# Supplementary material for: Evolutionarily stable gene clusters shed light on the common grounds of pathogenicity in the Acinetobacter calcoaceticus-baumannii complex
Source: PLoS Genet. 2022 Jun 2;18(6):e1010020. doi: 10.1371/journal.pgen.1010020 (PMC9162365; doi:10.1371/journal.pgen.1010020)
Supplement: S1 Data — (TAR.GZ) [file pgen.1010020.s013.tar.gz]

Archive with 336 entries (335 files):
- ._Data_S1
- Data_S1
- Data_S1/._ESGC_0372.html.gz
- Data_S1/ESGC_0372.html.gz
- Data_S1/._ESGC_0484.html.gz
- Data_S1/ESGC_0484.html.gz
- Data_S1/._ESGC_0555.html.gz
- Data_S1/ESGC_0555.html.gz
- Data_S1/._lowCC_ESGC_0441.html.gz
- Data_S1/lowCC_ESGC_0441.html.gz
- Data_S1/._ESGC_0633.html.gz
- Data_S1/ESGC_0633.html.gz
- Data_S1/._ESGC_0092.html.gz
- Data_S1/ESGC_0092.html.gz
- Data_S1/._ESGC_0235.html.gz
- Data_S1/ESGC_0235.html.gz
- Data_S1/._ESGC_0153.html.gz
- Data_S1/ESGC_0153.html.gz
- Data_S1/._ESGC_0555_alt.html.gz
- Data_S1/ESGC_0555_alt.html.gz
- Data_S1/._ESGC_0059.html.gz
- Data_S1/ESGC_0059.html.gz
- Data_S1/._ESGC_0396.html.gz
- Data_S1/ESGC_0396.html.gz
- Data_S1/._ESGC_0434.html.gz
- Data_S1/ESGC_0434.html.gz
- Data_S1/._ESGC_0165.html.gz
- Data_S1/ESGC_0165.html.gz
- Data_S1/._ESGC_0597.html.gz
- Data_S1/ESGC_0597.html.gz
- Data_S1/._ESGC_0336.html.gz
- Data_S1/ESGC_0336.html.gz
- Data_S1/._ESGC_0191.html.gz
- Data_S1/ESGC_0191.html.gz
- Data_S1/._ESGC_0295.html.gz
- Data_S1/ESGC_0295.html.gz
- Data_S1/._ESGC_0469.html.gz
- Data_S1/ESGC_0469.html.gz
- Data_S1/._ESGC_0425.html.gz
- Data_S1/ESGC_0425.html.gz
- Data_S1/._ESGC_0308.html.gz
- Data_S1/ESGC_0308.html.gz
- Data_S1/._ESGC_0586.html.gz
- Data_S1/ESGC_0586.html.gz
- Data_S1/._ESGC_0164.html.gz
- Data_S1/ESGC_0164.html.gz
- Data_S1/._ESGC_0447.html.gz
- Data_S1/ESGC_0447.html.gz
- Data_S1/._lowCC_ESGC_0476.html.gz
- Data_S1/lowCC_ESGC_0476.html.gz
- Data_S1/._ESGC_0562.html.gz
- Data_S1/ESGC_0562.html.gz
- Data_S1/._ESGC_0355.html.gz
- Data_S1/ESGC_0355.html.gz
- Data_S1/._ESGC_0500.html.gz
- Data_S1/ESGC_0500.html.gz
- Data_S1/._ESGC_0023.html.gz
- Data_S1/ESGC_0023.html.gz
- Data_S1/._ESGC_0554.html.gz
- Data_S1/ESGC_0554.html.gz
- Data_S1/._ESGC_0269.html.gz
- Data_S1/ESGC_0269.html.gz
- Data_S1/._ESGC_0077.html.gz
- Data_S1/ESGC_0077.html.gz
- Data_S1/._ESGC_0622.html.gz
- Data_S1/ESGC_0622.html.gz
- Data_S1/._ESGC_0632.html.gz
- Data_S1/ESGC_0632.html.gz
- Data_S1/._ESGC_0485.html.gz
- Data_S1/ESGC_0485.html.gz
- Data_S1/._ESGC_0495.html.gz
- Data_S1/ESGC_0495.html.gz
- Data_S1/._ESGC_0471.html.gz
- Data_S1/ESGC_0471.html.gz
- Data_S1/._ESGC_0199.html.gz
- Data_S1/ESGC_0199.html.gz
- Data_S1/._ESGC_0130.html.gz
- Data_S1/ESGC_0130.html.gz
- Data_S1/._ESGC_0058.html.gz
- Data_S1/ESGC_0058.html.gz
- Data_S1/._ESGC_0594.html.gz
- Data_S1/ESGC_0594.html.gz
- Data_S1/._ESGC_0445.html.gz
- Data_S1/ESGC_0445.html.gz
- Data_S1/._ESGC_0368.html.gz
- Data_S1/ESGC_0368.html.gz
- Data_S1/._ESGC_0629.html.gz
- Data_S1/ESGC_0629.html.gz
- Data_S1/._ESGC_0031.html.gz
- Data_S1/ESGC_0031.html.gz
- Data_S1/._ESGC_0408.html.gz
- Data_S1/ESGC_0408.html.gz
- Data_S1/._ESGC_0560.html.gz
- Data_S1/ESGC_0560.html.gz
- Data_S1/._ESGC_0418.html.gz
- Data_S1/ESGC_0418.html.gz
- Data_S1/._ESGC_0556.html.gz
- Data_S1/ESGC_0556.html.gz
- Data_S1/._ESGC_0546.html.gz
- Data_S1/ESGC_0546.html.gz
- Data_S1/._ESGC_0497.html.gz
- Data_S1/ESGC_0497.html.gz
- Data_S1/._ESGC_0524.html.gz
- Data_S1/ESGC_0524.html.gz
- Data_S1/._lowCC_ESGC_0103.html.gz
- Data_S1/lowCC_ESGC_0103.html.gz
- Data_S1/._ESGC_0569.html.gz
- Data_S1/ESGC_0569.html.gz
- Data_S1/._ESGC_0411.html.gz
- Data_S1/ESGC_0411.html.gz
- Data_S1/._ESGC_0028.html.gz
- Data_S1/ESGC_0028.html.gz
- Data_S1/._ESGC_0150.html.gz
- Data_S1/ESGC_0150.html.gz
- Data_S1/._ESGC_0473.html.gz
- Data_S1/ESGC_0473.html.gz
- Data_S1/._lowCC_ESGC_0054.html.gz
- Data_S1/lowCC_ESGC_0054.html.gz
- Data_S1/._ESGC_0081.html.gz
- Data_S1/ESGC_0081.html.gz
- Data_S1/._ESGC_0486.html.gz
- Data_S1/ESGC_0486.html.gz
- Data_S1/._ESGC_0064.html.gz
- Data_S1/ESGC_0064.html.gz
- Data_S1/._ESGC_0621.html.gz
- Data_S1/ESGC_0621.html.gz
- Data_S1/._ESGC_0547.html.gz
- Data_S1/ESGC_0547.html.gz
- Data_S1/._ESGC_0016.html.gz
- Data_S1/ESGC_0016.html.gz
- Data_S1/._ESGC_0410.html.gz
- Data_S1/ESGC_0410.html.gz
- Data_S1/._ESGC_0568.html.gz
- Data_S1/ESGC_0568.html.gz
- Data_S1/._ESGC_0123.html.gz
- Data_S1/ESGC_0123.html.gz
- Data_S1/._ESGC_0394.html.gz
- Data_S1/ESGC_0394.html.gz
- Data_S1/._ESGC_0080.html.gz
- Data_S1/ESGC_0080.html.gz
- Data_S1/._ESGC_0369.html.gz
- Data_S1/ESGC_0369.html.gz
- Data_S1/._ESGC_0595.html.gz
- Data_S1/ESGC_0595.html.gz
- Data_S1/._ESGC_0628.html.gz
- Data_S1/ESGC_0628.html.gz
- Data_S1/._ESGC_0297.html.gz
- Data_S1/ESGC_0297.html.gz
- Data_S1/._ESGC_0148.html.gz
- Data_S1/ESGC_0148.html.gz
- Data_S1/._ESGC_0030.html.gz
- Data_S1/ESGC_0030.html.gz
- Data_S1/._ESGC_0503.html.gz
- Data_S1/ESGC_0503.html.gz
- Data_S1/._lowCC_ESGC_0609.html.gz
- Data_S1/lowCC_ESGC_0609.html.gz
- Data_S1/._ESGC_0561.html.gz
- Data_S1/ESGC_0561.html.gz
- Data_S1/._ESGC_0409.html.gz
- Data_S1/ESGC_0409.html.gz
- Data_S1/._ESGC_0571.html.gz
- Data_S1/ESGC_0571.html.gz
- Data_S1/._lowCC_ESGC_0475.html.gz
- Data_S1/lowCC_ESGC_0475.html.gz
- Data_S1/._ESGC_0353.html.gz
- Data_S1/ESGC_0353.html.gz
- Data_S1/._ESGC_0035.html.gz
- Data_S1/ESGC_0035.html.gz
- Data_S1/._ESGC_0057.html.gz
- Data_S1/ESGC_0057.html.gz
- Data_S1/._ESGC_0331.html.gz
- Data_S1/ESGC_0331.html.gz
- Data_S1/._ESGC_0162.html.gz
- Data_S1/ESGC_0162.html.gz
- Data_S1/._ESGC_0214.html.gz
- Data_S1/ESGC_0214.html.gz
- Data_S1/._ESGC_0451.html.gz
- Data_S1/ESGC_0451.html.gz
- Data_S1/._lowCC_ESGC_0494.html.gz
- Data_S1/lowCC_ESGC_0494.html.gz
- Data_S1/._ESGC_0433.html.gz
- Data_S1/ESGC_0433.html.gz
- Data_S1/._ESGC_0100.html.gz
- Data_S1/ESGC_0100.html.gz
- Data_S1/._ESGC_0078.html.gz
- Data_S1/ESGC_0078.html.gz
- Data_S1/._ESGC_0232.html.gz
- Data_S1/ESGC_0232.html.gz
- Data_S1/._ESGC_0467.html.gz
- Data_S1/ESGC_0467.html.gz
- Data_S1/._ESGC_0493.html.gz
- Data_S1/ESGC_0493.html.gz
- Data_S1/._ESGC_0483.html.gz
- Data_S1/ESGC_0483.html.gz
- Data_S1/._ESGC_0552.html.gz
- Data_S1/ESGC_0552.html.gz
- Data_S1/._ESGC_0061.html.gz
- Data_S1/ESGC_0061.html.gz
- Data_S1/._ESGC_0634.html.gz
- Data_S1/ESGC_0634.html.gz
- Data_S1/._ESGC_0624.html.gz
- Data_S1/ESGC_0624.html.gz
- Data_S1/._ESGC_0013.html.gz
- Data_S1/ESGC_0013.html.gz
- Data_S1/._ESGC_0390.html.gz
- Data_S1/ESGC_0390.html.gz
- Data_S1/._ESGC_0414.html.gz
- Data_S1/ESGC_0414.html.gz
- Data_S1/._lowCC_ESGC_0614.html.gz
- Data_S1/lowCC_ESGC_0614.html.gz
- Data_S1/._ESGC_0233.html.gz
- Data_S1/ESGC_0233.html.gz
- Data_S1/._ESGC_0316.html.gz
- Data_S1/ESGC_0316.html.gz
- Data_S1/._ESGC_0625.html.gz
- Data_S1/ESGC_0625.html.gz
- Data_S1/._lowCC_ESGC_0596.html.gz
- Data_S1/lowCC_ESGC_0596.html.gz
- Data_S1/._ESGC_0482.html.gz
- Data_S1/ESGC_0482.html.gz
- Data_S1/._ESGC_0598.html.gz
- Data_S1/ESGC_0598.html.gz
- Data_S1/._ESGC_0374.html.gz
- Data_S1/ESGC_0374.html.gz
- Data_S1/._ESGC_0507.html.gz
- Data_S1/ESGC_0507.html.gz
- Data_S1/._ESGC_0517.html.gz
- Data_S1/ESGC_0517.html.gz
- Data_S1/._lowCC_ESGC_0387.html.gz
- Data_S1/lowCC_ESGC_0387.html.gz
- Data_S1/._ESGC_0320.html.gz
- Data_S1/ESGC_0320.html.gz
- Data_S1/._ESGC_0258.html.gz
- Data_S1/ESGC_0258.html.gz
- Data_S1/._ESGC_0215.html.gz
- Data_S1/ESGC_0215.html.gz
- Data_S1/._ESGC_0432.html.gz
- Data_S1/ESGC_0432.html.gz
- Data_S1/._ESGC_0069.html.gz
- Data_S1/ESGC_0069.html.gz
- Data_S1/._ESGC_0157.html.gz
- Data_S1/ESGC_0157.html.gz
- Data_S1/._ESGC_0474.html.gz
- Data_S1/ESGC_0474.html.gz
- Data_S1/._ESGC_0382.html.gz
- Data_S1/ESGC_0382.html.gz
- Data_S1/._ESGC_0608.html.gz
- Data_S1/ESGC_0608.html.gz
- Data_S1/._ESGC_0618.html.gz
- Data_S1/ESGC_0618.html.gz
- Data_S1/._ESGC_0627.html.gz
- Data_S1/ESGC_0627.html.gz
- Data_S1/._ESGC_0429.html.gz
- Data_S1/ESGC_0429.html.gz
- Data_S1/._ESGC_0541.html.gz
- Data_S1/ESGC_0541.html.gz
- Data_S1/._ESGC_0490.html.gz
- Data_S1/ESGC_0490.html.gz
- Data_S1/._ESGC_0480.html.gz
- Data_S1/ESGC_0480.html.gz
- Data_S1/._ESGC_0044.html.gz
- Data_S1/ESGC_0044.html.gz
- Data_S1/._ESGC_0611.html.gz
- Data_S1/ESGC_0611.html.gz
- Data_S1/._ESGC_0036.html.gz
- Data_S1/ESGC_0036.html.gz
- Data_S1/._ESGC_0228.html.gz
- Data_S1/ESGC_0228.html.gz
- Data_S1/._ESGC_0505.html.gz
- Data_S1/ESGC_0505.html.gz
- Data_S1/._ESGC_0558.html.gz
- Data_S1/ESGC_0558.html.gz
- Data_S1/._ESGC_0593.html.gz
- Data_S1/ESGC_0593.html.gz
- Data_S1/._lowCC_ESGC_0075.html.gz
- Data_S1/lowCC_ESGC_0075.html.gz
- Data_S1/._ESGC_0217.html.gz
- Data_S1/ESGC_0217.html.gz
- Data_S1/._lowCC_ESGC_0620.html.gz
- Data_S1/lowCC_ESGC_0620.html.gz
- Data_S1/._ESGC_0452.html.gz
- Data_S1/ESGC_0452.html.gz
- Data_S1/._ESGC_0566.html.gz
- Data_S1/ESGC_0566.html.gz
- Data_S1/._lowCC_ESGC_0472.html.gz
- Data_S1/lowCC_ESGC_0472.html.gz
- Data_S1/._ESGC_0610.html.gz
- Data_S1/ESGC_0610.html.gz
- Data_S1/._ESGC_0055.html.gz
- Data_S1/ESGC_0055.html.gz
- Data_S1/._ESGC_0037.html.gz
- Data_S1/ESGC_0037.html.gz
- Data_S1/._ESGC_0229.html.gz
- Data_S1/ESGC_0229.html.gz
- Data_S1/._ESGC_0351.html.gz
- Data_S1/ESGC_0351.html.gz
- Data_S1/._ESGC_0498.html.gz
- Data_S1/ESGC_0498.html.gz
- Data_S1/._ESGC_0112.html.gz
- Data_S1/ESGC_0112.html.gz
[truncated: 36 more entries]
