# Supplementary material for: Evolutionarily stable gene clusters shed light on the common grounds of pathogenicity in the Acinetobacter calcoaceticus-baumannii complex
Source: PLoS Genet. 2022 Jun 2;18(6):e1010020. doi: 10.1371/journal.pgen.1010020 (PMC9162365; doi:10.1371/journal.pgen.1010020)
Supplement: S2 Data — (TAR.GZ) [file pgen.1010020.s014.tar.gz]

Archive with 6 entries (5 files):
- ._Data_S2
- Data_S2
- Data_S2/._ESGC_0452_Proteobacteria.html
- Data_S2/ESGC_0452_Proteobacteria.html
- Data_S2/._pseudomonas_kyn_cluster_Proteobacteria.html
- Data_S2/pseudomonas_kyn_cluster_Proteobacteria.html
