# Supplementary material for: Evolutionarily stable gene clusters shed light on the common grounds of pathogenicity in the Acinetobacter calcoaceticus-baumannii complex
Source: PLoS Genet. 2022 Jun 2;18(6):e1010020. doi: 10.1371/journal.pgen.1010020 (PMC9162365; doi:10.1371/journal.pgen.1010020)
Supplement: S3 Data — (TAR.GZ) [file pgen.1010020.s015.tar.gz]

Archive with 8 entries (7 files):
- ._Data_S3
- Data_S3
- Data_S3/._3_supermatrix.fas.treefile.nwk
- Data_S3/3_supermatrix.fas.treefile.nwk
- Data_S3/._2_supermatrix.fas.treefile.nwk
- Data_S3/2_supermatrix.fas.treefile.nwk
- Data_S3/._1_supermatrix.fas.treefile.nwk
- Data_S3/1_supermatrix.fas.treefile.nwk
