# Supplementary material for: Evolutionarily stable gene clusters shed light on the common grounds of pathogenicity in the Acinetobacter calcoaceticus-baumannii complex
Source: PLoS Genet. 2022 Jun 2;18(6):e1010020. doi: 10.1371/journal.pgen.1010020 (PMC9162365; doi:10.1371/journal.pgen.1010020)
Supplement: S3 Data — (TAR.GZ) [file pgen.1010020.s015.tar.gz › Data_S3/3_supermatrix.fas.treefile.nwk]

(GCF_000805365.1:0.0031344157,(((((((((((((((((((((((((((((((((((((((((((((GCF_002950755.1:0.0000195995,(((((((((((((((((((((((((((((GCF_002082645.1:0.0000599681,GCF_002237955.1:0.0003634035)76.7/44:0.0000196203,GCF_002143935.1:0.0000020130)0/9:0.0000020130,GCF_000278685.1:0.0000020130)0/12:0.0000020130,GCF_000314655.1:0.0000020130)0/11:0.0000026643,(GCF_002416425.1:0.0000020130,(GCF_002416395.1:0.0000020130,GCF_002416435.1:0.0000020130)0/64:0.0000020130)91/100:0.0000194788)0/14:0.0000020130,((GCF_002119295.1:0.0000020130,GCF_002119275.1:0.0000020130)0/91:0.0000020130,GCF_002119285.1:0.0000194800)85/100:0.0000194792)0/13:0.0000020130,GCF_002761575.1:0.0000194790)0/18:0.0000020130,GCF_000332855.1:0.0000592558)85.4/21:0.0000196132,GCF_002183785.1:0.0000194808)0/7:0.0000020130,((GCF_000301175.1:0.0001183026,GCF_000939415.2:0.0000640988)0/15:0.0000019686,GCF_002212635.1:0.0000395118)0/19:0.0000019686)0/1:0.0000020130,(((GCF_002182965.1:0.0000020130,GCF_002183905.1:0.0000020130)0/43:0.0000020130,((GCF_002183325.1:0.0000020130,GCF_002183275.1:0.0000020130)0/96:0.0000020130,GCF_002145065.1:0.0000020130)97.8/100:0.0000594863)0/88:0.0000020130,GCF_002138375.1:0.0000020130)92.6/98:0.0000194787)0/1:0.0000020130,GCF_000342065.1:0.0000794789)0/5:0.0000020130,GCF_002183365.1:0.0000194793)0/0:0.0000026643,(((GCF_002183945.1:0.0000000000,GCF_002143655.1:0.0000000000):0.0000020130,GCF_002137285.1:0.0000020130)0/93:0.0000020130,GCF_002182875.1:0.0000020130)92.2/100:0.0000194786)0/0:0.0000026643,((((((((((((((GCF_002277635.1:0.0000000000,GCF_002277285.1:0.0000000000):0.0000000000,GCF_002277225.1:0.0000000000):0.0000000000,GCF_002277385.1:0.0000000000):0.0000000000,GCF_002277355.1:0.0000000000):0.0000000000,GCF_002277275.1:0.0000000000):0.0000000000,GCF_002277445.1:0.0000000000):0.0000020130,((GCF_002277215.1:0.0000020130,GCF_002277675.1:0.0000020130)0/22:0.0000020130,GCF_002277505.1:0.0000020130)0/27:0.0000020130)0/44:0.0000020130,GCF_002277585.1:0.0000020130)91.1/100:0.0000194801,GCF_002277715.1:0.0000020130)0/44:0.0000020130,((GCF_002277655.1:0.0000000000,GCF_002277435.1:0.0000000000):0.0000000000,GCF_002277455.1:0.0000000000):0.0000020130)0/11:0.0000020130,GCF_002277365.1:0.0000020130)0/1:0.0000020130,GCF_002277405.1:0.0000020130)0/36:0.0000020130,GCF_002277185.1:0.0000020130)0/26:0.0000020130,GCF_002277175.1:0.0000020130)92.4/100:0.0000393829)0/1:0.0000021018,GCF_002950675.1:0.0000393920)0/5:0.0000021018,GCF_002137345.1:0.0000194788)0/5:0.0000021018,GCF_002182645.1:0.0000194796)0/5:0.0000019686,(GCF_002184265.1:0.0000020130,GCF_002183875.1:0.0000020130)90.3/100:0.0000194788)0/1:0.0000019686,GCF_000302195.1:0.0000194788)0/5:0.0000019686,((GCF_002182765.1:0.0000020130,GCF_002137795.1:0.0000020130)0/78:0.0000020130,GCF_002143495.1:0.0000195805)86.9/63:0.0000194797)0/1:0.0000019686,(GCF_002950655.1:0.0000020130,GCF_002950795.1:0.0000020130)90/100:0.0000194817)0/5:0.0000019686,(((GCF_002143555.1:0.0000000000,GCF_002951075.1:0.0000000000):0.0000000000,GCF_002183765.1:0.0000000000):0.0000020130,(((GCF_002183025.1:0.0000194809,GCF_002148725.1:0.0000592487)0/23:0.0000020130,GCF_002143775.1:0.0000020130)0/20:0.0000020130,GCF_002137045.1:0.0000020130)0/16:0.0000020130)91.9/95:0.0000194787)0/0:0.0000019686,GCF_000302215.1:0.0000020130)0/0:0.0000019686,GCF_002951135.1:0.0000194822)0/0:0.0000019686,(GCF_002182505.1:0.0000020130,GCF_002142995.1:0.0000020130)90.1/95:0.0000194810)0/0:0.0000019686,GCF_000301275.1:0.0000020130)0/5:0.0000019686,(GCF_002951315.1:0.0000194822,GCF_002951335.1:0.0000791591)76.8/100:0.0000194814)0/5:0.0000019686,GCF_002183355.1:0.0000194807)0/1:0.0000019686)0/0:0.0000019686,GCF_002950995.1:0.0000195984)0/1:0.0000019686,(((((((((((((((((((((((((((((((((((((((GCF_002277315.1:0.0000000000,GCF_000301615.1:0.0000000000):0.0000000000,GCF_002182615.1:0.0000000000):0.0000000000,GCF_002137525.1:0.0000000000):0.0000000000,GCF_002143315.1:0.0000000000):0.0000000000,GCF_002183665.1:0.0000000000):0.0000000000,GCF_002144725.1:0.0000000000):0.0000000000,GCF_002184105.1:0.0000000000):0.0000000000,GCF_002277535.1:0.0000000000):0.0000000000,GCF_002136965.1:0.0000000000):0.0000000000,GCF_002183585.1:0.0000000000):0.0000000000,GCF_002184055.1:0.0000000000):0.0000000000,GCF_002136775.1:0.0000000000):0.0000000000,GCF_002277325.1:0.0000000000):0.0000000000,GCF_002143395.1:0.0000000000):0.0000000000,GCF_002183815.1:0.0000000000):0.0000000000,GCF_002277145.1:0.0000000000):0.0000000000,GCF_002138345.1:0.0000000000):0.0000000000,GCF_002948475.1:0.0000000000):0.0000000000,GCF_002143685.1:0.0000000000):0.0000000000,GCF_002277235.1:0.0000000000):0.0000000000,GCF_002184085.1:0.0000000000):0.0000000000,GCF_002277705.1:0.0000000000):0.0000000000,GCF_002277605.1:0.0000000000):0.0000000000,GCF_002138115.1:0.0000000000):0.0000000000,GCF_002143265.1:0.0000000000):0.0000000000,GCF_002182895.1:0.0000000000):0.0000000000,GCF_002136745.1:0.0000000000):0.0000000000,GCF_002183185.1:0.0000000000):0.0000000000,GCF_002951275.1:0.0000000000):0.0000000000,GCF_002183245.1:0.0000000000):0.0000000000,GCF_002277485.1:0.0000000000):0.0000000000,GCF_002277515.1:0.0000000000):0.0000000000,GCF_000301575.1:0.0000000000):0.0000000000,GCF_002144755.1:0.0000000000):0.0000000000,GCF_002277575.1:0.0000000000):0.0000000000,GCF_002183215.1:0.0000000000):0.0000000000,GCF_002183845.1:0.0000000000):0.0000000000,GCF_002137815.1:0.0000000000):0.0000000000,GCF_000301595.1:0.0000000000):0.0000020130)0/4:0.0000019686,GCF_000186645.1:0.0000020130)0/5:0.0000021167,(GCF_002183195.1:0.0000020130,GCF_002184285.1:0.0000020130)92.4/100:0.0000194787)0/5:0.0000021167,(GCF_000308995.1:0.0000197324,(((GCF_000301375.1:0.0000398246,GCF_000301215.1:0.0000020130)64.5/100:0.0000015758,GCF_000453285.1:0.0000196376)92.7/99:0.0001355167,GCF_000302075.1:0.0000394972)0/16:0.0000019686)74.6/28:0.0000019686)0/1:0.0000021167,((((GCF_000723045.1:0.0003846975,(GCF_000588815.1:0.0004381367,GCF_000588695.1:0.0001398949)100/94:0.0011492756)84.4/65:0.0001374998,(GCF_000810045.3:0.0000185212,GCF_002138035.1:0.0000020778)98.3/90:0.0002202163)97.6/55:0.0001584067,GCF_002212385.1:0.0013189966)72.5/54:0.0000195851,((GCF_000248275.1:0.0002508089,GCF_002951055.1:0.0000196710)0/52:0.0000020130,GCF_002950725.1:0.0000793182)0/62:0.0000020130)100/100:0.0036147244)100/16:0.0000149505,GCF_000516215.2:0.0005376198)0/1:0.0000023130,GCF_000301495.1:0.0000195194)100/5:0.0000024611,((((((((((((((((((((((((((((((((((((((((((((((((((((((((((((((((((((((((GCF_001680305.1:0.0000000000,GCF_001864395.1:0.0000000000):0.0000020130,GCF_001863855.1:0.0000020130)85.6/100:0.0000194750,(((GCF_001861545.1:0.0000000000,GCF_001864755.1:0.0000000000):0.0000020130,GCF_001863955.1:0.0000592313)0/6:0.0000020130,((GCF_001863865.1:0.0000592316,GCF_001026965.1:0.0000393745)0/36:0.0000020130,GCF_001861865.1:0.0000020130)0/10:0.0000020130)0/12:0.0000020130)85.5/99:0.0000194747,(((((((((((((((((((((((((((((GCF_000809705.3:0.0000020130,(GCF_000809785.3:0.0000020130,GCF_000809745.3:0.0000020130)0/88:0.0000020130)0/19:0.0000020130,GCF_002014445.1:0.0000020130)91.1/100:0.0000393764,(((GCF_000810185.3:0.0000020130,GCF_000810165.3:0.0000393842)0/30:0.0000020130,GCF_000811145.3:0.0000020130)0/3:0.0000020130,(GCF_002028475.1:0.0000000000,GCF_000810145.3:0.0000000000):0.0000020130)0/19:0.0000020130)87/63:0.0000194749,(((((((GCF_000809485.3:0.0000020130,GCF_000809365.3:0.0000020130)77.7/100:0.0000194782,GCF_000809685.3:0.0000194783)90.4/100:0.0000393772,(((((((((((((((((((((((((((((((((((((GCF_000802885.1:0.0000393759,((((((((((((((((((((((((((GCF_002212305.1:0.0000396155,GCF_002212645.1:0.0004671574)0/11:0.0000020130,((GCF_002212485.1:0.0000828215,GCF_900175195.1:0.0000020130)0/30:0.0000020130,(((GCF_900117405.1:0.0000020130,GCF_002212315.1:0.0000208063)0/30:0.0000020130,GCF_002212365.1:0.0000194931)0/18:0.0000020130,((GCF_900176715.1:0.0000000000,GCF_900175185.1:0.0000000000):0.0000020130,GCF_900119395.1:0.0000020130)0/25:0.0000020130)0/17:0.0000020130)91.8/100:0.0000194791)0/16:0.0000020130,(GCF_002241105.1:0.0000792045,GCF_002212565.1:0.0000197954)0/28:0.0000020130)0/10:0.0000020130,GCF_002212465.1:0.0000020130)0/7:0.0000020130,GCF_002212605.1:0.0000020130)0/19:0.0000020130,GCF_002212245.1:0.0000020130)86.5/100:0.0000194789,(((GCF_002212525.1:0.0003465210,GCF_002212325.1:0.0000198814)0/39:0.0000020130,GCF_002212705.1:0.0000413061)0/19:0.0000020130,GCF_002241095.1:0.0000394269)0/27:0.0000020130)90.9/100:0.0000406514,GCF_002212445.1:0.0000195980)0/37:0.0000026643,GCF_002863545.1:0.0000020130)0/26:0.0000026643,GCF_002265675.1:0.0000020130)0/32:0.0000026643,GCF_002261505.1:0.0000394609)76.9/67:0.0000201060,(GCF_000576535.1:0.0000020130,((GCF_001415815.1:0.0000394302,(GCF_000592655.1:0.0005119675,GCF_000592515.1:0.0001406334)100/24:0.0013394733)98.6/24:0.0001601385,(GCF_001862585.1:0.0000212529,GCF_001864535.1:0.0004482955)100/100:0.0059164287)0/20:0.0000024127)100/25:0.0049864906)0/14:0.0000026643,GCF_001008125.1:0.0000020130)0/12:0.0000027088,GCF_001861905.1:0.0000020130)0/12:0.0000027088,GCF_001704685.1:0.0000020130)0/15:0.0000027088,(GCF_001864475.1:0.0000020130,GCF_001864505.1:0.0000327238)92/100:0.0000660438)0/6:0.0000027088,(((((GCF_001861475.1:0.0000000000,GCF_001863085.1:0.0000000000):0.0000000000,GCF_001862505.1:0.0000000000):0.0000000000,GCF_001862145.1:0.0000000000):0.0000020130,GCF_001862185.1:0.0000020130)0/94:0.0000020130,GCF_001862425.1:0.0000020130)90.6/100:0.0000194746)0/11:0.0000027088,GCF_001910665.1:0.0000020130)0/16:0.0000027088,GCF_002116575.1:0.0000195548)0/15:0.0000027088,(GCF_001862485.1:0.0000195466,((((GCF_001863575.1:0.0000020130,GCF_001863695.1:0.0000020130)93.1/100:0.0000194747,GCF_001861535.1:0.0000020130)0/22:0.0000020130,((GCF_001862885.1:0.0000403106,GCF_001863535.1:0.0000194751)0/41:0.0000020130,(((GCF_001863235.1:0.0000000000,GCF_001862875.1:0.0000000000):0.0000000000,GCF_001862715.1:0.0000000000):0.0000000000,GCF_001863205.1:0.0000000000):0.0000020130)0/7:0.0000020130)0/25:0.0000020130,GCF_001863625.1:0.0000020130)0/38:0.0000020130)85.3/89:0.0000194746)0/16:0.0000027088,(GCF_001862615.1:0.0000020130,GCF_001861585.1:0.0000020130)91/100:0.0000194767)0/12:0.0000027088,GCF_001909135.1:0.0000194965)0/15:0.0000027088,(GCF_001863665.1:0.0000020130,GCF_001864195.1:0.0000020130)92.2/100:0.0000194768)0/12:0.0000027088,GCF_001862035.1:0.0000194759)0/11:0.0000027088,GCF_001862895.1:0.0000020130)0/12:0.0000027088,GCF_000695855.3:0.0000194760)0/12:0.0000027088)0/15:0.0000027088,GCF_001861995.1:0.0000020130)0/16:0.0000027088,GCF_001861375.1:0.0000020130)0/15:0.0000027088,GCF_001624975.1:0.0000020130)0/16:0.0000027088,GCF_001862055.1:0.0000020130)0/16:0.0000027088,(GCF_001862345.1:0.0000020130,GCF_000761465.1:0.0000380681)58/25:0.0000027088)0/16:0.0000027088,GCF_001862855.1:0.0000196153)0/11:0.0000027088,GCF_001863905.1:0.0000194980)0/16:0.0000027088,GCF_001862375.1:0.0000020130)0/15:0.0000027088,GCF_000722985.1:0.0000020130)0/15:0.0000027088,((((((((((((((((((((((((((((((GCF_001861795.1:0.0000000000,GCF_001680475.1:0.0000000000):0.0000000000,GCF_001863455.1:0.0000000000):0.0000000000,GCF_001680445.1:0.0000000000):0.0000000000,GCF_001910615.1:0.0000000000):0.0000000000,GCF_000969285.1:0.0000000000):0.0000000000,GCF_001861465.1:0.0000000000):0.0000000000,GCF_001862235.1:0.0000000000):0.0000000000,GCF_001862475.1:0.0000000000):0.0000000000,GCF_001680345.1:0.0000000000):0.0000000000,GCF_001680395.1:0.0000000000):0.0000000000,GCF_001863935.1:0.0000000000):0.0000000000,GCF_001863475.1:0.0000000000):0.0000000000,GCF_001864035.1:0.0000000000):0.0000000000,GCF_001861695.1:0.0000000000):0.0000000000,GCF_001910685.1:0.0000000000):0.0000000000,GCF_001861835.1:0.0000000000):0.0000000000,GCF_001862955.1:0.0000000000):0.0000000000,GCF_001664595.1:0.0000000000):0.0000000000,GCF_001861855.1:0.0000000000):0.0000000000,GCF_001680375.1:0.0000000000):0.0000000000,GCF_001862565.1:0.0000000000):0.0000000000,GCF_001680365.1:0.0000000000):0.0000000000,GCF_001862455.1:0.0000000000):0.0000000000,GCF_001862645.1:0.0000000000):0.0000000000,GCF_001861775.1:0.0000000000):0.0000000000,GCF_001861895.1:0.0000000000):0.0000000000,GCF_001680425.1:0.0000000000):0.0000000000,GCF_001863555.1:0.0000000000):0.0000000000,GCF_001617895.1:0.0000000000):0.0000000000,GCF_001910605.1:0.0000000000):0.0000020130)0/16:0.0000027088,GCF_001910585.1:0.0000194768)80.8/16:0.0000201612,((GCF_900157405.1:0.0000194757,GCF_000802895.1:0.0000393740)0/87:0.0000020130,FCH35N5BBXX-wHAXPI020700:0.0000990690)83.6/77:0.0000194241)80.8/16:0.0000202013,GCF_001640065.1:0.0003524888)0/5:0.0000027088,((GCF_900118055.1:0.0002780698,(GCF_001863015.1:0.0000020130,((GCF_001910675.1:0.0000020130,GCF_001910595.1:0.0000020130)100/100:0.0000165812,GCF_002212535.1:0.0003494017)0/46:0.0000020946)0/24:0.0000010152)98/20:0.0000175271,GCF_001862075.1:0.0000410813)100/11:0.0000021432)0/11:0.0000027088,GCF_000805545.1:0.0000194751)0/1:0.0000027088,(((GCF_002249265.1:0.0000020130,GCF_002249225.1:0.0000020130)95/100:0.0000592543,(((((GCF_002249335.1:0.0000000000,GCF_002239865.1:0.0000000000):0.0000000000,GCF_002249465.1:0.0000000000):0.0000000000,GCF_002249505.1:0.0000000000):0.0000020130,GCF_002249655.1:0.0000020130)0/94:0.0000020130,GCF_002249425.1:0.0000020130)82.8/100:0.0000194794)0/46:0.0000020130,((GCF_001276055.1:0.0000992431,(GCF_001806345.1:0.0000196638,GCF_001806385.1:0.0000020130)77.8/100:0.0000194764)88.5/100:0.0000383750,(GCF_002249605.1:0.0000194794,(((((GCF_002239735.1:0.0000000000,GCF_002249135.1:0.0000000000):0.0000000000,GCF_002249185.1:0.0000000000):0.0000000000,GCF_002249245.1:0.0000000000):0.0000020130,GCF_002249525.1:0.0000020130)91.5/100:0.0000194771,GCF_002249405.1:0.0000020130)0/19:0.0000020130)0/96:0.0000020130)98.4/100:0.0001388195)74.9/21:0.0000194610)0/1:0.0000027088,(((((GCF_001864305.1:0.0000000000,GCF_001864315.1:0.0000000000):0.0000000000,GCF_001863465.1:0.0000000000):0.0000000000,GCF_001862535.1:0.0000000000):0.0000020130,GCF_001864795.1:0.0000020130)0/85:0.0000020130,GCF_001863055.1:0.0000020130)96/100:0.0000592543)95/16:0.0000611698,(((((((((((((((GCF_002762115.1:0.0000020130,GCF_002762095.1:0.0000020130)90.5/100:0.0000393840,GCF_002843665.1:0.0000194823)79.9/100:0.0000194757,(GCF_001514375.1:0.0000195378,((((GCF_001806405.1:0.0000195091,((((((((GCF_001864745.1:0.0000199723,(GCF_001863145.1:0.0000020130,GCF_001863165.1:0.0000020130)85.6/100:0.0000194750)0/35:0.0000020130,(((GCF_001680295.1:0.0000020130,GCF_001680225.1:0.0000020130)0/85:0.0000020130,GCF_002072795.1:0.0000194724)95.4/100:0.0000592277,GCF_001861665.1:0.0001420178)0/33:0.0000020130)85.4/100:0.0000194744,((GCF_001863115.1:0.0000020130,GCF_001862825.1:0.0000020130)0/32:0.0000020130,GCF_001864655.1:0.0000020130)0/42:0.0000020130)83.3/100:0.0000194737,(GCF_002082865.1:0.0000020130,(((GCF_001806365.1:0.0000990857,GCF_002082705.1:0.0000019676)70.9/99:0.0000891607,GCF_001806445.1:0.0000797707)0/62:0.0000020130,GCF_001543995.1:0.0000393739)0/17:0.0000020130)0/12:0.0000020130)0/16:0.0000020130,GCF_000951165.1:0.0000020130)0/4:0.0000020130,((((GCF_002082845.1:0.0000000000,GCF_001680105.1:0.0000000000):0.0000000000,GCF_000804885.1:0.0000000000):0.0000000000,GCF_002082625.1:0.0000000000):0.0000000000,GCF_001680115.1:0.0000000000):0.0000020130)0/15:0.0000020130,GCF_001855175.1:0.0000020130)0/8:0.0000020130,GCF_000787295.1:0.0000194763)0/12:0.0000026643)0/11:0.0000026643,GCF_001806465.1:0.0000195159)0/3:0.0000026643,GCF_002082885.1:0.0000020130)0/7:0.0000026643,GCF_000787225.1:0.0000194737)0/3:0.0000026643)0/36:0.0000026643)90.9/73:0.0000450770,(GCF_001864455.1:0.0000196022,(GCF_001863875.1:0.0000020130,GCF_001864045.1:0.0000020130)78.3/100:0.0000194822)98.5/85:0.0000991698)0/13:0.0000026643,((GCF_001680215.1:0.0000000000,GCF_001862735.1:0.0000000000):0.0000000000,GCF_001862395.1:0.0000000000):0.0000020130)0/2:0.0000026643,GCF_001861655.1:0.0000020130)0/5:0.0000026643,((GCF_001863395.1:0.0000020130,GCF_001863345.1:0.0000020130)85.3/100:0.0000194735,(GCF_001862775.1:0.0000020130,GCF_001863775.1:0.0000020130)0/90:0.0000020130)85.6/100:0.0000194735)0/6:0.0000026643,GCF_001863275.1:0.0000020130)0/3:0.0000026643,GCF_001862065.1:0.0000196926)0/2:0.0000026643,(((((GCF_001680265.1:0.0000000000,GCF_001680285.1:0.0000000000):0.0000020130,GCF_001862135.1:0.0000020130)0/20:0.0000020130,GCF_001862105.1:0.0000020130)0/12:0.0000020130,GCF_001862665.1:0.0000020130)0/35:0.0000020130,GCF_001861615.1:0.0000020130)85.4/100:0.0000194742)90.7/26:0.0000450571,GCF_000805525.1:0.0000992266)0/15:0.0000026643,((((GCF_000189655.1:0.0000020130,FCH35N5BBXX-wHAXPI020701:0.0001782578)84.2/99:0.0000194104,GCF_001618125.1:0.0000194741)78.6/92:0.0000194084,(GCF_900118045.1:0.0000020130,GCF_000969365.1:0.0000393965)0/65:0.0000020130)84.3/81:0.0000194084,GCF_000770905.1:0.0000020130)97.7/81:0.0000988211)0/16:0.0000020130,((GCF_002951095.1:0.0000194792,GCF_002950425.1:0.0000020130)81.8/100:0.0000194765,(GCF_002950525.1:0.0000020130,GCF_002950515.1:0.0000020130)0/71:0.0000020130)98.9/100:0.0001388568)45/16:0.0000228329,(GCF_000187205.2:0.0000195622,((GCF_000805145.1:0.0000393718,GCF_000804645.1:0.0000020130)0/12:0.0000020130,((GCF_000804805.1:0.0000195419,GCF_000804875.1:0.0000019922)86.4/100:0.0001767627,GCF_000805195.1:0.0000196289)0/20:0.0000020130)0/76:0.0000020130)91.5/90:0.0000392851)0/16:0.0000021743,((GCF_900011305.1:0.0000020130,GCF_900010465.1:0.0000020130)0/99:0.0000020130,GCF_900088705.1:0.0000020130)81.7/100:0.0000194763)91.2/16:0.0000446926)0/16:0.0000021241,((GCF_000588575.1:0.0000400382,(((((((((((GCF_000589655.1:0.0004127812,GCF_000589795.1:0.0002200725)86.6/100:0.0001595744,GCF_000589755.1:0.0001729795)80.7/44:0.0001339700,(GCF_000583315.1:0.0001802774,GCF_000589815.1:0.0001828722)72.5/99:0.0000904741)74.1/37:0.0000482403,GCF_000588555.1:0.0000831154)85.3/17:0.0000395309,GCF_000587875.1:0.0001156342)83.9/16:0.0000369805,(GCF_000583235.1:0.0000758042,(GCF_000589775.1:0.0003191380,GCF_000589675.1:0.0003012267)89.6/61:0.0000994890)88.3/61:0.0000488836)49.8/18:0.0000395049,GCF_000588055.1:0.0001614519)84/46:0.0000400079,(GCF_000583335.1:0.0001211288,GCF_000589695.1:0.0000396382)77.4/43:0.0000195390)79.1/16:0.0000195442,GCF_000588655.1:0.0000793913)73.3/18:0.0000195333,(((GCF_000682495.1:0.0001136363,GCF_000582215.1:0.0002255710)40.1/43:0.0000265814,GCF_000682115.1:0.0004763178)43.5/31:0.0000592744,GCF_000682075.1:0.0000592671)88.7/23:0.0000402694)98.1/67:0.0001192405,((GCF_000588315.1:0.0001181021,(GCF_000580375.1:0.0001071195,GCF_000584175.1:0.0003579443)48.8/31:0.0000523190)75.5/21:0.0000207221,((GCF_000581795.1:0.0000804973,GCF_000681835.1:0.0004108341)100/100:0.0010574785,GCF_000682235.1:0.0000020130)76.1/65:0.0000195464)74.7/28:0.0000194776)87/72:0.0000393696)77.8/71:0.0000194701,(GCF_001541795.1:0.0000020130,(((((GCF_001541775.1:0.0000000000,GCF_000516595.2:0.0000000000):0.0000000000,GCF_001541875.1:0.0000000000):0.0000000000,GCF_001541425.1:0.0000000000):0.0000020130,((((((((GCF_000820665.1:0.0000398746,GCF_000820685.1:0.0000020130)89.9/100:0.0000399630,GCF_001950165.1:0.0000020130)91.1/100:0.0000397354,GCF_001862385.1:0.0000194747)0/15:0.0000022647,GCF_000359725.1:0.0000393830)0/8:0.0000022647,GCF_001541705.1:0.0000020130)0/8:0.0000022647,GCF_000582115.1:0.0000020130)0/15:0.0000020501,GCF_001541455.1:0.0000020130)0/3:0.0000020501,GCF_001541725.1:0.0000020130)0/12:0.0000020501)0/5:0.0000020501,GCF_001541765.1:0.0000020130)0/11:0.0000020501)0/14:0.0000020501)86.5/16:0.0000196502)0/16:0.0000020501,(((GCF_002014435.1:0.0000194765,GCF_001666665.1:0.0000194762)0/29:0.0000020130,(((GCF_000515815.1:0.0000000000,GCF_002014235.1:0.0000000000):0.0000000000,GCF_002014195.1:0.0000000000):0.0000020130,GCF_001666195.1:0.0000020130)0/60:0.0000020130)0/26:0.0000020130,GCF_000808925.3:0.0000194792)84.8/94:0.0000194748)0/13:0.0000020130,GCF_001415095.1:0.0000194758)0/12:0.0000020130,GCF_000811245.3:0.0000020130)0/15:0.0000020539,(((((((((((((GCF_900117735.1:0.0000000000,GCF_900117715.1:0.0000000000):0.0000000000,GCF_900117475.1:0.0000000000):0.0000000000,GCF_900117525.1:0.0000000000):0.0000000000,GCF_900117575.1:0.0000000000):0.0000000000,GCF_900117815.1:0.0000000000):0.0000000000,GCF_900117645.1:0.0000000000):0.0000000000,GCF_900117745.1:0.0000000000):0.0000000000,GCF_900117855.1:0.0000000000):0.0000000000,GCF_900117895.1:0.0000000000):0.0000000000,GCF_900117485.1:0.0000000000):0.0000020130,((((((((((((((GCF_900117775.1:0.0000000000,GCF_900117535.1:0.0000000000):0.0000000000,GCF_900117795.1:0.0000000000):0.0000000000,GCF_900117705.1:0.0000000000):0.0000000000,GCF_900117605.1:0.0000000000):0.0000000000,GCF_900117845.1:0.0000000000):0.0000000000,GCF_900117695.1:0.0000000000):0.0000000000,GCF_900117545.1:0.0000000000):0.0000000000,GCF_900117885.1:0.0000000000):0.0000020130,GCF_900117505.1:0.0000020130)0/29:0.0000020130,GCF_900117595.1:0.0000020130)0/100:0.0000020130,GCF_900117755.1:0.0000194767)84.8/100:0.0000194767,(GCF_900117725.1:0.0000020130,GCF_900117565.1:0.0000020130)0/100:0.0000020130)84.3/100:0.0000194766,GCF_900117685.1:0.0000020130)0/15:0.0000020130,GCF_900117905.1:0.0000020130)0/11:0.0000020130)0/14:0.0000020130,GCF_900117515.1:0.0000020130)0/48:0.0000020130,GCF_900117585.1:0.0000196358)87.3/100:0.0000194767)0/9:0.0000020539,GCF_000810365.3:0.0000020130)0/15:0.0000023130,(GCF_001640075.1:0.0000020130,(GCF_900118155.1:0.0000020130,GCF_900118065.1:0.0000020130)86.4/100:0.0000194773)85.1/100:0.0000194746)0/7:0.0000023130,GCF_002017125.1:0.0000194749)0/7:0.0000023130,GCF_000808905.3:0.0000020130)0/8:0.0000023130,GCF_000809215.3:0.0000020130)0/11:0.0000023130,GCF_001541035.2:0.0000195579)0/1:0.0000023130,GCF_001415535.1:0.0000020130)0/2:0.0000023130,(((((((((GCF_900118035.1:0.0000000000,GCF_900118005.1:0.0000000000):0.0000000000,GCF_900118105.1:0.0000000000):0.0000000000,GCF_900118115.1:0.0000000000):0.0000000000,GCF_900118015.1:0.0000000000):0.0000000000,GCF_900117975.1:0.0000000000):0.0000000000,GCF_900118145.1:0.0000000000):0.0000000000,GCF_900118025.1:0.0000000000):0.0000020130,(GCF_900117825.1:0.0000020130,GCF_900118085.1:0.0000020130)0/31:0.0000020130)0/79:0.0000020130,GCF_900117635.1:0.0000020130)93.1/100:0.0000194748)0/1:0.0000023130,GCF_000515995.2:0.0000795791)0/6:0.0000023130,GCF_000810565.3:0.0000020130)0/1:0.0000023130,GCF_900117675.1:0.0000020130)0/6:0.0000023130,GCF_000811305.3:0.0000020130)0/1:0.0000023130,GCF_001052325.1:0.0000020130)0/0:0.0000023130)0/1:0.0000023130,(GCF_000810585.3:0.0000592345,GCF_001541045.2:0.0000020130)90.5/100:0.0000393762)0/0:0.0000023130,GCF_001541025.2:0.0000020130)0/5:0.0000023130,GCF_000805125.1:0.0000398276)0/1:0.0000023130,GCF_001416465.1:0.0000195710)0/1:0.0000023130)0/1:0.0000023130,(GCF_000808765.2:0.0000020130,(GCF_000809585.3:0.0000020130,GCF_000811745.3:0.0000020130)0/99:0.0000020130)92.9/100:0.0000194797)0/5:0.0000023130,GCF_002017765.1:0.0000194751)0/5:0.0000023130,GCF_900117655.1:0.0000020130)0/1:0.0000023130,GCF_000810875.3:0.0000020130)0/5:0.0000023130,(GCF_002017675.1:0.0000195563,GCF_000808945.3:0.0000020130)85/96:0.0000194754)0/0:0.0000023130,GCF_001922205.1:0.0000020130)0/1:0.0000023130,GCF_900117875.1:0.0000020130)0/0:0.0000023130,(GCF_001292715.1:0.0000020130,(GCF_000787315.1:0.0000020130,GCF_000787335.1:0.0000020130)84.2/100:0.0000194777)85.5/100:0.0000194750)0/1:0.0000023130,GCF_000516015.1:0.0000020130)0/1:0.0000023130,(GCF_000810625.2:0.0000398250,((GCF_000810765.3:0.0000020130,GCF_000810685.3:0.0000020130)0/100:0.0000020130,GCF_002137295.1:0.0000194802)75.7/100:0.0000194637)94.7/100:0.0000790831)0/5:0.0000023130,(GCF_002017475.1:0.0000020130,(GCF_002145055.1:0.0000195191,GCF_002017525.1:0.0000020130)0/73:0.0000020130)92.3/79:0.0000194618)0/5:0.0000023130,((GCF_000301395.1:0.0000020130,GCF_000302015.1:0.0000020130)89.2/100:0.0000393824,(GCF_000297915.1:0.0000393758,GCF_000692095.1:0.0000791351)0/82:0.0000020130)100/100:0.0004169595)0/5:0.0000023130,GCF_001895985.1:0.0000195103)0/1:0.0000023130,GCF_001052675.1:0.0000195564)0/5:0.0000023130,GCF_000809665.3:0.0000020130)0/1:0.0000023130,GCF_000515895.1:0.0000194749)0/4:0.0000023130,GCF_000516095.1:0.0000020130)0/4:0.0000023130,((GCF_000811645.3:0.0001000770,((GCF_000810445.3:0.0000194825,GCF_000809765.3:0.0000020130)86.5/21:0.0000194787,GCF_000810425.3:0.0000194785)0/15:0.0000020130)73/16:0.0000185067,GCF_000810265.3:0.0000020130)0/12:0.0000009878)0/4:0.0000023130,GCF_000805275.1:0.0000020130)0/0:0.0000023130,(((GCF_001674665.1:0.0000020130,GCF_001669535.1:0.0000198413)89.8/100:0.0000398099,GCF_001669355.1:0.0000020130)0/82:0.0000020130,GCF_001666475.1:0.0000598911)84.1/100:0.0000196901)0/4:0.0000023130,GCF_001806485.1:0.0001389002)0/0:0.0000023130,GCF_000811205.3:0.0000020130)0/0:0.0000023130,GCF_000810835.3:0.0000020130)0/4:0.0000024611,GCF_000516195.2:0.0000195341)0/0:0.0000024611,GCF_900118125.1:0.0000020130)0/0:0.0000024611)0/1:0.0000024611,GCF_000805305.1:0.0000020130)0/0:0.0000024611,GCF_000809205.3:0.0000020130)0/0:0.0000024611,(((((((((((((((GCF_001862295.1:0.0000000000,GCF_001861735.1:0.0000000000):0.0000000000,GCF_001864065.1:0.0000000000):0.0000000000,GCF_001863815.1:0.0000000000):0.0000000000,GCF_001863035.1:0.0000000000):0.0000000000,GCF_001862225.1:0.0000000000):0.0000000000,GCF_001864115.1:0.0000000000):0.0000000000,GCF_001863965.1:0.0000000000):0.0000000000,GCF_001864125.1:0.0000000000):0.0000000000,GCF_001862985.1:0.0000000000):0.0000000000,GCF_001864675.1:0.0000000000):0.0000000000,GCF_001617835.1:0.0000000000):0.0000020130,GCF_001862265.1:0.0000020130)97/99:0.0000991798,((((GCF_001864615.1:0.0000020130,(GCF_001617885.1:0.0000020130,GCF_001617825.1:0.0000020130)0/98:0.0000020130)92/100:0.0000195592,GCF_001863135.1:0.0000020130)0/85:0.0000020130,GCF_001862635.1:0.0000195592)100/100:0.0000387492,GCF_001862175.1:0.0000020130)0/44:0.0000010737)96.7/46:0.0000794838,GCF_001665095.1:0.0000794449)0/16:0.0000020130,GCF_000804795.1:0.0000020130)89.4/18:0.0000194749)0/5:0.0000024611,GCF_000453365.1:0.0000020130)0/0:0.0000024611,GCF_000581735.1:0.0000394583)0/5:0.0000024611,GCF_000810525.3:0.0000020130)0/0:0.0000024611,GCF_000939535.2:0.0000194763)0/1:0.0000024611,GCF_002028445.1:0.0000195962)0/0:0.0000024611,GCF_000453865.1:0.0000020130)0/0:0.0000024611,GCF_001664895.1:0.0000393790)0/5:0.0000024611,(GCF_000809605.3:0.0000000000,GCF_000810725.3:0.0000000000):0.0000020130)0/5:0.0000024611,GCF_001415765.1:0.0000020130)0/5:0.0000024611,(((((GCF_000770785.1:0.0000020130,GCF_000770885.1:0.0000020130)80.7/100:0.0000195953,GCF_000966515.1:0.0000393772)80.3/100:0.0000194759,GCF_900118095.1:0.0000393775)76.7/100:0.0000194743,GCF_001874915.1:0.0000791602)0/43:0.0000020130,GCF_900117965.1:0.0000991405)91.4/56:0.0000393741)0/0:0.0000024611,GCF_000804905.1:0.0000393780)0/0:0.0000024611,GCF_002028535.1:0.0000020130)0/0:0.0000024611,GCF_001416275.1:0.0001783218)0/0:0.0000024611,((GCF_900118075.1:0.0005579964,GCF_001400975.1:0.0006161627)99.7/43:0.0003290943,GCF_000302095.1:0.0001379933)74.7/12:0.0000392152)0/5:0.0000024611,GCF_000509325.1:0.0000398043)0/0:0.0000020130,GCF_000811765.3:0.0000020130)0/0:0.0000024611,GCF_000809385.3:0.0000020130)0/1:0.0000024611,GCF_000808775.3:0.0000194760)0/0:0.0000024611,(GCF_000809565.3:0.0000020130,GCF_000516355.2:0.0000020130)90.7/100:0.0000393763)0/1:0.0000024611,GCF_001862555.1:0.0000020130)0/0:0.0000024611,GCF_000809625.3:0.0000020130)0/0:0.0000024611,GCF_002017415.1:0.0000194746)0/0:0.0000024611,(GCF_001861975.1:0.0000020130,GCF_001864635.1:0.0000020130)94.3/93:0.0000393761)0/4:0.0000024611,GCF_001531205.2:0.0000194751)0/5:0.0000024611,GCF_900117985.1:0.0000197388)0/5:0.0000024611,GCF_900117995.1:0.0000020130)0/1:0.0000024611,GCF_000966525.1:0.0000791375)0/5:0.0000024611,GCF_001951035.1:0.0000020130)0/1:0.0000024611,GCF_000939615.2:0.0000194757)0/5:0.0000024611,GCF_001416095.1:0.0000196302)0/0:0.0000024611,GCF_000811105.3:0.0000194776)0/5:0.0000024611,(GCF_000809005.3:0.0000020130,GCF_000809045.3:0.0000020130)92.2/95:0.0000194756)0/5:0.0000024611,GCF_000804815.1:0.0000020130)0/1:0.0000024611,GCF_000809325.3:0.0000194765)0/5:0.0000024611,(GCF_000811225.3:0.0000000000,GCF_000949175.2:0.0000000000):0.0000020130)0/4:0.0000024611,(((((((((((((((((((((((((((((((((((((((((((((((((((((((((((((((((((((((((((((((((((((GCF_000515955.1:0.0000000000,GCF_900117805.1:0.0000000000):0.0000000000,GCF_900117865.1:0.0000000000):0.0000000000,GCF_001664915.1:0.0000000000):0.0000000000,GCF_000515675.1:0.0000000000):0.0000000000,GCF_000809985.3:0.0000000000):0.0000000000,GCF_001922245.1:0.0000000000):0.0000000000,GCF_000966495.1:0.0000000000):0.0000000000,GCF_900117615.1:0.0000000000):0.0000000000,GCF_001661665.1:0.0000000000):0.0000000000,GCF_000809645.3:0.0000000000):0.0000000000,GCF_000453525.1:0.0000000000):0.0000000000,GCF_000939635.2:0.0000000000):0.0000000000,GCF_900117925.1:0.0000000000):0.0000000000,GCF_900117625.1:0.0000000000):0.0000000000,GCF_900118135.1:0.0000000000):0.0000000000,GCF_000723125.1:0.0000000000):0.0000000000,GCF_000723145.1:0.0000000000):0.0000000000,GCF_900117555.1:0.0000000000):0.0000000000,GCF_000723065.1:0.0000000000):0.0000000000,GCF_000515695.1:0.0000000000):0.0000000000,GCF_000939405.2:0.0000000000):0.0000000000,GCF_900117945.1:0.0000000000):0.0000000000,GCF_000939565.2:0.0000000000):0.0000000000,GCF_001664985.1:0.0000000000):0.0000000000,GCF_000811485.3:0.0000000000):0.0000000000,GCF_000939495.2:0.0000000000):0.0000000000,GCF_000516035.1:0.0000000000):0.0000000000,GCF_001863225.1:0.0000000000):0.0000000000,GCF_000809885.2:0.0000000000):0.0000000000,GCF_001700395.1:0.0000000000):0.0000000000,GCF_000939555.2:0.0000000000):0.0000000000,GCF_002028485.1:0.0000000000):0.0000000000,GCF_001863545.1:0.0000000000):0.0000000000,GCF_001863065.1:0.0000000000):0.0000000000,GCF_000810505.3:0.0000000000):0.0000000000,GCF_000810285.3:0.0000000000):0.0000000000,GCF_001864015.1:0.0000000000):0.0000000000,GCF_000515455.1:0.0000000000):0.0000000000,GCF_000453145.1:0.0000000000):0.0000000000,GCF_000453545.1:0.0000000000):0.0000000000,GCF_000453345.1:0.0000000000):0.0000000000,GCF_000453845.1:0.0000000000):0.0000000000,GCF_001052775.1:0.0000000000):0.0000000000,GCF_000515935.1:0.0000000000):0.0000000000,GCF_000515715.1:0.0000000000):0.0000000000,GCF_000515475.1:0.0000000000):0.0000000000,GCF_001059495.1:0.0000000000):0.0000000000,GCF_000810865.3:0.0000000000):0.0000000000,GCF_000453385.1:0.0000000000):0.0000000000,GCF_001922225.1:0.0000000000):0.0000000000,GCF_900117915.1:0.0000000000):0.0000000000,GCF_002016865.1:0.0000000000):0.0000000000,GCF_900117935.1:0.0000000000):0.0000000000,GCF_002017185.1:0.0000000000):0.0000000000,GCF_000939475.2:0.0000000000):0.0000000000,GCF_000453425.1:0.0000000000):0.0000000000,GCF_001531455.2:0.0000000000):0.0000000000,GCF_900117665.1:0.0000000000):0.0000000000,GCF_900117765.1:0.0000000000):0.0000000000,GCF_001053695.1:0.0000000000):0.0000000000,GCF_000810245.3:0.0000000000):0.0000000000,GCF_900117835.1:0.0000000000):0.0000000000,GCF_000808845.3:0.0000000000):0.0000000000,GCF_000939395.2:0.0000000000):0.0000000000,GCF_001415465.1:0.0000000000):0.0000000000,GCF_001052015.1:0.0000000000):0.0000000000,GCF_002017055.1:0.0000000000):0.0000000000,GCF_000811365.3:0.0000000000):0.0000000000,GCF_001432755.1:0.0000000000):0.0000000000,GCF_000515615.1:0.0000000000):0.0000000000,GCF_000515515.1:0.0000000000):0.0000000000,GCF_000804975.1:0.0000000000):0.0000000000,GCF_000787235.1:0.0000000000):0.0000000000,GCF_000515595.1:0.0000000000):0.0000000000,GCF_000809545.3:0.0000000000):0.0000000000,GCF_000939575.2:0.0000000000):0.0000000000,GCF_000515915.1:0.0000000000):0.0000000000,GCF_000515735.1:0.0000000000):0.0000000000,GCF_000939425.2:0.0000000000):0.0000000000,GCF_001887305.1:0.0000000000):0.0000000000,GCF_001665065.1:0.0000000000):0.0000000000,GCF_000804825.1:0.0000000000):0.0000000000,GCF_000453405.1:0.0000000000):0.0000000000,GCF_000515635.1:0.0000000000):0.0000000000,GCF_000809465.3:0.0000000000):0.0000020130)0/5:0.0000024611,GCF_900117955.1:0.0000020130)0/5:0.0000024611,GCF_000810405.3:0.0000020130)0/5:0.0000024611,GCF_000809525.3:0.0000020130)0/5:0.0000024611,GCF_001861785.1:0.0000020130)0/5:0.0000024611,GCF_002017685.1:0.0000194763)0/1:0.0000024611,GCF_001414645.1:0.0000194772)0/1:0.0000024611,GCF_001415645.1:0.0000020130)0/4:0.0000024611,GCF_000811345.3:0.0000020130)0/5:0.0000024611,GCF_000516175.1:0.0000194773)0/4:0.0000024611,GCF_000804985.1:0.0000020130)0/1:0.0000024611,GCF_000805225.1:0.0000198289)0/0:0.0000024611,GCF_001864565.1:0.0000020130)0/4:0.0000024611,GCF_000810385.3:0.0000020130)0/0:0.0000024611,GCF_000811505.3:0.0000020130)0/0:0.0000024611,(GCF_000810745.3:0.0000000000,GCF_000809065.3:0.0000000000):0.0000020130)0/0:0.0000024611,GCF_000517485.2:0.0001188863)0/4:0.0000024611,GCF_001433045.1:0.0000195345)0/0:0.0000024611,GCF_001672535.1:0.0002579480)0/1:0.0000024611,GCF_000810545.3:0.0000020130)0/5:0.0000024611,GCF_000811185.3:0.0000020130)0/1:0.0000024611,GCF_000368225.1:0.0001389332)0/1:0.0000024611,GCF_001415715.1:0.0000020130)0/0:0.0000024611,GCF_000809225.3:0.0000020130)0/1:0.0000024611,GCF_001442575.1:0.0000393751)0/1:0.0000024611,GCF_000810665.3:0.0000020130)0/0:0.0000024611,GCF_000809305.3:0.0000020130)0/0:0.0000024611,GCF_001416075.1:0.0000593639)0/1:0.0000024611,GCF_001415735.1:0.0000020130)0/1:0.0000024611,(((((GCF_002017405.1:0.0000000000,GCF_002016915.1:0.0000000000):0.0000000000,GCF_002017425.1:0.0000000000):0.0000000000,GCF_000811865.3:0.0000000000):0.0000020130,GCF_000811925.3:0.0000020130)0/99:0.0000020130,(((((((((GCF_002137875.1:0.0000000000,GCF_002183555.1:0.0000000000):0.0000000000,GCF_002183545.1:0.0000000000):0.0000000000,GCF_002183485.1:0.0000000000):0.0000000000,GCF_002183735.1:0.0000000000):0.0000000000,GCF_002143795.1:0.0000000000):0.0000000000,GCF_002182365.1:0.0000000000):0.0000000000,GCF_002182425.1:0.0000000000):0.0000000000,GCF_002136935.1:0.0000000000):0.0000020130,GCF_002182865.1:0.0000020130)86.2/100:0.0000194799)85.8/55:0.0000194617)0/1:0.0000024611)0/0:0.0000024611,(((((((GCF_002951235.1:0.0000020130,GCF_002950915.1:0.0000020130)0/55:0.0000020130,(((((((GCF_002950815.1:0.0000194800,(GCF_002951415.1:0.0000020130,GCF_002951435.1:0.0000020130)84.5/100:0.0000194783)0/14:0.0000020130,GCF_002951175.1:0.0000020130)0/14:0.0000020130,(GCF_002950545.1:0.0000000000,GCF_002951155.1:0.0000000000):0.0000020130)0/15:0.0000020130,GCF_002950625.1:0.0000020130)0/33:0.0000020130,GCF_002950595.1:0.0000194783)0/47:0.0000020130,(GCF_002950825.1:0.0000020130,GCF_002950615.1:0.0000020130)72.4/99:0.0000194282)15.3/97:0.0000194805,GCF_002950715.1:0.0000194096)0/52:0.0000020130)95.1/89:0.0000393834,((((GCF_002138005.1:0.0000000000,GCF_002137445.1:0.0000000000):0.0000000000,GCF_002143425.1:0.0000000000):0.0000020130,GCF_002143195.1:0.0000020130)0/35:0.0000020130,(GCF_002182955.1:0.0000020130,(GCF_002182605.1:0.0000020130,GCF_002183635.1:0.0000020130)0/99:0.0000020130)91.2/100:0.0000194795)0/21:0.0000020130)0/21:0.0000020130,((GCF_002183975.1:0.0000020130,GCF_002145195.1:0.0000394973)0/89:0.0000020130,(GCF_001669185.1:0.0000592257,((GCF_002017345.1:0.0000020130,GCF_001664805.1:0.0000020130)0/49:0.0000020130,(GCF_001664645.1:0.0000020130,GCF_001669505.1:0.0000595075)0/78:0.0000020130)0/90:0.0000020130)74.9/95:0.0000184616)93/100:0.0000790705)74.9/12:0.0000184504,((GCF_000811905.3:0.0000020130,(GCF_000810945.3:0.0000020130,GCF_000810915.3:0.0000020130)0/100:0.0000020130)0/100:0.0000020130,GCF_002138215.1:0.0000194797)41.6/72:0.0000194617)0/6:0.0000020130,(((((((((GCF_000809445.3:0.0000020130,GCF_000808785.3:0.0000020130)0/17:0.0000020130,(GCF_000517505.1:0.0000020130,GCF_000513795.2:0.0002585812)0/13:0.0000020130)0/12:0.0000020130,GCF_000516235.1:0.0000020130)0/3:0.0000020130,GCF_000811945.3:0.0000020130)0/46:0.0000020130,GCF_000809345.3:0.0000194785)85.3/80:0.0000194747,GCF_000811285.3:0.0000194759)0/13:0.0000020130,(GCF_000810125.3:0.0000393821,GCF_000810905.3:0.0000020130)0/11:0.0000020130)0/3:0.0000020130,((((GCF_000515555.1:0.0000020130,GCF_000515975.1:0.0000020130)0/88:0.0000020130,GCF_000515875.2:0.0003830119)83.6/44:0.0000194748,GCF_000949195.2:0.0000020130)0/10:0.0000020130,(((GCF_000808815.3:0.0000020130,GCF_000811325.3:0.0000020130)0/17:0.0000020130,(((((((GCF_000515775.1:0.0000000000,GCF_000949035.2:0.0000000000):0.0000000000,GCF_000949055.2:0.0000000000):0.0000000000,GCF_000515835.1:0.0000000000):0.0000000000,GCF_000810485.3:0.0000000000):0.0000000000,GCF_000515655.1:0.0000000000):0.0000000000,GCF_000810825.3:0.0000000000):0.0000020130,GCF_000810205.3:0.0000020130)0/11:0.0000020130)0/3:0.0000020130,(GCF_000808885.3:0.0000020130,GCF_000810465.3:0.0000020130)0/17:0.0000020130)0/11:0.0000020130)0/6:0.0000020130)0/11:0.0000020130,((GCF_000809805.3:0.0000020130,(GCF_000808985.3:0.0001401399,GCF_000809825.3:0.0000020130)0/52:0.0000020130)0/52:0.0000020130,((GCF_002136705.1:0.0000194801,(GCF_002182545.1:0.0000020130,GCF_002143715.1:0.0000020130)0/87:0.0000020130)74.9/91:0.0000194781,(GCF_002143575.1:0.0000194784,(GCF_000809285.3:0.0000195448,GCF_000811165.3:0.0000194749)0/94:0.0000020130)41.8/94:0.0000194621)0/19:0.0000020130)91.8/23:0.0000194619)0/8:0.0000020130)0/58:0.0000020130,(((GCF_001864665.1:0.0000020130,(GCF_000184475.1:0.0013980381,GCF_001862805.1:0.0001685008)91.6/45:0.0000632703)0/43:0.0000023979,GCF_001862975.1:0.0001211010)90.2/25:0.0000393543,GCF_000811405.3:0.0000020130)100/100:0.0014725662)89.4/25:0.0000393225)0/0:0.0000024611,((((GCF_001861435.1:0.0000020130,(((((GCF_000787215.1:0.0000793626,GCF_000419425.1:0.0001304376)72.3/100:0.0000211663,GCF_000804635.1:0.0000592359)90.8/100:0.0000427784,((((GCF_000226275.1:0.0000398913,GCF_000804895.1:0.0000194753)0/37:0.0000020130,GCF_000805205.1:0.0000020130)0/20:0.0000020130,GCF_002093815.1:0.0000020130)0/32:0.0000020130,GCF_002085505.1:0.0000194753)100/95:0.0002380496)0/70:0.0000020130,((GCF_001863335.1:0.0000020130,GCF_001863405.1:0.0000195601)85/100:0.0000194748,(((GCF_001680185.1:0.0000000000,GCF_001680195.1:0.0000000000):0.0000000000,GCF_001617915.1:0.0000000000):0.0000020130,GCF_001617945.1:0.0000020130)0/88:0.0000020130)91.3/100:0.0000194749)0/56:0.0000020722,GCF_001863615.1:0.0000020130)0/24:0.0000020722)0/42:0.0000020722,GCF_001861385.1:0.0000194749)99.9/89:0.0000190911,GCF_900117495.1:0.0000020130)99.9/12:0.0000023130,(GCF_001416225.1:0.0000195824,GCF_000591955.1:0.0018594940)100/99:0.0071100838)0/1:0.0000024611)77.6/16:0.0000197859,GCF_001863315.1:0.0000991490)98.3/16:0.0001007420,(((GCF_000299675.1:0.0000194794,GCF_000299655.1:0.0000020130)82.3/86:0.0000194609,((GCF_001902375.1:0.0000020130,GCF_000419385.1:0.0000791451)91.8/100:0.0000393714,GCF_000805295.1:0.0000194753)0/75:0.0000020130)0/28:0.0000020130,((((((GCF_001573085.1:0.0000020130,((GCF_000804715.1:0.0000020130,(GCF_001861745.1:0.0000020130,GCF_001861455.1:0.0000024678)92/100:0.0000646617)0/21:0.0000020130,GCF_000804735.1:0.0000020130)0/9:0.0000023979)0/16:0.0000023979,GCF_000804745.1:0.0000195068)0/32:0.0000023979,GCF_000804655.1:0.0000195069)84.8/100:0.0000659133,GCF_000804665.1:0.0000393704)0/29:0.0000020130,GCF_000787355.1:0.0000020130)0/28:0.0000020130,(GCF_002762155.1:0.0000195649,GCF_002950495.1:0.0000020130)84.8/100:0.0000194776)81.7/44:0.0000194601)96.1/100:0.0000790818)79/16:0.0000197930,((((((((GCF_002014405.1:0.0000194735,((((GCF_000354155.1:0.0000020130,(GCF_000354135.1:0.0000020130,GCF_000353815.1:0.0001207225)0/64:0.0000020130)0/48:0.0000020130,GCF_000353795.1:0.0002794938)91/100:0.0000395423,((((GCF_000354055.1:0.0000020130,(GCF_000354095.1:0.0000020130,GCF_000354075.1:0.0000206461)94.8/100:0.0000622523)0/42:0.0000020130,GCF_000353855.1:0.0000020130)0/62:0.0000020130,GCF_000353895.1:0.0000020130)0/30:0.0000026643,GCF_000354035.1:0.0000020130)82.5/92:0.0000204264)0/17:0.0000020130,GCF_002014395.1:0.0000020130)0/23:0.0000020130)0/18:0.0000026643,(((GCF_000453665.1:0.0000000000,GCF_000453645.1:0.0000000000):0.0000020130,GCF_000453705.1:0.0000020130)0/94:0.0000020130,GCF_000453565.1:0.0000194759)87.1/100:0.0000194722)0/24:0.0000026643,(GCF_002950415.1:0.0000395970,(GCF_000222245.1:0.0000195938,GCF_002137425.1:0.0000020130)0/24:0.0000020130)84.8/28:0.0000194757)0/56:0.0000021018,GCF_000453745.1:0.0000418990)88.8/84:0.0000609008,((((((GCF_000581695.1:0.0000289612,GCF_000580275.1:0.0000297559)72.1/100:0.0000401880,GCF_000580135.1:0.0000682143)76.1/11:0.0000238896,GCF_000580195.1:0.0000394675)68.3/52:0.0000233193,((GCF_000584895.1:0.0002158985,GCF_000584875.1:0.0002808036)82.8/91:0.0001015522,GCF_000584495.1:0.0002038793)94.8/100:0.0001328267)74.1/45:0.0000225091,GCF_000582015.1:0.0001393317)75.1/39:0.0000194715,GCF_001907125.1:0.0000194740)0/46:0.0000026643)48.5/90:0.0000619002,((((GCF_002212155.1:0.0000020130,GCF_002212115.1:0.0001983303)0/91:0.0000020130,GCF_002212165.1:0.0000020130)76.2/100:0.0000622275,(GCF_002212105.1:0.0025493692,GCF_001415255.1:0.0030283409)100/100:0.0035714036)80.1/60:0.0001004912,(((((GCF_001863295.1:0.0000020130,GCF_002212235.1:0.0002850829)87.3/72:0.0000672562,GCF_001862305.1:0.0000873793)97.6/49:0.0001810379,((GCF_002154215.1:0.0015167114,GCF_002762495.1:0.0001331028)81.2/92:0.0000712457,GCF_000723055.1:0.0003727725)91.4/73:0.0001254120)99.3/15:0.0001962665,GCF_000581395.1:0.0009713465)0/8:0.0000020722,GCF_002212145.1:0.0001930335)100/100:0.0055158814)81.2/12:0.0000351333)98.9/14:0.0001450697,(((((GCF_001669035.1:0.0000000000,GCF_002017555.1:0.0000000000):0.0000000000,GCF_001669075.1:0.0000000000):0.0000020130,((GCF_002017625.1:0.0000020130,(GCF_002014475.1:0.0000020130,GCF_001664565.1:0.0000020130)0/35:0.0000020130)0/9:0.0000020130,(GCF_000810985.3:0.0000020130,GCF_000811065.3:0.0000196201)0/43:0.0000020130)0/18:0.0000020130)0/55:0.0000020130,GCF_002016745.1:0.0000194720)0/35:0.0000020130,((((((GCF_002183345.1:0.0000000000,GCF_002138305.1:0.0000000000):0.0000000000,GCF_002137895.1:0.0000000000):0.0000020130,GCF_002145035.1:0.0000020130)0/23:0.0000020130,GCF_002183445.1:0.0000020130)0/23:0.0000020130,(GCF_002137395.1:0.0000020130,GCF_002184605.1:0.0000194759)0/20:0.0000020130)0/28:0.0000020130,GCF_002145115.1:0.0000194759)82.1/52:0.0000194745)99.4/100:0.0001585278)75.5/13:0.0000204467,(((((GCF_002249385.1:0.0000195690,GCF_002249585.1:0.0000194772)0/31:0.0000020130,GCF_002249325.1:0.0000020130)0/23:0.0000020130,(GCF_002249545.1:0.0000000000,GCF_002239885.1:0.0000000000):0.0000020130)0/3:0.0000020130,GCF_002249255.1:0.0000020130)0/12:0.0000020130,GCF_002249305.1:0.0000195368)99.5/100:0.0001783617)74.9/13:0.0000204465)92.4/16:0.0000598888,(((((((((GCF_000453065.1:0.0000020130,(GCF_000453925.1:0.0008345505,(GCF_002212405.1:0.0016364347,(GCF_000453185.1:0.0008359082,GCF_000453825.1:0.0000020130)94.5/92:0.0002252441)100/100:0.0023227454)0/46:0.0000019021)0/31:0.0000026643,((GCF_000301475.1:0.0000020130,GCF_000301455.1:0.0000020130)90.3/100:0.0000393712,GCF_000301655.1:0.0000397216)77.6/100:0.0000194560)99.3/43:0.0001826845,GCF_002082685.1:0.0002982581)86.1/25:0.0001002479,(GCF_000766105.1:0.0000020130,GCF_001669735.1:0.0000020130)98.3/100:0.0001567789)74.9/16:0.0000216101,((GCF_002212715.1:0.0000020130,GCF_002212685.1:0.0000020130)99.9/100:0.0002579654,GCF_002212285.1:0.0001587126)86.8/33:0.0000393360)94.2/34:0.0000599092,((((GCF_001864375.1:0.0000000000,GCF_001864285.1:0.0000000000):0.0000020130,GCF_001864385.1:0.0000020130)77.7/100:0.0000194762,((GCF_001573125.1:0.0000000000,GCF_000805115.1:0.0000000000):0.0000020130,GCF_000734775.1:0.0000020130)78.9/100:0.0000194753)99.5/100:0.0001188698,((GCF_000969295.1:0.0001124098,((GCF_001864815.1:0.0000879431,GCF_000969465.1:0.0001386182)64.3/37:0.0000214265,GCF_001863975.1:0.0001589450)96.7/37:0.0001099776)100/100:0.0021890620,(GCF_002837985.1:0.0000020130,GCF_002803655.1:0.0000194782)99.6/100:0.0001950126)85.5/37:0.0000428961)71.2/38:0.0000194611)0/16:0.0000019686,((((GCF_002950975.1:0.0000020130,((GCF_002951375.1:0.0000392011,GCF_002950855.1:0.0000020130)93.7/89:0.0000791408,GCF_002951015.1:0.0000193342)0/83:0.0000020130)92.4/59:0.0000197361,((GCF_000809725.3:0.0000791409,GCF_000810645.3:0.0000396741)0/100:0.0000020130,GCF_000811565.3:0.0000020130)0/73:0.0000020130)0/33:0.0000020130,(GCF_001861515.1:0.0004156575,GCF_001415275.1:0.0000020130)90.1/41:0.0000588607)98.6/33:0.0001966880,GCF_002212625.1:0.0005575094)100/70:0.0006551125)88.9/16:0.0000583196,(((((((GCF_001612315.1:0.0000020130,GCF_001612155.1:0.0000393810)0/47:0.0000020130,GCF_001027885.1:0.0000020130)0/16:0.0000020130,GCF_001612285.1:0.0000020130)0/10:0.0000020130,((GCF_001612075.1:0.0000000000,GCF_001612185.1:0.0000000000):0.0000000000,GCF_001612175.1:0.0000000000):0.0000020130)0/7:0.0000020130,GCF_001576615.1:0.0000020130)0/28:0.0000020130,GCF_000163395.2:0.0000194717)0/89:0.0000020130,(((GCF_000305255.1:0.0000000000,GCF_002143835.1:0.0000000000):0.0000020130,GCF_000278605.1:0.0000020130)0/84:0.0000020130,FCH35N5BBXX-wHAXPI020693:0.0001390263)82.8/100:0.0000194137)85.7/100:0.0000392549)95.1/16:0.0000953114,GCF_001861565.1:0.0000996935)0/11:0.0000234948)0/12:0.0000020130,(GCF_002082725.1:0.0000195400,GCF_002082745.1:0.0000594240)93.1/100:0.0000594261)88.3/16:0.0000397687,((((((GCF_001573105.1:0.0000020130,GCF_000417805.2:0.0000020130)0/97:0.0000020130,GCF_000417785.2:0.0000393980)0/100:0.0000020130,GCF_002249365.1:0.0000990665)89.8/100:0.0000591726,GCF_002249435.1:0.0000790671)85.4/100:0.0000392303,GCF_000805515.1:0.0002998804)100/100:0.0013521524,((GCF_000770815.1:0.0000020130,GCF_000770865.1:0.0000020130)0/98:0.0000020130,GCF_000302575.1:0.0000197760)91.5/100:0.0000594389)100/89:0.0005169048)91/16:0.0000677154,GCF_000828795.1:0.0001302558)51/12:0.0000397257,((GCF_000723075.1:0.0000826967,((GCF_002837005.1:0.0000020130,GCF_002837035.1:0.0000020130)92.4/100:0.0000194746,((GCF_001573065.1:0.0000020130,GCF_000804725.1:0.0000020130)0/42:0.0000020130,(GCF_000805055.1:0.0000194698,GCF_000805595.1:0.0000194693)0/43:0.0000020130)0/65:0.0000020130)0/65:0.0000020130)100/87:0.0003372341,(GCF_000805615.1:0.0000020130,GCF_000805635.1:0.0000020130)100/100:0.0005764459)74.5/35:0.0000277817)77.3/16:0.0000316059,((GCF_001939665.1:0.0000020130,GCF_001939595.1:0.0000197286)0/100:0.0000020130,((GCF_002762505.1:0.0001026649,GCF_002762545.1:0.0000020130)0/100:0.0000020130,GCF_002762535.1:0.0000194747)84.4/100:0.0000194737)97.9/100:0.0001187643)95.2/16:0.0000798425,(((((((((((((((((((((((((((((((((((((((((((((((((((((((((((((((((((((((((((((((((((GCF_002183285.1:0.0000000000,GCF_002144975.1:0.0000000000):0.0000000000,GCF_002138295.1:0.0000000000):0.0000000000,GCF_002137715.1:0.0000000000):0.0000000000,GCF_002138315.1:0.0000000000):0.0000000000,GCF_002183115.1:0.0000000000):0.0000020130,(((((GCF_002950895.1:0.0000020130,GCF_002950925.1:0.0000796200)86.3/100:0.0000195927,GCF_002951345.1:0.0000020130)0/100:0.0000020130,GCF_002951215.1:0.0000194735)77.3/100:0.0000195164,(GCF_002950455.1:0.0000020130,GCF_002951255.1:0.0000020130)81.6/100:0.0000194739)79.5/100:0.0000195159,GCF_000335675.1:0.0000194688)0/25:0.0000020130)0/16:0.0000020130,GCF_002183435.1:0.0000020130)0/13:0.0000020130,GCF_002183265.1:0.0000020130)0/17:0.0000020130,((GCF_002182445.1:0.0000000000,GCF_002137035.1:0.0000000000):0.0000020130,GCF_002183595.1:0.0000020130)92.5/100:0.0000194687)0/57:0.0000020130,GCF_000222225.1:0.0000617289)83.8/59:0.0000195115,(GCF_002137565.1:0.0000000000,GCF_002137225.1:0.0000000000):0.0000020130)0/12:0.0000020130,GCF_002137995.1:0.0000020130)0/16:0.0000020130,GCF_002183085.1:0.0000194684)74.9/16:0.0000195104,(GCF_002183165.1:0.0000194679,(GCF_001669255.1:0.0000020130,GCF_001674365.1:0.0000020130)0/100:0.0000020130)39.8/54:0.0000194513)0/6:0.0000020130,GCF_001674075.1:0.0000194671)0/6:0.0000020130,GCF_001669595.1:0.0000020130)0/1:0.0000020130,GCF_001668585.1:0.0000020130)0/1:0.0000020130,GCF_001674735.1:0.0000020130)0/1:0.0000020130,(((((((((GCF_001669695.1:0.0000000000,GCF_001669435.1:0.0000000000):0.0000000000,GCF_001674805.1:0.0000000000):0.0000000000,GCF_001668775.1:0.0000000000):0.0000000000,GCF_001668995.1:0.0000000000):0.0000000000,GCF_001674015.1:0.0000000000):0.0000000000,GCF_001668555.1:0.0000000000):0.0000000000,GCF_001668915.1:0.0000000000):0.0000020130,(((GCF_001669295.1:0.0000020130,GCF_001669455.1:0.0000020130)0/12:0.0000020130,(GCF_001674315.1:0.0000195071,GCF_001669175.1:0.0000020130)0/13:0.0000020130)0/12:0.0000020130,GCF_001674245.1:0.0000020130)0/16:0.0000020130)0/31:0.0000020130,GCF_001669195.1:0.0000194647)86.6/100:0.0000194652)0/1:0.0000020130,(GCF_001674435.1:0.0000195719,GCF_001674295.1:0.0000020130)83.8/100:0.0000194646)0/6:0.0000020130,((GCF_001666385.1:0.0000020130,(((GCF_001674135.1:0.0000000000,GCF_001669415.1:0.0000000000):0.0000000000,GCF_001666425.1:0.0000000000):0.0000020130,GCF_001674575.1:0.0000020130)0/29:0.0000020130)0/34:0.0000020130,GCF_001673895.1:0.0000194650)84.6/100:0.0000194644)0/6:0.0000020130,GCF_001666105.1:0.0000020130)0/6:0.0000020130,GCF_001666155.1:0.0000020130)0/6:0.0000020130,(GCF_001668865.1:0.0000020130,GCF_001673915.1:0.0000020130)92.3/100:0.0000194645)0/1:0.0000022647,(GCF_001669265.1:0.0000020130,GCF_001674165.1:0.0000020130)91.4/100:0.0000194646)0/12:0.0000022647,((GCF_001674865.1:0.0000020130,GCF_001669005.1:0.0000020130)0/96:0.0000020130,GCF_001668855.1:0.0000194645)84.9/100:0.0000194644)0/13:0.0000022647,GCF_001666315.1:0.0000195127)0/11:0.0000022647,((((GCF_001669145.1:0.0000000000,GCF_001674475.1:0.0000000000):0.0000020130,GCF_001666085.1:0.0000020130)0/31:0.0000020130,GCF_001666545.1:0.0000020130)0/81:0.0000020130,GCF_001674505.1:0.0000194746)93.6/100:0.0000393533)0/11:0.0000022647,GCF_001664575.1:0.0000194644)0/15:0.0000022647,GCF_001669705.1:0.0000194644)0/15:0.0000022647,GCF_001674915.1:0.0000393532)0/12:0.0000022647,(((GCF_001674515.1:0.0000020130,GCF_001665215.1:0.0000194643)0/100:0.0000020130,GCF_001674755.1:0.0000194694)81.5/100:0.0000194643,GCF_001665985.1:0.0000020130)90.9/100:0.0000393532)0/11:0.0000024127,(((GCF_001666305.1:0.0000194647,(GCF_001674235.1:0.0000020130,GCF_001674085.1:0.0000394975)0/59:0.0000020130)0/28:0.0000020130,(GCF_001674705.1:0.0000020130,GCF_001664755.1:0.0000020130)0/32:0.0000020130)0/28:0.0000020130,GCF_001673905.1:0.0000194647)91.9/100:0.0000393539)0/11:0.0000024127,GCF_001665285.1:0.0000592024)0/12:0.0000024127,GCF_001674585.1:0.0000020130)0/15:0.0000024127,GCF_001666555.1:0.0000194645)0/16:0.0000024127,(((GCF_001673975.1:0.0000000000,GCF_001668955.1:0.0000000000):0.0000020130,GCF_001666485.1:0.0000020130)0/94:0.0000020130,GCF_001674885.1:0.0000194948)91.8/100:0.0000393545)0/15:0.0000024127,GCF_001668935.1:0.0000020130)0/16:0.0000024127,GCF_001674325.1:0.0000020130)0/12:0.0000024127,GCF_000939485.2:0.0000194647)0/16:0.0000024127,GCF_001669645.1:0.0000196109)0/15:0.0000024127,GCF_001674115.1:0.0000020130)0/16:0.0000024127,(GCF_002184035.1:0.0000194679,GCF_002016815.1:0.0000020130)92/43:0.0000194514)0/11:0.0000024127,(((GCF_001666075.1:0.0000020130,GCF_001666565.1:0.0000020130)0/19:0.0000020130,((((GCF_001668765.1:0.0000000000,GCF_001669425.1:0.0000000000):0.0000000000,GCF_001668755.1:0.0000000000):0.0000000000,GCF_001668445.1:0.0000000000):0.0000000000,GCF_001669025.1:0.0000000000):0.0000020130)0/57:0.0000020130,GCF_001668945.1:0.0000020130)91.3/100:0.0000194644)0/12:0.0000024127,GCF_001668475.1:0.0000020130)0/11:0.0000024127,GCF_001666625.1:0.0001782742)0/12:0.0000024127,GCF_001674035.1:0.0000592007)0/12:0.0000024127,GCF_001665125.1:0.0000194644)0/12:0.0000024127,GCF_001673795.1:0.0000020130)0/15:0.0000024127,GCF_001666275.1:0.0000020130)0/16:0.0000024127,(((((((((((((((((((((((((((((((((((((((((((((GCF_001674785.1:0.0000000000,GCF_001666145.1:0.0000000000):0.0000000000,GCF_001669495.1:0.0000000000):0.0000000000,GCF_001666065.1:0.0000000000):0.0000000000,GCF_001669095.1:0.0000000000):0.0000000000,GCF_001665155.1:0.0000000000):0.0000000000,GCF_001674605.1:0.0000000000):0.0000000000,GCF_001664855.1:0.0000000000):0.0000000000,GCF_001668835.1:0.0000000000):0.0000000000,GCF_002014245.1:0.0000000000):0.0000000000,GCF_001664885.1:0.0000000000):0.0000000000,GCF_001666465.1:0.0000000000):0.0000000000,GCF_001666645.1:0.0000000000):0.0000000000,GCF_001665055.1:0.0000000000):0.0000000000,GCF_001668515.1:0.0000000000):0.0000000000,GCF_001674415.1:0.0000000000):0.0000000000,GCF_002017355.1:0.0000000000):0.0000000000,GCF_002017395.1:0.0000000000):0.0000000000,GCF_001674215.1:0.0000000000):0.0000000000,GCF_001665205.1:0.0000000000):0.0000000000,GCF_001664725.1:0.0000000000):0.0000000000,GCF_000811015.3:0.0000000000):0.0000000000,GCF_001674845.1:0.0000000000):0.0000000000,GCF_001666405.1:0.0000000000):0.0000000000,GCF_001666395.1:0.0000000000):0.0000000000,GCF_001674765.1:0.0000000000):0.0000000000,GCF_001664585.1:0.0000000000):0.0000000000,GCF_001669675.1:0.0000000000):0.0000000000,GCF_001674655.1:0.0000000000):0.0000000000,GCF_001666235.1:0.0000000000):0.0000000000,GCF_001674635.1:0.0000000000):0.0000000000,GCF_001668815.1:0.0000000000):0.0000000000,GCF_001674255.1:0.0000000000):0.0000000000,GCF_001664975.1:0.0000000000):0.0000000000,GCF_001673825.1:0.0000000000):0.0000000000,GCF_001674485.1:0.0000000000):0.0000000000,GCF_001673985.1:0.0000000000):0.0000000000,GCF_001673805.1:0.0000000000):0.0000000000,GCF_001669575.1:0.0000000000):0.0000000000,GCF_001666635.1:0.0000000000):0.0000000000,GCF_001664965.1:0.0000000000):0.0000000000,GCF_001666255.1:0.0000000000):0.0000000000,GCF_001664735.1:0.0000000000):0.0000000000,GCF_001674345.1:0.0000000000):0.0000000000,GCF_001664665.1:0.0000000000):0.0000000000,GCF_001666575.1:0.0000000000):0.0000020130)0/15:0.0000024127,GCF_001666515.1:0.0000194650)0/11:0.0000024127,GCF_001665045.1:0.0000020130)0/11:0.0000024127,GCF_001669635.1:0.0000194645)0/12:0.0000024127,GCF_001674835.1:0.0000592025)0/11:0.0000024127,GCF_001674395.1:0.0000195727)0/12:0.0000024127,GCF_001674155.1:0.0000393544)0/12:0.0000024127,GCF_001664835.1:0.0000020130)0/12:0.0000024127,GCF_001669225.1:0.0000194644)0/16:0.0000024127,GCF_002016735.1:0.0000194644)86/49:0.0000194963,(GCF_002017615.1:0.0000169291,GCF_000333715.1:0.0000628780)100/36:0.0000021649)0/6:0.0000021649,(((((((GCF_000453905.1:0.0000396019,(GCF_000453305.1:0.0001590115,GCF_000453765.1:0.0000591949)0/58:0.0000020130)0/29:0.0000020130,GCF_000453785.1:0.0000020130)0/29:0.0000020130,GCF_000580935.1:0.0000991274)82.2/92:0.0000194619,GCF_000516295.1:0.0000020130)0/92:0.0000020130,((GCF_000580175.1:0.0013370236,GCF_000581815.1:0.0000020130)82/22:0.0000194630,GCF_000582335.1:0.0000194617)79.7/22:0.0000194620)85.8/22:0.0000194632,(((((((((((((GCF_000591915.1:0.0002680107,GCF_000588435.1:0.0002861672)96.6/38:0.0001247702,GCF_000584475.1:0.0000907121)88.6/16:0.0000529002,(GCF_000584675.1:0.0001534011,(((((GCF_000627515.1:0.0002380466,((((GCF_000611565.1:0.0000723406,GCF_000588375.1:0.0001990439)72.9/43:0.0000469469,GCF_000581015.1:0.0001716486)39.1/34:0.0000458292,(((GCF_000584655.1:0.0002230519,GCF_000584035.1:0.0003808887)80/79:0.0001061852,GCF_000584555.1:0.0002348846)93/42:0.0000926544,GCF_000611505.1:0.0002497891)35.4/16:0.0000497513)0/15:0.0000020130,((GCF_000627335.1:0.0000014250,(GCF_000591575.1:0.0002171735,GCF_000591675.1:0.0001290540)35.5/16:0.0000501819)55.4/16:0.0000182013,GCF_000589575.1:0.0001390167)86/16:0.0000397008)96.8/16:0.0000791341)75.7/16:0.0000243718,(((((GCF_000589595.1:0.0006122145,GCF_000589195.1:0.0001714953)71/23:0.0000830719,((GCF_000588895.1:0.0003054723,GCF_000583475.1:0.0065263930)75/92:0.0001360794,GCF_000589715.1:0.0003483399)32.1/30:0.0000998603)86.3/16:0.0001174317,GCF_000589835.1:0.0001994220)21.3/16:0.0000387144,((GCF_000589515.1:0.0002515131,((GCF_000589455.1:0.0003486347,GCF_000588935.1:0.0002492638)96.9/51:0.0001692812,GCF_000589075.1:0.0001428620)40.7/16:0.0000448880)60.7/16:0.0000841514,GCF_000682175.1:0.0001990343)25.9/16:0.0000797471)75.5/12:0.0000367477,GCF_000600615.1:0.0001885714)82.8/16:0.0000782496)90.6/16:0.0000576477,(GCF_000627535.1:0.0004488104,GCF_000627595.1:0.0001543095)94.7/16:0.0001211936)76.4/12:0.0000248004,((GCF_000600715.1:0.0006118862,GCF_000600695.1:0.0002284840)97.9/82:0.0001802212,(GCF_000627615.1:0.0000932487,(GCF_000600655.1:0.0002669926,((GCF_000589735.1:0.0002769007,GCF_000587895.1:0.0004571811)89.4/25:0.0000814810,(GCF_000627355.1:0.0002752256,GCF_000627495.1:0.0002381853)81.7/79:0.0000821096)53.9/16:0.0000544538)88.7/16:0.0001105188)88.7/16:0.0000619635)76.9/12:0.0000194733)87.9/12:0.0000468773,(((GCF_000627395.1:0.0001605582,GCF_000589095.1:0.0003554124)60.6/40:0.0000597494,GCF_000627575.1:0.0005293150)42.1/16:0.0000228290,GCF_000584135.1:0.0002449126)93.8/16:0.0000796535)93.9/16:0.0000683643)39.9/16:0.0000194834)89.5/16:0.0000541131,GCF_000584055.1:0.0001389648)73.7/16:0.0000194687,(GCF_000589395.1:0.0003385319,(GCF_000671535.1:0.0002184130,(GCF_000627675.1:0.0014935307,GCF_000589315.1:0.0001195531)90.3/44:0.0000614896)96.5/24:0.0000992087)95.5/16:0.0000790800)87/16:0.0000393807,GCF_000588455.1:0.0001782916)73.4/16:0.0000194611,((GCF_000588735.1:0.0002185757,GCF_000588155.1:0.0002578150)99/95:0.0001542067,GCF_000671515.1:0.0001410500)85.2/25:0.0000437813)88.3/16:0.0000393586,GCF_000671435.1:0.0000991178)75.2/16:0.0000194932,(((GCF_000583515.1:0.0001010959,GCF_000682535.1:0.0001567257)92.4/85:0.0000592116,GCF_000682455.1:0.0002186433)87.2/22:0.0000414038,(GCF_000583495.1:0.0001607864,GCF_000681675.1:0.0001188365)74.9/15:0.0000194674)75.8/12:0.0000194303)78.9/16:0.0000194674,((((((((((GCF_000584195.1:0.0000797208,(GCF_000591995.1:0.0000196163,GCF_000588215.1:0.0001195919)75.7/80:0.0000196164)84.3/87:0.0000375461,((((((GCF_000591975.1:0.0003104244,GCF_000591615.1:0.0002174644)73.2/34:0.0000401033,((GCF_000600495.1:0.0001889789,GCF_000592035.1:0.0003770556)40.5/16:0.0000568966,GCF_000592295.1:0.0003039456)93.6/16:0.0000760796)92/16:0.0000659041,GCF_000592195.1:0.0001793308)85.8/16:0.0000399926,((((GCF_000600635.1:0.0001653095,GCF_000591855.1:0.0003748507)18/16:0.0000393644,GCF_000592315.1:0.0000937361)85.9/16:0.0000456279,GCF_000592755.1:0.0000998845)75.9/15:0.0000194738,GCF_000592095.1:0.0001598674)86.3/16:0.0000393727)86.6/16:0.0000581437,((GCF_000627715.1:0.0005669013,GCF_000592415.1:0.0001587593)95.6/56:0.0000797499,(GCF_000671655.1:0.0002866296,GCF_000592255.1:0.0002601272)75.1/23:0.0000196150)93.9/12:0.0000596715)0/11:0.0000016236,GCF_000592135.1:0.0003224194)93.3/16:0.0000612162)21.8/11:0.0000194710,((((GCF_000591815.1:0.0002207013,GCF_000592335.1:0.0001797117)71.1/13:0.0000195866,(((GCF_000592495.1:0.0002798134,GCF_000592355.1:0.0001991221)86.1/90:0.0000843171,GCF_000591635.1:0.0002365924)73.5/41:0.0000248864,GCF_000592695.1:0.0003421547)92.6/16:0.0000596995)88.6/12:0.0000403365,GCF_000592735.1:0.0002808963)6.2/15:0.0000193928,(((((((GCF_000591875.1:0.0006272055,GCF_000611525.1:0.0007113165)97.7/92:0.0001816236,(GCF_000591715.1:0.0004204484,GCF_000600395.1:0.0002834831)89.9/49:0.0000587518)85.4/33:0.0000603641,((GCF_000600435.1:0.0011726197,GCF_000592215.1:0.0004123110)77.8/16:0.0000621059,GCF_000611345.1:0.0002188670)86/16:0.0000408384)0/12:0.0000019119,GCF_000600935.1:0.0002819568)0/11:0.0000396572,GCF_000600375.1:0.0002397185)89.1/16:0.0000397397,((((GCF_000592375.1:0.0004605575,GCF_000592155.1:0.0003280760)91.4/33:0.0001031456,GCF_000592675.1:0.0002024310)23.5/16:0.0000219393,GCF_000627695.1:0.0010415153)20.1/12:0.0000202929,GCF_000592395.1:0.0002001164)79.3/16:0.0000196607)34.5/12:0.0000199696,(((((((GCF_000600595.1:0.0000846857,(GCF_000611265.1:0.0005637304,GCF_000611405.1:0.0003232729)53.9/18:0.0000404821)88.2/17:0.0000737479,GCF_000584395.1:0.0002590039)93/17:0.0000603206,GCF_000611445.1:0.0002804633)87.2/16:0.0000396798,GCF_000592475.1:0.0000601470)95.4/18:0.0000798453,GCF_000592435.1:0.0002600423)71.5/11:0.0000194320,(GCF_000592275.1:0.0001199947,GCF_000592455.1:0.0004066607)86.4/26:0.0000396242)93.6/16:0.0000596954,GCF_000592015.1:0.0001999243)72.9/16:0.0000197314)86.2/15:0.0000402207)89.7/16:0.0000611619)74.9/15:0.0000207157,((((GCF_000600575.1:0.0000875369,(GCF_000584115.1:0.0002510817,GCF_000611325.1:0.0001882790)42.1/30:0.0000286424)76.3/33:0.0000733754,(GCF_000600415.1:0.0002147267,GCF_000600515.1:0.0000861821)77.4/22:0.0000442707)84.2/16:0.0000487670,GCF_000584075.1:0.0000996202)45.9/11:0.0000559602,((GCF_000584155.1:0.0002332992,GCF_000600915.1:0.0000718287)71/65:0.0000402190,GCF_000627375.1:0.0002276836)83.8/16:0.0000676620)0/11:0.0000021084)38.8/11:0.0000199372,GCF_000611425.1:0.0000831556)90.9/15:0.0000687804,(((((((GCF_000587975.1:0.0000623104,((GCF_000584735.1:0.0001375840,(GCF_000584435.1:0.0004802560,GCF_000581175.1:0.0002865871)31.1/38:0.0001158707)16.3/35:0.0000287785,GCF_000587935.1:0.0003738087)88.9/33:0.0000633924)91.7/50:0.0000728791,((GCF_000588175.1:0.0001409687,GCF_000587915.1:0.0001720905)54.4/94:0.0000914293,GCF_000588295.1:0.0003734428)88.1/56:0.0000706765)84.1/88:0.0000429533,((GCF_000580895.1:0.0002876480,GCF_000581575.1:0.0000608457)9.5/71:0.0000196159,GCF_000580575.1:0.0002432771)88.4/87:0.0000408029)41/95:0.0000196165,GCF_000453585.1:0.0000024421)99.8/100:0.0002682584,(GCF_000681895.1:0.0000795240,(GCF_000582945.1:0.0002721345,GCF_000583295.1:0.0002088515)83.7/100:0.0000908785)78.1/100:0.0000487399)99.3/100:0.0002091839,GCF_000581615.1:0.0000213257)97.6/91:0.0001598396,((GCF_000681655.1:0.0000600175,GCF_000600535.1:0.0003454033)76.3/16:0.0000396782,GCF_000682135.1:0.0000020130)84.9/16:0.0000376113)74.7/16:0.0000282366)79.1/16:0.0000592104,(((GCF_000671575.1:0.0002997473,GCF_000671555.1:0.0003578982)98.2/24:0.0001389590,GCF_000588975.1:0.0012554666)62.8/16:0.0000106069,(((GCF_000682575.1:0.0000592316,(GCF_000583555.1:0.0000991275,GCF_000627415.1:0.0001990297)95.1/37:0.0000791139)74.4/16:0.0000203680,GCF_000589615.1:0.0002370399)78.2/16:0.0000680526,GCF_000682555.1:0.0001287806)80.4/16:0.0000599752)66.2/11:0.0000216508)78.8/11:0.0000259425,(((GCF_000600675.1:0.0000395400,(GCF_000584835.1:0.0004768181,GCF_000584755.1:0.0002978170)100/100:0.0005164569)74.5/25:0.0000194708,((((((GCF_000588955.1:0.0006362512,GCF_000588915.1:0.0003482035)99.2/41:0.0002223347,((GCF_000583455.1:0.0001730504,(GCF_000589355.1:0.0003192462,GCF_000589375.1:0.0002332977)88.5/16:0.0001032789)87.5/16:0.0000440024,((GCF_000589635.1:0.0005688681,GCF_000589275.1:0.0004082653)91.4/29:0.0001113895,GCF_000589475.1:0.0003151340)71/17:0.0000827725)0/16:0.0000020130)93.8/16:0.0000706092,GCF_000588995.1:0.0002785852)87.7/15:0.0000489362,(((GCF_000589415.1:0.0002964990,GCF_000682655.1:0.0001414912)65.6/64:0.0001000817,GCF_000627555.1:0.0003353110)41.7/15:0.0000235651,GCF_000589295.1:0.0003976349)78.3/15:0.0000600137)76.1/15:0.0000178650,(GCF_000681595.1:0.0010598561,(GCF_000588635.1:0.0004667753,GCF_000588495.1:0.0002542739)95/74:0.0001062537)34.9/21:0.0000396470)91.9/16:0.0000586882,((GCF_000589495.1:0.0003114522,GCF_000589035.1:0.0003076539)96.3/76:0.0001371273,GCF_000589015.1:0.0000705803)87.4/35:0.0000474716)89.6/16:0.0000393422)79.6/16:0.0000321922,(GCF_000671495.1:0.0003052300,GCF_000591895.1:0.0001432297)91.3/26:0.0000913132)84.9/16:0.0000457984)78.5/12:0.0000194993,GCF_000591655.1:0.0000393187)75/12:0.0000222163,((GCF_000589435.1:0.0016285895,GCF_000222265.1:0.0014321682)70.3/47:0.0000209500,GCF_000588795.1:0.0003225973)100/100:0.0028686714)78.3/16:0.0000172547)77.8/16:0.0000194549,((GCF_000583435.1:0.0001380158,(GCF_000589535.1:0.0001552950,GCF_000589555.1:0.0002861931)93.6/50:0.0001117800)40.4/16:0.0000239641,GCF_000583595.1:0.0001943607)87.2/16:0.0000434558)87.4/16:0.0000393820,(((GCF_000580235.1:0.0001390009,GCF_000581655.1:0.0001155634)73.8/56:0.0000226732,GCF_000581515.1:0.0009671590)0/12:0.0000132407,GCF_000581675.1:0.0002648158)100/16:0.0000061663)68.7/16:0.0000194586,((GCF_000583535.1:0.0000020130,GCF_000591795.1:0.0000020130)0/87:0.0000020130,(GCF_000592055.1:0.0000020130,GCF_000583575.1:0.0000592013)83.6/84:0.0000194626)70.7/43:0.0000194618)0/16:0.0000025682)74.9/16:0.0000194564,(GCF_000581495.1:0.0000393582,GCF_000627735.1:0.0004568233)79.6/35:0.0000592058)0/6:0.0000021649)0/6:0.0000021649,GCF_001673875.1:0.0000194676)0/5:0.0000021279,GCF_000809085.3:0.0000020130)0/1:0.0000021279,((((((((GCF_001673815.1:0.0000000000,GCF_001673955.1:0.0000000000):0.0000000000,GCF_001674555.1:0.0000000000):0.0000000000,GCF_001668465.1:0.0000000000):0.0000000000,GCF_001674045.1:0.0000000000):0.0000000000,GCF_001669115.1:0.0000000000):0.0000000000,GCF_001669105.1:0.0000000000):0.0000020130,GCF_001669605.1:0.0000020130)0/99:0.0000020130,GCF_001674425.1:0.0000020130)94.1/100:0.0000393531)0/5:0.0000021649,GCF_001668535.1:0.0000592007)0/4:0.0000021649,(GCF_001666175.1:0.0000020130,(GCF_002183955.1:0.0000393642,GCF_001666715.1:0.0000020130)87.5/100:0.0000393303)99.2/100:0.0001187445)0/1:0.0000021649,GCF_000453805.1:0.0000194637)0/8:0.0000021649,GCF_001664905.1:0.0000194656)0/11:0.0000021649,GCF_001518715.1:0.0000594418)0/11:0.0000021649,GCF_000354115.1:0.0000020130)0/7:0.0000021649,GCF_001669305.1:0.0000020130)0/12:0.0000021649,GCF_000353915.1:0.0000020130)0/5:0.0000022760,(((((((GCF_001669525.1:0.0000000000,GCF_001669365.1:0.0000000000):0.0000000000,GCF_002017115.1:0.0000000000):0.0000000000,GCF_002017095.1:0.0000000000):0.0000000000,GCF_000811085.3:0.0000000000):0.0000000000,GCF_002017205.1:0.0000000000):0.0000000000,GCF_002017065.1:0.0000000000):0.0000000000,GCF_001668645.1:0.0000000000):0.0000020130)0/7:0.0000022760,GCF_000297955.1:0.0000194635)0/6:0.0000022760,GCF_000333735.1:0.0001208917)0/8:0.0000022760,(((((((((((((GCF_000580835.1:0.0000596507,GCF_000681995.1:0.0000196428)78/61:0.0000196095,(GCF_000592555.1:0.0000196111,(GCF_000681975.1:0.0000020130,GCF_000583355.1:0.0002202070)78.6/36:0.0000196122)75.3/21:0.0000196112)0/12:0.0000020130,(((((GCF_000580395.1:0.0001015005,GCF_000591735.1:0.0002207575)72/22:0.0000396424,GCF_000592615.1:0.0000793001)0/16:0.0000020130,GCF_000600475.1:0.0002202066)98.2/16:0.0000171355,(GCF_000580555.1:0.0001375460,GCF_000584235.1:0.0002420183)40.1/16:0.0000396527)100/16:0.0000020130,GCF_000592075.1:0.0000020130)81.9/16:0.0000196100)79/12:0.0000196100,GCF_000580335.1:0.0000020130)80.5/16:0.0000196117,((((GCF_000600455.1:0.0001506753,(GCF_000592575.1:0.0002981814,GCF_000600555.1:0.0002417557)36.7/66:0.0000739336)77.1/25:0.0000309945,GCF_000592235.1:0.0001961722)91.9/25:0.0000893119,GCF_000581355.1:0.0001136255)72.6/16:0.0000238686,(GCF_000591695.1:0.0001172778,GCF_000592115.1:0.0000620117)68.6/63:0.0000396574)78.6/16:0.0000220938)74.9/16:0.0000196114,GCF_000580295.1:0.0000398219)0/15:0.0000020130,GCF_000580475.1:0.0000196112)0/15:0.0000019688,((GCF_000581375.1:0.0001979469,GCF_000591755.1:0.0000622772)41.4/28:0.0000486252,(GCF_000592635.1:0.0000887737,GCF_000591835.1:0.0001717528)43.3/65:0.0000367627)78.1/16:0.0000338165)79.8/16:0.0000199336,((((((GCF_000581235.1:0.0001194452,GCF_000581415.1:0.0003415000)56.3/19:0.0000020130,GCF_000581935.1:0.0000797018)91.1/19:0.0000396518,GCF_000581335.1:0.0001197953)77.4/17:0.0000196210,((((((((((GCF_000682395.1:0.0000020130,GCF_000592535.1:0.0000196312)0/12:0.0000020130,(GCF_000681695.1:0.0000196107,(GCF_000591935.1:0.0000402778,GCF_000592595.1:0.0000596538)0/17:0.0000020130)0/12:0.0000020130)0/12:0.0000020130,GCF_000681955.1:0.0000203138)83.6/17:0.0000196106,GCF_000301915.1:0.0000344955)0/11:0.0000020130,GCF_000681855.1:0.0000020130)0/11:0.0000020130,((GCF_000591595.1:0.0000396728,GCF_000592175.1:0.0000797062)87.8/62:0.0000396605,GCF_000591775.1:0.0000798378)87.7/40:0.0000396548)0/11:0.0000020722,GCF_000580215.1:0.0000200060)0/11:0.0000020722,(GCF_000681875.1:0.0000000000,GCF_000681735.1:0.0000000000):0.0000020130)0/11:0.0000020722,GCF_000681935.1:0.0000196541)80.6/16:0.0000350595,GCF_000592715.1:0.0002010086)0/16:0.0000020130)0/16:0.0000020130,GCF_000581455.1:0.0000020130)0/12:0.0000020130,GCF_000681915.1:0.0000020130)0/16:0.0000019577)0/16:0.0000020130,(GCF_001939605.1:0.0011716722,GCF_000581635.1:0.0005672181)100/100:0.0042892816)88.4/16:0.0000393245,((GCF_000583255.1:0.0001657323,GCF_000580735.1:0.0000939801)28.8/87:0.0000371393,(GCF_000682595.1:0.0005602141,GCF_000584775.1:0.0005008682)48.4/20:0.0000655801)96.3/26:0.0001563147)0/16:0.0000026643,((GCF_001862215.1:0.0001651997,GCF_001806425.1:0.0001017668)100/44:0.0012268492,GCF_000581535.1:0.0003605629)100/100:0.0039440784)73.9/16:0.0000180088,GCF_000589055.1:0.0001192674)76.7/16:0.0000190612)86.8/16:0.0000195923,(GCF_001433205.1:0.0000020130,GCF_001415695.1:0.0000020130)83.8/100:0.0000194639)0/16:0.0000022760,GCF_000453325.1:0.0003185132)98.7/16:0.0001195898,(((GCF_000222285.1:0.0000020130,GCF_000309175.1:0.0000020130)99.1/100:0.0001188405,(GCF_002143235.1:0.0001185062,GCF_002154155.1:0.0000829189)0/92:0.0000020130)84.5/44:0.0000194678,GCF_001432445.1:0.0000198683)74.2/39:0.0000194049)99.4/16:0.0001595750,GCF_000297515.1:0.0000991232)100/16:0.0003012972,((((((GCF_001950195.1:0.0000020130,GCF_001949945.1:0.0000196402)0/59:0.0000020130,GCF_001707985.1:0.0000020130)0/17:0.0000020130,(((GCF_001541525.1:0.0000020130,GCF_001541695.1:0.0000020130)0/74:0.0000020130,(GCF_001949935.1:0.0000195604,GCF_001541685.1:0.0000196999)0/84:0.0000020130)85.5/100:0.0000194674,(GCF_001949955.1:0.0000398863,GCF_001950035.1:0.0000020130)86.2/100:0.0000194975)0/45:0.0000020130)0/25:0.0000020130,(GCF_001949965.1:0.0000020130,GCF_001950295.1:0.0000204729)0/65:0.0000020130)85.4/100:0.0000194671,(GCF_001950215.1:0.0000020130,GCF_001708025.1:0.0000020130)0/88:0.0000020130)80.6/100:0.0000194673,(GCF_001950085.1:0.0000020130,GCF_001950285.1:0.0000803487)0/85:0.0000020130)100/100:0.0003557302)99.1/16:0.0002797196,((GCF_000368125.1:0.0002380424,(GCF_001420515.1:0.0000595736,(GCF_000189675.1:0.0000399154,GCF_000018445.1:0.0000020130)74.8/100:0.0000193042)99.2/100:0.0001585361)95.4/77:0.0000790705,((((((GCF_000367885.1:0.0000193418,((GCF_002634345.1:0.0000020130,GCF_002238075.1:0.0001403692)0/83:0.0000020130,GCF_002634325.1:0.0000194921)97.6/100:0.0000791325)77.4/84:0.0000194562,((((((((((GCF_002016935.1:0.0000195894,(GCF_000811825.3:0.0000194710,GCF_000810935.3:0.0000020130)0/36:0.0000020130)74.9/95:0.0000184567,(GCF_002136615.1:0.0000020130,GCF_002145435.1:0.0000020130)100/94:0.0000020130)97.2/100:0.0000990656,(((((((((((((((((((((((((GCF_002143015.1:0.0000000000,GCF_002138165.1:0.0000000000):0.0000000000,GCF_002143785.1:0.0000000000):0.0000000000,GCF_002143035.1:0.0000000000):0.0000000000,GCF_002143405.1:0.0000000000):0.0000000000,GCF_002143045.1:0.0000000000):0.0000000000,GCF_002136825.1:0.0000000000):0.0000000000,GCF_002182845.1:0.0000000000):0.0000000000,GCF_002182785.1:0.0000000000):0.0000000000,GCF_002137555.1:0.0000000000):0.0000000000,GCF_002182695.1:0.0000000000):0.0000000000,GCF_002183725.1:0.0000000000):0.0000000000,GCF_002947415.1:0.0000000000):0.0000000000,GCF_002137475.1:0.0000000000):0.0000000000,GCF_002182805.1:0.0000000000):0.0000000000,GCF_002182625.1:0.0000000000):0.0000000000,GCF_002183705.1:0.0000000000):0.0000000000,GCF_002182795.1:0.0000000000):0.0000000000,GCF_002183855.1:0.0000000000):0.0000020130,((GCF_002184385.1:0.0000020130,GCF_002183405.1:0.0000020130)84.4/100:0.0000194719,GCF_002142935.1:0.0000194718)0/35:0.0000020130)0/12:0.0000020130,(GCF_002143095.1:0.0000191225,GCF_002143675.1:0.0000194718)0/10:0.0000026643)0/11:0.0000020130,(GCF_002183805.1:0.0000194718,GCF_002143335.1:0.0000194719)0/12:0.0000020130)0/12:0.0000020130,(GCF_002182705.1:0.0000020130,(GCF_002137695.1:0.0001389213,GCF_002182725.1:0.0000194718)0/26:0.0000020130)0/12:0.0000020130)0/23:0.0000020130,GCF_002143625.1:0.0000026643)0/46:0.0000020130,((((((GCF_002183035.1:0.0000000000,GCF_002145175.1:0.0000000000):0.0000000000,GCF_002184025.1:0.0000000000):0.0000000000,GCF_002184005.1:0.0000000000):0.0000000000,GCF_002144685.1:0.0000000000):0.0000020130,GCF_002183625.1:0.0000020130)0/100:0.0000020130,(((((GCF_001666325.1:0.0000020130,GCF_001666705.1:0.0000020130)91/100:0.0000194680,GCF_002017335.1:0.0000020130)0/34:0.0000020130,GCF_002016775.1:0.0000020130)0/24:0.0000020130,((GCF_000949065.2:0.0000000000,GCF_000949115.2:0.0000000000):0.0000000000,GCF_002017105.1:0.0000000000):0.0000020130)0/26:0.0000020130,GCF_000811005.3:0.0000020130)74.9/100:0.0000194287)45.6/70:0.0000194560)0/8:0.0000020130,(((((GCF_000811725.3:0.0000020130,(GCF_000811625.3:0.0000000000,GCF_000811705.3:0.0000000000):0.0000020130)0/22:0.0000020130,GCF_000811665.3:0.0000020130)0/24:0.0000020130,GCF_000811685.3:0.0000020130)0/39:0.0000020130,GCF_000811585.3:0.0000020130)74.9/89:0.0000184571,(((GCF_002142955.1:0.0000000000,GCF_002143105.1:0.0000000000):0.0000000000,GCF_002184565.1:0.0000000000):0.0000020130,GCF_002138245.1:0.0000020130)0/94:0.0000020130)84.3/99:0.0000393381)0/8:0.0000020130)74.9/12:0.0000183808,(((((((((((GCF_000810025.3:0.0000196899,(GCF_000809425.3:0.0000020130,(GCF_000809235.3:0.0000393666,GCF_002017605.1:0.0000023979)0/49:0.0000026643)0/16:0.0000026643)0/15:0.0000026643,GCF_001664655.1:0.0000194680)0/16:0.0000021167,(GCF_001665175.1:0.0000193385,GCF_002016955.1:0.0000020130)84.4/100:0.0000194679)0/11:0.0000021167,GCF_000811545.3:0.0000020130)0/11:0.0000021167,GCF_002014155.1:0.0002197893)0/2:0.0000021167,GCF_000516335.2:0.0000020130)0/3:0.0000021167,GCF_000810605.3:0.0000194689)0/6:0.0000021167,GCF_000811785.3:0.0000020130)0/3:0.0000021167,((((((((((((((((((((((((GCF_000809945.1:0.0000000000,GCF_002017705.1:0.0000000000):0.0000000000,GCF_002017735.1:0.0000000000):0.0000000000,GCF_000810305.3:0.0000000000):0.0000000000,GCF_002017795.1:0.0000000000):0.0000000000,GCF_002017515.1:0.0000000000):0.0000000000,GCF_000810065.3:0.0000000000):0.0000000000,GCF_000516115.1:0.0000000000):0.0000000000,GCF_002017285.1:0.0000000000):0.0000000000,GCF_000516075.1:0.0000000000):0.0000000000,GCF_002014265.1:0.0000000000):0.0000000000,GCF_000515535.1:0.0000000000):0.0000000000,GCF_002017255.1:0.0000000000):0.0000000000,GCF_000515495.1:0.0000000000):0.0000000000,GCF_002017195.1:0.0000000000):0.0000000000,GCF_000811525.3:0.0000000000):0.0000000000,GCF_002014355.1:0.0000000000):0.0000000000,GCF_000515435.1:0.0000000000):0.0000000000,GCF_000949045.2:0.0000000000):0.0000000000,GCF_000516055.1:0.0000000000):0.0000000000,GCF_002014175.1:0.0000000000):0.0000000000,GCF_000810345.3:0.0000000000):0.0000000000,GCF_000809405.3:0.0000000000):0.0000000000,GCF_002017265.1:0.0000000000):0.0000000000,GCF_002017745.1:0.0000000000):0.0000020130)0/6:0.0000021167,GCF_000810325.3:0.0000020130)0/8:0.0000021167,((GCF_002182925.1:0.0000020130,GCF_002136885.1:0.0000020130)74.9/100:0.0000194016,((GCF_000810085.3:0.0000020130,GCF_000811265.3:0.0000020130)85.3/100:0.0000194681,GCF_002017035.1:0.0000194713)0/90:0.0000020130)71.6/53:0.0000194551)0/2:0.0000026643)75.3/88:0.0000396988,GCF_002182385.1:0.0001586408)76/68:0.0000196342,GCF_000805035.1:0.0000799601)0/20:0.0000021167,GCF_000369285.1:0.0000194698)0/14:0.0000021167,((GCF_001950155.1:0.0000197375,GCF_001950065.1:0.0000627658)75.6/100:0.0000193421,GCF_001950265.1:0.0000649556)92.1/100:0.0000393631)0/42:0.0000021167,GCF_000335655.1:0.0001985764)90.3/61:0.0000397142,GCF_000981405.1:0.0000595273)76.5/61:0.0000196360)0/41:0.0000020130,(((((GCF_001612395.1:0.0000000000,GCF_001612335.1:0.0000000000):0.0000000000,GCF_001612355.1:0.0000000000):0.0000020130,GCF_001612365.1:0.0000020130)0/74:0.0000020130,((GCF_001612235.1:0.0000020130,GCF_001433675.1:0.0000020130)0/94:0.0000020130,GCF_001414865.1:0.0000195370)84.7/100:0.0000194707)0/88:0.0000020130,(GCF_000241725.1:0.0000020130,GCF_002753915.1:0.0000394055)84.4/100:0.0000191240)97.4/100:0.0000790659)64.2/53:0.0000173355,GCF_000811605.3:0.0001227985)73.6/50:0.0000020130,(((GCF_000498375.2:0.0000398300,GCF_000188215.1:0.0000794630)0/77:0.0000020130,GCF_000302055.1:0.0000195178)77.5/100:0.0000194548,((((((GCF_000611545.1:0.0000598856,GCF_000611085.1:0.0000713487)87.9/63:0.0000473028,(GCF_000611185.1:0.0000595475,GCF_000611045.1:0.0000793874)87.2/100:0.0000393728)71.4/63:0.0000193412,GCF_000611065.1:0.0001390334)94/100:0.0000790295,GCF_000611165.1:0.0000020722)77.7/99:0.0000791318,GCF_000611105.1:0.0002806812)73.9/100:0.0000196054,(GCF_000301955.1:0.0000395336,GCF_000301315.1:0.0000020130)89.9/100:0.0000393696)87.1/92:0.0000393354)95.1/92:0.0000594874)0/41:0.0000020130,GCF_001420505.1:0.0000595346)92/32:0.0000600293)92.1/69:0.0000979986)0/16:0.0000025928)100/89:0.0006090876,(GCF_900010325.1:0.0000020130,GCF_002249475.1:0.0000396281)100/100:0.0003414119)100/100:0.0022022724,((GCF_001415435.1:0.0001190411,(GCF_000581075.1:0.0004243937,FCH35N5BBXX-wHAXPI020694:0.0001980012)0/99:0.0000020130)99.8/100:0.0003032388,GCF_000746605.1:0.0005105833)100/100:0.0019798410)95.9/42:0.0003768589,((((((((((((((GCF_900162005.1:0.0000020130,(((BMBF-448:0.0000987185,BMBF-467:0.0000198550)24.6/97:0.0000801224,GCF_900161915.1:0.0000020722)88.6/34:0.0000394050,(((GCF_900161895.1:0.0000195284,GCF_900161995.1:0.0000020130)0/88:0.0000020130,GCF_900161955.1:0.0000592487)0/99:0.0000020130,GCF_000189695.1:0.0003139746)86/76:0.0000384701)0/31:0.0000020130)0/5:0.0000020130,(GCF_900161985.1:0.0001389461,GCF_900161905.1:0.0000150702)100/75:0.0000044103)0/11:0.0000020130,GCF_900162015.1:0.0000020130)0/8:0.0000020130,GCF_900161875.1:0.0001389712)0/2:0.0000026643,((GCF_000453965.1:0.0000020130,GCF_000453985.1:0.0000020130)0/18:0.0000020130,GCF_000453025.1:0.0000020130)99.1/100:0.0000991648)0/14:0.0000026643,(((GCF_900161885.1:0.0004985680,GCF_900161975.1:0.0000394410)86.5/100:0.0000392854,GCF_900161945.1:0.0000395775)9.6/50:0.0000189671,GCF_900161935.1:0.0000583437)0/52:0.0000026643)0/3:0.0000026643,GCF_900161925.1:0.0000196006)0/9:0.0000026643,GCF_900161965.1:0.0000393841)98.6/100:0.0001004299,GCF_000581975.1:0.0003981510)0/45:0.0000021018,GCF_002014105.1:0.0001389365)0/54:0.0000021018,(((((GCF_000809505.3:0.0000020130,GCF_000516155.1:0.0000020130)0/90:0.0000020130,GCF_002136855.1:0.0000194819)82.2/100:0.0000393592,(GCF_002138065.1:0.0000020130,GCF_002137185.1:0.0000020130)96.2/100:0.0000791677)0/81:0.0000020130,GCF_001432845.1:0.0002401486)0/68:0.0000020130,GCF_000681555.1:0.0001392700)48.5/98:0.0000395234)73/100:0.0000198091,GCF_001432665.1:0.0001586930)0/68:0.0000021018,(GCF_002136675.1:0.0000194843,GCF_000581755.1:0.0000991701)79.3/100:0.0000194665)100/100:0.0021009359,GCF_002885855.1:0.0028032537)99.5/99:0.0004747717)28.1/16:0.0001608084,((((GCF_001758165.1:0.0000020130,GCF_001756815.1:0.0002048525)81.7/100:0.0000213431,GCF_001758125.1:0.0000405160)73.1/100:0.0000206946,(GCF_001649815.1:0.0000020130,GCF_001649595.1:0.0000199717)93.3/100:0.0000603280)100/100:0.0007159926,GCF_002922935.1:0.0000593877)100/100:0.0033768920)41/17:0.0002125797,((((GCF_000581435.1:0.0001147739,GCF_000582175.1:0.0003663303)80.1/100:0.0000591580,GCF_002143605.1:0.0000435912)100/100:0.0004806761,(((GCF_002138055.1:0.0001390205,((GCF_002144955.1:0.0000385463,GCF_002136595.1:0.0000601530)91.3/99:0.0000992089,GCF_002143875.1:0.0002176217)0/87:0.0000020722)0/83:0.0000020130,(GCF_001432825.1:0.0000592586,GCF_000309095.1:0.0000592725)89.1/100:0.0000393675)96.3/100:0.0001117134,(GCF_000215005.1:0.0001797913,(GCF_001758065.1:0.0001880492,GCF_000309135.1:0.0000194816)0/69:0.0000020130)100/100:0.0004983266)93.7/99:0.0003023153)100/100:0.0012799785,GCF_002919905.1:0.0019227910)100/100:0.0016484846)96.4/16:0.0002576312,(((GCF_001261895.2:0.0000206512,GCF_000186665.3:0.0033815328)25.4/100:0.0000456788,GCF_002928155.1:0.0004306109)100/100:0.0022669882,GCF_000335535.1:0.0031810381)96.1/22:0.0002989925)13.2/12:0.0000418760,(((((((GCF_001861955.1:0.0000000000,GCF_001864715.1:0.0000000000):0.0000020130,GCF_001861935.1:0.0000020130)99.8/100:0.0002184341,(GCF_001276085.1:0.0000791975,GCF_001077655.1:0.0000020130)100/100:0.0002782372)58.9/92:0.0000020130,((((GCF_000805215.1:0.0000592545,((((((((GCF_001441475.1:0.0000000000,GCF_000972525.1:0.0000000000):0.0000000000,GCF_001441355.1:0.0000000000):0.0000000000,GCF_000972625.1:0.0000000000):0.0000000000,GCF_001441405.1:0.0000000000):0.0000000000,GCF_001441415.1:0.0000000000):0.0000000000,GCF_001441465.1:0.0000000000):0.0000020130,GCF_001441485.1:0.0000020130)0/87:0.0000020130,GCF_001441455.1:0.0000020130)96.3/100:0.0000791597)0/35:0.0000020130,(((GCF_000584335.1:0.0002382653,GCF_000682475.1:0.0002782972)96.5/100:0.0000993027,(GCF_000588675.1:0.0000797868,GCF_000582155.1:0.0004375260)86.8/92:0.0000389322)67/90:0.0000393962,GCF_000580995.1:0.0003371839)0/67:0.0000026643)0/62:0.0000020130,((((GCF_002137755.1:0.0000020130,GCF_002183925.1:0.0000020130)91.8/100:0.0000393957,((GCF_002144965.1:0.0000000000,GCF_002182405.1:0.0000000000):0.0000020130,GCF_002145375.1:0.0000020130)0/85:0.0000020130)74.9/100:0.0000194841,(GCF_002082805.1:0.0000020130,(GCF_002017485.1:0.0000020130,GCF_000811805.3:0.0000020130)0/56:0.0000020130)0/89:0.0000020130)40.7/97:0.0000194692,((GCF_002927805.1:0.0000020130,GCF_002927775.1:0.0000020130)0/90:0.0000020130,GCF_002927995.1:0.0000020130)95.6/100:0.0000791627)0/73:0.0000020130)99.6/100:0.0001769951,(((GCF_000786735.1:0.0000000000,GCF_001908295.1:0.0000000000):0.0000020130,GCF_000623015.1:0.0000020130)92.5/100:0.0000592458,(((GCF_002143855.1:0.0001189532,(BMBF-57:0.0001187051,BMBF-133:0.0002979150)92.1/100:0.0000591192)77/78:0.0000193885,(((((GCF_001441645.1:0.0000020130,GCF_001441625.1:0.0000020130)0/88:0.0000020130,GCF_001441545.1:0.0000020130)93.1/100:0.0000194770,GCF_001441555.1:0.0000020130)0/81:0.0000020130,GCF_000305235.1:0.0000194791)85.8/100:0.0000393515,GCF_001441565.1:0.0000791426)99/100:0.0001783250)88.8/78:0.0000392373,GCF_000369205.1:0.0001389219)71.8/100:0.0000194083)99.8/100:0.0001991344)48.5/91:0.0000392304)22/99:0.0000418228,((((GCF_001704705.1:0.0000020130,GCF_001704675.1:0.0000020130)88.8/100:0.0000394066,GCF_000802915.1:0.0000194853)99.3/100:0.0001784346,GCF_900011285.1:0.0001588431)97.6/100:0.0001541417,(GCF_900157395.1:0.0005524227,BMBF-459:0.0003421307)45.8/99:0.0000789453)0/51:0.0000026643)100/100:0.0005668531,((GCF_002573795.1:0.0001829402,(GCF_001416015.1:0.0000800322,GCF_000805045.1:0.0000393883)100/100:0.0012108397)82.6/84:0.0001382914,(GCF_001693115.1:0.0000995818,((GCF_000804955.1:0.0000020130,((GCF_001862795.1:0.0000797413,(GCF_001578145.1:0.0000020130,GCF_001864555.1:0.0000020130)0/89:0.0000019631)84.5/99:0.0000198204,GCF_000804965.1:0.0000404977)0/15:0.0000020130)0/22:0.0000019299,GCF_000419405.1:0.0001189219)100/100:0.0003179419)98.3/100:0.0001830675)100/84:0.0004651117)100/100:0.0019874612,(GCF_000805065.1:0.0025700797,(GCF_000335595.1:0.0000020130,GCF_900243925.1:0.0000393805)100/100:0.0024636857)30/35:0.0003028195)96.7/20:0.0001958753)97.9/16:0.0001625383,((GCF_002143185.1:0.0004156934,GCF_000413915.1:0.0007207628)100/100:0.0022780591,((((GCF_000335615.1:0.0005899542,GCF_001432425.1:0.0003700550)100/100:0.0005358297,(GCF_002143955.1:0.0008370415,(GCF_000580715.1:0.0014153989,GCF_002902885.1:0.0006028352)99.5/100:0.0002773797)100/100:0.0012608121)99.9/96:0.0004242823,GCF_000342085.1:0.0015536718)99.9/96:0.0006234130,(((GCF_001416115.1:0.0009320902,GCF_000681575.1:0.0022151053)99.3/98:0.0004228594,(GCF_000369345.1:0.0004834599,((GCF_002137575.1:0.0000595926,GCF_002837945.1:0.0011141249)100/100:0.0006778082,GCF_000580615.1:0.0011315163)100/100:0.0016535822)100/100:0.0005736361)89.5/98:0.0001201109,GCF_002137945.1:0.0011871129)100/100:0.0008188079)100/99:0.0009622635)100/86:0.0008049163)20.3/11:0.0000492544,((GCF_001936675.2:0.0022198012,GCF_000369165.1:0.0023753726)100/100:0.0009665884,((GCF_000453725.1:0.0021566738,GCF_000580315.1:0.0021537780)100/100:0.0006087701,(((GCF_001432595.1:0.0000393833,GCF_001432705.1:0.0000020130)0/96:0.0000026643,GCF_001432685.1:0.0000020130)100/100:0.0023296662,GCF_000584095.1:0.0020810935)99.9/100:0.0006075013)99/98:0.0003717425)77.8/16:0.0001531976)97.3/12:0.0001585738,(((((((((((((((GCF_001028335.1:0.0000393693,GCF_001444215.1:0.0000020130)0/13:0.0000020130,GCF_000750855.1:0.0000020130)0/12:0.0000020130,GCF_000731975.1:0.0000195806)0/7:0.0000020130,(GCF_001028305.1:0.0000000000,GCF_001028385.1:0.0000000000):0.0000020130)0/16:0.0000020130,GCF_001443265.1:0.0000020130)0/17:0.0000020130,((GCF_001444265.1:0.0000020130,GCF_001444225.1:0.0000020130)0/78:0.0000020130,GCF_001444255.1:0.0000020130)78.9/100:0.0000194700)100/100:0.0005746149,(GCF_000309195.1:0.0001946950,GCF_000305215.1:0.0000652478)95.7/100:0.0001194599)100/100:0.0006797983,(((((((((((GCF_001511995.1:0.0000020130,GCF_001511915.1:0.0000020130)88.1/100:0.0000393628,((GCF_000304695.1:0.0000195350,(((((GCF_000304655.1:0.0000000000,GCF_001612275.1:0.0000000000):0.0000000000,GCF_000297595.1:0.0000000000):0.0000000000,GCF_000770605.1:0.0000000000):0.0000020130,(GCF_001612435.1:0.0000394356,GCF_001612255.1:0.0000194680)0/79:0.0000020130)0/15:0.0000020130,GCF_000963815.1:0.0000020130)0/89:0.0000020130)86.8/100:0.0000194567,GCF_000623035.1:0.0000194683)0/25:0.0000020130)44.1/85:0.0000194552,GCF_001512195.1:0.0001388678)0/12:0.0000020130,(GCF_001373575.1:0.0000020130,GCF_001373535.1:0.0000987488)97.7/100:0.0000991158)0/10:0.0000020130,(((((((GCF_000441955.1:0.0000020130,GCF_000453885.1:0.0000020130)0/100:0.0000020130,GCF_001028265.1:0.0000197299)0/99:0.0000020130,(GCF_000309275.1:0.0000197787,GCF_000286615.1:0.0000020130)86.4/100:0.0000197152)83.2/100:0.0000382030,(((((GCF_000453085.1:0.0000198374,(GCF_000453045.1:0.0000026643,GCF_000453105.1:0.0000020130)0/2:0.0000026643)0/41:0.0000026643,(GCF_000453945.1:0.0000020130,(GCF_000453205.1:0.0000198102,GCF_000454005.1:0.0000198063)0/99:0.0000020130)80.8/100:0.0000198063)94.7/100:0.0001171927,((GCF_000301435.1:0.0000020130,GCF_000302035.1:0.0000020130)85.9/100:0.0001999202,GCF_001433355.1:0.0000409020)0/100:0.0000020130)92.7/100:0.0000599560,(GCF_001612415.1:0.0000197266,GCF_001874945.1:0.0000020130)0/93:0.0000020130)0/86:0.0000020130,(GCF_000177695.1:0.0000406287,(GCF_002143965.1:0.0000020130,GCF_000021245.2:0.0000020130)0/91:0.0000020130)83.8/50:0.0000195683)89/50:0.0000413193)85.3/54:0.0000794542,((GCF_002210065.1:0.0000195662,GCF_001512135.1:0.0000020130)86.5/100:0.0000194592,((GCF_001512075.1:0.0000020130,GCF_000794125.1:0.0000020130)0/61:0.0000020130,GCF_001512175.1:0.0000194711)0/99:0.0000020130)90.2/100:0.0000376635)100/42:0.0000020130,(GCF_002082825.1:0.0000987187,GCF_000969385.1:0.0000020130)98/100:0.0000987344)99.2/50:0.0001187791,((((((GCF_900042755.1:0.0000020130,((((((GCF_900067075.1:0.0000195431,GCF_900031715.1:0.0001089243)0/28:0.0000020130,GCF_900020545.1:0.0000020130)0/18:0.0000020130,GCF_900043995.1:0.0000020130)0/16:0.0000020130,GCF_900029375.1:0.0000020130)0/16:0.0000020130,(GCF_900029355.1:0.0000020130,GCF_900019975.1:0.0000194929)0/33:0.0000020130)0/23:0.0000020130,GCF_900043985.1:0.0000020130)0/16:0.0000020130)0/12:0.0000020130,GCF_900029365.1:0.0000020130)0/96:0.0000019921,(GCF_900019965.1:0.0000422501,GCF_000177735.1:0.0004728928)100/71:0.0006531527)90.4/50:0.0000529949,GCF_001907145.1:0.0001648926)90.6/50:0.0000591867,GCF_000369365.1:0.0001921573)76.9/50:0.0000251442,((GCF_001028325.1:0.0000020130,GCF_001399655.1:0.0000020130)0/83:0.0000020130,((GCF_000163375.2:0.0001964523,GCF_000163355.2:0.0000838607)91.3/100:0.0000982912,GCF_002137655.1:0.0000182565)61.1/75:0.0000020130)100/100:0.0006358834)73.3/16:0.0000194517)88.8/16:0.0000393362)83.5/16:0.0000194542,(((((((((GCF_001028315.1:0.0000000000,GCF_000586635.1:0.0000000000):0.0000000000,GCF_001612455.1:0.0000000000):0.0000000000,GCF_000353775.1:0.0000000000):0.0000020130,GCF_000586655.1:0.0000020130)0/34:0.0000026643,GCF_000354015.1:0.0000020130)0/96:0.0000026643,(GCF_002288625.1:0.0028364445,GCF_002724085.1:0.0000414384)77.9/100:0.0000197896)0/94:0.0000026643,GCF_000353975.1:0.0000415696)99.6/100:0.0001978533,(GCF_000069245.1:0.0001188388,GCF_001704695.1:0.0003201997)0/17:0.0000026643)0/16:0.0000021018,(((GCF_002150485.1:0.0000020130,GCF_000369185.1:0.0000020130)86/100:0.0000194770,GCF_001512215.1:0.0000020130)86.3/95:0.0000194542,(GCF_000830055.1:0.0000020130,GCF_001549575.1:0.0000194681)0/87:0.0000020130)86.3/87:0.0000194566)0/9:0.0000026643)0/12:0.0000020130,(((((GCF_002803025.1:0.0000020130,GCF_000021145.1:0.0000198459)0/24:0.0000020130,GCF_000302275.1:0.0000407665)94.7/54:0.0000785726,((GCF_900240205.1:0.0000200826,GCF_001907155.1:0.0000194737)72.4/36:0.0000194639,FCH35N5BBXX-wHAXPI020692:0.0001981034)99.6/100:0.0001579943)74.7/27:0.0000194116,((((GCF_002416375.1:0.0000197071,GCF_002416475.1:0.0000020130)0/19:0.0000020130,GCF_002416345.1:0.0000020130)0/90:0.0000020130,(GCF_001612005.1:0.0000393785,GCF_000305315.1:0.0000020130)80.7/100:0.0000194565)93.4/100:0.0000656154,GCF_000177715.1:0.0000605383)97.8/100:0.0001318367)82/25:0.0000193676,((GCF_000836625.1:0.0000020130,GCF_000763365.1:0.0000020130)76.7/100:0.0000194997,(GCF_002119265.1:0.0000020130,GCF_002119355.1:0.0000020130)100/100:0.0004569143)82/100:0.0000393443)0/16:0.0000020130)76.7/51:0.0000194221,(((((((GCF_001511875.1:0.0000000000,GCF_001511855.1:0.0000000000):0.0000000000,GCF_001512115.1:0.0000000000):0.0000020130,GCF_001512015.1:0.0000020130)0/94:0.0000020130,GCF_001511895.1:0.0000020130)94.9/100:0.0000592138,GCF_000369325.1:0.0000595974)0/19:0.0000020130,(((GCF_001511935.1:0.0000194682,(GCF_001511975.1:0.0000020130,GCF_001512235.1:0.0000020130)0/94:0.0000020130)94.7/100:0.0000592170,((GCF_001512095.1:0.0000194738,GCF_001512035.1:0.0000020130)84.7/100:0.0000194698,GCF_001512255.1:0.0000020130)0/92:0.0000020130)94.9/100:0.0000592176,GCF_001657725.1:0.0000991215)0/22:0.0000020130)0/88:0.0000020130,(((GCF_001512055.1:0.0000194682,GCF_002741415.1:0.0000020130)91.5/100:0.0000591997,FCH35N5BBXX-wHAXPI020698:0.0000590903)100/100:0.0006731595,GCF_002927895.1:0.0002783930)92.1/56:0.0000587517)93.5/49:0.0000589571)86/55:0.0000438480,(GCF_002245595.1:0.0000020130,GCF_002245665.1:0.0000793694)100/100:0.0005319856)97.4/75:0.0001458834,GCF_001512155.1:0.0003905802)97.9/86:0.0001834926,GCF_001612115.1:0.0007456321)100/100:0.0004176227)100/100:0.0020868175,(((((GCF_000581555.1:0.0002832059,((((((GCF_000584275.1:0.0001186449,GCF_000584535.1:0.0000395823)41.7/12:0.0000189840,GCF_000681755.1:0.0001584685)36.5/88:0.0000024359,((GCF_000588355.1:0.0005367671,GCF_000682295.1:0.0000987553)72.1/13:0.0000194774,GCF_000584635.1:0.0000791262)78.2/15:0.0000381298)99.6/100:0.0002379605,((GCF_000584595.1:0.0002775138,GCF_000671675.1:0.0001211934)39.2/12:0.0000393673,GCF_000583415.1:0.0000771777)75.6/16:0.0000227230)78.8/12:0.0000189796,GCF_000627755.1:0.0006565160)86.8/24:0.0000393667,GCF_000682035.1:0.0001187737)91.1/24:0.0000594791)0/19:0.0000020130,GCF_000682015.1:0.0000599522)76.7/83:0.0000194769,GCF_000580355.1:0.0000194645)100/83:0.0005468032,((BMBF-484:0.0000020130,BMBF-285:0.0000393285)93.3/100:0.0000591645,GCF_002948925.1:0.0000826683)96.8/100:0.0001133784)60.4/83:0.0002666445,((((((GCF_002416325.1:0.0000020130,GCF_002416365.1:0.0000020130)92.5/100:0.0000393683,(GCF_000305295.1:0.0000020130,GCF_000309215.1:0.0000020130)0/87:0.0000020130)74.9/100:0.0000194705,(((GCF_000214985.1:0.0000020130,GCF_001612015.1:0.0000194670)0/42:0.0000020130,GCF_001612215.1:0.0000020130)0/38:0.0000020130,GCF_000286535.1:0.0001833691)0/82:0.0000020130)97.5/100:0.0001187596,(GCF_002150405.1:0.0000020130,GCF_002183515.1:0.0001783009)74.9/100:0.0000194702)0/69:0.0000020722,(((GCF_000278645.1:0.0000196067,GCF_001950095.1:0.0001003904)0/50:0.0000020130,GCF_000368105.1:0.0000020130)0/16:0.0000020130,GCF_000278625.1:0.0000020130)0/61:0.0000020130)73.3/100:0.0000269844,(GCF_001950315.1:0.0001056149,GCF_000588115.1:0.0017353904)100/100:0.0023521282)96.8/83:0.0002227650)100/100:0.0024038535)99.8/98:0.0007418200,((((((((GCF_001432585.1:0.0000020130,GCF_001415215.1:0.0000195744)84.6/100:0.0000194690,(GCF_001432785.1:0.0000020130,GCF_001433145.1:0.0001432486)0/94:0.0000020130)86.7/100:0.0000194690,GCF_001433075.1:0.0000203192)0/37:0.0000020130,(GCF_001432535.1:0.0000201059,GCF_001432895.1:0.0000400645)0/53:0.0000020130)0/41:0.0000020130,GCF_001415165.1:0.0002040526)78.1/61:0.0000194680,((GCF_001416585.1:0.0000020130,GCF_001416515.1:0.0000020130)94.9/100:0.0000709037,GCF_001433265.1:0.0000020130)90.5/82:0.0000471489)89.6/84:0.0000393627,(((((((GCF_001664685.1:0.0000020130,GCF_001666365.1:0.0000020130)96/100:0.0000393748,(GCF_002016655.1:0.0000020130,GCF_002017175.1:0.0000020130)0/95:0.0000020130)0/87:0.0000020420,GCF_002145125.1:0.0000195173)40.3/85:0.0000194642,(GCF_002143275.1:0.0000195540,GCF_002182485.1:0.0000020130)74.9/47:0.0000195147)0/39:0.0000020130,(((((GCF_002016975.1:0.0000000000,GCF_002014275.1:0.0000000000):0.0000000000,GCF_002016995.1:0.0000000000):0.0000020130,((GCF_000810005.3:0.0000020130,GCF_000809925.3:0.0000020130)85.9/100:0.0000194710,GCF_002017565.1:0.0000194745)0/46:0.0000020130)0/12:0.0000020130,GCF_002017595.1:0.0000020130)0/7:0.0000020130,(GCF_000811885.3:0.0000020130,GCF_000809965.3:0.0000195953)0/23:0.0000020130)0/33:0.0000020130)79.3/62:0.0000194578,((GCF_001415805.1:0.0000020130,(((GCF_001416255.1:0.0000796172,GCF_001416235.1:0.0000809739)0/70:0.0000020130,GCF_001416545.1:0.0000020130)100/72:0.0000178473,GCF_001416555.1:0.0030810056)64.6/100:0.0000012112)98.2/100:0.0001189699,GCF_001415985.1:0.0001385210)93.5/100:0.0000592816)77.5/85:0.0000194818,(GCF_001414655.1:0.0001796756,GCF_001432375.1:0.0001784188)87.2/62:0.0000393192)76.7/46:0.0000194784)99.4/100:0.0001878706,((((((GCF_000301555.1:0.0000000000,GCF_000301515.1:0.0000000000):0.0000020130,(GCF_000301535.1:0.0000020130,(GCF_000302175.1:0.0000020130,GCF_002136605.1:0.0000394932)0/24:0.0000020130)0/11:0.0000019839)0/35:0.0000020130,(GCF_002184335.1:0.0000394819,(GCF_002137335.1:0.0000020130,GCF_000516135.1:0.0000194751)92.6/100:0.0000591834)94/66:0.0000591883)84.6/46:0.0000194573,(GCF_000453265.1:0.0000020130,((GCF_000453225.1:0.0000020130,GCF_000453245.1:0.0000020130)91.5/100:0.0000393626,GCF_000453685.1:0.0000791305)0/80:0.0000020130)0/78:0.0000020130)0/41:0.0000023188,GCF_001664765.1:0.0002379238)84.3/55:0.0000594763,((GCF_001665145.1:0.0000194681,GCF_002014345.1:0.0000020130)0/92:0.0000020130,((GCF_002016855.1:0.0000397267,(GCF_002143375.1:0.0000020130,GCF_002184325.1:0.0000020130)93/100:0.0000588706)77.5/81:0.0000393444,GCF_002143755.1:0.0000191291)0/47:0.0000020130)99.4/100:0.0002165628)92/100:0.0001113384)100/100:0.0022143928)98.8/81:0.0004249341,GCF_000297935.1:0.0019958891)99.4/80:0.0004966832,((((((((((GCF_001864355.1:0.0000000000,GCF_001864435.1:0.0000000000):0.0000000000,GCF_001864465.1:0.0000000000):0.0000000000,GCF_001864095.1:0.0000000000):0.0000020130,(GCF_001864165.1:0.0000020130,GCF_001863835.1:0.0000195386)0/32:0.0000020130)0/11:0.0000020130,GCF_001863745.1:0.0000020130)0/38:0.0000020130,GCF_001864235.1:0.0000020130)77.7/100:0.0000194714,(GCF_001864155.1:0.0000194687,((GCF_001862005.1:0.0000020130,((GCF_001863485.1:0.0000020130,GCF_001863415.1:0.0000020130)91.6/100:0.0000194688,(GCF_001862335.1:0.0000020130,GCF_001861395.1:0.0000020130)87.1/100:0.0000194702)0/19:0.0000020130)0/4:0.0000020130,GCF_001863725.1:0.0000020130)0/23:0.0000020130)86.7/100:0.0000393682)100/100:0.0014862515,((GCF_000828935.1:0.0000020130,GCF_002197745.1:0.0000390639)100/100:0.0011845884,((GCF_001077565.2:0.0001272590,GCF_001077575.1:0.0012733312)42.7/33:0.0000395217,GCF_002950435.1:0.0004845408)58.1/99:0.0002790444)53.4/96:0.0005750554)100/100:0.0016349000,((GCF_002148735.1:0.0001587994,GCF_000369225.1:0.0000194022)100/100:0.0013443494,GCF_000309235.1:0.0016153435)100/100:0.0017193943)91.4/29:0.0003197456,(((((((((GCF_002760785.1:0.0000020130,(((((((GCF_002760895.1:0.0002041590,(GCF_900175175.1:0.0000020130,GCF_900169915.1:0.0000195658)84.7/100:0.0000384018)0/26:0.0000020130,((GCF_002760725.1:0.0090472381,GCF_002760765.1:0.0026917293)99.8/83:0.0021694966,GCF_002760795.1:0.0001111327)100/83:0.0047493594)0/9:0.0000020130,GCF_002760695.1:0.0000020130)0/16:0.0000020130,GCF_001432275.1:0.0000020130)0/9:0.0000020130,GCF_002760715.1:0.0000020130)0/15:0.0000020130,GCF_002760835.1:0.0000020130)0/3:0.0000020539,GCF_001432265.1:0.0000020130)0/12:0.0000020539)0/11:0.0000020539,((GCF_002760705.1:0.0001144646,GCF_002760845.1:0.0000020130)0/28:0.0000020539,GCF_002760825.1:0.0002778189)0/12:0.0000020539)0/8:0.0000020539,GCF_900176685.1:0.0000592814)74.9/70:0.0000195879,(GCF_002006655.1:0.0000791633,(((GCF_002006635.1:0.0000000000,GCF_002006665.1:0.0000000000):0.0000020130,GCF_001874765.1:0.0000020130)0/30:0.0000020130,GCF_001874885.1:0.0000020130)0/58:0.0000020130)0/64:0.0000025041)79.8/100:0.0000595798,GCF_002145255.1:0.0002191359)95.5/100:0.0001055825,(GCF_000453445.1:0.0000020130,GCF_001432455.1:0.0000395378)97.5/100:0.0001533373)99.8/100:0.0004854806,((GCF_000814345.1:0.0003373565,(GCF_002136995.1:0.0000592223,GCF_001414765.1:0.0000197381)75.6/100:0.0000194535)86.5/100:0.0000393315,GCF_000580775.1:0.0004413835)100/100:0.0007755404)100/100:0.0009764045,GCF_002143885.1:0.0019233371)100/100:0.0016634116,((GCF_000588475.1:0.0002135431,GCF_000588195.1:0.0002428509)40.5/100:0.0000600856,GCF_000588135.1:0.0003067263)100/100:0.0027261688)99.8/29:0.0003884437)94.7/25:0.0002837487)69.8/12:0.0001580473,GCF_000584415.1:0.0027191313)94.2/12:0.0001592916,((((((GCF_001077965.2:0.0014413927,(GCF_000805535.1:0.0003425155,GCF_001862725.1:0.0000786190)100/100:0.0014872995)100/66:0.0010684677,GCF_000969485.1:0.0021007627)100/99:0.0010113267,(((((GCF_000453465.1:0.0004015742,GCF_000301875.1:0.0001943654)100/100:0.0006064183,((GCF_001414915.1:0.0007647473,GCF_002137265.1:0.0001000932)100/100:0.0006084383,GCF_001414685.1:0.0010044117)100/100:0.0008947818)100/100:0.0014992255,GCF_002137255.1:0.0011553137)100/67:0.0009409864,GCF_001433155.1:0.0042690494)97.2/67:0.0005002687,(((GCF_000309255.1:0.0078787519,GCF_001415915.1:0.0031633512)100/100:0.0006375708,(GCF_002145295.1:0.0008251080,GCF_000368525.1:0.0012238614)36.7/36:0.0001913127)100/100:0.0006247428,((GCF_000581855.1:0.0008958463,(GCF_002145395.1:0.0002034429,GCF_000581775.1:0.0002735391)56.8/43:0.0001040384)47.5/43:0.0000222707,GCF_001432745.1:0.0004238460)100/100:0.0007061362)97.4/100:0.0005929683)98/100:0.0007050441)100/100:0.0014509986,(GCF_002142735.1:0.0000020130,GCF_002136735.1:0.0000020130)100/100:0.0023873786)83.6/57:0.0001809919,(((GCF_002928045.1:0.0000020130,GCF_002928075.1:0.0000194876)97.2/100:0.0001186645,GCF_000582355.1:0.0002984604)100/100:0.0020009801,GCF_002014315.1:0.0027883596)100/100:0.0006838400)24.2/43:0.0001753652,((((GCF_002573905.1:0.0003574670,GCF_002573815.1:0.0000791792)84.6/100:0.0000672040,(GCF_001693125.1:0.0000020130,GCF_001693175.1:0.0000194812)93.4/100:0.0000909802)100/100:0.0011013692,GCF_002573725.1:0.0014061789)100/100:0.0018485453,GCF_000453165.1:0.0028263021)79.7/27:0.0003419010)99.3/31:0.0004108183)85.2/12:0.0000630063,((((((((((((((GCF_000682275.1:0.0001171230,(GCF_000600855.1:0.0005348773,GCF_000582035.1:0.0002601990)98/93:0.0001385475)93.4/82:0.0000609707,GCF_000681795.1:0.0000997478)0/19:0.0000020130,GCF_000681775.1:0.0000984423)38.3/34:0.0000194755,(((((((GCF_000600815.1:0.0018369449,GCF_000611385.1:0.0049311818)75/52:0.0000221043,((GCF_000600755.1:0.0006062867,GCF_000611465.1:0.0006719234)57.2/74:0.0000986623,GCF_000611245.1:0.0001731677)93.6/25:0.0000827254)41.3/16:0.0000422130,(GCF_000600735.1:0.0000698148,(GCF_000600775.1:0.0001202092,(GCF_000600835.1:0.0008546224,GCF_000600895.1:0.0002870902)95.1/86:0.0001341326)42.8/26:0.0000354764)14.4/20:0.0000288817)94/16:0.0000936885,GCF_000611305.1:0.0002209565)70.5/12:0.0000194872,GCF_000671615.1:0.0000593596)93/12:0.0000593790,GCF_000611225.1:0.0001784044)72.7/16:0.0000195269,(GCF_000671475.1:0.0000987936,GCF_000671415.1:0.0000791820)86.6/70:0.0000393999)87.5/16:0.0000392261)91/16:0.0000592996,GCF_000671595.1:0.0000393960)85.7/16:0.0000394459,(((((((GCF_000580535.1:0.0001684089,GCF_000588075.1:0.0001911971)46.3/95:0.0000395480,(GCF_000627635.1:0.0000857535,((GCF_000671635.1:0.0001385673,GCF_000611365.1:0.0001392573)93.8/24:0.0000661694,GCF_000627655.1:0.0001524333)73.8/17:0.0000393711)87.8/17:0.0000610182)88.5/17:0.0000506334,GCF_000581475.1:0.0000393828)75.6/12:0.0000194710,((GCF_000611205.1:0.0002551807,(GCF_000581595.1:0.0002161425,GCF_000600795.1:0.0003005048)15.2/11:0.0000194774)73.6/51:0.0000220744,GCF_000600875.1:0.0003977662)98/41:0.0001188611)94.5/16:0.0000592236,(GCF_000580155.1:0.0003429062,GCF_000681615.1:0.0001397890)0/39:0.0000020130)74/16:0.0000194634,GCF_000611485.1:0.0001783881)75.9/16:0.0000194786,(GCF_000627775.1:0.0000988015,(GCF_000682055.1:0.0000592631,GCF_000611285.1:0.0000592776)74.1/96:0.0000194888)76.9/55:0.0000194856)79.5/16:0.0000194747)89.1/16:0.0000394526,GCF_000582295.1:0.0000194870)73/16:0.0000198126,(((GCF_000580435.1:0.0000815925,GCF_000580455.1:0.0001561805)43.5/16:0.0000194778,GCF_000580255.1:0.0000767008)76.3/16:0.0000219224,(GCF_000301935.1:0.0000020130,GCF_000301355.1:0.0000020130)78.3/100:0.0000194766)97.1/20:0.0000983476)98.7/100:0.0001924080,(((((GCF_000453505.1:0.0000020130,GCF_000453485.1:0.0000020130)84.7/100:0.0000204942,GCF_000301195.1:0.0000597057)0/89:0.0000020130,GCF_000302155.1:0.0000020130)90.4/99:0.0000413953,GCF_000301975.1:0.0000596698)95.1/100:0.0000831875,(GCF_000301995.1:0.0000395997,GCF_000301415.1:0.0000595682)74.3/100:0.0000195910)99.9/100:0.0002781290)100/100:0.0020620844,(GCF_001675265.1:0.0016579812,GCF_000301835.1:0.0013392085)99.9/100:0.0007108659)99.8/100:0.0006317550,(((((((GCF_001471855.2:0.0000020130,GCF_000184495.1:0.0001648902)83.5/100:0.0000195692,((GCF_000581915.1:0.0000210517,(GCF_000581315.1:0.0001215494,GCF_000584695.1:0.0002823315)40.9/60:0.0000196175)24.3/60:0.0000026939,GCF_000581955.1:0.0000195935)87.5/100:0.0000369290)0/98:0.0000026939,GCF_000580415.1:0.0000020130)0/84:0.0000022647,GCF_000582965.1:0.0000194795)88.4/100:0.0000397952,((GCF_900011275.1:0.0000020130,GCF_002239725.1:0.0000394522)90.5/100:0.0000393529,GCF_000966505.1:0.0000592352)93.4/100:0.0000592129)100/100:0.0032911726,GCF_000580815.1:0.0023680994)85.9/27:0.0002892610,(((GCF_000580875.1:0.0011154514,GCF_002573825.1:0.0005808403)100/100:0.0014353961,(GCF_002573875.1:0.0004556450,GCF_002573895.1:0.0006314515)100/100:0.0013450837)100/100:0.0015584060,(GCF_000588035.1:0.0025383576,GCF_000588755.1:0.0037586954)68/25:0.0002901675)60.2/16:0.0001044357)97.2/25:0.0002378157)66.7/34:0.0001917162,(((((GCF_000708795.1:0.0000020130,GCF_000708775.1:0.0000020130)93.6/100:0.0000592548,((GCF_001414575.1:0.0000020130,(((((((GCF_001416145.1:0.0069648827,((GCF_001416565.1:0.0000020130,GCF_001415965.1:0.0000809626)100/100:0.0012378734,GCF_001416305.1:0.0000020130)73.5/55:0.0000195590)0/35:0.0000020479,GCF_001415615.1:0.0000393880)0/37:0.0000020479,GCF_001416165.1:0.0000020130)0/45:0.0000020757,GCF_001416155.1:0.0014977960)90.3/95:0.0000443157,(GCF_001665005.1:0.0000194864,GCF_001668875.1:0.0000020130)83.3/100:0.0000194799)0/40:0.0000020757,GCF_000738845.1:0.0000020130)0/15:0.0000020757,GCF_001415515.1:0.0000020130)0/14:0.0000020757)0/8:0.0000020757,GCF_001415505.1:0.0000020130)0/40:0.0000020757)93.7/100:0.0000669383,((((((GCF_000682215.1:0.0000194842,((((GCF_000588775.1:0.0005283229,GCF_000681635.1:0.0001078796)18.7/48:0.0000393962,GCF_000583275.1:0.0001203832)83.7/49:0.0000386376,GCF_000588615.1:0.0000988197)86.7/48:0.0000527517,(GCF_000588235.1:0.0003597410,GCF_000584315.1:0.0002394975)74.8/16:0.0000199322)78.4/12:0.0000259398)0/12:0.0000020130,GCF_000584515.1:0.0000020130)0/12:0.0000020130,((GCF_000580755.1:0.0000396926,GCF_000587955.1:0.0001984565)37.8/13:0.0000393933,GCF_000682255.1:0.0000192813)0/11:0.0000020130)0/52:0.0000020130,GCF_000682375.1:0.0000593190)94.8/99:0.0000991774,GCF_000584295.1:0.0001781133)91.6/99:0.0000595715,((GCF_000582275.1:0.0000791709,GCF_000584855.1:0.0003377935)0/82:0.0000026066,GCF_000580495.1:0.0000020130)74.7/100:0.0000194806)73.1/100:0.0000197581)100/100:0.0028626232,(GCF_001416495.1:0.0000196006,GCF_000581875.1:0.0002791156)100/100:0.0026800460)96.4/64:0.0004840290,((((((GCF_001416625.1:0.0000200568,(GCF_001415835.1:0.0000594862,GCF_001674185.1:0.0000393693)0/88:0.0000020130)0/100:0.0000020130,((((GCF_001664815.1:0.0000194738,GCF_000810995.3:0.0000793686)0/51:0.0000020130,((GCF_002016825.1:0.0000000000,GCF_000949165.2:0.0000000000):0.0000000000,GCF_000949185.2:0.0000000000):0.0000020130)0/28:0.0000020130,GCF_001666225.1:0.0000020130)0/82:0.0000020130,((((GCF_002144695.1:0.0000000000,GCF_002144765.1:0.0000000000):0.0000000000,GCF_002183425.1:0.0000000000):0.0000000000,GCF_002145095.1:0.0000000000):0.0000020130,GCF_002183005.1:0.0000020130)84.5/100:0.0000194765)92.7/100:0.0000585485)87.3/100:0.0001043134,((((GCF_002183125.1:0.0000020130,GCF_002183105.1:0.0000020130)0/88:0.0000020130,GCF_002183045.1:0.0000393725)83.3/100:0.0000194729,GCF_002014325.1:0.0000020130)92.1/100:0.0000591805,GCF_000876445.1:0.0001587521)100/100:0.0005503987)100/100:0.0010562229,GCF_001864575.1:0.0011011046)100/100:0.0016990430,(GCF_000302135.1:0.0006879474,(((((GCF_900011295.1:0.0000020130,GCF_000369385.1:0.0000020130)0/36:0.0000020130,((GCF_000737145.1:0.0000000000,GCF_002116925.1:0.0000000000):0.0000000000,GCF_000931755.1:0.0000000000):0.0000020130)0/68:0.0000020130,(GCF_002811175.1:0.0000020130,GCF_000341985.1:0.0000020130)92.4/100:0.0000194856)0/78:0.0000020130,GCF_000162295.1:0.0000020130)99.6/100:0.0001856955,(((((GCF_000836075.1:0.0000000000,GCF_000775835.1:0.0000000000):0.0000000000,GCF_000775855.1:0.0000000000):0.0000000000,GCF_000876095.1:0.0000000000):0.0000000000,GCF_000760475.1:0.0000000000):0.0000020130,GCF_000760435.1:0.0000020130)96.4/100:0.0001714758)100/100:0.0016700103)100/100:0.0018440968)85.6/73:0.0003134338,GCF_001693195.1:0.0026110846)76.1/40:0.0002106455)95.4/34:0.0003095997)99.3/24:0.0002809933,((((((((((((((GCF_001923005.1:0.0001189200,GCF_001922695.1:0.0000200123)0/78:0.0000020130,(((GCF_001922745.1:0.0000000000,GCF_001922635.1:0.0000000000):0.0000000000,GCF_001922755.1:0.0000000000):0.0000020130,GCF_001922705.1:0.0000020130)0/42:0.0000020130)0/91:0.0000020130,GCF_001922425.2:0.0000393591)98.5/100:0.0000990272,(GCF_001922685.1:0.0000020130,GCF_000746645.1:0.0000991019)0/94:0.0000020130)80.7/100:0.0000376429,((GCF_002947845.1:0.0000781376,((((GCF_001415785.1:0.0000397559,(GCF_001414815.1:0.0000195995,GCF_001432925.1:0.0000020130)0/49:0.0000020130)0/2:0.0000020130,(GCF_001433055.1:0.0001187644,GCF_001415385.1:0.0000592000)0/6:0.0000020130)0/3:0.0000020130,GCF_001414995.1:0.0000020130)0/2:0.0000020130,GCF_001432625.1:0.0001402848)94.9/12:0.0000805998)99.7/100:0.0002198533,((GCF_002928135.1:0.0000020130,GCF_002928095.1:0.0000020130)76.7/100:0.0000194751,GCF_002927915.1:0.0000194763)98/100:0.0001353074)36.6/11:0.0000408025)63/11:0.0000023979,(((((((((((((((((((((((((((GCF_002182685.1:0.0004567827,GCF_002182945.1:0.0004171442)74.4/53:0.0000194713,(GCF_002184365.1:0.0000020130,GCF_002183505.1:0.0000020130)89.7/100:0.0000393679)78.4/52:0.0000194725,((GCF_000515855.1:0.0000194683,((GCF_000809905.3:0.0000195865,(GCF_000809845.3:0.0000020130,GCF_000809865.3:0.0000020130)0/92:0.0000020130)85.9/89:0.0000194705,GCF_000516375.1:0.0000020130)87.3/77:0.0000194683)0/60:0.0000020130,GCF_000516275.1:0.0000020130)0/60:0.0000020130)73.4/68:0.0000184711,(((((GCF_002016785.1:0.0000028039,GCF_002137495.1:0.0000193957)40.1/100:0.0000194538,GCF_002144925.1:0.0000190553)0/100:0.0000020130,GCF_002017315.1:0.0000020130)98.4/100:0.0000986453,GCF_001874685.1:0.0000020130)91.7/100:0.0000393296,GCF_001432525.1:0.0000020130)0/45:0.0000020130)41.1/71:0.0000393414,(GCF_001416005.1:0.0011089619,GCF_000516315.1:0.0000020130)73.4/58:0.0000187326)0/26:0.0000024127,(GCF_001432975.1:0.0001990473,GCF_002016985.1:0.0000791089)75/100:0.0000194535)0/10:0.0000020130,GCF_001414785.1:0.0000020130)0/7:0.0000020130,(GCF_001414985.1:0.0000020130,GCF_001415015.1:0.0000020130)91.5/100:0.0000393560)0/2:0.0000020130,GCF_001414735.1:0.0001400962)0/10:0.0000024127,((GCF_001433335.1:0.0000020130,GCF_001414565.1:0.0000020130)77.6/100:0.0000195232,GCF_001415875.1:0.0002406478)94.5/70:0.0000592073)0/11:0.0000024127,(GCF_001531135.1:0.0000195686,GCF_001531265.2:0.0000020130)90.1/100:0.0000394262)0/11:0.0000024127,GCF_001414935.1:0.0000798673)0/12:0.0000024127,GCF_001414805.1:0.0000020130)0/9:0.0000024127,GCF_001432965.1:0.0000199055)0/12:0.0000024127,GCF_001432385.1:0.0000394745)0/15:0.0000024127,GCF_001414905.1:0.0000020130)0/15:0.0000024127,GCF_001433695.1:0.0000793298)0/9:0.0000024127,GCF_001433655.1:0.0000196242)0/16:0.0000024127,GCF_001414885.1:0.0000020130)0/11:0.0000024127,GCF_001700445.1:0.0000020130)0/3:0.0000024127,GCF_001414925.1:0.0000020130)0/9:0.0000024127,GCF_001415295.1:0.0000020130)0/5:0.0000024127,GCF_001433015.1:0.0000601943)0/11:0.0000024127,(GCF_002184275.1:0.0000194782,BMBF-185:0.0000591088)80/44:0.0000193870)92.3/12:0.0000602597,((BMBF-80:0.0000591066,GCF_002928035.1:0.0000020130)79.2/100:0.0000193965,GCF_000453625.1:0.0000195818)99/100:0.0001374860)35.3/11:0.0000397784,((((((GCF_001416715.1:0.0000199029,((((((((((GCF_001416425.1:0.0000020130,(GCF_001416385.1:0.0000020130,(GCF_001416655.1:0.0000020130,(GCF_001416665.1:0.0000020130,(GCF_001416415.1:0.0000020130,GCF_001416705.1:0.0000820567)82/100:0.0000197262)0/13:0.0000020130)0/12:0.0000020130)0/15:0.0000020130)0/11:0.0000020130,GCF_001416395.1:0.0000020130)0/12:0.0000020130,(GCF_001416355.1:0.0000020130,GCF_001417545.1:0.0000020130)0/25:0.0000020130)0/11:0.0000020130,GCF_001417495.1:0.0000020130)0/11:0.0000023979,GCF_001417515.1:0.0000020130)0/11:0.0000023979,GCF_001417485.1:0.0000020130)0/43:0.0000023979,GCF_001416635.1:0.0000197233)98.9/100:0.0001197618,GCF_001415025.1:0.0000196190)0/14:0.0000023979,GCF_001433275.1:0.0000020130)0/11:0.0000023979,GCF_001415325.1:0.0001186662)0/6:0.0000023979)0/2:0.0000023979,GCF_001433245.1:0.0000020130)0/10:0.0000023979,GCF_001415355.1:0.0000195222)0/23:0.0000023979,GCF_001415425.1:0.0001598799)0/22:0.0000023979,GCF_001416035.1:0.0051530856)89.4/46:0.0000397287,GCF_001415345.1:0.0000195064)0/36:0.0000019756)66.8/12:0.0000194273,GCF_000761175.1:0.0001190270)73.2/11:0.0000192547)89.3/39:0.0000401529,(((((((((GCF_002019035.1:0.0000020130,((((GCF_002018995.1:0.0000020130,GCF_001649675.1:0.0000195516)85.6/100:0.0000194791,((((GCF_002019005.1:0.0000020130,GCF_001649705.1:0.0000403911)0/76:0.0000020130,GCF_001758135.1:0.0000819964)0/69:0.0000020130,GCF_002018965.1:0.0000020130)0/75:0.0000020130,GCF_002019025.1:0.0000020130)0/78:0.0000020130)0/85:0.0000020130,GCF_002018935.1:0.0000194865)97.8/100:0.0000791578,(GCF_001649835.1:0.0000412857,(GCF_001415595.1:0.0006401751,GCF_001649805.1:0.0000198247)100/100:0.0033388498)0/33:0.0000020722)0/38:0.0000022647)0/11:0.0000022647,(GCF_001649895.1:0.0000786149,GCF_001649875.1:0.0000396651)0/29:0.0000022647)0/5:0.0000022647,GCF_001649765.1:0.0000394097)0/6:0.0000022647,GCF_001649795.1:0.0000403232)0/21:0.0000022647,GCF_001649955.1:0.0000397958)98.5/56:0.0001382539,BMBF-327:0.0003618295)84.8/56:0.0000978032,(BMBF-335:0.0000939079,GCF_000757665.1:0.0000643529)91.4/100:0.0001381215)97.4/56:0.0001882194,GCF_001896005.1:0.0001773805)0/39:0.0000021241,((GCF_000301855.1:0.0001400658,GCF_000302255.1:0.0002232050)92.4/100:0.0000750498,GCF_001636235.1:0.0014929623)98.6/100:0.0001983747)97.9/56:0.0001442516)0/70:0.0000023462,((GCF_000515795.1:0.0000020130,GCF_000515575.1:0.0000020130)0/95:0.0000020130,GCF_000515755.1:0.0000020130)94.1/100:0.0000774238)100/100:0.0007730791,(GCF_002143145.1:0.0000020130,GCF_002182345.1:0.0000020130)100/100:0.0003767993)100/100:0.0005789301,GCF_002250465.1:0.0008290099)100/100:0.0023807230,GCF_000731965.1:0.0027061714)99.5/85:0.0004606477,(GCF_000581995.1:0.0060520610,GCF_002145155.1:0.0016802514)100/100:0.0013103937)95.6/41:0.0002305026,((((((((GCF_001077675.1:0.0000020130,((GCF_001593425.2:0.0000000000,GCF_001721475.1:0.0000000000):0.0000020130,((GCF_001721425.1:0.0000020130,GCF_001721385.1:0.0000665894)100/69:0.0000129533,GCF_001721375.1:0.0000592390)0/14:0.0000020130)0/6:0.0000020130)0/1:0.0000020130,(GCF_001721455.1:0.0000774679,GCF_001721445.1:0.0000020130)100/35:0.0000020130)0/1:0.0000020130,GCF_001721465.1:0.0000020130)0/5:0.0000020130,GCF_001941765.1:0.0000194752)0/18:0.0000020130,GCF_001721365.1:0.0000791955)100/100:0.0007698912,GCF_002928145.1:0.0007629054)100/100:0.0006128531,(GCF_001863705.1:0.0018515724,GCF_000369305.1:0.0016571728)99.3/100:0.0004666638)100/100:0.0010946500,GCF_000369265.1:0.0029323001)97/30:0.0002534688)99.2/18:0.0003037331,(((((GCF_000580695.1:0.0007762661,GCF_001693185.1:0.0008423115)100/100:0.0016672542,GCF_000338835.1:0.0026342537)75.2/83:0.0004205127,GCF_001891205.1:0.0031578003)17.1/66:0.0002646643,GCF_001648035.1:0.0030877250)100/89:0.0006218644,(GCF_000682415.1:0.0024938519,GCF_001863785.1:0.0034100470)100/49:0.0005519415)86.1/20:0.0000474102)89.1/16:0.0000885751)92.1/16:0.0000797155,(((((GCF_002136655.1:0.0000194822,(GCF_002143475.1:0.0000020130,GCF_002137955.1:0.0029491078)92.7/100:0.0000592409)87.4/100:0.0000394023,GCF_001416315.1:0.0002016048)98.6/100:0.0001586278,GCF_002144805.1:0.0002579118)100/100:0.0023913414,((((GCF_002144795.1:0.0000961105,GCF_000314635.1:0.0000618513)100/100:0.0009143778,GCF_000307895.1:0.0010217087)97.1/70:0.0002657504,(GCF_002727055.1:0.0015001907,GCF_000335635.1:0.0008512545)90.2/48:0.0002281038)85.7/48:0.0002015916,GCF_001895125.1:0.0013618151)100/100:0.0014243195)96.9/16:0.0003047001,((GCF_000305275.1:0.0010263458,GCF_000297575.1:0.0008642613)100/100:0.0017847282,GCF_002148745.1:0.0024893411)98.5/26:0.0003744813)94.7/16:0.0001564430)94.1/16:0.0001138650)98.7/16:0.0002083076)83/16:0.0000670923,((((((GCF_002143725.1:0.0000000000,GCF_002183675.1:0.0000000000):0.0000020130,GCF_002137775.1:0.0000020130)98.1/100:0.0001194413,(GCF_001612025.1:0.0000190023,GCF_002136895.1:0.0000020130)78.4/100:0.0000393786)100/100:0.0017400110,(GCF_000759395.1:0.0011599893,GCF_000966305.1:0.0012485879)100/100:0.0009836080)100/100:0.0007728559,GCF_001693205.1:0.0025040100)94.4/69:0.0002527662,((((((BMBF-129:0.0000986847,((BMBF-77:0.0000392980,FCH35N5BBXX-wHAXPI020695:0.0000591153)0/98:0.0000009553,FCH35N5BBXX-wHAXPI020699:0.0000183244)96.8/100:0.0001393747)99.7/100:0.0002934449,((FCH35N5BBXX-wHAXPI020696:0.0000984753,GCF_000988155.1:0.0000028381)86.7/99:0.0000403693,((GCF_001758085.1:0.0000635737,GCF_001500225.1:0.0000020130)0/12:0.0000026891,BMBF-193:0.0001185740)90.5/100:0.0000579142)98.8/99:0.0001610505)99.3/100:0.0002575152,GCF_000368245.1:0.0004550447)100/100:0.0024970120,GCF_002367895.1:0.0034653092)95.7/56:0.0003936340,((GCF_002138175.1:0.0000186348,GCF_000516255.1:0.0000026576)100/100:0.0024688927,GCF_002573735.1:0.0023269752)98.8/48:0.0005016995)93.3/16:0.0002007386,(GCF_002136685.1:0.0029713584,GCF_001053755.1:0.0024647383)99.9/36:0.0004462623)68.3/11:0.0000946453)97.2/12:0.0001663261)91.6/12:0.0001192311,(((((((GCF_000722975.1:0.0000198749,GCF_000722965.1:0.0000020130)75.6/100:0.0000197199,GCF_000770805.1:0.0001221477)95.3/100:0.0001140607,((GCF_000787275.1:0.0004170469,GCF_000369245.1:0.0000026834)100/100:0.0004942819,(((((GCF_000760395.1:0.0000000000,GCF_000775875.1:0.0000000000):0.0000000000,GCF_000760415.1:0.0000000000):0.0000000000,GCF_000760455.1:0.0000000000):0.0000000000,GCF_000876055.1:0.0000000000):0.0000020130,GCF_000835995.1:0.0000020130)99.9/100:0.0002015214)64.3/100:0.0001261189)100/100:0.0018410402,GCF_000805135.1:0.0022143728)100/90:0.0013358009,GCF_001446715.1:0.0021575776)82.8/29:0.0001836017,(GCF_002899995.1:0.0026574050,(GCF_001674695.1:0.0014625355,(GCF_000309115.1:0.0000020130,GCF_000297535.1:0.0000194897)100/100:0.0023483083)100/100:0.0009314395)95.4/35:0.0002817457)92.4/12:0.0001826399,(GCF_000580975.1:0.0134255169,(GCF_000368545.1:0.0036693440,GCF_000876075.1:0.0000356036)100/100:0.0027578547)97.1/25:0.0002818331)92.8/12:0.0001850290)100/16:0.0007618289,((((((GCF_000580595.1:0.0019042589,((GCF_000583375.1:0.0006536653,GCF_002504145.1:0.0007654020)100/100:0.0012112265,GCF_002573915.1:0.0007000317)99.3/100:0.0004361280)100/100:0.0008692277,(((GCF_001517645.1:0.0000020130,GCF_001544395.1:0.0000020130)96.2/100:0.0000975971,GCF_001457535.1:0.0000206669)99.9/100:0.0003510759,(GCF_002137725.1:0.0001783785,GCF_000682435.1:0.0005418164)100/100:0.0004247811)100/100:0.0017408955)99.9/99:0.0006847169,((((((((GCF_002138105.1:0.0000394049,(GCF_001007815.1:0.0000194786,FCH35N5BBXX-wHAXPI020697:0.0000591375)95.8/100:0.0000788872)95.1/100:0.0000788611,GCF_000278665.1:0.0000791854)75.5/24:0.0000194229,((GCF_000581055.1:0.0051194630,GCF_000301335.1:0.0001077757)98.3/100:0.0001688302,((BMBF-416:0.0004055480,BMBF-332:0.0003680920)43.1/16:0.0000369969,BMBF-69:0.0002312258)97.7/88:0.0001271679)74.2/16:0.0000028185)81.2/12:0.0000191442,(((((GCF_001612095.1:0.0000000000,GCF_001612105.1:0.0000000000):0.0000020130,GCF_001611995.1:0.0000020130)0/93:0.0000020130,(GCF_000516575.2:0.0000020130,GCF_000516635.2:0.0000393943)93.1/100:0.0000194806)0/94:0.0000020130,GCF_002143975.1:0.0000194848)100/100:0.0003177079,GCF_001432545.1:0.0004186639)86.8/20:0.0000392853)0/15:0.0000021018,((((((GCF_000241705.1:0.0000395488,GCF_002927855.1:0.0000988283)78.8/61:0.0000193425,GCF_001007725.1:0.0000020130)0/61:0.0000026643,(GCF_002082785.1:0.0006763258,GCF_002927965.1:0.0002982054)92.5/97:0.0001171042)79.6/99:0.0000598383,GCF_001007775.1:0.0005405226)96.8/99:0.0001369463,GCF_000493615.1:0.0001615633)71.6/100:0.0000202615,GCF_000581135.1:0.0001986160)99.9/100:0.0003571828)97.6/28:0.0001078543,(((GCF_001007745.1:0.0000194925,GCF_001007765.1:0.0000194909)76.9/100:0.0000194099,GCF_002261535.1:0.0002981065)97.5/100:0.0001077762,(GCF_000368185.1:0.0000592561,GCF_001007705.1:0.0000194895)87.9/100:0.0000504561)46/16:0.0000393391)98.8/100:0.0002428830,(GCF_002573805.1:0.0005151520,GCF_001007685.1:0.0002455352)99.5/100:0.0002391675)100/100:0.0011905492,((GCF_000301235.1:0.0000020130,GCF_000301255.1:0.0001896518)97.6/100:0.0001537579,GCF_002212225.1:0.0002371739)100/100:0.0015325542)97.9/100:0.0005128480)82.9/76:0.0003740577,(GCF_000453605.1:0.0013730607,GCF_000368205.1:0.0010761305)100/100:0.0013997968)99.7/99:0.0007851944,(GCF_000581295.1:0.0004641775,(GCF_002928015.1:0.0000020130,GCF_002928195.1:0.0000020130)100/100:0.0003921352)100/100:0.0025179324)99.9/55:0.0003891676,((((((GCF_002142945.1:0.0000229979,GCF_000581255.1:0.0002147826)100/100:0.0009475336,GCF_001077555.2:0.0011394572)100/100:0.0021181505,GCF_001693105.1:0.0023941093)99.8/66:0.0004918849,GCF_000505685.1:0.0043141391)98.9/41:0.0003403464,(GCF_000584355.1:0.0019765376,GCF_000584715.1:0.0030927969)100/67:0.0009499193)23.1/16:0.0001196667,(((((GCF_000453125.1:0.0001212426,GCF_002411775.1:0.0005547564)99.4/100:0.0003161508,(GCF_001433005.1:0.0001698039,(((GCF_000302235.1:0.0000020130,GCF_000301895.1:0.0000020130)0/100:0.0000020130,GCF_000301295.1:0.0000188014)98.4/100:0.0001482488,GCF_000580515.1:0.0002881389)94.7/100:0.0000798415)98.4/100:0.0001730042)100/100:0.0013335962,(GCF_001693095.1:0.0001588566,GCF_001997285.1:0.0000988269)100/100:0.0013726282)92.1/100:0.0004070232,(GCF_001649625.1:0.0000200167,(GCF_001649615.1:0.0000198284,GCF_001649975.1:0.0000602974)0/100:0.0000020130)100/100:0.0022258672)82.2/100:0.0004747584,(GCF_002017805.1:0.0000020130,GCF_002143345.1:0.0000196560)100/100:0.0023850658)100/60:0.0010042714)63.9/11:0.0000694730)4.6/11:0.0000836472)92.9/12:0.0002008306,(((GCF_000292545.1:0.0026176454,GCF_002136815.1:0.0023851209)100/100:0.0010632337,GCF_000581895.1:0.0030313409)62.6/16:0.0001964671,GCF_001416475.1:0.0021532277)97.5/16:0.0002569697)74.3/12:0.0001707638,((GCF_900093475.1:0.0004705624,GCF_002136955.1:0.0004438859)100/100:0.0025742854,(GCF_000304675.1:0.0029319254,(GCF_001415665.1:0.0021853421,GCF_001055965.1:0.0024466497)99.8/100:0.0008075700)97.1/100:0.0004555876)99.5/37:0.0003790416)84.9/36:0.0003523507,((GCF_002182465.1:0.0000020130,GCF_002144995.1:0.0000020130)99.3/100:0.0002182063,GCF_000465635.2:0.0006699213)100/100:0.0025767985)100/37:0.0008746023,(((((GCF_000173395.1:0.0000020130,((GCF_002137215.1:0.0000000000,GCF_002138155.1:0.0000000000):0.0000020130,GCF_002144835.1:0.0000020130)0/45:0.0000020130)0/91:0.0000020130,GCF_002137645.1:0.0000594586)74.9/100:0.0000191402,((GCF_000584455.1:0.0049102228,GCF_000581155.1:0.0002011464)92.1/100:0.0000591535,GCF_000309155.1:0.0000020130)0/86:0.0000019626)88.1/100:0.0000393608,(GCF_001415085.1:0.0000020130,GCF_001415065.1:0.0040861895)98.5/100:0.0001332808)0/81:0.0000025267,GCF_002265555.1:0.0000592272)100/100:0.0040766389)100/100:0.0158024383,(((((((((((((((((((((GCF_000369685.1:0.0088278770,GCF_000369725.1:0.0077130104)99.6/35:0.0019352498,((((GCF_000369745.1:0.0000020130,GCF_000301755.1:0.0000020130)100/100:0.0070547462,GCF_000368165.1:0.0065612956)100/99:0.0030313575,GCF_000369125.1:0.0066721536)88.5/69:0.0014362373,GCF_000162095.1:0.0086170914)68.6/36:0.0010879416)99.8/35:0.0017383182,((((GCF_000836095.1:0.0000020130,GCF_000487975.1:0.0000020130)0/97:0.0000020130,GCF_000367905.1:0.0000020130)0/91:0.0000020130,GCF_000248355.1:0.0001185733)100/100:0.0081769669,GCF_001720685.1:0.0138661302)54/35:0.0016399931)99.4/61:0.0013911024,((GCF_000761495.1:0.0090818267,GCF_002119785.1:0.0070126549)100/61:0.0028223290,(GCF_000369145.1:0.0080411900,GCF_000369665.1:0.0084751703)100/100:0.0024590440)0/46:0.0006852095)100/100:0.0023251107,GCF_001878775.1:0.0086180166)100/100:0.0143833789,(((GCF_002797235.1:0.0043517783,((GCF_002803605.1:0.0066464532,GCF_000369105.1:0.0064822558)100/100:0.0019809166,GCF_000369445.1:0.0044684730)34.3/100:0.0008006381)99.8/100:0.0009910904,(GCF_002797085.1:0.0052362979,GCF_900088145.1:0.0062430558)24.6/100:0.0012030860)100/100:0.0049435737,GCF_002797255.1:0.0042412966)100/100:0.0501142203)100/100:0.0158116053,(GCF_001647575.1:0.0045990141,GCF_001647535.1:0.0039321965)100/100:0.0301145813)100/100:0.0646748107,(((GCF_000804305.1:0.0075276076,GCF_000369625.1:0.0080031298)100/100:0.0022652284,GCF_002934695.1:0.0064702801)100/100:0.0022991208,(GCF_000368385.1:0.0069726557,GCF_000580795.1:0.0092499283)99.8/100:0.0025815432)100/100:0.0599707197)100/100:0.0365555202,(((((((GCF_002918965.1:0.0000020130,GCF_002919885.1:0.0000020130)100/100:0.0074904500,GCF_001971565.1:0.0066209469)100/100:0.0040574328,GCF_001866125.1:0.0083630723)80.1/100:0.0010480162,(GCF_001077515.1:0.0061878182,(GCF_000264725.1:0.0212711294,GCF_000368465.1:0.0077014008)100/100:0.0019651984)100/100:0.0038180345)100/100:0.0014152391,(GCF_000369585.1:0.0081188382,((GCF_000368625.1:0.0000020130,GCF_001485065.1:0.0000020130)0/97:0.0000020130,GCF_000301815.1:0.0000020130)100/100:0.0062424532)99.9/100:0.0020564083)100/100:0.0320663204,GCF_002688565.1:0.0276438569)100/100:0.0304456706,GCF_000773685.1:0.0785178734)100/100:0.0459711568)100/100:0.0311070054,GCF_001647675.1:0.1352160984)100/100:0.0695167876,(((GCF_002135295.1:0.0580881320,(GCF_002018365.1:0.0076833483,GCF_002018395.1:0.0104925292)100/100:0.0427637178)100/100:0.0159024048,GCF_001678755.1:0.0557051622)100/100:0.0852397312,((GCF_001696615.2:0.1000278356,GCF_001707755.1:0.1071727669)95.8/100:0.0195989139,(((GCF_000368865.1:0.0000020130,(GCF_001485025.1:0.0000020130,GCF_000373725.1:0.0000020130)76.5/100:0.0000191932)100/100:0.0511709534,GCF_002135435.1:0.0815164304)26/99:0.0149427767,GCF_001605895.1:0.0585922432)100/100:0.0324665756)100/100:0.0591165342)100/100:0.0360080719)100/100:0.0240362374,((((((((((((((((GCF_002938585.1:0.0023004524,GCF_002938785.1:0.0024258740)14.4/44:0.0005080960,GCF_002938885.1:0.0031652198)84.1/44:0.0005910533,GCF_002938545.1:0.0030617809)100/35:0.0008282701,GCF_002938765.1:0.0029064525)98.4/28:0.0004069863,((((GCF_002938605.1:0.0029819406,GCF_002938625.1:0.0025158773)99.9/69:0.0009110138,GCF_002938445.1:0.0032008337)31.9/53:0.0003773225,GCF_002938515.1:0.0026389008)95.7/50:0.0003601012,(GCF_002938645.1:0.0037937254,GCF_002938745.1:0.0044789597)100/98:0.0007999565)97.1/51:0.0003291447)90.9/39:0.0003818206,(GCF_002938565.1:0.0021160306,GCF_002938865.1:0.0019155893)100/88:0.0008490884)99.8/44:0.0005942210,(GCF_002938675.1:0.0005479111,GCF_002938805.1:0.0005754756)100/100:0.0017774671)98.5/90:0.0005388565,((((GCF_001922645.1:0.0000953015,GCF_002938815.1:0.0000616546)100/100:0.0034530272,GCF_001922625.1:0.0024838869)100/100:0.0010815432,GCF_002938695.1:0.0027044631)100/100:0.0010851381,GCF_002938905.1:0.0026434093)100/100:0.0012929765)99.4/90:0.0006755406,GCF_002938915.1:0.0016195104)84.3/100:0.0007867410,(GCF_002938825.1:0.0022914815,GCF_002938505.1:0.0026903288)0/76:0.0007964983)100/100:0.0024547913,GCF_000369465.1:0.0038924967)88.1/100:0.0010093292,(GCF_000413875.1:0.0028652829,(GCF_000488255.1:0.0000020130,GCF_000830155.1:0.0000020130)0/100:0.0000020130)100/100:0.0045375534)93/100:0.0010002132,(GCF_002953575.1:0.0052288791,(GCF_002174105.1:0.0004512309,GCF_000964095.1:0.0008687872)100/100:0.0051882620)100/100:0.0048240857)99.9/100:0.0026691159,GCF_002938685.1:0.0054031660)100/100:0.1242777621,(((GCF_000760575.1:0.0000020130,(GCF_000688495.1:0.0000020130,GCF_000368785.1:0.0000191679)75.9/100:0.0000190775)100/100:0.0066695694,GCF_002412355.1:0.0082793451)100/100:0.0079111409,(GCF_001758345.1:0.0176790263,GCF_000386005.1:0.0142174312)100/100:0.0122962572)100/100:0.1250053741)100/100:0.0441132502,(GCF_001307195.1:0.1033724438,GCF_002135375.1:0.1498678649)100/100:0.1428859403)96.9/100:0.0173159163)100/96:0.0155486871,(((GCF_002165305.1:0.0148899981,(((((((GCF_000949655.1:0.0000020130,(GCF_000368045.1:0.0000020130,GCF_000302335.1:0.0000020130)0/69:0.0000020130)0/76:0.0000020130,GCF_000301735.1:0.0001949429)100/100:0.0194576629,(GCF_002018925.1:0.0098545032,GCF_002018895.1:0.0086670441)51.2/91:0.0014617765)92.8/99:0.0010339903,GCF_000368805.1:0.0072913824)99.9/100:0.0014067336,(GCF_001483265.1:0.0096254975,((((GCF_000219275.1:0.0002758320,GCF_001632325.1:0.0003348413)100/100:0.0027309775,GCF_001484935.1:0.0029528752)86.1/100:0.0019167845,GCF_900199565.1:0.0036056301)100/100:0.0047392821,GCF_000162055.1:0.0077347593)97.1/100:0.0017098420)100/100:0.0010975438)97.6/100:0.0009467462,GCF_900162715.1:0.0070887499)70.4/100:0.0015071120,GCF_001592855.1:0.0071352606)100/100:0.0105350712)100/100:0.0168511914,GCF_002135205.1:0.0291571948)100/100:0.1293643021,((((GCF_000621065.1:0.0000020130,GCF_000760555.1:0.0000020130)0/78:0.0000021018,GCF_000400735.1:0.0000020130)100/100:0.0158439777,GCF_002934965.1:0.0077951306)100/100:0.0329891770,GCF_002795165.1:0.0435417271)100/100:0.1302340686)100/100:0.0307032639)99.7/96:0.0143661847,(((GCF_000816495.1:0.1634230054,((((GCF_000367925.1:0.0094652579,GCF_900116265.1:0.0093733527)100/100:0.0078041963,((GCF_900107285.1:0.0145199936,GCF_002135275.1:0.0047217132)100/100:0.0085507756,GCF_002135425.1:0.0102799177)100/100:0.0076960681)100/100:0.0174659576,GCF_002135335.1:0.0341120429)100/100:0.0439435420,(GCF_900095025.1:0.0058663932,GCF_001278715.1:0.0147046528)100/100:0.1147394863)30.5/100:0.0132745951)100/100:0.0152570792,(GCF_001647545.1:0.0456965705,(GCF_001647595.1:0.0076962789,GCF_002135195.1:0.0078209182)100/100:0.0221822085)100/100:0.0312569522)100/100:0.0336246272,((GCF_002135245.1:0.0287996616,GCF_900096895.1:0.0266981812)100/100:0.0266497320,(GCF_002135315.1:0.0242552417,GCF_002135355.1:0.0221434504)100/100:0.0231504900)100/100:0.0391347157)100/100:0.0689433446)100/100:0.0252639752,(GCF_002165375.1:0.0051040640,GCF_002165295.1:0.0045568015)100/100:0.1925857491)100/100:0.0361752516,(((((((((((((GCF_001055215.1:0.0001535155,GCF_000335555.1:0.0000572288)100/100:0.0025873670,(GCF_000825165.1:0.0025056506,GCF_001500155.1:0.0162368758)98.4/100:0.0008003559)100/100:0.0014050372,GCF_001005515.1:0.0025510872)98.3/100:0.0006906868,(GCF_000248295.1:0.0074446494,(GCF_000753985.1:0.0000020130,GCF_000368925.1:0.0000020130)0/100:0.0000026939)100/100:0.0029529963)78.4/100:0.0006644804,GCF_002813045.1:0.0070487316)99.4/100:0.0007790275,GCF_000368505.1:0.0031053244)100/100:0.0552059036,(((GCF_000705635.1:0.0029377661,GCF_000368485.1:0.0032639225)94.9/100:0.0007963780,GCF_002370525.1:0.0031221984)98.9/100:0.0010856798,((GCF_000368145.1:0.0000378284,(GCF_000414055.1:0.0000020130,GCF_000829655.1:0.0000020130)0/63:0.0000020130)100/100:0.0030669608,GCF_001425285.1:0.0052014623)99.9/100:0.0015460417)100/100:0.0472580698)100/100:0.0333243170,(GCF_001696605.2:0.0057990339,GCF_002165345.1:0.0065361450)100/100:0.0837295894)100/100:0.0214521722,(GCF_000214135.1:0.0292045242,GCF_002233755.1:0.0344293153)100/100:0.0636201409)100/100:0.0430349936,GCF_001704615.1:0.1611564667)100/100:0.0311692247,(GCF_002135415.1:0.1089556019,(GCF_002135235.1:0.0449418482,GCF_002135345.1:0.0472298201)100/100:0.0903327072)100/100:0.0489032603)100/100:0.0319836711,(((GCF_000747725.1:0.0000020130,GCF_000430245.1:0.0000020130)70.1/100:0.0000259286,GCF_000368565.1:0.0034041837)100/100:0.1983029707,((GCF_000413895.1:0.0000019738,GCF_000829675.1:0.0000188852)100/100:0.2475231018,GCF_001704115.1:0.3457567136)100/100:0.1138956137)100/100:0.0370950542)100/100:0.0248088335,((GCF_900109815.1:0.0061398265,GCF_000632455.1:0.0054165658)100/100:0.1648921253,GCF_001612555.1:0.1588614446)100/100:0.0898675773)100/100:0.0378724697)100/100:0.0572342050,((((GCF_000286595.1:0.0006659135,GCF_000972345.1:0.0005515346)100/100:0.0038085954,GCF_000582925.1:0.0036895133)93.3/100:0.0010946197,GCF_001917365.1:0.0049008906)99.7/100:0.0009708486,((((GCF_000582135.1:0.0016845786,((GCF_000580635.1:0.0012352938,(GCF_000682155.1:0.0021115715,GCF_000581035.1:0.0032707061)99.7/100:0.0004188357)44.3/100:0.0001198580,GCF_000581195.1:0.0006557777)99.1/100:0.0003858266)99.8/100:0.0006021709,(((GCF_000620525.1:0.0002661232,GCF_002834555.1:0.0007811222)100/100:0.0014745137,GCF_000301795.1:0.0018105990)100/100:0.0015147148,(GCF_000308075.1:0.0000020130,GCF_000368905.1:0.0000194283)100/100:0.0011501588)100/100:0.0008177288)100/100:0.0013321093,GCF_002836895.1:0.0029789212)100/100:0.0029530362,(((GCF_000581215.1:0.0012345594,GCF_000368885.1:0.0002868955)99.9/100:0.0004496143,GCF_000162115.1:0.0004072867)83.9/100:0.0002293359,(GCF_000582235.1:0.0007072669,GCF_000175675.1:0.0003801474)98.8/100:0.0003491764)100/100:0.0039354677)30.1/100:0.0005766504)100/100:0.2337924093)100/100:0.0367143301,(((GCF_900096915.1:0.3235926092,((GCF_900096995.1:0.0338370500,GCF_002174125.1:0.0242777113)100/100:0.1747335493,GCF_001753595.1:0.2958648834)100/100:0.0679399921)100/100:0.2038929026,(GCF_000619845.1:0.5476012401,(GCF_002073215.2:0.0042104304,GCF_000092265.1:0.0033848713)100/100:2.7574940430)100/100:0.3133795403)100/100:0.1849343483,((GCF_000368265.1:0.0153130164,(((GCF_000931655.1:0.0000000000,GCF_000488275.1:0.0000000000):0.0000020130,GCF_000368645.1:0.0000020130)100/100:0.0070833361,GCF_000964015.1:0.0093010366)100/100:0.0072590508)100/100:0.2000545131,(GCF_000488215.1:0.2698233871,(GCF_900096955.1:0.3254831812,GCF_900197575.1:0.2932434091)100/100:0.1009890207)100/100:0.1798224328)100/100:0.1094821689)100/100:0.0527488688)100/100:0.0408200988,(((((GCF_001953195.1:0.0034862406,(GCF_000760595.1:0.0000020130,GCF_000368705.1:0.0000020130)100/100:0.0022815569)55.4/100:0.0003481069,((GCF_001276505.1:0.0001570623,GCF_001054715.1:0.0000982659)100/100:0.0024817820,GCF_000368725.1:0.0024524356)100/100:0.0006401453)78.3/100:0.0002035503,(GCF_002927815.1:0.0031012383,((GCF_001414585.1:0.0017729135,GCF_002204165.1:0.0076562079)94.6/100:0.0008452586,GCF_000633005.1:0.0022457487)100/100:0.0012991860)72.9/100:0.0003310879)100/100:0.1248932398,((((GCF_000621045.1:0.0000000000,GCF_000368685.1:0.0000000000):0.0000020130,GCF_001485005.1:0.0000020130)99.7/100:0.0002338132,GCF_000046845.1:0.0000020722)80.4/100:0.0000387713,GCF_000302115.1:0.0000019066)100/100:0.0887856163)100/100:0.0761534008,(((GCF_000369885.1:0.0024671813,GCF_000581715.1:0.0025628590)100/100:0.0049829320,(((GCF_000248135.1:0.0018721407,(GCF_000368825.1:0.0000020130,GCF_001485045.1:0.0000020130)0/96:0.0000027163)100/100:0.0017140397,GCF_002943125.1:0.0047246430)100/100:0.0034073821,GCF_000368845.1:0.0050628187)100/100:0.0029234944)72.4/100:0.0007607768,(((GCF_000934145.1:0.0000020130,GCF_000949815.1:0.0000020130)0/50:0.0000020130,GCF_000949835.1:0.0000020130)100/100:0.0061624523,GCF_001056675.1:0.0052282099)99.3/100:0.0014295486)100/100:0.1326619871)100/100:0.0773482075)100/100:0.0564903682,(((((((GCF_000369705.1:0.0036088431,((GCF_001605865.1:0.0036859174,GCF_000788125.1:0.0030787059)94.8/100:0.0005407815,(GCF_000368345.1:0.0042118664,GCF_001729365.1:0.0067903658)55.7/100:0.0004932480)99.8/100:0.0008782553)100/100:0.0129940822,((((GCF_000580915.1:0.0042754564,(GCF_000588715.1:0.0002704235,GCF_000580655.1:0.0000645787)100/100:0.0039603670)47.4/100:0.0007530152,GCF_000369605.1:0.0037841660)94.5/100:0.0005612998,GCF_000314615.1:0.0051637406)82.5/100:0.0011171655,GCF_000369785.1:0.0043336906)100/100:0.0153594831)100/100:0.0103365184,GCF_000805455.1:0.0447888830)100/100:0.0203477152,(((((GCF_000369405.1:0.0101459019,GCF_000369805.1:0.0152663161)100/100:0.0126496734,(GCF_000369545.1:0.0080467437,GCF_000369485.1:0.0068166539)100/100:0.0048212548)100/100:0.0169011997,((GCF_000368445.1:0.0067084832,(GCF_000369845.1:0.0048928525,((GCF_000302415.1:0.0010925268,GCF_000369525.1:0.0000187603)100/100:0.0065384375,GCF_000764915.1:0.0046547094)100/100:0.0019843320)100/100:0.0023559337)100/100:0.0042877989,GCF_000400715.1:0.0111142514)100/100:0.0053405317)100/100:0.0132795653,((((GCF_000931695.1:0.0000020130,(GCF_000413855.1:0.0000020130,GCF_000414075.1:0.0000020130)0/98:0.0000020130)100/100:0.0017449480,GCF_000488195.1:0.0057429059)100/100:0.0019000924,GCF_001682515.1:0.0024870213)100/100:0.0127102921,((GCF_000367945.1:0.0026847864,GCF_001753605.1:0.0042420976)97.2/100:0.0015903594,GCF_002835245.1:0.0030043228)100/100:0.0116989253)100/100:0.0083307628)100/100:0.0092212607,(((GCF_000876115.1:0.0001302557,GCF_002443275.1:0.0013718940)100/100:0.0021042336,GCF_000369645.1:0.0035051966)100/100:0.0102772423,(GCF_000369765.1:0.0045549994,GCF_000413935.1:0.0084528747)100/100:0.0045345198)100/100:0.0247396164)100/100:0.0151991055)100/100:0.0276275257,((((((GCF_000369565.1:0.0060910224,GCF_000962795.1:0.0083174611)100/100:0.0014562624,(GCF_001005525.1:0.0057372129,GCF_000367965.1:0.0153706352)96.2/100:0.0007832794)100/100:0.0057973023,(GCF_000369425.1:0.0144349489,(GCF_002165385.1:0.0113206310,(GCF_002165255.1:0.0124427212,GCF_002165335.1:0.0097573905)81.1/100:0.0023776098)37.9/100:0.0014017352)100/100:0.0087859357)100/100:0.0268276154,((GCF_000374425.1:0.0000000000,GCF_000488175.1:0.0000000000):0.0000020130,GCF_000759995.1:0.0000020130)100/100:0.0497029736)100/100:0.0235571064,(GCF_000368005.1:0.0097836641,(((((GCF_000368285.1:0.0037989392,GCF_000368365.1:0.0024617245)99.9/100:0.0011002824,(GCF_000368325.1:0.0033676785,GCF_000369865.1:0.0029686193)87.3/100:0.0009629556)100/100:0.0021326235,((GCF_000248155.1:0.0019293842,GCF_000368025.1:0.0000521584)0/99:0.0000034680,GCF_001485085.1:0.0001201288)100/100:0.0051755427)100/100:0.0076491906,GCF_000368425.1:0.0110104962)53.3/100:0.0027744245,GCF_000368305.1:0.0080793356)100/100:0.0056764897)100/100:0.0697551246)82.7/99:0.0109248417,((GCF_000931715.1:0.0000020130,GCF_000369005.1:0.0000020130)100/100:0.0071576155,GCF_000368985.1:0.0080268655)100/100:0.0685189545)93.8/94:0.0083264274)95.4/95:0.0085891102,((((GCF_002165245.1:0.0052302353,GCF_000775815.1:0.0063109296)100/100:0.0017218067,((((((GCF_000368765.1:0.0000020130,GCF_000302355.1:0.0000020130)0/73:0.0000020130,GCF_000831735.1:0.0000020130)100/100:0.0048482211,GCF_001941805.1:0.0063803510)22.1/85:0.0010007313,GCF_000813495.1:0.0051823767)99.7/100:0.0011145543,GCF_000162075.1:0.0055683314)100/100:0.0011031463,(GCF_002761875.1:0.0036847696,GCF_000368745.1:0.0046429186)100/100:0.0028472957)99.5/100:0.0013556430)100/100:0.0022430914,((GCF_000430225.1:0.0000020130,GCF_000368665.1:0.0000022722)0/90:0.0000022722,GCF_000830115.1:0.0000020130)100/100:0.0065971488)100/100:0.0767104642,(((((GCF_001584665.1:0.0061868135,(GCF_000271425.1:0.0000020130,(GCF_000368585.1:0.0000020130,GCF_001484985.1:0.0000020130)0/69:0.0000020130)100/100:0.0053048894)100/82:0.0013064480,(((GCF_001584675.1:0.0000197452,GCF_000241225.1:0.0000794061)100/100:0.0050053874,GCF_001577485.1:0.0055143302)98/76:0.0010315677,(GCF_001575095.1:0.0080077743,GCF_000475335.1:0.0054483534)98.3/62:0.0008254552)9.7/62:0.0002187356)97.1/61:0.0007906586,GCF_001584645.1:0.0056569998)100/100:0.0018593121,GCF_000308235.1:0.0064996695)44.2/82:0.0016129504,GCF_001584655.1:0.0063981423)100/100:0.0596303124)99.7/95:0.0137124346)100/100:0.0145042029,((GCF_000369505.1:0.0060587106,GCF_000367985.1:0.0055454641)100/100:0.0706165642,(((((GCF_000156555.1:0.0000021167,GCF_000301715.1:0.0000020130)100/100:0.0029728333,GCF_000309035.1:0.0026744081)100/100:0.0025936384,(GCF_000302315.1:0.0000391263,((GCF_000430205.1:0.0000000000,GCF_000830135.1:0.0000000000):0.0000020130,GCF_000369065.1:0.0000020130)0/66:0.0000020130)100/100:0.0025883251)100/94:0.0011176701,(GCF_000369085.1:0.0048447934,(GCF_001932555.1:0.0050670591,GCF_002813065.1:0.0057697010)100/100:0.0020585524)42.1/94:0.0004406341)52/94:0.0013476197,GCF_000164055.1:0.0068497278)100/100:0.0634102283)100/100:0.0308960007)100/100:0.1284596964)100/100:0.1103575351,(((((((((((((((((((((((((((((((GCF_001713685.1:0.0000993573,(GCF_002740775.1:0.0000194971,(GCF_002740735.1:0.0000020130,GCF_002740805.1:0.0000020130)0/100:0.0000020130)97.7/100:0.0000992566)0/82:0.0000020130,GCF_002740745.1:0.0000020130)0/37:0.0000020130,GCF_002740785.1:0.0000020130)91.5/100:0.0000394226,((GCF_002137115.1:0.0000792221,GCF_002137885.1:0.0000793081)94.1/100:0.0000593009,GCF_001432775.1:0.0000792248)78.3/100:0.0000194954)0/84:0.0000020130,(GCF_001433225.1:0.0000394194,GCF_001415585.1:0.0000596049)77.4/100:0.0000194986)0/84:0.0000020130,GCF_000584215.1:0.0004593703)100/100:0.0002643505,(((((GCF_001415485.1:0.0015749441,GCF_001415865.1:0.0020745826)100/64:0.0020143963,GCF_001861625.1:0.0132527863)100/50:0.0009829099,GCF_001415935.1:0.0001023679)100/100:0.0043661725,(GCF_002137365.1:0.0000997303,GCF_000584015.1:0.0000595489)74.4/100:0.0000211906)100/50:0.0004160100,GCF_000588415.1:0.0006966831)98.1/50:0.0001327627)83.8/50:0.0000791383,(GCF_002143415.1:0.0000394201,GCF_001706215.1:0.0000194931)100/100:0.0006422514)99/37:0.0001733481,(((((GCF_001414725.1:0.0044950762,GCF_001416065.1:0.0002405055)0/99:0.0000023979,GCF_002143255.1:0.0000994586)88.5/99:0.0000702497,(((GCF_001684275.1:0.0048936004,GCF_001706065.1:0.0064789704)99.9/89:0.0016349951,GCF_001706285.1:0.0022295421)100/80:0.0018860191,GCF_000580855.1:0.0006146684)62.2/80:0.0001345036)100/100:0.0080324177,((GCF_002145235.1:0.0000992652,((GCF_001706505.1:0.0000000000,GCF_001706045.1:0.0000000000):0.0000020130,GCF_001706665.1:0.0000020130)97.7/100:0.0000992712)0/85:0.0000020130,GCF_002143505.1:0.0000792330)0/100:0.0000020130)75.4/80:0.0000194760,(((GCF_002161985.1:0.0001634936,GCF_002761185.1:0.0000593066)0/34:0.0000026939,(GCF_000163635.1:0.0000593585,GCF_001706365.1:0.0000194982)77.4/100:0.0000194987)0/18:0.0000026939,(((GCF_000580955.1:0.0000394921,GCF_000681535.1:0.0000594372)0/100:0.0000020130,(GCF_002927865.1:0.0000020130,GCF_002927935.1:0.0000020130)89.6/100:0.0000394229)83.6/100:0.0000194983,GCF_001706695.1:0.0000593062)0/22:0.0000026939)0/60:0.0000026939)0/35:0.0000026939)73.2/35:0.0000222779,GCF_000682355.1:0.0004747468)97.5/61:0.0004455837,(((GCF_002138095.1:0.0000706907,(GCF_001706775.1:0.0000196271,GCF_001706495.1:0.0000195026)100/100:0.0006475477)98.7/98:0.0003252404,GCF_002137145.1:0.0005795349)99.8/100:0.0005474073,(GCF_002014165.1:0.0012807510,(GCF_002138225.1:0.0000593480,GCF_001706715.1:0.0000195070)96.3/100:0.0001649301)33/100:0.0008030997)100/93:0.0012996808)100/61:0.0013896552,(((((((((GCF_001706225.1:0.0024501944,((GCF_002143025.1:0.0002383724,(((GCF_002143135.1:0.0001789035,(GCF_002902805.1:0.0000394705,GCF_001706565.1:0.0000600504)96.2/100:0.0000993147)74.6/100:0.0000195081,(GCF_000315155.1:0.0000020130,(GCF_001432935.1:0.0000195062,GCF_002137125.1:0.0000792599)77.5/100:0.0000195062)95.7/100:0.0000593289)0/33:0.0000020130,GCF_002137175.1:0.0000394378)0/34:0.0000020130)97.8/100:0.0001189962,GCF_000583395.1:0.0003394100)100/58:0.0004642817)100/42:0.0005757526,((GCF_002136755.1:0.0000744053,GCF_002143515.1:0.0000596997)75.9/79:0.0000242846,GCF_001743435.1:0.0000593453)99.8/94:0.0003007843)94.5/42:0.0000841879,((GCF_001706585.1:0.0000195033,(GCF_001706645.1:0.0000593184,GCF_001706055.1:0.0000020130)0/91:0.0000020130)100/100:0.0015654348,GCF_001432715.1:0.0003324612)100/51:0.0012210987)98.4/19:0.0004775101,GCF_001415895.1:0.0002317072)99.7/38:0.0005130501,(((GCF_001706315.1:0.0000593373,GCF_001706415.1:0.0000394881)100/100:0.0022023799,(GCF_000369045.1:0.0000020130,GCF_000836015.1:0.0000020130)100/100:0.0020372841)100/39:0.0011320936,(GCF_002144885.1:0.0009786988,(GCF_002143895.1:0.0000593412,GCF_002144035.1:0.0000020130)100/100:0.0021272966)100/100:0.0020077082)78.1/20:0.0005726493)100/19:0.0009485980,GCF_000934125.1:0.0006429701)99.8/19:0.0004209955,(GCF_002145315.1:0.0000020130,GCF_001414705.1:0.0000792587)99.9/100:0.0005691457)99.8/24:0.0005593701,(((((GCF_000746375.1:0.0000593169,GCF_000529235.1:0.0000792467)0/12:0.0000020130,GCF_002137635.1:0.0000394306)0/11:0.0000020130,GCF_000230465.1:0.0003198281)100/92:0.0004232276,GCF_002137615.1:0.0000736966)58.6/17:0.0001648063,GCF_001706425.1:0.0015645771)100/67:0.0009443496)99.9/16:0.0004069222,((((GCF_001706635.1:0.0000000000,GCF_001706205.1:0.0000000000):0.0000020130,GCF_001706575.1:0.0000020130)99.8/100:0.0002664557,GCF_001706555.1:0.0004098798)100/100:0.0006114462,GCF_002137805.1:0.0013459670)60.5/32:0.0001133595)100/47:0.0009064768)100/64:0.0008398690,GCF_000931915.1:0.0031649715)100/89:0.0022279972,((((GCF_000582195.1:0.0011118427,GCF_000588395.1:0.0062299415)90.7/100:0.0001188308,(GCF_000949755.1:0.0000020130,GCF_000949735.1:0.0000195095)96.7/100:0.0001144730)100/100:0.0019585412,GCF_001716935.1:0.0017049087)97.9/100:0.0007319110,GCF_000581275.1:0.0018566434)100/100:0.0024915983)53.9/84:0.0005089619,(((GCF_000369025.1:0.0000792378,GCF_002251565.1:0.0000195003)100/100:0.0005057103,GCF_002136575.1:0.0002109730)100/100:0.0009954563,GCF_000584575.1:0.0072824509)100/100:0.0030098218)90.9/84:0.0003750957,(((GCF_001698835.1:0.0009733235,(GCF_001433295.1:0.0000020130,GCF_001432635.1:0.0000020130)100/100:0.0018216313)95.8/98:0.0012649085,GCF_001433125.1:0.0016221169)100/98:0.0027450466,GCF_000302375.1:0.0057018888)99.8/98:0.0008235693)100/86:0.0006787939,((GCF_002016895.1:0.0000020130,GCF_002145415.1:0.0000020130)100/100:0.0041099739,((((((((((GCF_002137935.1:0.0001859178,((((GCF_002143175.1:0.0000792340,GCF_000582075.1:0.0002602731)74.1/100:0.0000194987,(((GCF_001415175.1:0.0000020130,(GCF_001415245.1:0.0000993456,GCF_001415185.1:0.0000020130)100/100:0.0043906693)72.7/97:0.0000194693,GCF_001433185.1:0.0000599918)0/23:0.0000020130,GCF_001056355.1:0.0000020130)0/23:0.0000020130)0/23:0.0000020130,GCF_002144015.1:0.0000394233)0/23:0.0000020130,GCF_900110525.1:0.0000992692)100/100:0.0003113740)39.7/100:0.0000394335,GCF_002138235.1:0.0000883026)98.5/100:0.0001906340,(GCF_002144875.1:0.0037229772,GCF_001706435.1:0.0000583874)100/100:0.0005768153)80.1/100:0.0001675789,GCF_001706525.1:0.0029035800)100/100:0.0018663772,GCF_000681815.1:0.0010071600)98/96:0.0007214752,GCF_000588015.1:0.0012428206)100/100:0.0015019123,GCF_002158945.1:0.0028334147)100/91:0.0011955593,(GCF_001706305.1:0.0000619571,GCF_001706355.1:0.0000019686)100/100:0.0033227792)100/86:0.0010704960,((GCF_001706275.1:0.0009223592,GCF_000341835.1:0.0036849700)100/100:0.0009833150,(GCF_001706125.1:0.0008821246,GCF_001415105.1:0.0002893677)100/100:0.0007198502)100/100:0.0021550925)99.4/86:0.0012892608,(GCF_002143595.1:0.0014844794,GCF_001416335.1:0.0016795593)100/100:0.0025420440)100/91:0.0015696993)99.8/86:0.0008168456)76.4/95:0.0003106675,(GCF_001716955.1:0.0052222020,GCF_000805655.1:0.0063013835)100/100:0.0011014596)70.9/28:0.0001534421,((GCF_000817365.1:0.0036314570,GCF_000581835.1:0.0043415046)100/100:0.0009439996,(GCF_001713675.1:0.0057114737,GCF_001707545.1:0.0045027345)100/100:0.0009196381)20.8/12:0.0003722806)100/100:0.0007515979,((((((GCF_000949775.1:0.0000195063,GCF_000949795.1:0.0000395048)0/100:0.0000020130,GCF_000931895.1:0.0000195061)98.9/100:0.0001588782,(((((GCF_001706195.1:0.0000394433,GCF_001706445.1:0.0000394863)77.5/100:0.0000195073,(GCF_001577285.1:0.0000195071,GCF_000800555.1:0.0000394916)0/75:0.0000020130)0/75:0.0000020130,GCF_000787015.1:0.0000595851)93.7/100:0.0000593397,GCF_000302435.1:0.0000593355)78.8/100:0.0000195060,(GCF_000581095.1:0.0001989663,GCF_002137855.1:0.0000020130)95.2/100:0.0000593346)0/100:0.0000020130)100/100:0.0017666415,(((GCF_001415145.1:0.0001000001,GCF_002137415.1:0.0000801649)0/100:0.0000020130,(GCF_001706155.1:0.0000593909,GCF_001432435.1:0.0000593543)78.4/100:0.0000195126)87.7/100:0.0000394574,(((GCF_000301635.1:0.0000020130,GCF_000302395.1:0.0000395498)0/100:0.0000020130,GCF_001416185.1:0.0015825715)79/100:0.0000194956,GCF_000800865.1:0.0000593513)92.2/100:0.0000593053)100/100:0.0009379622)100/100:0.0034042916,(GCF_002927955.1:0.0069711351,GCF_001617545.1:0.0049889446)99.9/100:0.0012392611)97.4/88:0.0003759553,(GCF_001706115.1:0.0044465494,GCF_002012285.1:0.0047868264)99.6/42:0.0006456777)40.7/32:0.0002154934)18.4/27:0.0002491328,(((GCF_002145325.1:0.0049629374,(GCF_002145265.1:0.0004838911,GCF_002145355.1:0.0004380157)100/100:0.0050920854)100/46:0.0009075471,(GCF_000191145.1:0.0055854418,GCF_001706035.1:0.0048825631)89.8/16:0.0006987265)35.3/12:0.0002548008,GCF_001936495.1:0.0049169178)48.5/11:0.0003364651)41.8/15:0.0003467809,(((GCF_000588515.1:0.0053941394,GCF_002863745.1:0.0050664982)94.1/16:0.0007409433,GCF_001713665.1:0.0043018395)39.8/15:0.0001456340,(GCF_001541635.1:0.0062291603,GCF_000588535.1:0.0052735651)99.6/24:0.0007430143)65.5/15:0.0003459968)96.3/46:0.0005287901,GCF_001663695.1:0.0045302246)65.9/60:0.0004731601,GCF_001432835.1:0.0052767463)77.4/61:0.0003467545,(GCF_001706135.1:0.0056365229,GCF_001716945.1:0.0047053807)93.8/90:0.0007971320)100/100:0.0010323259,GCF_001005885.1:0.0077613044)98.1/100:0.0016083598,GCF_002137095.1:0.0083468547)100/100:0.0040772831,((GCF_002144845.1:0.0031136807,GCF_000588275.1:0.0029915375)100/100:0.0034759303,(GCF_001432505.1:0.0067135569,GCF_002928115.1:0.0060963493)87.5/100:0.0014132665)100/100:0.0028374571)99.5/100:0.0032048761,(((GCF_002076935.1:0.0045323274,((GCF_001415555.1:0.0039308776,(GCF_001605885.1:0.0038062032,GCF_000516615.2:0.0051470072)66.4/34:0.0008008826)58.3/34:0.0005848377,GCF_001595745.1:0.0044613214)0/27:0.0008021172)70.7/34:0.0008587824,GCF_000399705.1:0.0063005066)99.7/100:0.0020494988,GCF_900080165.1:0.0069903138)100/100:0.0066649345)41.2/35:0.0018878334,GCF_000399685.1:0.0117604077)100/100:0.0076248745,((((GCF_000369825.1:0.0045858768,((GCF_000488235.1:0.0000020130,GCF_000836035.1:0.0000020130)0/80:0.0000020130,GCF_000196795.1:0.0000020130)100/100:0.0042197383)100/100:0.0025208943,GCF_000368405.1:0.0086133375)100/100:0.0053026607,(((((GCF_000818215.1:0.0056384823,GCF_900110445.1:0.0078795272)97.6/100:0.0011998350,(((GCF_001423205.1:0.0047735280,GCF_000368945.1:0.0037745907)5.8/35:0.0006393645,GCF_002055515.1:0.0042029088)42/40:0.0008870950,GCF_000301675.1:0.0048800419)100/100:0.0025663608)92.8/100:0.0010601016,((((GCF_000368965.1:0.0000195850,GCF_000931735.1:0.0007999646)100/100:0.0002994291,GCF_000309015.1:0.0002395942)100/100:0.0043560222,(GCF_000162035.1:0.0082566453,GCF_000367865.1:0.0052002284)29.1/100:0.0007977892)100/100:0.0019565854,GCF_000302295.1:0.0038741648)100/100:0.0025285513)100/100:0.0084157533,GCF_001510805.1:0.0171128735)100/100:0.0083635682,GCF_000399665.1:0.0145312657)100/100:0.0060210673)94.6/100:0.0045631961,GCF_000313935.1:0.0144089769)100/100:0.0164452180)100/100:0.0241035560)100/100:0.0192704621)100/100:0.0110579791,((((((((((GCF_000589155.1:0.0000886376,((GCF_000589255.1:0.0002005138,(GCF_000589235.1:0.0003055564,GCF_000589335.1:0.0003044248)87.1/100:0.0001438711)13.6/62:0.0000576762,GCF_000589215.1:0.0003138712)93.7/78:0.0001470266)91.5/62:0.0000932423,GCF_000589135.1:0.0002405095)92.5/84:0.0000701736,GCF_000589175.1:0.0000807653)92.4/100:0.0000698051,GCF_000682615.1:0.0000393495)74.2/100:0.0000230261,GCF_000589115.1:0.0051097295)78.5/100:0.0000441819,GCF_000682095.1:0.0000584814)100/100:0.0005158704,(GCF_002137515.1:0.0003773608,GCF_000301695.1:0.0000020722)99.4/100:0.0003113975)100/100:0.0011985430,(((GCF_000588255.1:0.0001780703,GCF_000580675.1:0.0001001197)99.7/100:0.0002701548,(GCF_000802905.1:0.0001188295,GCF_001867335.1:0.0002198095)96/100:0.0001062613)76.4/99:0.0002843800,GCF_000682515.1:0.0022613769)100/100:0.0015936614)100/100:0.0026057840,(((((((((((GCF_000931795.1:0.0000020130,GCF_000931775.1:0.0000020130)0/25:0.0000020130,(GCF_000931675.1:0.0000000000,GCF_000949715.1:0.0000000000):0.0000020130)98.2/100:0.0000987007,(GCF_001056825.1:0.0001977026,GCF_001471615.2:0.0000994118)0/50:0.0000020130)76.2/77:0.0000194102,((GCF_001864245.1:0.0000193874,(GCF_001864205.1:0.0000020130,GCF_001863655.1:0.0000020130)0/76:0.0000020130)90.5/100:0.0000391965,GCF_002634315.1:0.0000593965)0/100:0.0000020130)94.8/100:0.0000984632,(GCF_001862695.1:0.0000787989,(GCF_001680455.1:0.0009108771,GCF_001861705.1:0.0008874670)0/68:0.0000020130)99.9/100:0.0002767783)49/77:0.0000194570,(GCF_000588595.1:0.0005773045,GCF_000584615.1:0.0002951423)96.1/78:0.0001040977)100/100:0.0010023399,(GCF_000949675.1:0.0001183301,GCF_000949695.1:0.0000589758)100/100:0.0008461769)100/100:0.0009542112,((((((((GCF_000582315.1:0.0000020130,GCF_000582095.1:0.0001186846)94.1/100:0.0000393160,GCF_001433095.1:0.0000020130)90.4/100:0.0000393281,GCF_002161975.1:0.0000194539)73.6/100:0.0000274742,GCF_001415395.1:0.0003708136)39/99:0.0000767793,((GCF_002137015.1:0.0000394905,GCF_000682335.1:0.0000594066)100/100:0.0002789505,GCF_000529215.1:0.0000990486)0/74:0.0000028053)100/100:0.0008284915,(GCF_000694975.1:0.0013800136,GCF_000584795.1:0.0002172500)100/100:0.0035276439)99.8/76:0.0004657250,(GCF_000300635.1:0.0004152957,GCF_000588335.1:0.0004358510)100/100:0.0008064239)90.9/76:0.0003643229,(((GCF_001414835.1:0.0000983090,GCF_000314595.1:0.0000589724)95.9/100:0.0000983241,GCF_000581115.1:0.0006480829)98.6/100:0.0001644520,(GCF_000368605.1:0.0002150219,GCF_000584255.1:0.0003387308)86/76:0.0000996229)100/100:0.0009437658)100/76:0.0008779002)99.6/76:0.0006348624,GCF_000162375.2:0.0027314996)100/100:0.0014536295,(GCF_000836055.1:0.0000020130,GCF_000368085.1:0.0000020130)100/100:0.0028388133)100/100:0.0008060734,(((((GCF_002137075.1:0.0003135964,GCF_000582255.1:0.0014354720)100/66:0.0011622361,(GCF_002144915.1:0.0000595366,GCF_000588095.1:0.0003857652)100/100:0.0012962524)100/100:0.0029438237,(((GCF_000814165.3:0.0021873963,(GCF_000775795.1:0.0000020130,GCF_000775895.1:0.0000020130)100/100:0.0025065504)100/100:0.0015044234,GCF_002166815.1:0.0040678583)99.3/11:0.0005282323,(GCF_000472005.1:0.0000020130,GCF_002145205.1:0.0000020130)100/100:0.0025072193)76.8/17:0.0004621762)92.7/12:0.0005273631,(GCF_000582055.1:0.0001187648,GCF_000335575.1:0.0001187580)100/100:0.0035043966)49.3/11:0.0004971885,(GCF_000301775.1:0.0030201692,(GCF_002951295.1:0.0017621139,GCF_002082665.1:0.0009652881)98.9/100:0.0007868358)100/100:0.0016242701)5.9/11:0.0001170070)99.9/17:0.0007505635)99.6/18:0.0011116117,GCF_000587995.1:0.0036943553)100/100:0.0088006599)100/100:0.0195842282,GCF_000292385.1:0.0050972717)89.6/99:0.0012612035,GCF_001707675.1:0.0056660136)84/62:0.0005994137,(((GCF_002794295.1:0.0000020130,GCF_002795375.1:0.0000020130)100/100:0.0043267095,GCF_001990735.1:0.0041228234)99.9/80:0.0008841389,(GCF_000368065.1:0.0042620792,GCF_001990765.1:0.0041862454)100/100:0.0010390276)72.9/62:0.0003814149)70.4/63:0.0005017707,(GCF_001054375.1:0.0048202181,GCF_002148925.1:0.0052674323)98.7/63:0.0007602705)99.9/100:0.0008652960,(GCF_001990725.1:0.0018287395,GCF_002795345.1:0.0022517765)100/100:0.0017304019);
