# Supplementary material for: Evolutionarily stable gene clusters shed light on the common grounds of pathogenicity in the Acinetobacter calcoaceticus-baumannii complex
Source: PLoS Genet. 2022 Jun 2;18(6):e1010020. doi: 10.1371/journal.pgen.1010020 (PMC9162365; doi:10.1371/journal.pgen.1010020)
Supplement: S3 Data — (TAR.GZ) [file pgen.1010020.s015.tar.gz › Data_S3/2_supermatrix.fas.treefile.nwk]

(GCF_001863935.1:0.0000000000,((((((((((((((((((((((((((((((((((((((((((((GCF_000453065.1:0.0000208396,((GCF_000301475.1:0.0000016003,GCF_000301455.1:0.0000016003)96.1/100:0.0000832137,GCF_000301655.1:0.0000016003)0/96:0.0000016003)0/96:0.0000016003,GCF_000453825.1:0.0000016003)98.1/100:0.0001248716,((GCF_001907125.1:0.0000016003,((((GCF_000580195.1:0.0000018493,(GCF_000584895.1:0.0003160841,GCF_000582015.1:0.0001984487)87.7/86:0.0000433298)43.3/80:0.0000218356,GCF_000580275.1:0.0000629782)0/35:0.0000022381,GCF_000580135.1:0.0000617625)42.5/40:0.0000215488,(GCF_000581695.1:0.0000208359,GCF_000584495.1:0.0001047529)85.1/33:0.0000199675)0/46:0.0000016473)77.7/93:0.0000215483,((((((((((GCF_000453565.1:0.0000016003,GCF_000453645.1:0.0000019064)0/74:0.0000019064,GCF_000453705.1:0.0000016003)0/69:0.0000019064,GCF_000453665.1:0.0000016003)0/99:0.0000019064,GCF_000584875.1:0.0002294594)90/93:0.0000419994,(((((GCF_000354135.1:0.0000016003,GCF_000354155.1:0.0025829176)0/95:0.0000016003,GCF_000354075.1:0.0000016003)0/37:0.0000016473,GCF_000353795.1:0.0000016003)0/95:0.0000016473,GCF_000354095.1:0.0000016003)0/95:0.0000016473,((GCF_000354035.1:0.0000016003,GCF_000354055.1:0.0000016003)0/100:0.0000016003,GCF_000353815.1:0.0000016003)85/100:0.0000208243)85.8/96:0.0000206691)0/91:0.0000016473,(GCF_002014395.1:0.0000015799,((GCF_000222245.1:0.0000848068,GCF_002950415.1:0.0000623948)0/85:0.0000016256,GCF_002137425.1:0.0000020986)94.1/93:0.0000837331)90.5/88:0.0000201836)0/85:0.0000016826,GCF_000353855.1:0.0000016003)0/46:0.0000016826,GCF_002014405.1:0.0000016003)0/30:0.0000016826,GCF_000353895.1:0.0000016003)0/69:0.0000016826,GCF_000453745.1:0.0000016003)76.7/92:0.0000209620)98.9/96:0.0001374028)0/89:0.0000017210,(((((((((GCF_002249545.1:0.0000000000,GCF_002249585.1:0.0000000000):0.0000000000,GCF_002249325.1:0.0000000000):0.0000000000,GCF_002249305.1:0.0000000000):0.0000000000,GCF_002249385.1:0.0000000000):0.0000016003,GCF_002239885.1:0.0000016003)0/100:0.0000016003,GCF_002249255.1:0.0000208483)99.1/100:0.0001666714,((((((GCF_000723055.1:0.0046461662,(GCF_000723045.1:0.0000666230,GCF_000723075.1:0.0000016003)0/94:0.0000016003)0/92:0.0000016003,GCF_001573065.1:0.0000205233)0/36:0.0000016003,GCF_000805055.1:0.0000016003)0/22:0.0000016003,GCF_000805595.1:0.0000016003)0/19:0.0000016003,GCF_000804725.1:0.0000016003)0/98:0.0000016003,(GCF_002837005.1:0.0000016003,GCF_002837035.1:0.0000016003)95.6/100:0.0000835670)90.3/100:0.0001458840)0/95:0.0000016003,(GCF_000766105.1:0.0000016003,GCF_001669735.1:0.0000016003)94.9/100:0.0000624518)89.6/18:0.0000410139,(((((GCF_000770815.1:0.0020031253,GCF_000770865.1:0.0000217124)0/100:0.0000020419,GCF_000302575.1:0.0000016003)73.4/100:0.0000209076,GCF_000828795.1:0.0002294727)95.2/100:0.0000838411,GCF_001861565.1:0.0001255012)0/97:0.0000020419,(GCF_002082725.1:0.0000835576,GCF_002082745.1:0.0000624583)77.7/100:0.0000208392)78.6/97:0.0000209092)81.3/9:0.0000200439)78.2/11:0.0000458317,(((((GCF_002212145.1:0.0034957914,GCF_002017185.1:0.0001026761)90.8/87:0.0000625382,GCF_000770785.1:0.0000016003)100/100:0.0048898980,GCF_000770885.1:0.0000016003)0/86:0.0000018785,GCF_000966515.1:0.0000016003)89.2/86:0.0000493639,GCF_001939605.1:0.0001275835)78.3/10:0.0000242068)0/89:0.0000017210,GCF_900118095.1:0.0000410719)0/78:0.0000017210,GCF_900117965.1:0.0000016003)0/71:0.0000021219,(((((GCF_000810985.3:0.0000016003,GCF_002014475.1:0.0000208408)0/16:0.0000016003,(((GCF_001664565.1:0.0000016003,GCF_002017625.1:0.0000016003)85.5/100:0.0000208416,GCF_001669075.1:0.0000410738)0/13:0.0000016003,GCF_002017555.1:0.0000016003)0/9:0.0000016003)0/16:0.0000016003,((GCF_001669035.1:0.0000000000,GCF_002016745.1:0.0000000000):0.0000000000,GCF_000811065.3:0.0000000000):0.0000016003)0/65:0.0000016003,(((GCF_002138305.1:0.0000016003,GCF_002184605.1:0.0000016003)0/32:0.0000016003,(((GCF_002183345.1:0.0000000000,GCF_002137395.1:0.0000000000):0.0000000000,GCF_002137895.1:0.0000000000):0.0000016003,((GCF_002183445.1:0.0000016003,GCF_002145115.1:0.0000208494)86.1/100:0.0000208492,GCF_002145035.1:0.0000208483)0/41:0.0000016003)0/15:0.0000016003)0/65:0.0000016003,GCF_000187205.2:0.0001466198)67.4/90:0.0000836130)91.7/87:0.0000410110,((GCF_001863315.1:0.0001039371,(GCF_000804875.1:0.0000016003,GCF_000804805.1:0.0000016003)0/96:0.0000016003)92.8/95:0.0000410734,((GCF_000804645.1:0.0000016003,GCF_000805145.1:0.0000016003)0/78:0.0000016003,GCF_000805195.1:0.0000208519)0/91:0.0000016003)76.2/93:0.0000208389)78.9/92:0.0000208182)0/90:0.0000021219,(((GCF_000453925.1:0.0000016003,GCF_000453185.1:0.0000209599)100/100:0.0005343615,GCF_900118075.1:0.0000714359)93.8/100:0.0001039440,GCF_001400975.1:0.0003263624)100/98:0.0003226432)79.2/90:0.0000276160,(((((GCF_001862225.1:0.0000016003,GCF_001863975.1:0.0000229465)0/32:0.0000016003,(GCF_001861735.1:0.0000016003,GCF_001862985.1:0.0000016003)91.7/100:0.0000208401)0/10:0.0000016003,((((((((GCF_001864125.1:0.0000000000,GCF_001617835.1:0.0000000000):0.0000000000,GCF_001863815.1:0.0000000000):0.0000000000,GCF_001863035.1:0.0000000000):0.0000000000,GCF_001864065.1:0.0000000000):0.0000000000,GCF_001863965.1:0.0000000000):0.0000000000,GCF_001862295.1:0.0000000000):0.0000016003,GCF_001864115.1:0.0000016003)0/63:0.0000016003,GCF_001862265.1:0.0000016003)0/9:0.0000016003)0/10:0.0000016003,GCF_001862805.1:0.0000016003)0/17:0.0000016003,GCF_001864675.1:0.0000208399)77.6/99:0.0000208399)81.7/91:0.0000276186,(((((((((((((((((((((((((((((((((((((((((((((((((((((((((((((((((((((((((((((((((((((GCF_000770805.1:0.0000416868,(GCF_000722965.1:0.0000209351,GCF_000722975.1:0.0000628386)87.6/100:0.0000415590)94.9/100:0.0000919975,((((((GCF_000876055.1:0.0000000000,GCF_000760395.1:0.0000000000):0.0000000000,GCF_000760455.1:0.0000000000):0.0000016003,GCF_000760415.1:0.0000016003)0/49:0.0000016003,GCF_000775875.1:0.0000016003)0/53:0.0000016003,GCF_000835995.1:0.0000016003)99.8/100:0.0002388601,(GCF_000787275.1:0.0002025458,GCF_000369245.1:0.0000473859)37.5/98:0.0000792384)99.7/100:0.0003222324)100/100:0.0029436256,GCF_000805135.1:0.0013555183)100/100:0.0026767947,(((((GCF_001649595.1:0.0000016003,GCF_001649815.1:0.0001311005)98/100:0.0001052120,GCF_002922935.1:0.0001047242)75.7/100:0.0000205795,(GCF_001756815.1:0.0001063267,GCF_001758165.1:0.0000644763)88.4/100:0.0000488734)0/89:0.0000018004,GCF_001758125.1:0.0001326798)100/100:0.0037977143,((((GCF_001649625.1:0.0000209002,GCF_001649975.1:0.0002129906)75.1/100:0.0000205948,GCF_001649615.1:0.0032878782)100/100:0.0020436516,((GCF_001997285.1:0.0001266935,GCF_001693095.1:0.0000413378)100/100:0.0015955171,(((((GCF_000301895.1:0.0000016003,GCF_000301295.1:0.0000016003)79.3/100:0.0000208289,GCF_000302235.1:0.0000208295)99.9/100:0.0002298049,GCF_001433005.1:0.0000840776)73.8/98:0.0000194029,GCF_000580515.1:0.0000627634)94.4/98:0.0001319647,(GCF_002411775.1:0.0003131029,GCF_000453125.1:0.0000414386)99.6/100:0.0003688285)100/100:0.0013843018)97.8/100:0.0006886463)100/100:0.0010608259,((((((GCF_000581315.1:0.0001258201,(GCF_000580415.1:0.0000016003,(GCF_000581915.1:0.0000020458,GCF_000581955.1:0.0000415912)39.4/99:0.0000208367)87.8/100:0.0000415881)0/82:0.0000016003,GCF_000582965.1:0.0000016003)0/94:0.0000016003,(GCF_001471855.2:0.0003172255,GCF_000184495.1:0.0000415427)95/99:0.0000830249)77.3/98:0.0000204851,GCF_000584695.1:0.0002110568)92.8/98:0.0000619839,((GCF_900011275.1:0.0000016003,GCF_002239725.1:0.0000835477)91.9/98:0.0000620212,GCF_000966505.1:0.0001466142)92.4/98:0.0000620478)100/100:0.0028013852,(((GCF_001415435.1:0.0002712044,GCF_000581075.1:0.0002718939)0/76:0.0000016003,FCH35N5BBXX-wHAXPI020694:0.0001252185)96.1/100:0.0001457488,GCF_000746605.1:0.0026087152)100/100:0.0020792857)100/100:0.0010051446)99.5/100:0.0005146792)22.6/84:0.0001637762)99.2/98:0.0003036046,((((GCF_000369305.1:0.0009309500,GCF_001863705.1:0.0011963606)99.1/100:0.0004045057,(((((((GCF_001721465.1:0.0000000000,GCF_001721365.1:0.0000000000):0.0000016003,GCF_001721475.1:0.0000016003)86.2/100:0.0000208119,(GCF_001721425.1:0.0000016003,GCF_001721385.1:0.0000016003)85/100:0.0000207011)0/48:0.0000016003,GCF_001593425.2:0.0000016003)0/17:0.0000016003,(((GCF_001721455.1:0.0000000000,GCF_001941765.1:0.0000000000):0.0000000000,GCF_001721445.1:0.0000000000):0.0000000000,GCF_001077675.1:0.0000000000):0.0000016003)83.6/94:0.0000208119,GCF_001721375.1:0.0000016003)100/94:0.0005399494,GCF_002928145.1:0.0006319140)100/94:0.0005576436)100/100:0.0022922940,GCF_000805065.1:0.0028372754)99.1/66:0.0004457031,(((((((GCF_001864715.1:0.0000000000,GCF_001861955.1:0.0000000000):0.0000016003,GCF_001861935.1:0.0000016003)100/100:0.0003127887,((((GCF_000580995.1:0.0001667596,((GCF_000972625.1:0.0000016003,(GCF_001441485.1:0.0000016003,GCF_001441475.1:0.0000016003)0/45:0.0000016003)0/91:0.0000016003,(((((GCF_001441455.1:0.0000000000,GCF_001441415.1:0.0000000000):0.0000000000,GCF_001441465.1:0.0000000000):0.0000000000,GCF_001441355.1:0.0000000000):0.0000016003,GCF_000972525.1:0.0000016003)0/99:0.0000016003,GCF_001441405.1:0.0000204974)89.9/100:0.0000415958)84.5/100:0.0000204972)0/80:0.0000016003,(((((GCF_000805215.1:0.0001667395,((GCF_002017485.1:0.0000016003,GCF_000811805.3:0.0000016003)85.3/100:0.0000204989,GCF_002082805.1:0.0000415958)0/74:0.0000016003)100/93:0.0000131838,GCF_000582155.1:0.0001506516)99.4/35:0.0000073132,(GCF_000682475.1:0.0000625307,GCF_000584335.1:0.0000208347)78.5/100:0.0000204988)0/32:0.0000016003,GCF_000588675.1:0.0000204977)91.1/32:0.0000408370,((((GCF_002144965.1:0.0000016003,GCF_002182405.1:0.0000016003)0/100:0.0000016003,GCF_002145375.1:0.0000205091)82.8/99:0.0000205110,(GCF_002137755.1:0.0000016003,GCF_002183925.1:0.0000016003)0/76:0.0000016003)90.8/97:0.0000613280,((GCF_002927995.1:0.0001043037,GCF_002927775.1:0.0000416205)0/24:0.0000016003,GCF_002927805.1:0.0000016003)73.4/100:0.0000216491)70.9/98:0.0000830091)0/99:0.0000016003)99.6/100:0.0001872362,(((((((GCF_001441645.1:0.0000016003,GCF_001441545.1:0.0000204947)0/12:0.0000016003,GCF_001441625.1:0.0000016003)0/9:0.0000016003,GCF_001441555.1:0.0000016003)0/95:0.0000016003,GCF_000305235.1:0.0000831192)87.5/100:0.0000415416,GCF_001441565.1:0.0000829322)99.6/100:0.0002080507,(((GCF_000623015.1:0.0000016003,GCF_001908295.1:0.0000016003)0/82:0.0000016003,GCF_000786735.1:0.0000016003)97.6/100:0.0001042111,GCF_000369205.1:0.0000620616)0/69:0.0000016003)0/94:0.0000016003,((BMBF-133:0.0000623831,BMBF-57:0.0000418128)96.3/100:0.0000833587,GCF_002143855.1:0.0001045376)76.6/100:0.0000204446)99.8/100:0.0002076982)85.2/100:0.0000414818,((GCF_000802915.1:0.0000205674,(GCF_001704705.1:0.0000016003,GCF_001704675.1:0.0000016003)0/99:0.0000016003)94.6/100:0.0000829507,(GCF_001077655.1:0.0000620655,GCF_001276085.1:0.0000416782)92/100:0.0000620729)99.5/100:0.0001667820)73.8/100:0.0000203943)97.9/100:0.0001137684,GCF_900011285.1:0.0001776548)45.8/100:0.0000416216,(GCF_900157395.1:0.0004802261,BMBF-459:0.0003845359)99.8/100:0.0003016666)99.8/100:0.0003673058,((GCF_001693115.1:0.0001043236,((GCF_000804965.1:0.0000016003,((GCF_001862795.1:0.0000620654,GCF_001864555.1:0.0000204983)0/18:0.0000016003,GCF_001578145.1:0.0000016003)0/18:0.0000016003)0/50:0.0000016003,(GCF_000804955.1:0.0000016003,GCF_000419405.1:0.0000623429)81.6/100:0.0000204981)99.9/100:0.0003127441)94.4/100:0.0000879275,(GCF_002573795.1:0.0002518634,(GCF_000805045.1:0.0000833115,GCF_001416015.1:0.0000206973)100/100:0.0009608458)97.6/100:0.0001837086)99.7/100:0.0002907383)100/100:0.0025112988,(((GCF_001261895.2:0.0000916485,GCF_000186665.3:0.0002027676)81.5/100:0.0001508103,GCF_002928155.1:0.0003835062)100/100:0.0032535298,GCF_001648035.1:0.0029597391)53.6/70:0.0004243031)91.4/66:0.0002025966)100/96:0.0006463572)96.2/95:0.0003676685,((((((((((((((((((GCF_000588715.1:0.0003202286,GCF_000580655.1:0.0001764767)100/100:0.0133608653,GCF_000580915.1:0.0048563425)31.4/99:0.0014430254,GCF_000369605.1:0.0047470689)100/100:0.0022440354,GCF_000314615.1:0.0067731061)13.2/87:0.0016026976,GCF_000369785.1:0.0059411661)100/100:0.0168131442,(((GCF_001605865.1:0.0050803298,GCF_000369705.1:0.0049426408)97.7/90:0.0007583453,(GCF_001729365.1:0.0048689761,GCF_000368345.1:0.0051512440)100/98:0.0016195254)55/88:0.0004407713,GCF_000788125.1:0.0036887758)100/100:0.0148478789)100/100:0.0134483999,GCF_000805455.1:0.0523084720)100/100:0.0243049957,(((((GCF_000488195.1:0.0028872750,((GCF_000413855.1:0.0000000000,GCF_000931695.1:0.0000000000):0.0000016003,GCF_000414075.1:0.0000016003)100/100:0.0021111719)99.4/100:0.0015260345,GCF_001682515.1:0.0041605896)100/100:0.0243104047,(GCF_001753605.1:0.0093086837,(GCF_002835245.1:0.0064117399,GCF_000367945.1:0.0030274042)99.5/100:0.0028589083)98.3/100:0.0139614358)100/100:0.0112676902,(((GCF_000368445.1:0.0081191887,(GCF_000764915.1:0.0063084547,(GCF_000369845.1:0.0066652647,(GCF_000369525.1:0.0000159183,GCF_000302415.1:0.0013111816)100/100:0.0065002138)99.3/100:0.0021256392)100/100:0.0029503063)100/100:0.0044498053,GCF_000400715.1:0.0184403665)100/100:0.0068669382,((GCF_000369485.1:0.0079654269,GCF_000369545.1:0.0136069431)100/100:0.0063393265,(GCF_000369405.1:0.0134501122,GCF_000369805.1:0.0156135118)100/100:0.0157245755)100/100:0.0172778347)100/100:0.0155222403)99.7/100:0.0096709429,((GCF_000369645.1:0.0038877316,(GCF_000876115.1:0.0001862686,GCF_002443275.1:0.0004415531)100/100:0.0025067283)100/100:0.0107188834,(GCF_000369765.1:0.0052344755,GCF_000413935.1:0.0144137536)100/100:0.0056127543)100/100:0.0305419571)100/100:0.0196164982)100/100:0.0298915941,(((GCF_000931715.1:0.0000016003,GCF_000369005.1:0.0000021184)100/100:0.0091361915,GCF_000368985.1:0.0098046420)100/100:0.0758184183,(((((GCF_002165335.1:0.0104125502,(GCF_002165385.1:0.0068837181,GCF_002165255.1:0.0120962196)6.8/88:0.0016365856)54.7/93:0.0020927204,GCF_000369425.1:0.0131814635)100/100:0.0083640271,((GCF_000962795.1:0.0059138198,GCF_001005525.1:0.0063128656)99.9/100:0.0011553397,(GCF_000367965.1:0.0066093779,GCF_000369565.1:0.0061003067)100/100:0.0018996630)100/100:0.0063866716)100/100:0.0357600640,((GCF_000759995.1:0.0000000000,GCF_000374425.1:0.0000000000):0.0000016003,GCF_000488175.1:0.0000016003)100/100:0.0599633238)100/100:0.0249215527,((((((GCF_000368285.1:0.0019534144,GCF_000368365.1:0.0039831696)100/100:0.0037703655,GCF_000369865.1:0.0053231166)83.7/98:0.0015710453,GCF_000368325.1:0.0017217933)100/98:0.0038255046,(GCF_000368025.1:0.0000016003,(GCF_000248155.1:0.0000207047,GCF_001485085.1:0.0000412155)69.2/100:0.0000200745)100/100:0.0068745765)100/100:0.0098047093,(GCF_000368305.1:0.0132627553,GCF_000368425.1:0.0081643704)95.2/100:0.0042602347)100/100:0.0064736828,GCF_000368005.1:0.0120577587)100/100:0.0785375656)100/97:0.0121663012)66.9/90:0.0086254372)99.5/100:0.0110223560,(((((GCF_000813495.1:0.0049453235,GCF_000775815.1:0.0062179672)100/98:0.0014049847,(((GCF_000430225.1:0.0000016003,(GCF_000368665.1:0.0000021420,GCF_000830115.1:0.0000016003)0/73:0.0000021420)100/100:0.0069552032,GCF_000162075.1:0.0050196807)90.3/96:0.0010296712,(GCF_000368745.1:0.0039794448,GCF_002761875.1:0.0039002208)100/100:0.0019789674)100/16:0.0016042381)97.4/16:0.0009801302,(GCF_001941805.1:0.0055330218,GCF_002165245.1:0.0045126949)100/86:0.0013493401)79.7/16:0.0022170980,((GCF_000368765.1:0.0000016003,GCF_000831735.1:0.0000016003)0/59:0.0000016003,GCF_000302355.1:0.0000203528)100/100:0.0062096012)100/100:0.0853832822,((GCF_000308235.1:0.0103016437,((((GCF_000475335.1:0.0060177798,GCF_001575095.1:0.0056199481)100/100:0.0015698357,(((GCF_000271425.1:0.0000016003,GCF_001484985.1:0.0000016003)81.2/100:0.0000206024,GCF_000368585.1:0.0000016003)100/100:0.0046648840,GCF_001584665.1:0.0095117104)99.8/100:0.0017113099)100/100:0.0015526828,(GCF_001577485.1:0.0061610155,(GCF_001584675.1:0.0000208026,GCF_000241225.1:0.0000204995)100/100:0.0056221088)99.1/100:0.0012245215)97.8/100:0.0009594368,GCF_001584645.1:0.0067700140)100/100:0.0027138018)93.6/100:0.0021397311,GCF_001584655.1:0.0071130748)100/100:0.0601700140)100/100:0.0175281235)100/100:0.0145230371,((((((GCF_000301715.1:0.0000204923,GCF_000156555.1:0.0001480566)100/100:0.0056146889,(((GCF_000369065.1:0.0000016003,GCF_000830135.1:0.0000016003)0/81:0.0000016003,(GCF_000302315.1:0.0029717690,GCF_000430205.1:0.0001882923)80/92:0.0000810452)100/92:0.0045461404,GCF_000164055.1:0.0088190715)100/98:0.0013677032)62.2/86:0.0013661750,GCF_000369085.1:0.0059447613)94.5/86:0.0012003210,GCF_000309035.1:0.0054466451)96.8/92:0.0018367620,(GCF_001932555.1:0.0058190083,GCF_002813065.1:0.0052988665)100/100:0.0028239980)100/100:0.0737894733,(GCF_000367985.1:0.0084905315,GCF_000369505.1:0.0100497559)100/100:0.0802715484)100/100:0.0312129995)100/100:0.1361498014,(((((((((GCF_002135235.1:0.0487535113,GCF_002135345.1:0.0484292946)100/100:0.0983140370,GCF_002135415.1:0.1252563933)100/100:0.0564161079,((((((GCF_002370525.1:0.0038811789,(GCF_000368485.1:0.0032510051,GCF_000705635.1:0.0033596046)100/100:0.0015872847)99.3/100:0.0015186075,((GCF_000414055.1:0.0000016003,(GCF_000829655.1:0.0000016003,GCF_000368145.1:0.0000410905)0/70:0.0000016003)100/100:0.0051228529,GCF_001425285.1:0.0049913714)100/100:0.0022870852)100/100:0.0525984997,(((GCF_000368505.1:0.0031937457,((GCF_000368925.1:0.0000016003,GCF_000753985.1:0.0000016003)0/100:0.0000016886,GCF_000248295.1:0.0097455972)100/100:0.0029951707)99.8/100:0.0007975942,(GCF_001055215.1:0.0031082891,GCF_000335555.1:0.0001397451)100/100:0.0028502251)98.1/100:0.0006346242,((GCF_001005515.1:0.0025505666,GCF_002813045.1:0.0096080204)99.7/100:0.0005393367,(GCF_001500155.1:0.0034027017,GCF_000825165.1:0.0028015379)77.6/100:0.0004273197)97.4/100:0.0004779834)100/100:0.0652880406)100/100:0.0420295883,(GCF_001696605.2:0.0068170887,GCF_002165345.1:0.0064840050)100/100:0.0985679901)100/100:0.0279342449,(GCF_000214135.1:0.0331170666,GCF_002233755.1:0.0393014876)100/100:0.0725563317)100/100:0.0487807719,GCF_001704615.1:0.1690893464)100/100:0.0349877097)100/100:0.0338702143,((GCF_000430245.1:0.0080319915,(GCF_000368565.1:0.0000410729,GCF_000747725.1:0.0000201279)87/100:0.0002008314)100/100:0.2266644377,(GCF_001704115.1:0.3959662790,(GCF_000829675.1:0.0000016003,GCF_000413895.1:0.0000019289)100/100:0.2908259110)100/100:0.1337582321)100/100:0.0416391200)100/100:0.0294513027,(GCF_001612555.1:0.1777583016,(GCF_000632455.1:0.0055825827,GCF_900109815.1:0.0055240050)100/100:0.1988413783)100/100:0.1001915781)100/100:0.0409815190,(((((((GCF_000816495.1:0.1743011282,(GCF_900095025.1:0.0051953774,GCF_001278715.1:0.0056006917)100/100:0.1204971513)99.8/100:0.0211531490,(((GCF_900116265.1:0.0107621967,GCF_000367925.1:0.0095424059)100/100:0.0088068256,((GCF_900107285.1:0.0130437762,GCF_002135275.1:0.0035043465)100/100:0.0084966815,GCF_002135425.1:0.0118620713)100/100:0.0096813559)100/100:0.0179703424,GCF_002135335.1:0.0382687101)100/100:0.0493254300)100/100:0.0223480494,(GCF_001647545.1:0.0517781722,(GCF_002135195.1:0.0102911965,GCF_001647595.1:0.0084850525)100/100:0.0239142647)100/100:0.0326605681)100/100:0.0398164351,((GCF_002135315.1:0.0270497497,GCF_002135355.1:0.0280442225)100/100:0.0239201627,(GCF_002135245.1:0.0347990227,GCF_900096895.1:0.0292505695)100/100:0.0272240651)100/100:0.0414811343)100/100:0.0737709342,((((((((((GCF_000368045.1:0.0000016003,GCF_000949655.1:0.0000016003)0/100:0.0000016003,GCF_000302335.1:0.0000016003)73.4/100:0.0000159056,GCF_000301735.1:0.0003345661)100/100:0.0101397898,(GCF_002018895.1:0.0073296807,GCF_002018925.1:0.0085148469)99.7/99:0.0019848891)4.4/15:0.0007227155,(GCF_000368805.1:0.0088673111,GCF_900162715.1:0.0078156967)99/94:0.0011271061)99.9/24:0.0011850171,((((GCF_001484935.1:0.0040453954,(GCF_000219275.1:0.0031300326,GCF_001632325.1:0.0003131760)100/100:0.0017141705)100/100:0.0016756458,GCF_900199565.1:0.0020537591)100/100:0.0057857536,GCF_000162055.1:0.0080915860)75.4/98:0.0015819743,GCF_001592855.1:0.0096151973)99.8/17:0.0015630444)43.8/17:0.0015651682,GCF_001483265.1:0.0101696948)100/100:0.0118171044,GCF_002165305.1:0.0141086357)100/100:0.0183860985,GCF_002135205.1:0.0294827742)100/100:0.1489765393,((GCF_002934965.1:0.0115443035,(GCF_000760555.1:0.0000016003,(GCF_000621065.1:0.0000016003,GCF_000400735.1:0.0000016003)0/86:0.0000021184)100/100:0.0075178380)100/100:0.0412728993,GCF_002795165.1:0.0424292031)100/100:0.1497327384)100/50:0.0263148410)89.5/50:0.0146321944,(((((((((GCF_000369625.1:0.0083287443,GCF_000804305.1:0.0085638955)100/100:0.0028581786,GCF_002934695.1:0.0065356221)100/100:0.0037003351,GCF_000368385.1:0.0097617987)48/99:0.0030080190,GCF_000580795.1:0.0081576006)100/100:0.0748514441,((((((GCF_002803605.1:0.0097695815,GCF_000369445.1:0.0053201795)100/100:0.0024971918,((GCF_900088145.1:0.0079681434,GCF_002797085.1:0.0073816347)99.9/94:0.0025099987,GCF_002797255.1:0.0065971408)99/94:0.0012395096)100/100:0.0022481208,GCF_002797235.1:0.0052651745)100/100:0.0061064238,GCF_000369105.1:0.0036920502)100/100:0.0523451682,((((((GCF_000369745.1:0.0000016003,GCF_000301755.1:0.0000016003)100/100:0.0077437268,GCF_000368165.1:0.0077682821)85.5/100:0.0020836346,GCF_000369125.1:0.0092445686)82.6/100:0.0014628590,((((((GCF_000836095.1:0.0000206223,(GCF_000367905.1:0.0000203730,GCF_000487975.1:0.0000016003)0/100:0.0000015119)0/100:0.0000015119,GCF_000248355.1:0.0086560135)100/100:0.0108070708,GCF_002119785.1:0.0069529655)47.7/98:0.0019092161,GCF_000162095.1:0.0074378009)100/100:0.0044967557,GCF_001720685.1:0.0106882531)98.2/97:0.0015919972,(GCF_000369685.1:0.0068007398,GCF_000369725.1:0.0092884816)100/100:0.0023852428)67.6/97:0.0010946795)100/99:0.0023223872,(GCF_001878775.1:0.0103865251,GCF_000761495.1:0.0097613188)99.8/78:0.0022327713)98.5/78:0.0012537505,(GCF_000369665.1:0.0080881162,GCF_000369145.1:0.0112364597)68.8/100:0.0018863333)100/100:0.0189230793)100/100:0.0195920667,(GCF_001647575.1:0.0050350185,GCF_001647535.1:0.0052393904)100/100:0.0368370966)100/100:0.0710413372)100/100:0.0414241491,(((((((GCF_002918965.1:0.0000016003,GCF_002919885.1:0.0000016003)100/100:0.0117208152,(GCF_001077515.1:0.0073819818,(GCF_000368465.1:0.0084409997,GCF_000264725.1:0.0150234975)100/100:0.0065067906)95.6/91:0.0020008424)99.6/91:0.0018462104,(((GCF_000368625.1:0.0000016003,GCF_001485065.1:0.0000016003)80.4/100:0.0000203484,GCF_000301815.1:0.0000016003)100/100:0.0069535598,GCF_000369585.1:0.0072978540)100/100:0.0029267115)88.3/31:0.0011838337,GCF_001866125.1:0.0068273008)35.6/31:0.0019238547,GCF_001971565.1:0.0083499579)100/100:0.0389783694,GCF_002688565.1:0.0282273514)100/100:0.0346544279,GCF_000773685.1:0.0850278693)100/100:0.0606934908)100/100:0.0314178115,GCF_001647675.1:0.1774566205)100/100:0.0785158007,((((((GCF_001485025.1:0.0000016003,GCF_000373725.1:0.0000016003)0/55:0.0000016003,GCF_000368865.1:0.0000016003)100/100:0.0613431877,GCF_001605895.1:0.0637790654)100/100:0.0177207563,GCF_002135435.1:0.0958184930)100/100:0.0287745087,(GCF_001696615.2:0.1069785896,GCF_001707755.1:0.1182598011)100/100:0.0207498803)100/100:0.0650698861,(((GCF_002018365.1:0.0086964723,GCF_002018395.1:0.0173069276)100/100:0.0512003653,GCF_002135295.1:0.0667649183)100/100:0.0204523851,GCF_001678755.1:0.0635656479)100/100:0.0967678475)100/100:0.0381424708)100/100:0.0304858866,(((((((((GCF_002938585.1:0.0026771885,(((GCF_002938695.1:0.0038418706,GCF_001922625.1:0.0040965854)100/98:0.0017301923,GCF_002938645.1:0.0031301732)32.6/91:0.0005409527,GCF_002938765.1:0.0028933654)48.8/87:0.0007127685)95.1/81:0.0008693743,(GCF_002938505.1:0.0026780066,GCF_002938825.1:0.0023805792)100/100:0.0018709593)98.3/93:0.0006799710,((GCF_002938915.1:0.0028428529,((((GCF_002938515.1:0.0051816774,(GCF_002938625.1:0.0027100742,GCF_002938605.1:0.0025043883)51.3/100:0.0005397837)99.4/100:0.0006191355,GCF_002938885.1:0.0023044294)100/100:0.0015681969,(GCF_002938865.1:0.0020333938,GCF_002938445.1:0.0027740098)99/100:0.0006084835)41.8/98:0.0002138391,((GCF_001922645.1:0.0000510497,GCF_002938815.1:0.0000733364)100/100:0.0029776888,GCF_002938905.1:0.0038172502)100/95:0.0013557041)77.7/76:0.0005843027)8/68:0.0002722254,(GCF_002938565.1:0.0041756520,GCF_002938745.1:0.0026966577)98.5/96:0.0007101719)98.8/93:0.0008974769)95.9/81:0.0006661567,((GCF_002938785.1:0.0022041189,(GCF_002938675.1:0.0007289174,GCF_002938805.1:0.0005690757)100/100:0.0013408028)100/100:0.0011246392,GCF_002938545.1:0.0032349424)79/98:0.0005617895)100/100:0.0033566050,(((GCF_000830155.1:0.0000016003,GCF_000488255.1:0.0000016003)0/71:0.0000016003,GCF_000413875.1:0.0000016003)100/100:0.0056291691,GCF_000369465.1:0.0048546350)35.9/84:0.0011212088)99.8/96:0.0013199238,GCF_002938685.1:0.0086553095)100/100:0.0032876031,((GCF_000964095.1:0.0018880501,GCF_002174105.1:0.0013277031)100/100:0.0045132953,GCF_002953575.1:0.0077046846)100/100:0.0033614067)100/100:0.1370269422,(((GCF_000368785.1:0.0000016003,(GCF_000760575.1:0.0000016003,GCF_000688495.1:0.0000016003)90.6/100:0.0000402332)100/100:0.0068484096,GCF_002412355.1:0.0072835529)100/100:0.0108638973,(GCF_001758345.1:0.0082427813,GCF_000386005.1:0.0150503799)100/100:0.0166141026)100/100:0.1482084161)100/100:0.0489340933,(GCF_001307195.1:0.1236283809,GCF_002135375.1:0.1620671699)100/100:0.1707035163)98.8/100:0.0234316373)100/100:0.0195705970)100/100:0.0258173540,(GCF_002165295.1:0.0059935377,GCF_002165375.1:0.0059750425)100/100:0.2124462438)100/100:0.0448156316)100/100:0.0554451471,(((((((GCF_000580635.1:0.0013239265,(GCF_000582135.1:0.0019727462,GCF_000581195.1:0.0006619058)99.5/100:0.0004782614)36.5/87:0.0001956424,GCF_000682155.1:0.0018776146)99.5/98:0.0004601173,GCF_000581035.1:0.0019385390)98.2/100:0.0009010606,((GCF_000301795.1:0.0024815293,(GCF_000620525.1:0.0015235362,GCF_002834555.1:0.0006677785)100/100:0.0009791455)99.9/100:0.0010461741,(GCF_000308075.1:0.0000016003,GCF_000368905.1:0.0000016003)100/100:0.0010673596)98.7/100:0.0006356791)100/100:0.0015530414,GCF_002836895.1:0.0027979642)100/100:0.0031971762,(((GCF_000175675.1:0.0003235468,GCF_000582235.1:0.0009615795)98.7/100:0.0004686972,((GCF_000368885.1:0.0002572824,GCF_000581215.1:0.0007298814)100/100:0.0005661510,GCF_000162115.1:0.0003239430)99.5/100:0.0004156898)100/100:0.0027586592,GCF_000582925.1:0.0032617936)100/100:0.0021314466)27.3/100:0.0003774804,((GCF_000286595.1:0.0003738406,GCF_000972345.1:0.0008387105)100/100:0.0039130646,GCF_001917365.1:0.0061201385)78/100:0.0007468991)100/100:0.2584255311)100/100:0.0369672525,(((((GCF_002174125.1:0.0315235618,GCF_900096995.1:0.0368844043)100/100:0.1860954246,GCF_001753595.1:0.3248009778)100/100:0.0861149709,GCF_900096915.1:0.3482803278)100/100:0.2202089571,((GCF_000092265.1:0.0041576975,GCF_002073215.2:0.0032027032)100/100:3.2202507240,GCF_000619845.1:0.7169424717)100/100:0.3249328012)100/100:0.2070775843,(((GCF_000964015.1:0.0089867099,((GCF_000488275.1:0.0000000000,GCF_000368645.1:0.0000000000):0.0000016003,GCF_000931655.1:0.0000016003)100/100:0.0078092808)100/100:0.0076177658,GCF_000368265.1:0.0178861276)100/100:0.2414108249,((GCF_900096955.1:0.3567113497,GCF_900197575.1:0.3105994216)100/100:0.1097991726,GCF_000488215.1:0.2781927249)100/100:0.2124654831)100/100:0.1219585691)100/100:0.0650085323)100/100:0.0427751337,((((GCF_000368845.1:0.0078170916,(((GCF_000368825.1:0.0000016003,GCF_001485045.1:0.0000016003)0/91:0.0000016003,GCF_000248135.1:0.0000637671)100/100:0.0012398112,GCF_002943125.1:0.0019656438)100/100:0.0045305955)94.1/100:0.0018006551,(GCF_000369885.1:0.0013528191,GCF_000581715.1:0.0017517813)100/100:0.0080594517)48.9/100:0.0011603299,(GCF_001056675.1:0.0058213168,((GCF_000949815.1:0.0000016003,GCF_000934145.1:0.0000016003)0/76:0.0000021184,GCF_000949835.1:0.0000016003)100/100:0.0066011810)100/100:0.0022660932)100/100:0.1484085245,((GCF_000302115.1:0.0002279095,((GCF_001485005.1:0.0000016003,(GCF_000368685.1:0.0000016003,GCF_000621045.1:0.0000016003)0/91:0.0000016003)99.8/100:0.0002680570,GCF_000046845.1:0.0000200480)67.6/100:0.0001025279)100/100:0.0947130650,((((GCF_002927815.1:0.0029988254,GCF_001953195.1:0.0041188436)42.5/83:0.0003401880,(GCF_000633005.1:0.0035615886,(GCF_001414585.1:0.0025318159,GCF_002204165.1:0.0110410879)100/100:0.0012887122)99.9/100:0.0009527149)89.9/84:0.0002294415,((GCF_001054715.1:0.0000818364,GCF_001276505.1:0.0001645858)100/100:0.0026251756,GCF_000368725.1:0.0027465849)48.1/100:0.0006289874)100/97:0.0014868537,(GCF_000760595.1:0.0000200810,GCF_000368705.1:0.0000016003)100/100:0.0025489937)100/100:0.1383568993)100/100:0.0937432385)100/100:0.0843109240)100/100:0.0596385956)100/100:0.1292865169,((((((((((((((GCF_002927955.1:0.0046041925,GCF_001617545.1:0.0065481529)99.8/98:0.0013988377,GCF_001716945.1:0.0055225066)95.6/69:0.0006610614,GCF_001706135.1:0.0067287974)22.2/40:0.0007852033,(GCF_000817365.1:0.0041637305,GCF_000581835.1:0.0050330169)100/100:0.0013252312)100/14:0.0009345657,((GCF_000588515.1:0.0072548084,GCF_000191145.1:0.0061634812)97.3/75:0.0007679869,((((GCF_000800865.1:0.0000623468,(GCF_000302395.1:0.0000016003,GCF_000301635.1:0.0000016003)84.7/100:0.0000203673)0/100:0.0000016003,GCF_001416185.1:0.0001501444)90.3/100:0.0000410375,((GCF_001415145.1:0.0000409846,(GCF_001706155.1:0.0000016003,GCF_001432435.1:0.0000203322)0/100:0.0000016003)87.8/100:0.0000409270,GCF_002137415.1:0.0000409272)87.2/100:0.0000410406)100/100:0.0026284539,GCF_002144875.1:0.0035356706)100/99:0.0030346049)84.2/47:0.0003205527)91.5/13:0.0003741863,((GCF_001541635.1:0.0058497783,GCF_001432835.1:0.0051635871)100/93:0.0014776929,((GCF_001706115.1:0.0060715738,GCF_002145325.1:0.0049931909)100/98:0.0016497897,GCF_001936495.1:0.0054935879)92.5/82:0.0002867996)52.4/9:0.0002136236)91.1/9:0.0002364206,((GCF_002145355.1:0.0003951176,GCF_002145265.1:0.0002306839)100/100:0.0058967392,GCF_001706035.1:0.0057110144)100/90:0.0010970675)100/17:0.0031413168,((((((((((((((GCF_000529235.1:0.0000016003,(GCF_001706285.1:0.0001249541,GCF_000746375.1:0.0001035534)0/89:0.0000016003)0/89:0.0000016003,(GCF_002137635.1:0.0000828490,GCF_001415485.1:0.0001072219)0/60:0.0000016003)0/56:0.0000016003,GCF_000230465.1:0.0000832431)99.4/100:0.0001866671,GCF_002137615.1:0.0000832812)98.2/100:0.0001744413,GCF_001706425.1:0.0013902412)100/100:0.0010526525,(GCF_001414705.1:0.0000409787,GCF_002145315.1:0.0000016003)100/100:0.0008868905)99/98:0.0006212265,GCF_002137805.1:0.0005343251)97.2/88:0.0002866284,((((((((((((GCF_000682355.1:0.0001924381,((GCF_002143415.1:0.0001250973,GCF_001706215.1:0.0000208091)99.8/100:0.0003449195,(GCF_001861625.1:0.0050168880,GCF_001414725.1:0.0005268578)100/100:0.0057263805)90.8/92:0.0001137620)86.1/79:0.0000405973,GCF_001706695.1:0.0002086480)0/62:0.0000016826,(((GCF_002145235.1:0.0001250970,((GCF_001706665.1:0.0000000000,GCF_001706045.1:0.0000000000):0.0000016003,GCF_001706505.1:0.0000016003)98.7/100:0.0001037756)0/79:0.0000016003,((GCF_002143255.1:0.0000410070,GCF_000580855.1:0.0002084524)93.5/100:0.0000623591,GCF_001416065.1:0.0007829109)74.2/99:0.0000208089)0/79:0.0000016003,GCF_002143505.1:0.0000834397)83.9/99:0.0000208088)0/59:0.0000016003,GCF_002761185.1:0.0000208089)0/38:0.0000016003,GCF_001706365.1:0.0000016003)0/19:0.0000016003,(((GCF_002927935.1:0.0000016003,GCF_002927865.1:0.0000016003)94.2/100:0.0000623553,(GCF_000681535.1:0.0001876754,(GCF_000588415.1:0.0004184200,GCF_000580955.1:0.0000410053)74.5/100:0.0000208082)0/100:0.0000016003)99.5/100:0.0001456506,GCF_000163635.1:0.0000016003)0/95:0.0000016826)0/67:0.0000016826,GCF_002161985.1:0.0001060672)0/66:0.0000016826,((((((GCF_002740785.1:0.0000016003,GCF_002740745.1:0.0000016003)91.4/100:0.0000410058,(GCF_002740805.1:0.0000000000,GCF_002740735.1:0.0000000000):0.0000016003)0/10:0.0000016003,(GCF_002137115.1:0.0000834375,GCF_001433225.1:0.0001037722)0/69:0.0000016003)0/17:0.0000016003,(GCF_002740775.1:0.0000016003,(GCF_001713685.1:0.0000208130,GCF_000584215.1:0.0002923270)0/28:0.0000016003)0/9:0.0000016003)0/10:0.0000016003,(GCF_001432775.1:0.0000208089,GCF_001415585.1:0.0001274329)0/28:0.0000016003)0/68:0.0000016003,GCF_002137885.1:0.0000624421)97.2/100:0.0000834442)99.7/89:0.0002546429,(GCF_001415935.1:0.0001083652,(GCF_002137365.1:0.0000410126,GCF_000584015.1:0.0000207956)74.2/100:0.0000208023)100/100:0.0003917016)100/93:0.0006263086,(((GCF_002138225.1:0.0000834186,GCF_001706715.1:0.0000834265)100/100:0.0003943309,(GCF_002137145.1:0.0009515885,((GCF_001706495.1:0.0021058007,GCF_001706775.1:0.0004803117)86.4/99:0.0000518554,GCF_002138095.1:0.0001355509)98.7/96:0.0001884123)100/91:0.0006624822)100/91:0.0007970147,GCF_002014165.1:0.0008472983)100/90:0.0007190024)100/91:0.0009296822,((GCF_001706575.1:0.0000016003,(GCF_001706635.1:0.0000016003,GCF_001706205.1:0.0000016003)84.5/100:0.0000208013)99.6/100:0.0002219054,GCF_001706555.1:0.0003410130)100/100:0.0004601414)100/77:0.0005418161,GCF_000934125.1:0.0005929868)99.9/73:0.0003606478)100/78:0.0006573815,((((((GCF_001415865.1:0.0016589796,GCF_002143515.1:0.0000305585)77.5/99:0.0000310635,(GCF_001743435.1:0.0000832590,GCF_002136755.1:0.0000622244)0/86:0.0000021184)90.8/99:0.0001148225,GCF_001415895.1:0.0033893315)99.8/86:0.0003590267,GCF_001706225.1:0.0014067366)48.5/24:0.0000936032,((((GCF_002137175.1:0.0000409081,(((GCF_000315155.1:0.0001459856,GCF_002137125.1:0.0000622091)0/100:0.0000016473,GCF_001432935.1:0.0000622205)82/99:0.0000207598,GCF_002143135.1:0.0001459748)0/27:0.0000016473)0/13:0.0000016473,(GCF_002902805.1:0.0000409064,GCF_001706565.1:0.0000419189)78.5/100:0.0000207580)0/49:0.0000016473,GCF_002143025.1:0.0000832368)95.6/100:0.0000948503,GCF_000583395.1:0.0001137778)99.2/100:0.0002342006)99.9/86:0.0004218557,(((GCF_001706645.1:0.0000016003,GCF_001706585.1:0.0000409157)0/99:0.0000016003,GCF_001706055.1:0.0000410130)100/100:0.0004981719,GCF_001432715.1:0.0006677096)99.5/78:0.0004068482)100/99:0.0008665486)99.9/100:0.0010936756,GCF_000931915.1:0.0029186951)100/100:0.0024402585,((((((((((((((GCF_900110525.1:0.0000207667,(GCF_002143175.1:0.0000409258,GCF_000582075.1:0.0001036635)0/39:0.0000016003)0/11:0.0000016003,((((GCF_001415185.1:0.0000016003,GCF_001415175.1:0.0000016003)85.7/100:0.0000207674,GCF_001056355.1:0.0000208076)0/100:0.0000016003,GCF_002144015.1:0.0000204262)83.8/100:0.0000207667,GCF_001433185.1:0.0000641229)0/11:0.0000016003)0/9:0.0000016003,GCF_001415245.1:0.0000416938)77.5/100:0.0000207630,GCF_002137935.1:0.0000409333)99.7/100:0.0002448000,GCF_002138235.1:0.0002335691)99.6/100:0.0002638434,(GCF_001706435.1:0.0004193601,GCF_001706525.1:0.0019004627)98.6/100:0.0003480676)100/100:0.0009534696,GCF_000681815.1:0.0013886353)99.9/100:0.0008089041,(GCF_000588015.1:0.0004892111,GCF_001706065.1:0.0007820373)99.9/98:0.0006817515)100/100:0.0011097650,GCF_002158945.1:0.0029812332)99.9/93:0.0009826082,((GCF_001706305.1:0.0000210003,GCF_001706355.1:0.0000015648)100/100:0.0041874274,(GCF_002143595.1:0.0022954769,GCF_001416335.1:0.0036046800)100/100:0.0017296071)99.5/90:0.0011602769)98.6/98:0.0007497948,((GCF_001706275.1:0.0018402442,GCF_000341835.1:0.0016677606)92.9/100:0.0005086212,(GCF_001415105.1:0.0005262621,GCF_001706125.1:0.0004599613)100/100:0.0010025540)100/100:0.0025593047)100/100:0.0013306702,(GCF_002016895.1:0.0000016003,GCF_002145415.1:0.0000016003)100/100:0.0041153728)99.7/100:0.0010020037,((GCF_002136575.1:0.0002233263,(GCF_002251565.1:0.0000203888,GCF_000369025.1:0.0000410373)100/100:0.0007375288)100/100:0.0025036238,GCF_000584575.1:0.0017160162)100/100:0.0040366024)19.3/90:0.0002475255,(((((((((GCF_000800555.1:0.0000409431,GCF_001706195.1:0.0001036412)0/36:0.0000016473,(GCF_000787015.1:0.0000622541,GCF_000302435.1:0.0000409367)0/36:0.0000016003)0/34:0.0000016473,GCF_001706445.1:0.0000016003)0/100:0.0000016473,GCF_001577285.1:0.0029094514)94.9/100:0.0000829026,((GCF_000931895.1:0.0000207722,(GCF_000949795.1:0.0000207907,GCF_000949775.1:0.0000207722)0/100:0.0000016003)99.7/100:0.0001456241,(GCF_002137855.1:0.0000207713,GCF_000581095.1:0.0001248980)90.2/100:0.0000409353)0/100:0.0000016473)100/100:0.0056626825,(((((GCF_000949735.1:0.0000834486,GCF_000949755.1:0.0001038038)96.4/100:0.0001390899,GCF_000588395.1:0.0003415227)41.1/100:0.0001405436,GCF_000582195.1:0.0008328714)100/100:0.0024352891,GCF_001716935.1:0.0012386180)100/100:0.0018117652,GCF_000581275.1:0.0021503771)100/100:0.0027154459)100/99:0.0033980212,(((((GCF_001433295.1:0.0000016003,GCF_001432635.1:0.0000016003)100/100:0.0016317461,GCF_001684275.1:0.0008679981)100/100:0.0007679936,GCF_001698835.1:0.0008703522)99.9/100:0.0014506763,GCF_001433125.1:0.0022057510)100/100:0.0025836682,GCF_000302375.1:0.0062312399)99.7/100:0.0007693596)79.9/96:0.0001413473,(GCF_001713665.1:0.0048727447,GCF_001713675.1:0.0059324510)100/98:0.0010743700)100/68:0.0006321321,(((GCF_001706315.1:0.0001058000,GCF_001706415.1:0.0004949359)100/100:0.0023541497,(GCF_000836015.1:0.0000016003,GCF_000369045.1:0.0000016003)100/100:0.0016968154)100/100:0.0021101031,(GCF_002144885.1:0.0012426135,(GCF_002143895.1:0.0000203427,GCF_002144035.1:0.0000409368)100/100:0.0010746538)100/100:0.0022069207)100/100:0.0013987236)94.2/59:0.0004683113)100/100:0.0077973338)100/98:0.0014890363,(GCF_001663695.1:0.0057755305,GCF_001716955.1:0.0051748636)98.1/15:0.0007279289)47.8/12:0.0003757023,(GCF_000588535.1:0.0055953452,GCF_001707545.1:0.0052736503)99/93:0.0010252173)97.9/91:0.0006344841,(GCF_002012285.1:0.0048309453,GCF_002863745.1:0.0066081729)97.6/72:0.0008732763)88/15:0.0002407118)99.6/14:0.0007320014,GCF_000805655.1:0.0053009758)100/17:0.0019328052,GCF_001005885.1:0.0098368690)98.4/17:0.0022273782,GCF_002137095.1:0.0096760625)100/18:0.0052293594,((((GCF_001605885.1:0.0126411186,((GCF_001415555.1:0.0064423287,GCF_002076935.1:0.0045259091)98.8/93:0.0012417702,GCF_000516615.2:0.0057922754)44.1/88:0.0003827417)87.9/94:0.0009345219,GCF_001595745.1:0.0050319653)100/100:0.0016774210,GCF_000399705.1:0.0064053927)100/100:0.0027857841,GCF_900080165.1:0.0083568907)100/100:0.0072310335)100/100:0.0063065529,(((GCF_002144845.1:0.0035687422,GCF_000588275.1:0.0023495473)100/100:0.0053461131,(GCF_001432505.1:0.0069142611,GCF_002928115.1:0.0068851058)100/18:0.0018120924)100/18:0.0031583388,GCF_000399685.1:0.0146329950)99.9/45:0.0036928076)100/100:0.0097816836,((((((GCF_000836035.1:0.0000016003,GCF_000488235.1:0.0000016003)82.4/100:0.0000204798,GCF_000196795.1:0.0000016003)100/100:0.0047479773,GCF_000369825.1:0.0049734963)100/100:0.0108245138,GCF_000368405.1:0.0104167162)100/100:0.0068528261,((((((((GCF_000309015.1:0.0002502696,(GCF_000931735.1:0.0000016003,GCF_000368965.1:0.0000203685)100/100:0.0003961378)100/100:0.0050419295,GCF_000162035.1:0.0062176528)100/100:0.0022698734,GCF_000302295.1:0.0054267609)95.9/100:0.0013504372,GCF_000367865.1:0.0058710071)100/100:0.0029237486,(((GCF_002055515.1:0.0051501054,GCF_001423205.1:0.0056981186)44.2/98:0.0007512710,(GCF_000301675.1:0.0044693777,GCF_000368945.1:0.0042553700)99.8/100:0.0013226799)100/100:0.0039782227,GCF_900110445.1:0.0083828052)94.3/80:0.0011663753)97.4/80:0.0013699133,GCF_000818215.1:0.0064592247)100/100:0.0101808047,GCF_001510805.1:0.0188693933)100/100:0.0104290004,GCF_000399665.1:0.0174049095)99.9/100:0.0054430920)100/100:0.0052169291,GCF_000313935.1:0.0160155494)100/100:0.0189553744)100/100:0.0275376703)100/100:0.0246413111,((((((((((((((((GCF_000589215.1:0.0002779636,(GCF_000589335.1:0.0003140612,GCF_000589235.1:0.0002100175)51/27:0.0000850849)63.6/27:0.0000808124,GCF_000589155.1:0.0001011907)90.8/99:0.0001164078,GCF_000589135.1:0.0001046781)77.4/99:0.0000473711,GCF_000589175.1:0.0000690447)93.9/99:0.0000764324,(GCF_000589255.1:0.0001460020,GCF_000682615.1:0.0000208266)89.4/99:0.0000415967)76.9/100:0.0000208267,GCF_000682095.1:0.0000206533)73.8/100:0.0000208296,GCF_000589115.1:0.0001459760)100/100:0.0006059595,(GCF_002137515.1:0.0000415981,GCF_000301695.1:0.0000416013)93.7/100:0.0001877412)100/100:0.0008384640,(((GCF_000588255.1:0.0001043136,GCF_000580675.1:0.0002093332)99.5/100:0.0001880008,(GCF_000802905.1:0.0000558037,GCF_001867335.1:0.0014930579)41.8/100:0.0000277424)96.2/100:0.0002116844,GCF_000682515.1:0.0026680613)99/100:0.0012005803)100/100:0.0108987431,(GCF_000335575.1:0.0000628223,GCF_000582055.1:0.0001890148)100/100:0.0047300485)87.9/100:0.0004552932,((GCF_000775795.1:0.0000016003,GCF_000775895.1:0.0000016003)100/100:0.0030403438,GCF_000814165.3:0.0025464266)100/100:0.0019968546)100/99:0.0010567981,((GCF_000301775.1:0.0019282560,(GCF_002082665.1:0.0010148940,GCF_002951295.1:0.0010547699)100/100:0.0008052665)100/100:0.0023882121,(GCF_000836055.1:0.0000016003,GCF_000368085.1:0.0000016003)100/100:0.0031016718)100/100:0.0008002225)96.9/49:0.0002479265,((((((GCF_000368605.1:0.0000551011,(GCF_000581115.1:0.0005233845,(GCF_000314595.1:0.0031050017,GCF_001414835.1:0.0001248066)97.2/100:0.0001040990)99.1/100:0.0002370177)85.6/100:0.0002337704,GCF_000584255.1:0.0003035129)100/100:0.0008049910,(((GCF_000949675.1:0.0000833523,GCF_000949695.1:0.0001042722)100/100:0.0007846405,((((((GCF_000588595.1:0.0002083449,GCF_001056825.1:0.0001246831)88.4/100:0.0000415863,GCF_002634315.1:0.0032723853)0/55:0.0000016003,GCF_001471615.2:0.0000209639)0/67:0.0000016003,((GCF_001863655.1:0.0000000000,GCF_001864205.1:0.0000000000):0.0000016003,GCF_001864245.1:0.0000016003)97.9/100:0.0000830307)0/60:0.0000016826,((GCF_001680455.1:0.0005641921,(GCF_001861705.1:0.0000016003,GCF_001862695.1:0.0000404501)0/100:0.0000016003)98.4/100:0.0001246926,GCF_000584615.1:0.0001247030)96.4/100:0.0000829606)74.1/100:0.0000209300,(((GCF_000949715.1:0.0000000000,GCF_000931675.1:0.0000000000):0.0000000000,GCF_000931775.1:0.0000000000):0.0000016003,GCF_000931795.1:0.0000016003)100/100:0.0006475386)100/100:0.0010915181)100/100:0.0010250526,(GCF_000300635.1:0.0002823235,GCF_000588335.1:0.0003955680)100/100:0.0005683002)100/92:0.0005844847)99.4/92:0.0002312470,(GCF_000162375.2:0.0020781518,((GCF_002161975.1:0.0000415766,(((GCF_000582315.1:0.0000016003,GCF_000582095.1:0.0000415818)83.6/100:0.0000204917,(GCF_000529215.1:0.0000621080,GCF_001433095.1:0.0000829137)0/74:0.0000016003)0/91:0.0000016003,(GCF_002137015.1:0.0000209067,GCF_000682335.1:0.0000829324)76.8/100:0.0000204887)0/89:0.0000016003)73.7/100:0.0000253672,GCF_001415395.1:0.0002659924)99.9/100:0.0004931365)99.9/100:0.0004007718)100/100:0.0011463121,(GCF_000584795.1:0.0001247477,GCF_000694975.1:0.0002298577)100/100:0.0024188042)100/100:0.0009779032,((GCF_002144915.1:0.0000016003,GCF_000588095.1:0.0000415730)100/100:0.0005717887,(GCF_000582255.1:0.0013904750,GCF_002137075.1:0.0002028782)100/100:0.0022416411)100/99:0.0027640801)99.3/84:0.0007487821)52.1/44:0.0001824406,(GCF_002166815.1:0.0049596967,(GCF_000472005.1:0.0000016003,GCF_002145205.1:0.0000016003)100/100:0.0031904149)100/100:0.0013906754)89/90:0.0011456623,GCF_000587995.1:0.0055808796)100/100:0.0106698070,((((GCF_001707675.1:0.0055888782,GCF_000292385.1:0.0048596169)99.8/94:0.0010377453,(((GCF_000368065.1:0.0053255116,GCF_001990765.1:0.0046992714)100/100:0.0089478790,GCF_002148925.1:0.0057328814)96/98:0.0004407955,(GCF_001990735.1:0.0049782669,GCF_001054375.1:0.0046413211)99.5/98:0.0008251345)100/98:0.0006255803)91.6/93:0.0001933738,(GCF_000805365.1:0.0043805028,(GCF_001990725.1:0.0021012057,GCF_002795345.1:0.0032022307)100/100:0.0021463186)100/100:0.0013665383)100/97:0.0017503210,(GCF_002795375.1:0.0000016003,GCF_002794295.1:0.0000016003)100/100:0.0046656747)100/100:0.0232987473)100/100:0.0115942784)100/100:0.0178619262,GCF_001863785.1:0.0029524776)99.9/87:0.0009088098,(GCF_000580815.1:0.0023674068,GCF_001693205.1:0.0030938849)87.8/97:0.0003785311)96.8/86:0.0002402865,((GCF_001053755.1:0.0032317529,(GCF_000581995.1:0.0015399489,GCF_002145155.1:0.0015691709)100/100:0.0018256562)53.5/75:0.0002626382,(GCF_002367895.1:0.0030353953,GCF_000453165.1:0.0032087892)99.3/75:0.0005008878)94.1/99:0.0002832609)99.3/86:0.0003276114,((((((((((GCF_001416165.1:0.0000016003,(GCF_001668875.1:0.0000016003,GCF_001665005.1:0.0000016003)94.9/100:0.0000416597)0/41:0.0000015244,((((((((GCF_001415515.1:0.0000016003,GCF_001415505.1:0.0000016003)0/99:0.0000016003,(GCF_001416565.1:0.0000016003,GCF_001416305.1:0.0000016003)89.8/100:0.0000415524)85.2/100:0.0000204762,GCF_001414575.1:0.0000207541)0/80:0.0000016003,GCF_001416145.1:0.0000016003)0/13:0.0000016003,GCF_000708795.1:0.0000016003)0/7:0.0000016003,GCF_000738845.1:0.0000016003)0/12:0.0000016003,GCF_001416155.1:0.0000016003)0/7:0.0000016003,GCF_000708775.1:0.0000016003)0/8:0.0000016003)0/7:0.0000016003,(GCF_001415965.1:0.0000016003,GCF_001415615.1:0.0000016003)83.6/100:0.0000204763)85.3/97:0.0000204761,(GCF_000580495.1:0.0000016003,(GCF_000584855.1:0.0001040968,GCF_000582275.1:0.0000829107)0/68:0.0000016003)96.5/100:0.0000619952)0/55:0.0000015137,((((GCF_000682255.1:0.0000016003,GCF_000583275.1:0.0000837784)44.6/97:0.0000204769,((GCF_000584315.1:0.0000208930,(GCF_000588775.1:0.0001041149,(GCF_000588615.1:0.0003342312,GCF_000681635.1:0.0001041309)74.4/71:0.0000208111)87.7/71:0.0000415568)88.8/93:0.0000415578,GCF_000588235.1:0.0001041172)0/93:0.0000016003)74/93:0.0000204654,(((GCF_000682215.1:0.0000829349,GCF_000682375.1:0.0000016003)69.1/100:0.0000415588,(GCF_000580755.1:0.0000204875,GCF_000587955.1:0.0001458680)0/93:0.0000016003)72.8/93:0.0000204541,GCF_000584515.1:0.0000016003)0/83:0.0000016003)89.5/100:0.0000415555,GCF_000584295.1:0.0000830804)76.8/100:0.0000204725)100/100:0.0031464044,(GCF_000309115.1:0.0000208992,GCF_000297535.1:0.0000414959)100/100:0.0030793844)92.8/99:0.0004159740,((((FCH35N5BBXX-wHAXPI020696:0.0000205849,BMBF-193:0.0000016003)0/100:0.0000016003,((GCF_001500225.1:0.0000016003,GCF_000988155.1:0.0000016003)0/70:0.0000016003,GCF_001758085.1:0.0034213025)94.2/100:0.0001039434)72.8/98:0.0001994942,(BMBF-129:0.0001466860,(FCH35N5BBXX-wHAXPI020699:0.0000016003,(FCH35N5BBXX-wHAXPI020695:0.0000415982,BMBF-77:0.0000016003)0/99:0.0000016003)73.4/100:0.0000204531)99.7/100:0.0002585333)91.9/98:0.0003358859,GCF_000368245.1:0.0004267007)100/100:0.0024142677)70.2/79:0.0002165032,(((GCF_000516255.1:0.0000829210,GCF_002138175.1:0.0000016003)100/100:0.0029929839,GCF_002573735.1:0.0019514669)99.9/100:0.0009132118,(GCF_000305275.1:0.0008118098,GCF_000297575.1:0.0009609581)100/100:0.0018674361)100/94:0.0008637871)94.6/69:0.0002063870,(GCF_001693105.1:0.0063244810,GCF_001446715.1:0.0027848011)96.1/80:0.0003295548)54.8/59:0.0001274663,(((GCF_002148735.1:0.0001459171,GCF_000369225.1:0.0001042900)100/100:0.0020808717,GCF_000309235.1:0.0029996069)100/80:0.0019213080,((((GCF_002136655.1:0.0000016003,(GCF_002143475.1:0.0000016003,GCF_002137955.1:0.0000016003)94.3/100:0.0000415989)0/100:0.0000016003,GCF_001416315.1:0.0001310388)24.7/99:0.0001047449,GCF_002144805.1:0.0003336718)100/100:0.0027897740,GCF_001675265.1:0.0028097357)99.9/97:0.0004422183)87.9/72:0.0001657301)96.8/71:0.0002778149)99.6/68:0.0004624500)72.2/50:0.0001645767,(((GCF_002148745.1:0.0033843430,((GCF_000581255.1:0.0001247749,GCF_002142945.1:0.0000415843)100/100:0.0004724726,GCF_001077555.2:0.0008430935)100/100:0.0026100132)83.9/78:0.0003279822,((GCF_002136815.1:0.0027718048,GCF_000292545.1:0.0021026882)85/97:0.0005710716,(((GCF_001432425.1:0.0006449951,GCF_000335615.1:0.0007457392)100/100:0.0007206532,((((GCF_001416115.1:0.0009192062,GCF_000681575.1:0.0020279100)51/95:0.0001746903,(((GCF_002837945.1:0.0007651375,GCF_002137575.1:0.0001347388)88.9/94:0.0001222758,GCF_000580615.1:0.0034900650)100/100:0.0008980423,GCF_000369345.1:0.0004756395)99.7/98:0.0005214314)35.2/62:0.0001056717,GCF_002137945.1:0.0004709835)100/99:0.0015358415,GCF_000342085.1:0.0017807949)100/96:0.0009877922)100/96:0.0006232375,((GCF_002902885.1:0.0005480291,GCF_000580715.1:0.0008745521)99.1/100:0.0004171418,GCF_002143955.1:0.0007465591)100/99:0.0010805814)99.3/95:0.0011701400)99.9/97:0.0007441991)16.8/55:0.0001957689,GCF_000505685.1:0.0032890605)99/94:0.0003254354)38/52:0.0002640272,(((((((((((GCF_000302155.1:0.0000208207,GCF_000301195.1:0.0029601789)88.3/100:0.0000410444,(GCF_000453505.1:0.0000016003,GCF_000453485.1:0.0000016003)99.8/100:0.0002082449)92.8/100:0.0000619490,GCF_000301975.1:0.0001465380)85.8/100:0.0000415262,(GCF_000301415.1:0.0000208217,GCF_000301995.1:0.0000208211)92.8/100:0.0000620555)99.9/100:0.0003454182,((((GCF_000580155.1:0.0001471298,GCF_000582035.1:0.0003339238)87.2/92:0.0000198742,((((((((GCF_000580255.1:0.0000016003,GCF_000580455.1:0.0000410553)83.7/96:0.0000205005,GCF_000580435.1:0.0000623699)0/68:0.0000021400,GCF_000627635.1:0.0001460200)75.1/53:0.0000205010,((GCF_000301935.1:0.0000016003,GCF_000301355.1:0.0000016003)96.6/100:0.0000830128,(((GCF_000611365.1:0.0000981153,(GCF_000600795.1:0.0000479213,GCF_000600875.1:0.0001606898)38.5/93:0.0000416011)77.2/89:0.0000215040,GCF_000611205.1:0.0001506506)59/95:0.0000416006,GCF_000627655.1:0.0000577042)78/88:0.0000252815)77.7/83:0.0000204745)0/6:0.0000016003,GCF_000581595.1:0.0000829585)79.9/84:0.0000204745,(GCF_000581475.1:0.0000204988,(GCF_000580535.1:0.0001247044,GCF_000588075.1:0.0000620719)88.4/96:0.0000416025)0/66:0.0000016003)100/98:0.0003125231,(GCF_000671595.1:0.0000016003,((GCF_000671475.1:0.0000208210,GCF_000671415.1:0.0000208336)88.3/100:0.0000415913,GCF_000671635.1:0.0000620642)0/43:0.0000016003)0/36:0.0000016003)91.1/53:0.0000198875,(((GCF_000627775.1:0.0000016003,((GCF_000682275.1:0.0000206117,GCF_000611285.1:0.0000832578)0/92:0.0000021395,GCF_000671615.1:0.0000205930)90.7/98:0.0000415935)0/22:0.0000015309,(((GCF_000611305.1:0.0002720117,GCF_000611485.1:0.0001667095)74.9/81:0.0000208168,GCF_000681795.1:0.0000208191)78.4/31:0.0000208190,GCF_000681775.1:0.0001041908)77.1/29:0.0000204918)84.1/87:0.0000202558,GCF_000682055.1:0.0000204924)0/64:0.0000016003)88.4/97:0.0000619993)0/98:0.0000016003,GCF_000582295.1:0.0000016003)99.9/100:0.0001872890,(((GCF_000600835.1:0.0009593128,GCF_000600755.1:0.0004592439)80.2/72:0.0000845730,((((GCF_000600775.1:0.0000624365,GCF_000600815.1:0.0043601673)75.1/99:0.0000620045,GCF_000611225.1:0.0000415244)90.8/11:0.0000616837,GCF_000600735.1:0.0000620475)76.1/10:0.0000208166,(GCF_000600855.1:0.0002918632,GCF_000600895.1:0.0001874494)87.8/12:0.0000415851)64.8/11:0.0000133994)75.6/23:0.0000277942,(GCF_000681615.1:0.0000208683,((GCF_000611385.1:0.0065120293,GCF_000611245.1:0.0001247804)73.6/35:0.0000207984,GCF_000611465.1:0.0003618220)88.2/44:0.0000415836)89/26:0.0000415403)0/93:0.0000015708)97.7/100:0.0001753652)100/100:0.0020383755,GCF_000301835.1:0.0018023214)100/98:0.0011103844,((((((((((GCF_002145095.1:0.0000000000,GCF_002183005.1:0.0000000000):0.0000000000,GCF_002183425.1:0.0000000000):0.0000016003,GCF_002144695.1:0.0000016003)0/97:0.0000016003,GCF_002144765.1:0.0000016003)96.1/100:0.0000825379,GCF_000949185.2:0.0000016003)0/98:0.0000016473,((GCF_001664815.1:0.0000204851,(GCF_000949165.2:0.0000000000,GCF_002016825.1:0.0000000000):0.0000016003)0/48:0.0000016003,GCF_001666225.1:0.0000016003)0/83:0.0000016003)0/88:0.0000016003,GCF_000810995.3:0.0001062689)98.5/100:0.0002258124,(((GCF_001415835.1:0.0036971964,GCF_001416625.1:0.0001272921)0/84:0.0000016003,GCF_001674185.1:0.0000415692)0/92:0.0000016003,(GCF_000876445.1:0.0000621151,((GCF_002183045.1:0.0000410343,(GCF_002183105.1:0.0000016003,GCF_002183125.1:0.0000016003)75.9/100:0.0000208194)96.4/100:0.0000829370,GCF_002014325.1:0.0000016003)87.6/100:0.0000415167)99.6/100:0.0002078671)32.1/99:0.0000455355)100/100:0.0012963612,GCF_001864575.1:0.0009093977)100/100:0.0017195078,GCF_000584715.1:0.0033696995)87.1/96:0.0004229304)99.7/94:0.0004841504,(((GCF_000584095.1:0.0030329117,GCF_000588755.1:0.0029068309)32.2/89:0.0006212928,(GCF_001432595.1:0.0000620512,(GCF_001432685.1:0.0000016003,GCF_001432705.1:0.0000016003)73.8/100:0.0000208167)100/100:0.0031181836)92.4/89:0.0002273738,(GCF_000453725.1:0.0036312969,GCF_000580315.1:0.0028200802)99.5/99:0.0006052612)98.9/99:0.0003477117)75.9/91:0.0001942927,((GCF_001891205.1:0.0033570590,GCF_000335535.1:0.0029892098)99.1/98:0.0004863702,((GCF_001416495.1:0.0000205711,GCF_000581875.1:0.0000620390)100/100:0.0029828716,GCF_002136685.1:0.0027816429)74.2/96:0.0003579425)95/96:0.0003148786)99.1/90:0.0003853069,(((((((((((GCF_001432265.1:0.0000016003,GCF_001432275.1:0.0000016003)100/100:0.0000147932,GCF_002760845.1:0.0000016003)100/76:0.0000058614,(((GCF_002006655.1:0.0000000000,GCF_002006665.1:0.0000000000):0.0000016003,GCF_002006635.1:0.0000016003)0/98:0.0000016003,(GCF_001874765.1:0.0000016003,GCF_001874885.1:0.0000016003)74.1/100:0.0000206641)92.5/94:0.0000828931)0/84:0.0000018652,((((GCF_900175175.1:0.0001043132,GCF_900169915.1:0.0000016003)85.5/100:0.0000204877,(((GCF_002760895.1:0.0004301829,GCF_002760765.1:0.0047457247)57.4/83:0.0000018652,(GCF_002760825.1:0.0093088202,GCF_002760795.1:0.0003717434)100/100:0.0039261872)0/81:0.0000015119,((GCF_002760705.1:0.0001181187,GCF_002760725.1:0.0001869718)100/100:0.0060521446,(GCF_002760835.1:0.0000016003,GCF_002760695.1:0.0000016003)51.8/100:0.0024811072)100/87:0.0000020115)0/78:0.0000016003)0/6:0.0000016473,GCF_002760715.1:0.0000411273)0/51:0.0000015119,GCF_002760785.1:0.0000207475)0/76:0.0000018652)73.4/98:0.0000206518,GCF_900176685.1:0.0001667494)99.9/100:0.0002102707,GCF_002145255.1:0.0001041850)94/87:0.0000934075,(GCF_000453445.1:0.0001041740,GCF_001432455.1:0.0000016003)98.9/100:0.0002404913)78.4/37:0.0001629520,((GCF_000580775.1:0.0003770066,(GCF_000814345.1:0.0002508555,GCF_001414765.1:0.0000415774)0/70:0.0000016003)94.4/100:0.0000827105,GCF_002136995.1:0.0000831095)100/100:0.0003693918)100/37:0.0006521542,GCF_002143885.1:0.0012470643)100/100:0.0023641159,((((GCF_002143605.1:0.0000208272,(GCF_000582175.1:0.0002315117,GCF_000581435.1:0.0001667610)97.4/100:0.0001245966)100/100:0.0004155014,((GCF_002143875.1:0.0001246562,((GCF_002136595.1:0.0000829310,GCF_002144955.1:0.0000016003)99.4/100:0.0001874335,(GCF_001432825.1:0.0001887585,GCF_000309095.1:0.0000620473)98.9/100:0.0001885150)74.5/100:0.0000309702)0/85:0.0000019182,GCF_002138055.1:0.0001042039)88/100:0.0000644584)81.2/100:0.0001412397,(GCF_001758065.1:0.0001731923,(GCF_000215005.1:0.0000414660,GCF_000309135.1:0.0000829184)0/100:0.0000016003)99.5/100:0.0003244372)100/100:0.0010354385,GCF_002919905.1:0.0017855015)100/100:0.0015409737)87.7/96:0.0004230259,(GCF_000588035.1:0.0022956135,(GCF_002142735.1:0.0000016003,GCF_002136735.1:0.0000016003)100/100:0.0022598505)100/100:0.0008843244)100/94:0.0007774639)87/90:0.0001095519,(((((((((((((((((((((((GCF_002145125.1:0.0000016003,GCF_002182485.1:0.0000016003)0/81:0.0000016003,GCF_002143275.1:0.0000416246)96.6/99:0.0000830155,((((((((((((GCF_001666365.1:0.0000000000,GCF_002017175.1:0.0000000000):0.0000000000,GCF_002017565.1:0.0000000000):0.0000000000,GCF_000810005.3:0.0000000000):0.0000000000,GCF_002016995.1:0.0000000000):0.0000000000,GCF_001664685.1:0.0000000000):0.0000000000,GCF_000811885.3:0.0000000000):0.0000000000,GCF_002016975.1:0.0000000000):0.0000016003,GCF_000809925.3:0.0000021420)0/24:0.0000016003,GCF_002016655.1:0.0000016003)0/12:0.0000016003,GCF_002017595.1:0.0000016003)0/31:0.0000021420,GCF_002014275.1:0.0000205030)0/41:0.0000021420,GCF_000809965.3:0.0000416499)0/55:0.0000021420)99.3/100:0.0002455976,GCF_001432895.1:0.0000016003)0/6:0.0000016003,(GCF_001432785.1:0.0000016003,GCF_001432535.1:0.0000016003)0/30:0.0000016003)0/6:0.0000016003,(GCF_001415165.1:0.0004646601,GCF_001433075.1:0.0001079752)0/12:0.0000016003)0/5:0.0000016003,GCF_001415215.1:0.0000016003)0/8:0.0000016003,GCF_001432585.1:0.0000016003)0/19:0.0000016003,GCF_001433145.1:0.0002093277)76.4/95:0.0000205008,(((GCF_001415985.1:0.0001878525,((GCF_001416585.1:0.0000016003,GCF_001416515.1:0.0000016003)100/100:0.0000118544,GCF_001433265.1:0.0000207865)100/100:0.0000083960)0/82:0.0000016473,(((GCF_001416555.1:0.0000016003,GCF_001415805.1:0.0000208282)0/97:0.0000016473,GCF_001416545.1:0.0000016003)0/95:0.0000016473,(GCF_001416255.1:0.0002093201,GCF_001416235.1:0.0031097569)73.4/98:0.0000204566)82.5/100:0.0000204801)95.5/100:0.0000828787,GCF_001414655.1:0.0000416488)76.7/100:0.0000208092)94.3/95:0.0000620451,GCF_001432375.1:0.0001669555)96.4/95:0.0001042220,GCF_000516135.1:0.0000016474)53.1/89:0.0000829442,GCF_002137335.1:0.0000016474)96.1/95:0.0000829212,((((GCF_000453685.1:0.0000204905,((GCF_000453225.1:0.0000207869,GCF_000453265.1:0.0000208184)0/92:0.0000016003,GCF_000453245.1:0.0000016003)0/91:0.0000016003)95.8/100:0.0000821562,GCF_000302175.1:0.0000016003)0/77:0.0000016003,GCF_000301535.1:0.0000016003)0/96:0.0000016003,(GCF_000301555.1:0.0000016003,GCF_000301515.1:0.0000016003)0/64:0.0000016003)100/100:0.0002080460)0/55:0.0000021184,GCF_002184335.1:0.0000829420)100/95:0.0003350761,GCF_001664765.1:0.0033102638)73.9/66:0.0000196886,GCF_002136605.1:0.0000016003)100/95:0.0007523191,(GCF_002184325.1:0.0000208257,GCF_002143375.1:0.0000016003)96.7/100:0.0000829554)94.5/41:0.0000829385,GCF_002143755.1:0.0000016003)94.3/41:0.0000829614,(GCF_002014345.1:0.0000016003,GCF_001665145.1:0.0000623684)0/100:0.0000016003)92/41:0.0000415856,GCF_002016855.1:0.0000016003)100/100:0.0023077213,((((GCF_000682295.1:0.0000208271,((GCF_000584275.1:0.0000829880,GCF_000584535.1:0.0000416043)76.5/97:0.0000208261,((GCF_000584635.1:0.0000842020,GCF_000588355.1:0.0004581150)41.2/91:0.0000208326,GCF_000681755.1:0.0000608567)78.9/88:0.0000215008)76.5/93:0.0000208307)93.1/93:0.0000620665,((((GCF_000627755.1:0.0002756779,(GCF_000671675.1:0.0000208204,(GCF_000588115.1:0.0003756035,GCF_000584595.1:0.0001042222)93.3/100:0.0000620632)88.2/100:0.0000416040)77.7/100:0.0000205000,GCF_000583415.1:0.0000829617)0/21:0.0000016003,GCF_000580355.1:0.0000204995)0/22:0.0000016003,((GCF_000682015.1:0.0000205886,GCF_000682035.1:0.0000621574)0/95:0.0000016003,GCF_000581555.1:0.0004238430)25.3/33:0.0000205012)87.1/100:0.0000410591)100/100:0.0011707706,(GCF_002948925.1:0.0001435535,(BMBF-285:0.0000800340,BMBF-484:0.0000039508)74.2/100:0.0000623097)97.6/100:0.0001500877)100/95:0.0008908154,(((((((GCF_000309215.1:0.0000015463,((GCF_002416325.1:0.0000016003,GCF_002416365.1:0.0000016003)82.8/98:0.0000208266,GCF_000305295.1:0.0000016003)89.4/97:0.0000410117)94.6/97:0.0000829658,(GCF_001612215.1:0.0000204893,GCF_000286535.1:0.0001282209)0/100:0.0000015619)91.3/90:0.0000201919,(GCF_000214985.1:0.0001049292,GCF_001612015.1:0.0000016003)0/79:0.0000015225)96.3/97:0.0000619473,(GCF_000278645.1:0.0000207716,GCF_000278625.1:0.0000016003)0/88:0.0000015649)77.6/97:0.0000204686,GCF_001950095.1:0.0001786787)76.5/78:0.0000208025,((GCF_002150405.1:0.0000016003,GCF_002183515.1:0.0001247069)90.2/98:0.0000829652,GCF_000368105.1:0.0000207476)80/85:0.0000205469)91.8/81:0.0000869299,(GCF_000969295.1:0.0067207931,GCF_001950315.1:0.0001823817)100/100:0.0085980710)78.5/94:0.0001284322)100/94:0.0020286360)100/94:0.0012241111,GCF_002014315.1:0.0028629196)60.7/70:0.0002537585)84.1/70:0.0001659850)100/88:0.0004632375,((((((((GCF_000836075.1:0.0000000000,GCF_000760435.1:0.0000000000):0.0000000000,GCF_000760475.1:0.0000000000):0.0000016003,(GCF_000775855.1:0.0000016003,GCF_000876095.1:0.0000016003)0/24:0.0000016003)0/85:0.0000016003,GCF_000775835.1:0.0000016003)98.5/100:0.0001980422,((GCF_900011295.1:0.0001254461,((((GCF_002116925.1:0.0000000000,GCF_000369385.1:0.0000000000):0.0000016003,GCF_000737145.1:0.0000016003)0/13:0.0000016003,GCF_000931755.1:0.0000016003)0/19:0.0000016003,GCF_000162295.1:0.0000016003)0/83:0.0000016003)0/91:0.0000016003,(GCF_002811175.1:0.0000016003,GCF_000341985.1:0.0000016003)95.6/98:0.0000829599)94.4/98:0.0000930616)94.2/97:0.0003212469,GCF_000302135.1:0.0006964581)100/100:0.0023278708,((GCF_000581755.1:0.0000620794,(((((((((((((((GCF_900161965.1:0.0000410625,GCF_900162015.1:0.0000410589)0/79:0.0000016003,GCF_900161975.1:0.0000016003)0/78:0.0000016003,(GCF_900161885.1:0.0000016003,GCF_900161925.1:0.0000016003)84.5/100:0.0000205030)85.9/100:0.0000205031,(GCF_900161995.1:0.0000016003,GCF_900161895.1:0.0000016003)85.1/100:0.0000205033)0/15:0.0000016003,((GCF_900162005.1:0.0000016003,GCF_900161935.1:0.0000016003)86.8/100:0.0000205029,GCF_900161915.1:0.0000208315)0/24:0.0000016003)0/11:0.0000016003,(GCF_900161955.1:0.0003549197,GCF_900161945.1:0.0000205030)0/34:0.0000016003)60.3/88:0.0000020535,(((GCF_002137185.1:0.0000016003,GCF_002138065.1:0.0000016003)98.9/100:0.0001247820,(GCF_002136855.1:0.0000208412,GCF_002136675.1:0.0000016003)76.2/100:0.0000208385)94.1/99:0.0000816984,GCF_000189695.1:0.0000878206)87.1/97:0.0000845516)88.9/90:0.0000193072,GCF_000681555.1:0.0000412079)0/13:0.0000021184,GCF_900161875.1:0.0000016003)0/10:0.0000021184,GCF_900161985.1:0.0000410596)0/11:0.0000021184,GCF_900161905.1:0.0000016003)0/12:0.0000021184,((BMBF-448:0.0000407143,BMBF-467:0.0000211380)80.9/96:0.0000623587,((GCF_000453025.1:0.0000016003,GCF_000453985.1:0.0000016003)0/99:0.0000016003,GCF_000453965.1:0.0000016003)87.4/98:0.0000405289)0/86:0.0000016003)93.3/96:0.0000630147,GCF_000581975.1:0.0001505390)75.9/66:0.0000208086,(GCF_002014105.1:0.0001247126,GCF_001432845.1:0.0001273226)74.8/98:0.0000205083)0/46:0.0000021184,(GCF_000516155.1:0.0000016003,GCF_000809505.3:0.0000016003)92.9/100:0.0000205036)0/36:0.0000021184)0/34:0.0000021184,GCF_001432665.1:0.0000829734)100/100:0.0030854479)97.3/87:0.0003569131,((GCF_002182945.1:0.0027149654,GCF_000304675.1:0.0029346782)99.2/78:0.0003923181,((GCF_900093475.1:0.0004801436,GCF_002136955.1:0.0005217684)100/100:0.0022629626,(GCF_001415665.1:0.0029707006,GCF_001055965.1:0.0023503177)100/95:0.0009117347)82/70:0.0003123898)89.9/69:0.0001366376)94.4/30:0.0001423793)0/9:0.0000012244,((GCF_000682415.1:0.0028076342,GCF_000369165.1:0.0026520796)99.7/100:0.0005937120,((GCF_000580695.1:0.0008712497,GCF_001693185.1:0.0008218674)100/100:0.0016714870,GCF_000338835.1:0.0024884815)99.9/86:0.0006979961)79.9/22:0.0001933342)92.7/23:0.0001667556,((((((GCF_000307895.1:0.0006359637,(GCF_000314635.1:0.0000780982,GCF_002144795.1:0.0000255138)100/100:0.0007071136)99.9/100:0.0005392409,(GCF_000335635.1:0.0007980786,GCF_002727055.1:0.0010549476)87.3/100:0.0002090777)98.3/100:0.0003969169,GCF_001895125.1:0.0014882439)100/100:0.0009350585,(GCF_002143185.1:0.0002216869,GCF_000413915.1:0.0030789135)100/100:0.0028869151)100/100:0.0006501172,GCF_000369265.1:0.0032683396)97.6/99:0.0004059228,(((((((((GCF_001863485.1:0.0000000000,GCF_001863725.1:0.0000000000):0.0000016003,GCF_001863415.1:0.0000016003)0/99:0.0000016003,((((((GCF_001864465.1:0.0000000000,GCF_001863835.1:0.0000000000):0.0000000000,GCF_001863745.1:0.0000000000):0.0000000000,GCF_001864235.1:0.0000000000):0.0000000000,GCF_001864095.1:0.0000000000):0.0000016003,(GCF_001864435.1:0.0000016003,GCF_001864165.1:0.0000016003)0/19:0.0000016003)0/95:0.0000016003,GCF_001864355.1:0.0000204893)93.6/100:0.0000410350)80.7/100:0.0000204912,(GCF_001862005.1:0.0000206184,GCF_001864155.1:0.0000016003)88.2/100:0.0000410349)77/100:0.0000208236,(GCF_001861395.1:0.0000016003,GCF_001862335.1:0.0000513149)100/100:0.0000316583)100/100:0.0010634213,((((GCF_002197745.1:0.0000016708,GCF_000828935.1:0.0001041156)100/100:0.0007946457,GCF_001077575.1:0.0015981896)57.9/99:0.0001232394,GCF_001077565.2:0.0000021420)100/99:0.0005930167,GCF_002950435.1:0.0001366079)100/99:0.0007720084)100/100:0.0020087312,((GCF_000584415.1:0.0030616850,(GCF_900243925.1:0.0001057532,GCF_000335595.1:0.0000016003)100/100:0.0027773501)11.5/31:0.0003404736,(((GCF_002573905.1:0.0003748844,GCF_002573815.1:0.0001255200)70.2/100:0.0001198851,(GCF_001693125.1:0.0000208168,GCF_001693175.1:0.0000016003)88.7/100:0.0000890744)100/100:0.0012994843,GCF_002573725.1:0.0015491427)100/100:0.0017095454)99.4/57:0.0003781062)94.3/88:0.0002187231,((GCF_000588475.1:0.0000833126,(GCF_000588135.1:0.0001243540,GCF_000588195.1:0.0001248932)80.4/100:0.0000414229)100/100:0.0024027231,((GCF_000584355.1:0.0030169833,GCF_001693195.1:0.0027118544)99.8/99:0.0006944974,GCF_002885855.1:0.0024630455)88.8/98:0.0002754872)89.2/11:0.0002697230)76.7/11:0.0002552826,(((((GCF_001077965.2:0.0015766647,(GCF_000805535.1:0.0000772971,GCF_001862725.1:0.0000682873)100/100:0.0013318541)99.9/100:0.0004935009,GCF_000969485.1:0.0022045003)99.9/100:0.0005327463,((GCF_000368525.1:0.0004372242,(GCF_000309255.1:0.0001053555,GCF_001415915.1:0.0000016003)100/100:0.0015304936)99.4/100:0.0003713364,GCF_002145295.1:0.0009813239)100/100:0.0008695270)99.4/81:0.0006228722,(((((GCF_002137265.1:0.0001060394,GCF_001414915.1:0.0000842826)100/100:0.0004903975,GCF_001414685.1:0.0017679708)67.9/100:0.0002293111,(GCF_000453465.1:0.0001065169,GCF_000301875.1:0.0006595876)100/100:0.0011996123)100/100:0.0008274092,GCF_001433155.1:0.0014794592)65.1/68:0.0005937871,GCF_002137255.1:0.0013139345)97.8/68:0.0007114395)100/100:0.0016768415,GCF_002899995.1:0.0049242190)96.8/100:0.0005018124)79.4/33:0.0002801998)99.3/62:0.0002965107)60.8/24:0.0001346528,((((((((((((GCF_002019025.1:0.0000016003,((GCF_002019005.1:0.0000426855,GCF_001758135.1:0.0001359338)78.6/100:0.0000208089,GCF_001649675.1:0.0000874260)0/98:0.0000016003)0/98:0.0000016003,GCF_002018995.1:0.0000209413)100/98:0.0000131333,GCF_001649705.1:0.0000888607)100/87:0.0000072569,(((GCF_001649835.1:0.0000208104,GCF_001649955.1:0.0000418118)0/88:0.0000016003,GCF_001649875.1:0.0000016003)0/88:0.0000016003,((GCF_001649805.1:0.0001083030,GCF_002019035.1:0.0000207259)0/9:0.0000016003,((GCF_001649895.1:0.0000206509,GCF_001649795.1:0.0000647600)79/100:0.0000206440,GCF_001649765.1:0.0000208762)0/10:0.0000016003)0/89:0.0000016003)95.7/100:0.0000624042)0/78:0.0000016003,(GCF_002018965.1:0.0000423778,GCF_002018935.1:0.0000016003)0/81:0.0000016003)75/91:0.0000219448,(((((((((((((((((((((((((((GCF_001432385.1:0.0000016003,((GCF_002016985.1:0.0001657230,GCF_001432975.1:0.0000412917)0/68:0.0000017474,GCF_001433695.1:0.0000627904)0/67:0.0000021537)0/66:0.0000016003,GCF_001432525.1:0.0000016003)0/88:0.0000016003,(((((GCF_001416425.1:0.0001699727,GCF_001414885.1:0.0000423058)0/92:0.0011431718,GCF_001414905.1:0.0000203359)0/79:0.0005100855,GCF_001415295.1:0.0000208218)0/61:0.0000012981,GCF_001414785.1:0.0000016003)100/88:0.0003624333,((((((((GCF_001415385.1:0.0001071581,GCF_001432625.1:0.0000016003)0/98:0.0000016826,GCF_001414995.1:0.0000208231)0/71:0.0000016826,GCF_001432925.1:0.0000016003)0/64:0.0000016826,GCF_001414815.1:0.0000016003)84.6/99:0.0000206459,GCF_001433335.1:0.0007152742)0/94:0.0000016826,GCF_001414565.1:0.0000016003)0/51:0.0000021537,GCF_001433015.1:0.0000016003)0/92:0.0000021537,GCF_001433655.1:0.0000627364)82.6/96:0.0000205628)0/79:0.0000016003)0/85:0.0000016003,GCF_000516315.1:0.0000016003)0/72:0.0000016003,(GCF_001531135.1:0.0000410395,GCF_001531265.2:0.0000208509)95.1/100:0.0000624050)0/39:0.0000021537,GCF_001433055.1:0.0000208240)0/39:0.0000021537,((GCF_000809845.3:0.0000016003,GCF_000809865.3:0.0000016003)0/99:0.0000016003,GCF_000809905.3:0.0000206598)92.6/99:0.0000410408)0/55:0.0000009654,GCF_001414735.1:0.0000016003)0/11:0.0000017474,GCF_001415425.1:0.0000643483)0/6:0.0000017474,GCF_000516375.1:0.0000016003)0/8:0.0000017474,GCF_001415015.1:0.0000016003)0/8:0.0000017474,((GCF_000515855.1:0.0000208235,GCF_000516275.1:0.0000016003)0/99:0.0000016003,((GCF_000515795.1:0.0000000000,GCF_000515575.1:0.0000000000):0.0000016003,GCF_000515755.1:0.0000016003)83.5/100:0.0000208236)90.6/58:0.0000410398)0/12:0.0000017474,GCF_001700445.1:0.0000204942)0/17:0.0000017474,GCF_001414985.1:0.0000016003)0/6:0.0000017474,GCF_001414925.1:0.0000016003)0/34:0.0000017474,GCF_001414805.1:0.0000016003)0/22:0.0000017474,GCF_001414935.1:0.0000016003)0/50:0.0000017474,GCF_000453625.1:0.0000624077)0/8:0.0000017474,(((GCF_002137495.1:0.0000016003,GCF_002144925.1:0.0000016003)96.7/100:0.0000835415,(GCF_002017315.1:0.0000016003,GCF_002016785.1:0.0000016003)0/100:0.0000016003)90.9/94:0.0000409905,GCF_001874685.1:0.0000016003)94.7/96:0.0000623321)0/8:0.0000017474,((((((GCF_002184365.1:0.0000016003,GCF_002183505.1:0.0000016003)90.3/100:0.0000410544,GCF_002182685.1:0.0002086302)0/46:0.0000016003,GCF_002184275.1:0.0000016003)0/26:0.0000016003,((GCF_002143145.1:0.0000016003,GCF_002182345.1:0.0000016003)83/100:0.0000208311,GCF_002928035.1:0.0000422122)0/12:0.0000016003)0/88:0.0000016003,GCF_002947845.1:0.0002519107)94.4/93:0.0000826025,(BMBF-185:0.0000621119,BMBF-80:0.0000208664)82/91:0.0000412123)0/13:0.0000016764)84.1/55:0.0000206009,(((((((((((((GCF_001417485.1:0.0000016003,GCF_001417545.1:0.0000016003)0/31:0.0000016003,GCF_001416665.1:0.0000016003)0/96:0.0000016003,(GCF_001416635.1:0.0000208163,GCF_001417515.1:0.0000016003)0/93:0.0000016003)0/92:0.0000016003,GCF_001417495.1:0.0000016003)0/92:0.0000016003,((GCF_001416705.1:0.0000439731,GCF_001416355.1:0.0000186270)0/76:0.0000025140,GCF_001416395.1:0.0000209959)0/92:0.0000008121)0/42:0.0000016003,GCF_001416655.1:0.0022933249)97.6/40:0.0001036866,((((GCF_001416005.1:0.0000414869,GCF_001432965.1:0.0002602902)0/100:0.0000016473,GCF_001415785.1:0.0000857590)94.1/96:0.0000637794,GCF_001415355.1:0.0000209603)0/88:0.0000016003,(GCF_001416415.1:0.0000016003,GCF_001416385.1:0.0000016003)97.8/97:0.0001038403)100/99:0.0058140395)0/88:0.0000019064,GCF_001415325.1:0.0000410987)0/79:0.0000019064,GCF_001415025.1:0.0000016003)0/22:0.0000019064,((GCF_001415595.1:0.0000016003,GCF_001416035.1:0.0000016003)95.3/100:0.0000848315,GCF_001415345.1:0.0000412964)0/90:0.0000019064)0/30:0.0000019064,(GCF_001416715.1:0.0000440329,GCF_001415875.1:0.0000422908)0/92:0.0000019064)0/83:0.0000019064,GCF_001433245.1:0.0000209518)0/90:0.0000019064,GCF_001433275.1:0.0042879235)90.4/95:0.0000410924)0/86:0.0000017005,GCF_000761175.1:0.0000835398)0/81:0.0000021597,(((((((((GCF_001922755.1:0.0000000000,GCF_001922635.1:0.0000000000):0.0000000000,GCF_001922695.1:0.0000000000):0.0000016003,GCF_001922705.1:0.0000016003)0/22:0.0000016003,GCF_001922745.1:0.0000016003)0/62:0.0000016003,GCF_001923005.1:0.0000410667)0/98:0.0000016003,GCF_001922425.2:0.0001039066)99.2/100:0.0001458185,GCF_001922685.1:0.0000016003)0/100:0.0000021184,((GCF_002928095.1:0.0000208309,GCF_002928135.1:0.0000016003)82.2/100:0.0000208308,GCF_002927915.1:0.0000016003)98.2/100:0.0001251568)92/99:0.0000623348,GCF_000746645.1:0.0000204888)94.1/100:0.0000833040)90.9/97:0.0000637261,GCF_001896005.1:0.0042997487)0/94:0.0000016916,((GCF_000301855.1:0.0000629334,GCF_000302255.1:0.0000413495)94.9/100:0.0001237264,GCF_001636235.1:0.0088367212)99.8/79:0.0003360132)94.4/73:0.0000638860,(GCF_000757665.1:0.0000016003,BMBF-335:0.0000838541)99.7/100:0.0002079939)76/93:0.0000206925,BMBF-327:0.0002936342)95.8/93:0.0001046094)99.6/91:0.0003967165,GCF_002250465.1:0.0005338031)100/98:0.0023256589,GCF_000731965.1:0.0030452160)92.8/86:0.0002659681,((((((((GCF_000682435.1:0.0002502566,GCF_002137725.1:0.0002712300)94.5/100:0.0000919116,(GCF_001457535.1:0.0000016003,(GCF_001544395.1:0.0000016003,GCF_001517645.1:0.0000016003)99.7/100:0.0002307968)91.8/100:0.0000750986)100/100:0.0013838571,GCF_000580595.1:0.0020879436)99.7/100:0.0007045988,(((GCF_000368205.1:0.0008556660,GCF_000453605.1:0.0008701908)100/100:0.0010874222,((GCF_000301255.1:0.0000016003,GCF_000301235.1:0.0000016003)94.7/100:0.0000871282,GCF_002212225.1:0.0001956207)100/100:0.0019716944)82.3/100:0.0003926763,((GCF_002504145.1:0.0005232296,GCF_000583375.1:0.0003649749)99.9/100:0.0004710513,GCF_002573915.1:0.0007036779)99.6/100:0.0006876604)81.8/100:0.0006624074)62.6/100:0.0004166120,((((((((((GCF_002927855.1:0.0001255406,GCF_000241705.1:0.0000410665)96/84:0.0000835645,((GCF_002927965.1:0.0005018479,GCF_001007775.1:0.0003966725)96.3/61:0.0001250402,GCF_002082785.1:0.0002710860)75.7/61:0.0000207755)0/60:0.0000016003,GCF_001007725.1:0.0000016003)100/78:0.0002707536,GCF_000581135.1:0.0002518419)0/42:0.0000019631,GCF_000493615.1:0.0002717752)99/79:0.0003129560,(BMBF-69:0.0002304628,GCF_002261535.1:0.0005980882)98.1/49:0.0001455569)0/44:0.0000019609,((((GCF_000278665.1:0.0000016003,GCF_002138105.1:0.0000410714)96.3/100:0.0000835744,((((GCF_002143975.1:0.0001042375,(GCF_000516575.2:0.0000016003,GCF_000516635.2:0.0000016003)0/99:0.0000016003)0/98:0.0000016003,GCF_001612095.1:0.0000016003)0/21:0.0000016003,GCF_001611995.1:0.0000016003)0/98:0.0000016003,GCF_001612105.1:0.0000204779)100/100:0.0003967970)0/68:0.0000016003,(GCF_001007815.1:0.0000016003,FCH35N5BBXX-wHAXPI020697:0.0000412251)95.4/100:0.0000622579)90.2/96:0.0000409210,(((GCF_001007765.1:0.0000624346,GCF_001007745.1:0.0000016003)91.2/100:0.0000410555,(GCF_001007705.1:0.0000016003,GCF_000368185.1:0.0000208319)91.3/100:0.0000410555)0/100:0.0000016003,((GCF_002573805.1:0.0001885318,GCF_001007685.1:0.0000412484)100/100:0.0004169556,BMBF-416:0.0002094266)0/47:0.0000016003)98.9/52:0.0001455622)92.8/51:0.0000622258)74.8/76:0.0000227248,GCF_001432545.1:0.0004161548)59.1/76:0.0000750364,(GCF_000581055.1:0.0002134508,GCF_000301335.1:0.0001252662)100/100:0.0003423539)88.5/98:0.0001365273,BMBF-332:0.0005268829)100/100:0.0019696151)99.6/100:0.0008342737,((GCF_002928195.1:0.0000016003,GCF_002928015.1:0.0000016003)100/100:0.0010023795,GCF_000581295.1:0.0018439178)100/100:0.0022482993)99.9/100:0.0008107488,((((GCF_002017805.1:0.0000825917,GCF_002143345.1:0.0000016003)100/100:0.0028305942,((((GCF_000584455.1:0.0003952604,GCF_000581155.1:0.0001670906)71.4/100:0.0000237259,(GCF_001415065.1:0.0000016003,GCF_001415085.1:0.0000208350)86.6/100:0.0000208350)0/94:0.0000016003,GCF_000309155.1:0.0000411362)90.7/21:0.0000825827,(((((GCF_002138155.1:0.0000000000,GCF_002137645.1:0.0000000000):0.0000000000,GCF_002137215.1:0.0000000000):0.0000016003,GCF_002265555.1:0.0000410752)0/20:0.0000016003,GCF_002144835.1:0.0000016003)0/100:0.0000016003,GCF_000173395.1:0.0000410658)0/97:0.0000016003)100/100:0.0032856106)100/98:0.0011387087,GCF_001936675.2:0.0031296947)99/70:0.0004054932,(((GCF_000581855.1:0.0007779094,(GCF_002145395.1:0.0001043265,GCF_000581775.1:0.0001470354)98.7/100:0.0001818145)3.5/85:0.0002077165,GCF_001432745.1:0.0047248383)100/100:0.0027995136,((GCF_002182465.1:0.0000016003,GCF_002144995.1:0.0000016003)99.6/100:0.0002757910,GCF_000465635.2:0.0004787779)100/100:0.0028787238)87.9/49:0.0004186300)0/22:0.0001761746)100/96:0.0004562230,((GCF_002245595.1:0.0000016003,GCF_002245665.1:0.0000409707)100/100:0.0032492215,GCF_000297935.1:0.0028604556)68.6/85:0.0004209153)97.5/90:0.0003863037)69.3/52:0.0000269810,(GCF_000581895.1:0.0026439999,GCF_001416475.1:0.0028090669)99.9/84:0.0004701270)85.9/66:0.0000531861,(((((GCF_002136895.1:0.0000015489,((GCF_002143725.1:0.0000016003,GCF_002183675.1:0.0000016003)0/96:0.0000016003,GCF_002137775.1:0.0000016003)92.4/100:0.0000410273)40.9/100:0.0000834892,GCF_001612025.1:0.0000015505)100/100:0.0022984358,GCF_000759395.1:0.0014524956)100/100:0.0010723131,GCF_001674695.1:0.0024491436)100/100:0.0010225485,(GCF_002573875.1:0.0006894259,GCF_002573895.1:0.0005645836)100/100:0.0021086420)75.3/66:0.0001522726)100/99:0.0077978965,(GCF_002573825.1:0.0005017781,GCF_000580875.1:0.0011779840)100/100:0.0027047230)94.8/41:0.0001896236)94.5/59:0.0001983390,(((((((((((((((((((((GCF_000297595.1:0.0000000000,GCF_000304655.1:0.0000000000):0.0000000000,GCF_001612275.1:0.0000000000):0.0000000000,GCF_000770605.1:0.0000000000):0.0000000000,GCF_000963815.1:0.0000000000):0.0000000000,GCF_001612435.1:0.0000000000):0.0000016003,GCF_001612255.1:0.0000016003)0/98:0.0000016003,((GCF_000369365.1:0.0000204268,GCF_000304695.1:0.0000016003)90.6/100:0.0000830151,GCF_000623035.1:0.0000411091)0/97:0.0000016003)91.5/97:0.0000410088,((((GCF_001512195.1:0.0000625819,GCF_001512155.1:0.0002083669)76.4/95:0.0000208293,((((GCF_900031715.1:0.0001790079,GCF_900042755.1:0.0000130407)100/94:0.0000074620,((GCF_900067075.1:0.0000016003,GCF_900019975.1:0.0000016003)0/84:0.0000016003,((((GCF_900029375.1:0.0000000000,GCF_900043985.1:0.0000000000):0.0000000000,GCF_900029355.1:0.0000000000):0.0000000000,GCF_900020545.1:0.0000000000):0.0000000000,GCF_900043995.1:0.0000000000):0.0000016003)0/17:0.0000016003)0/18:0.0000016003,GCF_900029365.1:0.0000016003)0/26:0.0000016003,GCF_900019965.1:0.0000016003)91.9/100:0.0000410565)0/9:0.0000016003,(((GCF_001511915.1:0.0000016003,GCF_001511995.1:0.0000208307)89.7/100:0.0000410680,GCF_001612115.1:0.0002919737)87.5/95:0.0000410463,GCF_001704695.1:0.0000847551)0/22:0.0000016003)0/11:0.0000021184,(GCF_001373575.1:0.0000016003,GCF_001373535.1:0.0000016003)95.9/100:0.0000620776)0/94:0.0000021184)0/93:0.0000021184,(((((((((((GCF_000453945.1:0.0000000000,GCF_000453205.1:0.0000000000):0.0000016003,((GCF_000453045.1:0.0000205512,GCF_000453085.1:0.0000205257)0/79:0.0000016003,GCF_000454005.1:0.0000016003)0/50:0.0000016003)0/76:0.0000016003,GCF_000453105.1:0.0034017103)99.8/99:0.0001867235,(GCF_000301435.1:0.0000016003,GCF_000302035.1:0.0000016003)96.1/100:0.0000830064)72.9/97:0.0000207259,GCF_001433355.1:0.0002328653)99.8/98:0.0002286301,(((GCF_000309275.1:0.0001043078,GCF_000286615.1:0.0000016003)83.9/15:0.0000208073,(GCF_000441955.1:0.0000208335,GCF_000453885.1:0.0000016003)0/16:0.0000016003)85.1/15:0.0000208073,(GCF_001874945.1:0.0000016003,(GCF_001028265.1:0.0000016003,GCF_001612415.1:0.0000016003)0/75:0.0000021184)0/50:0.0000021184)0/14:0.0000021184)91.2/14:0.0000407221,((((GCF_000021245.2:0.0000016003,GCF_002143965.1:0.0000016003)0/45:0.0000016003,GCF_000177695.1:0.0000016003)0/31:0.0000016003,GCF_000177735.1:0.0000016003)91/20:0.0000401565,GCF_002210065.1:0.0000016003)79.5/80:0.0000830171)0/98:0.0000021184,(GCF_000794125.1:0.0000208315,(((GCF_001512075.1:0.0000000000,GCF_001512135.1:0.0000000000):0.0000000000,GCF_000969385.1:0.0000000000):0.0000016003,GCF_001512175.1:0.0000016003)0/60:0.0000021184)0/96:0.0000021184)78/98:0.0000207199,GCF_002082825.1:0.0000830819)98.9/99:0.0001454173,((GCF_001512055.1:0.0000016003,GCF_002741415.1:0.0000830364)0/78:0.0000016003,FCH35N5BBXX-wHAXPI020698:0.0000833452)100/100:0.0006040804)97.9/96:0.0001034496,((GCF_001907155.1:0.0000761152,GCF_900240205.1:0.0001139704)44.4/100:0.0000208011,FCH35N5BBXX-wHAXPI020692:0.0001315898)96.2/100:0.0000964525)74.5/90:0.0000206753)96.4/90:0.0000616085,(((((((((((GCF_001512095.1:0.0000412210,GCF_001512035.1:0.0000016003)95.4/100:0.0000620790,GCF_001512255.1:0.0000208310)0/5:0.0000016003,(((((GCF_001512015.1:0.0000000000,GCF_001512115.1:0.0000000000):0.0000000000,GCF_001511855.1:0.0000000000):0.0000016003,GCF_001511895.1:0.0000016003)0/88:0.0000016003,GCF_001511875.1:0.0000208352)97.4/100:0.0000829841,GCF_001512235.1:0.0000208311)0/36:0.0000016003)0/5:0.0000016003,(GCF_001511935.1:0.0000016003,GCF_001511975.1:0.0000016003)0/19:0.0000016003)80.8/50:0.0000208304,GCF_000369325.1:0.0019921627)0/76:0.0000017474,GCF_001657725.1:0.0000625135)87.1/100:0.0000208436,GCF_001612005.1:0.0000623353)0/45:0.0000017474,GCF_000830055.1:0.0000016003)0/12:0.0000017474,GCF_001549575.1:0.0000410564)0/42:0.0000017474,GCF_000069245.1:0.0002520645)0/37:0.0000017474,(GCF_000836625.1:0.0000208309,GCF_000763365.1:0.0000016003)97.4/100:0.0000829658)0/79:0.0000017474)83/85:0.0000206857,(((GCF_000586655.1:0.0000016003,(((GCF_000353775.1:0.0000016003,GCF_000354015.1:0.0000016003)100/100:0.0000129019,GCF_000353975.1:0.0008079460)100/72:0.0000074459,GCF_001028315.1:0.0000016003)0/19:0.0000016003)0/39:0.0000021420,GCF_000586635.1:0.0000016003)0/53:0.0000016003,GCF_001612455.1:0.0000208311)94.4/100:0.0000623378)0/68:0.0000015649,GCF_001512215.1:0.0000207188)94.3/84:0.0000827392,(GCF_002150485.1:0.0000016003,GCF_000369185.1:0.0000016003)74.4/100:0.0000207219)0/62:0.0000016003,(GCF_002724085.1:0.0000207796,GCF_002288625.1:0.0001082596)97.4/100:0.0001044483)82.2/84:0.0000207691,(((GCF_000177715.1:0.0000631206,(((GCF_002416475.1:0.0000016003,GCF_002416345.1:0.0000016003)0/99:0.0000016003,GCF_002416375.1:0.0000016003)92.8/100:0.0000209249,GCF_000305315.1:0.0000016003)0/88:0.0000016003)94.8/100:0.0000623575,(GCF_002119355.1:0.0000016003,GCF_002119265.1:0.0000016003)100/100:0.0006061320)0/66:0.0000015149,GCF_002927895.1:0.0001672264)0/87:0.0000015149)0/85:0.0000018950,(GCF_001907145.1:0.0002949018,GCF_000302275.1:0.0007959176)100/100:0.0029744400)99/97:0.0001861475,(GCF_002803025.1:0.0000016137,GCF_000021145.1:0.0000833275)93.4/45:0.0000620076)3.7/41:0.0000018462,(((((((((GCF_001444215.1:0.0000000000,GCF_000750855.1:0.0000000000):0.0000000000,GCF_001444265.1:0.0000000000):0.0000000000,GCF_001028305.1:0.0000000000):0.0000000000,GCF_001443265.1:0.0000000000):0.0000000000,GCF_001028385.1:0.0000000000):0.0000000000,GCF_001444225.1:0.0000000000):0.0000016003,(GCF_001444255.1:0.0000016003,GCF_001028335.1:0.0000016003)0/24:0.0000016003)0/99:0.0000016003,GCF_000731975.1:0.0000415314)100/100:0.0005218771,(GCF_000309195.1:0.0001050507,GCF_000305215.1:0.0000016003)88.2/100:0.0000410949)100/100:0.0005199150)97.3/97:0.0002769819,(((GCF_001399655.1:0.0000016003,GCF_001028325.1:0.0000624977)0/94:0.0000016003,GCF_000163375.2:0.0001062043)94.9/36:0.0000827147,(GCF_002137655.1:0.0000016003,GCF_000163355.2:0.0000832782)0/100:0.0000015635)100/100:0.0006185094)100/99:0.0025920481,GCF_000580975.1:0.0034385331)97.9/91:0.0006643510,((GCF_000876075.1:0.0001041266,GCF_000368545.1:0.0001248221)100/100:0.0031544222,((GCF_002928045.1:0.0000016003,GCF_002928075.1:0.0000267473)94.3/100:0.0001492475,GCF_000582355.1:0.0085471733)100/100:0.0030430514)85.3/94:0.0003456521)89.1/82:0.0002922446)100/86:0.0004662288,GCF_000966305.1:0.0032884311)100/99:0.0027415286,((((GCF_001573105.1:0.0000208365,GCF_000417785.2:0.0000016003)0/97:0.0000016003,GCF_000417805.2:0.0000016003)0/97:0.0000016003,(GCF_002249435.1:0.0000208447,GCF_002249365.1:0.0000410823)96.5/100:0.0000830367)74.7/99:0.0000207415,GCF_000805515.1:0.0001461687)100/100:0.0007823526)99.8/94:0.0002872409,(GCF_000805615.1:0.0000016003,GCF_000805635.1:0.0000016003)100/100:0.0002430751)96.5/94:0.0001765874,GCF_002082685.1:0.0001325044)91.7/94:0.0001283405,(((((((((((((((((((GCF_002136615.1:0.0000016003,GCF_002145435.1:0.0000016003)84.4/100:0.0000209320,(GCF_002182925.1:0.0000016003,GCF_002136885.1:0.0000412583)85.9/100:0.0000209321)0/44:0.0000021184,(((GCF_002142935.1:0.0000206011,GCF_002183035.1:0.0000016003)0/24:0.0000016003,(((((((((((((((((((((((((((GCF_002143785.1:0.0000000000,GCF_002143015.1:0.0000000000):0.0000000000,GCF_002182805.1:0.0000000000):0.0000000000,GCF_002137695.1:0.0000000000):0.0000000000,GCF_002138035.1:0.0000000000):0.0000000000,GCF_002138245.1:0.0000000000):0.0000000000,GCF_002183625.1:0.0000000000):0.0000000000,GCF_002182695.1:0.0000000000):0.0000000000,GCF_002138165.1:0.0000000000):0.0000000000,GCF_002183725.1:0.0000000000):0.0000000000,GCF_002143035.1:0.0000000000):0.0000000000,GCF_002947415.1:0.0000000000):0.0000000000,GCF_002184005.1:0.0000000000):0.0000000000,GCF_002182795.1:0.0000000000):0.0000000000,GCF_002182845.1:0.0000000000):0.0000000000,GCF_002145175.1:0.0000000000):0.0000000000,GCF_002183855.1:0.0000000000):0.0000000000,GCF_002183805.1:0.0000000000):0.0000000000,GCF_002143675.1:0.0000000000):0.0000000000,GCF_002184385.1:0.0000000000):0.0000000000,GCF_002182705.1:0.0000000000):0.0000000000,GCF_002136825.1:0.0000000000):0.0000000000,GCF_002182725.1:0.0000000000):0.0000000000,GCF_002143105.1:0.0000000000):0.0000000000,GCF_002184565.1:0.0000000000):0.0000000000,GCF_002182785.1:0.0000000000):0.0000000000,GCF_002183705.1:0.0000000000):0.0000016003,GCF_002183405.1:0.0000016003)0/22:0.0000016003)0/17:0.0000016003,((GCF_002137555.1:0.0000206015,GCF_002184025.1:0.0000412567)0/13:0.0000016003,GCF_002143405.1:0.0000016003)0/11:0.0000016003)0/9:0.0000021184)0/7:0.0000021184,GCF_002144685.1:0.0000016003)0/7:0.0000021184,(GCF_002182625.1:0.0000016003,(GCF_002143625.1:0.0000418094,GCF_002137475.1:0.0000016003)85/100:0.0000209320)0/18:0.0000021184)0/8:0.0000021184,(GCF_002143335.1:0.0000206011,GCF_002143095.1:0.0000209320)0/12:0.0000021184)0/56:0.0000021184,GCF_002143045.1:0.0000206011)0/77:0.0000021184,(((GCF_001939665.1:0.0001735776,((GCF_002762495.1:0.0000016003,GCF_002762545.1:0.0000016003)0/100:0.0000016003,GCF_002762535.1:0.0000016003)0/97:0.0000016003)88.4/97:0.0001950769,GCF_000581395.1:0.0010289684)100/94:0.0005987176,GCF_002142955.1:0.0000016003)100/100:0.0041244715)96.2/94:0.0000827756,((((GCF_002014155.1:0.0001050551,GCF_001664655.1:0.0000205938)0/11:0.0000021184,((GCF_000949065.2:0.0000016003,((((GCF_000810325.3:0.0000838796,GCF_000810305.3:0.0000205960)0/55:0.0000016003,GCF_000810345.3:0.0000016003)92/96:0.0000205938,((GCF_002017035.1:0.0000016003,(GCF_000811265.3:0.0000016003,GCF_000810085.3:0.0000016003)91.2/100:0.0000412436)86.7/100:0.0000205939,(GCF_000810025.3:0.0000016003,GCF_000811525.3:0.0000016003)83/100:0.0000205938)0/16:0.0000021184)0/9:0.0000021184,(GCF_002017105.1:0.0000016003,GCF_000811665.3:0.0000016003)0/11:0.0000021184)0/9:0.0000021184)0/12:0.0000021184,GCF_000515535.1:0.0000016003)0/9:0.0000021184)0/10:0.0000021184,(((GCF_002016935.1:0.0000016003,GCF_000811825.3:0.0000016003)0/90:0.0000016003,GCF_000810935.3:0.0000414727)83.6/96:0.0000205939,((GCF_000516075.1:0.0000016003,GCF_000809235.3:0.0000016003)85.4/99:0.0000205938,GCF_000811545.3:0.0000205947)0/11:0.0000021184)0/8:0.0000021184)0/8:0.0000021184,(((((((((((((((((((((((((((((((GCF_002016955.1:0.0000000000,GCF_000811705.3:0.0000000000):0.0000000000,GCF_000949045.2:0.0000000000):0.0000000000,GCF_000810605.3:0.0000000000):0.0000000000,GCF_000810065.3:0.0000000000):0.0000000000,GCF_000516335.2:0.0000000000):0.0000000000,GCF_001666705.1:0.0000000000):0.0000000000,GCF_002017285.1:0.0000000000):0.0000000000,GCF_002017515.1:0.0000000000):0.0000000000,GCF_002017195.1:0.0000000000):0.0000000000,GCF_002017265.1:0.0000000000):0.0000000000,GCF_000809405.3:0.0000000000):0.0000000000,GCF_000516055.1:0.0000000000):0.0000000000,GCF_002014265.1:0.0000000000):0.0000000000,GCF_000811785.3:0.0000000000):0.0000000000,GCF_001666325.1:0.0000000000):0.0000000000,GCF_000515435.1:0.0000000000):0.0000000000,GCF_000809425.3:0.0000000000):0.0000000000,GCF_000515495.1:0.0000000000):0.0000000000,GCF_002014175.1:0.0000000000):0.0000000000,GCF_000516115.1:0.0000000000):0.0000000000,GCF_002017795.1:0.0000000000):0.0000000000,GCF_000811585.3:0.0000000000):0.0000000000,GCF_000811625.3:0.0000000000):0.0000000000,GCF_000811725.3:0.0000000000):0.0000000000,GCF_002017255.1:0.0000000000):0.0000000000,GCF_002014355.1:0.0000000000):0.0000000000,GCF_002017735.1:0.0000000000):0.0000016003,GCF_000810045.3:0.0000016003)0/13:0.0000021184,GCF_000809945.1:0.0000412448)0/11:0.0000021184,GCF_000811685.3:0.0000016003)0/10:0.0000021184,((((GCF_002016775.1:0.0000016003,GCF_002017335.1:0.0000016003)86.1/100:0.0000205934,(GCF_000811005.3:0.0000016003,GCF_000949115.2:0.0000016003)0/100:0.0000016003)84.5/100:0.0000205945,GCF_002017745.1:0.0000016003)0/45:0.0000021184,(GCF_001665175.1:0.0000623583,GCF_002017705.1:0.0000205938)0/57:0.0000021184)0/10:0.0000021184)0/11:0.0000021184)0/93:0.0000021184)78.3/92:0.0000207813,GCF_002017605.1:0.0000206094)96.7/94:0.0000839453,GCF_000805035.1:0.0001863584)33.2/94:0.0000207814,GCF_000369285.1:0.0000398711)53/88:0.0000019639,(((GCF_001950155.1:0.0033236842,GCF_001950065.1:0.0000634847)75.7/100:0.0000209440,GCF_001950265.1:0.0001320658)87.1/100:0.0000814354,GCF_000981405.1:0.0000620472)0/88:0.0000021184)96.2/93:0.0000620004,((((GCF_000222265.1:0.0001088978,(GCF_000301315.1:0.0000016003,GCF_000301955.1:0.0000412593)76/100:0.0000208322)96/100:0.0000829836,(((((GCF_000611045.1:0.0000232906,GCF_000611105.1:0.0000597650)29/63:0.0000202588,GCF_000611185.1:0.0000647908)85.8/77:0.0000581631,GCF_000611545.1:0.0000016003)25.2/77:0.0000206684,(GCF_000611165.1:0.0001042123,GCF_000611085.1:0.0001042337)85.3/100:0.0000395315)59.9/100:0.0000430004,GCF_000611065.1:0.0000618909)0/100:0.0000016003)93.7/93:0.0000619883,GCF_000188215.1:0.0001042139)92.2/93:0.0000607179,(GCF_000498375.2:0.0007779802,(GCF_001864635.1:0.0003075501,GCF_000581415.1:0.0007934967)99.8/96:0.0005900887)100/100:0.0040593592)66.7/93:0.0000020914)0/58:0.0000018004,GCF_000367885.1:0.0000620524)0/14:0.0000018004,GCF_001420505.1:0.0000208228)0/24:0.0000018004,(((((GCF_002238075.1:0.0000016003,GCF_002634345.1:0.0000016003)91.9/100:0.0000208463,((GCF_002182385.1:0.0000624711,GCF_000335655.1:0.0001463860)92.9/96:0.0000620744,GCF_000302055.1:0.0001690466)0/51:0.0000016003)0/55:0.0000016003,(((GCF_000018445.1:0.0001256020,GCF_001420515.1:0.0000208237)95.7/100:0.0000829412,GCF_000189675.1:0.0000415913)88.7/96:0.0000409907,GCF_000368125.1:0.0000208289)98.8/100:0.0001245164)90.3/59:0.0000200693,(GCF_002753915.1:0.0000620756,GCF_000241725.1:0.0000208330)0/100:0.0000016003)93.6/93:0.0000828527,((((GCF_001612335.1:0.0000000000,GCF_001612365.1:0.0000000000):0.0000000000,GCF_001612395.1:0.0000000000):0.0000016003,GCF_001612355.1:0.0000016003)0/97:0.0000016003,(GCF_001414865.1:0.0000016003,(GCF_001612235.1:0.0000016003,GCF_001433675.1:0.0000016003)0/100:0.0000016003)94.7/100:0.0000410448)0/96:0.0000016003)90.3/59:0.0000200628)99.6/93:0.0002342490,(((((((((GCF_001949965.1:0.0000420760,GCF_001950035.1:0.0000016003)0/98:0.0000016003,GCF_001949955.1:0.0000016003)0/95:0.0000016003,GCF_001949945.1:0.0000016003)0/96:0.0000016003,(GCF_001950295.1:0.0000841948,GCF_001950195.1:0.0000208342)0/93:0.0000016003)0/97:0.0000016003,GCF_001707985.1:0.0000208199)85/100:0.0000208182,(((GCF_001541695.1:0.0000016003,GCF_001541685.1:0.0000016003)83.9/100:0.0000208326,GCF_001949935.1:0.0000208806)0/90:0.0000016003,GCF_001541525.1:0.0000016003)0/97:0.0000016003)92.4/100:0.0000472804,GCF_001950215.1:0.0000016003)77.9/100:0.0000233446,GCF_001708025.1:0.0000208203)92.8/100:0.0000706646,(GCF_001950085.1:0.0000016003,GCF_001950285.1:0.0000208263)75.8/100:0.0000208210)99.4/100:0.0002125336)87.3/76:0.0000424280,(((((((((((((GCF_002951095.1:0.0000016003,GCF_002950425.1:0.0000016003)0/97:0.0000016003,(GCF_002950515.1:0.0000016003,GCF_002950525.1:0.0000016003)85.9/100:0.0000208457)90.2/98:0.0000410879,(((GCF_002212165.1:0.0000016003,GCF_002212155.1:0.0000210461)0/95:0.0000016003,GCF_002212105.1:0.0000416843)97.4/98:0.0001051220,(GCF_002803655.1:0.0000208421,GCF_002837985.1:0.0000016003)95.4/100:0.0000830256)95.7/97:0.0000830186)74.9/95:0.0000208440,(GCF_002762505.1:0.0031306513,GCF_001939595.1:0.0001165095)75.1/97:0.0000284137)99.9/94:0.0003169545,GCF_000305255.1:0.0000016003)0/94:0.0000015708,GCF_000278605.1:0.0000016003)0/91:0.0000015708,GCF_002143835.1:0.0000016003)92.1/94:0.0000859178,FCH35N5BBXX-wHAXPI020693:0.0001467592)76.2/94:0.0000282521,GCF_001612315.1:0.0000207163)0/72:0.0000015708,GCF_001612285.1:0.0000016003)0/22:0.0000015708,GCF_001612155.1:0.0000016003)0/12:0.0000015708,((((GCF_001612185.1:0.0000000000,GCF_000163395.2:0.0000000000):0.0000000000,GCF_001576615.1:0.0000000000):0.0000000000,GCF_001612075.1:0.0000000000):0.0000000000,GCF_001612175.1:0.0000000000):0.0000016003)0/16:0.0000015708,GCF_001027885.1:0.0000016003)96.8/94:0.0001717243)9.4/36:0.0001267723)0/30:0.0000015581,(((((((((((((((((((((((((((((((((((((((((((((((((((((((((((((((((((((((((((((GCF_000588175.1:0.0002920947,GCF_000587975.1:0.0001246839)91.5/99:0.0000620511,((((((GCF_000587935.1:0.0000760881,(GCF_000584735.1:0.0001558762,GCF_000584435.1:0.0003449858)27.3/23:0.0000800873)42.1/22:0.0000306656,GCF_000581175.1:0.0003590866)74.1/22:0.0000237008,(GCF_000580575.1:0.0001933774,GCF_000587915.1:0.0001464214)0/22:0.0000016003)90.9/98:0.0000410429,GCF_000588295.1:0.0001667863)0/68:0.0000016003,GCF_000581575.1:0.0000208909)83.3/86:0.0000202577,(GCF_000681895.1:0.0000208307,(GCF_000583295.1:0.0002299342,GCF_000582945.1:0.0001247362)0/28:0.0000015819)99.9/90:0.0001875179)0/31:0.0000015813)96.8/99:0.0000829393,(GCF_000682135.1:0.0000016003,GCF_000681915.1:0.0000016003)84.4/97:0.0000208241)0/12:0.0000016003,(((GCF_000591975.1:0.0001667772,GCF_000581355.1:0.0000208714)78.3/93:0.0000208247,GCF_000581455.1:0.0000016003)83.3/93:0.0000208235,GCF_000580395.1:0.0001084024)0/14:0.0000016003)0/10:0.0000016003,GCF_000581615.1:0.0000620709)0/87:0.0000016003,(GCF_000580735.1:0.0001246664,((GCF_000588495.1:0.0000829865,GCF_000588435.1:0.0000625601)49.8/99:0.0000619844,(((GCF_000583255.1:0.0001042674,GCF_000588635.1:0.0005848269)89.7/100:0.0000410385,GCF_000584775.1:0.0001875639)74.2/99:0.0000208880,GCF_000682595.1:0.0005038322)76.2/96:0.0001040249)0/97:0.0000021184)90.5/94:0.0000620565)74/89:0.0000208133,(((((((GCF_000592635.1:0.0000620628,GCF_000591775.1:0.0000411341)77.1/89:0.0000208233,((((((GCF_000592035.1:0.0002554167,(GCF_000627715.1:0.0003131290,GCF_000592115.1:0.0000410482)75/76:0.0000208146)72.1/17:0.0000208291,(GCF_000591695.1:0.0000016003,GCF_000592175.1:0.0000208249)87.8/100:0.0000410496)76.4/22:0.0000208252,GCF_000592255.1:0.0001054172)49.7/89:0.0000126233,GCF_000681655.1:0.0000414521)100/59:0.0000076338,(((GCF_000592095.1:0.0000829580,GCF_000591615.1:0.0001459819)87.8/93:0.0000410460,GCF_000591595.1:0.0000016003)89.9/92:0.0000410387,((((((GCF_000592155.1:0.0003482792,(GCF_000627695.1:0.0006978767,GCF_000592195.1:0.0001594034)53.3/68:0.0000620604)74.9/56:0.0000254917,(GCF_000592135.1:0.0002292811,GCF_000592215.1:0.0002540032)58.3/70:0.0000667677)41.1/78:0.0000252885,GCF_000592335.1:0.0000829198)0/68:0.0000016003,GCF_000591755.1:0.0000208232)86.5/91:0.0000410385,(GCF_000591635.1:0.0000016003,GCF_000671655.1:0.0002737689)80.8/95:0.0000208239)89.4/93:0.0000410426,GCF_000592755.1:0.0000410394)78.1/91:0.0000208257)78.6/93:0.0000202566)0/16:0.0000016349,GCF_000681935.1:0.0000208249)0/15:0.0000016003)85.1/93:0.0000204940,((((((((((GCF_000591735.1:0.0000409694,(((((((GCF_000592695.1:0.0002108329,GCF_000592475.1:0.0001884917)87.9/82:0.0000414218,((((GCF_000583355.1:0.0001042322,GCF_000592675.1:0.0001465386)74.8/95:0.0000215962,(((GCF_000592735.1:0.0000208270,GCF_000592495.1:0.0001464762)78.9/92:0.0000208236,GCF_000591955.1:0.0001460127)0/93:0.0000016417,(GCF_000592435.1:0.0002083782,GCF_000592655.1:0.0001484236)88.5/93:0.0000612948)43/78:0.0000208276)86.9/77:0.0000408523,GCF_000592455.1:0.0001898244)0/70:0.0000016003,GCF_000591855.1:0.0002294615)82.4/72:0.0000410504)85.7/92:0.0000459067,GCF_000591815.1:0.0000992620)45.9/75:0.0000410443,(GCF_000591875.1:0.0004596045,GCF_000600915.1:0.0000593686)90.2/93:0.0000815461)74.7/76:0.0000252335,GCF_000600475.1:0.0001877653)77.4/89:0.0000203201,GCF_000592715.1:0.0000623770)39/90:0.0000208258,GCF_000600535.1:0.0002101696)0/84:0.0000016702)31.1/79:0.0000208237,(GCF_000581235.1:0.0000410474,GCF_000591835.1:0.0001246844)85.7/82:0.0000201749)0/82:0.0000016003,((((((GCF_000600375.1:0.0001667697,GCF_000600935.1:0.0003756596)93.2/95:0.0000620794,GCF_000600495.1:0.0000620671)88.8/96:0.0000410604,(GCF_000591715.1:0.0003547398,GCF_000611265.1:0.0003969184)97.3/95:0.0001042645)84.8/93:0.0000410403,GCF_000600595.1:0.0000620638)86.7/93:0.0000410506,GCF_000588215.1:0.0001247005)75.4/93:0.0000208270,GCF_000600515.1:0.0001247568)77.3/92:0.0000208230)0/10:0.0000016003,GCF_000591935.1:0.0000016003)0/11:0.0000016003,(GCF_000600575.1:0.0000410456,GCF_000600555.1:0.0001246753)91/99:0.0000410430)84/94:0.0000208236,((((((((((((((GCF_000592395.1:0.0001042001,GCF_000611345.1:0.0001247123)87.9/95:0.0000410576,GCF_000611425.1:0.0000208342)89.3/93:0.0000410769,(GCF_000592415.1:0.0000209320,GCF_000581375.1:0.0031279803)25.3/49:0.0000207263)90.1/54:0.0000624116,GCF_000584395.1:0.0002305923)0/43:0.0000015708,GCF_000681995.1:0.0000016003)0/35:0.0000016297,GCF_000592595.1:0.0000016003)0/34:0.0000015708,((GCF_000611405.1:0.0003129184,GCF_000611445.1:0.0001668169)98.4/94:0.0001246930,GCF_000592075.1:0.0000016003)83/87:0.0000208228)74/43:0.0000207732,((((((GCF_000600455.1:0.0002083435,GCF_000592235.1:0.0000829574)73.6/87:0.0000208170,GCF_000592575.1:0.0000620718)78.7/89:0.0000204849,(GCF_000592015.1:0.0000620622,GCF_000592375.1:0.0003403150)91.3/95:0.0000618314)76.5/78:0.0000208238,(GCF_000584115.1:0.0001877706,(GCF_000592355.1:0.0000016003,GCF_000611525.1:0.0004827087)91.8/92:0.0000618260)87.9/80:0.0000410391)90/79:0.0000410410,(GCF_000627375.1:0.0000620750,(((GCF_000591995.1:0.0000410431,GCF_000584155.1:0.0001476708)85.7/79:0.0000410511,GCF_000592515.1:0.0000410523)88/60:0.0000410541,((GCF_000611325.1:0.0001414508,GCF_000600395.1:0.0002137720)79.8/96:0.0000829879,GCF_000584195.1:0.0000456428)75.3/49:0.0000375790)76.4/29:0.0000208202)0/34:0.0000015995)74/15:0.0000202448,((GCF_000592615.1:0.0000621050,GCF_000592315.1:0.0000620630)0/10:0.0000016350,GCF_000592535.1:0.0000208247)0/23:0.0000016003)40.2/27:0.0000202567)0/70:0.0000016003,GCF_000681955.1:0.0000016003)0/10:0.0000015708,GCF_000681975.1:0.0000016003)0/6:0.0000015708,GCF_000681695.1:0.0000831415)0/48:0.0000015708,GCF_000592555.1:0.0000016003)0/87:0.0000015708,(GCF_000600415.1:0.0000660005,(GCF_000589435.1:0.0018613316,GCF_000584235.1:0.0001315568)100/100:0.0043063976)76.1/90:0.0000168017)94.7/93:0.0000629392,(GCF_000580555.1:0.0000410389,GCF_000580835.1:0.0000829612)97.8/100:0.0001042147)0/14:0.0000015708)0/9:0.0000016003,(GCF_000584075.1:0.0001246941,GCF_000581935.1:0.0001247786)73.7/100:0.0000208242)0/15:0.0000015708,GCF_000682395.1:0.0000208235)92.2/94:0.0000416266,(((GCF_000580335.1:0.0000210362,GCF_000581335.1:0.0001464113)0/19:0.0000016003,GCF_000580475.1:0.0000208251)0/30:0.0000015585,GCF_000581535.1:0.0004864196)82.6/94:0.0000208256)0/54:0.0000016003,GCF_000681735.1:0.0000016003)0/39:0.0000015253)0/7:0.0000015708,GCF_000681855.1:0.0000016003)0/2:0.0000015708,GCF_000580295.1:0.0000410415)0/11:0.0000015708,GCF_000681875.1:0.0000016003)0/25:0.0000015708,GCF_000580215.1:0.0000016003)0/73:0.0000015708)92.1/90:0.0000416256,(GCF_001666075.1:0.0002763833,(((((((((GCF_000588995.1:0.0001462092,(((GCF_000589455.1:0.0002500090,GCF_000589195.1:0.0001671475)92.1/94:0.0001042001,GCF_000589015.1:0.0000589851)40.9/81:0.0000653142,GCF_000627675.1:0.0062459305)39.1/28:0.0000239519)64.3/36:0.0000130918,(((((GCF_000589355.1:0.0001449918,GCF_000589515.1:0.0001258048)78.6/92:0.0000440388,GCF_000589595.1:0.0004194922)39.8/91:0.0000209381,GCF_000589375.1:0.0001898225)10.5/83:0.0000599893,GCF_000589295.1:0.0000016832)86.5/91:0.0000706280,GCF_000589035.1:0.0001781489)80.5/58:0.0000620776)72.9/36:0.0000358285,GCF_000589615.1:0.0001042005)88.2/93:0.0000486217,GCF_000588815.1:0.0000832073)91.1/45:0.0000725759,GCF_000681595.1:0.0012834508)90.2/44:0.0000732708,(GCF_000584555.1:0.0001455277,GCF_000588975.1:0.0041236086)58.4/92:0.0000420179)77.3/69:0.0000260361,GCF_000682655.1:0.0001251695)76.1/20:0.0000246929,((GCF_000589095.1:0.0002308409,GCF_000583475.1:0.0008569722)87/64:0.0001042025,GCF_000627355.1:0.0001657675)73.1/42:0.0000212817)89.2/69:0.0000498979,((GCF_000591895.1:0.0001042250,GCF_000682555.1:0.0001668655)75.4/94:0.0000202601,GCF_000583515.1:0.0001262976)88.2/95:0.0000410572)88.7/93:0.0000498867)0/67:0.0000017401)0/65:0.0000020776,((((GCF_001673895.1:0.0000000000,GCF_001666385.1:0.0000000000):0.0000000000,GCF_001669415.1:0.0000000000):0.0000016003,(GCF_001674575.1:0.0000016003,GCF_001674135.1:0.0000208548)0/13:0.0000016003)0/13:0.0000016003,GCF_001666425.1:0.0000208320)83.9/100:0.0000208258)0/4:0.0000021809,((((GCF_001666145.1:0.0000000000,GCF_001664725.1:0.0000000000):0.0000000000,GCF_001669705.1:0.0000000000):0.0000016003,GCF_001664885.1:0.0000016003)0/99:0.0000016003,GCF_001664575.1:0.0000410415)84.8/100:0.0000208240)0/4:0.0000021809,((GCF_001666175.1:0.0000016003,((((GCF_001669365.1:0.0000016003,(GCF_002017065.1:0.0000016003,GCF_002017615.1:0.0000016003)90.8/100:0.0000208235)0/100:0.0000016003,GCF_000811085.3:0.0000410442)84.4/100:0.0000208235,((GCF_001668645.1:0.0000016003,GCF_001666715.1:0.0000208236)0/12:0.0000016003,GCF_002017095.1:0.0000016003)0/7:0.0000016003)0/13:0.0000016003,GCF_002017205.1:0.0000016003)0/6:0.0000016003)0/79:0.0000016003,GCF_000809085.3:0.0000209123)94.6/100:0.0000410413)0/3:0.0000021809,(GCF_001664975.1:0.0000208243,GCF_001664965.1:0.0000016003)94.8/100:0.0000410415)0/3:0.0000021809,((GCF_001674865.1:0.0000016003,GCF_001668855.1:0.0000208239)78.5/100:0.0000208239,GCF_001669005.1:0.0000208242)86.9/100:0.0000410419)0/2:0.0000021809,(GCF_001674325.1:0.0000016003,GCF_001664835.1:0.0000016003)92.1/100:0.0000208241)0/4:0.0000021809,GCF_001666315.1:0.0000208250)0/4:0.0000021809,GCF_001668445.1:0.0000016003)0/2:0.0000016172,((GCF_001674885.1:0.0000000000,GCF_001673975.1:0.0000000000):0.0000000000,GCF_001666485.1:0.0000000000):0.0000016003)0/2:0.0000021809,((GCF_000453805.1:0.0000016003,((GCF_000353915.1:0.0000016003,GCF_000354115.1:0.0000016003)85.1/100:0.0000206412,GCF_000453325.1:0.0001051001)0/13:0.0000016003)0/11:0.0000016003,GCF_000581655.1:0.0000829394)82.5/91:0.0000208241)0/2:0.0000021809,GCF_002014245.1:0.0000208243)0/2:0.0000021809,(GCF_001433205.1:0.0000016003,GCF_001415695.1:0.0000620595)85.2/94:0.0000208241)0/2:0.0000021809,(GCF_001668935.1:0.0000016003,GCF_001668585.1:0.0037683583)0/75:0.0005887864)0/4:0.0000021809,GCF_001669595.1:0.0000208239)0/41:0.0000021809,GCF_001674015.1:0.0000016003)0/2:0.0000021809,((((GCF_001666085.1:0.0000000000,GCF_001669145.1:0.0000000000):0.0000000000,GCF_001666545.1:0.0000000000):0.0000000000,GCF_001674475.1:0.0000000000):0.0000016003,GCF_001674505.1:0.0000016003)97.3/100:0.0000829456)0/1:0.0000021809,GCF_001668995.1:0.0000016003)0/1:0.0000021809,(GCF_001674295.1:0.0000016003,GCF_001674435.1:0.0000410418)90.5/100:0.0000410417)0/4:0.0000021809,GCF_001518715.1:0.0001042099)0/3:0.0000021809,GCF_001674755.1:0.0000016003)0/4:0.0000021809,((((((GCF_001669575.1:0.0000000000,GCF_001668815.1:0.0000000000):0.0000000000,GCF_001674345.1:0.0000000000):0.0000000000,GCF_001674075.1:0.0000000000):0.0000016003,GCF_001668475.1:0.0000016003)0/8:0.0000016003,GCF_001673805.1:0.0000016003)0/91:0.0000016003,GCF_001666555.1:0.0000208240)86.2/100:0.0000208241)0/1:0.0000021809,GCF_000453765.1:0.0000016003)0/3:0.0000021809,GCF_001674155.1:0.0000016003)0/5:0.0000021809,GCF_001669225.1:0.0000208243)0/4:0.0000021809,((GCF_001674655.1:0.0000016003,GCF_001674395.1:0.0000016003)0/86:0.0000016003,GCF_001674735.1:0.0001042143)92/100:0.0000410416)0/4:0.0000021809,GCF_002017355.1:0.0000208340)0/6:0.0000021809,GCF_001666515.1:0.0001042102)0/3:0.0000021809,(GCF_001666155.1:0.0000016003,GCF_001666275.1:0.0000016003)91.7/100:0.0000208246)0/2:0.0000021809,((GCF_000453785.1:0.0000016003,GCF_000453905.1:0.0000016003)0/97:0.0000016003,GCF_000453305.1:0.0000411541)89.8/100:0.0000410430)0/4:0.0000021809,(GCF_001666465.1:0.0000399694,GCF_000581675.1:0.0004246982)0/88:0.0000022030)0/3:0.0000021809,GCF_001665205.1:0.0000208241)0/4:0.0000021809,GCF_001674035.1:0.0000410417)0/5:0.0000021809,GCF_000580935.1:0.0000829389)0/2:0.0000021809,GCF_000581815.1:0.0000411085)0/2:0.0000021809,((((GCF_000583595.1:0.0000830849,GCF_000682535.1:0.0000843463)87.5/96:0.0000416057,(GCF_000583495.1:0.0002504160,GCF_000584135.1:0.0002924528)73.1/41:0.0000208227)79.4/40:0.0000208235,(GCF_000592055.1:0.0000206810,GCF_000591795.1:0.0000016003)0/91:0.0000016003)0/41:0.0000016003,(GCF_000583555.1:0.0001048869,GCF_000588375.1:0.0001246442)43.7/41:0.0000410547)73.3/40:0.0000199028)0/15:0.0000022030,((((((((((((((((GCF_002182445.1:0.0000000000,GCF_002183285.1:0.0000000000):0.0000000000,GCF_002144975.1:0.0000000000):0.0000000000,GCF_002137035.1:0.0000000000):0.0000000000,GCF_002137715.1:0.0000000000):0.0000000000,GCF_002183115.1:0.0000000000):0.0000016003,GCF_002138295.1:0.0000016003)0/30:0.0000016003,GCF_002183595.1:0.0000016003)0/68:0.0000016003,GCF_002183955.1:0.0000208312)0/80:0.0000016003,GCF_002183265.1:0.0000829942)91.6/100:0.0000410560,GCF_002183435.1:0.0000410565)0/79:0.0000016003,(((GCF_000301915.1:0.0000016003,GCF_000184475.1:0.0001756775)91.8/100:0.0000410569,GCF_002184035.1:0.0000830364)0/73:0.0000016003,(GCF_002137225.1:0.0000016003,GCF_002137565.1:0.0000016003)91.5/91:0.0000208316)0/37:0.0000016003)0/4:0.0000016003,(((GCF_002183085.1:0.0000000000,GCF_002183165.1:0.0000000000):0.0000016003,((GCF_002950895.1:0.0000016003,GCF_002950925.1:0.0000831189)84.8/100:0.0000208318,(GCF_002950455.1:0.0000016003,((GCF_002951215.1:0.0000000000,GCF_002951345.1:0.0000000000):0.0000016003,GCF_002951255.1:0.0000016003)0/27:0.0000016003)0/88:0.0000016003)87.2/98:0.0000208324)0/7:0.0000016003,GCF_002138315.1:0.0000016003)0/5:0.0000016003)0/10:0.0000016003,GCF_002137995.1:0.0000208318)0/88:0.0000016003,(GCF_002143235.1:0.0000621269,GCF_002154155.1:0.0000441422)94.1/89:0.0000620673)0/18:0.0000016003,(GCF_000335675.1:0.0000208319,GCF_000222225.1:0.0003188733)74.8/98:0.0000208248)0/39:0.0000016003,((GCF_000222285.1:0.0001263372,GCF_000581635.1:0.0026964045)100/95:0.0009419277,GCF_000309175.1:0.0000212590)98.2/92:0.0001448313)96.5/62:0.0000828097)0/1:0.0000022030,(GCF_001674085.1:0.0000410417,GCF_001674235.1:0.0000016003)82.4/100:0.0000208241)0/0:0.0000022030,((((((((((GCF_000600695.1:0.0004386956,GCF_000600655.1:0.0000832396)73.5/91:0.0000208277,(((GCF_000627535.1:0.0003744260,(GCF_000627575.1:0.0002724062,GCF_000600715.1:0.0005911282)92.6/55:0.0001050316)44.6/49:0.0000416184,GCF_000671495.1:0.0002921504)86.3/91:0.0000419422,GCF_000627595.1:0.0001247041)89.1/91:0.0000410473)89.4/94:0.0000410457,GCF_000600675.1:0.0000620647)93.9/94:0.0000798302,((((GCF_000627555.1:0.0001875195,((GCF_000600635.1:0.0000830179,GCF_000627495.1:0.0001042391)94.6/98:0.0000829706,GCF_000600615.1:0.0001471192)92.4/70:0.0000620641)72.2/59:0.0000202359,(GCF_000671555.1:0.0002297661,GCF_000671535.1:0.0002297544)92.2/100:0.0000620649)89.6/90:0.0000560470,GCF_000627615.1:0.0001099883)75.8/61:0.0000448863,GCF_000627515.1:0.0001992311)40.7/81:0.0000264585)94/96:0.0000658192,(GCF_000581495.1:0.0000016003,GCF_000589495.1:0.0001246817)78.8/14:0.0000208236)77.2/13:0.0000208243,GCF_000591655.1:0.0000208258)0/13:0.0000016003,((((((((GCF_000682175.1:0.0001461762,GCF_000589395.1:0.0005726343)85.5/43:0.0000415505,GCF_000583455.1:0.0001460122)73.2/40:0.0000208265,((GCF_000589475.1:0.0002685352,((GCF_000588915.1:0.0004886398,GCF_000589635.1:0.0004217728)90.9/99:0.0001627002,GCF_000588955.1:0.0004001080)42/67:0.0000348855)95.9/95:0.0001206891,(GCF_000588935.1:0.0001623295,GCF_000588735.1:0.0002154568)72.1/92:0.0000620747)76.8/41:0.0000273820)74.9/59:0.0000208258,((GCF_000682455.1:0.0000620982,GCF_000671575.1:0.0001668421)76.3/95:0.0000208288,GCF_000589835.1:0.0000412041)77/90:0.0000208252)81.6/59:0.0000208327,((GCF_000584655.1:0.0002298495,GCF_000589535.1:0.0001247130)85.6/89:0.0000407435,(GCF_000589415.1:0.0001457103,(GCF_000588895.1:0.0003129355,GCF_000589275.1:0.0001051433)86.7/90:0.0000413600)39.3/70:0.0000208267)0/68:0.0000016003)77.8/44:0.0000208240,(GCF_000589575.1:0.0000829578,(GCF_000592275.1:0.0001248357,GCF_000589555.1:0.0001042737)74.8/97:0.0000208163)78.8/95:0.0000208275)85.2/29:0.0000399400,((GCF_000591575.1:0.0001042931,GCF_000589075.1:0.0000829522)77.4/93:0.0000399147,GCF_000591675.1:0.0000015645)35.8/92:0.0000208250)76.3/20:0.0000219959,GCF_000589315.1:0.0001247440)77.6/13:0.0000208269)0/42:0.0000016003,((((GCF_000671515.1:0.0001875501,GCF_000588795.1:0.0002297586)88.2/92:0.0000410406,(GCF_000589735.1:0.0000016003,GCF_000587895.1:0.0001874792)78.5/89:0.0000208277)85.5/86:0.0000408718,(GCF_000627395.1:0.0025369248,GCF_000627415.1:0.0000840781)42/85:0.0000421140)74/75:0.0000209322,((GCF_000583435.1:0.0000209945,(GCF_000671435.1:0.0001047637,GCF_000682575.1:0.0001461082)75.7/91:0.0000208204)89/92:0.0000410465,(GCF_000611565.1:0.0000413853,GCF_000627335.1:0.0001460828)75.1/94:0.0000208261)0/22:0.0000016003)29.5/20:0.0000208027)74/17:0.0000197000,(((GCF_000681675.1:0.0000826345,(GCF_000584835.1:0.0001464589,GCF_000584755.1:0.0002510178)99.5/89:0.0002709783)0/79:0.0000016003,(GCF_000584475.1:0.0001244856,GCF_000584055.1:0.0001249245)90.5/85:0.0000620590)83.4/73:0.0000206822,(GCF_000580175.1:0.0013506650,GCF_000611505.1:0.0001678667)74.4/85:0.0000204285)0/46:0.0000016003)43.3/17:0.0000208030,(((((GCF_000588455.1:0.0001459962,GCF_000582335.1:0.0000016003)0/100:0.0000016003,(GCF_000584035.1:0.0002728101,GCF_000584675.1:0.0003992912)81.2/100:0.0000828757)87.8/98:0.0000406760,GCF_000627735.1:0.0003561199)76.7/98:0.0000208217,(GCF_000588155.1:0.0000620685,GCF_000588695.1:0.0001459872)75.1/87:0.0000208239)95/83:0.0000620541,((GCF_000581015.1:0.0000829466,GCF_000580235.1:0.0000418577)0/81:0.0000016003,(GCF_000583575.1:0.0000829935,GCF_000583535.1:0.0000016003)85.1/91:0.0000208334)0/25:0.0000016003)74/19:0.0000197440)0/51:0.0000021809)0/1:0.0000022030,(GCF_001673875.1:0.0000410414,GCF_001668535.1:0.0001042091)76.7/100:0.0000208247)0/1:0.0000022030,(((GCF_000453585.1:0.0001044105,(GCF_000600435.1:0.0010008928,(GCF_000589715.1:0.0004996781,GCF_000592295.1:0.0001897421)2.5/98:0.0000830740)92.9/98:0.0000642116)87.1/97:0.0000410633,GCF_001674585.1:0.0000208338)0/85:0.0000019332,((((GCF_002951315.1:0.0000411127,GCF_001864665.1:0.0001344673)97.6/99:0.0001358149,GCF_002212115.1:0.0058027174)94.7/97:0.0001572183,GCF_002634325.1:0.0002940511)99.3/97:0.0002500288,GCF_002154215.1:0.0000715010)98.5/97:0.0002494669)100/100:0.0029947562)0/2:0.0000022030,GCF_001669605.1:0.0000016003)0/2:0.0000022030,GCF_000589055.1:0.0000411784)0/2:0.0000022030,GCF_001665125.1:0.0000208241)0/2:0.0000022030,(((GCF_001674785.1:0.0000000000,GCF_001674765.1:0.0000000000):0.0000016003,GCF_001674845.1:0.0000016003)74/100:0.0000208243,GCF_001666105.1:0.0000829399)88.1/98:0.0000410433)0/2:0.0000022030,GCF_000297955.1:0.0001687307)0/2:0.0000022030,GCF_001674835.1:0.0000016003)0/3:0.0000022030,GCF_001665285.1:0.0000206344)0/3:0.0000022030,GCF_001668775.1:0.0000208242)0/2:0.0000022030,((GCF_001673915.1:0.0000000000,GCF_001674915.1:0.0000000000):0.0000016003,GCF_001668865.1:0.0000016003)95.8/100:0.0000410422)0/3:0.0000022030,GCF_001673795.1:0.0000208242)0/2:0.0000022030,GCF_001669025.1:0.0000410422)0/4:0.0000022030,GCF_001666575.1:0.0000206228)0/4:0.0000022030,GCF_001664755.1:0.0000016003)0/4:0.0000022030,GCF_001674805.1:0.0000016003)0/8:0.0000022030,GCF_001669175.1:0.0000016003)0/5:0.0000022030,GCF_001668465.1:0.0000016003)0/6:0.0000015145,GCF_001669255.1:0.0000016003)0/6:0.0000015145,((((((((((((((((((((((((((((((((((((((((((((((((((((((((((((GCF_001664905.1:0.0000000000,GCF_001673815.1:0.0000000000):0.0000000000,GCF_001666065.1:0.0000000000):0.0000000000,GCF_001669105.1:0.0000000000):0.0000000000,GCF_001669305.1:0.0000000000):0.0000000000,GCF_001666405.1:0.0000000000):0.0000000000,GCF_001673985.1:0.0000000000):0.0000000000,GCF_002017395.1:0.0000000000):0.0000000000,GCF_001668755.1:0.0000000000):0.0000000000,GCF_002016815.1:0.0000000000):0.0000000000,GCF_001674115.1:0.0000000000):0.0000000000,GCF_001674415.1:0.0000000000):0.0000000000,GCF_001668945.1:0.0000000000):0.0000000000,GCF_001666395.1:0.0000000000):0.0000000000,GCF_001666235.1:0.0000000000):0.0000000000,GCF_001674515.1:0.0000000000):0.0000000000,GCF_000811015.3:0.0000000000):0.0000000000,GCF_001673825.1:0.0000000000):0.0000000000,GCF_001668835.1:0.0000000000):0.0000000000,GCF_001669435.1:0.0000000000):0.0000000000,GCF_001669645.1:0.0000000000):0.0000000000,GCF_001666645.1:0.0000000000):0.0000000000,GCF_001674245.1:0.0000000000):0.0000000000,GCF_001669295.1:0.0000000000):0.0000000000,GCF_001664665.1:0.0000000000):0.0000000000,GCF_001674165.1:0.0000000000):0.0000000000,GCF_001674485.1:0.0000000000):0.0000000000,GCF_001669425.1:0.0000000000):0.0000000000,GCF_001668515.1:0.0000000000):0.0000000000,GCF_001674705.1:0.0000000000):0.0000000000,GCF_000939485.2:0.0000000000):0.0000000000,GCF_002016735.1:0.0000000000):0.0000000000,GCF_001665045.1:0.0000000000):0.0000000000,GCF_001666305.1:0.0000000000):0.0000000000,GCF_001674045.1:0.0000000000):0.0000000000,GCF_001669525.1:0.0000000000):0.0000000000,GCF_001665985.1:0.0000000000):0.0000000000,GCF_001665215.1:0.0000000000):0.0000000000,GCF_001674315.1:0.0000000000):0.0000000000,GCF_001666635.1:0.0000000000):0.0000000000,GCF_001669635.1:0.0000000000):0.0000000000,GCF_001669265.1:0.0000000000):0.0000000000,GCF_001668555.1:0.0000000000):0.0000000000,GCF_001669095.1:0.0000000000):0.0000000000,GCF_001668765.1:0.0000000000):0.0000000000,GCF_001669675.1:0.0000000000):0.0000000000,GCF_001665055.1:0.0000000000):0.0000000000,GCF_001666565.1:0.0000000000):0.0000000000,GCF_001664735.1:0.0000000000):0.0000000000,GCF_001669695.1:0.0000000000):0.0000000000,GCF_002017115.1:0.0000000000):0.0000000000,GCF_001674215.1:0.0000000000):0.0000000000,GCF_000516295.1:0.0000000000):0.0000000000,GCF_001674365.1:0.0000000000):0.0000000000,GCF_001668915.1:0.0000000000):0.0000000000,GCF_001669455.1:0.0000000000):0.0000000000,GCF_001666255.1:0.0000000000):0.0000000000,GCF_001669115.1:0.0000000000):0.0000000000,GCF_001673955.1:0.0000000000):0.0000000000,GCF_001669195.1:0.0000000000):0.0000000000,GCF_001666625.1:0.0000000000):0.0000016003)0/4:0.0000015145,GCF_001669495.1:0.0000208330)0/4:0.0000015145,GCF_001673905.1:0.0000208242)0/7:0.0000015145,GCF_001664855.1:0.0000016003)0/4:0.0000015145,GCF_001665155.1:0.0000016003)0/4:0.0000015145,GCF_001668955.1:0.0000016003)0/2:0.0000015145,GCF_001664585.1:0.0000016003)0/3:0.0000015145,(GCF_001674425.1:0.0000016003,GCF_001674555.1:0.0000016003)91.2/100:0.0000208241)0/7:0.0000015145,(((GCF_001674605.1:0.0000016003,GCF_001674635.1:0.0000016003)97.9/100:0.0000132654,GCF_000581515.1:0.0007746644)0/45:0.0000016568,(GCF_000333715.1:0.0000211547,GCF_000333735.1:0.0001317507)78.6/99:0.0000207059)100/88:0.0000058899)94.1/88:0.0000789708,GCF_001432445.1:0.0000645017)88.6/93:0.0000526152,GCF_000297515.1:0.0001874865)99.9/93:0.0003177011,(((((((GCF_001861455.1:0.0000016003,GCF_001861745.1:0.0000016003)93.6/100:0.0000410448,(GCF_000804735.1:0.0000016003,((GCF_001573085.1:0.0000207865,GCF_000787355.1:0.0000209814)0/35:0.0000016003,GCF_000804665.1:0.0000208253)0/9:0.0000016003)0/9:0.0000016003)0/18:0.0000016003,(GCF_000804655.1:0.0000000000,GCF_000804715.1:0.0000000000):0.0000016003)0/99:0.0000016003,GCF_000804745.1:0.0000208246)0/95:0.0000016003,((GCF_002950495.1:0.0000016003,GCF_002762155.1:0.0000620820)0/99:0.0000016003,(GCF_002212685.1:0.0000016003,GCF_002212715.1:0.0000016003)99.9/100:0.0002723181)89.6/36:0.0000829913)75.6/36:0.0000207890,(GCF_001902375.1:0.0000016003,GCF_000419385.1:0.0000016003)86/100:0.0000208251)0/29:0.0000016003,((GCF_000299655.1:0.0000016003,GCF_000299675.1:0.0000830507)78.4/91:0.0000208161,GCF_000805295.1:0.0000208723)99.5/94:0.0001667029)87/88:0.0000409710)99.3/47:0.0002386212)94.1/93:0.0000826648,(((GCF_002093815.1:0.0000016003,GCF_000805205.1:0.0000208258)0/43:0.0000016003,(GCF_000226275.1:0.0001702285,GCF_000804895.1:0.0000208256)0/37:0.0000016003)0/40:0.0000016003,GCF_002085505.1:0.0000410439)98.9/100:0.0001664913)85.2/67:0.0000116019,GCF_000811605.3:0.0001078891)100/71:0.0000159793,(GCF_000342065.1:0.0000712778,GCF_000186645.1:0.0000642120)96.2/95:0.0000951593)0/71:0.0000017026,((((GCF_001863405.1:0.0000016003,(GCF_001617945.1:0.0000016003,GCF_001617915.1:0.0000016003)92.7/100:0.0000208260)0/10:0.0000016003,((GCF_001680185.1:0.0000016003,GCF_001661665.1:0.0001039544)0/86:0.0000016003,GCF_001863335.1:0.0000016003)0/47:0.0000016003)0/12:0.0000016003,GCF_001680195.1:0.0000016003)95.3/99:0.0000624118,(GCF_001704685.1:0.0000276264,GCF_001640065.1:0.0004951766)89/96:0.0000553061)75.6/94:0.0000208254)0/71:0.0000017026,(((((((GCF_000682495.1:0.0000629533,GCF_000582215.1:0.0002098301)79/69:0.0000607034,(GCF_000589815.1:0.0000636694,((((GCF_000589655.1:0.0002719671,GCF_000589795.1:0.0001460289)96.4/22:0.0001125128,GCF_000583335.1:0.0000747773)79.7/18:0.0000624329,GCF_000589755.1:0.0000746964)76.3/18:0.0000287833,(GCF_000587875.1:0.0000835691,(GCF_000682115.1:0.0003808122,GCF_000589775.1:0.0002510280)91.6/69:0.0000623834)76.7/16:0.0000208177)90.6/100:0.0000611651)62.3/68:0.0000410416)0/65:0.0000016003,((GCF_000583315.1:0.0002096859,GCF_000588055.1:0.0000206166)0/67:0.0000016473,(GCF_000589675.1:0.0000277914,GCF_000583235.1:0.0001878018)82.3/96:0.0000552904)88.6/73:0.0000406980)0/62:0.0000016003,GCF_000682075.1:0.0000016003)0/61:0.0000016003,GCF_000588655.1:0.0001039214)82.9/73:0.0000208209,GCF_000589695.1:0.0000016003)0/71:0.0000016003,GCF_000588555.1:0.0000410502)98.3/77:0.0001276605)100/71:0.0000314718,GCF_000966525.1:0.0000016003)0/54:0.0000016326,GCF_001442575.1:0.0000208424)93.7/43:0.0000915850,(GCF_900117735.1:0.0000016003,GCF_002082645.1:0.0000157210)68.3/79:0.0000058277)0/26:0.0000016694,GCF_001864535.1:0.0000445846)0/3:0.0000016694,GCF_001864755.1:0.0000208399)0/2:0.0000016694,(GCF_001416465.1:0.0000404385,GCF_001415815.1:0.0000016003)0/39:0.0000016694)0/3:0.0000016694,GCF_001433045.1:0.0000209543)0/1:0.0000016694,GCF_900117855.1:0.0000016003)0/1:0.0000016694,GCF_000453385.1:0.0000208848)0/2:0.0000016694,GCF_900117935.1:0.0000016003)0/1:0.0000016694,GCF_900117875.1:0.0000410713)0/1:0.0000016694,(GCF_001432755.1:0.0000402539,GCF_001415535.1:0.0000016003)0/86:0.0000016694)0/2:0.0000016694,GCF_000453285.1:0.0000208613)0/2:0.0000016694,((((((((((((GCF_001541775.1:0.0000016003,GCF_001541455.1:0.0000016003)95.5/100:0.0000624568,(GCF_001541795.1:0.0000016003,(GCF_001541725.1:0.0000208940,GCF_001950165.1:0.0000442288)0/89:0.0000016003)0/12:0.0000016003)0/11:0.0000016003,GCF_001541425.1:0.0000016003)0/11:0.0000016003,GCF_001541705.1:0.0000016003)0/10:0.0000016003,GCF_001541875.1:0.0000016003)0/7:0.0000016473,GCF_001541765.1:0.0000016003)85.1/99:0.0000215589,(GCF_000588575.1:0.0000016003,(((GCF_000588315.1:0.0001325833,GCF_000681835.1:0.0001181753)74.6/100:0.0000410631,GCF_000584175.1:0.0002855546)88.2/100:0.0000486833,(GCF_000682235.1:0.0000209738,GCF_000581795.1:0.0001042298)40.5/100:0.0000208406)0/76:0.0000016495)84.6/75:0.0000208408)0/67:0.0000016473,(GCF_000582115.1:0.0000836075,GCF_000581735.1:0.0000208469)77.2/100:0.0000208408)0/13:0.0000016473,GCF_001862385.1:0.0000624556)0/24:0.0000016473,GCF_000516595.2:0.0000208408)0/38:0.0000016473,GCF_000580375.1:0.0000624626)0/72:0.0000016473,(GCF_000359725.1:0.0000016003,GCF_000332855.1:0.0001040063)96.8/97:0.0000834651)95.2/72:0.0000659047)0/4:0.0000016694,GCF_001415715.1:0.0000016003)0/6:0.0000016694,GCF_001416275.1:0.0000208782)0/8:0.0000016694,GCF_900118035.1:0.0000016003)0/6:0.0000016694,GCF_000804795.1:0.0000016003)0/6:0.0000016694,GCF_000453845.1:0.0000016003)0/7:0.0000016694,(GCF_001861545.1:0.0000016003,GCF_001863955.1:0.0000410715)81.8/100:0.0000208400)0/4:0.0000016657,GCF_900118085.1:0.0000016003)0/8:0.0000016657,GCF_001415275.1:0.0000624535)0/19:0.0000016657,GCF_000368225.1:0.0000208398)0/11:0.0000016657,GCF_900117925.1:0.0000016003)0/2:0.0000016657,GCF_900117635.1:0.0000016003)0/6:0.0000016657,GCF_000453145.1:0.0000016003)0/9:0.0000016657,(GCF_002016865.1:0.0000016003,GCF_002017415.1:0.0000208406)93.8/100:0.0000410740)0/4:0.0000016657,GCF_001416095.1:0.0000016003)0/2:0.0000016657,((((GCF_001665065.1:0.0000016003,GCF_001664915.1:0.0000016003)0/100:0.0000016003,GCF_001664895.1:0.0000016003)90.9/100:0.0000208399,((((((GCF_001664985.1:0.0000000000,GCF_002017525.1:0.0000000000):0.0000000000,GCF_001672535.1:0.0000000000):0.0000000000,GCF_002017055.1:0.0000000000):0.0000000000,GCF_002017125.1:0.0000000000):0.0000000000,GCF_002017475.1:0.0000000000):0.0000016003,GCF_001922225.1:0.0000016003)0/86:0.0000016003)0/84:0.0000016003,GCF_002017685.1:0.0000208399)88.3/55:0.0000208402)0/3:0.0000016657,(GCF_001669355.1:0.0000016003,(GCF_001669535.1:0.0000016003,GCF_001674665.1:0.0000016003)86/100:0.0000208424)83.5/100:0.0000208398)0/4:0.0000016657,GCF_001415465.1:0.0000205049)0/4:0.0000016657,(GCF_900117565.1:0.0000016003,GCF_900117725.1:0.0000016003)91.8/100:0.0000208398)0/7:0.0000016657,GCF_000966495.1:0.0000208399)0/3:0.0000016657,((GCF_001617825.1:0.0000000000,GCF_001617885.1:0.0000000000):0.0000016003,GCF_001864615.1:0.0000016003)93.5/100:0.0000410731)0/5:0.0000016657,GCF_900117545.1:0.0000016003)0/47:0.0000016657,(GCF_001922205.1:0.0000016003,GCF_001922245.1:0.0000419741)84.2/100:0.0000208400)0/45:0.0000016657,GCF_000453525.1:0.0000208398)0/17:0.0000016657,GCF_900117755.1:0.0000016003)0/34:0.0000016657,(((((((((((((((((((((((((((((((((((((GCF_000453425.1:0.0000000000,GCF_900117825.1:0.0000000000):0.0000000000,GCF_900117575.1:0.0000000000):0.0000000000,GCF_900117715.1:0.0000000000):0.0000000000,GCF_900118115.1:0.0000000000):0.0000000000,GCF_900118005.1:0.0000000000):0.0000000000,GCF_900117555.1:0.0000000000):0.0000000000,GCF_900117525.1:0.0000000000):0.0000000000,GCF_001026965.1:0.0000000000):0.0000000000,GCF_900117485.1:0.0000000000):0.0000000000,GCF_900117695.1:0.0000000000):0.0000000000,GCF_900118145.1:0.0000000000):0.0000000000,GCF_001863855.1:0.0000000000):0.0000000000,GCF_001541045.2:0.0000000000):0.0000000000,GCF_000453405.1:0.0000000000):0.0000000000,GCF_900118025.1:0.0000000000):0.0000000000,GCF_900118125.1:0.0000000000):0.0000000000,GCF_900117495.1:0.0000000000):0.0000000000,GCF_900118015.1:0.0000000000):0.0000000000,GCF_900117765.1:0.0000000000):0.0000000000,GCF_000453345.1:0.0000000000):0.0000000000,GCF_001414645.1:0.0000000000):0.0000000000,GCF_900117945.1:0.0000000000):0.0000000000,GCF_001861865.1:0.0000000000):0.0000000000,GCF_001700395.1:0.0000000000):0.0000000000,GCF_000453865.1:0.0000000000):0.0000000000,GCF_000453545.1:0.0000000000):0.0000000000,GCF_900117625.1:0.0000000000):0.0000000000,GCF_001680305.1:0.0000000000):0.0000000000,GCF_900118105.1:0.0000000000):0.0000000000,GCF_001864395.1:0.0000000000):0.0000000000,GCF_000810585.3:0.0000000000):0.0000000000,GCF_900117745.1:0.0000000000):0.0000000000,GCF_900118135.1:0.0000000000):0.0000000000,GCF_001862635.1:0.0000000000):0.0000000000,GCF_900117905.1:0.0000000000):0.0000000000,GCF_000453365.1:0.0000000000):0.0000000000,GCF_001863865.1:0.0000000000):0.0000016003)0/10:0.0000016657,GCF_001416225.1:0.0000209669)0/18:0.0000016657,GCF_000805525.1:0.0000410714)0/21:0.0000016657,GCF_900117975.1:0.0000016003)0/58:0.0000016657,((GCF_000809645.3:0.0000016003,GCF_000515955.1:0.0000016003)0/100:0.0000016003,((GCF_000809625.3:0.0000016003,GCF_000809605.3:0.0000016003)0/52:0.0000016003,GCF_000515935.1:0.0000016003)84.5/100:0.0000208399)92.7/100:0.0000410714)0/15:0.0000016657,GCF_900117915.1:0.0000016003)0/8:0.0000016694,(GCF_900117535.1:0.0000208698,(GCF_001415095.1:0.0000016003,GCF_001416075.1:0.0000016003)99.9/100:0.0000136052)70.5/85:0.0000066150)0/3:0.0000016694,((((((GCF_900117895.1:0.0000000000,GCF_900117515.1:0.0000000000):0.0000000000,GCF_900117645.1:0.0000000000):0.0000000000,GCF_900117685.1:0.0000000000):0.0000000000,GCF_900117585.1:0.0000000000):0.0000016003,GCF_900117475.1:0.0000016003)0/89:0.0000016003,GCF_900117815.1:0.0000016003)92.6/96:0.0000208399)0/21:0.0000016694,GCF_001863135.1:0.0000410714)0/9:0.0000016694,GCF_900117955.1:0.0000016003)0/24:0.0000016694,(((((GCF_000515595.1:0.0000016003,GCF_000515615.1:0.0000016003)84.9/100:0.0000208600,GCF_000517485.2:0.0000208400)0/20:0.0000016003,GCF_000810365.3:0.0000208400)0/9:0.0000016003,(((((GCF_000810425.3:0.0000000000,GCF_002028485.1:0.0000000000):0.0000000000,GCF_000809065.3:0.0000000000):0.0000000000,GCF_000515455.1:0.0000000000):0.0000016003,GCF_002017765.1:0.0000016003)0/20:0.0000016003,(((((GCF_000811345.3:0.0000000000,GCF_000515635.1:0.0000000000):0.0000000000,GCF_000515735.1:0.0000000000):0.0000000000,GCF_000811205.3:0.0000000000):0.0000016003,GCF_000811305.3:0.0000016003)0/40:0.0000016003,GCF_000811365.3:0.0000016003)91.9/100:0.0000208400)0/12:0.0000016003)0/27:0.0000016003,GCF_000515895.1:0.0000208401)94.3/97:0.0000410721)0/25:0.0000016694,(GCF_001895985.1:0.0000016003,((GCF_000820665.1:0.0000016003,GCF_000820685.1:0.0000016003)96.2/100:0.0000835729,GCF_000509325.1:0.0001711832)0/95:0.0000016003)93/94:0.0000208423)0/17:0.0000016694,GCF_000804905.1:0.0000835595)0/22:0.0000016694,(((((((GCF_900117675.1:0.0000000000,GCF_900117835.1:0.0000000000):0.0000000000,GCF_900117995.1:0.0000000000):0.0000000000,GCF_900117865.1:0.0000000000):0.0000000000,GCF_900117805.1:0.0000000000):0.0000000000,GCF_900117665.1:0.0000000000):0.0000016003,GCF_900117655.1:0.0000016003)0/100:0.0000016003,GCF_900117615.1:0.0000208398)92.8/100:0.0000208398)0/15:0.0000016694,GCF_001806485.1:0.0001279474)0/4:0.0000016694,(GCF_000810685.3:0.0000016003,(GCF_000810765.3:0.0000016003,GCF_000810625.2:0.0000016003)0/23:0.0000016003)92.2/85:0.0000208398)0/34:0.0000016694,(((((((GCF_000939475.2:0.0000016003,GCF_000939425.2:0.0000016003)0/7:0.0000016003,GCF_001052325.1:0.0000016003)0/9:0.0000016003,(((((((((((((GCF_001531205.2:0.0000000000,GCF_001052775.1:0.0000000000):0.0000000000,GCF_000939535.2:0.0000000000):0.0000000000,GCF_000939405.2:0.0000000000):0.0000000000,GCF_001541035.2:0.0000000000):0.0000000000,GCF_000939395.2:0.0000000000):0.0000000000,GCF_000939495.2:0.0000000000):0.0000000000,GCF_001531455.2:0.0000000000):0.0000000000,GCF_000939615.2:0.0000000000):0.0000000000,GCF_001052015.1:0.0000000000):0.0000000000,GCF_000939565.2:0.0000000000):0.0000000000,GCF_001053695.1:0.0000000000):0.0000000000,GCF_000939555.2:0.0000000000):0.0000000000,GCF_000939635.2:0.0000000000):0.0000016003)0/14:0.0000016003,GCF_001059495.1:0.0000016003)0/15:0.0000016003,GCF_001541025.2:0.0000016003)0/20:0.0000016003,GCF_001052675.1:0.0000016003)0/59:0.0000016003,GCF_000939575.2:0.0000208394)91.3/100:0.0000208403)0/4:0.0000016657,GCF_001666475.1:0.0000016003)0/5:0.0000016657,((((GCF_900117845.1:0.0000016003,GCF_900117795.1:0.0000016003)0/12:0.0000016003,GCF_900117505.1:0.0000016003)0/10:0.0000016003,(((GCF_900117595.1:0.0000000000,GCF_900117705.1:0.0000000000):0.0000000000,GCF_900117885.1:0.0000000000):0.0000000000,GCF_900117605.1:0.0000000000):0.0000016003)0/10:0.0000016003,GCF_900117775.1:0.0000016003)91.3/100:0.0000208398)0/74:0.0000017816,GCF_900117985.1:0.0003188784)0/86:0.0000017521,((GCF_001415735.1:0.0000016003,GCF_001415255.1:0.0000644006)100/100:0.0021615134,(GCF_001415645.1:0.0000016003,GCF_001415765.1:0.0000016003)0/100:0.0000016003)72.7/95:0.0000208046)0/84:0.0000017521,((GCF_000810565.3:0.0000016003,(((((((((((((((((((((((((((((((((((((((((((((((((((GCF_000809565.3:0.0000000000,GCF_002014445.1:0.0000000000):0.0000000000,GCF_000516035.1:0.0000000000):0.0000000000,GCF_000811765.3:0.0000000000):0.0000000000,GCF_000810505.3:0.0000000000):0.0000000000,GCF_000810545.3:0.0000000000):0.0000000000,GCF_000809665.3:0.0000000000):0.0000000000,GCF_000808845.3:0.0000000000):0.0000000000,GCF_000809385.3:0.0000000000):0.0000000000,GCF_000809225.3:0.0000000000):0.0000000000,GCF_000810405.3:0.0000000000):0.0000000000,GCF_000810865.3:0.0000000000):0.0000000000,GCF_000949175.2:0.0000000000):0.0000000000,GCF_000809585.3:0.0000000000):0.0000000000,GCF_000811245.3:0.0000000000):0.0000000000,GCF_000516355.2:0.0000000000):0.0000000000,GCF_000516015.1:0.0000000000):0.0000000000,GCF_000809765.3:0.0000000000):0.0000000000,GCF_000811745.3:0.0000000000):0.0000000000,GCF_000515915.1:0.0000000000):0.0000000000,GCF_000810835.3:0.0000000000):0.0000000000,GCF_000811505.3:0.0000000000):0.0000000000,GCF_000810525.3:0.0000000000):0.0000000000,GCF_000809705.3:0.0000000000):0.0000000000,GCF_000516175.1:0.0000000000):0.0000000000,GCF_000809745.3:0.0000000000):0.0000000000,GCF_000808905.3:0.0000000000):0.0000000000,GCF_000515515.1:0.0000000000):0.0000000000,GCF_000809465.3:0.0000000000):0.0000000000,GCF_000809525.3:0.0000000000):0.0000000000,GCF_000810875.3:0.0000000000):0.0000000000,GCF_000810165.3:0.0000000000):0.0000000000,GCF_000811225.3:0.0000000000):0.0000000000,GCF_000809885.2:0.0000000000):0.0000000000,GCF_000515675.1:0.0000000000):0.0000000000,GCF_000811185.3:0.0000000000):0.0000000000,GCF_002017675.1:0.0000000000):0.0000000000,GCF_000808775.3:0.0000000000):0.0000000000,GCF_000810145.3:0.0000000000):0.0000000000,GCF_002028475.1:0.0000000000):0.0000000000,GCF_000516095.1:0.0000000000):0.0000000000,GCF_000515695.1:0.0000000000):0.0000000000,GCF_000810745.3:0.0000000000):0.0000016003,(((((GCF_000810725.3:0.0000016003,((((((((GCF_000810185.3:0.0000000000,GCF_000809215.3:0.0000000000):0.0000016003,GCF_000810645.3:0.0000016003)0/73:0.0000016003,(((((((GCF_000515995.2:0.0000633609,GCF_000516215.2:0.0003161179)0/85:0.0000016003,GCF_000811645.3:0.0000849444)0/84:0.0000016003,GCF_002028445.1:0.0000410714)0/56:0.0000016003,(GCF_000516195.2:0.0002090355,GCF_000809325.3:0.0000208395)0/77:0.0000016003)0/56:0.0000016003,GCF_000810265.3:0.0000016003)0/15:0.0000016003,GCF_000809725.3:0.0000016003)0/20:0.0000016003,GCF_000811565.3:0.0000016003)0/11:0.0000016003)0/9:0.0000016003,GCF_000811105.3:0.0000208406)0/23:0.0000016003,(((GCF_000809365.3:0.0000016003,GCF_000809485.3:0.0000016003)0/100:0.0000016003,GCF_000809685.3:0.0000208432)92.5/100:0.0000624642,(GCF_000811925.3:0.0000208480,(((GCF_002017425.1:0.0000000000,GCF_002016915.1:0.0000000000):0.0000000000,GCF_000811865.3:0.0000000000):0.0000016003,GCF_002017405.1:0.0000016003)0/100:0.0000016003)80/100:0.0000208401)77.7/100:0.0000208399)0/20:0.0000016003,((((GCF_002014235.1:0.0000016003,GCF_002014195.1:0.0000208396)0/8:0.0000016003,GCF_000515815.1:0.0000016003)0/8:0.0000016003,(GCF_000808925.3:0.0000016003,GCF_002014435.1:0.0000208397)0/7:0.0000016003)0/65:0.0000016003,(GCF_001666195.1:0.0000016003,GCF_001666665.1:0.0000208392)90.9/100:0.0000410710)84.9/100:0.0000208397)0/14:0.0000016003,GCF_000809985.3:0.0000016003)0/35:0.0000016003,GCF_000809205.3:0.0000016003)0/7:0.0000016003)0/10:0.0000016473,GCF_000809545.3:0.0000208586)0/31:0.0000016473,(((GCF_000809045.3:0.0000000000,GCF_000810245.3:0.0000000000):0.0000000000,GCF_000809005.3:0.0000000000):0.0000016003,GCF_002028535.1:0.0000016003)93.2/100:0.0000208398)0/10:0.0000016473,GCF_000810285.3:0.0000016003)0/10:0.0000016473,GCF_000810665.3:0.0000016003)0/10:0.0000016473)0/10:0.0000016473,GCF_000808765.2:0.0000016003)0/15:0.0000016473,GCF_000809305.3:0.0000016003)0/20:0.0000016473,GCF_000515475.1:0.0000208935)0/12:0.0000016473,(GCF_000810445.3:0.0000016003,GCF_000811485.3:0.0000016003)0/40:0.0000016473)0/18:0.0000016473,GCF_000810385.3:0.0000016003)0/25:0.0000016473,GCF_000808945.3:0.0000208398)0/53:0.0000016473,GCF_000811145.3:0.0000016003)0/47:0.0000016473,GCF_000515715.1:0.0000016003)0/22:0.0000016473)0/88:0.0000016473,GCF_000809785.3:0.0000208400)86/93:0.0000208408)0/84:0.0000017227,GCF_001665095.1:0.0000016003)0/90:0.0000017227)83.5/89:0.0000263802,GCF_000513795.2:0.0001050429)0/84:0.0000017227,GCF_000949195.2:0.0000016003)0/64:0.0000017227,GCF_000810915.3:0.0000016003)0/37:0.0000017227,GCF_000811905.3:0.0000016003)0/34:0.0000017227,GCF_000516235.1:0.0000016003)0/16:0.0000017227,((((((((((((GCF_000949055.2:0.0000000000,GCF_000811325.3:0.0000000000):0.0000000000,GCF_000810465.3:0.0000000000):0.0000000000,GCF_000810125.3:0.0000000000):0.0000000000,GCF_000515655.1:0.0000000000):0.0000000000,GCF_000809445.3:0.0000000000):0.0000000000,GCF_000811945.3:0.0000000000):0.0000000000,GCF_000809345.3:0.0000000000):0.0000000000,GCF_000808815.3:0.0000000000):0.0000000000,GCF_000949035.2:0.0000000000):0.0000000000,GCF_000810205.3:0.0000000000):0.0000000000,GCF_000810485.3:0.0000000000):0.0000000000,GCF_000515775.1:0.0000000000):0.0000016003)0/43:0.0000017227,GCF_000808785.3:0.0000016003)0/65:0.0000017227,GCF_000808885.3:0.0000016003)0/12:0.0000017227,GCF_000517505.1:0.0000016003)0/10:0.0000017227,GCF_000515555.1:0.0000016003)0/10:0.0000017227,GCF_000810905.3:0.0000016003)0/13:0.0000017227,GCF_000810945.3:0.0000016003)0/10:0.0000017227,GCF_000515875.2:0.0002546274)0/18:0.0000017227,GCF_000810825.3:0.0000208398)0/11:0.0000017227,GCF_000811285.3:0.0000016003)0/12:0.0000017227,GCF_000805125.1:0.0000835616)0/9:0.0000017227,(((GCF_001669505.1:0.0000410693,GCF_001669185.1:0.0000410690)0/77:0.0000016003,(GCF_001664645.1:0.0000016003,GCF_002017345.1:0.0000016003)0/34:0.0000016003)86.1/100:0.0000208404,GCF_001664805.1:0.0000016003)83.8/100:0.0000208399)0/15:0.0000017227,GCF_001640075.1:0.0000208396)0/19:0.0000017227,GCF_000515835.1:0.0000410716)0/15:0.0000017227,(((GCF_000809285.3:0.0000208803,GCF_000811165.3:0.0000208399)0/57:0.0000016003,(GCF_000809825.3:0.0000016003,GCF_000809805.3:0.0000016003)0/29:0.0000016003)0/73:0.0000016003,GCF_000808985.3:0.0000844105)90.4/96:0.0000410733)0/12:0.0000017227,GCF_000811405.3:0.0000016003)0/12:0.0000017227,GCF_000515975.1:0.0000016003)0/15:0.0000020745,(GCF_900118065.1:0.0000016003,GCF_900118155.1:0.0000016003)92.7/100:0.0000208398)0/79:0.0000020745,((((((((((GCF_000301615.1:0.0000000000,GCF_000302195.1:0.0000000000):0.0000000000,GCF_000302215.1:0.0000000000):0.0000000000,GCF_000301595.1:0.0000000000):0.0000016003,((((((GCF_000301275.1:0.0000016003,((((((((((GCF_002183245.1:0.0000016003,GCF_002183195.1:0.0000016003)0/28:0.0000016003,GCF_002183215.1:0.0000016003)0/92:0.0000016003,GCF_002184285.1:0.0000208481)91/100:0.0000410894,GCF_000939415.2:0.0001079100)0/7:0.0000019064,(GCF_002237955.1:0.0001039710,((((((GCF_002761575.1:0.0000000000,GCF_000314655.1:0.0000000000):0.0000000000,GCF_002416395.1:0.0000000000):0.0000016003,(GCF_002416435.1:0.0000016003,((GCF_002119295.1:0.0000000000,GCF_002119285.1:0.0000000000):0.0000016003,GCF_002119275.1:0.0000016003)94.3/100:0.0000410886)0/53:0.0000016003)0/19:0.0000016003,GCF_002143935.1:0.0000016003)0/19:0.0000016003,GCF_002416425.1:0.0000016003)0/52:0.0000016003,GCF_000278685.1:0.0000208485)94.8/98:0.0000625934)0/8:0.0000016709)0/17:0.0000019064,((GCF_002212285.1:0.0000205669,GCF_002212625.1:0.0000647982)99.7/100:0.0002088162,GCF_002212635.1:0.0000208485)89.4/96:0.0000410866)0/50:0.0000016709,(((((((((((((((GCF_002950975.1:0.0000000000,GCF_002950795.1:0.0000000000):0.0000000000,GCF_002182505.1:0.0000000000):0.0000000000,GCF_002184055.1:0.0000000000):0.0000000000,GCF_002138345.1:0.0000000000):0.0000000000,GCF_002183355.1:0.0000000000):0.0000000000,GCF_002137345.1:0.0000000000):0.0000000000,GCF_002951135.1:0.0000000000):0.0000000000,GCF_002137815.1:0.0000000000):0.0000000000,GCF_002138115.1:0.0000000000):0.0000000000,GCF_002136775.1:0.0000000000):0.0000016003,((GCF_002137525.1:0.0000016003,GCF_002183585.1:0.0000016003)92.4/100:0.0000208480,(GCF_002142995.1:0.0000208477,(GCF_002950655.1:0.0000208478,GCF_002950675.1:0.0001039662)78.1/100:0.0000208477)0/58:0.0000016003)0/8:0.0000016003)0/10:0.0000016003,GCF_002951275.1:0.0000208480)0/11:0.0000016003,(GCF_002145055.1:0.0000208477,(GCF_002184105.1:0.0000016003,GCF_002144725.1:0.0000016003)83.4/100:0.0000208478)0/26:0.0000016003)0/12:0.0000016003,(GCF_002950755.1:0.0000209168,GCF_002951335.1:0.0000835915)0/45:0.0000016003)0/11:0.0000016003,GCF_002184085.1:0.0000016003)94/99:0.0000208479)0/45:0.0000016709,GCF_000301575.1:0.0000016003)0/42:0.0000016709,((GCF_002183785.1:0.0000016003,GCF_002183365.1:0.0000016003)0/78:0.0000016003,((GCF_002144755.1:0.0000016447,GCF_002183185.1:0.0000016003)91.8/100:0.0001239618,GCF_002182895.1:0.0000208479)0/97:0.0000016003)94/96:0.0000410875)0/9:0.0000016709,(((((((((((GCF_002182645.1:0.0000000000,GCF_002143395.1:0.0000000000):0.0000000000,GCF_002143685.1:0.0000000000):0.0000000000,GCF_002182765.1:0.0000000000):0.0000000000,GCF_002182965.1:0.0000000000):0.0000000000,GCF_002143315.1:0.0000000000):0.0000000000,GCF_002136745.1:0.0000000000):0.0000000000,GCF_002183905.1:0.0000000000):0.0000000000,GCF_002143495.1:0.0000000000):0.0000000000,GCF_002184265.1:0.0000000000):0.0000016003,(((((((GCF_002182865.1:0.0000016003,((GCF_002183735.1:0.0000016003,GCF_002143795.1:0.0000016003)0/100:0.0000016003,GCF_002183485.1:0.0000624784)83.9/100:0.0000208477)0/10:0.0000016003,GCF_002182425.1:0.0000016003)0/75:0.0000016003,((((GCF_002183545.1:0.0000000000,GCF_002137875.1:0.0000000000):0.0000000000,GCF_002182365.1:0.0000000000):0.0000000000,GCF_002183555.1:0.0000000000):0.0000016003,GCF_002136935.1:0.0000016003)85.6/100:0.0000208477)83.4/35:0.0000208477,(GCF_002183815.1:0.0000016003,(GCF_002143265.1:0.0000016003,GCF_002183845.1:0.0000016003)92/100:0.0000410895)85.9/100:0.0000208475)0/13:0.0000016003,(((((((GCF_002137045.1:0.0000000000,GCF_002183765.1:0.0000000000):0.0000016003,GCF_002143775.1:0.0000016003)91.6/100:0.0000208474,(GCF_002183025.1:0.0001041270,GCF_002148725.1:0.0000208473)0/62:0.0000016003)0/18:0.0000016003,GCF_002143555.1:0.0000016003)0/62:0.0000016003,GCF_002951075.1:0.0000835884)84.9/100:0.0000208474,(((GCF_002137285.1:0.0000000000,GCF_002182875.1:0.0000000000):0.0000000000,GCF_002183945.1:0.0000000000):0.0000016003,GCF_002143655.1:0.0000016003)86/94:0.0000208476)0/14:0.0000016003,GCF_002136965.1:0.0000016003)0/12:0.0000016003)0/11:0.0000016003,(GCF_002183875.1:0.0000016003,(((GCF_002145065.1:0.0000000000,GCF_002183325.1:0.0000000000):0.0000016003,GCF_002183275.1:0.0000016003)84.1/100:0.0000208475,(GCF_002183665.1:0.0000016003,GCF_002182615.1:0.0000016003)84.1/100:0.0000208478)0/14:0.0000016003)0/8:0.0000016003)0/11:0.0000016003,GCF_002137795.1:0.0000016003)0/30:0.0000016003)0/72:0.0000016003,GCF_002138375.1:0.0000208476)84.1/98:0.0000208477)0/28:0.0000016709)0/20:0.0000016826,GCF_002951015.1:0.0000016003)0/48:0.0000016826,GCF_000301175.1:0.0000016003)0/10:0.0000016826,GCF_002137295.1:0.0000208476)0/37:0.0000016826,(GCF_000302095.1:0.0001328338,GCF_000308995.1:0.0000016003)0/90:0.0000016826)0/54:0.0000016826,GCF_002950995.1:0.0000016003)0/8:0.0000016826)0/42:0.0000016826,GCF_000302075.1:0.0000410969)0/8:0.0000016826,(GCF_002948475.1:0.0000016003,GCF_002951055.1:0.0000835893)82.9/100:0.0000208476)0/11:0.0000016826,(GCF_000301215.1:0.0000208771,GCF_000301375.1:0.0000016003)84.9/100:0.0000208476)0/11:0.0000016826,GCF_000301495.1:0.0000208476)0/93:0.0000016826,((GCF_000302015.1:0.0000016003,GCF_000301395.1:0.0000208779)0/100:0.0000016709,(GCF_000297915.1:0.0000016003,GCF_000692095.1:0.0000208451)96.7/98:0.0000835953)100/100:0.0004803208)81.3/13:0.0000208203,((((((((((((GCF_002951435.1:0.0000000000,GCF_002951415.1:0.0000000000):0.0000000000,GCF_002182955.1:0.0000000000):0.0000000000,GCF_002951155.1:0.0000000000):0.0000000000,GCF_002138005.1:0.0000000000):0.0000000000,GCF_002951175.1:0.0000000000):0.0000000000,GCF_002143425.1:0.0000000000):0.0000000000,GCF_002182605.1:0.0000000000):0.0000000000,GCF_002138215.1:0.0000000000):0.0000000000,GCF_002183635.1:0.0000000000):0.0000000000,GCF_002950615.1:0.0000000000):0.0000016003,((((((((GCF_002950545.1:0.0000000000,GCF_002950825.1:0.0000000000):0.0000000000,GCF_002950625.1:0.0000000000):0.0000016003,GCF_002950595.1:0.0000016003)0/96:0.0000016003,GCF_002950815.1:0.0000016003)92.1/100:0.0000208474,(((((((((((((((((((((GCF_900176715.1:0.0000016003,((GCF_002212245.1:0.0000016003,GCF_002212565.1:0.0003427169)0/97:0.0000015649,(GCF_002241095.1:0.0000018099,GCF_002212315.1:0.0018622016)91.9/95:0.0000197502)0/84:0.0000016003)0/40:0.0000016003,GCF_002212325.1:0.0000016003)0/11:0.0000016003,GCF_900175195.1:0.0000016003)0/33:0.0000016003,GCF_002212485.1:0.0000206392)0/23:0.0000021420,GCF_002212525.1:0.0000412841)0/17:0.0000021420,GCF_002212365.1:0.0000415005)0/11:0.0000021420,GCF_002241105.1:0.0000629054)0/24:0.0000021420,GCF_002212645.1:0.0001964171)0/12:0.0000021420,GCF_900117405.1:0.0000016003)0/8:0.0000015649,(((GCF_002212605.1:0.0000000000,GCF_900175185.1:0.0000000000):0.0000000000,GCF_900119395.1:0.0000000000):0.0000000000,GCF_002212465.1:0.0000000000):0.0000016003)0/11:0.0000015649,GCF_002212705.1:0.0000847101)0/98:0.0000015649,GCF_002212305.1:0.0000418523)87.5/100:0.0000208634,((((((GCF_002239865.1:0.0000000000,GCF_002249425.1:0.0000000000):0.0000000000,GCF_002249505.1:0.0000000000):0.0000016003,GCF_002249655.1:0.0000016003)0/11:0.0000016003,GCF_002249335.1:0.0000016003)0/13:0.0000016003,GCF_002249465.1:0.0000016003)91.2/100:0.0000410861,(GCF_002212405.1:0.0043096913,(GCF_002212385.1:0.0008913616,GCF_002212535.1:0.0003499974)91.5/100:0.0000217101)100/100:0.0000016826)78.7/100:0.0000206379)0/98:0.0000020419,(GCF_002212445.1:0.0001700611,GCF_002212235.1:0.0000694575)77.6/98:0.0000205857)0/12:0.0000020419,GCF_002863545.1:0.0000016003)0/29:0.0000020419,GCF_002265675.1:0.0000016003)0/19:0.0000020419,GCF_002261505.1:0.0000016003)0/30:0.0000020419,(GCF_002249265.1:0.0000016003,GCF_002249225.1:0.0000016003)84.2/100:0.0000208474)91.3/98:0.0000415699,(((((((((((GCF_002277505.1:0.0000016003,GCF_002277365.1:0.0000016003)0/96:0.0000016003,GCF_002277435.1:0.0000016003)0/15:0.0000016003,GCF_002277405.1:0.0000016003)0/90:0.0000016003,((((((((((GCF_002277385.1:0.0000000000,GCF_002277655.1:0.0000000000):0.0000000000,GCF_002277355.1:0.0000000000):0.0000000000,GCF_002277715.1:0.0000000000):0.0000000000,GCF_002277455.1:0.0000000000):0.0000000000,GCF_002277175.1:0.0000000000):0.0000000000,GCF_002277275.1:0.0000000000):0.0000000000,GCF_002277285.1:0.0000000000):0.0000000000,GCF_002277585.1:0.0000000000):0.0000000000,GCF_002277185.1:0.0000000000):0.0000016003,GCF_002277635.1:0.0000016003)0/10:0.0000016003)0/43:0.0000016003,(GCF_002277445.1:0.0000016003,GCF_002277225.1:0.0000208474)0/17:0.0000016003)0/24:0.0000016003,GCF_002277215.1:0.0000016003)0/25:0.0000016003,GCF_002277675.1:0.0000016003)92.9/99:0.0000208475,GCF_002277515.1:0.0000016003)0/16:0.0000016003,GCF_002277145.1:0.0000016003)0/14:0.0000016003,(((((GCF_002277705.1:0.0000000000,GCF_002277325.1:0.0000000000):0.0000000000,GCF_002277575.1:0.0000000000):0.0000000000,GCF_002277485.1:0.0000000000):0.0000000000,GCF_002277315.1:0.0000000000):0.0000000000,GCF_002277535.1:0.0000000000):0.0000016003)0/13:0.0000016003,(GCF_002277235.1:0.0000016003,GCF_002277605.1:0.0000016003)0/31:0.0000016003)96.4/100:0.0000624754)0/13:0.0000016327,((((GCF_002950715.1:0.0000000000,GCF_002951235.1:0.0000000000):0.0000016003,GCF_002951375.1:0.0000208491)0/9:0.0000016003,GCF_002950915.1:0.0000016003)0/26:0.0000016003,GCF_002950855.1:0.0001259193)83.4/98:0.0000208474)0/12:0.0000016327,(((GCF_002136705.1:0.0000000000,GCF_002143715.1:0.0000000000):0.0000000000,GCF_002182545.1:0.0000000000):0.0000016003,GCF_002143575.1:0.0000016003)94/100:0.0000410884)0/10:0.0000016327)0/11:0.0000016327,(GCF_002145195.1:0.0000410888,GCF_002183975.1:0.0000016003)82.4/100:0.0000208476)0/12:0.0000016327,GCF_002137445.1:0.0000208474)0/7:0.0000016327,GCF_002950725.1:0.0000016003)0/11:0.0000016327)0/6:0.0000016327,GCF_002143195.1:0.0000016003)0/12:0.0000016327)97.6/19:0.0000844759)0/79:0.0000016297,(((((GCF_001864455.1:0.0000208599,(((((GCF_001862665.1:0.0000016003,((((((((((((GCF_001863775.1:0.0000206505,GCF_001863395.1:0.0000016003)0/100:0.0000016003,GCF_001863345.1:0.0000016003)92.8/100:0.0000208399,GCF_001862395.1:0.0000016003)0/44:0.0000016003,GCF_001863275.1:0.0000016003)0/19:0.0000016003,GCF_001862775.1:0.0000016003)0/9:0.0000016003,GCF_001862735.1:0.0000016003)0/8:0.0000016003,GCF_001861655.1:0.0000016003)92/100:0.0000216882,GCF_001680265.1:0.0000016003)0/9:0.0000016003,GCF_001863875.1:0.0000016003)0/10:0.0000016003,GCF_001864045.1:0.0000624553)0/18:0.0000016003,GCF_001861615.1:0.0000016003)0/41:0.0000016003,GCF_001862135.1:0.0000016003)0/25:0.0000016003)0/24:0.0000016003,GCF_001862065.1:0.0000016003)0/18:0.0000016003,GCF_001862105.1:0.0000016003)0/14:0.0000016003,GCF_001864815.1:0.0000016003)0/33:0.0000016003,(GCF_001680285.1:0.0000000000,GCF_001680215.1:0.0000000000):0.0000016003)0/68:0.0000016003)78/97:0.0000216917,(((((((GCF_001680295.1:0.0000016003,(GCF_001680225.1:0.0000016003,GCF_002072795.1:0.0000205080)0/100:0.0000016003)95.7/100:0.0000624137,((GCF_001863145.1:0.0000016003,GCF_001864745.1:0.0000016003)0/10:0.0000016003,(GCF_001863165.1:0.0000016003,GCF_001861665.1:0.0000016003)0/10:0.0000016003)0/35:0.0000016003)83.1/35:0.0000208262,((((GCF_000787295.1:0.0000208458,(((((GCF_001806465.1:0.0000208564,GCF_002082625.1:0.0000208778)0/12:0.0000016003,GCF_001806445.1:0.0000016003)0/12:0.0000016003,GCF_001806425.1:0.0000016003)91.7/100:0.0000410449,((((((((GCF_002762115.1:0.0000410597,(GCF_002843665.1:0.0000205086,GCF_002762095.1:0.0001256609)0/99:0.0000021184)97.3/99:0.0000838338,GCF_002082845.1:0.0000016003)0/16:0.0000016003,GCF_000787225.1:0.0000016003)0/15:0.0000021184,GCF_002082705.1:0.0000016003)0/9:0.0000021184,(GCF_001680105.1:0.0000016003,GCF_001680115.1:0.0000016003)92.9/100:0.0000208265)0/10:0.0000021184,GCF_002082865.1:0.0000016003)0/7:0.0000021184,GCF_001514375.1:0.0000208263)0/27:0.0000021184,GCF_001806365.1:0.0000208262)0/19:0.0000021184)0/19:0.0000021184,GCF_002082885.1:0.0000208263)0/12:0.0000021184)0/33:0.0000021184,GCF_000804885.1:0.0000016003)0/27:0.0000021184,GCF_001806405.1:0.0000016003)0/97:0.0000021184,GCF_001543995.1:0.0000208255)93.2/98:0.0000411341)0/94:0.0000021184,GCF_001864655.1:0.0000016003)0/10:0.0000021184,(GCF_001855175.1:0.0000016003,GCF_000951165.1:0.0000016003)92.6/100:0.0000208315)0/92:0.0000021184,GCF_001862825.1:0.0000016003)0/96:0.0000021184,GCF_001863115.1:0.0000205496)83.2/98:0.0000401042)88.4/97:0.0000444861,((GCF_002249475.1:0.0000834995,GCF_900010325.1:0.0002713304)100/100:0.0005639670,(((((GCF_001573125.1:0.0000000000,GCF_000734775.1:0.0000000000):0.0000000000,GCF_001864385.1:0.0000000000):0.0000000000,GCF_001864285.1:0.0000000000):0.0000016003,GCF_001864375.1:0.0000016003)0/100:0.0000016003,GCF_000805115.1:0.0000206765)87.4/100:0.0000410396)100/100:0.0003336873)89.2/93:0.0000444911,(((((((FCH35N5BBXX-wHAXPI020701:0.0001257956,((GCF_000248275.1:0.0001205589,GCF_000189655.1:0.0000016003)96.7/100:0.0000923172,GCF_001618125.1:0.0000016003)0/96:0.0000019064)84.7/96:0.0000227678,GCF_000969465.1:0.0000016003)0/89:0.0000019064,GCF_000969365.1:0.0000016003)0/19:0.0000019064,GCF_900118045.1:0.0000016003)0/95:0.0000019064,GCF_000770905.1:0.0000201213)55.1/96:0.0000459531,(GCF_000804635.1:0.0000016003,(GCF_000787215.1:0.0000208390,GCF_000419425.1:0.0001045477)0/34:0.0000016003)0/70:0.0000019064)77.4/95:0.0000225197,GCF_001874915.1:0.0001053504)77.9/95:0.0000231196)0/84:0.0000020360,((GCF_900088705.1:0.0000016003,(GCF_900011305.1:0.0000016003,GCF_900010465.1:0.0000016003)99.6/100:0.0001492232)0/99:0.0000016709,(((((GCF_000804985.1:0.0000208398,GCF_001863545.1:0.0000208402)0/28:0.0000016003,GCF_000723125.1:0.0000016003)0/26:0.0000016003,((((((((GCF_001861385.1:0.0000016003,GCF_001861435.1:0.0000016003)91.7/100:0.0000208397,GCF_001862555.1:0.0000016003)0/15:0.0000016003,(GCF_001861785.1:0.0000016003,GCF_001863615.1:0.0000016003)0/14:0.0000016003)0/11:0.0000016003,GCF_000805225.1:0.0000016003)85.2/100:0.0000208398,GCF_001863065.1:0.0000208398)0/75:0.0000016003,((((((((((((GCF_001861975.1:0.0000000000,GCF_001951035.1:0.0000000000):0.0000000000,GCF_001292715.1:0.0000000000):0.0000000000,GCF_001864565.1:0.0000000000):0.0000000000,GCF_000787235.1:0.0000000000):0.0000000000,GCF_000723065.1:0.0000000000):0.0000000000,GCF_000787315.1:0.0000000000):0.0000000000,GCF_000804825.1:0.0000000000):0.0000000000,GCF_000804815.1:0.0000000000):0.0000000000,GCF_001863225.1:0.0000000000):0.0000000000,GCF_000805275.1:0.0000000000):0.0000000000,GCF_000787335.1:0.0000000000):0.0000000000,GCF_001887305.1:0.0000000000):0.0000016003)0/35:0.0000016003,GCF_000804975.1:0.0000016003)0/21:0.0000016003,GCF_001864015.1:0.0000208398)0/8:0.0000016003)0/75:0.0000016003,GCF_000723145.1:0.0000016003)0/75:0.0000016003,GCF_000805305.1:0.0000208521)94.6/81:0.0000410719)85.7/93:0.0000206104)0/84:0.0000020360)90.1/79:0.0000408056,(((((((((GCF_002249185.1:0.0000000000,GCF_002249245.1:0.0000000000):0.0000000000,GCF_002239735.1:0.0000000000):0.0000000000,GCF_002249135.1:0.0000000000):0.0000016003,GCF_002249525.1:0.0000016003)86.2/100:0.0000208468,GCF_002249605.1:0.0000208469)0/98:0.0000016003,GCF_002249405.1:0.0000412828)96.6/100:0.0000836064,((GCF_001806345.1:0.0000206920,GCF_001806385.1:0.0000016003)85.6/100:0.0000208393,GCF_001276055.1:0.0000016003)0/100:0.0000016003)98.7/98:0.0001038129,(((((((((((GCF_001910605.1:0.0000208397,(GCF_001910595.1:0.0000016003,GCF_001910675.1:0.0000016003)85.8/100:0.0000208402)0/13:0.0000016003,GCF_001664595.1:0.0000016003)0/10:0.0000016003,(((GCF_001910665.1:0.0000000000,GCF_001910685.1:0.0000000000):0.0000000000,GCF_001910585.1:0.0000000000):0.0000000000,GCF_001910615.1:0.0000000000):0.0000016003)82.5/95:0.0000208397,(GCF_001909135.1:0.0000016003,(GCF_000576535.1:0.0000016003,GCF_000695855.3:0.0001097978)0/8:0.0000009859)0/6:0.0000007874)0/4:0.0000015488,(((((GCF_000802885.1:0.0000000000,GCF_001861795.1:0.0000000000):0.0000000000,GCF_000761465.1:0.0000000000):0.0000000000,GCF_000805545.1:0.0000000000):0.0000000000,GCF_000969285.1:0.0000000000):0.0000000000,GCF_001861775.1:0.0000000000):0.0000016003)0/5:0.0000015944,GCF_000722985.1:0.0000016003)0/4:0.0000012284,GCF_002116575.1:0.0000205375)0/2:0.0000016364,GCF_000802895.1:0.0000208397)0/3:0.0000016003,(GCF_001864475.1:0.0000016003,GCF_001864505.1:0.0000016003)85/100:0.0000208397)0/6:0.0000010799,GCF_900118055.1:0.0005225827)0/8:0.0000031570,GCF_001624975.1:0.0000412980)0/3:0.0000061379)0/3:0.0000062324,(GCF_001008125.1:0.0000016003,(GCF_900157405.1:0.0000624720,FCH35N5BBXX-wHAXPI020700:0.0001467377)100/98:0.0000137951)0/11:0.0000063676)100/93:0.0000306793)73.1/47:0.0000207511,(((((GCF_000580895.1:0.0010473573,GCF_001863295.1:0.0000884208)100/86:0.0030570740,GCF_001862305.1:0.0000016003)100/100:0.0041201746,GCF_000591915.1:0.0007768035)84.5/85:0.0000407224,GCF_001862175.1:0.0000016003)95.6/85:0.0000838589,((GCF_001862885.1:0.0000016003,GCF_001863015.1:0.0000016003)0/91:0.0000016003,GCF_001862075.1:0.0023811181)0/88:0.0000016003)100/85:0.0030408783)0/78:0.0000016003,(((((((GCF_001863465.1:0.0000016003,GCF_001863055.1:0.0000016003)0/9:0.0000016003,GCF_001864305.1:0.0000016003)0/7:0.0000016003,((GCF_001864315.1:0.0000000000,GCF_001862535.1:0.0000000000):0.0000000000,GCF_001864795.1:0.0000000000):0.0000016003)96.8/100:0.0000624561,GCF_001862425.1:0.0000016003)0/9:0.0000016003,(((GCF_001863695.1:0.0000016003,((GCF_001863575.1:0.0000000000,GCF_001863625.1:0.0000000000):0.0000016003,GCF_001863535.1:0.0000016003)0/44:0.0000016003)92.5/100:0.0000208398,GCF_001862455.1:0.0000016003)0/10:0.0000016003,GCF_001862565.1:0.0000016003)0/9:0.0000016003)0/20:0.0000016003,((((((((((((((((((((((((((GCF_001864035.1:0.0000000000,GCF_001861585.1:0.0000000000):0.0000000000,GCF_001861475.1:0.0000000000):0.0000000000,GCF_001861905.1:0.0000000000):0.0000000000,GCF_001863455.1:0.0000000000):0.0000000000,GCF_001862875.1:0.0000000000):0.0000000000,GCF_001862615.1:0.0000000000):0.0000000000,GCF_001862645.1:0.0000000000):0.0000000000,GCF_001863555.1:0.0000000000):0.0000000000,GCF_001863665.1:0.0000000000):0.0000000000,GCF_001862505.1:0.0000000000):0.0000000000,GCF_001863205.1:0.0000000000):0.0000000000,GCF_001862145.1:0.0000000000):0.0000000000,GCF_001864195.1:0.0000000000):0.0000000000,GCF_001680365.1:0.0000000000):0.0000000000,GCF_001861535.1:0.0000000000):0.0000000000,GCF_001861895.1:0.0000000000):0.0000000000,GCF_001862485.1:0.0000000000):0.0000000000,GCF_001862715.1:0.0000000000):0.0000000000,GCF_001863475.1:0.0000000000):0.0000000000,GCF_001862185.1:0.0000000000):0.0000000000,GCF_001862855.1:0.0000000000):0.0000000000,GCF_001680395.1:0.0000000000):0.0000000000,GCF_001680375.1:0.0000000000):0.0000000000,GCF_001680425.1:0.0000000000):0.0000016003,GCF_001862055.1:0.0000016003)0/13:0.0000016003,(((GCF_001863085.1:0.0000016003,GCF_001862345.1:0.0000016003)0/8:0.0000016003,(GCF_001680445.1:0.0000016003,GCF_001861995.1:0.0000208395)0/13:0.0000016003)0/20:0.0000016003,GCF_001862975.1:0.0000016003)0/40:0.0000016003)0/23:0.0000016003)0/38:0.0000016003,((((((GCF_001862375.1:0.0000016003,GCF_001862035.1:0.0000208395)0/68:0.0000016003,GCF_001680345.1:0.0000016003)0/40:0.0000016003,GCF_001863905.1:0.0000016003)0/15:0.0000016003,GCF_001862585.1:0.0000016003)0/10:0.0000016003,((GCF_001862895.1:0.0000016003,((GCF_001680475.1:0.0000016003,GCF_001861855.1:0.0000208395)0/37:0.0000016003,GCF_001861695.1:0.0000016003)0/22:0.0000016003)0/20:0.0000016003,(GCF_001863235.1:0.0000016003,GCF_001861375.1:0.0000016003)0/9:0.0000016003)0/11:0.0000016003)0/11:0.0000016003,(GCF_001862475.1:0.0000016003,GCF_001617895.1:0.0000208397)0/11:0.0000016003)0/12:0.0000016003)0/79:0.0000016003)74.4/94:0.0000208105,(GCF_001862215.1:0.0000016003,GCF_001674255.1:0.0007976393)100/100:0.0034517007)0/100:0.0000016003,GCF_001861465.1:0.0000016003)0/13:0.0000016003,GCF_001861515.1:0.0000016003):0.0000016003,GCF_001861835.1:0.0000000000):0.0000000000,GCF_001862955.1:0.0000000000):0.0000000000,GCF_001862235.1:0.0000000000);
