# Supplementary material for: Evolutionarily stable gene clusters shed light on the common grounds of pathogenicity in the Acinetobacter calcoaceticus-baumannii complex
Source: PLoS Genet. 2022 Jun 2;18(6):e1010020. doi: 10.1371/journal.pgen.1010020 (PMC9162365; doi:10.1371/journal.pgen.1010020)
Supplement: S3 Data — (TAR.GZ) [file pgen.1010020.s015.tar.gz › Data_S3/1_supermatrix.fas.treefile.nwk]

(GCF_000584555.1:0.0001880888,((((((((((((((((((((((((((((((((((((((((((((((((((((((((((((((((GCF_002145325.1:0.0059026689,GCF_001707545.1:0.0060004819)85/67:0.0005841227,(GCF_001706115.1:0.0049993546,GCF_002863745.1:0.0053981451)100/88:0.0012674115)63.9/75:0.0004176379,(((GCF_002145355.1:0.0004417799,GCF_002145265.1:0.0005147557)100/100:0.0052408372,GCF_000588535.1:0.0054452101)99.3/72:0.0008114583,(GCF_001706035.1:0.0056093353,(GCF_000588515.1:0.0067879126,GCF_001936495.1:0.0049655820)16.4/63:0.0007378288)60.1/66:0.0004223852)97.2/73:0.0004684044)97.6/74:0.0003679058,((((((((((((((((GCF_001706775.1:0.0000405606,GCF_001706495.1:0.0000014251)98.9/100:0.0001769175,GCF_002138095.1:0.0001389678)100/100:0.0004740688,GCF_002137145.1:0.0002648682)100/100:0.0020934149,((GCF_001706055.1:0.0000014251,GCF_001706645.1:0.0000200625)0/100:0.0000019458,GCF_001706585.1:0.0000405147)98.3/100:0.0001411773)100/97:0.0017905762,(((((GCF_002143025.1:0.0001011594,((GCF_000315155.1:0.0000607263,GCF_002137125.1:0.0000607256)0/57:0.0000014251,GCF_001432935.1:0.0000405223)96.2/100:0.0000805038)0/100:0.0000015553,GCF_002902805.1:0.0001209967)0/73:0.0000019207,((GCF_002143135.1:0.0002244226,GCF_002137175.1:0.0001011260)0/46:0.0000016554,GCF_001706565.1:0.0001216741)100/96:0.0002026647)97.9/100:0.0001011356,((((GCF_001743435.1:0.0003848265,((GCF_002143515.1:0.0000607275,GCF_002136755.1:0.0000607281)0/100:0.0000015077,GCF_001415865.1:0.0038783649)82.4/100:0.0000397845)85.4/100:0.0000764049,((((GCF_002143895.1:0.0000607592,GCF_002144035.1:0.0000405345)100/100:0.0021257845,GCF_002144885.1:0.0003955145)100/100:0.0025677421,(GCF_000836015.1:0.0000016975,GCF_000369045.1:0.0000014251)100/100:0.0029830159)100/85:0.0011766243,GCF_001415895.1:0.0004051912)100/83:0.0008294827)71.8/83:0.0000448554,GCF_001432715.1:0.0009413126)100/82:0.0009766907,GCF_001706225.1:0.0016484398)100/82:0.0007862187)74.3/82:0.0000197828,GCF_000583395.1:0.0001822781)99.7/82:0.0003025628)100/85:0.0017359598,GCF_002137805.1:0.0002423707)100/85:0.0008001691,(((GCF_001706635.1:0.0000014251,GCF_001706575.1:0.0000014251)0/100:0.0000014251,GCF_001706205.1:0.0000199897)99.8/100:0.0002630827,GCF_001706555.1:0.0001616740)100/100:0.0008204244)99.7/76:0.0004250012,((((((GCF_001415485.1:0.0040516990,GCF_000529235.1:0.0000199909)0/76:0.0000014251,GCF_001706285.1:0.0001016734)0/71:0.0000015581,(GCF_000746375.1:0.0000405141,GCF_002137635.1:0.0000405121)77.4/100:0.0000199924)0/96:0.0000019177,GCF_000230465.1:0.0000608714)97.5/100:0.0001204779,GCF_002137615.1:0.0000819232)75.2/84:0.0001578214,GCF_001706425.1:0.0017747294)100/98:0.0006155985)100/76:0.0006199922,(((GCF_001414705.1:0.0002241784,GCF_002145315.1:0.0000199842)100/100:0.0004646620,(GCF_001706315.1:0.0000405033,GCF_001706415.1:0.0000806246)100/100:0.0016666926)95.2/90:0.0001607437,(GCF_001706305.1:0.0081507983,GCF_000934125.1:0.0007346399)100/93:0.0061775788)100/92:0.0007233042)100/79:0.0010333486,(((((((((GCF_002927935.1:0.0000014251,GCF_002927865.1:0.0000014251)84.5/100:0.0000199957,(GCF_000580955.1:0.0000200014,GCF_000681535.1:0.0000607714)0/86:0.0000014553)95.9/98:0.0000607255,GCF_002761185.1:0.0001011817)0/83:0.0000017140,(((GCF_002145235.1:0.0001416454,(GCF_002143255.1:0.0000407018,GCF_002143505.1:0.0001819677)0/60:0.0000014251)0/39:0.0000014251,((((GCF_001706045.1:0.0000200005,GCF_000580855.1:0.0002031426)0/55:0.0000014670,GCF_001706505.1:0.0000014251)0/25:0.0000014670,(GCF_001706665.1:0.0000014251,(GCF_000163635.1:0.0000200000,GCF_001706695.1:0.0001011744)0/37:0.0000014670)0/22:0.0000014670)0/37:0.0000014670,GCF_001706365.1:0.0000199995)0/58:0.0000014251)0/34:0.0000014251,GCF_002161985.1:0.0001027703)0/82:0.0000014251)75.2/99:0.0000199989,(((((GCF_001713685.1:0.0000406768,(GCF_002740785.1:0.0000014251,GCF_002740745.1:0.0000014251)76.9/100:0.0000199950)77.3/100:0.0000198051,(GCF_001433225.1:0.0000607352,GCF_001415585.1:0.0000014251)0/100:0.0000014251)0/71:0.0000015670,(GCF_002740805.1:0.0000015832,(GCF_002740775.1:0.0000014251,GCF_002740735.1:0.0000014251)0/100:0.0000015714)86.4/100:0.0000199952)85.2/100:0.0000199956,(GCF_001432775.1:0.0000405261,(GCF_002137885.1:0.0000806283,GCF_002137115.1:0.0000805132)0/88:0.0000014308)0/86:0.0000014332)0/85:0.0000013695,GCF_000584215.1:0.0005713584)98.1/100:0.0001011883)74.9/72:0.0000187158,((GCF_000588415.1:0.0004069085,((GCF_000584015.1:0.0000611264,GCF_002137365.1:0.0001210005)93.6/100:0.0000607122,GCF_001415935.1:0.0000811281)99.9/100:0.0002027335)95/100:0.0000805131,(GCF_001416065.1:0.0002483876,GCF_000682355.1:0.0003063405)82.9/99:0.0000404203)0/79:0.0000015164)95.5/83:0.0001242110,(GCF_002143415.1:0.0003445385,(GCF_001706215.1:0.0000014251,GCF_001861625.1:0.0000442610)90.9/100:0.0000607445)99.2/100:0.0002208381)98.6/98:0.0002807146,GCF_001414725.1:0.0000717210)100/100:0.0008466475,((GCF_002138225.1:0.0000405342,GCF_001706715.1:0.0000607589)100/100:0.0012850274,GCF_002014165.1:0.0005018810)100/98:0.0010516341)99.9/87:0.0009699796)100/79:0.0011127350,GCF_000931915.1:0.0027054247)100/92:0.0030101104,(((((GCF_000582195.1:0.0007100347,GCF_000588395.1:0.0004328498)69.2/100:0.0000405152,(GCF_000949755.1:0.0000014251,GCF_000949735.1:0.0000200180)97.9/100:0.0001218983)100/100:0.0015636259,GCF_001716935.1:0.0019955621)100/100:0.0011270038,GCF_000581275.1:0.0021212383)100/100:0.0018846322,((((GCF_001432635.1:0.0000014251,GCF_001433295.1:0.0000014251)100/100:0.0016914994,GCF_001684275.1:0.0007350430)96.3/93:0.0002549418,GCF_001698835.1:0.0074397112)100/93:0.0012463984,GCF_001433125.1:0.0017896568)100/100:0.0031487558)92.5/93:0.0005428472)96.8/72:0.0005024394,((((GCF_000369025.1:0.0000396888,GCF_002251565.1:0.0000414011)100/100:0.0004373184,GCF_002136575.1:0.0002947250)100/100:0.0013035225,GCF_000584575.1:0.0022880781)100/100:0.0032814293,GCF_000302375.1:0.0051107056)98.6/86:0.0009572366)0/24:0.0004473848,(((((((((GCF_002137935.1:0.0000200217,(((((GCF_001415185.1:0.0000014251,GCF_001415175.1:0.0000014251)0/77:0.0000014251,GCF_001056355.1:0.0000200693)92.2/100:0.0000405391,(GCF_001415245.1:0.0000810491,GCF_001433185.1:0.0000608559)89.7/100:0.0000405390)0/64:0.0000014251,GCF_000582075.1:0.0003490249)82.5/79:0.0000200120,(GCF_900110525.1:0.0000806641,(GCF_002143175.1:0.0000607927,GCF_002144015.1:0.0000200179)0/63:0.0000014251)0/68:0.0000014251)88/100:0.0000405342)91.2/100:0.0000607454,GCF_002138235.1:0.0000608246)99.7/100:0.0001928531,(GCF_001706525.1:0.0024721380,GCF_001706435.1:0.0004141433)78/100:0.0001056011)100/100:0.0020091636,GCF_000681815.1:0.0013485118)100/100:0.0015096686,(GCF_001706065.1:0.0019394446,GCF_000588015.1:0.0004832283)100/100:0.0007379571)100/100:0.0011929732,(((GCF_000341835.1:0.0022710080,GCF_001706275.1:0.0019795482)100/99:0.0013344484,(GCF_001706125.1:0.0001420457,GCF_001415105.1:0.0002468331)99.3/100:0.0003253786)100/100:0.0030227252,GCF_001706355.1:0.0026513850)97.6/86:0.0005925467)100/86:0.0014562159,GCF_002158945.1:0.0032630082)100/92:0.0013660150,(GCF_001416335.1:0.0020549662,GCF_002143595.1:0.0017943060)100/100:0.0020191607)100/92:0.0014696788,(GCF_002016895.1:0.0000014251,GCF_002145415.1:0.0000201912)100/100:0.0041553362)99.8/92:0.0010650717)99.5/100:0.0006470055,((GCF_002927955.1:0.0066934506,GCF_001716945.1:0.0046077105)92.4/99:0.0009524574,GCF_001706135.1:0.0064529670)82.8/68:0.0003772434)99/68:0.0005825314,((((GCF_001716955.1:0.0052378416,GCF_001663695.1:0.0050448306)82.1/39:0.0008362168,GCF_001432835.1:0.0051163372)11.9/24:0.0002047267,(GCF_001713665.1:0.0050440131,GCF_001541635.1:0.0062048986)99.2/30:0.0008644540)99.9/100:0.0008855676,((GCF_001617545.1:0.0062881360,GCF_001005885.1:0.0115087537)66.1/68:0.0011000984,GCF_000805655.1:0.0067454621)100/99:0.0012154297)74.1/68:0.0005045135)99.9/100:0.0005933829)97.6/74:0.0003207581,(((((((((GCF_000301635.1:0.0000014251,GCF_000302395.1:0.0000014251)0/100:0.0000014054,GCF_001416185.1:0.0029720075)93.6/100:0.0000605207,((GCF_001415145.1:0.0054404745,(GCF_001706155.1:0.0000014251,GCF_001432435.1:0.0000406479)100/100:0.0002027337)74.5/100:0.0000199701,GCF_000800865.1:0.0000200032)0/87:0.0000013506)74.6/100:0.0000201125,GCF_002137415.1:0.0000805942)100/100:0.0009899475,(((((GCF_000787015.1:0.0000200079,GCF_001706445.1:0.0000405063)0/34:0.0000014251,(GCF_001577285.1:0.0000199930,GCF_000800555.1:0.0001011512)0/40:0.0000014251)0/51:0.0000015843,GCF_001706195.1:0.0000014251)87.2/100:0.0000405094,GCF_000302435.1:0.0000804871)91.5/100:0.0000604633,((GCF_002137855.1:0.0000406282,GCF_000581095.1:0.0001832100)97.2/100:0.0001012082,(GCF_000949775.1:0.0000015122,(GCF_000949795.1:0.0000199970,GCF_000931895.1:0.0000405132)79.5/100:0.0000199966)99.2/100:0.0002023014)86.5/100:0.0000405325)100/100:0.0018467189)100/100:0.0026880998,GCF_002144875.1:0.0033216084)100/100:0.0018507132,GCF_002012285.1:0.0049327709)99.6/98:0.0004994459,(GCF_000191145.1:0.0060194167,GCF_001713675.1:0.0056510103)99.9/81:0.0009673814)15.4/56:0.0001607323,(GCF_000581835.1:0.0041563656,GCF_000817365.1:0.0040631093)100/98:0.0011720251)76/74:0.0002863415)100/100:0.0033720787,GCF_002137095.1:0.0108805826)100/100:0.0041675686,(((((GCF_001415555.1:0.0076785391,(GCF_001595745.1:0.0044800424,GCF_002076935.1:0.0046990955)100/100:0.0017447585)81.1/100:0.0006533429,GCF_001605885.1:0.0037435333)57.2/100:0.0007123430,GCF_000516615.2:0.0054107686)100/100:0.0013082968,GCF_000399705.1:0.0050274522)100/100:0.0030469547,GCF_900080165.1:0.0054633694)100/100:0.0063539800)99.7/100:0.0025497726,((((GCF_002144845.1:0.0051668259,GCF_000588275.1:0.0024061809)100/100:0.0046383626,GCF_001432505.1:0.0075536224)78.6/88:0.0011985074,GCF_002928115.1:0.0070800147)99.1/88:0.0020481826,GCF_000399685.1:0.0120098365)99.8/94:0.0035583221)100/100:0.0117200006,(((((((((GCF_000309015.1:0.0002994685,(GCF_000368965.1:0.0000014251,GCF_000931735.1:0.0000014251)99.5/100:0.0002353303)100/100:0.0042929555,GCF_000302295.1:0.0049535265)99.7/100:0.0012560688,GCF_000162035.1:0.0048621056)40.6/100:0.0009859534,GCF_000367865.1:0.0045081024)100/100:0.0037745103,((GCF_001423205.1:0.0046838737,((GCF_000368945.1:0.0043384485,GCF_000301675.1:0.0055723655)98.2/100:0.0016839557,GCF_002055515.1:0.0055713745)99.2/100:0.0014562325)100/100:0.0020276427,(GCF_000818215.1:0.0067754058,GCF_900110445.1:0.0070653394)86.8/100:0.0012746399)99.4/100:0.0014121255)100/100:0.0093927587,GCF_001510805.1:0.0170098249)100/100:0.0090579251,GCF_000399665.1:0.0153641723)100/100:0.0059334240,(((GCF_000196795.1:0.0000014251,(GCF_000836035.1:0.0000014251,GCF_000488235.1:0.0000014251)82/100:0.0000198036)100/100:0.0045928169,GCF_000369825.1:0.0045279613)100/100:0.0028518125,GCF_000368405.1:0.0082641573)100/100:0.0078425532)35/97:0.0048143221,GCF_000313935.1:0.0159151541)100/100:0.0203377797)100/100:0.0286772334,(((((((((GCF_000488275.1:0.0000014251,GCF_000368645.1:0.0000014251)0/51:0.0000014251,GCF_000931655.1:0.0000014251)100/100:0.0069650099,GCF_000964015.1:0.0087854918)99.3/100:0.0066533566,GCF_000368265.1:0.0183305209)100/100:0.2150231317,(GCF_000488215.1:0.2720350735,(GCF_900197575.1:0.3080165509,GCF_900096955.1:0.3338552173)100/100:0.0897529090)100/100:0.1845495367)100/100:0.1048289485,(((GCF_002073215.2:0.0038122221,GCF_000092265.1:0.0039347312)100/100:3.0571947210,GCF_000619845.1:0.6183635183)100/100:0.2955203744,(((GCF_900096995.1:0.0366793168,GCF_002174125.1:0.0249589658)100/100:0.1736324644,GCF_001753595.1:0.3045904009)100/100:0.0744873198,GCF_900096915.1:0.3323543786)100/100:0.2203050258)100/100:0.1791625700)100/100:0.0629029340,((((((((((((((((((GCF_002938625.1:0.0022977196,GCF_002938745.1:0.0018015046)94.2/99:0.0006736843,GCF_002938825.1:0.0034996433)100/69:0.0019564936,(((GCF_002938675.1:0.0004682969,GCF_002938805.1:0.0022796378)100/96:0.0019146233,GCF_002938785.1:0.0027691593)100/95:0.0011264813,((GCF_002938505.1:0.0033625228,GCF_002938565.1:0.0022884854)100/100:0.0024420771,GCF_002938865.1:0.0025636777)63.2/60:0.0003561068)100/86:0.0020231321)71.7/19:0.0003605911,(((GCF_002938605.1:0.0027351015,GCF_002938515.1:0.0041460637)100/100:0.0070822479,(GCF_002938765.1:0.0026322413,GCF_002938885.1:0.0017564168)100/100:0.0008151284)99.9/100:0.0009757783,GCF_002938445.1:0.0036880241)51.1/40:0.0005194580)26.5/23:0.0003037817,((((GCF_002938815.1:0.0000018861,GCF_001922645.1:0.0002411119)100/100:0.0038315190,GCF_001922625.1:0.0044459582)99.1/98:0.0009737260,GCF_002938905.1:0.0039907108)100/100:0.0015138652,GCF_002938585.1:0.0022240730)100/98:0.0008937981)84.8/48:0.0007145044,(GCF_002938545.1:0.0019585910,GCF_002938645.1:0.0022977143)100/100:0.0007543720)100/58:0.0015672211,GCF_002938915.1:0.0023746523)100/98:0.0013747681,GCF_002938695.1:0.0042452014)100/100:0.0022201576,(((GCF_000488255.1:0.0000014251,GCF_000830155.1:0.0000014251)0/27:0.0000014251,GCF_000413875.1:0.0000014251)100/100:0.0057565722,GCF_000369465.1:0.0039527261)80.1/97:0.0008117629)100/100:0.0023917803,(((GCF_000964095.1:0.0015359864,GCF_002174105.1:0.0030894361)100/100:0.0044590632,GCF_002953575.1:0.0081425419)100/100:0.0063060970,GCF_002938685.1:0.0091988931)0/21:0.0019154864)100/100:0.1340008031,((GCF_001758345.1:0.0115995008,GCF_000386005.1:0.0149769143)100/100:0.0132766893,(((GCF_000760575.1:0.0000014251,GCF_000688495.1:0.0000014251)0/42:0.0000014251,GCF_000368785.1:0.0000014251)100/100:0.0076283118,GCF_002412355.1:0.0083684260)100/100:0.0091754990)100/100:0.1371264053)100/100:0.0448956810,(GCF_001307195.1:0.1042356158,GCF_002135375.1:0.1595536100)100/100:0.1618334276)100/100:0.0196164383,((((((((((((((GCF_000836095.1:0.0000014251,GCF_000487975.1:0.0000014251)0/100:0.0000018862,GCF_000367905.1:0.0000196514)0/100:0.0000014508,GCF_000248355.1:0.0000198618)100/100:0.0094377848,(GCF_000761495.1:0.0097906748,GCF_001878775.1:0.0090842118)99.5/100:0.0024337188)100/100:0.0020816369,(GCF_000369145.1:0.0091198122,GCF_000369665.1:0.0104227679)99.1/93:0.0022490315)99.5/92:0.0013297880,(((GCF_000162095.1:0.0086328247,GCF_000369725.1:0.0071174307)51.8/100:0.0022537050,GCF_000369125.1:0.0096042073)81.4/62:0.0013244866,(GCF_000368165.1:0.0066786635,(GCF_000301755.1:0.0000014251,GCF_000369745.1:0.0000014251)100/100:0.0089510808)100/62:0.0027054055)99.8/62:0.0014489959)98.2/77:0.0014304893,(GCF_001720685.1:0.0166104460,GCF_002119785.1:0.0089192791)100/93:0.0023190942)95.1/70:0.0020203031,GCF_000369685.1:0.0076345227)100/100:0.0158238008,((((GCF_000369445.1:0.0048922667,GCF_002803605.1:0.0062741826)99.8/100:0.0019595751,(GCF_900088145.1:0.0054703314,(GCF_000369105.1:0.0077785073,GCF_002797235.1:0.0049609699)0/20:0.0011536311)32.7/86:0.0011768638)13.8/87:0.0015083360,GCF_002797255.1:0.0063907349)64.8/87:0.0033457475,GCF_002797085.1:0.0037859368)100/100:0.0546904790)100/100:0.0157158332,(GCF_001647535.1:0.0035980028,GCF_001647575.1:0.0030968346)100/100:0.0336703479)100/100:0.0660809699,(((GCF_002934695.1:0.0069097502,(GCF_000804305.1:0.0073816012,GCF_000369625.1:0.0068214964)21.8/99:0.0023242659)100/100:0.0033963772,GCF_000580795.1:0.0096509098)99.9/100:0.0031998815,GCF_000368385.1:0.0079044952)100/100:0.0615363853)100/100:0.0339018141,((((((GCF_002919885.1:0.0000014251,GCF_002918965.1:0.0000014251)100/100:0.0119589787,(GCF_000369585.1:0.0072995389,(GCF_000301815.1:0.0000195085,(GCF_001485065.1:0.0000014251,GCF_000368625.1:0.0000014251)0/94:0.0000014251)100/100:0.0068077261)100/100:0.0031295240)97.2/95:0.0011476760,(GCF_001971565.1:0.0098838775,(GCF_001077515.1:0.0067967861,GCF_001866125.1:0.0068562516)99.7/100:0.0017034649)97/100:0.0017824267)56.2/95:0.0008509565,(GCF_000368465.1:0.0086606710,GCF_000264725.1:0.0116459479)100/100:0.0034745226)100/100:0.0323877845,GCF_002688565.1:0.0263598597)100/100:0.0311286064,GCF_000773685.1:0.0758451440)100/100:0.0478909314)100/100:0.0326293412,GCF_001647675.1:0.1440862418)100/100:0.0775066657,(((GCF_001678755.1:0.0664028270,(GCF_002018365.1:0.0109909591,GCF_002018395.1:0.0115127008)100/100:0.0421782364)1.1/54:0.0167350101,GCF_002135295.1:0.0562661489)100/100:0.0887919803,(((((GCF_000373725.1:0.0000014251,GCF_000368865.1:0.0000014251)0/49:0.0000014251,GCF_001485025.1:0.0000014251)100/100:0.0594361885,GCF_001605895.1:0.0641458153)100/100:0.0181061785,GCF_002135435.1:0.0805731030)100/100:0.0292458382,(GCF_001696615.2:0.1103641755,GCF_001707755.1:0.1163253544)99.6/100:0.0199399329)100/100:0.0567824091)100/100:0.0416980726)100/100:0.0220891756)100/100:0.0212936930,((((GCF_001647595.1:0.0081415414,GCF_002135195.1:0.0082518241)100/100:0.0262412213,GCF_001647545.1:0.0479879216)100/100:0.0338133543,(((GCF_001278715.1:0.0059742043,GCF_900095025.1:0.0060580339)100/100:0.1170826976,GCF_000816495.1:0.1658303762)100/100:0.0224666223,((((GCF_002135275.1:0.0055619313,GCF_900107285.1:0.0044829134)100/100:0.0102981135,GCF_002135425.1:0.0107743255)100/100:0.0106071642,(GCF_900116265.1:0.0120605772,GCF_000367925.1:0.0091931206)100/100:0.0088360596)100/100:0.0166960145,GCF_002135335.1:0.0397117530)100/100:0.0553423902)100/100:0.0204678202)100/100:0.0361104103,((GCF_002135355.1:0.0225651767,GCF_002135315.1:0.0263557278)100/100:0.0252580684,(GCF_002135245.1:0.0336051647,GCF_900096895.1:0.0287457761)100/100:0.0267225586)100/100:0.0415098872)100/100:0.0736763842)91.3/57:0.0159099418,((((((((((GCF_000301735.1:0.0003996554,(GCF_000949655.1:0.0000014251,GCF_000368045.1:0.0000014251)0/66:0.0000014251)0/34:0.0000014251,GCF_000302335.1:0.0000014251)100/100:0.0104350372,GCF_000368805.1:0.0083512669)100/99:0.0017130449,((GCF_002018895.1:0.0081557120,GCF_002018925.1:0.0087381328)64.7/97:0.0015135869,GCF_000162055.1:0.0090560336)84.3/43:0.0010276550)93.1/43:0.0009435209,GCF_900162715.1:0.0078433595)100/71:0.0015818060,(GCF_001483265.1:0.0118489490,(GCF_900199565.1:0.0029358589,(GCF_001484935.1:0.0068973824,(GCF_000219275.1:0.0000828295,GCF_001632325.1:0.0002457963)100/100:0.0020345743)100/100:0.0017107576)100/100:0.0055457895)98/69:0.0019059243)83.3/71:0.0013230976,GCF_001592855.1:0.0085017814)100/100:0.0092581413,GCF_002165305.1:0.0165984460)100/100:0.0175273223,GCF_002135205.1:0.0296552654)100/100:0.1364737610,((((GCF_000760555.1:0.0000000000,GCF_000400735.1:0.0000000000):0.0000014251,GCF_000621065.1:0.0000014251)100/100:0.0069011735,GCF_002934965.1:0.0076594825)100/100:0.0369548537,GCF_002795165.1:0.0438259336)100/100:0.1400821763)100/98:0.0328680341)100/100:0.0272683558,(GCF_002165375.1:0.0063875890,GCF_002165295.1:0.0049084148)100/100:0.1914710238)100/100:0.0421871241,((((GCF_000368565.1:0.0000017080,(GCF_000747725.1:0.0000595419,GCF_000430245.1:0.0000014251)0/55:0.0000014985)100/100:0.2132027691,((GCF_000413895.1:0.0000015562,GCF_000829675.1:0.0000194684)100/100:0.2675923273,GCF_001704115.1:0.3695313272)100/100:0.1232518737)100/66:0.0402837053,((((((((((GCF_000825165.1:0.0034735758,(GCF_001055215.1:0.0000785570,GCF_000335555.1:0.0002957224)100/100:0.0030489897)88.9/100:0.0006597986,GCF_002813045.1:0.0032871646)100/100:0.0013996943,((GCF_000248295.1:0.0039476065,(GCF_000753985.1:0.0000014251,GCF_000368925.1:0.0000190180)100/100:0.0040121992)100/100:0.0054575844,GCF_001005515.1:0.0032644178)100/98:0.0010436314)90.2/84:0.0005502800,GCF_001500155.1:0.0145572086)99.9/85:0.0008604347,GCF_000368505.1:0.0032838114)100/100:0.0559810427,(((GCF_000368485.1:0.0030086815,GCF_002370525.1:0.0038170029)100/99:0.0014578235,GCF_000705635.1:0.0030553754)100/99:0.0019235034,((GCF_000368145.1:0.0000193945,(GCF_000829655.1:0.0000014251,GCF_000414055.1:0.0000014251)0/73:0.0000014251)100/100:0.0042662636,GCF_001425285.1:0.0041811053)100/100:0.0020382493)100/100:0.0474488166)100/100:0.0350344448,(GCF_001696605.2:0.0057058660,GCF_002165345.1:0.0061080691)100/100:0.0776252395)100/100:0.0263801048,(GCF_002233755.1:0.0362788913,GCF_000214135.1:0.0307296434)100/100:0.0690706073)100/100:0.0500943830,GCF_001704615.1:0.1531564412)100/100:0.0358199568,((GCF_002135345.1:0.0503544104,GCF_002135235.1:0.0453445301)100/100:0.0924462505,GCF_002135415.1:0.1169959008)100/100:0.0522990397)100/100:0.0319630236)100/66:0.0283165814,((GCF_000632455.1:0.0047402738,GCF_900109815.1:0.0052985361)100/100:0.1776611464,GCF_001612555.1:0.1662063447)100/100:0.0941583315)100/66:0.0366595919)100/100:0.0625439348,(((((GCF_000581215.1:0.0013144072,GCF_000368885.1:0.0000692349)98.2/100:0.0003865711,(GCF_000582235.1:0.0070881939,GCF_000175675.1:0.0046637894)100/100:0.0009360031)34.6/100:0.0004342962,GCF_000162115.1:0.0019584280)100/100:0.0040978495,((GCF_000972345.1:0.0007591919,GCF_000286595.1:0.0006024228)100/100:0.0038663570,GCF_000582925.1:0.0033511711)93.9/100:0.0015526574)98.8/100:0.0006980100,((((((GCF_000368905.1:0.0000018269,(GCF_000580635.1:0.0022877044,GCF_000582135.1:0.0026508497)100/100:0.0029059556)100/100:0.0051110247,GCF_000308075.1:0.0000013515)100/100:0.0013596335,(GCF_000301795.1:0.0036574676,(GCF_002834555.1:0.0011385456,GCF_000620525.1:0.0014992675)100/100:0.0013328550)68/52:0.0008253212)100/100:0.0012483433,((GCF_000682155.1:0.0038781890,GCF_000581035.1:0.0031583430)24/48:0.0008809731,GCF_000581195.1:0.0017184688)99.8/100:0.0010895415)100/100:0.0024088877,GCF_002836895.1:0.0035630531)100/100:0.0030488696,GCF_001917365.1:0.0055482099)94.8/100:0.0007603702)100/100:0.2434686469)100/100:0.0322370168)100/100:0.0406509773,(((((GCF_002943125.1:0.0034311606,((GCF_001485045.1:0.0000014251,GCF_000368825.1:0.0091446970)0/22:0.0000016922,GCF_000248135.1:0.0109680560)100/100:0.0018990210)100/100:0.0036767060,GCF_000368845.1:0.0057473152)100/100:0.0022794756,(GCF_000369885.1:0.0018781950,GCF_000581715.1:0.0030709170)100/100:0.0074191626)73.5/96:0.0013028207,(((GCF_000949815.1:0.0000014251,GCF_000934145.1:0.0000014251)0/56:0.0000014251,GCF_000949835.1:0.0000014251)100/100:0.0056816047,GCF_001056675.1:0.0069716961)80.1/98:0.0016296814)100/100:0.1470644242,((((((GCF_000633005.1:0.0029300813,(GCF_002204165.1:0.0105858241,GCF_001414585.1:0.0034653078)99.9/100:0.0013737489)100/100:0.0009056080,GCF_002927815.1:0.0031124942)69.3/72:0.0002067051,((GCF_001054715.1:0.0000400320,GCF_001276505.1:0.0001450771)100/100:0.0032694361,GCF_000368725.1:0.0034008164)100/72:0.0006209048)100/97:0.0010796266,GCF_001953195.1:0.0042491235)8.6/72:0.0005701591,(GCF_000760595.1:0.0000014251,GCF_000368705.1:0.0000014251)100/100:0.0036229338)100/100:0.1281310295,(((GCF_000368685.1:0.0000000000,GCF_000621045.1:0.0000000000):0.0000014251,GCF_001485005.1:0.0000014251)100/100:0.0017207472,(GCF_000302115.1:0.0000014251,GCF_000046845.1:0.0002208080)97.6/100:0.0002649223)100/100:0.0958472479)100/100:0.0870709520)100/100:0.0791282731)100/100:0.0599753743,(((((((((GCF_000962795.1:0.0194603835,GCF_001005525.1:0.0061011163)98.8/100:0.0011915180,(GCF_000367965.1:0.0076741420,GCF_000369565.1:0.0077499847)100/99:0.0018894654)100/99:0.0058955333,(((GCF_002165385.1:0.0109066467,GCF_002165335.1:0.0087954354)99.9/100:0.0023201783,GCF_002165255.1:0.0115333315)75.3/100:0.0022225848,GCF_000369425.1:0.0115391138)100/100:0.0100168974)100/100:0.0311126810,((GCF_000759995.1:0.0036910659,GCF_000488175.1:0.0000014251)0/40:0.0000014251,GCF_000374425.1:0.0000014251)100/100:0.0537400482)100/100:0.0252678795,((GCF_000931715.1:0.0000014251,GCF_000369005.1:0.0000014251)100/100:0.0086023924,GCF_000368985.1:0.0095953016)100/100:0.0736971787)100/100:0.0143236928,((((((((GCF_000414075.1:0.0000000000,GCF_000413855.1:0.0000000000):0.0000014251,GCF_000931695.1:0.0000014251)100/100:0.0015728990,GCF_000488195.1:0.0074775949)100/100:0.0015640522,GCF_001682515.1:0.0030126134)100/100:0.0151813409,(GCF_001753605.1:0.0031524145,(GCF_002835245.1:0.0032255191,GCF_000367945.1:0.0024662946)99.8/100:0.0016477146)100/100:0.0157403864)100/100:0.0088062670,(((GCF_000369545.1:0.0096373961,GCF_000369485.1:0.0089245907)100/100:0.0049115446,(GCF_000369405.1:0.0122044549,GCF_000369805.1:0.0162360129)100/100:0.0146098035)100/100:0.0176791515,(((GCF_000369525.1:0.0000201711,GCF_000302415.1:0.0010335146)100/100:0.0050417014,((GCF_000368445.1:0.0084400926,GCF_000764915.1:0.0056267740)100/98:0.0026179221,GCF_000369845.1:0.0049345308)83.1/98:0.0015571449)100/100:0.0069851619,GCF_000400715.1:0.0133927737)100/100:0.0078967167)100/100:0.0148757782)100/100:0.0096347866,((GCF_000413935.1:0.0070188827,GCF_000369765.1:0.0086657736)100/100:0.0053253960,((GCF_000876115.1:0.0001983618,GCF_002443275.1:0.0007755394)100/100:0.0023318375,GCF_000369645.1:0.0028353068)100/100:0.0128295574)100/100:0.0259941448)100/100:0.0183041315,(((((GCF_000369605.1:0.0046100996,(GCF_000580915.1:0.0049865042,GCF_000314615.1:0.0125570377)60.2/95:0.0010097228)99.5/95:0.0011229465,(GCF_000580655.1:0.0001197881,GCF_000588715.1:0.0002001660)100/100:0.0053452902)100/95:0.0021328250,GCF_000369785.1:0.0058668686)100/100:0.0167338471,((GCF_001729365.1:0.0065665334,GCF_000368345.1:0.0036605569)98.9/95:0.0010666518,((GCF_001605865.1:0.0038835202,GCF_000369705.1:0.0038567373)50.3/100:0.0008763125,GCF_000788125.1:0.0039229334)99.9/100:0.0012968635)100/100:0.0148090533)100/100:0.0119626797,GCF_000805455.1:0.0478424699)100/100:0.0207408369)100/100:0.0287262185)98.4/100:0.0094319194,(((((((GCF_000368285.1:0.0056180981,GCF_000369865.1:0.0039627857)100/100:0.0052746689,GCF_000368365.1:0.0064352851)99.7/100:0.0030723489,GCF_000368325.1:0.0043619627)99.9/100:0.0021965130,(GCF_000368025.1:0.0000014596,(GCF_000248155.1:0.0000014251,GCF_001485085.1:0.0000014251)99/100:0.0001808096)100/100:0.0067471392)100/100:0.0086683298,GCF_000368425.1:0.0113110096)99.8/100:0.0052281431,GCF_000368305.1:0.0106260087)100/100:0.0068394762,GCF_000368005.1:0.0128049889)100/100:0.0709934081)80.3/100:0.0087121165,((((GCF_000830115.1:0.0000000000,GCF_000368665.1:0.0000000000):0.0000014251,GCF_000430225.1:0.0000014251)100/100:0.0071849904,((((GCF_000831735.1:0.0000014251,(GCF_000368765.1:0.0000014251,GCF_000302355.1:0.0000195972)0/24:0.0000014251)100/100:0.0061522325,GCF_001941805.1:0.0032013029)100/100:0.0020759411,GCF_002165245.1:0.0054068565)99.9/100:0.0013865360,((GCF_002761875.1:0.0039421178,GCF_000368745.1:0.0039284746)100/95:0.0028591149,(GCF_000162075.1:0.0049286405,(GCF_000775815.1:0.0051362978,GCF_000813495.1:0.0045318104)100/100:0.0037199374)97.3/61:0.0006500750)97.2/62:0.0012076442)100/62:0.0022530186)100/100:0.0818163276,((GCF_001584665.1:0.0063059374,((((GCF_000475335.1:0.0054234781,(GCF_000241225.1:0.0043125416,GCF_001584675.1:0.0000014670)100/100:0.0049873362)32.9/99:0.0011516800,GCF_001577485.1:0.0072728412)84.1/69:0.0008781684,GCF_001584645.1:0.0074185151)80.8/69:0.0007826311,(GCF_001575095.1:0.0066114495,((GCF_001484985.1:0.0000014251,GCF_000368585.1:0.0000014251)0/34:0.0000014251,GCF_000271425.1:0.0000014251)100/100:0.0047393401)94.7/68:0.0011937050)99.8/96:0.0012680445)100/100:0.0012924169,(GCF_001584655.1:0.0077371418,GCF_000308235.1:0.0120327595)55.3/99:0.0013366434)100/100:0.0656894380)100/99:0.0149086302)100/99:0.0154632855,((((((((((GCF_000369065.1:0.0000014251,GCF_000830135.1:0.0000014670)0/59:0.0000014670,GCF_000302315.1:0.0000014251)0/82:0.0000014251,GCF_000430205.1:0.0000014251)100/100:0.0040211874,GCF_000164055.1:0.0083681905)99.6/100:0.0012079537,(GCF_000156555.1:0.0000803904,GCF_000301715.1:0.0053282360)100/100:0.0046592253)78.7/100:0.0015614321,GCF_000309035.1:0.0046628853)88.1/93:0.0008422108,GCF_000369085.1:0.0041563992)100/93:0.0018076512,GCF_001932555.1:0.0105321512)33.2/82:0.0027676891,GCF_002813065.1:0.0081633504)100/100:0.0679558407,(GCF_000369505.1:0.0077216557,GCF_000367985.1:0.0074264557)100/100:0.0835415405)100/100:0.0310114150)100/100:0.1252896782)100/100:0.1167648988)100/100:0.0226565545,(((((((((((GCF_000580675.1:0.0001043355,GCF_000588255.1:0.0003049840)98.3/100:0.0001418811,(GCF_000802905.1:0.0001418718,GCF_001867335.1:0.0000618571)96.8/100:0.0001015185)99.7/100:0.0002699018,GCF_000682515.1:0.0016739337)100/100:0.0014358010,(((((((GCF_000589135.1:0.0001330741,GCF_000589175.1:0.0001528410)86/86:0.0000591204,(GCF_000589255.1:0.0002998170,((GCF_000589215.1:0.0003276684,GCF_000589235.1:0.0004999769)94.6/93:0.0000936236,GCF_000589335.1:0.0002511015)74.2/54:0.0000446684)98.5/100:0.0001496296)91.4/54:0.0000658353,GCF_000682615.1:0.0000582856)45.1/54:0.0000230067,GCF_000589155.1:0.0003060166)94.2/100:0.0000608844,GCF_000589115.1:0.0000606727)84.3/83:0.0000404434,GCF_000682095.1:0.0000206890)100/100:0.0004482683,(GCF_002137515.1:0.0000604290,GCF_000301695.1:0.0002056646)99.6/100:0.0002238641)100/100:0.0006289251)100/100:0.0028104825,((GCF_000775895.1:0.0000014251,GCF_000775795.1:0.0000014251)100/100:0.0024494925,GCF_000814165.3:0.0028699433)100/100:0.0019873599)100/100:0.0011563186,((GCF_000582055.1:0.0001835126,GCF_000335575.1:0.0000205328)100/100:0.0044669070,GCF_002166815.1:0.0031518816)100/100:0.0008306272)100/19:0.0008104820,((GCF_002145205.1:0.0000014251,GCF_000472005.1:0.0000014251)100/100:0.0033824499,((GCF_002144915.1:0.0001448090,GCF_000588095.1:0.0003071719)100/100:0.0008545442,(GCF_002137075.1:0.0000856935,GCF_000582255.1:0.0019619802)100/100:0.0009246961)100/100:0.0023982096)99.1/93:0.0003631988)26.9/18:0.0001881429,(((((((((GCF_000682335.1:0.0000605509,GCF_002137015.1:0.0000604591)98.9/100:0.0001418800,((GCF_001433095.1:0.0000198851,(GCF_000582095.1:0.0000604566,GCF_000582315.1:0.0009986453)93.2/100:0.0000604867)0/84:0.0000014251,GCF_002161975.1:0.0000198841)91.7/100:0.0000403118)0/83:0.0000015987,GCF_000529215.1:0.0000604598)93.5/100:0.0000618977,GCF_001415395.1:0.0002014952)100/100:0.0005358351,(GCF_000300635.1:0.0002641279,GCF_000588335.1:0.0005294712)100/100:0.0014401452)83.7/75:0.0004319467,((((GCF_000314595.1:0.0000200953,GCF_001414835.1:0.0001420079)73.7/100:0.0000215181,GCF_000581115.1:0.0036752160)78.8/100:0.0000985674,GCF_000584255.1:0.0004745527)47/72:0.0000587917,GCF_000368605.1:0.0001079164)100/100:0.0004397840)100/19:0.0012438685,(((((GCF_000588595.1:0.0004884099,GCF_001056825.1:0.0000811081)75.8/77:0.0000198971,((GCF_001471615.2:0.0000810152,((GCF_001861705.1:0.0000207600,(GCF_001680455.1:0.0009384536,GCF_001862695.1:0.0000403195)0/31:0.0000014251)75.3/99:0.0000199075,GCF_000584615.1:0.0003254103)95.8/78:0.0000811355)0/11:0.0000014251,GCF_002634315.1:0.0002045026)0/14:0.0000014251)0/68:0.0000014251,((GCF_001864245.1:0.0000014251,GCF_001863655.1:0.0000014251)0/84:0.0000014251,GCF_001864205.1:0.0000014251)98.8/100:0.0001419542)44.2/86:0.0000198904,((GCF_000931675.1:0.0000014251,(GCF_000931795.1:0.0000000000,GCF_000931775.1:0.0000000000):0.0000014251)0/43:0.0000014251,GCF_000949715.1:0.0000014251)100/100:0.0002641990)100/100:0.0011746849,(GCF_000949675.1:0.0000605298,GCF_000949695.1:0.0000014851)100/100:0.0009246803)100/100:0.0015798089)70.2/11:0.0001633547,GCF_000162375.2:0.0019875988)100/27:0.0019631757,(GCF_000694975.1:0.0001014463,GCF_000584795.1:0.0004279823)100/100:0.0026382185)100/92:0.0010999472)77/83:0.0002381400,(((GCF_002082665.1:0.0006960897,GCF_002951295.1:0.0008293861)100/100:0.0007608561,GCF_000301775.1:0.0021843835)100/100:0.0021606403,(GCF_000368085.1:0.0000014251,GCF_000836055.1:0.0000014251)100/100:0.0026380128)99.7/100:0.0005229762)100/99:0.0019818474,GCF_000587995.1:0.0045904366)100/100:0.0083211085,(((((GCF_000368065.1:0.0038072643,GCF_001990765.1:0.0046655157)100/100:0.0023156941,((GCF_001990735.1:0.0052559298,GCF_001054375.1:0.0119038656)37.2/100:0.0008883217,(GCF_000292385.1:0.0047192396,GCF_002148925.1:0.0109108155)91.5/100:0.0007439270)99.5/100:0.0008115084)99.9/100:0.0010225072,GCF_001707675.1:0.0046137568)23.5/94:0.0003227237,((GCF_001990725.1:0.0031002653,GCF_002795345.1:0.0023777798)100/100:0.0018893633,GCF_000805365.1:0.0038492946)100/100:0.0010919878)100/100:0.0013088419,(GCF_002794295.1:0.0000014251,GCF_002795375.1:0.0000014251)100/100:0.0038070695)100/100:0.0229295495)100/100:0.0115055255)100/100:0.0177023440,((GCF_000369165.1:0.0020716466,GCF_001936675.2:0.0026792989)99.9/100:0.0006439814,(GCF_000304675.1:0.0031603194,(GCF_002136955.1:0.0005345797,GCF_900093475.1:0.0007034769)100/100:0.0025613726)69.4/82:0.0003720713)85.1/70:0.0002296629)92.1/58:0.0001760759,((((GCF_002928015.1:0.0000014251,GCF_002928195.1:0.0000198836)100/100:0.0010214020,GCF_000581295.1:0.0011396683)100/100:0.0017393256,(GCF_001077555.2:0.0008013160,(GCF_000581255.1:0.0003485671,GCF_002142945.1:0.0000014251)100/100:0.0010058234)100/100:0.0019876871)99.9/98:0.0007075790,((GCF_000297575.1:0.0006312451,GCF_000305275.1:0.0008318394)100/100:0.0020286806,GCF_000584355.1:0.0027681160)99.2/84:0.0004313684)94.3/75:0.0002238944)44.4/44:0.0001654265,((((GCF_000335615.1:0.0018297282,GCF_002143955.1:0.0003266458)98.6/55:0.0004317073,(GCF_000580715.1:0.0013030397,GCF_002902885.1:0.0017212664)99.8/99:0.0005558938)100/85:0.0014320894,GCF_000292545.1:0.0025484650)99.9/58:0.0007037450,GCF_002136815.1:0.0023079461)99.9/76:0.0008015987)74.9/60:0.0002195912,((((GCF_001415065.1:0.0000014251,GCF_001415085.1:0.0000201558)100/100:0.0032181531,(((GCF_002137215.1:0.0000014251,(GCF_002144835.1:0.0000014251,(GCF_002265555.1:0.0000605100,((GCF_000173395.1:0.0000206633,GCF_002137645.1:0.0000199007)0/70:0.0000014670,GCF_002138155.1:0.0000014251)0/23:0.0000014670)0/10:0.0000014670)0/17:0.0000014670)99.8/86:0.0001431219,(GCF_000581155.1:0.0002438146,GCF_000584455.1:0.0003459608)95.4/100:0.0000810875)0/15:0.0000014670,GCF_000309155.1:0.0000199794)83.4/86:0.0000438536)100/100:0.0039130469,(((GCF_001649975.1:0.0002294135,GCF_001649615.1:0.0000014251)0/100:0.0000016976,GCF_001649625.1:0.0000014251)100/100:0.0022851341,(GCF_002143345.1:0.0001416788,GCF_002017805.1:0.0000014251)100/100:0.0021224884)98.9/80:0.0004727328)68.7/84:0.0003720960,GCF_000505685.1:0.0029790178)98.9/70:0.0004166638)72.8/65:0.0008041171,((((((GCF_000760415.1:0.0000014251,(GCF_000760455.1:0.0000014251,((GCF_000835995.1:0.0000014251,(GCF_000760395.1:0.0000014251,GCF_000876055.1:0.0000014251)0/14:0.0000014251)0/17:0.0000014251,GCF_000775875.1:0.0000014251)0/16:0.0000014251)0/55:0.0000014251)100/100:0.0006080826,((GCF_000722965.1:0.0000014251,GCF_000722975.1:0.0000411214)77.5/100:0.0000200035,GCF_000770805.1:0.0002274023)76.6/100:0.0000200132)92.6/100:0.0001074307,(GCF_000369245.1:0.0000401681,GCF_000787275.1:0.0003655174)99.3/100:0.0002177330)100/100:0.0015615607,GCF_000805135.1:0.0014424389)100/100:0.0018208505,(GCF_000368545.1:0.0001853188,GCF_000876075.1:0.0000778531)100/100:0.0029558508)98.3/16:0.0003552088,(GCF_001415665.1:0.0020118965,GCF_001055965.1:0.0023227982)100/100:0.0009071880)37.1/15:0.0001692031)84.1/15:0.0006261274,GCF_000580975.1:0.0032070133)91.4/15:0.0010953906,(((GCF_001756815.1:0.0000633786,GCF_001758165.1:0.0000015054)81.4/100:0.0000398072,(GCF_001758125.1:0.0000410727,((GCF_001649595.1:0.0000625456,GCF_001649815.1:0.0000208545)96.1/100:0.0000814767,GCF_002922935.1:0.0001624072)75.3/100:0.0000203223)91.6/100:0.0000610255)100/100:0.0036279935,((GCF_001432685.1:0.0000203668,GCF_001432705.1:0.0000014251)73.6/100:0.0000197869,GCF_001432595.1:0.0001012788)100/100:0.0029025930)98.8/80:0.0004259472)42.8/16:0.0004397508,((GCF_002138175.1:0.0001417044,GCF_000516255.1:0.0000019293)100/100:0.0028145431,GCF_000580815.1:0.0029206291)100/16:0.0004467693)99.7/79:0.0018572298,(((((((((GCF_002573805.1:0.0003649221,GCF_001007685.1:0.0002718253)100/100:0.0004437830,((((((((((GCF_000278665.1:0.0001424603,GCF_002138105.1:0.0000808674)80.2/94:0.0000198931,((((((GCF_001612105.1:0.0000014251,GCF_001612095.1:0.0000014251)0/99:0.0000015663,GCF_001611995.1:0.0000198006)85.1/100:0.0000198006,GCF_000516575.2:0.0000014251)0/44:0.0000014410,GCF_000516635.2:0.0000198008)99.7/87:0.0001413266,GCF_002143975.1:0.0000016005)100/100:0.0005872751,((GCF_002927855.1:0.0000602748,GCF_000241705.1:0.0000401756)0/98:0.0000018470,((GCF_001007775.1:0.0005058580,GCF_002927965.1:0.0004886052)55.5/91:0.0002232267,(GCF_002082785.1:0.0003241992,GCF_001007725.1:0.0000403631)90.6/40:0.0001406783)0/40:0.0000009036)99.9/100:0.0003043959)100/99:0.0009585008)0/47:0.0000015908,GCF_000301335.1:0.0001836904)98.4/47:0.0001415001,GCF_001432545.1:0.0004306149)0/46:0.0000014353,(FCH35N5BBXX-wHAXPI020697:0.0000014251,GCF_001007815.1:0.0000014251)99.6/100:0.0001412782)0/18:0.0000016976,((GCF_000581055.1:0.0004434945,GCF_000581135.1:0.0001695399)59.8/71:0.0001012245,GCF_000493615.1:0.0003754145)92.6/46:0.0000930819)98.4/99:0.0001539860,(BMBF-69:0.0004658145,BMBF-332:0.0001620922)88.1/100:0.0000486110)100/99:0.0003055367,BMBF-416:0.0004814708)0/86:0.0000017374,((GCF_001007765.1:0.0000014251,GCF_001007745.1:0.0000014251)100/100:0.0060632418,GCF_002261535.1:0.0041917059)99.7/97:0.0013276459)80.8/86:0.0000295577,(GCF_000368185.1:0.0000202107,GCF_001007705.1:0.0001012525)90.4/100:0.0000586573)97.9/89:0.0001831473)100/100:0.0020878304,(GCF_002212225.1:0.0003940429,(GCF_000301235.1:0.0000014251,GCF_000301255.1:0.0000401780)95/100:0.0001320068)100/100:0.0018260072)96.4/99:0.0005777863,(GCF_000453605.1:0.0029033683,GCF_000368205.1:0.0018541128)100/100:0.0016613045)100/97:0.0009337438,((GCF_002504145.1:0.0022581107,GCF_000583375.1:0.0013991529)100/100:0.0011437100,GCF_002573915.1:0.0006337152)97.8/93:0.0004542397)85.9/90:0.0004672366,GCF_000580595.1:0.0032967381)97.7/93:0.0009732563,((GCF_001457535.1:0.0000014251,(GCF_001517645.1:0.0000014251,GCF_001544395.1:0.0000014251)99/100:0.0001209968)99.5/100:0.0002366323,(GCF_000682435.1:0.0002891602,GCF_002137725.1:0.0003354272)95/100:0.0001159474)100/100:0.0015732001)100/94:0.0020594450,GCF_000581895.1:0.0020790889)100/93:0.0006527421,(((((((GCF_001721455.1:0.0000014251,((GCF_001593425.2:0.0000000000,GCF_001721425.1:0.0000000000):0.0000014251,(((GCF_001941765.1:0.0000200500,GCF_001721445.1:0.0001024770)0/40:0.0000014251,GCF_001077675.1:0.0000014251)0/25:0.0000014251,GCF_001721385.1:0.0000014251)0/13:0.0000014251)0/22:0.0000014251)0/11:0.0000014251,GCF_001721375.1:0.0000014251)0/10:0.0000014251,(GCF_001721365.1:0.0000200487,(GCF_001721475.1:0.0000014251,GCF_001721465.1:0.0000014251)0/91:0.0000014251)95/100:0.0000609631)99.9/100:0.0005930075,GCF_002928145.1:0.0011538453)100/100:0.0007536261,GCF_000369305.1:0.0016285392)100/99:0.0013001269,GCF_000369265.1:0.0025470536)97.5/99:0.0004093858,((GCF_002573735.1:0.0022109067,GCF_001648035.1:0.0035519720)68.7/100:0.0004036491,(GCF_000297535.1:0.0000651102,GCF_000309115.1:0.0000761694)100/100:0.0031424053)86.5/85:0.0001941237)91.9/85:0.0001650866)95.5/79:0.0002511790)98.8/73:0.0006223930,((((((((((((GCF_002137575.1:0.0001551472,GCF_002837945.1:0.0007223371)46.5/92:0.0002140101,GCF_000580615.1:0.0012042649)100/100:0.0011445946,GCF_001432425.1:0.0014359455)100/79:0.0008583801,GCF_000342085.1:0.0014095614)100/80:0.0014526358,(GCF_002919905.1:0.0016628600,((((GCF_002136595.1:0.0002229088,GCF_002144955.1:0.0000018894)97.8/100:0.0001011439,(GCF_001432825.1:0.0002427249,GCF_000309095.1:0.0000014251)0/31:0.0000014251)95.7/100:0.0001009967,((GCF_002143875.1:0.0000537530,GCF_002138055.1:0.0002296968)42.4/99:0.0000198251,(GCF_002143605.1:0.0000018500,(GCF_000581435.1:0.0002024414,GCF_000582175.1:0.0004201334)99.7/100:0.0001820069)100/100:0.0005193850)95.9/99:0.0000874125)97.7/100:0.0001417836,((GCF_000215005.1:0.0003354007,GCF_001758065.1:0.0013339118)0/84:0.0000014251,GCF_000309135.1:0.0000807647)95.3/100:0.0001010460)100/100:0.0013162625)99.9/100:0.0013659553)97.7/77:0.0004796024,(((((GCF_000314635.1:0.0000808699,GCF_002144795.1:0.0000201924)100/100:0.0010742692,GCF_000307895.1:0.0007328570)96.9/100:0.0001862759,(GCF_002727055.1:0.0007499267,GCF_000335635.1:0.0011665097)99.7/100:0.0003432380)100/100:0.0006823393,GCF_001895125.1:0.0015577883)100/100:0.0012878832,((GCF_000369225.1:0.0001496708,GCF_002148735.1:0.0001975397)100/100:0.0022424852,GCF_000309235.1:0.0017391280)100/100:0.0010617427)93.4/82:0.0001395596)33.2/37:0.0002332389,(((((((((((((GCF_000775855.1:0.0000000000,GCF_000876095.1:0.0000000000):0.0000000000,GCF_000836075.1:0.0000000000):0.0000014251,GCF_000760435.1:0.0000014251)0/40:0.0000014251,(GCF_000760475.1:0.0000014251,GCF_000775835.1:0.0000014251)0/37:0.0000019467)100/100:0.0002843056,(GCF_000162295.1:0.0002033699,GCF_900011295.1:0.0000828284)0/10:0.0000013901)0/26:0.0000014251,GCF_002116925.1:0.0000014251)0/23:0.0000014120,GCF_000737145.1:0.0000014251)0/27:0.0000014251,GCF_000369385.1:0.0000014251)0/26:0.0000014251,GCF_000931755.1:0.0000198136)99.6/86:0.0001414272,(GCF_000341985.1:0.0000198171,GCF_002811175.1:0.0000014251)0/78:0.0000014251)100/100:0.0011063336,GCF_000302135.1:0.0009665183)100/100:0.0019666276,(((GCF_001261895.2:0.0000401552,GCF_000186665.3:0.0000604198)100/100:0.0003069694,GCF_002928155.1:0.0002887197)100/100:0.0024749803,(GCF_002144805.1:0.0002022300,((GCF_002143475.1:0.0000014251,GCF_002137955.1:0.0000014251)97.8/100:0.0001012144,(GCF_001416315.1:0.0030040697,GCF_002136655.1:0.0000402446)73.6/100:0.0000197443)99.8/100:0.0002233678)100/100:0.0028336097)98.9/84:0.0004670649)72.2/61:0.0001987073,GCF_002136685.1:0.0030003617)97.4/15:0.0002712522)52.5/22:0.0001068982,(((((GCF_000453445.1:0.0000014251,GCF_001432455.1:0.0000014251)0/100:0.0000018798,((((((((((GCF_002760825.1:0.0000975716,GCF_002760765.1:0.0003537430)100/100:0.0108792530,GCF_002760725.1:0.0001422249)0/32:0.0000015488,(GCF_002760705.1:0.0001425898,GCF_002760845.1:0.0000014095)94.7/100:0.0002770591)100/99:0.0029007069,(((GCF_900176685.1:0.0000401715,(((GCF_002760695.1:0.0000014251,GCF_002760795.1:0.0033255618)0/54:0.0000014540,GCF_002760835.1:0.0000014251)0/68:0.0000014802,GCF_002145255.1:0.0003458727)0/22:0.0000015037)0/20:0.0000014540,GCF_002760785.1:0.0000200149)0/19:0.0000014540,GCF_002760715.1:0.0000808228)0/57:0.0000014464)0/39:0.0000013930,(GCF_002760895.1:0.0000223074,((GCF_001432265.1:0.0000014251,GCF_001432275.1:0.0000014251)92.6/100:0.0000198151,(GCF_900175175.1:0.0000014251,GCF_900169915.1:0.0000014251)0/55:0.0000014251)0/53:0.0000016880)98.4/90:0.0001011798)100/75:0.0001424690,GCF_001874885.1:0.0000014251)0/20:0.0000016884,GCF_001874765.1:0.0000014251)98.9/77:0.0001017997,GCF_002006665.1:0.0000014251)0/44:0.0000014540,(GCF_002006655.1:0.0000000000,GCF_002006635.1:0.0000000000):0.0000014251)99.8/99:0.0002251197,((GCF_000580775.1:0.0006511733,GCF_000814345.1:0.0000807826)51.1/100:0.0000015764,(GCF_001414765.1:0.0000308239,GCF_002136995.1:0.0002240954)82.6/79:0.0000287516)100/100:0.0005872854)80.3/95:0.0002836137)100/98:0.0009892550,GCF_002143885.1:0.0010095666)100/99:0.0027703983,(((((((((GCF_000581775.1:0.0001839816,GCF_002145395.1:0.0003674069)96.3/70:0.0001014224,GCF_000581855.1:0.0007447612)88.1/70:0.0000741023,GCF_001432745.1:0.0057105172)100/100:0.0018641930,GCF_002145295.1:0.0007708864)100/100:0.0011155832,GCF_000368525.1:0.0020126600)53.2/91:0.0006122814,(GCF_001415915.1:0.0001478264,GCF_000309255.1:0.0002195859)100/100:0.0014277630)100/100:0.0010004044,GCF_000969485.1:0.0042896903)98.6/79:0.0008952253,((GCF_001433155.1:0.0010872842,((((GCF_002137265.1:0.0003810554,GCF_001414915.1:0.0005747133)99.8/100:0.0005064545,GCF_001414685.1:0.0028255398)90.2/100:0.0003446794,(GCF_000301875.1:0.0003073433,GCF_000453465.1:0.0004655231)100/100:0.0013290281)99.7/100:0.0005890331,GCF_002137255.1:0.0010954296)100/100:0.0019349483)100/75:0.0006546938,((GCF_000805535.1:0.0001056630,GCF_001862725.1:0.0002188417)100/100:0.0013851580,GCF_001077965.2:0.0035385942)98.9/94:0.0007029858)81.1/68:0.0002676422)100/95:0.0024119573,(GCF_001693185.1:0.0007609240,GCF_000580695.1:0.0011750597)100/100:0.0021423256)66.1/18:0.0004638447)29.4/10:0.0001121073,((((((GCF_001693175.1:0.0000014251,GCF_001693125.1:0.0000014251)100/100:0.0006058086,GCF_002573815.1:0.0000832848)86.7/100:0.0001232445,GCF_002573905.1:0.0003855742)100/100:0.0009695282,GCF_002573725.1:0.0013665087)100/100:0.0013740573,(GCF_002885855.1:0.0029195423,GCF_000338835.1:0.0030164476)9.1/62:0.0003743612)96.5/63:0.0003172363,(GCF_000465635.2:0.0002676225,(GCF_002144995.1:0.0000014251,GCF_002182465.1:0.0000014251)94.9/100:0.0001169157)100/100:0.0032043288)98/10:0.0002902433)0/24:0.0002377339)95.3/22:0.0003161901,(((GCF_900243925.1:0.0001426165,GCF_000335595.1:0.0000014251)100/100:0.0026605345,(GCF_001416495.1:0.0001129498,GCF_000581875.1:0.0001744786)100/100:0.0028380805)88.8/76:0.0003280508,GCF_001416475.1:0.0031954295)0/11:0.0001331294)94.1/61:0.0001926611,(((((((((((((((((((((GCF_002143145.1:0.0000014251,GCF_002182345.1:0.0000014251)100/100:0.0003244495,(GCF_002184365.1:0.0000014251,GCF_002183505.1:0.0000014251)91.7/100:0.0000401967)0/36:0.0000013697,GCF_002184275.1:0.0000019111)99.9/80:0.0001415803,(((((GCF_002144925.1:0.0000197987,GCF_002137495.1:0.0000014251)99.5/86:0.0001415843,GCF_002016785.1:0.0000014251)73.1/86:0.0000197675,GCF_002017315.1:0.0000014251)99.9/100:0.0002021392,GCF_001874685.1:0.0000014251)95.7/86:0.0000602156,GCF_002016985.1:0.0000807889)74.9/79:0.0000198001)0/54:0.0000018445,(((GCF_001433055.1:0.0001164896,((GCF_002928095.1:0.0000014251,(GCF_002928135.1:0.0000014251,GCF_002927915.1:0.0000198405)0/11:0.0000017057)99.3/100:0.0001781338,GCF_002182685.1:0.0003960991)99/96:0.0001624183)93.6/94:0.0001988559,((((GCF_001433015.1:0.0000014544,GCF_001432975.1:0.0002836591)0/42:0.0000014160,(((GCF_001415785.1:0.0000808982,GCF_001414995.1:0.0001012586)0/42:0.0000014251,(GCF_001414815.1:0.0000000000,GCF_001432925.1:0.0000000000):0.0000014251)0/35:0.0000014251,((GCF_001432625.1:0.0000612817,GCF_002947845.1:0.0003449152)0/24:0.0000014251,GCF_001415385.1:0.0000014251)0/11:0.0000014251)96.8/85:0.0000807722)97.6/67:0.0000807783,(GCF_001433655.1:0.0002033300,(GCF_001433335.1:0.0000014251,GCF_001414565.1:0.0000014251)94.9/100:0.0000602802)0/40:0.0000016887)73.4/80:0.0000197026,GCF_002182945.1:0.0006096218)97.2/92:0.0002535012)98/96:0.0004471668,(GCF_001415875.1:0.0002229643,GCF_001433695.1:0.0000402394)100/100:0.0006719522)100/99:0.0007478576)0/54:0.0000015837,((((((((((((((((GCF_001432525.1:0.0000205018,(GCF_001414905.1:0.0001018513,GCF_001414785.1:0.0000200872)0/28:0.0000014670)0/28:0.0000016164,GCF_001415015.1:0.0000014251)0/17:0.0000014670,((GCF_001531265.2:0.0000401606,GCF_001531135.1:0.0000401611)94.4/100:0.0000602537,GCF_001700445.1:0.0000015641)83.3/82:0.0000198148)0/11:0.0000016181,(GCF_000516275.1:0.0000018586,GCF_000515855.1:0.0000015845)92.7/100:0.0000198148)0/23:0.0000014352,(GCF_001416005.1:0.0000202170,GCF_001432965.1:0.0000201428)0/43:0.0000015547)0/24:0.0000014670,GCF_000809845.3:0.0000014251)0/23:0.0000018900,(GCF_001414925.1:0.0000014251,GCF_000809865.3:0.0000155950)100/40:0.0000046239)0/23:0.0000014670,GCF_001414985.1:0.0000014251)0/17:0.0000014670,GCF_001414805.1:0.0000014251)0/19:0.0000014251,GCF_000516315.1:0.0000014251)0/11:0.0000014251,GCF_001415295.1:0.0000405408)0/22:0.0000014251,GCF_001414885.1:0.0000014251)0/11:0.0000014251,GCF_001414735.1:0.0000209173)0/15:0.0000014251,GCF_001414935.1:0.0000199749)0/23:0.0000014251,GCF_000809905.3:0.0000014251)0/22:0.0000014251,(GCF_001432385.1:0.0000000000,GCF_000516375.1:0.0000000000):0.0000014251)0/27:0.0000014670)0/23:0.0000013605,BMBF-185:0.0000810703)90.9/79:0.0000401073,(((GCF_001922425.2:0.0001623204,GCF_001923005.1:0.0000198129)0/10:0.0000017288,((((GCF_001922635.1:0.0000014251,GCF_001922685.1:0.0000014251)0/28:0.0000014251,(GCF_001922755.1:0.0000000000,GCF_001922705.1:0.0000000000):0.0000014251)0/27:0.0000014251,GCF_001922745.1:0.0000014251)0/44:0.0000014251,GCF_001922695.1:0.0000014251)0/23:0.0000014251)95.2/92:0.0000927999,((GCF_000515755.1:0.0000014251,GCF_000515575.1:0.0000014251)0/89:0.0000014251,GCF_000515795.1:0.0000198116)92.6/100:0.0000698773)84.2/81:0.0000383717)49.9/83:0.0000014733,GCF_001415425.1:0.0000392802)88.7/82:0.0000601644,(((GCF_001415355.1:0.0000401595,GCF_001416715.1:0.0000014251)0/51:0.0000014251,GCF_001415345.1:0.0001218646)42.9/99:0.0000198139,((((((((((((GCF_001416425.1:0.0000165718,GCF_001416395.1:0.0000014251)99.8/76:0.0000034581,GCF_001417515.1:0.0000014251)0/68:0.0000014251,GCF_001417485.1:0.0000014251)0/25:0.0000014251,GCF_001416665.1:0.0000014251)0/11:0.0000014251,GCF_001416385.1:0.0000014251)0/10:0.0000019749,((((GCF_001416415.1:0.0000014251,GCF_001417545.1:0.0000014251)0/99:0.0000014251,GCF_001416635.1:0.0000014251)83.4/100:0.0000198142,GCF_001416355.1:0.0000202093)0/19:0.0000014251,GCF_001417495.1:0.0000014251)0/10:0.0000013577)0/14:0.0000014251,(GCF_001416705.1:0.0001239884,GCF_001416655.1:0.0000145012)100/34:0.0000057182)98.6/100:0.0001413855,(GCF_000582155.1:0.0067965182,GCF_001433275.1:0.0000095358)100/100:0.0073408546)0/23:0.0000014079,GCF_001415025.1:0.0000014251)0/10:0.0000014251,GCF_001433245.1:0.0000014251)0/11:0.0000018712,GCF_001415325.1:0.0000014251)0/16:0.0000014251,(GCF_001416035.1:0.0000014251,GCF_001415595.1:0.0000014251)99.1/95:0.0001011562)0/29:0.0000014251)89.6/85:0.0000592111)94.6/84:0.0000819269,((GCF_000453625.1:0.0000014251,GCF_002928035.1:0.0001668588)0/80:0.0000014048,BMBF-80:0.0000019457)94.7/96:0.0000601479)0/57:0.0000018774,GCF_000761175.1:0.0000813071)0/60:0.0000013465,GCF_000746645.1:0.0001658776)98/79:0.0001701288,((GCF_000301855.1:0.0002495662,GCF_000302255.1:0.0001158071)61/97:0.0001502272,GCF_001636235.1:0.0009878434)99.9/100:0.0005280285)78/85:0.0000320520,GCF_001896005.1:0.0000810032)92.2/85:0.0000602732,((BMBF-335:0.0000016678,GCF_000757665.1:0.0000200017)99.8/100:0.0002226720,BMBF-327:0.0002024359)75.4/100:0.0000199784)98/84:0.0001784423,(((GCF_001649875.1:0.0000200330,(((GCF_002019035.1:0.0000014251,(GCF_001649955.1:0.0000199111,GCF_001649795.1:0.0000815653)0/35:0.0000014251)0/10:0.0000014251,GCF_001649895.1:0.0000201924)0/28:0.0000014251,(GCF_001649765.1:0.0000398657,GCF_001649805.1:0.0001646886)50.6/76:0.0000014251)0/10:0.0000016188)0/10:0.0000016450,GCF_001649835.1:0.0000211078)80/100:0.0000200050,((((GCF_002019025.1:0.0000014251,(GCF_002019005.1:0.0000405390,(GCF_001649705.1:0.0001033405,GCF_001758135.1:0.0000624213)0/98:0.0000014251)0/94:0.0000014251)0/96:0.0000014251,GCF_002018995.1:0.0000014251)0/95:0.0000017723,GCF_001649675.1:0.0000198898)83.8/100:0.0000198315,(GCF_002018935.1:0.0000014251,GCF_002018965.1:0.0000014251)0/99:0.0000013744)90.4/100:0.0000401922)76/100:0.0000239211)100/84:0.0006458098,GCF_002250465.1:0.0006166281)100/85:0.0023468982,GCF_000805065.1:0.0027708968)97.6/79:0.0003317893,(GCF_000588035.1:0.0020144573,(GCF_002136735.1:0.0000014251,GCF_002142735.1:0.0000014251)100/100:0.0020410770)100/100:0.0009204816)85.5/73:0.0001468125,GCF_001053755.1:0.0024817776)82.8/41:0.0001126356)88.7/20:0.0001030266,((((((((((((((((GCF_002144965.1:0.0000014251,GCF_002182405.1:0.0000014251)81.4/100:0.0000202105,((((GCF_002927775.1:0.0000014251,GCF_002927995.1:0.0000200625)0/90:0.0000016900,GCF_002927805.1:0.0000014251)92.4/100:0.0000602485,(GCF_002137755.1:0.0000014251,GCF_002183925.1:0.0000015269)88.8/100:0.0000401579)76.7/95:0.0000198123,GCF_002145375.1:0.0000014251)0/38:0.0000015879)99.8/99:0.0001414468,(GCF_000811805.3:0.0000204351,GCF_002017485.1:0.0000014251)0/70:0.0000015873)81.9/92:0.0000197831,((GCF_000584335.1:0.0000916595,GCF_000682475.1:0.0002123973)66.4/39:0.0000602067,GCF_000580995.1:0.0000712949)88.1/24:0.0000698371)0/10:0.0000018351,GCF_002082805.1:0.0000197941)0/11:0.0000014251,(((((((GCF_001441415.1:0.0000000000,GCF_001441355.1:0.0000000000):0.0000000000,GCF_001441455.1:0.0000000000):0.0000000000,GCF_000972625.1:0.0000000000):0.0000014251,(GCF_001441465.1:0.0000014251,GCF_000972525.1:0.0000014251)0/45:0.0000014251)0/55:0.0000014251,(GCF_001441485.1:0.0000201903,GCF_001441475.1:0.0000014251)86/97:0.0000199822)0/69:0.0000014251,GCF_001441405.1:0.0000198594)85/97:0.0000393149,GCF_000588675.1:0.0003470873)0/24:0.0000016426)97.2/82:0.0001010224,GCF_000805215.1:0.0000197992)99.2/82:0.0001618541,((GCF_000786735.1:0.0000401232,(GCF_000623015.1:0.0000014251,GCF_001908295.1:0.0000020068)0/76:0.0000017952)99.9/100:0.0002832581,((((((GCF_001441545.1:0.0000000000,GCF_001441645.1:0.0000000000):0.0000014251,(GCF_001441555.1:0.0000014251,GCF_001441625.1:0.0000014251)0/14:0.0000014251)0/100:0.0000019396,(GCF_000305235.1:0.0000019295,GCF_002143855.1:0.0001414086)99.5/97:0.0001414915)73.4/97:0.0000199587,GCF_001441565.1:0.0000401335)91/97:0.0000401092,BMBF-133:0.0000199713)78.4/97:0.0000199528,(GCF_000369205.1:0.0002628895,BMBF-57:0.0003445242)0/10:0.0000013720)0/15:0.0000014688)99.5/100:0.0001616363)86.5/76:0.0000400175,((GCF_001861955.1:0.0000000000,GCF_001864715.1:0.0000000000):0.0000013897,GCF_001861935.1:0.0000013997)100/100:0.0004048832)73.8/25:0.0000197479,(GCF_001077655.1:0.0000014251,GCF_001276085.1:0.0000809550)99.9/100:0.0002427168)77.5/21:0.0000201482,(((GCF_001704705.1:0.0000014251,GCF_001704675.1:0.0000014251)0/83:0.0000014251,GCF_000802915.1:0.0000198007)95.1/100:0.0001011333,GCF_900011285.1:0.0004242004)97.6/22:0.0001257000)91.7/85:0.0000599584,(GCF_900157395.1:0.0004253274,BMBF-459:0.0001624597)97.7/100:0.0001209084)100/85:0.0005494002,((GCF_002573795.1:0.0002726265,(GCF_001416015.1:0.0000401528,GCF_000805045.1:0.0000197894)100/100:0.0014933456)79.6/100:0.0002274894,(((((GCF_001864555.1:0.0000201894,GCF_001578145.1:0.0000014251)0/54:0.0000014251,GCF_001862795.1:0.0000198360)95.6/100:0.0000401175,(GCF_000804965.1:0.0000014251,GCF_000804955.1:0.0000014251)0/98:0.0000014971)0/100:0.0000014251,GCF_000419405.1:0.0002631392)90.6/100:0.0001412395,GCF_001693115.1:0.0001012968)99.6/100:0.0003283147)100/100:0.0009367315)100/85:0.0020701433,GCF_000584715.1:0.0037256336)96.6/68:0.0004213154,(((GCF_001862335.1:0.0000014251,GCF_001861395.1:0.0028143026)74.6/100:0.0000197737,(GCF_001864155.1:0.0000014251,(((GCF_001863485.1:0.0000014251,GCF_001863415.1:0.0000401560)77.2/100:0.0000202091,((((((((GCF_001864165.1:0.0000000000,GCF_001864465.1:0.0000000000):0.0000000000,GCF_001864435.1:0.0000000000):0.0000000000,GCF_001864355.1:0.0000000000):0.0000000000,GCF_001864235.1:0.0000000000):0.0000014251,GCF_001864095.1:0.0000014251)0/70:0.0000014251,GCF_001863835.1:0.0000014251)0/90:0.0000014251,GCF_001863745.1:0.0000198112)95/100:0.0000602508,GCF_001863725.1:0.0000014251)77.8/100:0.0000202091)85.2/100:0.0000592764,GCF_001862005.1:0.0000404789)0/100:0.0000014670)88.3/100:0.0000401665)100/100:0.0016201764,((((GCF_000828935.1:0.0001391796,GCF_002197745.1:0.0000223758)100/100:0.0011750887,GCF_001077575.1:0.0012278091)6.5/98:0.0001057171,GCF_001077565.2:0.0000222804)100/100:0.0006492635,GCF_002950435.1:0.0003233296)100/100:0.0011413220)100/100:0.0020339266)0/27:0.0000769114,((((((((((GCF_000949185.2:0.0000201798,GCF_000949165.2:0.0000014251)0/75:0.0000014251,(GCF_002016825.1:0.0000014251,GCF_001666225.1:0.0000200685)0/19:0.0000014251)0/40:0.0000014251,GCF_001664815.1:0.0000014251)0/77:0.0000014251,((((GCF_002183425.1:0.0000000000,GCF_002145095.1:0.0000000000):0.0000000000,GCF_002144695.1:0.0000000000):0.0000014251,GCF_002144765.1:0.0000014251)0/84:0.0000014251,GCF_002183005.1:0.0000200807)99.8/100:0.0001433650)73.7/99:0.0000201907,GCF_000810995.3:0.0094398382)98.6/100:0.0001612944,((GCF_000876445.1:0.0001222757,(GCF_002014325.1:0.0000016265,((GCF_002183105.1:0.0000014251,GCF_002183125.1:0.0000014251)78.4/100:0.0000202222,GCF_002183045.1:0.0000202212)99.6/100:0.0001430058)88.4/100:0.0000405713)100/100:0.0003670598,((GCF_001415835.1:0.0000624957,GCF_001674185.1:0.0003477615)0/27:0.0000014251,GCF_001416625.1:0.0000612952)97.1/100:0.0001030889)20.3/83:0.0000442335)100/100:0.0008525153,GCF_001864575.1:0.0020590565)100/100:0.0022865353,((GCF_000588135.1:0.0002452734,GCF_000588475.1:0.0001796807)40.3/100:0.0000606677,GCF_000588195.1:0.0001062277)100/100:0.0029014192)98.9/81:0.0003981625,(((((((GCF_900161945.1:0.0000198238,GCF_900161875.1:0.0000198238)0/73:0.0000014251,GCF_900161985.1:0.0000808338)90.8/76:0.0000189220,(GCF_900161935.1:0.0000207900,GCF_900162005.1:0.0000393329)7.9/75:0.0000198478)0/76:0.0000013568,(((((GCF_900161955.1:0.0000808258,GCF_900161905.1:0.0000401807)0/59:0.0000014251,(((GCF_000453985.1:0.0000000000,GCF_000453025.1:0.0000000000):0.0000014251,GCF_000453965.1:0.0000014251)93/100:0.0000401781,GCF_900161895.1:0.0000014251)0/37:0.0000014167)0/27:0.0000014251,GCF_900161915.1:0.0000014251)0/10:0.0000014251,(((GCF_900161885.1:0.0000014251,GCF_900161925.1:0.0000014251)85.4/100:0.0000198228,GCF_900161995.1:0.0000198227)0/51:0.0000014251,(GCF_900161975.1:0.0000000000,GCF_900162015.1:0.0000000000):0.0000014251)0/19:0.0000014251)0/16:0.0000014251,GCF_900161965.1:0.0000401781)0/10:0.0000014251)0/90:0.0000018613,(BMBF-448:0.0000402055,BMBF-467:0.0000198120)78.6/100:0.0000198108)88.6/95:0.0000399797,(((((GCF_000809505.3:0.0000015538,(((((GCF_002138065.1:0.0000014251,GCF_002137185.1:0.0000014251)99.5/100:0.0001789302,GCF_000189695.1:0.0002541959)86.3/99:0.0000441827,GCF_002136675.1:0.0000401930)77.2/97:0.0000198332,GCF_002136855.1:0.0000015732)100/99:0.0001547858,GCF_000516155.1:0.0000015632)0/30:0.0000018982)83.3/97:0.0000219711,GCF_002014105.1:0.0001210896)0/71:0.0000014251,GCF_001432845.1:0.0000611312)0/85:0.0000015762,(GCF_000581755.1:0.0000732674,GCF_000581975.1:0.0004346674)80/91:0.0000481370)81.6/97:0.0000219191,GCF_000681555.1:0.0000807517)42.5/96:0.0000436254)0/86:0.0000015579,GCF_001432665.1:0.0000806743)100/100:0.0023046609)96.6/76:0.0002411731,((((GCF_000580515.1:0.0001828336,(((GCF_000301295.1:0.0000014606,GCF_000301895.1:0.0000014251)82.2/100:0.0000200003,GCF_000302235.1:0.0000013885)100/100:0.0002631798,GCF_001433005.1:0.0001228031)0/69:0.0000014709)99.7/100:0.0002569959,(GCF_000453125.1:0.0000204797,GCF_002411775.1:0.0005271760)97.4/100:0.0002326950)100/100:0.0014978727,(GCF_001997285.1:0.0003498144,GCF_001693095.1:0.0000602082)100/100:0.0013085903)100/100:0.0017693522,(((GCF_000582965.1:0.0000014251,((((GCF_000581915.1:0.0000271859,GCF_000581955.1:0.0001142123)21.4/21:0.0000337468,(GCF_000584695.1:0.0004155813,GCF_000581315.1:0.0001771466)45.6/21:0.0000585084)77.1/22:0.0000292483,GCF_000580415.1:0.0000632148)73.2/93:0.0000168990,(GCF_001471855.2:0.0000014251,GCF_000184495.1:0.0000204570)99.9/100:0.0001415187)0/21:0.0000013700)74.8/91:0.0000197876,((GCF_900011275.1:0.0000602481,GCF_002239725.1:0.0001621507)99/98:0.0001342849,GCF_000966505.1:0.0000014251)95.2/98:0.0000892219)100/100:0.0022439208,((GCF_000581075.1:0.0003498550,(FCH35N5BBXX-wHAXPI020694:0.0002072672,GCF_001415435.1:0.0001417187)0/100:0.0000018862)99.4/100:0.0003227958,GCF_000746605.1:0.0016542145)100/100:0.0020544665)100/99:0.0009757396)93.6/38:0.0002885577)95.7/41:0.0002192412)75.3/33:0.0001494248)33.5/19:0.0000625807,((GCF_002148745.1:0.0033123286,GCF_001891205.1:0.0034133116)100/100:0.0009481224,(GCF_000588755.1:0.0031186501,GCF_000453725.1:0.0027549998)98.1/94:0.0005924411)77/76:0.0001555928)99.9/66:0.0008053602)75.7/79:0.0003799544,((((GCF_001668875.1:0.0000201445,GCF_001665005.1:0.0000014251)90.9/100:0.0000606462,(((((((((GCF_001416565.1:0.0000405760,GCF_001416305.1:0.0000016430)90.5/100:0.0000404491,(GCF_001415515.1:0.0000014251,GCF_001415505.1:0.0000014251)0/88:0.0000014251)84.1/100:0.0000201441,(GCF_001415615.1:0.0000014251,(GCF_001415965.1:0.0000014251,GCF_001414575.1:0.0044879164)0/19:0.0000014251)0/11:0.0000014251)0/15:0.0000014605,GCF_001416155.1:0.0000014251)0/16:0.0000014523,GCF_001416165.1:0.0000014251)0/46:0.0000018129,GCF_000738845.1:0.0000201029)0/47:0.0000018129,GCF_001416145.1:0.0000014251)0/58:0.0000018129,(GCF_000708795.1:0.0000013961,GCF_000708775.1:0.0000013959)95.6/100:0.0000606796)0/98:0.0000016470,((((((((((GCF_000583275.1:0.0001211235,GCF_000681635.1:0.0001621946)85.4/77:0.0000369781,(GCF_000584315.1:0.0001888847,(GCF_000588775.1:0.0002899992,GCF_000587955.1:0.0001358761)53.7/93:0.0000430776)52.4/64:0.0000507863)78.6/80:0.0000232204,(GCF_000588235.1:0.0001419432,GCF_000588615.1:0.0000810842)88.4/99:0.0000403001)72.8/72:0.0000198182,GCF_000682255.1:0.0000405975)74.6/70:0.0000198161,GCF_000580755.1:0.0001824622)77.7/85:0.0000200066,GCF_000584515.1:0.0000013517)0/69:0.0000013494,GCF_000682215.1:0.0000604238)0/69:0.0000016328,GCF_000682375.1:0.0001014679)87.6/85:0.0001012114,GCF_000584295.1:0.0002832663)99.9/93:0.0002237603,((GCF_000582275.1:0.0001211390,GCF_000580495.1:0.0000014251)0/54:0.0000019189,GCF_000584855.1:0.0003242197)91/93:0.0000602496)74.9/100:0.0000198908)89.7/100:0.0001016997)100/100:0.0040959295,GCF_000580315.1:0.0035832479)100/100:0.0009196531,(((((GCF_001416115.1:0.0012329935,GCF_002137945.1:0.0015596204)77.5/80:0.0003570920,GCF_000369345.1:0.0007124944)44.5/80:0.0004312769,GCF_000681575.1:0.0016422148)100/100:0.0017435071,GCF_000453165.1:0.0030021140)66.6/61:0.0002503037,((GCF_001863705.1:0.0026472905,GCF_001863785.1:0.0029738515)99.8/99:0.0006957376,(GCF_000335535.1:0.0026280749,GCF_001446715.1:0.0032429523)99.7/100:0.0005322900)74.1/65:0.0001255893)28/67:0.0000659766)100/79:0.0009330054)100/79:0.0005793546,(((((((((((((((((((GCF_000584595.1:0.0003105655,GCF_000588115.1:0.0012381098)83.8/100:0.0000610768,GCF_000671675.1:0.0001131745)19/60:0.0000304746,GCF_000627755.1:0.0004294037)88.6/94:0.0000426586,GCF_000583415.1:0.0000807718)87.4/91:0.0000401483,GCF_000682015.1:0.0000201881)75.3/63:0.0000199917,GCF_000682035.1:0.0000199385)79.1/69:0.0000199899,(((GCF_000584535.1:0.0000935218,GCF_000681755.1:0.0000882188)76.1/97:0.0000205534,(GCF_000584275.1:0.0000483671,GCF_000588355.1:0.0006005621)41.4/73:0.0000202022)92.4/74:0.0000596763,GCF_000584635.1:0.0000534748)99.6/90:0.0002092281)0/89:0.0000010659,GCF_000581555.1:0.0004094713)72.7/87:0.0000206436,((BMBF-285:0.0000807059,BMBF-484:0.0000014251)96.6/100:0.0001010782,GCF_002948925.1:0.0001243449)100/100:0.0007857509)100/81:0.0011761640,GCF_000682295.1:0.0001834197)71.9/81:0.0000198925,GCF_000580355.1:0.0000401345)100/81:0.0007630768,(((GCF_001950315.1:0.0002176319,GCF_001950095.1:0.0000467508)97.1/100:0.0001158050,GCF_000368105.1:0.0000197974)0/81:0.0000014224,(((GCF_001612015.1:0.0000014251,((GCF_000309215.1:0.0000400794,(((GCF_002150405.1:0.0000200263,GCF_002183515.1:0.0032738732)92.1/82:0.0000601953,(GCF_002416325.1:0.0000014251,GCF_002416365.1:0.0000014251)94.2/100:0.0000602319)78.3/81:0.0000199941,GCF_000305295.1:0.0000602296)0/69:0.0000013883)99.7/100:0.0001413962,(GCF_001612215.1:0.0000014251,GCF_000286535.1:0.0001250144)77/100:0.0000197283)0/77:0.0000014853)0/19:0.0000014670,GCF_000214985.1:0.0000403383)83.4/80:0.0000197779,(GCF_000278645.1:0.0000199822,GCF_000278625.1:0.0000014251)0/95:0.0000016376)91.6/87:0.0000599619)100/100:0.0004919450)100/100:0.0017931972,((((GCF_002137335.1:0.0000016556,((((GCF_000301535.1:0.0000014251,((GCF_000302175.1:0.0000014251,GCF_000301555.1:0.0000202316)0/18:0.0000014251,GCF_000301515.1:0.0000014251)93.7/100:0.0000198099)0/83:0.0000016226,((GCF_000453225.1:0.0000018770,GCF_000453245.1:0.0000014251)93.4/100:0.0000602681,(GCF_000453685.1:0.0000014251,GCF_000453265.1:0.0000014251)0/72:0.0000013913)99.9/100:0.0001413316)99.3/100:0.0001937721,(((((GCF_002016855.1:0.0001011134,(GCF_001665145.1:0.0000014251,GCF_002014345.1:0.0000014251)0/85:0.0000014894)99.8/85:0.0001413394,GCF_002143755.1:0.0000015220)91/85:0.0000401032,GCF_002143375.1:0.0000014251)0/17:0.0000014604,GCF_002184325.1:0.0000014251)100/100:0.0004045951,(GCF_002136605.1:0.0000401576,GCF_001664765.1:0.0004457654)0/86:0.0000014844)96.5/100:0.0001898140)69.2/98:0.0000603288,GCF_002184335.1:0.0003323304)99.5/97:0.0001533062)2.6/83:0.0001412298,GCF_000516135.1:0.0000015321)100/100:0.0004029997,((((((((((((((GCF_001415805.1:0.0000197947,(GCF_001416235.1:0.0018439411,GCF_001416545.1:0.0000202062)0/54:0.0000014880)0/85:0.0000014251,(GCF_001416555.1:0.0000401321,GCF_001416255.1:0.0001031784)71.2/100:0.0000200187)56.4/92:0.0000401838,GCF_001416515.1:0.0000198136)0/92:0.0000019543,GCF_001416585.1:0.0000014251)96.4/100:0.0001152295,GCF_001415985.1:0.0001234659)0/87:0.0000016042,GCF_001433265.1:0.0000014251)90/95:0.0000457943,GCF_001432375.1:0.0002439241)0/19:0.0000019618,GCF_001414655.1:0.0001639508)0/41:0.0000014880,GCF_001432585.1:0.0000014251)0/33:0.0000014880,GCF_001415215.1:0.0000200828)0/16:0.0000014880,GCF_001433145.1:0.0005924676)0/10:0.0000015603,GCF_001432785.1:0.0000014251)0/26:0.0000014880,((((((GCF_001664685.1:0.0000019422,GCF_001666365.1:0.0000018217)91.4/100:0.0000401244,(GCF_002017175.1:0.0000014251,GCF_002016655.1:0.0000014251)0/92:0.0000016082)99.7/100:0.0001413022,GCF_002145125.1:0.0000014413)10.3/78:0.0001411774,(GCF_002143275.1:0.0000014251,GCF_002182485.1:0.0000014251)0/98:0.0000013875)99.7/94:0.0001412171,((((((GCF_000809925.3:0.0000014251,GCF_000810005.3:0.0000014251)92.1/100:0.0000198015,GCF_000811885.3:0.0000014251)0/60:0.0000019974,GCF_000809965.3:0.0000014251)0/46:0.0000014251,((GCF_002016995.1:0.0000000000,GCF_002016975.1:0.0000000000):0.0000000000,GCF_002017565.1:0.0000000000):0.0000014251)0/15:0.0000014251,GCF_002014275.1:0.0000014251)0/57:0.0000014251,GCF_002017595.1:0.0000198010)0/67:0.0000015661)100/100:0.0003637233,GCF_001433075.1:0.0028496989)0/74:0.0000016142)0/11:0.0000016052,(GCF_001432895.1:0.0000014251,GCF_001432535.1:0.0000406173)83.4/100:0.0000197980)85.1/54:0.0000418567)99.8/94:0.0005931394,GCF_001415165.1:0.0010609340)100/100:0.0025465465)93.1/39:0.0005936641,((((((((((((((GCF_001511935.1:0.0000601909,(GCF_001512235.1:0.0000203809,GCF_001511975.1:0.0000014251)0/93:0.0000014251)0/31:0.0000014251,((GCF_001512095.1:0.0000202447,GCF_001512035.1:0.0000016379)97.2/100:0.0000807033,GCF_001512255.1:0.0000401197)0/54:0.0000015984)91.1/100:0.0000401169,GCF_002927895.1:0.0003647944)0/38:0.0000014251,((((((GCF_001512015.1:0.0000014251,GCF_001511855.1:0.0000014251)0/14:0.0000014251,GCF_001511895.1:0.0000014251)0/43:0.0000013567,GCF_001512115.1:0.0000014251)0/68:0.0000014251,GCF_001511875.1:0.0000014251)98.4/99:0.0001010815,GCF_000369325.1:0.0000405244)0/25:0.0000016879,GCF_001657725.1:0.0000401902)0/27:0.0000014251)99.7/98:0.0001990781,((((((((GCF_001444255.1:0.0000014251,((((((GCF_001028305.1:0.0000000000,GCF_001444225.1:0.0000000000):0.0000000000,GCF_001444265.1:0.0000000000):0.0000000000,GCF_001443265.1:0.0000000000):0.0000000000,GCF_001028385.1:0.0000000000):0.0000000000,GCF_000750855.1:0.0000000000):0.0000014251,(GCF_001444215.1:0.0000014251,GCF_000731975.1:0.0000014251)0/24:0.0000014251)0/35:0.0000014251)0/15:0.0000014251,GCF_001028335.1:0.0000014251)99.7/100:0.0002490203,(GCF_000309195.1:0.0002592959,GCF_000305215.1:0.0000648782)98.2/100:0.0002269485)100/100:0.0009544650,GCF_001704695.1:0.0002079280)95.8/88:0.0000910690,FCH35N5BBXX-wHAXPI020692:0.0000806789)88.7/88:0.0000400372,GCF_001612115.1:0.0007907647)72.2/94:0.0000205568,((GCF_000177715.1:0.0000740067,(((GCF_002416345.1:0.0000014251,GCF_002416475.1:0.0000014251)0/71:0.0000014251,GCF_002416375.1:0.0000014251)0/78:0.0000014251,(GCF_000305315.1:0.0000014332,GCF_001612005.1:0.0001413357)81.7/100:0.0000197852)100/100:0.0002504747)94/100:0.0001006505,(GCF_002245665.1:0.0000404105,GCF_002245595.1:0.0000014251)100/100:0.0010683204)98.7/100:0.0001492199)100/95:0.0007271338,(((((((((GCF_900029355.1:0.0000014251,(GCF_900029375.1:0.0000014251,GCF_900029365.1:0.0000014251)0/23:0.0000014251)0/17:0.0000014251,((GCF_900019965.1:0.0000366216,GCF_900031715.1:0.0001526650)100/61:0.0000038988,GCF_900043985.1:0.0000014251)0/19:0.0000014251)0/10:0.0000014251,(GCF_900020545.1:0.0000014251,GCF_900019975.1:0.0000014251)0/29:0.0000014251)0/10:0.0000014251,GCF_900067075.1:0.0000014251)0/23:0.0000014251,GCF_900043995.1:0.0000014251)0/47:0.0000014251,GCF_900042755.1:0.0000198680)99.9/100:0.0002637948,GCF_001907145.1:0.0002424018)94.2/100:0.0001242973,((GCF_001512055.1:0.0000199899,GCF_002741415.1:0.0001414823)91.1/100:0.0000401067,FCH35N5BBXX-wHAXPI020698:0.0000014251)100/100:0.0004036189)99.6/100:0.0005228214,GCF_001512155.1:0.0087496687)46.5/95:0.0002924932)99.9/99:0.0005749552)73.9/99:0.0000233045,(((((GCF_900240205.1:0.0002371978,GCF_000369365.1:0.0001620626)72.8/73:0.0000199975,(GCF_002119355.1:0.0000014251,GCF_002119265.1:0.0000014251)100/100:0.0003643594)0/63:0.0000014591,(GCF_000369185.1:0.0000014251,GCF_002150485.1:0.0000014251)75.9/76:0.0000199812)98.4/59:0.0001414453,(GCF_000353775.1:0.0000013537,GCF_000353975.1:0.0001268435)99.7/78:0.0002422598)0/10:0.0000015118,(((((((((GCF_002288625.1:0.0000296193,GCF_002724085.1:0.0004781103)99.6/100:0.0002698375,(GCF_000586635.1:0.0000014251,GCF_000354015.1:0.0058657923)0/21:0.0000016033)0/35:0.0000016033,GCF_000586655.1:0.0000014251)0/35:0.0000014039,GCF_001612455.1:0.0000014251)0/19:0.0000014039,GCF_001028315.1:0.0000014251)99.8/56:0.0001915334,GCF_001512215.1:0.0000198450)79/11:0.0000238221,GCF_000830055.1:0.0000601916)0/11:0.0000016286,GCF_000069245.1:0.0000401190)0/11:0.0000017603,(GCF_000763365.1:0.0033361135,GCF_000836625.1:0.0000014251)80.4/100:0.0000197846)0/11:0.0000014735)0/49:0.0000017532)83.7/53:0.0000225766,GCF_001512195.1:0.0001818251)0/22:0.0000014251,(GCF_001511915.1:0.0000014251,GCF_001511995.1:0.0000014251)98.8/100:0.0001010741)0/15:0.0000014251,(((((((GCF_001028265.1:0.0000014251,GCF_000441955.1:0.0000014251)0/25:0.0000014251,(GCF_000453885.1:0.0000014251,GCF_000286615.1:0.0000014251)0/30:0.0000014251)0/100:0.0000013928,(((((GCF_000177695.1:0.0000014251,(GCF_000177735.1:0.0000199045,GCF_002143965.1:0.0000014325)87.3/100:0.0000198142)0/49:0.0000014251,GCF_000021245.2:0.0000014251)0/70:0.0000014251,(GCF_000301435.1:0.0000014251,GCF_000302035.1:0.0000014251)95/100:0.0000602558)93/93:0.0000602550,GCF_002210065.1:0.0001011790)73/68:0.0000197845,GCF_000309275.1:0.0000019519)98.9/84:0.0001414553)95.3/71:0.0000806188,((((((((GCF_000454005.1:0.0000014251,GCF_000453945.1:0.0000014251)0/100:0.0000014251,GCF_000453205.1:0.0000197970)85/100:0.0000197969,GCF_000453085.1:0.0000199857)0/76:0.0000014251,GCF_000453045.1:0.0000201944)0/81:0.0000014251,GCF_000453105.1:0.0000014251)96.1/100:0.0000807334,GCF_001433355.1:0.0000204738)92.7/100:0.0000601994,GCF_001874945.1:0.0000014251)0/18:0.0000013861,GCF_001612415.1:0.0000014251)0/92:0.0000017891)80.6/62:0.0000601638,((((GCF_001512175.1:0.0000014251,GCF_001512075.1:0.0000014251)0/50:0.0000014251,GCF_000794125.1:0.0000197944)0/37:0.0000014251,GCF_001512135.1:0.0000601969)76.3/76:0.0000199832,GCF_002082825.1:0.0000402770)89.9/38:0.0000400990)0/71:0.0000014673,GCF_000969385.1:0.0000199860)98.1/99:0.0001206418,(((((((GCF_001612275.1:0.0000000000,GCF_000304655.1:0.0000000000):0.0000000000,GCF_000963815.1:0.0000000000):0.0000000000,GCF_000297595.1:0.0000000000):0.0000014251,(GCF_000770605.1:0.0000014251,GCF_001612255.1:0.0000014251)0/29:0.0000014251)0/84:0.0000014251,GCF_000304695.1:0.0001414546)82/100:0.0000197835,GCF_001612435.1:0.0000014544)99.4/100:0.0001618240,GCF_000623035.1:0.0001011723)98.9/100:0.0001208706)0/83:0.0000013832)0/17:0.0000014251,GCF_001907155.1:0.0001209235)0/25:0.0000014896,GCF_001373575.1:0.0000200908)98.7/78:0.0001155815,GCF_001373535.1:0.0000018930)89.9/85:0.0000457189,GCF_001549575.1:0.0000602080)99.4/99:0.0002086613,(((GCF_000302275.1:0.0001974211,GCF_002803025.1:0.0000019634)96.1/86:0.0001503951,GCF_000021145.1:0.0000202099)87.7/85:0.0000430852,(GCF_001028325.1:0.0000604836,((GCF_000163375.2:0.0001623732,GCF_001399655.1:0.0000014251)72.3/100:0.0000198155,(GCF_000163355.2:0.0000402385,GCF_002137655.1:0.0000014251)99.5/95:0.0001418603)0/95:0.0000013454)100/100:0.0007309251)7.1/24:0.0001930964)100/100:0.0022102202)100/81:0.0009319705,(GCF_001674695.1:0.0025011607,GCF_001693205.1:0.0023117585)100/100:0.0004614825)83.9/23:0.0001419462,(GCF_000584095.1:0.0027966439,(GCF_002145155.1:0.0018002347,GCF_000581995.1:0.0019580069)100/100:0.0017943517)92.3/43:0.0002285594)91.7/43:0.0001669056,((GCF_000682415.1:0.0029437312,GCF_001693105.1:0.0024263658)99.4/83:0.0003921324,(((GCF_002136895.1:0.0000016906,((GCF_002183675.1:0.0000000000,GCF_002137775.1:0.0000000000):0.0000014251,GCF_002143725.1:0.0000014251)97.7/100:0.0001011661)36.6/100:0.0001414351,GCF_001612025.1:0.0000017360)100/100:0.0021275482,(GCF_000966305.1:0.0017153506,GCF_000759395.1:0.0013820565)99.8/100:0.0007319779)100/100:0.0010926800)92.4/55:0.0001356937)87.9/56:0.0000816350,(GCF_000731965.1:0.0026126912,GCF_001693195.1:0.0030203396)100/64:0.0006055463)76.7/29:0.0000365617,(((((GCF_002928045.1:0.0030086137,GCF_002928075.1:0.0000014251)88.7/100:0.0000632152,GCF_000582355.1:0.0005051780)100/100:0.0023622630,GCF_002367895.1:0.0036127064)71.2/80:0.0002920434,((GCF_002573825.1:0.0004856399,GCF_000580875.1:0.0011652755)100/100:0.0021192151,(GCF_002573895.1:0.0011168701,GCF_002573875.1:0.0006400469)100/100:0.0011866422)100/100:0.0010268440)98.3/67:0.0002975335,((GCF_000413915.1:0.0001826982,GCF_002143185.1:0.0003255044)100/100:0.0028251007,GCF_000584415.1:0.0034633886)98.8/58:0.0003915042)94.9/40:0.0001454855)92.4/63:0.0002108424)99.5/79:0.0005510734,(GCF_000297935.1:0.0027018202,(((((BMBF-77:0.0000014251,FCH35N5BBXX-wHAXPI020699:0.0000014251)0/79:0.0000014251,FCH35N5BBXX-wHAXPI020695:0.0000197831)96.4/100:0.0001200952,BMBF-129:0.0001422284)93.4/92:0.0001082153,((GCF_000988155.1:0.0000019072,FCH35N5BBXX-wHAXPI020696:0.0000401056)75.2/100:0.0000200487,((GCF_001500225.1:0.0000016126,GCF_001758085.1:0.0000838926)98.1/100:0.0001011659,BMBF-193:0.0000401115)75.1/99:0.0000200875)100/100:0.0015583239)96.8/91:0.0002555550,GCF_000368245.1:0.0004544415)100/100:0.0023586151)79.9/18:0.0002472265)89.9/18:0.0003408424,GCF_002014315.1:0.0023897370)96.4/81:0.0005592087,(((((((((GCF_000611205.1:0.0001215890,(((((GCF_000301935.1:0.0000014251,GCF_000301355.1:0.0000014251)99.6/100:0.0001621700,GCF_000580255.1:0.0000401597)90.4/84:0.0000401380,GCF_000580435.1:0.0000401447)74.8/57:0.0000197940,(GCF_000600875.1:0.0001210352,GCF_000600795.1:0.0002430349)97.8/99:0.0001210232)73.4/71:0.0000198756,(((((GCF_000611245.1:0.0000853840,(GCF_000600755.1:0.0006744158,GCF_000600835.1:0.0007564348)90/100:0.0000778528)88.4/99:0.0000602569,((GCF_000600895.1:0.0003756163,GCF_000600775.1:0.0001109090)66/77:0.0000401602,GCF_000600735.1:0.0001301584)79/76:0.0000474630)0/56:0.0000010132,(((GCF_000611465.1:0.0006713469,GCF_000611385.1:0.0016953492)85.5/77:0.0000514351,(GCF_000681615.1:0.0000911242,GCF_000611225.1:0.0000294168)68.3/95:0.0000401436)57/77:0.0000139805,GCF_000600815.1:0.0016361464)36.2/64:0.0000200051)98.9/97:0.0001443564,((((((GCF_000611305.1:0.0002278665,GCF_000611485.1:0.0003068231)85.9/99:0.0000405403,((GCF_000681795.1:0.0000405473,GCF_000671635.1:0.0000405522)0/14:0.0000014251,GCF_000627775.1:0.0000405438)89.9/99:0.0000405555)75.6/85:0.0000201957,(GCF_000682275.1:0.0000405500,(GCF_000682055.1:0.0000405633,GCF_000611285.1:0.0000014251)77/83:0.0000201966)77.6/76:0.0000200103)0/68:0.0000014787,((GCF_000671415.1:0.0000014251,(GCF_000671615.1:0.0000405605,GCF_000671595.1:0.0000608372)0/79:0.0000014251)80.4/83:0.0000200090,GCF_000681775.1:0.0000815836)76.1/86:0.0000200046)0/74:0.0000019163,GCF_000671475.1:0.0000405525)86.7/85:0.0000200025,(GCF_000580155.1:0.0004074503,GCF_000582295.1:0.0000401649)94.5/99:0.0000808255)0/76:0.0000013747)88.1/84:0.0000602855,GCF_000582035.1:0.0004511711)44.2/66:0.0000596481)100/67:0.0011789495)71.8/11:0.0000197885,GCF_000588075.1:0.0002036373)73.4/26:0.0000210930,(GCF_000627655.1:0.0001413775,GCF_000627635.1:0.0001210575)94.3/87:0.0000794759)89.5/45:0.0000790082,GCF_000611365.1:0.0001825259)68.2/15:0.0000415469,GCF_000581475.1:0.0000221164)77.4/10:0.0000411323,(GCF_000581595.1:0.0001182037,(GCF_000580535.1:0.0001798552,GCF_000580455.1:0.0001859801)81.6/99:0.0000601996)0/57:0.0000016192)94.2/57:0.0001739065,GCF_000600855.1:0.0005527694)99.3/100:0.0003122935,((GCF_000453485.1:0.0000014251,(((GCF_000301415.1:0.0000019312,GCF_000301995.1:0.0001415426)95.2/100:0.0000603116,GCF_000301975.1:0.0000402662)76.7/100:0.0000200187,(GCF_000302155.1:0.0000779389,GCF_000301195.1:0.0000201638)77.1/100:0.0000781277)99.9/100:0.0005483143)0/57:0.0000015968,GCF_000453505.1:0.0000014251)99.9/100:0.0011023530)100/100:0.0012071672,(GCF_000301835.1:0.0012215607,GCF_001675265.1:0.0017191485)100/100:0.0012215984)100/100:0.0009103923)100/99:0.0036434456,((((GCF_002249435.1:0.0000602667,GCF_002249365.1:0.0000014251)99.9/100:0.0001414954,GCF_001573105.1:0.0000014251)0/26:0.0000014251,(GCF_000417805.2:0.0000014251,GCF_000417785.2:0.0000401449)84.1/100:0.0000199948)0/29:0.0000014251,GCF_000805515.1:0.0001413497)100/93:0.0012005659)99.9/99:0.0009081431,(GCF_000805615.1:0.0000014251,GCF_000805635.1:0.0000014251)99.9/100:0.0002699084)98.8/84:0.0003696298,(((((GCF_000805055.1:0.0000014251,((GCF_000805595.1:0.0000014251,GCF_000804725.1:0.0000014251)0/44:0.0000014251,GCF_001573065.1:0.0000016077)0/27:0.0000014251)0/24:0.0000014251,GCF_000723075.1:0.0000430831)0/46:0.0000017963,((GCF_002837035.1:0.0000014251,GCF_002837005.1:0.0000014251)99.4/100:0.0001412652,GCF_000723045.1:0.0000863737)0/87:0.0000014096)0/94:0.0000013523,((GCF_001862055.1:0.0004323876,GCF_000580395.1:0.0005581881)99.3/93:0.0001825593,GCF_000723055.1:0.0000643046)100/100:0.0028098963)95.8/93:0.0001555167,GCF_002082685.1:0.0002040181)42.4/23:0.0000192849)98.4/53:0.0002292617,GCF_001864115.1:0.0000014251)0/14:0.0000017635,(((((((GCF_001862295.1:0.0000000000,GCF_001864675.1:0.0000000000):0.0000000000,GCF_001862225.1:0.0000000000):0.0000000000,GCF_001863035.1:0.0000000000):0.0000000000,GCF_001863815.1:0.0000000000):0.0000000000,GCF_001617835.1:0.0000000000):0.0000014251,(((((GCF_001862305.1:0.0000014251,GCF_001862175.1:0.0000014251)0/78:0.0000014251,GCF_001863965.1:0.0000198241)0/49:0.0000014251,GCF_001862805.1:0.0000209597)0/29:0.0000014251,GCF_001864065.1:0.0000014251)0/16:0.0000014251,GCF_001862265.1:0.0000014251)0/23:0.0000014251)0/51:0.0000014251,(GCF_001862985.1:0.0000014251,GCF_001861735.1:0.0000014251)84.3/100:0.0000198039)85.7/99:0.0000198038)0/11:0.0000015523,GCF_001864125.1:0.0000014251)0/15:0.0000015589,((((((((((((((((((((((((((((((((((((((((((GCF_000811765.3:0.0000014251,((((((((((((((((((((((((((((GCF_000809385.3:0.0000000000,GCF_000516195.2:0.0000000000):0.0000000000,GCF_000810525.3:0.0000000000):0.0000000000,GCF_000809225.3:0.0000000000):0.0000000000,GCF_000516355.2:0.0000000000):0.0000000000,GCF_000810545.3:0.0000000000):0.0000014251,GCF_000809205.3:0.0000198121)0/13:0.0000014251,((GCF_000811505.3:0.0000014251,GCF_000810565.3:0.0000014251)0/34:0.0000014251,(GCF_000809465.3:0.0000014251,GCF_000809545.3:0.0000200031)0/56:0.0000014251)0/12:0.0000014251)0/18:0.0000014251,GCF_000809565.3:0.0000014251)0/15:0.0000014251,((GCF_000811485.3:0.0000014251,((((GCF_000811225.3:0.0000000000,GCF_000809305.3:0.0000000000):0.0000014251,GCF_000515515.1:0.0000014251)0/36:0.0000014251,GCF_000811245.3:0.0000014251)0/53:0.0000014251,(GCF_000516215.2:0.0003706339,GCF_000515475.1:0.0000198008)0/44:0.0000014251)92.7/100:0.0000198010)0/10:0.0000014251,((GCF_000810505.3:0.0000014251,GCF_000809525.3:0.0000199959)84.9/100:0.0000198056,GCF_000809215.3:0.0000198581)0/16:0.0000014251)0/16:0.0000014251)92/100:0.0000198010,((((GCF_001895985.1:0.0000014251,GCF_001864635.1:0.0000420868)100/100:0.0045035992,((GCF_001700395.1:0.0000014251,GCF_000453405.1:0.0000014251)0/23:0.0000014985,GCF_000453865.1:0.0000014251)0/56:0.0000014985)76.2/98:0.0000197777,((GCF_000809785.3:0.0000014251,(GCF_000809745.3:0.0000198064,GCF_000809705.3:0.0000014251)0/100:0.0000014251)0/18:0.0000014251,(GCF_002014445.1:0.0000014251,GCF_000809725.3:0.0000014251)0/16:0.0000014251)84.8/100:0.0000198010)0/33:0.0000014251,GCF_000808765.2:0.0000014251)0/23:0.0000014251)0/22:0.0000014251,((((GCF_000809665.3:0.0000000000,GCF_000516035.1:0.0000000000):0.0000014251,GCF_000516095.1:0.0000014251)0/44:0.0000014251,GCF_000811185.3:0.0000014251)0/97:0.0000014251,GCF_000811105.3:0.0000198789)85.3/100:0.0000198009)0/34:0.0000014251,GCF_000516015.1:0.0000014251)0/19:0.0000014251,(GCF_002016865.1:0.0000199907,GCF_002017415.1:0.0000199910)80.8/100:0.0000198010)0/43:0.0000014251,(GCF_000810265.3:0.0000014251,GCF_000811565.3:0.0000014251)0/76:0.0000014251)0/17:0.0000014251,GCF_000810665.3:0.0000014251)0/16:0.0000014251,((GCF_002016915.1:0.0000198009,GCF_002017405.1:0.0000014251)0/27:0.0000014251,(GCF_000811925.3:0.0000014251,GCF_000811865.3:0.0000014251)92.1/100:0.0000401378)83.3/100:0.0000198010)0/23:0.0000014251,GCF_000808775.3:0.0000014251)0/17:0.0000014251,GCF_000515695.1:0.0000198025)0/47:0.0000014985,GCF_000939495.2:0.0000014251)0/28:0.0000013650,GCF_000939425.2:0.0000014251)0/41:0.0000016288,(GCF_001666195.1:0.0000014251,GCF_001666665.1:0.0000014251)93.6/100:0.0000198009)0/21:0.0000014985,(GCF_000810185.3:0.0000014251,GCF_000808945.3:0.0000014251)0/61:0.0000014985)0/19:0.0000013653,GCF_001052675.1:0.0001011691)0/16:0.0000013653,(GCF_001052015.1:0.0000198008,GCF_001059495.1:0.0000013585)86.1/100:0.0000202007)0/15:0.0000014985,(GCF_000810445.3:0.0000016195,GCF_000809765.3:0.0000015769)93.5/100:0.0000199908)0/15:0.0000014191,((GCF_000809485.3:0.0000016458,GCF_000809365.3:0.0000016698)0/94:0.0000016699,GCF_000809685.3:0.0000204381)89.6/96:0.0000405226)0/10:0.0000014985,(GCF_000809985.3:0.0000016052,GCF_000810405.3:0.0000015836)93.1/100:0.0000198010)0/20:0.0000014985,GCF_000810385.3:0.0000014251)0/10:0.0000014985)0/14:0.0000014985,GCF_000810745.3:0.0000014251)0/11:0.0000014985,GCF_000939475.2:0.0000014251)0/11:0.0000014985,GCF_000809045.3:0.0000014251)0/10:0.0000014985,GCF_002028445.1:0.0000198368)0/10:0.0000014985,GCF_000453145.1:0.0000199908)0/10:0.0000014985,GCF_002014195.1:0.0000401374)0/20:0.0000014985,GCF_000515995.2:0.0000401389)0/11:0.0000014985,GCF_000949175.2:0.0000401737)0/17:0.0000014985,GCF_001806485.1:0.0000603598)0/27:0.0000014985,GCF_002082645.1:0.0000200707)0/18:0.0000014985,((((((((((((((((((((((((((((((((((((((((((((GCF_000810145.3:0.0000000000,GCF_000939565.2:0.0000000000):0.0000000000,GCF_002014235.1:0.0000000000):0.0000000000,GCF_000939535.2:0.0000000000):0.0000000000,GCF_002017685.1:0.0000000000):0.0000000000,GCF_001531455.2:0.0000000000):0.0000000000,GCF_000810835.3:0.0000000000):0.0000000000,GCF_000810865.3:0.0000000000):0.0000000000,GCF_000453345.1:0.0000000000):0.0000000000,GCF_001922205.1:0.0000000000):0.0000000000,GCF_000808845.3:0.0000000000):0.0000000000,GCF_001922245.1:0.0000000000):0.0000000000,GCF_001053695.1:0.0000000000):0.0000000000,GCF_000808905.3:0.0000000000):0.0000000000,GCF_000515815.1:0.0000000000):0.0000000000,GCF_000453525.1:0.0000000000):0.0000000000,GCF_000453845.1:0.0000000000):0.0000000000,GCF_000810285.3:0.0000000000):0.0000000000,GCF_000453545.1:0.0000000000):0.0000000000,GCF_001442575.1:0.0000000000):0.0000000000,GCF_000453385.1:0.0000000000):0.0000000000,GCF_000939395.2:0.0000000000):0.0000000000,GCF_000939405.2:0.0000000000):0.0000000000,GCF_001531205.2:0.0000000000):0.0000000000,GCF_000811145.3:0.0000000000):0.0000000000,GCF_000939575.2:0.0000000000):0.0000000000,GCF_002014435.1:0.0000000000):0.0000000000,GCF_000515915.1:0.0000000000):0.0000000000,GCF_000515715.1:0.0000000000):0.0000000000,GCF_000453425.1:0.0000000000):0.0000000000,GCF_002028475.1:0.0000000000):0.0000000000,GCF_000810245.3:0.0000000000):0.0000000000,GCF_000939635.2:0.0000000000):0.0000000000,GCF_000453365.1:0.0000000000):0.0000000000,GCF_000809005.3:0.0000000000):0.0000000000,GCF_001052775.1:0.0000000000):0.0000000000,GCF_001922225.1:0.0000000000):0.0000000000,GCF_000939615.2:0.0000000000):0.0000000000,GCF_002017675.1:0.0000000000):0.0000000000,GCF_000810725.3:0.0000000000):0.0000000000,GCF_000515675.1:0.0000000000):0.0000000000,GCF_001052325.1:0.0000000000):0.0000000000,GCF_000811745.3:0.0000000000):0.0000000000,GCF_002028535.1:0.0000000000):0.0000000000,GCF_000939555.2:0.0000000000):0.0000014251)0/16:0.0000014985,GCF_000810165.3:0.0000014251)0/42:0.0000014985,GCF_000809585.3:0.0000014251)0/24:0.0000014985,(GCF_001541025.2:0.0000200663,GCF_001541035.2:0.0000608313)0/72:0.0000014985)0/32:0.0000014985,GCF_000809885.2:0.0000014251)0/46:0.0000014985,GCF_000809325.3:0.0000014251)0/68:0.0000014985,GCF_000808925.3:0.0002409496)83.3/75:0.0000196480,(((((((((((((((((((((((((((((((((((((((((((((((GCF_001680285.1:0.0000015741,GCF_001680265.1:0.0000015753)84/94:0.0000198007,(((((GCF_001863345.1:0.0000014251,GCF_001863395.1:0.0000014251)0/68:0.0000014251,(GCF_001863775.1:0.0000198006,GCF_001864045.1:0.0000014251)0/25:0.0000014251)0/27:0.0000014251,GCF_001863875.1:0.0000014251)0/17:0.0000014251,GCF_001862775.1:0.0000014251)0/68:0.0000014251,(GCF_001863275.1:0.0000204099,GCF_001864455.1:0.0000132839)100/96:0.0000069170)87.1/88:0.0000199906)0/42:0.0000014356,GCF_001680215.1:0.0000014251)0/17:0.0000014251,((GCF_001861655.1:0.0000151416,GCF_001862065.1:0.0000014251)0/86:0.0000047593,GCF_001862395.1:0.0000797103)60.5/86:0.0000014251)0/10:0.0000014251,GCF_001862735.1:0.0000014251)0/12:0.0000014251,(GCF_001862135.1:0.0000014251,GCF_001862105.1:0.0000014251)90.2/100:0.0000202005)0/13:0.0000015839,(GCF_001861615.1:0.0000016105,GCF_001862665.1:0.0000016014)84.3/100:0.0000199906)75.3/87:0.0000199902,(((GCF_001806405.1:0.0000014251,((GCF_001806465.1:0.0000014251,GCF_002082845.1:0.0000199416)0/55:0.0000014251,GCF_002082625.1:0.0000014251)0/20:0.0000014251)0/22:0.0000014251,GCF_002082865.1:0.0000014251)0/34:0.0000014807,GCF_002082885.1:0.0000014251)88.4/100:0.0000404835)88.4/95:0.0000401961,GCF_000805525.1:0.0001819104)0/37:0.0000015745,(GCF_900088705.1:0.0000014251,(GCF_900011305.1:0.0000014251,GCF_900010465.1:0.0000014251)0/99:0.0000014251)92/100:0.0000401379)84.1/94:0.0000198291,(((GCF_001640065.1:0.0007349811,((((GCF_002017125.1:0.0000014251,GCF_002017055.1:0.0000014251)83.5/100:0.0000198004,(((GCF_001665065.1:0.0000000000,GCF_001664915.1:0.0000000000):0.0000014251,GCF_001664985.1:0.0000014251)0/48:0.0000014251,((GCF_002017475.1:0.0000000000,GCF_002017525.1:0.0000000000):0.0000014251,GCF_001664895.1:0.0000014251)0/98:0.0000014251)0/76:0.0000014545)92.9/100:0.0000401376,GCF_000359725.1:0.0000198006)0/25:0.0000014251,GCF_000805545.1:0.0000014251)0/36:0.0000016537)95.8/74:0.0000075295,((GCF_000226275.1:0.0000402573,((GCF_000805205.1:0.0000405138,GCF_002085505.1:0.0000014251)0/17:0.0000014251,GCF_000804895.1:0.0000198629)0/39:0.0000015971)0/26:0.0000016521,GCF_002093815.1:0.0001011613)99.8/100:0.0001844327)88.2/64:0.0000134107,(((GCF_001415735.1:0.0008150087,GCF_000186645.1:0.0012308720)100/100:0.0025143960,GCF_001415765.1:0.0000019850)92/86:0.0000401657,GCF_000805125.1:0.0000665233)0/74:0.0000016435)0/62:0.0000016535)0/61:0.0000017081,GCF_000809605.3:0.0000014251)0/12:0.0000017081,(((((((((((((((GCF_000809345.3:0.0000000000,GCF_000516235.1:0.0000000000):0.0000000000,GCF_000811945.3:0.0000000000):0.0000014251,((GCF_000517505.1:0.0000014251,GCF_000808785.3:0.0000014251)0/23:0.0000014251,GCF_000809445.3:0.0000014251)0/26:0.0000014251)0/66:0.0000014251,GCF_000513795.2:0.0001619877)84.3/100:0.0000198003,GCF_000515875.2:0.0003281704)0/33:0.0000014251,GCF_000810125.3:0.0000402129)0/29:0.0000014251,(GCF_000808885.3:0.0000014251,GCF_000810205.3:0.0000014251)0/53:0.0000014251)0/12:0.0000014251,((GCF_000949055.2:0.0000401366,((GCF_000810915.3:0.0000014251,GCF_000811905.3:0.0000014251)0/98:0.0000014251,GCF_000810945.3:0.0000198003)85.5/100:0.0000198008)0/48:0.0000014251,((GCF_000515775.1:0.0000198021,GCF_000515655.1:0.0000198007)0/68:0.0000014251,GCF_000811325.3:0.0000014251)0/11:0.0000014251)0/17:0.0000014251)0/16:0.0000014251,GCF_000810485.3:0.0000014251)0/10:0.0000014251,GCF_000808815.3:0.0000014251)0/23:0.0000014251,GCF_000515975.1:0.0000014251)0/15:0.0000014251,(((((GCF_000810825.3:0.0000000000,GCF_000949035.2:0.0000000000):0.0000000000,GCF_000810465.3:0.0000000000):0.0000000000,GCF_000515555.1:0.0000000000):0.0000000000,GCF_000949195.2:0.0000000000):0.0000000000,GCF_000811285.3:0.0000000000):0.0000014251)0/19:0.0000014251,GCF_000810905.3:0.0000198005)0/58:0.0000014251,GCF_000811405.3:0.0000200678)84.8/100:0.0000199905,(((GCF_000809285.3:0.0000014251,(GCF_000811165.3:0.0000198150,GCF_000808985.3:0.0000199603)0/92:0.0000014251)0/88:0.0000019828,(GCF_000809825.3:0.0000014251,GCF_000809805.3:0.0000014251)85.8/100:0.0000198005)85.3/100:0.0000198006,GCF_000515835.1:0.0000016639)0/89:0.0000014175)93.5/100:0.0000401372)0/11:0.0000017081,((((GCF_001541425.1:0.0000014251,GCF_001541705.1:0.0000014251)0/99:0.0000014251,GCF_001541765.1:0.0000015647)0/10:0.0000014251,(GCF_001541795.1:0.0000014251,GCF_001541725.1:0.0000014251)0/92:0.0000014251)0/12:0.0000015693,GCF_001541875.1:0.0000014251)92.5/99:0.0000198009)0/16:0.0000016110,(((GCF_000804975.1:0.0000014251,GCF_000805275.1:0.0000014251)0/53:0.0000014251,(GCF_000805305.1:0.0000401371,GCF_001887305.1:0.0000198013)0/51:0.0000014251)0/47:0.0000014251,GCF_000804825.1:0.0000199299)83.8/95:0.0000198009)0/17:0.0000017081,(GCF_001951035.1:0.0002632641,GCF_000787235.1:0.0001209876)77/98:0.0000198009)0/33:0.0000018129,GCF_000809645.3:0.0000014251)0/11:0.0000018129,GCF_001415275.1:0.0000198008)0/11:0.0000018129,(((GCF_001680305.1:0.0000014251,((((GCF_001863865.1:0.0000000000,GCF_001864755.1:0.0000000000):0.0000000000,GCF_001861865.1:0.0000000000):0.0000000000,GCF_001863855.1:0.0000000000):0.0000000000,GCF_001861545.1:0.0000000000):0.0000014251)0/26:0.0000014251,GCF_001864395.1:0.0000014251)0/76:0.0000015543,GCF_001863955.1:0.0000602804)84/87:0.0000198010)0/12:0.0000014304,GCF_001863225.1:0.0000014251)0/11:0.0000018129,GCF_000804905.1:0.0000401924)0/11:0.0000018129,GCF_900118105.1:0.0000014251)0/23:0.0000019177,GCF_900117535.1:0.0000401371)0/11:0.0000019177,GCF_000453285.1:0.0000014251)0/22:0.0000019177,(GCF_000805225.1:0.0000014251,(((GCF_001416275.1:0.0000198977,GCF_001415815.1:0.0000014251)90.2/99:0.0000401425,GCF_000368225.1:0.0000602252)0/89:0.0000019457,(GCF_000820665.1:0.0000405459,GCF_000820685.1:0.0000014251)90.4/100:0.0000403820)100/93:0.0000019540)88.2/92:0.0000180371)0/14:0.0000019177,(((GCF_000516175.1:0.0000014251,(GCF_000810645.3:0.0000152165,GCF_000810875.3:0.0000014251)100/93:0.0000046528)83.9/78:0.0000198020,(GCF_000580375.1:0.0000808575,GCF_000582115.1:0.0000199940)94.2/100:0.0000602483)0/65:0.0000014251,GCF_001416465.1:0.0000014251)90.8/78:0.0000198025)0/35:0.0000019177,(((GCF_000810685.3:0.0000014251,GCF_000810765.3:0.0000014251)0/96:0.0000014251,GCF_000810625.2:0.0000014251)96.9/100:0.0001009411,GCF_001416075.1:0.0000014251)0/16:0.0000017657)0/15:0.0000014179,((GCF_000723145.1:0.0000014251,GCF_000723125.1:0.0000016173)0/11:0.0000016093,GCF_000723065.1:0.0000014251)90.8/100:0.0000199913)0/14:0.0000019177,GCF_000810585.3:0.0000602187)0/15:0.0000017657,(GCF_001864015.1:0.0000014251,GCF_001863545.1:0.0000014251)92.6/99:0.0000199907)0/10:0.0000017657,GCF_000811605.3:0.0001052878)0/19:0.0000017657,GCF_001415465.1:0.0000014251)0/13:0.0000017657,GCF_900117755.1:0.0000014251)0/12:0.0000017657,GCF_900117615.1:0.0000014251)0/25:0.0000017657,GCF_001432755.1:0.0000198009)0/17:0.0000017657,((GCF_001862385.1:0.0000866124,GCF_001416095.1:0.0000010103)91.2/100:0.0001762219,GCF_001414645.1:0.0000202440)77.6/69:0.0000196133)0/13:0.0000017657,GCF_900117695.1:0.0000198651)0/16:0.0000017657,GCF_001950165.1:0.0000199867)0/10:0.0000015244,GCF_900117665.1:0.0000014251)0/26:0.0000015246,GCF_001026965.1:0.0000198015)0/16:0.0000017657,(GCF_001541775.1:0.0000014251,GCF_001541455.1:0.0000014251)94.5/100:0.0000401400)0/17:0.0000017657,GCF_001415715.1:0.0000014251)0/17:0.0000015322,GCF_900117745.1:0.0000401374)0/18:0.0000017657,GCF_001864665.1:0.0000014251)0/14:0.0000017657,GCF_000804985.1:0.0000402688)0/18:0.0000017657,((((((((((((((((((((((((((((((((((GCF_001861975.1:0.0000000000,GCF_001433045.1:0.0000000000):0.0000000000,GCF_900117825.1:0.0000000000):0.0000000000,GCF_900117735.1:0.0000000000):0.0000000000,GCF_900117675.1:0.0000000000):0.0000000000,GCF_900117845.1:0.0000000000):0.0000000000,GCF_900117545.1:0.0000000000):0.0000000000,GCF_900118085.1:0.0000000000):0.0000000000,GCF_900117505.1:0.0000000000):0.0000000000,GCF_001661665.1:0.0000000000):0.0000000000,GCF_900117595.1:0.0000000000):0.0000000000,GCF_900117605.1:0.0000000000):0.0000000000,GCF_000809625.3:0.0000000000):0.0000000000,GCF_900117975.1:0.0000000000):0.0000000000,GCF_900117995.1:0.0000000000):0.0000000000,GCF_001863065.1:0.0000000000):0.0000000000,GCF_900117655.1:0.0000000000):0.0000000000,GCF_900118145.1:0.0000000000):0.0000000000,GCF_001861785.1:0.0000000000):0.0000000000,GCF_900117835.1:0.0000000000):0.0000000000,GCF_000787335.1:0.0000000000):0.0000000000,GCF_900117805.1:0.0000000000):0.0000000000,GCF_000516595.2:0.0000000000):0.0000000000,GCF_900118115.1:0.0000000000):0.0000000000,GCF_000787315.1:0.0000000000):0.0000000000,GCF_001415645.1:0.0000000000):0.0000000000,GCF_000515955.1:0.0000000000):0.0000000000,GCF_900117865.1:0.0000000000):0.0000000000,GCF_900118005.1:0.0000000000):0.0000000000,GCF_900118025.1:0.0000000000):0.0000000000,GCF_000515935.1:0.0000000000):0.0000000000,GCF_001292715.1:0.0000000000):0.0000000000,GCF_000804795.1:0.0000000000):0.0000000000,GCF_900118015.1:0.0000000000):0.0000000000,GCF_001415095.1:0.0000000000):0.0000014251)0/16:0.0000013449,GCF_900117635.1:0.0000014251)0/10:0.0000013449)0/12:0.0000015023,GCF_001864565.1:0.0000014251)0/10:0.0000013449,GCF_000804815.1:0.0000014251)0/10:0.0000013449,GCF_900117795.1:0.0000014251)0/10:0.0000013449,GCF_900117705.1:0.0000014251)0/10:0.0000013449,GCF_001541045.2:0.0000198010)0/10:0.0000013449,(((((((((((GCF_002183185.1:0.0000014251,GCF_002144755.1:0.0000014251)83/100:0.0000221740,GCF_002182895.1:0.0000014251)99.5/93:0.0001597912,(((GCF_000302015.1:0.0000014251,GCF_000301395.1:0.0000014251)99.7/100:0.0001415558,(GCF_000692095.1:0.0001008480,GCF_000297915.1:0.0000198987)0/100:0.0000014251)100/99:0.0004456830,((((GCF_000811305.3:0.0000014251,GCF_000811345.3:0.0000014251)0/100:0.0000014670,(GCF_000811205.3:0.0000000000,GCF_000515635.1:0.0000000000):0.0000014251)0/36:0.0000014670,GCF_000811365.3:0.0000014251)0/21:0.0000014670,GCF_000515735.1:0.0000014251)80.5/91:0.0000231612)0/88:0.0000014251)77.2/79:0.0001576527,(((GCF_000515895.1:0.0000000000,GCF_000515615.1:0.0000000000):0.0000000000,GCF_000810425.3:0.0000000000):0.0000000000,GCF_000515455.1:0.0000000000):0.0000014251)0/21:0.0000009036,GCF_000515595.1:0.0000014251)0/24:0.0000014925,GCF_002028485.1:0.0000014251)0/15:0.0000018621,GCF_002017185.1:0.0000200884)0/14:0.0000016730,GCF_002017765.1:0.0000403329)0/18:0.0000177191,GCF_000810365.3:0.0000014251)0/13:0.0000016277,GCF_000809065.3:0.0000014251)0/29:0.0000166588,GCF_000517485.2:0.0000608609)100/19:0.0000796062)0/11:0.0000013449,GCF_001640075.1:0.0001619983)0/15:0.0000013449,GCF_001862555.1:0.0000014251)0/14:0.0000013449,GCF_900117775.1:0.0000014251)0/18:0.0000013449,GCF_900117885.1:0.0000014251)0/47:0.0000013449,(((GCF_001674665.1:0.0000014622,GCF_001669535.1:0.0000014251)83.7/100:0.0000200013,GCF_001669355.1:0.0000198009)0/80:0.0000016303,GCF_001666475.1:0.0000807449)82.6/100:0.0000198002)0/61:0.0000013449,GCF_001415535.1:0.0000014251)0/53:0.0000013449,(((GCF_000592655.1:0.0008237248,GCF_002899995.1:0.0201254047)100/99:0.0036658482,(GCF_000682115.1:0.0009552494,(GCF_001416225.1:0.0000204014,GCF_001415255.1:0.0000014251)76/97:0.0000206569)100/100:0.0051294404)100/98:0.0035003357,GCF_000581735.1:0.0000403690)69.2/75:0.0000195994)88.2/67:0.0000457977,((GCF_000354075.1:0.0000604493,(((GCF_000353795.1:0.0000014251,(GCF_000354155.1:0.0000014251,GCF_000354135.1:0.0000201996)90.7/100:0.0000401326)0/18:0.0000014997,GCF_000353815.1:0.0000014251)95.4/90:0.0000401319,((((GCF_000354035.1:0.0002428610,GCF_000354055.1:0.0000014251)0/25:0.0000014251,GCF_000353855.1:0.0000014251)0/59:0.0000015904,GCF_000353895.1:0.0000403249)84.5/89:0.0000197984,((((GCF_002014405.1:0.0000000000,GCF_000453565.1:0.0000000000):0.0000014251,GCF_002014395.1:0.0018071269)0/30:0.0000014251,GCF_000354095.1:0.0000014251)0/28:0.0000014251,GCF_000453705.1:0.0000014251)0/29:0.0000014251)0/17:0.0000016086)0/31:0.0000014251)84.3/96:0.0000198003,(GCF_001907125.1:0.0000015313,(((((GCF_000581695.1:0.0000401629,GCF_000580135.1:0.0002030670)0/23:0.0000015670,GCF_000580195.1:0.0000598499)75.7/95:0.0000401535,GCF_000580275.1:0.0000607141)74.7/83:0.0000280108,(GCF_000584895.1:0.0001493287,((GCF_000584875.1:0.0001308220,GCF_000582015.1:0.0000919046)0/92:0.0000608517,GCF_000584495.1:0.0003334070)0/85:0.0000228836)0/25:0.0000205103)0/41:0.0000121244,GCF_000581395.1:0.0008284649)81.1/100:0.0000201608)0/70:0.0000014892)94/87:0.0000602232)81.6/56:0.0000216102,(((((((((((((((((((((((((((((((GCF_002143775.1:0.0000000000,GCF_002183765.1:0.0000000000):0.0000014251,GCF_002137045.1:0.0000014251)90.6/100:0.0000401621,GCF_002237955.1:0.0000405532)0/16:0.0000014768,GCF_002136745.1:0.0000198133)0/11:0.0000014251,GCF_002182505.1:0.0000014251)0/15:0.0000014251,(((GCF_002950655.1:0.0000014251,GCF_002950675.1:0.0000401650)97.6/100:0.0000807986,(GCF_002145065.1:0.0000014251,(GCF_002183275.1:0.0000014251,GCF_002183325.1:0.0000014251)0/92:0.0000014251)93.2/100:0.0000602556)0/31:0.0000014251,GCF_000302215.1:0.0000014251)0/23:0.0000014251)0/16:0.0000014251,(((((((GCF_002183555.1:0.0000014251,GCF_002183545.1:0.0000014251)0/93:0.0000014251,GCF_002136935.1:0.0000014251)84.7/100:0.0000198134,GCF_002182865.1:0.0000202131)0/91:0.0000018656,(GCF_002137875.1:0.0000014251,GCF_002182365.1:0.0000014251)0/63:0.0000015867)86.4/100:0.0000198134,GCF_002184265.1:0.0000202130)0/24:0.0000015394,GCF_002951135.1:0.0000014251)0/19:0.0000014251,(GCF_002951075.1:0.0000200031,(GCF_002951055.1:0.0000200031,GCF_002948475.1:0.0000201371)79.1/94:0.0000200032)0/47:0.0000014251)0/24:0.0000014251)0/17:0.0000014251,(((((((GCF_002951275.1:0.0001407372,GCF_002950755.1:0.0000200200)0/78:0.0000014251,GCF_002182645.1:0.0000198132)0/33:0.0000014251,GCF_000308995.1:0.0000014251)0/28:0.0000014251,((GCF_002951315.1:0.0000018312,GCF_002951335.1:0.0000198151)87.3/100:0.0000198137,(GCF_002183485.1:0.0000200613,(GCF_002183735.1:0.0000014251,GCF_002143795.1:0.0000014251)0/99:0.0000014543)82.9/100:0.0000198133)0/50:0.0000016355)0/15:0.0000014251,GCF_002183815.1:0.0000014251)0/11:0.0000014251,GCF_002951015.1:0.0000014251)0/10:0.0000014251,GCF_000301275.1:0.0000014251)0/11:0.0000014251)0/24:0.0000014251,(GCF_000939415.2:0.0000014251,((GCF_000302195.1:0.0000200031,GCF_000301615.1:0.0000014251)84/100:0.0000198140,GCF_002148725.1:0.0000198133)0/29:0.0000014251)0/23:0.0000014251)0/23:0.0000014251,(((((((((((((((((((((((((((GCF_002184105.1:0.0000000000,GCF_002143265.1:0.0000000000):0.0000000000,GCF_002142995.1:0.0000000000):0.0000000000,GCF_000301595.1:0.0000000000):0.0000000000,GCF_002182875.1:0.0000000000):0.0000000000,GCF_002183905.1:0.0000000000):0.0000000000,GCF_002143495.1:0.0000000000):0.0000000000,GCF_002138375.1:0.0000000000):0.0000000000,GCF_002143315.1:0.0000000000):0.0000000000,GCF_000301575.1:0.0000000000):0.0000000000,GCF_002950995.1:0.0000000000):0.0000000000,GCF_002182615.1:0.0000000000):0.0000000000,GCF_002136965.1:0.0000000000):0.0000000000,GCF_002183945.1:0.0000000000):0.0000000000,GCF_002183845.1:0.0000000000):0.0000000000,GCF_002143395.1:0.0000000000):0.0000000000,GCF_002183025.1:0.0000000000):0.0000000000,GCF_002182425.1:0.0000000000):0.0000000000,GCF_002143555.1:0.0000000000):0.0000000000,GCF_002183875.1:0.0000000000):0.0000000000,GCF_002143655.1:0.0000000000):0.0000000000,GCF_002183665.1:0.0000000000):0.0000000000,GCF_000301495.1:0.0000000000):0.0000000000,GCF_002143685.1:0.0000000000):0.0000000000,GCF_002144725.1:0.0000000000):0.0000000000,GCF_002137285.1:0.0000000000):0.0000014251,GCF_002182965.1:0.0000014251)0/22:0.0000014251,GCF_002137795.1:0.0000014251)0/16:0.0000014251)0/15:0.0000014251,(GCF_002183245.1:0.0000200030,GCF_002183215.1:0.0000014294)93.3/100:0.0000401621)0/10:0.0000016069,((GCF_002950795.1:0.0000200141,GCF_002950975.1:0.0000288649)100/28:0.0000112971,GCF_002182765.1:0.0000198133)0/13:0.0000015848)91/78:0.0000198134,(((GCF_002837985.1:0.0000643167,GCF_002803655.1:0.0000200145)99.8/100:0.0002591623,((((((GCF_002145055.1:0.0000202503,((GCF_002184085.1:0.0000000000,GCF_002184055.1:0.0000000000):0.0000014251,(GCF_002138345.1:0.0000014251,GCF_002137345.1:0.0000017080)0/64:0.0000017081)84.5/100:0.0000249703)0/21:0.0000014251,GCF_002137525.1:0.0000014251)0/29:0.0000015742,((((GCF_002183585.1:0.0000000000,GCF_002138115.1:0.0000000000):0.0000000000,GCF_002183355.1:0.0000000000):0.0000000000,GCF_002137815.1:0.0000000000):0.0000000000,GCF_002136775.1:0.0000000000):0.0000014251)91.4/100:0.0000497055,((((((GCF_002239865.1:0.0000000000,GCF_002249505.1:0.0000000000):0.0000000000,GCF_002249335.1:0.0000000000):0.0000000000,GCF_002249655.1:0.0000000000):0.0000014251,GCF_002249465.1:0.0000014251)0/97:0.0000017193,GCF_002249425.1:0.0000014251)94.9/100:0.0000602549,(GCF_002249225.1:0.0000014251,GCF_002249265.1:0.0000014251)78.8/100:0.0000199308)79.2/100:0.0000198129)0/82:0.0000017329,GCF_000332855.1:0.0000198131)86/93:0.0000249757,GCF_002183785.1:0.0000201007)0/13:0.0000018009)0/23:0.0000017081,GCF_000301375.1:0.0000014251)0/16:0.0000017081)0/22:0.0000017081,GCF_002183365.1:0.0000199102)0/19:0.0000014210,(GCF_000301175.1:0.0000202506,GCF_002137295.1:0.0001009967)0/17:0.0000017837)0/17:0.0000017803,(((((((((GCF_002143195.1:0.0000000000,GCF_002182955.1:0.0000000000):0.0000000000,GCF_002143425.1:0.0000000000):0.0000000000,GCF_002182605.1:0.0000000000):0.0000000000,GCF_002183635.1:0.0000000000):0.0000000000,GCF_002138005.1:0.0000000000):0.0000014251,((((GCF_002951235.1:0.0000401735,GCF_002950855.1:0.0000201108)88.4/99:0.0000401615,(((((GCF_002950815.1:0.0000000000,GCF_002951435.1:0.0000000000):0.0000014251,(GCF_002950825.1:0.0000014251,GCF_002951415.1:0.0000014251)0/31:0.0000014251)0/35:0.0000014251,GCF_002950545.1:0.0000014251)0/13:0.0000014251,(GCF_002950615.1:0.0000807957,GCF_002950595.1:0.0000198145)0/51:0.0000014251)0/62:0.0000013566,(GCF_002951175.1:0.0000019222,GCF_002951155.1:0.0000198159)85.9/100:0.0000198130)89.3/97:0.0000200028)0/71:0.0000017693,GCF_002138215.1:0.0000198131)0/20:0.0000014251,GCF_002137445.1:0.0000014251)0/22:0.0000014251)0/20:0.0000014251,(GCF_002950725.1:0.0000200028,GCF_002950715.1:0.0000014251)0/29:0.0000014251)0/69:0.0000018533,(GCF_002950915.1:0.0000403236,(GCF_002951375.1:0.0000403056,GCF_002950625.1:0.0000198142)0/71:0.0000014251)85.1/97:0.0000198188)78.1/100:0.0000200029,(((GCF_002182545.1:0.0000014251,GCF_002143715.1:0.0000014251)0/50:0.0000014251,GCF_002136705.1:0.0000014251)0/93:0.0000015169,GCF_002143575.1:0.0000202127)78.8/100:0.0000198131)88.3/100:0.0000401620)0/16:0.0000017081,GCF_002277705.1:0.0000014251)0/15:0.0000017081,GCF_002277515.1:0.0000014251)0/15:0.0000017081,GCF_002277315.1:0.0000014251)0/16:0.0000017081,GCF_002212635.1:0.0000604181)0/12:0.0000017081,GCF_002277235.1:0.0000014251)0/11:0.0000017081,GCF_000301215.1:0.0000014251)0/11:0.0000017081,((((GCF_002277145.1:0.0000000000,GCF_002277535.1:0.0000000000):0.0000000000,GCF_002277605.1:0.0000000000):0.0000000000,GCF_002277485.1:0.0000000000):0.0000000000,GCF_002277575.1:0.0000000000):0.0000014251)0/22:0.0000017081,GCF_002277325.1:0.0000014251)0/36:0.0000015512,GCF_000342065.1:0.0001011875)86.9/53:0.0000494195,((GCF_002950415.1:0.0063387150,GCF_002137425.1:0.0000014274)0/56:0.0000014845,GCF_000222245.1:0.0000602633)96.3/96:0.0000881484)75.5/50:0.0000279031,(GCF_002950515.1:0.0000808051,((GCF_002951095.1:0.0000015971,GCF_002950425.1:0.0000016061)91.3/100:0.0000198153,GCF_002950525.1:0.0000014251)0/81:0.0000015364)97.4/100:0.0001011981)0/18:0.0000019896,((((((((((((GCF_900175195.1:0.0000014251,GCF_900175185.1:0.0000014251)0/100:0.0000015745,GCF_900119395.1:0.0000015861)86.1/100:0.0000202139,(GCF_900117405.1:0.0000014251,GCF_900176715.1:0.0000014251)0/93:0.0000014251)84.6/100:0.0000198142,GCF_002212305.1:0.0001673428)0/12:0.0000014251,GCF_002241095.1:0.0000014251)0/17:0.0000014251,(((GCF_002212605.1:0.0000014251,GCF_002212565.1:0.0000014251)0/91:0.0000014251,(GCF_002212245.1:0.0000148180,GCF_002212645.1:0.0000419977)100/100:0.0000053938)82.1/100:0.0000198141,GCF_002212465.1:0.0001012237)0/34:0.0000014326)0/18:0.0000014251,GCF_002212705.1:0.0000014251)0/12:0.0000014251,(GCF_002212485.1:0.0000200003,GCF_002212365.1:0.0000199967)0/12:0.0000014251)0/13:0.0000014251,(GCF_002241105.1:0.0000014251,GCF_002212525.1:0.0000198580)0/11:0.0000014251)0/20:0.0000014251,GCF_002261505.1:0.0000014251)0/39:0.0000014550,GCF_002212325.1:0.0000605657)79.3/71:0.0000198178,GCF_002863545.1:0.0000009036)78.6/65:0.0000198179)0/22:0.0000014399,(((((((((((GCF_002138305.1:0.0000018861,GCF_002137395.1:0.0000014251)0/44:0.0000014251,GCF_002184605.1:0.0000014251)0/43:0.0000018862,(GCF_002183445.1:0.0000014251,GCF_002145115.1:0.0000201342)85.4/99:0.0000199116)0/75:0.0000014466,(GCF_002145035.1:0.0000014251,(GCF_002183345.1:0.0000014251,GCF_002137895.1:0.0000014251)0/80:0.0000014251)82.4/86:0.0000199117)94.1/91:0.0000742216,(((((((((((((((((((GCF_002277435.1:0.0000000000,GCF_002277655.1:0.0000000000):0.0000000000,GCF_002277635.1:0.0000000000):0.0000000000,GCF_002277365.1:0.0000000000):0.0000000000,GCF_002277385.1:0.0000000000):0.0000000000,GCF_002277275.1:0.0000000000):0.0000000000,GCF_002277405.1:0.0000000000):0.0000000000,GCF_002277445.1:0.0000000000):0.0000000000,GCF_002277505.1:0.0000000000):0.0000000000,GCF_002277355.1:0.0000000000):0.0000014251,GCF_002277715.1:0.0000014251)0/28:0.0000014251,GCF_002277585.1:0.0000014251)0/47:0.0000014251,GCF_002277215.1:0.0000014251)0/46:0.0000014251,GCF_002277285.1:0.0000014251)0/27:0.0000014251,((GCF_002277455.1:0.0000014251,GCF_002277175.1:0.0000014251)0/26:0.0000014251,GCF_002277675.1:0.0000014251)0/14:0.0000014251)0/16:0.0000014251,(GCF_002277185.1:0.0000014251,GCF_002277225.1:0.0000014251)0/14:0.0000014251)91.8/99:0.0000401672,GCF_002762155.1:0.0000200079)0/38:0.0000016101,((GCF_002183975.1:0.0000014251,GCF_002145195.1:0.0000403898)94/100:0.0000602638,(GCF_002212625.1:0.0000834204,GCF_002212285.1:0.0000013746)99.7/100:0.0001820403)76.3/100:0.0000198181)0/40:0.0000016520,GCF_000299675.1:0.0000014251)0/68:0.0000014025,(GCF_000189655.1:0.0001414840,GCF_000248275.1:0.0000203435)97.5/100:0.0001012046)76.9/97:0.0000198164)90/47:0.0000489884,GCF_002212155.1:0.0000205448)0/14:0.0000014251,GCF_002212105.1:0.0000014251)0/15:0.0000014251,GCF_002212165.1:0.0000014251)0/14:0.0000016101,GCF_002212145.1:0.0002355682)90.8/47:0.0000492017,((GCF_002212715.1:0.0000014251,GCF_002212685.1:0.0000200581)89.4/100:0.0000401633,(GCF_002184285.1:0.0000014251,GCF_002183195.1:0.0000014251)94.8/100:0.0000602609)78.7/99:0.0000198174)0/63:0.0000013825,(((((((GCF_002249545.1:0.0000000000,GCF_002249325.1:0.0000000000):0.0000000000,GCF_002249585.1:0.0000000000):0.0000000000,GCF_002239885.1:0.0000000000):0.0000014251,GCF_002249385.1:0.0000014251)0/79:0.0000014251,GCF_002249305.1:0.0000014251)0/90:0.0000014251,GCF_002249255.1:0.0000198145)87/100:0.0000401686,(((GCF_002119285.1:0.0003641858,(GCF_002212315.1:0.0000214179,GCF_002212235.1:0.0005838517)0/75:0.0000014251)86.5/63:0.0000400018,(GCF_001862585.1:0.0012464945,GCF_001864535.1:0.0000891365)94.2/96:0.0005346059)0/61:0.0000016378,(GCF_002212535.1:0.0006058125,GCF_002212385.1:0.0000548815)87.5/100:0.0000522692)100/100:0.0011068408)88.6/61:0.0000398398)88.8/50:0.0000482427)100/63:0.0001543644,(((GCF_000804875.1:0.0000014251,GCF_000804805.1:0.0000014251)95.2/100:0.0000810262,(FCH35N5BBXX-wHAXPI020693:0.0004912658,GCF_001612315.1:0.0000200885)96.6/100:0.0001010811)87.1/99:0.0000401914,GCF_001863315.1:0.0000402815)75/99:0.0000199321)0/13:0.0000019718,((((((((((((((((((((((((((((((((((GCF_001861795.1:0.0000014251,(GCF_001863015.1:0.0000014251,((GCF_001669735.1:0.0000014251,GCF_000766105.1:0.0000014251)92.5/100:0.0000401405,(((GCF_001862075.1:0.0000208361,GCF_001862215.1:0.0058609122)0/26:0.0000009036,GCF_001861515.1:0.0000014251)0/17:0.0000018862,GCF_000969285.1:0.0000401403)0/15:0.0000016976)0/12:0.0000018862)0/12:0.0000018862)0/11:0.0000018862,GCF_001862875.1:0.0000014251)0/12:0.0000018862,GCF_001863905.1:0.0000014251)0/16:0.0000018862,GCF_001862505.1:0.0000198025)0/12:0.0000018862,GCF_001863055.1:0.0000014251)0/18:0.0000018862,GCF_001861905.1:0.0000014251)0/13:0.0000018862,GCF_001864505.1:0.0000014251)0/12:0.0000018862,GCF_001617895.1:0.0000014251)0/16:0.0000018862,GCF_000802885.1:0.0000198041)0/18:0.0000018862,GCF_001863935.1:0.0000014251)0/12:0.0000018862,GCF_001864305.1:0.0000014251)0/13:0.0000018862,GCF_001862485.1:0.0000014251)0/24:0.0000018862,GCF_001862375.1:0.0000200504)0/17:0.0000018862,GCF_000761465.1:0.0000401402)0/18:0.0000018862,GCF_001863695.1:0.0000014251)0/10:0.0000018862,(GCF_001862885.1:0.0000014251,GCF_001863205.1:0.0000014251)0/62:0.0000018862)0/27:0.0000018862,GCF_001864315.1:0.0000014251)0/21:0.0000018862,GCF_001863665.1:0.0000014251)0/27:0.0000014725,GCF_001862975.1:0.0000200482)0/17:0.0000018862,GCF_001704685.1:0.0000198024)0/15:0.0000018862,GCF_001863295.1:0.0000014251)0/15:0.0000018862,(GCF_001862615.1:0.0000014251,GCF_001861585.1:0.0000602221)84.1/100:0.0000198025)0/23:0.0000018862,(((GCF_001862145.1:0.0000000000,GCF_001862185.1:0.0000000000):0.0000014251,GCF_001861475.1:0.0000014251)0/99:0.0000014251,GCF_001863085.1:0.0000199922)91.9/100:0.0000198025)0/16:0.0000018862,GCF_001680475.1:0.0000014251)0/16:0.0000014159,(((((((((((((((((((((((((((((((((GCF_001862475.1:0.0000000000,GCF_001861895.1:0.0000000000):0.0000000000,GCF_001680395.1:0.0000000000):0.0000000000,GCF_001863235.1:0.0000000000):0.0000000000,GCF_001861995.1:0.0000000000):0.0000000000,GCF_001861695.1:0.0000000000):0.0000000000,GCF_001862955.1:0.0000000000):0.0000000000,GCF_001863625.1:0.0000000000):0.0000000000,GCF_001861835.1:0.0000000000):0.0000000000,GCF_001862715.1:0.0000000000):0.0000000000,GCF_001861465.1:0.0000000000):0.0000000000,GCF_001680345.1:0.0000000000):0.0000000000,GCF_001862645.1:0.0000000000):0.0000000000,GCF_001863535.1:0.0000000000):0.0000000000,GCF_001861855.1:0.0000000000):0.0000000000,GCF_001680445.1:0.0000000000):0.0000000000,GCF_001862565.1:0.0000000000):0.0000000000,GCF_001862235.1:0.0000000000):0.0000000000,GCF_001863455.1:0.0000000000):0.0000000000,GCF_000695855.3:0.0000000000):0.0000000000,GCF_001861535.1:0.0000000000):0.0000000000,GCF_001862535.1:0.0000000000):0.0000000000,GCF_001862035.1:0.0000000000):0.0000000000,GCF_001680425.1:0.0000000000):0.0000000000,GCF_001864475.1:0.0000000000):0.0000000000,GCF_001864795.1:0.0000000000):0.0000000000,GCF_001680365.1:0.0000000000):0.0000000000,GCF_001864195.1:0.0000000000):0.0000000000,GCF_001863575.1:0.0000000000):0.0000000000,GCF_001863465.1:0.0000000000):0.0000000000,GCF_001861775.1:0.0000000000):0.0000000000,GCF_001680375.1:0.0000000000):0.0000000000,GCF_001862455.1:0.0000000000):0.0000000000,GCF_001862855.1:0.0000000000):0.0000014251)0/16:0.0000018862,GCF_001008125.1:0.0000198030)0/10:0.0000018862,GCF_001862895.1:0.0000014251)0/24:0.0000018862,GCF_002116575.1:0.0000198025)0/24:0.0000018862,(GCF_001863475.1:0.0000014251,GCF_001863555.1:0.0000014251)91.6/100:0.0000198025)0/20:0.0000018862,GCF_000722985.1:0.0000014251)0/65:0.0000018862,((((((GCF_001910585.1:0.0000000000,GCF_001910685.1:0.0000000000):0.0000000000,GCF_001910665.1:0.0000000000):0.0000000000,GCF_001910615.1:0.0000000000):0.0000014251,GCF_001910605.1:0.0000014251)81.1/100:0.0000198025,GCF_001664595.1:0.0000198025)70.2/100:0.0000198485,((GCF_001910675.1:0.0000015504,GCF_001910595.1:0.0000014127)88.8/100:0.0000399998,(GCF_000802895.1:0.0000014251,(FCH35N5BBXX-wHAXPI020700:0.0000605847,GCF_900157405.1:0.0000199922)87.9/100:0.0000401015)0/64:0.0000016241)38.8/78:0.0000401008)0/65:0.0000016393)0/63:0.0000018967,((((GCF_002212405.1:0.0004607870,GCF_002212445.1:0.0000281009)97.6/95:0.0001402231,GCF_001862425.1:0.0000204376)0/92:0.0000014251,GCF_001864035.1:0.0000197975)0/72:0.0000013672,(GCF_001276055.1:0.0000018861,GCF_000810025.3:0.0034105406)99.6/97:0.0002585386)100/100:0.0036854771)0/29:0.0000018862,GCF_001861375.1:0.0027342345)79.1/81:0.0000194810,((GCF_001909135.1:0.0000014251,GCF_000576535.1:0.0000014251)0/96:0.0000019071,(GCF_001624975.1:0.0000207525,GCF_001939605.1:0.0000824989)76.4/100:0.0000199706)0/89:0.0000016976)85.2/80:0.0000196678)84.8/19:0.0000013811)89.1/63:0.0000450804,(((((((((((((((((((((((((((((((((((((((((((((((((GCF_000305255.1:0.0000014251,GCF_000278605.1:0.0000014251)0/95:0.0000016098,GCF_002143835.1:0.0000198101)94.1/100:0.0000807855,GCF_000187205.2:0.0001820046)86.3/99:0.0000401495,GCF_002265675.1:0.0000401500)0/88:0.0000019165,GCF_002950495.1:0.0000807410)92.5/86:0.0000595943,(GCF_002416435.1:0.0000014251,(GCF_002416395.1:0.0000014251,GCF_002416425.1:0.0000014251)0/49:0.0000014251)100/100:0.0026531642)0/49:0.0000015485,GCF_000302075.1:0.0000814676)0/48:0.0000019754,GCF_002143935.1:0.0000014251)0/26:0.0000019458,((GCF_000314655.1:0.0000000000,GCF_000278685.1:0.0000000000):0.0000000000,GCF_002761575.1:0.0000000000):0.0000014251)0/39:0.0000019458,(GCF_002119295.1:0.0000014251,GCF_002119275.1:0.0000014251)95/99:0.0000602336)0/50:0.0000016589,(GCF_002843665.1:0.0001021165,(GCF_002762115.1:0.0000014251,GCF_002762095.1:0.0000014251)89.7/100:0.0000404368)96.9/93:0.0000813393)99.8/85:0.0001479505,GCF_000509325.1:0.0000203039)0/74:0.0000014172,(((((((((GCF_000787225.1:0.0000199353,(GCF_001680105.1:0.0000014251,GCF_001680115.1:0.0000014251)85.1/100:0.0000199354)0/99:0.0000014251,GCF_000787295.1:0.0000014251)85.5/100:0.0000199355,(((GCF_002082705.1:0.0000201663,GCF_001514375.1:0.0000199354)0/95:0.0000014251,GCF_001543995.1:0.0000812932)79.1/100:0.0000199352,GCF_000804885.1:0.0000406930)77.8/100:0.0000199355)0/16:0.0000014251,GCF_001863115.1:0.0000197945)0/12:0.0000014251,GCF_001864655.1:0.0000014251)0/10:0.0000014251,GCF_001862825.1:0.0000014251)0/16:0.0000014251,(GCF_000951165.1:0.0000014251,GCF_001855175.1:0.0000014251)94.2/96:0.0000197950)0/29:0.0000014498,GCF_001864745.1:0.0000199865)0/81:0.0000014696,GCF_001861665.1:0.0000014251)92.6/84:0.0000799908)0/57:0.0000016781,GCF_900117945.1:0.0000198907)0/26:0.0000016820,(((GCF_900117495.1:0.0000014251,(GCF_900117765.1:0.0000000000,GCF_900117955.1:0.0000000000):0.0000014251)0/38:0.0000014251,(GCF_900117625.1:0.0000014251,GCF_900118135.1:0.0000014251)0/13:0.0000014251)0/26:0.0000014170,GCF_900117915.1:0.0000014251)91.7/97:0.0000197943)0/31:0.0000017701,((((GCF_000588555.1:0.0001413054,GCF_000582215.1:0.0002427864)88/91:0.0000431729,(((((GCF_000682495.1:0.0000810551,(GCF_000583315.1:0.0002248216,GCF_000681835.1:0.0002642163)78.5/60:0.0000602063)0/12:0.0000016513,GCF_000589815.1:0.0001210749)75.3/11:0.0000197989,GCF_000589755.1:0.0001818929)78.3/78:0.0000275172,GCF_000589675.1:0.0001541429)40.2/32:0.0000401238,GCF_000583335.1:0.0001286540)81/77:0.0000302730)40.6/57:0.0000401307,GCF_000588315.1:0.0002404636)86.6/79:0.0000428167,((GCF_000682235.1:0.0000401368,GCF_000581795.1:0.0000411531)78.4/100:0.0000197953,GCF_900117985.1:0.0000197953)0/93:0.0000015920)83.7/59:0.0000197959)0/23:0.0000019556,((((((GCF_000589655.1:0.0003708937,GCF_000589775.1:0.0002556786)98.5/100:0.0001964389,GCF_000584175.1:0.0002686905)38.6/93:0.0000530789,(GCF_000587875.1:0.0000347309,(GCF_000589795.1:0.0001547925,GCF_000583235.1:0.0001080780)79.7/94:0.0000582557)81.7/94:0.0000619138)72.6/25:0.0000272358,GCF_000588655.1:0.0001380657)43.1/25:0.0000199960,GCF_000588055.1:0.0000231199)94.5/79:0.0000774757,(GCF_000589695.1:0.0000198860,GCF_000682075.1:0.0000814102)0/26:0.0000016232)91.1/58:0.0000401226)0/23:0.0000019668,GCF_900117895.1:0.0000014251)0/19:0.0000014689,GCF_900118035.1:0.0000014251)0/24:0.0000019670,GCF_900117585.1:0.0000014251)0/15:0.0000019754,GCF_900117575.1:0.0000197941)0/23:0.0000019754,GCF_000588575.1:0.0000405516)0/22:0.0000019754,(GCF_900118155.1:0.0000014251,GCF_900118065.1:0.0000014251)99.4/96:0.0001209371)0/19:0.0000019754,(GCF_900117565.1:0.0000014251,GCF_900117725.1:0.0000014251)91.7/100:0.0000405317)0/10:0.0000019754,GCF_900117815.1:0.0000014251)0/10:0.0000019754,(((((((((((GCF_900117855.1:0.0000000000,GCF_900117685.1:0.0000000000):0.0000000000,GCF_000966495.1:0.0000000000):0.0000000000,GCF_900117935.1:0.0000000000):0.0000000000,GCF_900117485.1:0.0000000000):0.0000000000,GCF_000966525.1:0.0000000000):0.0000000000,GCF_900117645.1:0.0000000000):0.0000000000,GCF_900118125.1:0.0000000000):0.0000000000,GCF_900117905.1:0.0000000000):0.0000000000,GCF_900117515.1:0.0000000000):0.0000000000,GCF_900117925.1:0.0000000000):0.0000000000,GCF_900117475.1:0.0000000000):0.0000014251)0/12:0.0000019754,(GCF_900117525.1:0.0000014251,GCF_900117555.1:0.0000014251)91.7/100:0.0000197948)0/42:0.0000019754,GCF_900117715.1:0.0007522659)0/32:0.0000015016,GCF_900117875.1:0.0000807327)90.5/79:0.0000420108,((((GCF_000805195.1:0.0000014251,GCF_000805145.1:0.0000014251)80/100:0.0000197980,GCF_000804645.1:0.0000403782)75.3/100:0.0000206783,((((((GCF_001576615.1:0.0000197982,GCF_001612075.1:0.0000401306)0/41:0.0000014251,(GCF_001612185.1:0.0000000000,GCF_001612155.1:0.0000000000):0.0000014251)0/24:0.0000014251,GCF_000163395.2:0.0000014251)0/11:0.0000014251,GCF_001612175.1:0.0000014251)0/28:0.0000014251,GCF_001027885.1:0.0000014251)0/38:0.0000014251,GCF_001612285.1:0.0000197981)95.4/99:0.0001004356)87.5/98:0.0000602085,((((GCF_000453185.1:0.0000014251,GCF_000453925.1:0.0000014251)100/100:0.0010056827,GCF_900118075.1:0.0004140986)95.1/80:0.0001898869,GCF_001400975.1:0.0006894101)100/100:0.0004186734,((GCF_000453065.1:0.0000014251,(GCF_000301655.1:0.0000014251,GCF_000453825.1:0.0000014251)0/26:0.0000014251)0/19:0.0000014251,(GCF_000301475.1:0.0002567960,GCF_000301455.1:0.0000014251)98.9/100:0.0001279482)100/98:0.0002631158)0/49:0.0000013621)72.9/47:0.0000193604)0/12:0.0000019754,(GCF_000453645.1:0.0000014251,GCF_000453665.1:0.0000014251)96.6/100:0.0000807251)88.7/75:0.0000420157,((((((((GCF_001541685.1:0.0000200154,GCF_001541695.1:0.0000015730)84.5/100:0.0000200067,(GCF_001950035.1:0.0000016851,GCF_001949955.1:0.0000014251)87.9/100:0.0000198171)0/41:0.0000014502,((GCF_001950195.1:0.0000170595,GCF_001950295.1:0.0000410774)100/53:0.0000028174,GCF_001949935.1:0.0000014251)0/37:0.0000014251)0/17:0.0000014251,GCF_001541525.1:0.0000014251)0/17:0.0000014251,((GCF_001949965.1:0.0000421287,GCF_001949945.1:0.0000203743)0/52:0.0000014251,GCF_001707985.1:0.0000198176)0/18:0.0000014251)91.9/100:0.0000200069,GCF_001708025.1:0.0000014251)0/41:0.0000014251,GCF_001950215.1:0.0000014251)99.7/100:0.0002225438,((((GCF_001680295.1:0.0000014251,GCF_001680225.1:0.0000014251)0/93:0.0000014251,GCF_002072795.1:0.0000401240)96.1/100:0.0000807341,(GCF_001863145.1:0.0000014251,GCF_001863165.1:0.0000199845)75.9/100:0.0000198050)73.7/92:0.0000196994,GCF_001806365.1:0.0000822887)91.9/87:0.0000602145)0/46:0.0000014136)0/53:0.0000016384,GCF_900118095.1:0.0000401285)82.3/46:0.0000209275,((GCF_000969365.1:0.0000014251,GCF_900118045.1:0.0000014251)0/91:0.0000014251,FCH35N5BBXX-wHAXPI020701:0.0001011651)98.2/79:0.0001010113)0/52:0.0000016561,GCF_000804715.1:0.0000401280)0/27:0.0000014251,GCF_000787355.1:0.0000014251)0/20:0.0000014251,((((GCF_000805295.1:0.0000000000,GCF_000804745.1:0.0000000000):0.0000000000,GCF_001573085.1:0.0000000000):0.0000000000,GCF_000804735.1:0.0000000000):0.0000000000,GCF_000804655.1:0.0000000000):0.0000014251)0/25:0.0000019087,GCF_000804665.1:0.0000014251)100/78:0.0002113951,(GCF_000419385.1:0.0001211256,GCF_001902375.1:0.0000014251)0/88:0.0000014251)0/14:0.0000014251,((GCF_000787215.1:0.0000199938,GCF_000419425.1:0.0002038780)79.2/100:0.0000199982,GCF_000804635.1:0.0000605030)94.2/100:0.0000602401)0/17:0.0000018966,((GCF_001863405.1:0.0000198042,GCF_001863335.1:0.0000014251)79.2/100:0.0000198042,(GCF_001680185.1:0.0000014251,GCF_001680195.1:0.0000014251)88.5/100:0.0000401439)78.4/100:0.0000198045)0/22:0.0000014251,((GCF_001861435.1:0.0000000000,GCF_001617945.1:0.0000000000):0.0000000000,GCF_001863615.1:0.0000000000):0.0000014251)0/22:0.0000014670,(GCF_000770905.1:0.0000014670,GCF_001618125.1:0.0000602341)95.4/77:0.0000602275)0/20:0.0000019135,(GCF_001861745.1:0.0000014251,GCF_001861455.1:0.0000014251)95.3/100:0.0000602297)0/22:0.0000014251,GCF_001861385.1:0.0000014251)0/21:0.0000014251,(((GCF_002017345.1:0.0000014251,GCF_001664645.1:0.0000014251)0/100:0.0000014251,(GCF_001669505.1:0.0000014251,GCF_001669185.1:0.0000401434)84.7/100:0.0000198043)77.4/100:0.0000198043,GCF_001664805.1:0.0000401438)97.1/100:0.0000807643)0/11:0.0000014251,(GCF_002082745.1:0.0000401466,GCF_002082725.1:0.0000403821)93/100:0.0000602284)0/14:0.0000014251,GCF_001617915.1:0.0000014251)0/19:0.0000014251,GCF_000299655.1:0.0000014251)85.2/50:0.0000211078)0/57:0.0000018007,((GCF_000770885.1:0.0000014251,GCF_000770785.1:0.0000014251)0/88:0.0000014251,GCF_000966515.1:0.0000014251)92.1/90:0.0000198046)0/18:0.0000015326,GCF_001665095.1:0.0000014459)0/19:0.0000015523,GCF_900117965.1:0.0000014251)0/17:0.0000015523,((GCF_001672535.1:0.0000804726,GCF_000811645.3:0.0000819206)43.2/99:0.0000198053,GCF_001874915.1:0.0001208532)0/79:0.0000015523)0/23:0.0000015523,((((GCF_001617825.1:0.0000014251,GCF_001864615.1:0.0000014251)0/98:0.0000014114,GCF_001617885.1:0.0000401407)83.3/100:0.0000198032,GCF_001862635.1:0.0000014251)0/11:0.0000014251,GCF_001863135.1:0.0000014251)92.5/100:0.0000199933)0/24:0.0000013453,(((GCF_001669075.1:0.0000014251,GCF_002014475.1:0.0000014251)85.2/100:0.0000199000,GCF_002017555.1:0.0000014354)82.8/100:0.0000200904,((((GCF_000810985.3:0.0000014251,GCF_000811065.3:0.0000014251)0/74:0.0000014251,GCF_001669035.1:0.0000403367)0/12:0.0000014251,GCF_002016745.1:0.0000014251)0/13:0.0000018685,(GCF_002017625.1:0.0000014251,GCF_001664565.1:0.0000202799)84.2/100:0.0000199001)0/25:0.0000014380)95.1/100:0.0000605194)92.9/75:0.0000227662,((((GCF_001864815.1:0.0000894596,(GCF_000592495.1:0.0045547997,((GCF_001863975.1:0.0000525444,(GCF_000969465.1:0.0000247944,GCF_000969295.1:0.0000934943)86.7/100:0.0000461994)100/100:0.0069476163,GCF_001862345.1:0.0001538865)99.9/75:0.0013885617)72.9/74:0.0000443672)98.2/67:0.0001375720,GCF_001806425.1:0.0000016675)100/100:0.0027457431,GCF_001806445.1:0.0000016272)96.9/67:0.0001009951,GCF_001861565.1:0.0000407185)72.1/67:0.0000403466)0/65:0.0000014540)0/16:0.0000015523,(((((GCF_000734775.1:0.0000014251,((GCF_001864385.1:0.0000014251,GCF_001864375.1:0.0000804895)0/53:0.0000014670,GCF_001864285.1:0.0000014251)91.9/100:0.0000199929)0/81:0.0000014670,GCF_001573125.1:0.0000014251)0/82:0.0000014670,GCF_000805115.1:0.0000014251)94.7/100:0.0000806185,(GCF_002249475.1:0.0002029819,GCF_900010325.1:0.0000805236)100/100:0.0006076917)95.8/94:0.0001207887,GCF_900118055.1:0.0002231800)37.9/72:0.0000200775)0/16:0.0000017700,((GCF_000453325.1:0.0000337867,GCF_000453305.1:0.0000405545)88.5/94:0.0000676221,(GCF_001950285.1:0.0000410299,GCF_001950085.1:0.0000811144)98.2/100:0.0001387053)80.1/51:0.0000223598)85.6/16:0.0001734117,((((((((((((((GCF_000811685.3:0.0000014251,GCF_000811665.3:0.0000014251)84/100:0.0000200833,((GCF_000811265.3:0.0000014251,GCF_000810085.3:0.0000014251)77.9/100:0.0000198874,GCF_002017035.1:0.0000609742)78.2/100:0.0000200793)0/47:0.0000014359,((((((((((((((((GCF_002017255.1:0.0000000000,GCF_000515435.1:0.0000000000):0.0000000000,GCF_002014175.1:0.0000000000):0.0000000000,GCF_000516075.1:0.0000000000):0.0000000000,GCF_000809235.3:0.0000000000):0.0000000000,GCF_002017735.1:0.0000000000):0.0000000000,GCF_000515535.1:0.0000000000):0.0000000000,GCF_000810065.3:0.0000000000):0.0000000000,GCF_000516115.1:0.0000000000):0.0000000000,GCF_002017705.1:0.0000000000):0.0000000000,GCF_000809425.3:0.0000000000):0.0000000000,GCF_002014265.1:0.0000000000):0.0000014251,(((GCF_000810605.3:0.0000014251,GCF_000810305.3:0.0000014251)0/58:0.0000014251,(GCF_000809945.1:0.0000200957,GCF_002017285.1:0.0000014251)0/56:0.0000014251)0/31:0.0000014251,GCF_002014355.1:0.0000014251)0/17:0.0000014251)0/19:0.0000014251,(((GCF_000515495.1:0.0000406809,GCF_000516055.1:0.0000014251)83.7/100:0.0000200801,GCF_002017745.1:0.0001215719)0/52:0.0000015690,GCF_000811705.3:0.0000014251)0/20:0.0000014251)0/15:0.0000014251,GCF_001664655.1:0.0000014251)0/17:0.0000014251,((GCF_002017795.1:0.0000014251,GCF_002017265.1:0.0000014251)86.5/100:0.0000200784,GCF_002017195.1:0.0000200785)0/75:0.0000014251)0/13:0.0000014251,GCF_000809405.3:0.0000014251)0/10:0.0000014251)0/11:0.0000014251,((GCF_000810045.3:0.0000014251,GCF_000811625.3:0.0000014251)0/11:0.0000014251,(GCF_000949045.2:0.0000200785,GCF_000516335.2:0.0000200791)0/77:0.0000014251)0/27:0.0000014251)0/18:0.0000014251,(((((GCF_002016955.1:0.0000014251,GCF_001665175.1:0.0000014251)0/99:0.0000014251,GCF_002017515.1:0.0000200784)84.9/100:0.0000200785,GCF_000811725.3:0.0000014251)0/59:0.0000014251,GCF_000811785.3:0.0000014251)0/29:0.0000014251,(((((((GCF_001666705.1:0.0000000000,GCF_002017105.1:0.0000000000):0.0000014251,GCF_001666325.1:0.0000014251)0/100:0.0000014687,((((GCF_002017335.1:0.0000000000,GCF_000811005.3:0.0000000000):0.0000014251,GCF_002016775.1:0.0000014251)0/100:0.0000014251,GCF_000949115.2:0.0000199988)66/100:0.0000410661,GCF_000949065.2:0.0000197979)0/94:0.0000017502)92/81:0.0000200785,GCF_000810345.3:0.0000014251)0/70:0.0000014186,GCF_000811585.3:0.0000014251)0/32:0.0000014251,((((GCF_000810935.3:0.0000014251,GCF_000811825.3:0.0000014251)0/45:0.0000014251,GCF_002016935.1:0.0000014251)95.9/100:0.0000406749,GCF_000811545.3:0.0000015020)0/36:0.0000014632,GCF_000810325.3:0.0000014251)0/10:0.0000014251)0/24:0.0000014251,GCF_000811525.3:0.0000014251)0/36:0.0000014251)0/15:0.0000014251)0/41:0.0000015659,((((((((((GCF_002142955.1:0.0000116377,GCF_002143625.1:0.0000014251)94.6/77:0.0000084604,(GCF_002145435.1:0.0000014251,GCF_002136615.1:0.0000014251)92.5/100:0.0000407052)0/44:0.0000014251,GCF_002143095.1:0.0000014251)0/13:0.0000014251,((GCF_002184385.1:0.0000014251,GCF_002183405.1:0.0000014251)86.1/100:0.0000200934,(GCF_002183705.1:0.0000014251,(GCF_002182695.1:0.0000014251,GCF_002143785.1:0.0000014251)0/93:0.0000014251)84/98:0.0000200934)0/34:0.0000014585)0/12:0.0000014251,((GCF_002184025.1:0.0000410971,((((GCF_002184005.1:0.0000014251,GCF_002183035.1:0.0000014251)0/99:0.0000014251,GCF_002145175.1:0.0000200935)83.4/100:0.0000200934,GCF_002144685.1:0.0000014251)0/34:0.0000014251,GCF_002183625.1:0.0000014251)0/84:0.0000014251)86.1/100:0.0000200934,GCF_002143015.1:0.0001216627)0/38:0.0000014251)0/16:0.0000014251,(GCF_002143105.1:0.0000014251,GCF_002183805.1:0.0000014251)0/21:0.0000014251)0/11:0.0000014251,((((((((((((((((((((GCF_002143335.1:0.0000000000,GCF_002143035.1:0.0000000000):0.0000000000,GCF_002182795.1:0.0000000000):0.0000000000,GCF_002183855.1:0.0000000000):0.0000000000,GCF_002143405.1:0.0000000000):0.0000000000,GCF_002184565.1:0.0000000000):0.0000000000,GCF_002182705.1:0.0000000000):0.0000000000,GCF_002143045.1:0.0000000000):0.0000000000,GCF_002947415.1:0.0000000000):0.0000000000,GCF_002182845.1:0.0000000000):0.0000000000,GCF_002182725.1:0.0000000000):0.0000000000,GCF_002182625.1:0.0000000000):0.0000000000,GCF_002183725.1:0.0000000000):0.0000000000,GCF_002137475.1:0.0000000000):0.0000000000,GCF_002137695.1:0.0000000000):0.0000000000,GCF_002182805.1:0.0000000000):0.0000000000,GCF_002142935.1:0.0000000000):0.0000000000,GCF_002138035.1:0.0000000000):0.0000000000,GCF_002182785.1:0.0000000000):0.0000000000,GCF_002136825.1:0.0000000000):0.0000014251,(GCF_002137555.1:0.0000200934,GCF_002143675.1:0.0000014251)0/13:0.0000014251)0/11:0.0000014251)0/16:0.0000014251,((GCF_002182925.1:0.0000200938,GCF_002136885.1:0.0000610194)77.2/91:0.0000200942,GCF_002138165.1:0.0000200935)0/59:0.0000014251)0/70:0.0000017423,GCF_002138245.1:0.0000809532)99.5/100:0.0001423788,GCF_002014155.1:0.0005713258)0/43:0.0000013891)0/82:0.0000014251,GCF_002017605.1:0.0001851597)99.9/100:0.0002025867,(GCF_001950155.1:0.0000014251,GCF_001950065.1:0.0000818136)93/100:0.0000609477)74.9/88:0.0000199513,GCF_001420505.1:0.0000405208)87.3/88:0.0000405023,(((((((((((GCF_002154155.1:0.0000205842,GCF_002154215.1:0.0000718414)73.8/100:0.0000251522,GCF_000681595.1:0.0014400657)100/96:0.0005165579,(((GCF_001433675.1:0.0000016715,(GCF_001612235.1:0.0000014251,GCF_001414865.1:0.0000014251)0/84:0.0000016208)95.5/100:0.0000805217,((GCF_001612365.1:0.0000014251,GCF_001612335.1:0.0000014251)91.6/100:0.0000199994,(GCF_001612395.1:0.0000014251,GCF_001612355.1:0.0000014251)0/73:0.0000014251)0/67:0.0000016128)99.9/85:0.0001416949,(GCF_002753915.1:0.0000805632,GCF_000241725.1:0.0000200155)0/75:0.0000014251)96.1/98:0.0001077362)100/92:0.0012228561,GCF_002634345.1:0.0000917558)73.8/68:0.0000098816,(((GCF_002182385.1:0.0001012442,GCF_000335655.1:0.0000811551)73.6/93:0.0000201783,(((GCF_001950265.1:0.0001901355,((GCF_000018445.1:0.0000014251,GCF_000189675.1:0.0001633344)93.7/98:0.0000606535,GCF_001420515.1:0.0000406512)99.5/100:0.0001615567)74/86:0.0000199747,(GCF_000805035.1:0.0002831854,GCF_000369285.1:0.0000199862)0/33:0.0000014251)0/48:0.0000014251,GCF_000367885.1:0.0001619147)97.2/77:0.0001418620)75.6/79:0.0000204337,(GCF_002634325.1:0.0000014251,GCF_002238075.1:0.0000014251)95.8/100:0.0001005934)99.6/99:0.0002030247)0/76:0.0000014251,GCF_000368125.1:0.0002230225)82.8/66:0.0000200188,(GCF_000222265.1:0.0000204420,(GCF_000301955.1:0.0000014251,GCF_000301315.1:0.0000014251)78.5/100:0.0000200059)90/100:0.0000405396)0/36:0.0000014304,GCF_000302055.1:0.0000407023)99.4/78:0.0001416447,GCF_000498375.2:0.0001851851)0/29:0.0000016054,GCF_000188215.1:0.0000607164)0/23:0.0000016795,(((GCF_000611045.1:0.0000976745,GCF_000611065.1:0.0001247753)92.3/85:0.0000607537,(GCF_000611085.1:0.0000675765,GCF_000611545.1:0.0001552505)87.7/84:0.0000405278)87/82:0.0000405446,((GCF_000611105.1:0.0000485519,GCF_000611185.1:0.0001547539)64.7/20:0.0000405204,GCF_000611165.1:0.0000326787)78.9/19:0.0000242352)93.3/100:0.0000840058)87.2/61:0.0000201570)0/90:0.0000016367,GCF_000981405.1:0.0001202967)47.5/89:0.0000615366,GCF_000828795.1:0.0001409522)99.1/90:0.0001652568,((GCF_001806345.1:0.0000200575,GCF_001806385.1:0.0000014251)0/80:0.0000014251,(((((GCF_002249245.1:0.0000000000,GCF_002249135.1:0.0000000000):0.0000000000,GCF_002249525.1:0.0000000000):0.0000000000,GCF_002239735.1:0.0000000000):0.0000017549,GCF_002249185.1:0.0000016847)81.9/100:0.0000200033,(GCF_002249405.1:0.0000014251,GCF_002249605.1:0.0000014251)0/83:0.0000015512)99.9/100:0.0001417415)88.3/100:0.0000405724)96.5/90:0.0001067632,(((((GCF_002762545.1:0.0003319623,GCF_002212115.1:0.0012319602)100/100:0.0045552834,((GCF_002762535.1:0.0001571326,GCF_002762505.1:0.0000014251)83.2/100:0.0000465388,GCF_002762495.1:0.0000014251)0/92:0.0000018506)99.7/81:0.0002321118,GCF_001939595.1:0.0000014251)0/66:0.0000014144,GCF_001939665.1:0.0000014251)95.2/80:0.0001878742,((GCF_000770865.1:0.0000014251,GCF_000770815.1:0.0000014251)0/91:0.0000015281,GCF_000302575.1:0.0003755561)73.7/100:0.0000266827)98.1/86:0.0002643658)81.9/23:0.0000616554)98/79:0.0001427601,GCF_000297515.1:0.0001616650)82.2/73:0.0000351959,GCF_001432445.1:0.0000477679)99.1/79:0.0001419201,GCF_000809085.3:0.0000610146)75.2/79:0.0000200092,(((((((GCF_000592555.1:0.0000405106,GCF_000584235.1:0.0002638938)77/68:0.0000199927,(GCF_000592535.1:0.0000407504,GCF_000580835.1:0.0000199923)75.9/80:0.0000199925)0/28:0.0000014443,((GCF_000681935.1:0.0000014251,GCF_000681655.1:0.0000405188)86.7/72:0.0000199915,GCF_000681735.1:0.0000200597)0/31:0.0000013937)0/26:0.0000013663,((((((GCF_000600515.1:0.0001435328,((GCF_000581235.1:0.0000820905,GCF_000581355.1:0.0000789594)41.7/28:0.0000199884,GCF_000581415.1:0.0002434899)75.2/29:0.0000215798)76.1/29:0.0000208920,((GCF_000592315.1:0.0000815549,GCF_000627375.1:0.0001002404)89.1/95:0.0000405185,(GCF_000600375.1:0.0003456794,GCF_000600495.1:0.0000615761)92/78:0.0000607186)87.7/76:0.0000405142)78.9/21:0.0000189856,(((((GCF_000581175.1:0.0003187286,(GCF_000588175.1:0.0002071810,GCF_000587975.1:0.0001596981)64.9/99:0.0000579880)87.2/46:0.0000458446,GCF_000588295.1:0.0001423301)0/31:0.0000014699,GCF_000453585.1:0.0000405343)76.8/31:0.0000199962,((((GCF_000587915.1:0.0000805270,GCF_000580575.1:0.0002428996)0/59:0.0000015584,GCF_000587935.1:0.0002430101)39.1/85:0.0000199983,(GCF_000584735.1:0.0001011939,GCF_000584435.1:0.0003259650)91.5/84:0.0000606605)87.8/43:0.0000406085,(((GCF_000583295.1:0.0001642605,GCF_000582945.1:0.0001595250)84.2/94:0.0000607471,GCF_000681895.1:0.0000376314)78.7/68:0.0000222415,GCF_000581575.1:0.0000200004)0/39:0.0000015205)75.8/36:0.0000199948)99.5/84:0.0001617340,GCF_000583355.1:0.0000608689)78.6/22:0.0000199859)0/16:0.0000018890,((((((((((((((((GCF_000592295.1:0.0003660603,(GCF_000592215.1:0.0004310728,GCF_000592035.1:0.0003259029)52.9/99:0.0000406786)78.4/17:0.0000425225,(((GCF_000592675.1:0.0003186060,(GCF_000592155.1:0.0002979239,GCF_000592135.1:0.0004435493)86.3/35:0.0000607298)91.7/84:0.0000689538,GCF_000627695.1:0.0009238987)89.1/24:0.0000416594,((GCF_000592195.1:0.0001820694,GCF_000592275.1:0.0001417841)94.5/94:0.0000804998,GCF_000584115.1:0.0001622020)72.8/72:0.0000198082)84.8/17:0.0000403126)0/21:0.0000016748,GCF_000592115.1:0.0000405122)78.5/22:0.0000199951,GCF_000627715.1:0.0002428778)75/28:0.0000199959,((GCF_000671655.1:0.0002606292,GCF_000600595.1:0.0001653346)91.8/78:0.0000805327,GCF_000591635.1:0.0000986261)73.5/27:0.0000224449)78.5/59:0.0000200003,(((GCF_000584075.1:0.0001613574,(GCF_000581935.1:0.0001009970,GCF_000581535.1:0.0004087600)81.2/79:0.0000604019)0/66:0.0000010434,GCF_000584195.1:0.0000607233)0/56:0.0000019479,((((GCF_000592395.1:0.0001419919,GCF_000592355.1:0.0001818286)82.6/92:0.0000607196,GCF_000592415.1:0.0001010143)0/75:0.0000013628,(((GCF_000584395.1:0.0002971401,GCF_000592475.1:0.0002903098)16.6/93:0.0000416380,GCF_000600915.1:0.0001337944)93.2/81:0.0000682496,GCF_000592615.1:0.0001011881)75.6/73:0.0000199909)91.8/70:0.0000405160,(GCF_000592595.1:0.0000799225,((((GCF_000591855.1:0.0003621994,GCF_000591735.1:0.0001451281)92.4/98:0.0000792591,GCF_000592515.1:0.0000452020)0/47:0.0000211948,(GCF_000600455.1:0.0000620573,GCF_000611405.1:0.0003838919)91.3/79:0.0000963516)85.5/77:0.0000445416,GCF_000581375.1:0.0001007273)0/42:0.0000198052)0/67:0.0000015935)85.8/61:0.0000199949)85.9/50:0.0000199953)0/46:0.0000014553,(GCF_000591755.1:0.0001003986,GCF_000592335.1:0.0000814772)30.1/70:0.0000199962)88.2/47:0.0000397390,(((((((GCF_000611345.1:0.0001216140,(GCF_000592375.1:0.0004491522,GCF_000592455.1:0.0003669298)89.2/52:0.0000471251)76/51:0.0000236804,GCF_000592235.1:0.0001315709)81.1/52:0.0000405250,((GCF_000592435.1:0.0002804164,GCF_000591695.1:0.0000433832)43.5/35:0.0000266943,(GCF_000592735.1:0.0001080473,GCF_000592015.1:0.0001347240)93.7/39:0.0000835569)76.7/30:0.0000407778)76.4/35:0.0000409046,(GCF_000600395.1:0.0002541441,GCF_000592695.1:0.0003182718)52.8/66:0.0000606721)79/54:0.0000279875,((GCF_000588635.1:0.0005985620,GCF_000611525.1:0.0005443074)92.5/79:0.0001447203,GCF_000591975.1:0.0000755340)27.4/50:0.0000462492)81.9/22:0.0000204237,GCF_000592755.1:0.0000203416)41.8/15:0.0000199969,GCF_000591615.1:0.0002023959)0/57:0.0000015758)93.2/78:0.0000607486,GCF_000591595.1:0.0000405322)81.4/67:0.0000199988,(GCF_000584155.1:0.0001827925,GCF_000600935.1:0.0004502575)94.9/87:0.0000805381)0/56:0.0000018094,(GCF_000600435.1:0.0009837913,GCF_000611445.1:0.0004816499)97.9/74:0.0001668829)87.5/74:0.0000589781,((((GCF_000611325.1:0.0001336573,GCF_000611265.1:0.0004272817)77.6/57:0.0000954396,((GCF_000591715.1:0.0006926294,GCF_000591875.1:0.0005716810)58.9/79:0.0001476137,GCF_000591955.1:0.0004366256)40/71:0.0000523176)89/77:0.0000734354,GCF_000600475.1:0.0001433068)91/73:0.0000605030,(GCF_000592095.1:0.0002015834,GCF_000600555.1:0.0002241374)75.3/70:0.0000202466)42.1/24:0.0000405239)74.6/31:0.0000017293,(GCF_000589435.1:0.0019326228,((((GCF_000588435.1:0.0001626673,GCF_000682595.1:0.0003684536)90.3/83:0.0000583616,GCF_000583255.1:0.0001032292)78/77:0.0000405169,GCF_000584775.1:0.0004035790)73.3/69:0.0000221669,GCF_000580735.1:0.0001210482)95.5/86:0.0000806930)34.2/66:0.0000606957)82.8/52:0.0000301177,(GCF_000592575.1:0.0000911277,GCF_000600415.1:0.0001725233)77.8/80:0.0000405180)55.5/60:0.0000167161,(GCF_000580895.1:0.0003521335,(GCF_000591815.1:0.0003306963,GCF_000302095.1:0.0010280861)76/92:0.0000221241)100/100:0.0022537235)76.4/63:0.0000337752,GCF_000611425.1:0.0001210095)74.9/54:0.0000199855)77.3/24:0.0000199854,GCF_000600575.1:0.0000200901)81.5/25:0.0000199885,(((GCF_000580295.1:0.0000806025,(GCF_000581335.1:0.0000982783,GCF_000591835.1:0.0001421349)73.4/79:0.0000236248)0/65:0.0000014772,GCF_000581455.1:0.0000014251)83.3/79:0.0000199970,GCF_000592075.1:0.0000808050)0/64:0.0000014421)88.1/24:0.0000199826)82.9/35:0.0000199831,((((GCF_000681695.1:0.0000014251,GCF_000591935.1:0.0001838763)0/62:0.0000014670,(((((GCF_000682135.1:0.0000608037,(((GCF_000681995.1:0.0000199503,GCF_000681975.1:0.0000200361)81.2/85:0.0000199958,GCF_000681955.1:0.0000015307)79.1/85:0.0000199897,GCF_000591995.1:0.0000607313)76.8/11:0.0000199900)0/11:0.0000016093,((GCF_000681855.1:0.0000014251,GCF_000580555.1:0.0000607299)84.2/80:0.0000199956,GCF_000580215.1:0.0000014251)0/16:0.0000015703)0/11:0.0000014543,((GCF_000580475.1:0.0000014251,GCF_000580335.1:0.0000807613)89.5/79:0.0000404341,((GCF_000588215.1:0.0000405646,GCF_000592175.1:0.0000805270)78.8/94:0.0000198073,GCF_000581615.1:0.0000405108)0/11:0.0000015932)42.4/11:0.0000199913)71.4/63:0.0000199140,(((((GCF_000592715.1:0.0001583794,GCF_000592255.1:0.0001056410)86/94:0.0001011718,GCF_000600535.1:0.0003198414)78.3/73:0.0000240685,GCF_000591775.1:0.0000200088)41.1/73:0.0000199928,GCF_000592635.1:0.0000805365)88.2/78:0.0000405033,GCF_000581635.1:0.0007794267)86.4/78:0.0000404649)0/54:0.0000014670,GCF_000682395.1:0.0000014251)0/41:0.0000014670)0/25:0.0000014670,GCF_000681875.1:0.0000014251)0/67:0.0000014670,GCF_000681915.1:0.0000200667)0/26:0.0000015387)0/70:0.0000015899,(GCF_000301915.1:0.0000200040,GCF_000184475.1:0.0000014251)99.6/100:0.0001417296)91.3/79:0.0000606642,GCF_000588495.1:0.0001819387)100/79:0.0002427644)0/74:0.0000014016,((((((((((GCF_000335675.1:0.0000201443,((GCF_002183955.1:0.0000405337,((((GCF_002951255.1:0.0000014251,GCF_002950455.1:0.0000014251)94.5/100:0.0000200040,(GCF_002951345.1:0.0001431911,GCF_002950895.1:0.0000200100)0/35:0.0000014654)0/15:0.0000014251,GCF_002950925.1:0.0000014251)0/50:0.0000014316,GCF_002951215.1:0.0000405329)86.4/100:0.0000200053)0/35:0.0000014424,(GCF_002183265.1:0.0000014251,GCF_002144975.1:0.0000014251)93.6/100:0.0000201466)0/25:0.0000014251)0/25:0.0000014880,(((GCF_000309175.1:0.0000200050,GCF_000222285.1:0.0000830721)100/100:0.0007708583,GCF_002143235.1:0.0001618579)96.3/98:0.0001011374,GCF_002138315.1:0.0000409385)0/16:0.0000017930)0/12:0.0000017209,(((((GCF_002183285.1:0.0000000000,GCF_002138295.1:0.0000000000):0.0000000000,GCF_002183595.1:0.0000000000):0.0000000000,GCF_002137035.1:0.0000000000):0.0000000000,GCF_002137715.1:0.0000000000):0.0000000000,GCF_002183115.1:0.0000000000):0.0000014251)0/28:0.0000014880,GCF_002182445.1:0.0000014251)0/28:0.0000014880,GCF_002183435.1:0.0000405350)0/80:0.0000016223,GCF_000222225.1:0.0001627871)83/80:0.0000199998,(((GCF_002184035.1:0.0000000000,GCF_002137565.1:0.0000000000):0.0000000000,GCF_002137995.1:0.0000000000):0.0000014251,(GCF_002137225.1:0.0000014251,GCF_002183085.1:0.0000405336)0/27:0.0000015872)0/69:0.0000014880)0/65:0.0000019848,GCF_002183165.1:0.0000200557)99.8/97:0.0001411923,GCF_001665045.1:0.0000017012)0/34:0.0000017375,(((((((((((((((((((((((((((((GCF_001674325.1:0.0000199943,GCF_001664835.1:0.0000015685)100/100:0.0000141398,GCF_001674415.1:0.0000201167)100/52:0.0000058524,((((((((((((GCF_001664975.1:0.0000199923,((GCF_001666155.1:0.0000014984,(((GCF_001664735.1:0.0000016055,GCF_001666395.1:0.0000199923)84/100:0.0000199922,((GCF_001674735.1:0.0029605936,GCF_001674395.1:0.0000199904)0/89:0.0000016976,GCF_001674655.1:0.0000014251)91.4/100:0.0000405107)0/26:0.0000014420,GCF_001674165.1:0.0000014251)0/21:0.0000014685)0/32:0.0000016033,GCF_001668585.1:0.0000014251)0/17:0.0000016033)0/27:0.0000016033,GCF_001666515.1:0.0000804859)0/44:0.0000016033,GCF_001673805.1:0.0000199922)0/35:0.0000016033,GCF_001666625.1:0.0000405091)0/23:0.0000016033,GCF_001669025.1:0.0000199927)0/11:0.0000016033,(GCF_001664585.1:0.0000017063,GCF_001664855.1:0.0000016391)94.8/100:0.0000199922)0/11:0.0000018398,(((((((((((((((((((((((((((((((((((((((((((((((((GCF_001666555.1:0.0000000000,GCF_001666065.1:0.0000000000):0.0000000000,GCF_001669005.1:0.0000000000):0.0000000000,GCF_001666305.1:0.0000000000):0.0000000000,GCF_001665985.1:0.0000000000):0.0000000000,GCF_001666565.1:0.0000000000):0.0000000000,GCF_001668515.1:0.0000000000):0.0000000000,GCF_001674255.1:0.0000000000):0.0000000000,GCF_001674475.1:0.0000000000):0.0000000000,GCF_002017355.1:0.0000000000):0.0000000000,GCF_001669645.1:0.0000000000):0.0000000000,GCF_001674075.1:0.0000000000):0.0000000000,GCF_001669095.1:0.0000000000):0.0000000000,GCF_001669595.1:0.0000000000):0.0000000000,GCF_001668815.1:0.0000000000):0.0000000000,GCF_001665125.1:0.0000000000):0.0000000000,GCF_001669265.1:0.0000000000):0.0000000000,GCF_001665205.1:0.0000000000):0.0000000000,GCF_001674215.1:0.0000000000):0.0000000000,GCF_001674755.1:0.0000000000):0.0000000000,GCF_002014245.1:0.0000000000):0.0000000000,GCF_001666645.1:0.0000000000):0.0000000000,GCF_001669145.1:0.0000000000):0.0000000000,GCF_001664665.1:0.0000000000):0.0000000000,GCF_001668945.1:0.0000000000):0.0000000000,GCF_001674435.1:0.0000000000):0.0000000000,GCF_001665055.1:0.0000000000):0.0000000000,GCF_001668755.1:0.0000000000):0.0000000000,GCF_001666315.1:0.0000000000):0.0000000000,GCF_001674345.1:0.0000000000):0.0000000000,GCF_001673985.1:0.0000000000):0.0000000000,GCF_001669425.1:0.0000000000):0.0000000000,GCF_001668855.1:0.0000000000):0.0000000000,GCF_001674705.1:0.0000000000):0.0000000000,GCF_001666255.1:0.0000000000):0.0000000000,GCF_001668445.1:0.0000000000):0.0000000000,GCF_001666465.1:0.0000000000):0.0000000000,GCF_001668765.1:0.0000000000):0.0000000000,GCF_001665215.1:0.0000000000):0.0000000000,GCF_001666275.1:0.0000000000):0.0000000000,GCF_001669575.1:0.0000000000):0.0000000000,GCF_001674865.1:0.0000000000):0.0000000000,GCF_001673825.1:0.0000000000):0.0000000000,GCF_001666545.1:0.0000000000):0.0000000000,GCF_001668935.1:0.0000000000):0.0000000000,GCF_001669675.1:0.0000000000):0.0000000000,GCF_001666635.1:0.0000000000):0.0000000000,GCF_001664755.1:0.0000000000):0.0000000000,GCF_001666235.1:0.0000000000):0.0000000000,GCF_002016815.1:0.0000000000):0.0000014251)0/22:0.0000016033,GCF_001674155.1:0.0000405092)0/11:0.0000016033,GCF_001674835.1:0.0000199921)0/21:0.0000014880,GCF_001674515.1:0.0000018560)0/29:0.0000014023,GCF_001674235.1:0.0000199921)0/38:0.0000019915,(((GCF_001674605.1:0.0000000000,GCF_001674585.1:0.0000000000):0.0000000000,GCF_001669495.1:0.0000000000):0.0000014251,(GCF_001674115.1:0.0000014251,GCF_001674635.1:0.0000014251)0/20:0.0000014251)91.9/100:0.0000199922)0/39:0.0000019915)0/15:0.0000014880,(((GCF_001666145.1:0.0000199922,(GCF_001664725.1:0.0000000000,GCF_001664575.1:0.0000000000):0.0000014251)0/20:0.0000014251,GCF_001669705.1:0.0000014251)0/69:0.0000014549,GCF_001664885.1:0.0000199932)85.2/98:0.0000199922)0/12:0.0000014880,GCF_001668835.1:0.0000014251)0/32:0.0000014880,GCF_001666575.1:0.0000014251)0/37:0.0000014880,(GCF_001666105.1:0.0000199922,((GCF_001674785.1:0.0000000000,GCF_001674845.1:0.0000000000):0.0000014251,GCF_001674765.1:0.0000014251)78.1/100:0.0000199922)80.8/100:0.0000199921)0/33:0.0000014880,((GCF_001674485.1:0.0000201952,GCF_001666405.1:0.0001214647)0/92:0.0000014251,GCF_001665155.1:0.0000014251)92.6/100:0.0000199922)0/20:0.0000014880,GCF_001674295.1:0.0000405091)0/22:0.0000014880,(((GCF_001674885.1:0.0000000000,GCF_001673975.1:0.0000000000):0.0000000000,GCF_001666485.1:0.0000000000):0.0000014251,GCF_001668955.1:0.0000014251)92.3/100:0.0000199926)0/19:0.0000015847,(GCF_001666085.1:0.0000014251,GCF_001674505.1:0.0000014251)91.2/99:0.0000199922)0/21:0.0000014880,GCF_001668475.1:0.0000199921)0/10:0.0000014560,GCF_001674085.1:0.0000405091)0/10:0.0000014880,((((GCF_001668915.1:0.0000014251,GCF_001674015.1:0.0000014251)86.8/99:0.0000199922,GCF_001668775.1:0.0000199921)0/16:0.0000014251,((GCF_001669455.1:0.0000014251,((GCF_001669195.1:0.0000014251,(((GCF_001669295.1:0.0000000000,GCF_001674245.1:0.0000000000):0.0000000000,GCF_001669435.1:0.0000000000):0.0000000000,GCF_001668555.1:0.0000000000):0.0000014251)0/46:0.0000014251,GCF_001674315.1:0.0000014251)0/29:0.0000014251)0/27:0.0000014251,GCF_001669695.1:0.0000014251)0/15:0.0000014251)0/16:0.0000014251,(GCF_001674805.1:0.0000014251,GCF_001669175.1:0.0000014251)85.9/100:0.0000199922)82.9/88:0.0000199922)0/18:0.0000014880,GCF_001669225.1:0.0000199921)0/12:0.0000014880,GCF_001673905.1:0.0000412782)0/19:0.0000014880,GCF_000939485.2:0.0000014251)0/13:0.0000014880,GCF_001664965.1:0.0001617263)0/15:0.0000014880,GCF_001673795.1:0.0000014251)0/10:0.0000014880,GCF_001674035.1:0.0000199923)0/10:0.0000015934,(((GCF_001674135.1:0.0000014251,((GCF_001669415.1:0.0000199928,GCF_001673895.1:0.0000405091)0/31:0.0000014251,GCF_001666385.1:0.0000014251)0/24:0.0000014251)0/17:0.0000014251,GCF_001674575.1:0.0000014251)0/29:0.0000015674,GCF_001666425.1:0.0000199921)85.7/100:0.0000199921)0/16:0.0000014880,GCF_002016735.1:0.0000405091)0/27:0.0000014880,((GCF_001674915.1:0.0000014251,GCF_001668865.1:0.0000014251)0/100:0.0000014251,GCF_001673915.1:0.0000199922)86/100:0.0000199924)0/23:0.0000014880,GCF_002017395.1:0.0000014251)0/16:0.0000014880,((GCF_000811015.3:0.0000128550,GCF_001668995.1:0.0000014251)0/46:0.0000014880,GCF_001665285.1:0.0000611449)100/16:0.0000054592)0/10:0.0000014880,GCF_001669635.1:0.0000199921)0/16:0.0000014880,GCF_001674365.1:0.0000199921)0/11:0.0000014880,GCF_001669255.1:0.0000199921)0/19:0.0000014880,GCF_001666075.1:0.0000199921)0/36:0.0000014880)91.6/84:0.0000199773)0/75:0.0000016094,(GCF_000333735.1:0.0000408476,(GCF_000354115.1:0.0000014251,GCF_000333715.1:0.0000014251)0/100:0.0000016247)90.6/100:0.0000405028)0/71:0.0000014016,(GCF_000583535.1:0.0000014251,(GCF_000591795.1:0.0000014251,GCF_000592055.1:0.0000014251)0/81:0.0000014251)92.8/86:0.0000199919)0/51:0.0000014016,GCF_000353915.1:0.0000014251)0/34:0.0000014016,GCF_000811085.3:0.0000199918)0/36:0.0000014016,(((((((((GCF_001674425.1:0.0000000000,GCF_001668645.1:0.0000000000):0.0000000000,GCF_001674555.1:0.0000000000):0.0000000000,GCF_002017095.1:0.0000000000):0.0000000000,GCF_002017065.1:0.0000000000):0.0000000000,GCF_002017615.1:0.0000000000):0.0000000000,GCF_000297955.1:0.0000000000):0.0000000000,GCF_001673815.1:0.0000000000):0.0000000000,GCF_001669365.1:0.0000000000):0.0000000000,GCF_001518715.1:0.0000000000):0.0000014251)0/36:0.0000014016,(GCF_001666175.1:0.0000199938,GCF_001666715.1:0.0000199920)80.1/100:0.0000199920)0/60:0.0000014016,(GCF_000453765.1:0.0001209973,(GCF_000453905.1:0.0000014251,(GCF_000516295.1:0.0000014251,GCF_000453785.1:0.0000014251)0/49:0.0000014251)0/92:0.0000016212)85.4/87:0.0000199916)0/29:0.0000014016,((GCF_001664905.1:0.0000014251,GCF_002017115.1:0.0000201952)0/99:0.0000014251,(GCF_001668535.1:0.0000014251,GCF_001673875.1:0.0000405095)88.1/100:0.0000199921)84.2/99:0.0000199924)0/55:0.0000014016,GCF_002017205.1:0.0000014251)0/23:0.0000013754,GCF_001415695.1:0.0000199918)0/25:0.0000014511,(GCF_001669305.1:0.0000015448,GCF_001669525.1:0.0000015745)90.1/100:0.0000198068)0/18:0.0000009089,GCF_001433205.1:0.0000199919)0/27:0.0000013754,(((((GCF_001673955.1:0.0000000000,GCF_001674045.1:0.0000000000):0.0000000000,GCF_001669605.1:0.0000000000):0.0000000000,GCF_001669115.1:0.0000000000):0.0000015590,GCF_001669105.1:0.0000015611)0/100:0.0000015920,GCF_001668465.1:0.0000015921)91.5/99:0.0000198018)0/19:0.0000013754,(GCF_000581655.1:0.0001021033,GCF_000453805.1:0.0000200064)79.1/80:0.0000200040)0/75:0.0000013754,(((((GCF_000580235.1:0.0000615911,(((((GCF_000589015.1:0.0001195300,GCF_000587895.1:0.0003671718)70.3/69:0.0000607329,GCF_000588995.1:0.0001144370)87.3/61:0.0000472630,(((GCF_000589615.1:0.0002230585,GCF_000583495.1:0.0001210784)91.7/78:0.0000730762,(GCF_000583435.1:0.0001292785,(GCF_000589295.1:0.0001419509,GCF_000589535.1:0.0004660613)86.6/78:0.0000527205)35.3/77:0.0000405492)88.9/74:0.0000681944,GCF_000589395.1:0.0003655427)72.1/69:0.0000200014)74.4/51:0.0000199964,(GCF_000583515.1:0.0001425814,GCF_000627335.1:0.0001215107)74.3/51:0.0000199838)0/45:0.0000013896,(GCF_000583575.1:0.0001414936,(((GCF_000589355.1:0.0001410371,GCF_000589415.1:0.0002440079)94.9/68:0.0001091475,GCF_000627555.1:0.0003737651)32.8/15:0.0000437958,((GCF_000583595.1:0.0001122364,GCF_000583555.1:0.0001732799)28.1/46:0.0000406079,GCF_000584055.1:0.0003081380)39.9/15:0.0000277441)79/64:0.0000285829)0/25:0.0000199950)88.2/77:0.0000401255)0/52:0.0000198023,GCF_000627395.1:0.0001844918)0/32:0.0000013978,GCF_000682535.1:0.0001657646)83.5/76:0.0000199931,GCF_000581675.1:0.0005191500)0/68:0.0000015579,(GCF_000589055.1:0.0000200002,GCF_000581495.1:0.0000607193)77.6/87:0.0000199948)85.6/76:0.0000199981)85.1/78:0.0000014925,((GCF_000682455.1:0.0000805324,GCF_000584475.1:0.0002429673)90.8/76:0.0000611209,(GCF_000627515.1:0.0002429725,GCF_000588975.1:0.0012415247)86.4/87:0.0000401508)81.6/60:0.0000607514)56.6/58:0.0000396013,GCF_000591655.1:0.0000407104)0/58:0.0000017620,((GCF_000581015.1:0.0000804907,GCF_000580175.1:0.0010373121)73.3/80:0.0000200019,GCF_000580935.1:0.0000804880)75.8/77:0.0000198967)41.8/60:0.0000202199,(((((GCF_000627735.1:0.0002707060,(GCF_000584675.1:0.0003432086,GCF_000584035.1:0.0002421725)93.7/99:0.0001036988)72.4/96:0.0000257712,GCF_000582335.1:0.0001377512)41.2/85:0.0000199092,GCF_000588455.1:0.0001476869)96.9/99:0.0001163393,(((GCF_000588735.1:0.0002268659,GCF_000588815.1:0.0000407276)44.1/84:0.0000200029,GCF_000588155.1:0.0001618061)0/60:0.0000018574,GCF_000588695.1:0.0000813670)0/63:0.0000015911)96.7/63:0.0001011531,GCF_000581815.1:0.0000015932)89.5/57:0.0000404025)0/33:0.0000016469,GCF_000588375.1:0.0001617739)74.8/33:0.0000200129,GCF_000581515.1:0.0010610865)90.8/54:0.0000409512,((((((((GCF_000671555.1:0.0004816006,GCF_000627575.1:0.0003787379)32.5/26:0.0000607442,(GCF_000584135.1:0.0002833954,GCF_000589595.1:0.0006364453)89.6/26:0.0000691006)88.1/73:0.0000492336,(GCF_000627535.1:0.0002965779,GCF_000627495.1:0.0001652161)95.4/81:0.0001064421)74.5/73:0.0000223411,(GCF_000584755.1:0.0003877701,GCF_000584835.1:0.0004256054)98.9/93:0.0001819280)77.6/77:0.0000199956,((((GCF_000589575.1:0.0001622209,GCF_000589515.1:0.0001820189)85.8/59:0.0000405263,GCF_000589075.1:0.0000807850)90.6/12:0.0000405525,((((GCF_000589475.1:0.0005634323,GCF_000588935.1:0.0002306581)44.8/69:0.0001416904,GCF_000589035.1:0.0001111543)94/23:0.0001323926,GCF_000600635.1:0.0000607315)76.4/11:0.0000198406,((GCF_000589835.1:0.0000838259,GCF_000589495.1:0.0002198508)41.6/69:0.0000200004,GCF_000589375.1:0.0002196576)85.8/11:0.0000438487)75.4/11:0.0000199980)88.2/16:0.0000405279,((GCF_000588795.1:0.0002419602,GCF_000589195.1:0.0002677722)94.6/89:0.0001198117,GCF_000671435.1:0.0001502763)86.3/73:0.0000519564)88.4/16:0.0000403655)72.6/16:0.0000199967,((((((GCF_000589555.1:0.0002429580,GCF_000681675.1:0.0001417065)73.1/79:0.0000200052,(GCF_000627355.1:0.0002833801,GCF_000682655.1:0.0001626373)87.9/86:0.0000405267)89.4/79:0.0000405315,GCF_000682555.1:0.0000200038)92.8/76:0.0000607270,GCF_000600675.1:0.0001011990)78.3/42:0.0000200003,(((((((GCF_000589715.1:0.0003157779,GCF_000588955.1:0.0006647490)51.6/53:0.0001415925,GCF_000588895.1:0.0002666380)94.8/55:0.0001412343,(GCF_000583475.1:0.0010308968,((GCF_000589095.1:0.0002970646,GCF_000589455.1:0.0002304043)38.7/56:0.0000804545,GCF_000589635.1:0.0004902815)84.7/67:0.0000500615)66.8/69:0.0000807773)81.4/57:0.0000453922,((GCF_000588915.1:0.0006748346,(GCF_002017425.1:0.0001085578,GCF_000453745.1:0.0016167968)99.8/81:0.0007967011)100/100:0.0028234556,(GCF_000600655.1:0.0002500037,GCF_000600715.1:0.0005657900)93.4/100:0.0001263470)76.5/16:0.0000356500)92/13:0.0000615717,GCF_000589735.1:0.0001148768)52.7/10:0.0000274053,((GCF_000671495.1:0.0002239695,GCF_000583455.1:0.0002421036)80.1/85:0.0000607213,GCF_000589275.1:0.0004501884)89.5/76:0.0000414702)87.6/16:0.0000409262,((GCF_000627415.1:0.0001823311,GCF_000591675.1:0.0000607880)86.3/92:0.0000405262,GCF_000591575.1:0.0001012017)76/29:0.0000199983)73.3/15:0.0000202292)0/16:0.0000016034,((GCF_000627615.1:0.0000607435,GCF_000671515.1:0.0001011872)76.7/72:0.0000199985,((GCF_000627595.1:0.0001782667,GCF_000682575.1:0.0001660138)76.9/79:0.0000405238,GCF_000671535.1:0.0002400378)76.9/16:0.0000238767)78/16:0.0000200000)83.2/16:0.0000202236)78.6/69:0.0000202212,(((GCF_000671575.1:0.0001625725,GCF_000600695.1:0.0002643501)94/92:0.0000791260,GCF_000589315.1:0.0001225570)50.4/76:0.0000405054,GCF_000591895.1:0.0000018193)80.5/75:0.0000391092)0/57:0.0000016563,(GCF_000611565.1:0.0001819857,(GCF_000591915.1:0.0002233590,GCF_000682175.1:0.0000607355)73.9/25:0.0000199899)76.9/25:0.0000199664)38.9/23:0.0000200299)54.4/29:0.0000015300,(GCF_000600615.1:0.0001606363,GCF_000611505.1:0.0002846370)3.6/16:0.0000405203)81.5/21:0.0000740534,(GCF_000627675.1:0.0014704045,GCF_000584655.1:0.0005161063)26.3/74:0.0000814500);
