# Supplementary material for: Evolutionarily stable gene clusters shed light on the common grounds of pathogenicity in the Acinetobacter calcoaceticus-baumannii complex
Source: PLoS Genet. 2022 Jun 2;18(6):e1010020. doi: 10.1371/journal.pgen.1010020 (PMC9162365; doi:10.1371/journal.pgen.1010020)
Supplement: S1 Table — The set of assemblies represented in Set-F is provided in tabular format as extracted from NCBI RefSeq. Among other, the table lists RefSeq assembly and sample accessions, taxonomy ids (on strain and species level if available), species labels, and strain labels, assembly status, submission date, submission institute, and ftp link to resource. (XLSX) [file pgen.1010020.s016.xlsx]

## Sheet: SET-F
# See ftp://ftp.ncbi.nlm.nih.gov/genomes/README_assembly_summary.txt for a description of the columns in this file.
GCF_000018445.1	PRJNA224116	SAMN02603140		na	405416	470	Acinetobacter baumannii ACICU	strain=ACICU		latest	Complete Genome	Major	Full	2008/04/15	ASM1844v1	CNR - National Research Council	GCA_000018445.1	identical	ftp://ftp.ncbi.nlm.nih.gov/genomes/all/GCF/000/018/445/GCF_000018445.1_ASM1844v1
GCF_000021145.1	PRJNA224116	SAMN02603889		na	557600	470	Acinetobacter baumannii AB307-0294	strain=AB307-0294		latest	Complete Genome	Major	Full	2008/11/24	ASM2114v1	SUNY-Buffalo-CoE	GCA_000021145.1	identical	ftp://ftp.ncbi.nlm.nih.gov/genomes/all/GCF/000/021/145/GCF_000021145.1_ASM2114v1
GCF_000021245.2	PRJNA224116	SAMN02603051		na	480119	470	Acinetobacter baumannii AB0057	strain=AB0057		latest	Complete Genome	Major	Full	2017/06/27	ASM2124v2	Case Western Reserve University	GCA_000021245.2	identical	ftp://ftp.ncbi.nlm.nih.gov/genomes/all/GCF/000/021/245/GCF_000021245.2_ASM2124v2
GCF_000069245.1	PRJNA224116	SAMEA3138279		na	509173	470	Acinetobacter baumannii AYE	strain=AYE		latest	Complete Genome	Major	Full	2008/02/29	ASM6924v1	Genoscope	GCA_000069245.1	identical	ftp://ftp.ncbi.nlm.nih.gov/genomes/all/GCF/000/069/245/GCF_000069245.1_ASM6924v1
GCF_000162295.1	PRJNA224116	SAMN02463741	ACQB00000000.1	na	575584	470	Acinetobacter baumannii ATCC 19606 = CIP 70.34 = JCM 6841	strain=ATCC 19606		latest	Scaffold	Major	Full	2009/10/02	ASM16229v1	Broad Institute	GCA_000162295.1	identical	ftp://ftp.ncbi.nlm.nih.gov/genomes/all/GCF/000/162/295/GCF_000162295.1_ASM16229v1		assembly from type material
GCF_000163355.2	PRJNA224116	SAMN00189091	ACYQ00000000.2	na	525243	470	Acinetobacter baumannii 6013150	strain=6013150		latest	Scaffold	Major	Full	2011/05/13	ASM16335v2	WUGSC	GCA_000163355.2	identical	ftp://ftp.ncbi.nlm.nih.gov/genomes/all/GCF/000/163/355/GCF_000163355.2_ASM16335v2
GCF_000163375.2	PRJNA224116	SAMN00189090	ACYR00000000.2	na	592014	470	Acinetobacter baumannii 6013113	strain=6013113		latest	Scaffold	Major	Full	2011/05/13	ASM16337v2	WUGSC	GCA_000163375.2	identical	ftp://ftp.ncbi.nlm.nih.gov/genomes/all/GCF/000/163/375/GCF_000163375.2_ASM16337v2
GCF_000163395.2	PRJNA224116	SAMN00189092	ACYS00000000.2	na	525242	470	Acinetobacter baumannii 6014059	strain=6014059		latest	Scaffold	Major	Full	2011/05/13	ASM16339v2	WUGSC	GCA_000163395.2	identical	ftp://ftp.ncbi.nlm.nih.gov/genomes/all/GCF/000/163/395/GCF_000163395.2_ASM16339v2
GCF_000173395.1	PRJNA224116	SAMN02471436	ABXK00000000.1	na	557601	470	Acinetobacter baumannii AB900	strain=AB900		latest	Contig	Major	Full	2008/12/05	ASM17339v1	Infectious Disease and Genomics Laboratory, Center of Excellence in Bioinformatics and Life Sciences, SUNY-Buffalo	GCA_000173395.1	identical	ftp://ftp.ncbi.nlm.nih.gov/genomes/all/GCF/000/173/395/GCF_000173395.1_ASM17339v1
GCF_000177695.1	PRJNA224116	SAMN02469414	ADGZ00000000.1	na	710094	470	Acinetobacter baumannii AB056	strain=AB056		latest	Contig	Major	Full	2010/01/25	ASM17769v1	Case Western Reserve University	GCA_000177695.1	identical	ftp://ftp.ncbi.nlm.nih.gov/genomes/all/GCF/000/177/695/GCF_000177695.1_ASM17769v1
GCF_000177715.1	PRJNA224116	SAMN02469415	ADHA00000000.1	na	710095	470	Acinetobacter baumannii AB058	strain=AB058		latest	Contig	Major	Full	2010/01/25	ASM17771v1	Case Western Reserve University	GCA_000177715.1	identical	ftp://ftp.ncbi.nlm.nih.gov/genomes/all/GCF/000/177/715/GCF_000177715.1_ASM17771v1
GCF_000177735.1	PRJNA224116	SAMN02469412	ADHB00000000.1	na	710096	470	Acinetobacter baumannii AB059	strain=AB059		latest	Contig	Major	Full	2010/01/25	ASM17773v1	Case Western Reserve University	GCA_000177735.1	identical	ftp://ftp.ncbi.nlm.nih.gov/genomes/all/GCF/000/177/735/GCF_000177735.1_ASM17773v1
GCF_000184475.1	PRJNA224116	SAMN02435970	AEPK00000000.1	na	933263	470	Acinetobacter baumannii UMB001	strain=UMB001		latest	Contig	Major	Full	2010/12/21	ASM18447v2	Institute for Genome Sciences	GCA_000184475.2	identical	ftp://ftp.ncbi.nlm.nih.gov/genomes/all/GCF/000/184/475/GCF_000184475.1_ASM18447v2
GCF_000184495.1	PRJNA224116	SAMN02435947	AEPL00000000.1	na	933264	470	Acinetobacter baumannii UMB002	strain=UMB002		latest	Contig	Major	Full	2010/12/21	ASM18449v2	Institute for Genome Sciences	GCA_000184495.2	identical	ftp://ftp.ncbi.nlm.nih.gov/genomes/all/GCF/000/184/495/GCF_000184495.1_ASM18449v2
GCF_000186645.1	PRJNA224116	SAMN02470285	AERY00000000.1	na	945555	470	Acinetobacter baumannii WM99c	strain=WM99c		latest	Contig	Major	Full	2011/01/25	ASM18664v2	Macquarie University	GCA_000186645.2	identical	ftp://ftp.ncbi.nlm.nih.gov/genomes/all/GCF/000/186/645/GCF_000186645.1_ASM18664v2
GCF_000186665.3	PRJNA224116	SAMN02603576		na	945556	470	Acinetobacter baumannii D1279779	strain=D1279779		latest	Complete Genome	Major	Full	2014/09/30	ASM18666v4	Macquarie University	GCA_000186665.4	identical	ftp://ftp.ncbi.nlm.nih.gov/genomes/all/GCF/000/186/665/GCF_000186665.3_ASM18666v4
GCF_000187205.2	PRJNA224116	SAMN02603104		na	889738	470	Acinetobacter baumannii MDR-TJ	strain=MDR-TJ		latest	Complete Genome	Major	Full	2013/03/11	ASM18720v4	Centre of Bioinformatics, Tianjin University, Tianjin 300072, China	GCA_000187205.4	identical	ftp://ftp.ncbi.nlm.nih.gov/genomes/all/GCF/000/187/205/GCF_000187205.2_ASM18720v4
GCF_000188215.1	PRJNA224116	SAMN02603494		na	696749	470	Acinetobacter baumannii 1656-2	strain=1656-2		latest	Complete Genome	Major	Full	2011/02/08	ASM18821v1	Kyungpook National University	GCA_000188215.1	identical	ftp://ftp.ncbi.nlm.nih.gov/genomes/all/GCF/000/188/215/GCF_000188215.1_ASM18821v1
GCF_000189655.1	PRJNA224116	SAMN02471594	AEOX00000000.1	na	886886	470	Acinetobacter baumannii AB210	strain=AB210		latest	Contig	Major	Full	2011/02/17	ASM18965v2	University of Birmingham	GCA_000189655.2	identical	ftp://ftp.ncbi.nlm.nih.gov/genomes/all/GCF/000/189/655/GCF_000189655.1_ASM18965v2
GCF_000189675.1	PRJNA224116	SAMN02471598	AEOY00000000.1	na	886888	470	Acinetobacter baumannii 3990	strain=3990		latest	Contig	Major	Full	2011/02/17	ASM18967v2	University of Birmingham	GCA_000189675.2	identical	ftp://ftp.ncbi.nlm.nih.gov/genomes/all/GCF/000/189/675/GCF_000189675.1_ASM18967v2
GCF_000189695.1	PRJNA224116	SAMN02471606	AEOZ00000000.1	na	886889	470	Acinetobacter baumannii 3909	strain=3909		latest	Contig	Major	Full	2011/02/17	ASM18969v2	University of Birmingham	GCA_000189695.2	identical	ftp://ftp.ncbi.nlm.nih.gov/genomes/all/GCF/000/189/695/GCF_000189695.1_ASM18969v2
GCF_000214985.1	PRJNA224116	SAMN00114928	AFDB00000000.2	na	903898	470	Acinetobacter baumannii Naval-81	strain=Naval-81		latest	Contig	Major	Full	2012/08/13	gacin10v1.0	Walter Reed Army Institute of Research	GCA_000214985.2	identical	ftp://ftp.ncbi.nlm.nih.gov/genomes/all/GCF/000/214/985/GCF_000214985.1_gacin10v1.0
GCF_000215005.1	PRJNA224116	SAMN00114924	AFCZ00000000.2	na	903890	470	Acinetobacter baumannii OIFC032	strain=OIFC032		latest	Contig	Major	Full	2012/08/13	AcbauOIFC032v1.0	Walter Reed Army Institute of Research	GCA_000215005.2	identical	ftp://ftp.ncbi.nlm.nih.gov/genomes/all/GCF/000/215/005/GCF_000215005.1_AcbauOIFC032v1.0
GCF_000222225.1	PRJNA224116	SAMN00855421	AFSZ00000000.1	na	992402	470	Acinetobacter baumannii ABNIH1	strain=ABNIH1		latest	Contig	Major	Full	2011/08/01	ASM22222v2	NIH Intramural Sequencing Center	GCA_000222225.2	identical	ftp://ftp.ncbi.nlm.nih.gov/genomes/all/GCF/000/222/225/GCF_000222225.1_ASM22222v2
GCF_000222245.1	PRJNA224116	SAMN00857848	AFTA00000000.1	na	992403	470	Acinetobacter baumannii ABNIH2	strain=ABNIH2		latest	Contig	Major	Full	2011/08/01	ASM22224v2	NIH Intramural Sequencing Center	GCA_000222245.2	identical	ftp://ftp.ncbi.nlm.nih.gov/genomes/all/GCF/000/222/245/GCF_000222245.1_ASM22224v2
GCF_000222265.1	PRJNA224116	SAMN00857859	AFTB00000000.1	na	992404	470	Acinetobacter baumannii ABNIH3	strain=ABNIH3		latest	Contig	Major	Full	2011/08/01	ASM22226v2	NIH Intramural Sequencing Center	GCA_000222265.2	identical	ftp://ftp.ncbi.nlm.nih.gov/genomes/all/GCF/000/222/265/GCF_000222265.1_ASM22226v2
GCF_000222285.1	PRJNA224116	SAMN00857901	AFTC00000000.1	na	992405	470	Acinetobacter baumannii ABNIH4	strain=ABNIH4		latest	Contig	Major	Full	2011/08/01	ASM22228v2	NIH Intramural Sequencing Center	GCA_000222285.2	identical	ftp://ftp.ncbi.nlm.nih.gov/genomes/all/GCF/000/222/285/GCF_000222285.1_ASM22228v2
GCF_000226275.1	PRJNA224116	SAMN02603878		na	497978	470	Acinetobacter baumannii MDR-ZJ06	strain=MDR-ZJ06		latest	Complete Genome	Major	Full	2011/09/23	ASM22627v1	State Key Laboratory of Diagnosis and Treatment for Infectious Disease, the First Affiliated Hospital, School of Medicine, Zhejiang University	GCA_000226275.1	identical	ftp://ftp.ncbi.nlm.nih.gov/genomes/all/GCF/000/226/275/GCF_000226275.1_ASM22627v1
GCF_000241705.1	PRJNA224116	SAMN02435969	AHAI00000000.1	na	1116235	470	Acinetobacter baumannii AB5256	strain=AB5256		latest	Contig	Major	Full	2012/01/06	ASM24170v2	University of Maryland School of Medicine	GCA_000241705.2	identical	ftp://ftp.ncbi.nlm.nih.gov/genomes/all/GCF/000/241/705/GCF_000241705.1_ASM24170v2
GCF_000241725.1	PRJNA224116	SAMN02436013	AHAJ00000000.1	na	1116236	470	Acinetobacter baumannii AB5711	strain=AB5711		latest	Contig	Major	Full	2012/01/06	ASM24172v2	University of Maryland School of Medicine	GCA_000241725.2	identical	ftp://ftp.ncbi.nlm.nih.gov/genomes/all/GCF/000/241/725/GCF_000241725.1_ASM24172v2
GCF_000248275.1	PRJNA224116	SAMN02471607	AIEH00000000.1	na	981329	470	Acinetobacter baumannii W7282	strain=W7282		latest	Contig	Major	Full	2012/02/21	ASM24827v2	University of Birmingham	GCA_000248275.2	identical	ftp://ftp.ncbi.nlm.nih.gov/genomes/all/GCF/000/248/275/GCF_000248275.1_ASM24827v2
GCF_000278605.1	PRJNA224116	SAMN02436551	AFDO00000000.1	na	903896	470	Acinetobacter baumannii Naval-17	strain=Naval-17		latest	Contig	Major	Full	2012/07/16	gacin08v1.0	Walter Reed Army Institute of Research	GCA_000278605.1	identical	ftp://ftp.ncbi.nlm.nih.gov/genomes/all/GCF/000/278/605/GCF_000278605.1_gacin08v1.0
GCF_000278625.1	PRJNA224116	SAMN02436470	AFDK00000000.1	na	903889	470	Acinetobacter baumannii OIFC137	strain=OIFC137		latest	Contig	Major	Full	2012/07/16	AcbauOIFC137v1.0	Walter Reed Army Institute of Research	GCA_000278625.1	identical	ftp://ftp.ncbi.nlm.nih.gov/genomes/all/GCF/000/278/625/GCF_000278625.1_AcbauOIFC137v1.0
GCF_000278645.1	PRJNA224116	SAMN02436409	ALAL00000000.1	na	903892	470	Acinetobacter baumannii OIFC109	strain=OIFC109		latest	Contig	Major	Full	2012/07/16	AcbauOIFC109v1.0	Walter Reed Army Institute of Research	GCA_000278645.1	identical	ftp://ftp.ncbi.nlm.nih.gov/genomes/all/GCF/000/278/645/GCF_000278645.1_AcbauOIFC109v1.0
GCF_000278665.1	PRJNA224116	SAMN02436631	AFDL00000000.1	na	903893	470	Acinetobacter baumannii OIFC143	strain=OIFC143		latest	Contig	Major	Full	2012/07/16	AcbauOIFC143v1.0	Walter Reed Army Institute of Research	GCA_000278665.1	identical	ftp://ftp.ncbi.nlm.nih.gov/genomes/all/GCF/000/278/665/GCF_000278665.1_AcbauOIFC143v1.0
GCF_000278685.1	PRJNA224116	SAMN00114925	AFDM00000000.1	na	903894	470	Acinetobacter baumannii OIFC189	strain=OIFC189		latest	Contig	Major	Full	2012/07/16	AcbauOIFC189v1.0	Walter Reed Army Institute of Research	GCA_000278685.1	identical	ftp://ftp.ncbi.nlm.nih.gov/genomes/all/GCF/000/278/685/GCF_000278685.1_AcbauOIFC189v1.0
GCF_000286535.1	PRJNA224116	SAMN02436485	ALII00000000.1	na	903899	470	Acinetobacter baumannii IS-123	strain=IS-123		latest	Contig	Major	Full	2012/08/10	gacin11v1.0	Walter Reed Army Institute of Research	GCA_000286535.1	identical	ftp://ftp.ncbi.nlm.nih.gov/genomes/all/GCF/000/286/535/GCF_000286535.1_gacin11v1.0
GCF_000286615.1	PRJNA224116	SAMN02436468	AFDN00000000.1	na	903895	470	Acinetobacter baumannii Canada BC-5	strain=Canada BC-5		latest	Contig	Major	Full	2012/08/10	gacin07v1.0	Walter Reed Army Institute of Research	GCA_000286615.1	identical	ftp://ftp.ncbi.nlm.nih.gov/genomes/all/GCF/000/286/615/GCF_000286615.1_gacin07v1.0
GCF_000292545.1	PRJNA224116	SAMN02469339	ALOH00000000.1	na	1210907	470	Acinetobacter baumannii BZICU-2	strain=BZICU-2		latest	Contig	Major	Full	2012/08/21	ASM29254v1	Beijing Institute of Disease Control and Prevention	GCA_000292545.1	identical	ftp://ftp.ncbi.nlm.nih.gov/genomes/all/GCF/000/292/545/GCF_000292545.1_ASM29254v1
GCF_000297515.1	PRJNA224116	SAMN00761239	AMGE00000000.1	na	903911	470	Acinetobacter baumannii IS-143	strain=IS-143		latest	Contig	Major	Full	2012/09/17	gacin24v1.0	Walter Reed Army Institute of Research	GCA_000297515.1	identical	ftp://ftp.ncbi.nlm.nih.gov/genomes/all/GCF/000/297/515/GCF_000297515.1_gacin24v1.0
GCF_000297535.1	PRJNA224116	SAMN00761231	AMGF00000000.1	na	903912	470	Acinetobacter baumannii IS-116	strain=IS-116		latest	Contig	Major	Full	2012/09/17	gacin24v1.0	Walter Reed Army Institute of Research	GCA_000297535.1	identical	ftp://ftp.ncbi.nlm.nih.gov/genomes/all/GCF/000/297/535/GCF_000297535.1_gacin24v1.0
GCF_000297575.1	PRJNA224116	SAMN00761214	AMGG00000000.1	na	903913	470	Acinetobacter baumannii WC-692	strain=WC-692		latest	Contig	Major	Full	2012/09/17	gacin25v1.0	Walter Reed Army Institute of Research	GCA_000297575.1	identical	ftp://ftp.ncbi.nlm.nih.gov/genomes/all/GCF/000/297/575/GCF_000297575.1_gacin25v1.0
GCF_000297595.1	PRJNA224116	SAMN00761215	AMGH00000000.1	na	903914	470	Acinetobacter baumannii IS-58	strain=IS-58		latest	Contig	Major	Full	2012/09/17	gacin26v1.0	Walter Reed Army Institute of Research	GCA_000297595.1	identical	ftp://ftp.ncbi.nlm.nih.gov/genomes/all/GCF/000/297/595/GCF_000297595.1_gacin26v1.0
GCF_000297915.1	PRJNA224116	SAMN02596915	AKAQ00000000.1	na	1168588	470	Acinetobacter baumannii Ab11111	strain=Ab11111		latest	Scaffold	Major	Full	2012/09/21	Acin_baum_Ab11111_V1	Broad Institute	GCA_000297915.1	identical	ftp://ftp.ncbi.nlm.nih.gov/genomes/all/GCF/000/297/915/GCF_000297915.1_Acin_baum_Ab11111_V1
GCF_000297935.1	PRJNA224116	SAMN02596917	AKAS00000000.1	na	1168590	470	Acinetobacter baumannii Ab33333	strain=Ab33333		latest	Scaffold	Major	Full	2012/09/21	Acin_baum_Ab33333_V1	Broad Institute	GCA_000297935.1	identical	ftp://ftp.ncbi.nlm.nih.gov/genomes/all/GCF/000/297/935/GCF_000297935.1_Acin_baum_Ab33333_V1
GCF_000297955.1	PRJNA224116	SAMN02596918	AKAT00000000.1	na	1168591	470	Acinetobacter baumannii Ab44444	strain=Ab44444		latest	Scaffold	Major	Full	2012/09/21	Acin_baum_Ab44444_V1	Broad Institute	GCA_000297955.1	identical	ftp://ftp.ncbi.nlm.nih.gov/genomes/all/GCF/000/297/955/GCF_000297955.1_Acin_baum_Ab44444_V1
GCF_000299655.1	PRJNA224116	SAMN02470994	AMGR00000000.1	na	1223564	470	Acinetobacter baumannii ZWS1122	strain=ZWS1122		latest	Contig	Major	Full	2012/09/27	ASM29965v1	Sir Run Run Shaw Hospital, College of Medicine, Zhejiang University	GCA_000299655.1	identical	ftp://ftp.ncbi.nlm.nih.gov/genomes/all/GCF/000/299/655/GCF_000299655.1_ASM29965v1
GCF_000299675.1	PRJNA224116	SAMN02470995	AMGS00000000.1	na	1224141	470	Acinetobacter baumannii ZWS1219	strain=ZWS1219		latest	Contig	Major	Full	2012/09/27	ASM29967v1	Sir Run Run Shaw Hospital, College of Medicine, Zhejiang University	GCA_000299675.1	identical	ftp://ftp.ncbi.nlm.nih.gov/genomes/all/GCF/000/299/675/GCF_000299675.1_ASM29967v1
GCF_000301175.1	PRJNA224116	SAMN02471275	AMHB00000000.1	na	1221245	470	Acinetobacter baumannii AB_1582-8	strain=AB_1582-8		latest	Contig	Major	Full	2012/10/02	ASM30117v1	Translational Genomics Research Institute	GCA_000301175.1	identical	ftp://ftp.ncbi.nlm.nih.gov/genomes/all/GCF/000/301/175/GCF_000301175.1_ASM30117v1
GCF_000301195.1	PRJNA224116	SAMN02471258	AMHD00000000.1	na	1221247	470	Acinetobacter baumannii AB_1594-8	strain=AB_1594-8		latest	Contig	Major	Full	2012/10/02	ASM30119v1	Translational Genomics Research Institute	GCA_000301195.1	identical	ftp://ftp.ncbi.nlm.nih.gov/genomes/all/GCF/000/301/195/GCF_000301195.1_ASM30119v1
GCF_000301215.1	PRJNA224116	SAMN02471270	AMHE00000000.1	na	1221248	470	Acinetobacter baumannii AB_1595-8	strain=AB_1595-8		latest	Contig	Major	Full	2012/10/02	ASM30121v1	Translational Genomics Research Institute	GCA_000301215.1	identical	ftp://ftp.ncbi.nlm.nih.gov/genomes/all/GCF/000/301/215/GCF_000301215.1_ASM30121v1
GCF_000301235.1	PRJNA224116	SAMN02471286	AMHF00000000.1	na	1221249	470	Acinetobacter baumannii AB_1649-8	strain=AB_1649-8		latest	Contig	Major	Full	2012/10/02	ASM30123v1	Translational Genomics Research Institute	GCA_000301235.1	identical	ftp://ftp.ncbi.nlm.nih.gov/genomes/all/GCF/000/301/235/GCF_000301235.1_ASM30123v1
GCF_000301255.1	PRJNA224116	SAMN02471224	AMHG00000000.1	na	1221250	470	Acinetobacter baumannii AB_1650-8	strain=AB_1650-8		latest	Contig	Major	Full	2012/10/02	ASM30125v1	Translational Genomics Research Institute	GCA_000301255.1	identical	ftp://ftp.ncbi.nlm.nih.gov/genomes/all/GCF/000/301/255/GCF_000301255.1_ASM30125v1
GCF_000301275.1	PRJNA224116	SAMN02471246	AMJO00000000.1	na	1221251	470	Acinetobacter baumannii AB_1766_8	strain=AB_1766_8		latest	Contig	Major	Full	2012/10/02	ASM30127v1	Translational Genomics Research Institute	GCA_000301275.1	identical	ftp://ftp.ncbi.nlm.nih.gov/genomes/all/GCF/000/301/275/GCF_000301275.1_ASM30127v1
GCF_000301295.1	PRJNA224116	SAMN02471225	AMHI00000000.1	na	1221253	470	Acinetobacter baumannii AB_2007-16-25-01-7	strain=AB_2007-16-25-01-7		latest	Contig	Major	Full	2012/10/02	ASM30129v1	Translational Genomics Research Institute	GCA_000301295.1	identical	ftp://ftp.ncbi.nlm.nih.gov/genomes/all/GCF/000/301/295/GCF_000301295.1_ASM30129v1
GCF_000301315.1	PRJNA224116	SAMN02471271	AMHL00000000.1	na	1221256	470	Acinetobacter baumannii AB_2008-15-45	strain=AB_2008-15-45		latest	Contig	Major	Full	2012/10/02	ASM30131v1	Translational Genomics Research Institute	GCA_000301315.1	identical	ftp://ftp.ncbi.nlm.nih.gov/genomes/all/GCF/000/301/315/GCF_000301315.1_ASM30131v1
GCF_000301335.1	PRJNA224116	SAMN02471249	AMHN00000000.1	na	1221258	470	Acinetobacter baumannii AB_2008-15-69	strain=AB_2008-15-69		latest	Contig	Major	Full	2012/10/02	ASM30133v1	Translational Genomics Research Institute	GCA_000301335.1	identical	ftp://ftp.ncbi.nlm.nih.gov/genomes/all/GCF/000/301/335/GCF_000301335.1_ASM30133v1
GCF_000301355.1	PRJNA224116	SAMN02471278	AMHP00000000.1	na	1221260	470	Acinetobacter baumannii AB_2008-15-71	strain=AB_2008-15-71		latest	Contig	Major	Full	2012/10/02	ASM30135v1	Translational Genomics Research Institute	GCA_000301355.1	identical	ftp://ftp.ncbi.nlm.nih.gov/genomes/all/GCF/000/301/355/GCF_000301355.1_ASM30135v1
GCF_000301375.1	PRJNA224116	SAMN02471262	AMHU00000000.1	na	1221265	470	Acinetobacter baumannii AB_515-8	strain=AB_515-8		latest	Contig	Major	Full	2012/10/02	ASM30137v1	Translational Genomics Research Institute	GCA_000301375.1	identical	ftp://ftp.ncbi.nlm.nih.gov/genomes/all/GCF/000/301/375/GCF_000301375.1_ASM30137v1
GCF_000301395.1	PRJNA224116	SAMN02471252	AMHV00000000.1	na	1221266	470	Acinetobacter baumannii AB_908-12	strain=AB_908-12		latest	Contig	Major	Full	2012/10/02	ASM30139v1	Translational Genomics Research Institute	GCA_000301395.1	identical	ftp://ftp.ncbi.nlm.nih.gov/genomes/all/GCF/000/301/395/GCF_000301395.1_ASM30139v1
GCF_000301415.1	PRJNA224116	SAMN02471281	AMHY00000000.1	na	1221269	470	Acinetobacter baumannii AB_909-01-7	strain=AB_909-01-7		latest	Contig	Major	Full	2012/10/02	ASM30141v1	Translational Genomics Research Institute	GCA_000301415.1	identical	ftp://ftp.ncbi.nlm.nih.gov/genomes/all/GCF/000/301/415/GCF_000301415.1_ASM30141v1
GCF_000301435.1	PRJNA224116	SAMN02471282	AMHZ00000000.1	na	1221270	470	Acinetobacter baumannii AB_909-02-7	strain=AB_909-02-7		latest	Contig	Major	Full	2012/10/02	ASM30143v1	Translational Genomics Research Institute	GCA_000301435.1	identical	ftp://ftp.ncbi.nlm.nih.gov/genomes/all/GCF/000/301/435/GCF_000301435.1_ASM30143v1
GCF_000301455.1	PRJNA224116	SAMN02471263	AMIF00000000.1	na	1221275	470	Acinetobacter baumannii AB_TG2022	strain=AB_TG2022		latest	Contig	Major	Full	2012/10/02	ASM30145v1	Translational Genomics Research Institute	GCA_000301455.1	identical	ftp://ftp.ncbi.nlm.nih.gov/genomes/all/GCF/000/301/455/GCF_000301455.1_ASM30145v1
GCF_000301475.1	PRJNA224116	SAMN02471239	AMIG00000000.1	na	1221276	470	Acinetobacter baumannii AB_TG2023	strain=AB_TG2023		latest	Contig	Major	Full	2012/10/02	ASM30147v1	Translational Genomics Research Institute	GCA_000301475.1	identical	ftp://ftp.ncbi.nlm.nih.gov/genomes/all/GCF/000/301/475/GCF_000301475.1_ASM30147v1
GCF_000301495.1	PRJNA224116	SAMN02471229	AMIH00000000.1	na	1221277	470	Acinetobacter baumannii AB_TG2026	strain=AB_TG2026		latest	Contig	Major	Full	2012/10/02	ASM30149v1	Translational Genomics Research Institute	GCA_000301495.1	identical	ftp://ftp.ncbi.nlm.nih.gov/genomes/all/GCF/000/301/495/GCF_000301495.1_ASM30149v1
GCF_000301515.1	PRJNA224116	SAMN02471284	AMII00000000.1	na	1221278	470	Acinetobacter baumannii AB_TG2028	strain=AB_TG2028		latest	Contig	Major	Full	2012/10/02	ASM30151v1	Translational Genomics Research Institute	GCA_000301515.1	identical	ftp://ftp.ncbi.nlm.nih.gov/genomes/all/GCF/000/301/515/GCF_000301515.1_ASM30151v1
GCF_000301535.1	PRJNA224116	SAMN02471240	AMIJ00000000.1	na	1221279	470	Acinetobacter baumannii AB_TG2030	strain=AB_TG2030		latest	Contig	Major	Full	2012/10/02	ASM30153v1	Translational Genomics Research Institute	GCA_000301535.1	identical	ftp://ftp.ncbi.nlm.nih.gov/genomes/all/GCF/000/301/535/GCF_000301535.1_ASM30153v1
GCF_000301555.1	PRJNA224116	SAMN02471264	AMIK00000000.1	na	1221280	470	Acinetobacter baumannii AB_TG2031	strain=AB_TG2031		latest	Contig	Major	Full	2012/10/02	ASM30155v1	Translational Genomics Research Institute	GCA_000301555.1	identical	ftp://ftp.ncbi.nlm.nih.gov/genomes/all/GCF/000/301/555/GCF_000301555.1_ASM30155v1
GCF_000301575.1	PRJNA224116	SAMN02471230	AMIM00000000.1	na	1221282	470	Acinetobacter baumannii AB_TG2631	strain=AB_TG2631		latest	Contig	Major	Full	2012/10/02	ASM30157v1	Translational Genomics Research Institute	GCA_000301575.1	identical	ftp://ftp.ncbi.nlm.nih.gov/genomes/all/GCF/000/301/575/GCF_000301575.1_ASM30157v1
GCF_000301595.1	PRJNA224116	SAMN02471231	AMIN00000000.1	na	1221283	470	Acinetobacter baumannii AB_TG27323	strain=AB_TG27323		latest	Contig	Major	Full	2012/10/02	ASM30159v1	Translational Genomics Research Institute	GCA_000301595.1	identical	ftp://ftp.ncbi.nlm.nih.gov/genomes/all/GCF/000/301/595/GCF_000301595.1_ASM30159v1
GCF_000301615.1	PRJNA224116	SAMN02471233	AMIP00000000.1	na	1221285	470	Acinetobacter baumannii AB_TG27331	strain=AB_TG27331		latest	Contig	Major	Full	2012/10/02	ASM30161v1	Translational Genomics Research Institute	GCA_000301615.1	identical	ftp://ftp.ncbi.nlm.nih.gov/genomes/all/GCF/000/301/615/GCF_000301615.1_ASM30161v1
GCF_000301655.1	PRJNA224116	SAMN02471236	AMIU00000000.1	na	1221290	470	Acinetobacter baumannii AB_TG5064	strain=AB_TG5064		latest	Contig	Major	Full	2012/10/02	ASM30165v1	Translational Genomics Research Institute	GCA_000301655.1	identical	ftp://ftp.ncbi.nlm.nih.gov/genomes/all/GCF/000/301/655/GCF_000301655.1_ASM30165v1
GCF_000301835.1	PRJNA224116	SAMN02471274	AMHA00000000.1	na	1221244	470	Acinetobacter baumannii AB_1536-8	strain=AB_1536-8		latest	Contig	Major	Full	2012/10/02	ASM30183v1	Translational Genomics Research Institute	GCA_000301835.1	identical	ftp://ftp.ncbi.nlm.nih.gov/genomes/all/GCF/000/301/835/GCF_000301835.1_ASM30183v1
GCF_000301855.1	PRJNA224116	SAMN02471247	AMHC00000000.1	na	1221246	470	Acinetobacter baumannii AB_1583-8	strain=AB_1583-8		latest	Contig	Major	Full	2012/10/02	ASM30185v1	Translational Genomics Research Institute	GCA_000301855.1	identical	ftp://ftp.ncbi.nlm.nih.gov/genomes/all/GCF/000/301/855/GCF_000301855.1_ASM30185v1
GCF_000301875.1	PRJNA224116	SAMN02471248	AMHH00000000.1	na	1221252	470	Acinetobacter baumannii AB_2007-09-110-01-7	strain=AB_2007-09-110-01-7		latest	Contig	Major	Full	2012/10/02	ASM30187v1	Translational Genomics Research Institute	GCA_000301875.1	identical	ftp://ftp.ncbi.nlm.nih.gov/genomes/all/GCF/000/301/875/GCF_000301875.1_ASM30187v1
GCF_000301895.1	PRJNA224116	SAMN02471276	AMHJ00000000.1	na	1221254	470	Acinetobacter baumannii AB_2007-16-27-01	strain=AB_2007-16-27-01		latest	Contig	Major	Full	2012/10/02	ASM30189v1	Translational Genomics Research Institute	GCA_000301895.1	identical	ftp://ftp.ncbi.nlm.nih.gov/genomes/all/GCF/000/301/895/GCF_000301895.1_ASM30189v1
GCF_000301915.1	PRJNA224116	SAMN02471277	AMHK00000000.1	na	1221255	470	Acinetobacter baumannii AB_2008-15-34-7	strain=AB_2008-15-34-7		latest	Contig	Major	Full	2012/10/02	ASM30191v1	Translational Genomics Research Institute	GCA_000301915.1	identical	ftp://ftp.ncbi.nlm.nih.gov/genomes/all/GCF/000/301/915/GCF_000301915.1_ASM30191v1
GCF_000301935.1	PRJNA224116	SAMN02471259	AMHM00000000.1	na	1221257	470	Acinetobacter baumannii AB_2008-15-52	strain=AB_2008-15-52		latest	Contig	Major	Full	2012/10/02	ASM30193v1	Translational Genomics Research Institute	GCA_000301935.1	identical	ftp://ftp.ncbi.nlm.nih.gov/genomes/all/GCF/000/301/935/GCF_000301935.1_ASM30193v1
GCF_000301955.1	PRJNA224116	SAMN02471250	AMHO00000000.1	na	1221259	470	Acinetobacter baumannii AB_2008-15-70	strain=AB_2008-15-70		latest	Contig	Major	Full	2012/10/02	ASM30195v1	Translational Genomics Research Institute	GCA_000301955.1	identical	ftp://ftp.ncbi.nlm.nih.gov/genomes/all/GCF/000/301/955/GCF_000301955.1_ASM30195v1
GCF_000301975.1	PRJNA224116	SAMN02471226	AMHQ00000000.1	na	1221261	470	Acinetobacter baumannii AB_2008-23-01-01-7	strain=AB_2008-23-01-01-7		latest	Contig	Major	Full	2012/10/02	ASM30197v1	Translational Genomics Research Institute	GCA_000301975.1	identical	ftp://ftp.ncbi.nlm.nih.gov/genomes/all/GCF/000/301/975/GCF_000301975.1_ASM30197v1
GCF_000301995.1	PRJNA224116	SAMN02471279	AMHS00000000.1	na	1221263	470	Acinetobacter baumannii AB_2009-04-01-7	strain=AB_2009-04-01-7		latest	Contig	Major	Full	2012/10/02	ASM30199v1	Translational Genomics Research Institute	GCA_000301995.1	identical	ftp://ftp.ncbi.nlm.nih.gov/genomes/all/GCF/000/301/995/GCF_000301995.1_ASM30199v1
GCF_000302015.1	PRJNA224116	SAMN02471251	AMHT00000000.1	na	1221264	470	Acinetobacter baumannii AB_2009-04-02-7	strain=AB_2009-04-02-7		latest	Contig	Major	Full	2012/10/02	ASM30201v1	Translational Genomics Research Institute	GCA_000302015.1	identical	ftp://ftp.ncbi.nlm.nih.gov/genomes/all/GCF/000/302/015/GCF_000302015.1_ASM30201v1
GCF_000302035.1	PRJNA224116	SAMN02471253	AMHW00000000.1	na	1221267	470	Acinetobacter baumannii AB_908-13	strain=AB_908-13		latest	Contig	Major	Full	2012/10/02	ASM30203v1	Translational Genomics Research Institute	GCA_000302035.1	identical	ftp://ftp.ncbi.nlm.nih.gov/genomes/all/GCF/000/302/035/GCF_000302035.1_ASM30203v1
GCF_000302055.1	PRJNA224116	SAMN02471280	AMHX00000000.1	na	1221268	470	Acinetobacter baumannii AB_908-14-7	strain=AB_908-14-7		latest	Contig	Major	Full	2012/10/02	ASM30205v1	Translational Genomics Research Institute	GCA_000302055.1	identical	ftp://ftp.ncbi.nlm.nih.gov/genomes/all/GCF/000/302/055/GCF_000302055.1_ASM30205v1
GCF_000302075.1	PRJNA224116	SAMN02471227	AMIA00000000.1	na	1221271	470	Acinetobacter baumannii AB_909-05	strain=AB_909-05		latest	Contig	Major	Full	2012/10/02	ASM30207v1	Translational Genomics Research Institute	GCA_000302075.1	identical	ftp://ftp.ncbi.nlm.nih.gov/genomes/all/GCF/000/302/075/GCF_000302075.1_ASM30207v1
GCF_000302095.1	PRJNA224116	SAMN02471254	AMIB00000000.1	na	1221272	470	Acinetobacter baumannii AB_909-14-7	strain=AB_909-14-7		latest	Contig	Major	Full	2012/10/02	ASM30209v1	Translational Genomics Research Institute	GCA_000302095.1	identical	ftp://ftp.ncbi.nlm.nih.gov/genomes/all/GCF/000/302/095/GCF_000302095.1_ASM30209v1
GCF_000302135.1	PRJNA224116	SAMN02471228	AMID00000000.1	na	1221273	470	Acinetobacter baumannii AB_TG19617	strain=AB_TG19617		latest	Contig	Major	Full	2012/10/02	ASM30213v1	Translational Genomics Research Institute	GCA_000302135.1	identical	ftp://ftp.ncbi.nlm.nih.gov/genomes/all/GCF/000/302/135/GCF_000302135.1_ASM30213v1
GCF_000302155.1	PRJNA224116	SAMN02471238	AMIE00000000.1	na	1221274	470	Acinetobacter baumannii AB_TG2018	strain=AB_TG2018		latest	Contig	Major	Full	2012/10/02	ASM30215v1	Translational Genomics Research Institute	GCA_000302155.1	identical	ftp://ftp.ncbi.nlm.nih.gov/genomes/all/GCF/000/302/155/GCF_000302155.1_ASM30215v1
GCF_000302175.1	PRJNA224116	SAMN02471265	AMIL00000000.1	na	1221281	470	Acinetobacter baumannii AB_TG2032	strain=AB_TG2032		latest	Contig	Major	Full	2012/10/02	ASM30217v1	Translational Genomics Research Institute	GCA_000302175.1	identical	ftp://ftp.ncbi.nlm.nih.gov/genomes/all/GCF/000/302/175/GCF_000302175.1_ASM30217v1
GCF_000302195.1	PRJNA224116	SAMN02471232	AMIO00000000.1	na	1221284	470	Acinetobacter baumannii AB_TG27327	strain=AB_TG27327		latest	Contig	Major	Full	2012/10/02	ASM30219v1	Translational Genomics Research Institute	GCA_000302195.1	identical	ftp://ftp.ncbi.nlm.nih.gov/genomes/all/GCF/000/302/195/GCF_000302195.1_ASM30219v1
GCF_000302215.1	PRJNA224116	SAMN02471234	AMIQ00000000.1	na	1221286	470	Acinetobacter baumannii AB_TG27335	strain=AB_TG27335		latest	Contig	Major	Full	2012/10/02	ASM30221v1	Translational Genomics Research Institute	GCA_000302215.1	identical	ftp://ftp.ncbi.nlm.nih.gov/genomes/all/GCF/000/302/215/GCF_000302215.1_ASM30221v1
GCF_000302235.1	PRJNA224116	SAMN02471260	AMIR00000000.1	na	1221287	470	Acinetobacter baumannii AB_TG27339	strain=AB_TG27339		latest	Contig	Major	Full	2012/10/02	ASM30223v1	Translational Genomics Research Institute	GCA_000302235.1	identical	ftp://ftp.ncbi.nlm.nih.gov/genomes/all/GCF/000/302/235/GCF_000302235.1_ASM30223v1
GCF_000302255.1	PRJNA224116	SAMN02471285	AMIS00000000.1	na	1221288	470	Acinetobacter baumannii AB_TG27343	strain=AB_TG27343		latest	Contig	Major	Full	2012/10/02	ASM30225v1	Translational Genomics Research Institute	GCA_000302255.1	identical	ftp://ftp.ncbi.nlm.nih.gov/genomes/all/GCF/000/302/255/GCF_000302255.1_ASM30225v1
GCF_000302275.1	PRJNA224116	SAMN02471241	AMIV00000000.1	na	1221292	470	Acinetobacter baumannii TG19582	strain=TG19582		latest	Contig	Major	Full	2012/10/02	ASM30227v1	Translational Genomics Research Institute	GCA_000302275.1	identical	ftp://ftp.ncbi.nlm.nih.gov/genomes/all/GCF/000/302/275/GCF_000302275.1_ASM30227v1
GCF_000302575.1	PRJNA224116	SAMN02603667		na	1100841	470	Acinetobacter baumannii TYTH-1	strain=TYTH-1		latest	Complete Genome	Major	Full	2012/10/03	ASM30257v1	National Tsing Hua University	GCA_000302575.1	identical	ftp://ftp.ncbi.nlm.nih.gov/genomes/all/GCF/000/302/575/GCF_000302575.1_ASM30257v1
GCF_000304655.1	PRJNA224116	SAMN00761222	AMEJ00000000.1	na	903906	470	Acinetobacter baumannii IS-251	strain=IS-251		latest	Contig	Major	Full	2012/10/09	gacin18v1.0	Walter Reed Army Institute of Research	GCA_000304655.1	identical	ftp://ftp.ncbi.nlm.nih.gov/genomes/all/GCF/000/304/655/GCF_000304655.1_gacin18v1.0
GCF_000304675.1	PRJNA224116	SAMN00761229	AMFI00000000.1	na	903908	470	Acinetobacter baumannii Naval-72	strain=Naval-72		latest	Contig	Major	Full	2012/10/09	GACIN20v1.0	Walter Reed Army Institute of Research	GCA_000304675.1	identical	ftp://ftp.ncbi.nlm.nih.gov/genomes/all/GCF/000/304/675/GCF_000304675.1_GACIN20v1.0
GCF_000304695.1	PRJNA224116	SAMN00761221	AMEI00000000.1	na	903905	470	Acinetobacter baumannii IS-235	strain=IS-235		latest	Contig	Major	Full	2012/10/09	gacin17v1.0	Walter Reed Army Institute of Research	GCA_000304695.1	identical	ftp://ftp.ncbi.nlm.nih.gov/genomes/all/GCF/000/304/695/GCF_000304695.1_gacin17v1.0
GCF_000305215.1	PRJNA224116	SAMN00761203	AMDE00000000.1	na	903901	470	Acinetobacter baumannii OIFC074	strain=OIFC074		latest	Contig	Major	Full	2012/10/11	gacin13v1.0	Walter Reed Army Institute of Research	GCA_000305215.1	identical	ftp://ftp.ncbi.nlm.nih.gov/genomes/all/GCF/000/305/215/GCF_000305215.1_gacin13v1.0
GCF_000305235.1	PRJNA224116	SAMN00761228	AMDF00000000.1	na	903902	470	Acinetobacter baumannii OIFC098	strain=OIFC098		latest	Contig	Major	Full	2012/10/11	gacin14v1.0	Walter Reed Army Institute of Research	GCA_000305235.1	identical	ftp://ftp.ncbi.nlm.nih.gov/genomes/all/GCF/000/305/235/GCF_000305235.1_gacin14v1.0
GCF_000305255.1	PRJNA224116	SAMN00761237	AMDQ00000000.1	na	903903	470	Acinetobacter baumannii OIFC180	strain=OIFC180		latest	Contig	Major	Full	2012/10/11	gacin15v1.0	Walter Reed Army Institute of Research	GCA_000305255.1	identical	ftp://ftp.ncbi.nlm.nih.gov/genomes/all/GCF/000/305/255/GCF_000305255.1_gacin15v1.0
GCF_000305275.1	PRJNA224116	SAMN00761230	AMFL00000000.1	na	903910	470	Acinetobacter baumannii OIFC110	strain=OIFC110		latest	Contig	Major	Full	2012/10/11	gacin22v1.0	Walter Reed Army Institute of Research	GCA_000305275.1	identical	ftp://ftp.ncbi.nlm.nih.gov/genomes/all/GCF/000/305/275/GCF_000305275.1_gacin22v1.0
GCF_000305295.1	PRJNA224116	SAMN00761220	AMDR00000000.1	na	903904	470	Acinetobacter baumannii Naval-13	strain=Naval-13		latest	Contig	Major	Full	2012/10/11	gacin16v1.0	Walter Reed Army Institute of Research	GCA_000305295.1	identical	ftp://ftp.ncbi.nlm.nih.gov/genomes/all/GCF/000/305/295/GCF_000305295.1_gacin16v1.0
GCF_000305315.1	PRJNA224116	SAMN00761238	AMFK00000000.1	na	903909	470	Acinetobacter baumannii Naval-83	strain=Naval-83		latest	Contig	Major	Full	2012/10/11	gacin21v1.0	Walter Reed Army Institute of Research	GCA_000305315.1	identical	ftp://ftp.ncbi.nlm.nih.gov/genomes/all/GCF/000/305/315/GCF_000305315.1_gacin21v1.0
GCF_000307895.1	PRJNA224116	SAMN00761223	AMFH00000000.1	na	903907	470	Acinetobacter baumannii OIFC0162	strain=OIFC0162		latest	Contig	Major	Full	2012/10/09	gacin19v1.0	Walter Reed Army Institute of Research	GCA_000307895.1	identical	ftp://ftp.ncbi.nlm.nih.gov/genomes/all/GCF/000/307/895/GCF_000307895.1_gacin19v1.0
GCF_000308995.1	PRJNA224116	SAMN02471261	AMHR00000000.1	na	1221262	470	Acinetobacter baumannii AB_2008-23-07-01-7	strain=AB_2008-23-07-01-7		latest	Contig	Major	Full	2012/10/02	ASM30899v1	Translational Genomics Research Institute	GCA_000308995.1	identical	ftp://ftp.ncbi.nlm.nih.gov/genomes/all/GCF/000/308/995/GCF_000308995.1_ASM30899v1
GCF_000309095.1	PRJNA224116	SAMN00761219	AMFS00000000.1	na	903929	470	Acinetobacter baumannii OIFC087	strain=OIFC087		latest	Contig	Major	Full	2012/10/31	gacin42v1.0	Walter Reed Army Institute of Research	GCA_000309095.1	identical	ftp://ftp.ncbi.nlm.nih.gov/genomes/all/GCF/000/309/095/GCF_000309095.1_gacin42v1.0
GCF_000309115.1	PRJNA224116	SAMN00761244	AMFV00000000.1	na	903932	470	Acinetobacter baumannii OIFC065	strain=OIFC065		latest	Contig	Major	Full	2012/10/31	gacin45v1.0	Walter Reed Army Institute of Research	GCA_000309115.1	identical	ftp://ftp.ncbi.nlm.nih.gov/genomes/all/GCF/000/309/115/GCF_000309115.1_gacin45v1.0
GCF_000309135.1	PRJNA224116	SAMN00761236	AMFT00000000.1	na	903930	470	Acinetobacter baumannii OIFC099	strain=OIFC099		latest	Contig	Major	Full	2012/10/31	gacin43v1.0	Walter Reed Army Institute of Research	GCA_000309135.1	identical	ftp://ftp.ncbi.nlm.nih.gov/genomes/all/GCF/000/309/135/GCF_000309135.1_gacin43v1.0
GCF_000309155.1	PRJNA224116	SAMN00761246	AMFY00000000.1	na	903935	470	Acinetobacter baumannii OIFC111	strain=OIFC111		latest	Contig	Major	Full	2012/10/31	gacin48v1.0	Walter Reed Army Institute of Research	GCA_000309155.1	identical	ftp://ftp.ncbi.nlm.nih.gov/genomes/all/GCF/000/309/155/GCF_000309155.1_gacin48v1.0
GCF_000309175.1	PRJNA224116	SAMN00761227	AMSX00000000.1	na	903922	470	Acinetobacter baumannii Naval-2	strain=Naval-2		latest	Contig	Major	Full	2012/10/31	gacin34v1.0	Walter Reed Army Institute of Research	GCA_000309175.1	identical	ftp://ftp.ncbi.nlm.nih.gov/genomes/all/GCF/000/309/175/GCF_000309175.1_gacin34v1.0
GCF_000309195.1	PRJNA224116	SAMN00761242	AMSY00000000.1	na	903923	470	Acinetobacter baumannii Naval-21	strain=Naval-21		latest	Contig	Major	Full	2012/10/31	gacin35v1.0	Walter Reed Army Institute of Research	GCA_000309195.1	identical	ftp://ftp.ncbi.nlm.nih.gov/genomes/all/GCF/000/309/195/GCF_000309195.1_gacin35v1.0
GCF_000309215.1	PRJNA224116	SAMN00761243	AMTA00000000.1	na	903925	470	Acinetobacter baumannii WC-A-694	strain=WC-A-694		latest	Contig	Major	Full	2012/10/31	gacin37v1.0	Walter Reed Army Institute of Research	GCA_000309215.1	identical	ftp://ftp.ncbi.nlm.nih.gov/genomes/all/GCF/000/309/215/GCF_000309215.1_gacin37v1.0
GCF_000309235.1	PRJNA224116	SAMN00761235	AMTB00000000.1	na	903926	470	Acinetobacter baumannii OIFC035	strain=OIFC035		latest	Contig	Major	Full	2012/10/31	gacin38v1.0	Walter Reed Army Institute of Research	GCA_000309235.1	identical	ftp://ftp.ncbi.nlm.nih.gov/genomes/all/GCF/000/309/235/GCF_000309235.1_gacin38v1.0
GCF_000309255.1	PRJNA224116	SAMN00761226	AMSW00000000.1	na	903921	470	Acinetobacter baumannii Naval-82	strain=Naval-82		latest	Contig	Major	Full	2012/10/31	gacin33v1.0	Walter Reed Army Institute of Research	GCA_000309255.1	identical	ftp://ftp.ncbi.nlm.nih.gov/genomes/all/GCF/000/309/255/GCF_000309255.1_gacin33v1.0
GCF_000309275.1	PRJNA224116	SAMN00761234	AMSZ00000000.1	na	903924	470	Acinetobacter baumannii Canada BC1	strain=Canada BC1		latest	Contig	Major	Full	2012/10/31	gacin36v1.0	Walter Reed Army Institute of Research	GCA_000309275.1	identical	ftp://ftp.ncbi.nlm.nih.gov/genomes/all/GCF/000/309/275/GCF_000309275.1_gacin36v1.0
GCF_000314635.1	PRJNA224116	SAMN00761224	AMZT00000000.1	na	903919	470	Acinetobacter baumannii WC-348	strain=WC-348		latest	Contig	Major	Full	2012/11/26	gacin31v1.0	Walter Reed Army Institute of Research	GCA_000314635.1	identical	ftp://ftp.ncbi.nlm.nih.gov/genomes/all/GCF/000/314/635/GCF_000314635.1_gacin31v1.0
GCF_000314655.1	PRJNA224116	SAMN00761225	AMZU00000000.1	na	903920	470	Acinetobacter baumannii Naval-113	strain=Naval-113		latest	Contig	Major	Full	2012/11/26	gacin32v1.0	Walter Reed Army Institute of Research	GCA_000314655.1	identical	ftp://ftp.ncbi.nlm.nih.gov/genomes/all/GCF/000/314/655/GCF_000314655.1_gacin32v1.0
GCF_000332855.1	PRJNA224116	SAMN02470882	ALPW00000000.1	na	1216295	470	Acinetobacter baumannii 53264	strain=53264		latest	Contig	Major	Full	2013/01/24	AB53264	SCELSE	GCA_000332855.1	identical	ftp://ftp.ncbi.nlm.nih.gov/genomes/all/GCF/000/332/855/GCF_000332855.1_AB53264
GCF_000333715.1	PRJNA224116	SAMEA2272114	CAKA00000000.1	na	1200350	470	Acinetobacter baumannii ABIsac_ColiS		ABIsac_ColiS	latest	Contig	Major	Full	2013/01/11	ASM33371v1	Seydina	GCA_000333715.1	identical	ftp://ftp.ncbi.nlm.nih.gov/genomes/all/GCF/000/333/715/GCF_000333715.1_ASM33371v1
GCF_000333735.1	PRJNA224116	SAMEA2272736	CAKB00000000.1	na	1200351	470	Acinetobacter baumannii ABIsac_ColiR		ABIsac_ColiR	latest	Contig	Major	Full	2013/01/11	ASM33373v1	Seydina	GCA_000333735.1	identical	ftp://ftp.ncbi.nlm.nih.gov/genomes/all/GCF/000/333/735/GCF_000333735.1_ASM33373v1
GCF_000335535.1	PRJNA224116	SAMN00761216	AMFP00000000.1	na	903927	470	Acinetobacter baumannii Naval-57	strain=Naval-57		latest	Contig	Major	Full	2013/02/01	gacin39v1.0	Walter Reed Army Institute of Research	GCA_000335535.1	identical	ftp://ftp.ncbi.nlm.nih.gov/genomes/all/GCF/000/335/535/GCF_000335535.1_gacin39v1.0
GCF_000335595.1	PRJNA224116	SAMN00761248	AMGA00000000.1	na	903937	470	Acinetobacter baumannii AA-014	strain=AA-014		latest	Contig	Major	Full	2013/02/01	gacin50v1.0	Walter Reed Army Institute of Research	GCA_000335595.1	identical	ftp://ftp.ncbi.nlm.nih.gov/genomes/all/GCF/000/335/595/GCF_000335595.1_gacin50v1.0
GCF_000335615.1	PRJNA224116	SAMN00761249	AMFU00000000.1	na	903931	470	Acinetobacter baumannii WC-A-92	strain=WC-A-92		latest	Contig	Major	Full	2013/02/01	gacin44v1.0	Walter Reed Army Institute of Research	GCA_000335615.1	identical	ftp://ftp.ncbi.nlm.nih.gov/genomes/all/GCF/000/335/615/GCF_000335615.1_gacin44v1.0
GCF_000335635.1	PRJNA224116	SAMN00761250	AMFW00000000.1	na	903933	470	Acinetobacter baumannii OIFC047	strain=OIFC047		latest	Contig	Major	Full	2013/02/01	gacin46v1.0	Walter Reed Army Institute of Research	GCA_000335635.1	identical	ftp://ftp.ncbi.nlm.nih.gov/genomes/all/GCF/000/335/635/GCF_000335635.1_gacin46v1.0
GCF_000335655.1	PRJNA224116	SAMN00761245	AMFX00000000.1	na	903934	470	Acinetobacter baumannii OIFC338	strain=OIFC338		latest	Contig	Major	Full	2013/02/01	gacin47v1.0	Walter Reed Army Institute of Research	GCA_000335655.1	identical	ftp://ftp.ncbi.nlm.nih.gov/genomes/all/GCF/000/335/655/GCF_000335655.1_gacin47v1.0
GCF_000335675.1	PRJNA224116	SAMN00761247	AMFZ00000000.1	na	903936	470	Acinetobacter baumannii Naval-78	strain=Naval-78		latest	Contig	Major	Full	2013/02/01	gacin49v1.0	Walter Reed Army Institute of Research	GCA_000335675.1	identical	ftp://ftp.ncbi.nlm.nih.gov/genomes/all/GCF/000/335/675/GCF_000335675.1_gacin49v1.0
GCF_000338835.1	PRJNA224116	SAMN02471175	AOLU00000000.1	na	1222032	470	Acinetobacter baumannii AB4A3	strain=AB4A3		latest	Contig	Major	Full	2013/02/08	454	The University of Hong Kong	GCA_000338835.1	identical	ftp://ftp.ncbi.nlm.nih.gov/genomes/all/GCF/000/338/835/GCF_000338835.1_454
GCF_000341985.1	PRJNA224116	SAMN02469980	AODW00000000.1	na	1278070	470	Acinetobacter baumannii MSP4-16	strain=MSP4-16		latest	Contig	Major	Full	2013/02/26	Whole genome assembly	Institute of Microbial Technology (IMTECH), Chandigarh, India 160036	GCA_000341985.1	identical	ftp://ftp.ncbi.nlm.nih.gov/genomes/all/GCF/000/341/985/GCF_000341985.1_Whole_genome_assembly
GCF_000342065.1	PRJNA224116	SAMN02471174	ANNC00000000.1	na	1222031	470	Acinetobacter baumannii AB1H8	strain=AB1H8		latest	Contig	Major	Full	2013/02/26	454	The University of Hong Kong	GCA_000342065.1	identical	ftp://ftp.ncbi.nlm.nih.gov/genomes/all/GCF/000/342/065/GCF_000342065.1_454
GCF_000342085.1	PRJNA224116	SAMN02471180	ANND00000000.1	na	1222033	470	Acinetobacter baumannii AB405E4	strain=AB405E4		latest	Contig	Major	Full	2013/02/26	454	The University of Hong Kong	GCA_000342085.1	identical	ftp://ftp.ncbi.nlm.nih.gov/genomes/all/GCF/000/342/085/GCF_000342085.1_454
GCF_000353775.1	PRJNA224116	SAMN02470684	APBH00000000.1	na	1094483	470	Acinetobacter baumannii ABNIH19	strain=ABNIH19		latest	Contig	Major	Full	2013/04/05	ABNIH19_1	NISC	GCA_000353775.1	identical	ftp://ftp.ncbi.nlm.nih.gov/genomes/all/GCF/000/353/775/GCF_000353775.1_ABNIH19_1
GCF_000353795.1	PRJNA224116	SAMN02470698	APBJ00000000.1	na	1094486	470	Acinetobacter baumannii ABNIH22	strain=ABNIH22		latest	Contig	Major	Full	2013/04/05	ABNIH22_1	NISC	GCA_000353795.1	identical	ftp://ftp.ncbi.nlm.nih.gov/genomes/all/GCF/000/353/795/GCF_000353795.1_ABNIH22_1
GCF_000353815.1	PRJNA224116	SAMN02470691	APBK00000000.1	na	1094487	470	Acinetobacter baumannii ABNIH23	strain=ABNIH23		latest	Contig	Major	Full	2013/04/05	ABNIH23_1	NISC	GCA_000353815.1	identical	ftp://ftp.ncbi.nlm.nih.gov/genomes/all/GCF/000/353/815/GCF_000353815.1_ABNIH23_1
GCF_000353855.1	PRJNA224116	SAMN02470685	APBB00000000.1	na	1094477	470	Acinetobacter baumannii ABNIH13	strain=ABNIH13		latest	Contig	Major	Full	2013/04/05	ABNIH13_1	NISC	GCA_000353855.1	identical	ftp://ftp.ncbi.nlm.nih.gov/genomes/all/GCF/000/353/855/GCF_000353855.1_ABNIH13_1
GCF_000353895.1	PRJNA224116	SAMN02470690	AOGD00000000.1	na	1224166	470	Acinetobacter baumannii ABNIH26	strain=ABNIH26		latest	Contig	Major	Full	2013/04/05	ABNIH26_1	NISC	GCA_000353895.1	identical	ftp://ftp.ncbi.nlm.nih.gov/genomes/all/GCF/000/353/895/GCF_000353895.1_ABNIH26_1
GCF_000353915.1	PRJNA224116	SAMN02470689	APBM00000000.1	na	1224165	470	Acinetobacter baumannii ABNIH25	strain=ABNIH25		latest	Contig	Major	Full	2013/04/05	ABNIH25_1	NISC	GCA_000353915.1	identical	ftp://ftp.ncbi.nlm.nih.gov/genomes/all/GCF/000/353/915/GCF_000353915.1_ABNIH25_1
GCF_000353975.1	PRJNA224116	SAMN02470696	APAY00000000.1	na	1094471	470	Acinetobacter baumannii ABNIH7	strain=ABNIH7		latest	Contig	Major	Full	2013/04/05	ABNIH7_1	NISC	GCA_000353975.1	identical	ftp://ftp.ncbi.nlm.nih.gov/genomes/all/GCF/000/353/975/GCF_000353975.1_ABNIH7_1
GCF_000354015.1	PRJNA224116	SAMN02470682	APBA00000000.1	na	1094475	470	Acinetobacter baumannii ABNIH11	strain=ABNIH11		latest	Contig	Major	Full	2013/04/05	ABNIH11_1	NISC	GCA_000354015.1	identical	ftp://ftp.ncbi.nlm.nih.gov/genomes/all/GCF/000/354/015/GCF_000354015.1_ABNIH11_1
GCF_000354035.1	PRJNA224116	SAMN02470692	APBC00000000.1	na	1094478	470	Acinetobacter baumannii ABNIH14	strain=ABNIH14		latest	Contig	Major	Full	2013/04/05	ABNIH14_1	NISC	GCA_000354035.1	identical	ftp://ftp.ncbi.nlm.nih.gov/genomes/all/GCF/000/354/035/GCF_000354035.1_ABNIH14_1
GCF_000354055.1	PRJNA224116	SAMN02470686	APBD00000000.1	na	1094479	470	Acinetobacter baumannii ABNIH15	strain=ABNIH15		latest	Contig	Major	Full	2013/04/05	ABNIH15_1	NISC	GCA_000354055.1	identical	ftp://ftp.ncbi.nlm.nih.gov/genomes/all/GCF/000/354/055/GCF_000354055.1_ABNIH15_1
GCF_000354075.1	PRJNA224116	SAMN02470683	APBE00000000.1	na	1094480	470	Acinetobacter baumannii ABNIH16	strain=ABNIH16		latest	Contig	Major	Full	2013/04/05	ABNIH16_1	NISC	GCA_000354075.1	identical	ftp://ftp.ncbi.nlm.nih.gov/genomes/all/GCF/000/354/075/GCF_000354075.1_ABNIH16_1
GCF_000354095.1	PRJNA224116	SAMN02470687	APBF00000000.1	na	1094481	470	Acinetobacter baumannii ABNIH17	strain=ABNIH17		latest	Contig	Major	Full	2013/04/05	ABNIH17_1	NISC	GCA_000354095.1	identical	ftp://ftp.ncbi.nlm.nih.gov/genomes/all/GCF/000/354/095/GCF_000354095.1_ABNIH17_1
GCF_000354115.1	PRJNA224116	SAMN02470697	APBG00000000.1	na	1094482	470	Acinetobacter baumannii ABNIH18	strain=ABNIH18		latest	Contig	Major	Full	2013/04/05	ABNIH18_1	NISC	GCA_000354115.1	identical	ftp://ftp.ncbi.nlm.nih.gov/genomes/all/GCF/000/354/115/GCF_000354115.1_ABNIH18_1
GCF_000354135.1	PRJNA224116	SAMN02470693	APBI00000000.1	na	1094484	470	Acinetobacter baumannii ABNIH20	strain=ABNIH20		latest	Contig	Major	Full	2013/04/05	ABNIH20_1	NISC	GCA_000354135.1	identical	ftp://ftp.ncbi.nlm.nih.gov/genomes/all/GCF/000/354/135/GCF_000354135.1_ABNIH20_1
GCF_000354155.1	PRJNA224116	SAMN02470688	APBL00000000.1	na	1094488	470	Acinetobacter baumannii ABNIH24	strain=ABNIH24		latest	Contig	Major	Full	2013/04/05	ABNIH24_1	NISC	GCA_000354155.1	identical	ftp://ftp.ncbi.nlm.nih.gov/genomes/all/GCF/000/354/155/GCF_000354155.1_ABNIH24_1
GCF_000359725.1	PRJNA224116	SAMN02470883	AOSP00000000.1	na	1293574	470	Acinetobacter baumannii 48055	strain=48055		latest	Contig	Major	Full	2013/04/09	AB48055	SCELSE	GCA_000359725.1	identical	ftp://ftp.ncbi.nlm.nih.gov/genomes/all/GCF/000/359/725/GCF_000359725.1_AB48055
GCF_000367885.1	PRJNA224116	SAMN01087912	APOF00000000.1	na	1217646	470	Acinetobacter baumannii NIPH 24	strain=NIPH 24		latest	Scaffold	Major	Full	2013/04/19	Acin_baum_NIPH_24_V1	Broad Institute	GCA_000367885.1	identical	ftp://ftp.ncbi.nlm.nih.gov/genomes/all/GCF/000/367/885/GCF_000367885.1_Acin_baum_NIPH_24_V1
GCF_000368105.1	PRJNA224116	SAMN01828181	APOQ00000000.1	na	1217643	470	Acinetobacter baumannii NIPH 1669	strain=NIPH 1669		latest	Scaffold	Major	Full	2013/04/19	Acin_baum_NIPH_1669_V1	Broad Institute	GCA_000368105.1	identical	ftp://ftp.ncbi.nlm.nih.gov/genomes/all/GCF/000/368/105/GCF_000368105.1_Acin_baum_NIPH_1669_V1
GCF_000368125.1	PRJNA224116	SAMN01828180	APOR00000000.1	na	1217642	470	Acinetobacter baumannii NIPH 1362	strain=NIPH 1362		latest	Scaffold	Major	Full	2013/04/19	Acin_baum_NIPH_1362_V1	Broad Institute	GCA_000368125.1	identical	ftp://ftp.ncbi.nlm.nih.gov/genomes/all/GCF/000/368/125/GCF_000368125.1_Acin_baum_NIPH_1362_V1
GCF_000368185.1	PRJNA224116	SAMN01828177	APOU00000000.1	na	1217639	470	Acinetobacter baumannii NIPH 146	strain=NIPH 146		latest	Scaffold	Major	Full	2013/04/19	Acin_baum_NIPH_146_V1	Broad Institute	GCA_000368185.1	identical	ftp://ftp.ncbi.nlm.nih.gov/genomes/all/GCF/000/368/185/GCF_000368185.1_Acin_baum_NIPH_146_V1
GCF_000368205.1	PRJNA224116	SAMN01828176	APOV00000000.1	na	1217641	470	Acinetobacter baumannii NIPH 615	strain=NIPH 615		latest	Scaffold	Major	Full	2013/04/19	Acin_baum_NIPH_615_V1	Broad Institute	GCA_000368205.1	identical	ftp://ftp.ncbi.nlm.nih.gov/genomes/all/GCF/000/368/205/GCF_000368205.1_Acin_baum_NIPH_615_V1
GCF_000368225.1	PRJNA224116	SAMN01828175	APOW00000000.1	na	1217645	470	Acinetobacter baumannii NIPH 2061	strain=NIPH 2061		latest	Scaffold	Major	Full	2013/04/19	Acin_baum_NIPH_2061_V1	Broad Institute	GCA_000368225.1	identical	ftp://ftp.ncbi.nlm.nih.gov/genomes/all/GCF/000/368/225/GCF_000368225.1_Acin_baum_NIPH_2061_V1
GCF_000368245.1	PRJNA224116	SAMN01828174	APOX00000000.1	na	1217644	470	Acinetobacter baumannii NIPH 1734	strain=NIPH 1734		latest	Scaffold	Major	Full	2013/04/19	Acin_baum_NIPH_1734_V1	Broad Institute	GCA_000368245.1	identical	ftp://ftp.ncbi.nlm.nih.gov/genomes/all/GCF/000/368/245/GCF_000368245.1_Acin_baum_NIPH_1734_V1
GCF_000368525.1	PRJNA224116	SAMN01828165	APPL00000000.1	na	1217640	470	Acinetobacter baumannii NIPH 190	strain=NIPH 190		latest	Scaffold	Major	Full	2013/04/19	Acin_baum_NIPH_190_V1	Broad Institute	GCA_000368525.1	identical	ftp://ftp.ncbi.nlm.nih.gov/genomes/all/GCF/000/368/525/GCF_000368525.1_Acin_baum_NIPH_190_V1
GCF_000368545.1	PRJNA224116	SAMN01087913	APPM00000000.1	na	1217647	470	Acinetobacter baumannii NIPH 60	strain=NIPH 60		latest	Scaffold	Major	Full	2013/04/19	Acin_baum_NIPH_60_V1	Broad Institute	GCA_000368545.1	identical	ftp://ftp.ncbi.nlm.nih.gov/genomes/all/GCF/000/368/545/GCF_000368545.1_Acin_baum_NIPH_60_V1
GCF_000369165.1	PRJNA224116	SAMN01828151	APQV00000000.1	na	1217630	470	Acinetobacter baumannii NIPH 201	strain=NIPH 201		latest	Scaffold	Major	Full	2013/04/19	Acin_baum_NIPH_201_V1	Broad Institute	GCA_000369165.1	identical	ftp://ftp.ncbi.nlm.nih.gov/genomes/all/GCF/000/369/165/GCF_000369165.1_Acin_baum_NIPH_201_V1
GCF_000369185.1	PRJNA224116	SAMN01828150	APQW00000000.1	na	1217635	470	Acinetobacter baumannii NIPH 527	strain=NIPH 527		latest	Scaffold	Major	Full	2013/04/19	Acin_baum_NIPH_527_V1	Broad Institute	GCA_000369185.1	identical	ftp://ftp.ncbi.nlm.nih.gov/genomes/all/GCF/000/369/185/GCF_000369185.1_Acin_baum_NIPH_527_V1
GCF_000369205.1	PRJNA224116	SAMN01828149	APQX00000000.1	na	1217633	470	Acinetobacter baumannii NIPH 335	strain=NIPH 335		latest	Scaffold	Major	Full	2013/04/19	Acin_baum_NIPH_335_V1	Broad Institute	GCA_000369205.1	identical	ftp://ftp.ncbi.nlm.nih.gov/genomes/all/GCF/000/369/205/GCF_000369205.1_Acin_baum_NIPH_335_V1
GCF_000369225.1	PRJNA224116	SAMN01828148	APQY00000000.1	na	1217632	470	Acinetobacter baumannii NIPH 329	strain=NIPH 329		latest	Scaffold	Major	Full	2013/04/19	Acin_baum_NIPH_329_V1	Broad Institute	GCA_000369225.1	identical	ftp://ftp.ncbi.nlm.nih.gov/genomes/all/GCF/000/369/225/GCF_000369225.1_Acin_baum_NIPH_329_V1
GCF_000369245.1	PRJNA224116	SAMN01828147	APQZ00000000.1	na	1217637	470	Acinetobacter baumannii NIPH 601	strain=NIPH 601		latest	Scaffold	Major	Full	2013/04/19	Acin_baum_NIPH_601_V1	Broad Institute	GCA_000369245.1	identical	ftp://ftp.ncbi.nlm.nih.gov/genomes/all/GCF/000/369/245/GCF_000369245.1_Acin_baum_NIPH_601_V1
GCF_000369265.1	PRJNA224116	SAMN01828146	APRA00000000.1	na	1217627	470	Acinetobacter baumannii NIPH 67	strain=NIPH 67		latest	Scaffold	Major	Full	2013/04/19	Acin_baum_NIPH_67_V1	Broad Institute	GCA_000369265.1	identical	ftp://ftp.ncbi.nlm.nih.gov/genomes/all/GCF/000/369/265/GCF_000369265.1_Acin_baum_NIPH_67_V1
GCF_000369285.1	PRJNA224116	SAMN01828145	APRB00000000.1	na	1217636	470	Acinetobacter baumannii NIPH 528	strain=NIPH 528		latest	Scaffold	Major	Full	2013/04/19	Acin_baum_NIPH_528_V1	Broad Institute	GCA_000369285.1	identical	ftp://ftp.ncbi.nlm.nih.gov/genomes/all/GCF/000/369/285/GCF_000369285.1_Acin_baum_NIPH_528_V1
GCF_000369305.1	PRJNA224116	SAMN01828144	APRC00000000.1	na	1217628	470	Acinetobacter baumannii NIPH 70	strain=NIPH 70		latest	Scaffold	Major	Full	2013/04/19	Acin_baum_NIPH_70_V1	Broad Institute	GCA_000369305.1	identical	ftp://ftp.ncbi.nlm.nih.gov/genomes/all/GCF/000/369/305/GCF_000369305.1_Acin_baum_NIPH_70_V1
GCF_000369325.1	PRJNA224116	SAMN01828143	APRD00000000.1	na	1217631	470	Acinetobacter baumannii NIPH 290	strain=NIPH 290		latest	Scaffold	Major	Full	2013/04/19	Acin_baum_NIPH_290_V1	Broad Institute	GCA_000369325.1	identical	ftp://ftp.ncbi.nlm.nih.gov/genomes/all/GCF/000/369/325/GCF_000369325.1_Acin_baum_NIPH_290_V1
GCF_000369345.1	PRJNA224116	SAMN01828142	APRE00000000.1	na	1217629	470	Acinetobacter baumannii NIPH 80	strain=NIPH 80		latest	Scaffold	Major	Full	2013/04/19	Acin_baum_NIPH_80_V1	Broad Institute	GCA_000369345.1	identical	ftp://ftp.ncbi.nlm.nih.gov/genomes/all/GCF/000/369/345/GCF_000369345.1_Acin_baum_NIPH_80_V1
GCF_000369365.1	PRJNA224116	SAMN01828141	APRF00000000.1	na	1217638	470	Acinetobacter baumannii ANC 4097	strain=ANC 4097		latest	Scaffold	Major	Full	2013/04/19	Acin_baum_ANC_4097_V1	Broad Institute	GCA_000369365.1	identical	ftp://ftp.ncbi.nlm.nih.gov/genomes/all/GCF/000/369/365/GCF_000369365.1_Acin_baum_ANC_4097_V1
GCF_000369385.1	PRJNA224116	SAMN01828140	APRG00000000.1	na	575584	470	Acinetobacter baumannii ATCC 19606 = CIP 70.34 = JCM 6841	strain=CIP 70.34		latest	Scaffold	Major	Full	2013/04/19	Acin_baum_CIP_70_34T_V1	Broad Institute	GCA_000369385.1	identical	ftp://ftp.ncbi.nlm.nih.gov/genomes/all/GCF/000/369/385/GCF_000369385.1_Acin_baum_CIP_70_34T_V1		assembly from type material
GCF_000413915.1	PRJNA224116	SAMN01828139	ATGJ00000000.1	na	1217634	470	Acinetobacter baumannii NIPH 410	strain=NIPH 410		latest	Scaffold	Major	Full	2013/06/21	Acin_baum_NIPH_410_V1	Broad Institute	GCA_000413915.1	identical	ftp://ftp.ncbi.nlm.nih.gov/genomes/all/GCF/000/413/915/GCF_000413915.1_Acin_baum_NIPH_410_V1
GCF_000417785.2	PRJNA224116	SAMN02471179	ATHZ00000000.1	na	1346793	470	Acinetobacter baumannii AB-HKU3-10	strain=AB-HKU3-10		latest	Scaffold	Minor	Full	2013/07/02	ASM41778v2	The University of Hong Kong	GCA_000417785.2	identical	ftp://ftp.ncbi.nlm.nih.gov/genomes/all/GCF/000/417/785/GCF_000417785.2_ASM41778v2
GCF_000417805.2	PRJNA224116	SAMN02471176	ATHY00000000.1	na	1346792	470	Acinetobacter baumannii AB-HKU3-08	strain=AB-HKU3-08		latest	Scaffold	Minor	Full	2013/07/02	ASM41780v2	The University of Hong Kong	GCA_000417805.2	identical	ftp://ftp.ncbi.nlm.nih.gov/genomes/all/GCF/000/417/805/GCF_000417805.2_ASM41780v2
GCF_000419385.1	PRJNA224116	SAMN02604244		na	1096995	470	Acinetobacter baumannii BJAB07104	strain=BJAB07104		latest	Complete Genome	Major	Full	2013/07/09	ASM41938v1	University of Texas at Dallas	GCA_000419385.1	identical	ftp://ftp.ncbi.nlm.nih.gov/genomes/all/GCF/000/419/385/GCF_000419385.1_ASM41938v1
GCF_000419405.1	PRJNA224116	SAMN02604245		na	1096996	470	Acinetobacter baumannii BJAB0715	strain=BJAB0715		latest	Complete Genome	Major	Full	2013/07/09	ASM41940v1	University of Texas at Dallas	GCA_000419405.1	identical	ftp://ftp.ncbi.nlm.nih.gov/genomes/all/GCF/000/419/405/GCF_000419405.1_ASM41940v1
GCF_000419425.1	PRJNA224116	SAMN02604246		na	1096997	470	Acinetobacter baumannii BJAB0868	strain=BJAB0868		latest	Complete Genome	Major	Full	2013/07/09	ASM41942v1	University of Texas at Dallas	GCA_000419425.1	identical	ftp://ftp.ncbi.nlm.nih.gov/genomes/all/GCF/000/419/425/GCF_000419425.1_ASM41942v1
GCF_000441955.1	PRJNA224116	SAMN02436567	AUWL00000000.1	na	1351817	470	Acinetobacter baumannii 1605	strain=1605		latest	Contig	Major	Full	2013/07/26	gabv01	JCVI	GCA_000441955.1	identical	ftp://ftp.ncbi.nlm.nih.gov/genomes/all/GCF/000/441/955/GCF_000441955.1_gabv01
GCF_000453025.1	PRJNA224116	SAMN02055520	ASFO00000000.1	na	1315159	470	Acinetobacter baumannii TG22150	strain=TG22150		latest	Contig	Major	Full	2013/08/21	ASM45302v1	Translational Genomics Research Institute	GCA_000453025.1	identical	ftp://ftp.ncbi.nlm.nih.gov/genomes/all/GCF/000/453/025/GCF_000453025.1_ASM45302v1
GCF_000453045.1	PRJNA224116	SAMN02055521	ASFP00000000.1	na	1315160	470	Acinetobacter baumannii TG22190	strain=TG22190		latest	Contig	Major	Full	2013/08/21	ASM45304v1	Translational Genomics Research Institute	GCA_000453045.1	identical	ftp://ftp.ncbi.nlm.nih.gov/genomes/all/GCF/000/453/045/GCF_000453045.1_ASM45304v1
GCF_000453065.1	PRJNA224116	SAMN02055522	ASFQ00000000.1	na	1315161	470	Acinetobacter baumannii TG22192	strain=TG22192		latest	Contig	Major	Full	2013/08/21	ASM45306v1	Translational Genomics Research Institute	GCA_000453065.1	identical	ftp://ftp.ncbi.nlm.nih.gov/genomes/all/GCF/000/453/065/GCF_000453065.1_ASM45306v1
GCF_000453085.1	PRJNA224116	SAMN02055523	ASFR00000000.1	na	1315162	470	Acinetobacter baumannii TG22194	strain=TG22194		latest	Contig	Major	Full	2013/08/21	ASM45308v1	Translational Genomics Research Institute	GCA_000453085.1	identical	ftp://ftp.ncbi.nlm.nih.gov/genomes/all/GCF/000/453/085/GCF_000453085.1_ASM45308v1
GCF_000453105.1	PRJNA224116	SAMN02055524	ASFS00000000.1	na	1315163	470	Acinetobacter baumannii TG22196	strain=TG22196		latest	Contig	Major	Full	2013/08/21	ASM45310v1	Translational Genomics Research Institute	GCA_000453105.1	identical	ftp://ftp.ncbi.nlm.nih.gov/genomes/all/GCF/000/453/105/GCF_000453105.1_ASM45310v1
GCF_000453125.1	PRJNA224116	SAMN02055525	ASFT00000000.1	na	1315164	470	Acinetobacter baumannii TG22198	strain=TG22198		latest	Contig	Major	Full	2013/08/21	ASM45312v1	Translational Genomics Research Institute	GCA_000453125.1	identical	ftp://ftp.ncbi.nlm.nih.gov/genomes/all/GCF/000/453/125/GCF_000453125.1_ASM45312v1
GCF_000453145.1	PRJNA224116	SAMN02055494	ASFU00000000.1	na	1315165	470	Acinetobacter baumannii TG22202	strain=TG22202		latest	Contig	Major	Full	2013/08/21	ASM45314v1	Translational Genomics Research Institute	GCA_000453145.1	identical	ftp://ftp.ncbi.nlm.nih.gov/genomes/all/GCF/000/453/145/GCF_000453145.1_ASM45314v1
GCF_000453165.1	PRJNA224116	SAMN02055526	ASFV00000000.1	na	1315166	470	Acinetobacter baumannii TG22204	strain=TG22204		latest	Contig	Major	Full	2013/08/21	ASM45316v1	Translational Genomics Research Institute	GCA_000453165.1	identical	ftp://ftp.ncbi.nlm.nih.gov/genomes/all/GCF/000/453/165/GCF_000453165.1_ASM45316v1
GCF_000453185.1	PRJNA224116	SAMN02055527	ASFW00000000.1	na	1315167	470	Acinetobacter baumannii TG22212	strain=TG22212		latest	Contig	Major	Full	2013/08/21	ASM45318v1	Translational Genomics Research Institute	GCA_000453185.1	identical	ftp://ftp.ncbi.nlm.nih.gov/genomes/all/GCF/000/453/185/GCF_000453185.1_ASM45318v1
GCF_000453205.1	PRJNA224116	SAMN02055528	ASFX00000000.1	na	1315168	470	Acinetobacter baumannii TG22214	strain=TG22214		latest	Contig	Major	Full	2013/08/21	ASM45320v1	Translational Genomics Research Institute	GCA_000453205.1	identical	ftp://ftp.ncbi.nlm.nih.gov/genomes/all/GCF/000/453/205/GCF_000453205.1_ASM45320v1
GCF_000453225.1	PRJNA224116	SAMN02055529	ASFY00000000.1	na	1315169	470	Acinetobacter baumannii TG22332	strain=TG22332		latest	Contig	Major	Full	2013/08/21	ASM45322v1	Translational Genomics Research Institute	GCA_000453225.1	identical	ftp://ftp.ncbi.nlm.nih.gov/genomes/all/GCF/000/453/225/GCF_000453225.1_ASM45322v1
GCF_000453245.1	PRJNA224116	SAMN02055530	ASFZ00000000.1	na	1315170	470	Acinetobacter baumannii TG22336	strain=TG22336		latest	Contig	Major	Full	2013/08/21	ASM45324v1	Translational Genomics Research Institute	GCA_000453245.1	identical	ftp://ftp.ncbi.nlm.nih.gov/genomes/all/GCF/000/453/245/GCF_000453245.1_ASM45324v1
GCF_000453265.1	PRJNA224116	SAMN02055531	ASGA00000000.1	na	1315171	470	Acinetobacter baumannii TG27295	strain=TG27295		latest	Contig	Major	Full	2013/08/21	ASM45326v1	Translational Genomics Research Institute	GCA_000453265.1	identical	ftp://ftp.ncbi.nlm.nih.gov/genomes/all/GCF/000/453/265/GCF_000453265.1_ASM45326v1
GCF_000453285.1	PRJNA224116	SAMN02055532	ASGB00000000.1	na	1315172	470	Acinetobacter baumannii TG27299	strain=TG27299		latest	Contig	Major	Full	2013/08/21	ASM45328v1	Translational Genomics Research Institute	GCA_000453285.1	identical	ftp://ftp.ncbi.nlm.nih.gov/genomes/all/GCF/000/453/285/GCF_000453285.1_ASM45328v1
GCF_000453305.1	PRJNA224116	SAMN02055533	ASGC00000000.1	na	1315173	470	Acinetobacter baumannii TG27307	strain=TG27307		latest	Contig	Major	Full	2013/08/21	ASM45330v1	Translational Genomics Research Institute	GCA_000453305.1	identical	ftp://ftp.ncbi.nlm.nih.gov/genomes/all/GCF/000/453/305/GCF_000453305.1_ASM45330v1
GCF_000453325.1	PRJNA224116	SAMN02055534	ASGD00000000.1	na	1315174	470	Acinetobacter baumannii TG27311	strain=TG27311		latest	Contig	Major	Full	2013/08/21	ASM45332v1	Translational Genomics Research Institute	GCA_000453325.1	identical	ftp://ftp.ncbi.nlm.nih.gov/genomes/all/GCF/000/453/325/GCF_000453325.1_ASM45332v1
GCF_000453345.1	PRJNA224116	SAMN02055535	ASGE00000000.1	na	1315175	470	Acinetobacter baumannii TG27315	strain=TG27315		latest	Contig	Major	Full	2013/08/21	ASM45334v1	Translational Genomics Research Institute	GCA_000453345.1	identical	ftp://ftp.ncbi.nlm.nih.gov/genomes/all/GCF/000/453/345/GCF_000453345.1_ASM45334v1
GCF_000453365.1	PRJNA224116	SAMN02055536	ASGF00000000.1	na	1315176	470	Acinetobacter baumannii TG27319	strain=TG27319		latest	Contig	Major	Full	2013/08/21	ASM45336v1	Translational Genomics Research Institute	GCA_000453365.1	identical	ftp://ftp.ncbi.nlm.nih.gov/genomes/all/GCF/000/453/365/GCF_000453365.1_ASM45336v1
GCF_000453385.1	PRJNA224116	SAMN02055537	ASGG00000000.1	na	1315177	470	Acinetobacter baumannii TG27371	strain=TG27371		latest	Contig	Major	Full	2013/08/21	ASM45338v1	Translational Genomics Research Institute	GCA_000453385.1	identical	ftp://ftp.ncbi.nlm.nih.gov/genomes/all/GCF/000/453/385/GCF_000453385.1_ASM45338v1
GCF_000453405.1	PRJNA224116	SAMN02055538	ASGH00000000.1	na	1315178	470	Acinetobacter baumannii TG27379	strain=TG27379		latest	Contig	Major	Full	2013/08/21	ASM45340v1	Translational Genomics Research Institute	GCA_000453405.1	identical	ftp://ftp.ncbi.nlm.nih.gov/genomes/all/GCF/000/453/405/GCF_000453405.1_ASM45340v1
GCF_000453425.1	PRJNA224116	SAMN02055539	ASGI00000000.1	na	1315179	470	Acinetobacter baumannii TG27383	strain=TG27383		latest	Contig	Major	Full	2013/08/21	ASM45342v1	Translational Genomics Research Institute	GCA_000453425.1	identical	ftp://ftp.ncbi.nlm.nih.gov/genomes/all/GCF/000/453/425/GCF_000453425.1_ASM45342v1
GCF_000453445.1	PRJNA224116	SAMN02055540	ASGJ00000000.1	na	1315180	470	Acinetobacter baumannii TG27387	strain=TG27387		latest	Contig	Major	Full	2013/08/21	ASM45344v1	Translational Genomics Research Institute	GCA_000453445.1	identical	ftp://ftp.ncbi.nlm.nih.gov/genomes/all/GCF/000/453/445/GCF_000453445.1_ASM45344v1
GCF_000453465.1	PRJNA224116	SAMN02055541	ASGK00000000.1	na	1315181	470	Acinetobacter baumannii TG27391	strain=TG27391		latest	Contig	Major	Full	2013/08/21	ASM45346v1	Translational Genomics Research Institute	GCA_000453465.1	identical	ftp://ftp.ncbi.nlm.nih.gov/genomes/all/GCF/000/453/465/GCF_000453465.1_ASM45346v1
GCF_000453485.1	PRJNA224116	SAMN02055542	ASGL00000000.1	na	1315182	470	Acinetobacter baumannii TG27395	strain=TG27395		latest	Contig	Major	Full	2013/08/21	ASM45348v1	Translational Genomics Research Institute	GCA_000453485.1	identical	ftp://ftp.ncbi.nlm.nih.gov/genomes/all/GCF/000/453/485/GCF_000453485.1_ASM45348v1
GCF_000453505.1	PRJNA224116	SAMN02055543	ASGM00000000.1	na	1315183	470	Acinetobacter baumannii TG27399	strain=TG27399		latest	Contig	Major	Full	2013/08/21	ASM45350v1	Translational Genomics Research Institute	GCA_000453505.1	identical	ftp://ftp.ncbi.nlm.nih.gov/genomes/all/GCF/000/453/505/GCF_000453505.1_ASM45350v1
GCF_000453525.1	PRJNA224116	SAMN02055544	ASGN00000000.1	na	1315184	470	Acinetobacter baumannii TG27407	strain=TG27407		latest	Contig	Major	Full	2013/08/21	ASM45352v1	Translational Genomics Research Institute	GCA_000453525.1	identical	ftp://ftp.ncbi.nlm.nih.gov/genomes/all/GCF/000/453/525/GCF_000453525.1_ASM45352v1
GCF_000453545.1	PRJNA224116	SAMN02055545	ASGO00000000.1	na	1315185	470	Acinetobacter baumannii TG27411	strain=TG27411		latest	Contig	Major	Full	2013/08/21	ASM45354v1	Translational Genomics Research Institute	GCA_000453545.1	identical	ftp://ftp.ncbi.nlm.nih.gov/genomes/all/GCF/000/453/545/GCF_000453545.1_ASM45354v1
GCF_000453565.1	PRJNA224116	SAMN02055504	ASFA00000000.1	na	1315143	470	Acinetobacter baumannii TG15239	strain=TG15239		latest	Contig	Major	Full	2013/08/21	ASM45356v1	Translational Genomics Research Institute	GCA_000453565.1	identical	ftp://ftp.ncbi.nlm.nih.gov/genomes/all/GCF/000/453/565/GCF_000453565.1_ASM45356v1
GCF_000453585.1	PRJNA224116	SAMN02055500	ASEW00000000.1	na	1315139	470	Acinetobacter baumannii TG15234	strain=TG15234		latest	Contig	Major	Full	2013/08/21	ASM45358v1	Translational Genomics Research Institute	GCA_000453585.1	identical	ftp://ftp.ncbi.nlm.nih.gov/genomes/all/GCF/000/453/585/GCF_000453585.1_ASM45358v1
GCF_000453605.1	PRJNA224116	SAMN02055497	ASET00000000.1	na	1315136	470	Acinetobacter baumannii TG02017	strain=TG02017		latest	Contig	Major	Full	2013/08/21	ASM45360v1	Translational Genomics Research Institute	GCA_000453605.1	identical	ftp://ftp.ncbi.nlm.nih.gov/genomes/all/GCF/000/453/605/GCF_000453605.1_ASM45360v1
GCF_000453625.1	PRJNA224116	SAMN02055496	ASES00000000.1	na	1315135	470	Acinetobacter baumannii TG02011	strain=TG02011		latest	Contig	Major	Full	2013/08/21	ASM45362v1	Translational Genomics Research Institute	GCA_000453625.1	identical	ftp://ftp.ncbi.nlm.nih.gov/genomes/all/GCF/000/453/625/GCF_000453625.1_ASM45362v1
GCF_000453645.1	PRJNA224116	SAMN02055503	ASEZ00000000.1	na	1315142	470	Acinetobacter baumannii TG15238	strain=TG15238		latest	Contig	Major	Full	2013/08/21	ASM45364v1	Translational Genomics Research Institute	GCA_000453645.1	identical	ftp://ftp.ncbi.nlm.nih.gov/genomes/all/GCF/000/453/645/GCF_000453645.1_ASM45364v1
GCF_000453665.1	PRJNA224116	SAMN02055499	ASEV00000000.1	na	1315138	470	Acinetobacter baumannii TG15233	strain=TG15233		latest	Contig	Major	Full	2013/08/21	ASM45366v1	Translational Genomics Research Institute	GCA_000453665.1	identical	ftp://ftp.ncbi.nlm.nih.gov/genomes/all/GCF/000/453/665/GCF_000453665.1_ASM45366v1
GCF_000453685.1	PRJNA224116	SAMN02055498	ASEU00000000.1	na	1315137	470	Acinetobacter baumannii TG07725	strain=TG07725		latest	Contig	Major	Full	2013/08/21	ASM45368v1	Translational Genomics Research Institute	GCA_000453685.1	identical	ftp://ftp.ncbi.nlm.nih.gov/genomes/all/GCF/000/453/685/GCF_000453685.1_ASM45368v1
GCF_000453705.1	PRJNA224116	SAMN02055501	ASEX00000000.1	na	1315140	470	Acinetobacter baumannii TG15236	strain=TG15236		latest	Contig	Major	Full	2013/08/21	ASM45370v1	Translational Genomics Research Institute	GCA_000453705.1	identical	ftp://ftp.ncbi.nlm.nih.gov/genomes/all/GCF/000/453/705/GCF_000453705.1_ASM45370v1
GCF_000453725.1	PRJNA224116	SAMN02055495	ASER00000000.1	na	1315134	470	Acinetobacter baumannii TG00314	strain=TG00314		latest	Contig	Major	Full	2013/08/21	ASM45372v1	Translational Genomics Research Institute	GCA_000453725.1	identical	ftp://ftp.ncbi.nlm.nih.gov/genomes/all/GCF/000/453/725/GCF_000453725.1_ASM45372v1
GCF_000453745.1	PRJNA224116	SAMN02055502	ASEY00000000.1	na	1315141	470	Acinetobacter baumannii TG15237	strain=TG15237		latest	Contig	Major	Full	2013/08/21	ASM45374v1	Translational Genomics Research Institute	GCA_000453745.1	identical	ftp://ftp.ncbi.nlm.nih.gov/genomes/all/GCF/000/453/745/GCF_000453745.1_ASM45374v1
GCF_000453765.1	PRJNA224116	SAMN02055505	ASFB00000000.1	na	1315144	470	Acinetobacter baumannii TG15240	strain=TG15240		latest	Contig	Major	Full	2013/08/21	ASM45376v1	Translational Genomics Research Institute	GCA_000453765.1	identical	ftp://ftp.ncbi.nlm.nih.gov/genomes/all/GCF/000/453/765/GCF_000453765.1_ASM45376v1
GCF_000453785.1	PRJNA224116	SAMN02055506	ASFC00000000.1	na	1315145	470	Acinetobacter baumannii TG15241	strain=TG15241		latest	Contig	Major	Full	2013/08/21	ASM45378v1	Translational Genomics Research Institute	GCA_000453785.1	identical	ftp://ftp.ncbi.nlm.nih.gov/genomes/all/GCF/000/453/785/GCF_000453785.1_ASM45378v1
GCF_000453805.1	PRJNA224116	SAMN02055507	ASFD00000000.1	na	1315146	470	Acinetobacter baumannii TG15242	strain=TG15242		latest	Contig	Major	Full	2013/08/21	ASM45380v1	Translational Genomics Research Institute	GCA_000453805.1	identical	ftp://ftp.ncbi.nlm.nih.gov/genomes/all/GCF/000/453/805/GCF_000453805.1_ASM45380v1
GCF_000453825.1	PRJNA224116	SAMN02055508	ASFE00000000.1	na	1315147	470	Acinetobacter baumannii TG2012	strain=TG2012		latest	Contig	Major	Full	2013/08/21	ASM45382v1	Translational Genomics Research Institute	GCA_000453825.1	identical	ftp://ftp.ncbi.nlm.nih.gov/genomes/all/GCF/000/453/825/GCF_000453825.1_ASM45382v1
GCF_000453845.1	PRJNA224116	SAMN02055509	ASFF00000000.1	na	1315148	470	Acinetobacter baumannii TG2013	strain=TG2013		latest	Contig	Major	Full	2013/08/21	ASM45384v1	Translational Genomics Research Institute	GCA_000453845.1	identical	ftp://ftp.ncbi.nlm.nih.gov/genomes/all/GCF/000/453/845/GCF_000453845.1_ASM45384v1
GCF_000453865.1	PRJNA224116	SAMN02055510	ASFG00000000.1	na	1315149	470	Acinetobacter baumannii TG2014	strain=TG2014		latest	Contig	Major	Full	2013/08/21	ASM45386v1	Translational Genomics Research Institute	GCA_000453865.1	identical	ftp://ftp.ncbi.nlm.nih.gov/genomes/all/GCF/000/453/865/GCF_000453865.1_ASM45386v1
GCF_000453885.1	PRJNA224116	SAMN02055511	ASFH00000000.1	na	1315150	470	Acinetobacter baumannii TG20277	strain=TG20277		latest	Contig	Major	Full	2013/08/21	ASM45388v1	Translational Genomics Research Institute	GCA_000453885.1	identical	ftp://ftp.ncbi.nlm.nih.gov/genomes/all/GCF/000/453/885/GCF_000453885.1_ASM45388v1
GCF_000453905.1	PRJNA224116	SAMN02055512	ASFI00000000.1	na	1315151	470	Acinetobacter baumannii TG20546	strain=TG20546		latest	Contig	Major	Full	2013/08/21	ASM45390v1	Translational Genomics Research Institute	GCA_000453905.1	identical	ftp://ftp.ncbi.nlm.nih.gov/genomes/all/GCF/000/453/905/GCF_000453905.1_ASM45390v1
GCF_000453925.1	PRJNA224116	SAMN02055515	ASFJ00000000.1	na	1315154	470	Acinetobacter baumannii TG22110	strain=TG22110		latest	Contig	Major	Full	2013/08/21	ASM45392v1	Translational Genomics Research Institute	GCA_000453925.1	identical	ftp://ftp.ncbi.nlm.nih.gov/genomes/all/GCF/000/453/925/GCF_000453925.1_ASM45392v1
GCF_000453945.1	PRJNA224116	SAMN02055516	ASFK00000000.1	na	1315155	470	Acinetobacter baumannii TG22112	strain=TG22112		latest	Contig	Major	Full	2013/08/21	ASM45394v1	Translational Genomics Research Institute	GCA_000453945.1	identical	ftp://ftp.ncbi.nlm.nih.gov/genomes/all/GCF/000/453/945/GCF_000453945.1_ASM45394v1
GCF_000453965.1	PRJNA224116	SAMN02055517	ASFL00000000.1	na	1315156	470	Acinetobacter baumannii TG22142	strain=TG22142		latest	Contig	Major	Full	2013/08/21	ASM45396v1	Translational Genomics Research Institute	GCA_000453965.1	identical	ftp://ftp.ncbi.nlm.nih.gov/genomes/all/GCF/000/453/965/GCF_000453965.1_ASM45396v1
GCF_000453985.1	PRJNA224116	SAMN02055518	ASFM00000000.1	na	1315157	470	Acinetobacter baumannii TG22146	strain=TG22146		latest	Contig	Major	Full	2013/08/21	ASM45398v1	Translational Genomics Research Institute	GCA_000453985.1	identical	ftp://ftp.ncbi.nlm.nih.gov/genomes/all/GCF/000/453/985/GCF_000453985.1_ASM45398v1
GCF_000454005.1	PRJNA224116	SAMN02055519	ASFN00000000.1	na	1315158	470	Acinetobacter baumannii TG22148	strain=TG22148		latest	Contig	Major	Full	2013/08/21	ASM45400v1	Translational Genomics Research Institute	GCA_000454005.1	identical	ftp://ftp.ncbi.nlm.nih.gov/genomes/all/GCF/000/454/005/GCF_000454005.1_ASM45400v1
GCF_000465635.2	PRJNA224116	SAMN02469690	AVST00000000.1	na	1358412	470	Acinetobacter baumannii EGD-HP18	strain=EGD-HP18		latest	Contig	Minor	Full	2013/09/11	GS De Novo Assembly	National Environmental Engineering Research Institute-CSIR	GCA_000465635.2	identical	ftp://ftp.ncbi.nlm.nih.gov/genomes/all/GCF/000/465/635/GCF_000465635.2_GS_De_Novo_Assembly
GCF_000493615.1	PRJNA224116	SAMEA2272126	CBSG000000000.1	na	1149135	470	Acinetobacter baumannii 107m	strain=107m		latest	Contig	Major	Full	2013/10/22	ABIBUN_1	IBUN	GCA_000493615.1	identical	ftp://ftp.ncbi.nlm.nih.gov/genomes/all/GCF/000/493/615/GCF_000493615.1_ABIBUN_1
GCF_000498375.2	PRJNA224116	SAMN02470137		na	1370126	470	Acinetobacter baumannii DU202	strain=DU202		latest	Complete Genome	Major	Full	2016/09/16	ASM49837v2	Korea Basic Science Institute	GCA_000498375.2	identical	ftp://ftp.ncbi.nlm.nih.gov/genomes/all/GCF/000/498/375/GCF_000498375.2_ASM49837v2
GCF_000505685.1	PRJNA224116	SAMN02641530		na	1400867	470	Acinetobacter baumannii ZW85-1	strain=ZW85-1		latest	Complete Genome	Major	Full	2013/12/11	ASM50568v2	Beijing Institute of Genomics, Chinese Academy of Sciences	GCA_000505685.2	identical	ftp://ftp.ncbi.nlm.nih.gov/genomes/all/GCF/000/505/685/GCF_000505685.1_ASM50568v2
GCF_000509325.1	PRJNA224116	SAMD00036744	BASB00000000.1	na	1340175	470	Acinetobacter baumannii MRY10-0558			latest	Contig	Major	Full	2013/06/11	ASM50932v1	National Institute of Infectious Diseases, Japan	GCA_000509325.1	identical	ftp://ftp.ncbi.nlm.nih.gov/genomes/all/GCF/000/509/325/GCF_000509325.1_ASM50932v1
GCF_000513795.2	PRJNA224116	SAMN02597422	AYGS00000000.1	na	1398943	470	Acinetobacter baumannii UH0207	strain=UH0207		latest	Contig	Minor	Full	2014/01/07	gabuh0207 v01	J. Craig Venter Institute	GCA_000513795.2	identical	ftp://ftp.ncbi.nlm.nih.gov/genomes/all/GCF/000/513/795/GCF_000513795.2_gabuh0207_v01
GCF_000515435.1	PRJNA224116	SAMN02597420	AYGQ00000000.1	na	1398945	470	Acinetobacter baumannii UH0807	strain=UH0807		latest	Contig	Major	Full	2014/01/07	gabuh0807 v01	J. Craig Venter Institute	GCA_000515435.1	identical	ftp://ftp.ncbi.nlm.nih.gov/genomes/all/GCF/000/515/435/GCF_000515435.1_gabuh0807_v01
GCF_000515455.1	PRJNA224116	SAMN02597419	AYGP00000000.1	na	1398946	470	Acinetobacter baumannii UH1007	strain=UH1007		latest	Contig	Major	Full	2014/01/07	gabuh1007 v01	J. Craig Venter Institute	GCA_000515455.1	identical	ftp://ftp.ncbi.nlm.nih.gov/genomes/all/GCF/000/515/455/GCF_000515455.1_gabuh1007_v01
GCF_000515475.1	PRJNA224116	SAMN02597418	AYGO00000000.1	na	1398947	470	Acinetobacter baumannii UH10007	strain=UH10007		latest	Contig	Major	Full	2014/01/07	gabuh10007 v01	J. Craig Venter Institute	GCA_000515475.1	identical	ftp://ftp.ncbi.nlm.nih.gov/genomes/all/GCF/000/515/475/GCF_000515475.1_gabuh10007_v01
GCF_000515495.1	PRJNA224116	SAMN02597421	AYGR00000000.1	na	1398944	470	Acinetobacter baumannii UH0707	strain=UH0707		latest	Contig	Major	Full	2014/01/07	gabuh0707 v01	J. Craig Venter Institute	GCA_000515495.1	identical	ftp://ftp.ncbi.nlm.nih.gov/genomes/all/GCF/000/515/495/GCF_000515495.1_gabuh0707_v01
GCF_000515515.1	PRJNA224116	SAMN02597417	AYGN00000000.1	na	1398948	470	Acinetobacter baumannii UH10107	strain=UH10107		latest	Contig	Major	Full	2014/01/07	gabuh10107 v01	J. Craig Venter Institute	GCA_000515515.1	identical	ftp://ftp.ncbi.nlm.nih.gov/genomes/all/GCF/000/515/515/GCF_000515515.1_gabuh10107_v01
GCF_000515535.1	PRJNA224116	SAMN02597423	AYGM00000000.1	na	1398949	470	Acinetobacter baumannii UH10707	strain=UH10707		latest	Contig	Major	Full	2014/01/07	gabuh10707 v01	J. Craig Venter Institute	GCA_000515535.1	identical	ftp://ftp.ncbi.nlm.nih.gov/genomes/all/GCF/000/515/535/GCF_000515535.1_gabuh10707_v01
GCF_000515555.1	PRJNA224116	SAMN02597416	AYGL00000000.1	na	1398950	470	Acinetobacter baumannii UH11608	strain=UH11608		latest	Contig	Major	Full	2014/01/07	gabuh11608 v01	J. Craig Venter Institute	GCA_000515555.1	identical	ftp://ftp.ncbi.nlm.nih.gov/genomes/all/GCF/000/515/555/GCF_000515555.1_gabuh11608_v01
GCF_000515575.1	PRJNA224116	SAMN02597415	AYGK00000000.1	na	1398951	470	Acinetobacter baumannii UH12208	strain=UH12208		latest	Contig	Major	Full	2014/01/07	gabuh12208 v01	J. Craig Venter Institute	GCA_000515575.1	identical	ftp://ftp.ncbi.nlm.nih.gov/genomes/all/GCF/000/515/575/GCF_000515575.1_gabuh12208_v01
GCF_000515595.1	PRJNA224116	SAMN02597414	AYGJ00000000.1	na	1398952	470	Acinetobacter baumannii UH12308	strain=UH12308		latest	Contig	Major	Full	2014/01/07	gabuh12308 v01	J. Craig Venter Institute	GCA_000515595.1	identical	ftp://ftp.ncbi.nlm.nih.gov/genomes/all/GCF/000/515/595/GCF_000515595.1_gabuh12308_v01
GCF_000515615.1	PRJNA224116	SAMN02597413	AYGI00000000.1	na	1398953	470	Acinetobacter baumannii UH12408	strain=UH12408		latest	Contig	Major	Full	2014/01/07	gabuh12408 v01	J. Craig Venter Institute	GCA_000515615.1	identical	ftp://ftp.ncbi.nlm.nih.gov/genomes/all/GCF/000/515/615/GCF_000515615.1_gabuh12408_v01
GCF_000515635.1	PRJNA224116	SAMN02597412	AYGH00000000.1	na	1398954	470	Acinetobacter baumannii UH12808	strain=UH12808		latest	Contig	Major	Full	2014/01/07	gabuh12808 v01	J. Craig Venter Institute	GCA_000515635.1	identical	ftp://ftp.ncbi.nlm.nih.gov/genomes/all/GCF/000/515/635/GCF_000515635.1_gabuh12808_v01
GCF_000515655.1	PRJNA224116	SAMN02597411	AYGG00000000.1	na	1398955	470	Acinetobacter baumannii UH13908	strain=UH13908		latest	Contig	Major	Full	2014/01/07	gabuh13908 v01	J. Craig Venter Institute	GCA_000515655.1	identical	ftp://ftp.ncbi.nlm.nih.gov/genomes/all/GCF/000/515/655/GCF_000515655.1_gabuh13908_v01
GCF_000515675.1	PRJNA224116	SAMN02597410	AYGF00000000.1	na	1398956	470	Acinetobacter baumannii UH14508	strain=UH14508		latest	Contig	Major	Full	2014/01/07	gabuh14508 v01	J. Craig Venter Institute	GCA_000515675.1	identical	ftp://ftp.ncbi.nlm.nih.gov/genomes/all/GCF/000/515/675/GCF_000515675.1_gabuh14508_v01
GCF_000515695.1	PRJNA224116	SAMN02597409	AYGE00000000.1	na	1398957	470	Acinetobacter baumannii UH15208	strain=UH15208		latest	Contig	Major	Full	2014/01/07	gabuh15208 v01	J. Craig Venter Institute	GCA_000515695.1	identical	ftp://ftp.ncbi.nlm.nih.gov/genomes/all/GCF/000/515/695/GCF_000515695.1_gabuh15208_v01
GCF_000515715.1	PRJNA224116	SAMN02597408	AYGD00000000.1	na	1398958	470	Acinetobacter baumannii UH16008	strain=UH16008		latest	Contig	Major	Full	2014/01/07	gabuh16008 v01	J. Craig Venter Institute	GCA_000515715.1	identical	ftp://ftp.ncbi.nlm.nih.gov/genomes/all/GCF/000/515/715/GCF_000515715.1_gabuh16008_v01
GCF_000515735.1	PRJNA224116	SAMN02597407	AYGC00000000.1	na	1398959	470	Acinetobacter baumannii UH16108	strain=UH16108		latest	Contig	Major	Full	2014/01/07	gabuh16108 v01	J. Craig Venter Institute	GCA_000515735.1	identical	ftp://ftp.ncbi.nlm.nih.gov/genomes/all/GCF/000/515/735/GCF_000515735.1_gabuh16108_v01
GCF_000515755.1	PRJNA224116	SAMN02597406	AYGB00000000.1	na	1398960	470	Acinetobacter baumannii UH16208	strain=UH16208		latest	Contig	Major	Full	2014/01/07	gabuh16208 v01	J. Craig Venter Institute	GCA_000515755.1	identical	ftp://ftp.ncbi.nlm.nih.gov/genomes/all/GCF/000/515/755/GCF_000515755.1_gabuh16208_v01
GCF_000515775.1	PRJNA224116	SAMN02597405	AYGA00000000.1	na	1398961	470	Acinetobacter baumannii UH18608	strain=UH18608		latest	Contig	Major	Full	2014/01/07	gabuh18608 v01	J. Craig Venter Institute	GCA_000515775.1	identical	ftp://ftp.ncbi.nlm.nih.gov/genomes/all/GCF/000/515/775/GCF_000515775.1_gabuh18608_v01
GCF_000515795.1	PRJNA224116	SAMN02597404	AYFZ00000000.1	na	1398962	470	Acinetobacter baumannii UH19608	strain=UH19608		latest	Contig	Major	Full	2014/01/10	gabuh19608 v01	J. Craig Venter Institute	GCA_000515795.2	identical	ftp://ftp.ncbi.nlm.nih.gov/genomes/all/GCF/000/515/795/GCF_000515795.1_gabuh19608_v01
GCF_000515815.1	PRJNA224116	SAMN02597403	AYFY00000000.1	na	1398963	470	Acinetobacter baumannii UH19908	strain=UH19908		latest	Contig	Major	Full	2014/01/07	gabuh19908 v01	J. Craig Venter Institute	GCA_000515815.1	identical	ftp://ftp.ncbi.nlm.nih.gov/genomes/all/GCF/000/515/815/GCF_000515815.1_gabuh19908_v01
GCF_000515835.1	PRJNA224116	SAMN02597402	AYFX00000000.1	na	1398964	470	Acinetobacter baumannii UH20108	strain=UH20108		latest	Contig	Major	Full	2014/01/07	gabuh20108 v01	J. Craig Venter Institute	GCA_000515835.1	identical	ftp://ftp.ncbi.nlm.nih.gov/genomes/all/GCF/000/515/835/GCF_000515835.1_gabuh20108_v01
GCF_000515855.1	PRJNA224116	SAMN02597400	AYFV00000000.1	na	1398966	470	Acinetobacter baumannii UH22908	strain=UH22908		latest	Contig	Major	Full	2014/01/07	gabuh22908 v01	J. Craig Venter Institute	GCA_000515855.1	identical	ftp://ftp.ncbi.nlm.nih.gov/genomes/all/GCF/000/515/855/GCF_000515855.1_gabuh22908_v01
GCF_000515875.2	PRJNA224116	SAMN02597378	AYEZ00000000.1	na	1398988	470	Acinetobacter baumannii UH8907	strain=UH8907		latest	Contig	Minor	Full	2014/01/07	gabuh8907 v01	J. Craig Venter Institute	GCA_000515875.2	identical	ftp://ftp.ncbi.nlm.nih.gov/genomes/all/GCF/000/515/875/GCF_000515875.2_gabuh8907_v01
GCF_000515895.1	PRJNA224116	SAMN02597399	AYFU00000000.1	na	1398967	470	Acinetobacter baumannii UH2307	strain=UH2307		latest	Contig	Major	Full	2014/01/07	gabuh2307 v01	J. Craig Venter Institute	GCA_000515895.1	identical	ftp://ftp.ncbi.nlm.nih.gov/genomes/all/GCF/000/515/895/GCF_000515895.1_gabuh2307_v01
GCF_000515915.1	PRJNA224116	SAMN02597382	AYFD00000000.1	na	1398984	470	Acinetobacter baumannii UH8107	strain=UH8107		latest	Contig	Major	Full	2014/01/07	gabuh8107 v01	J. Craig Venter Institute	GCA_000515915.1	identical	ftp://ftp.ncbi.nlm.nih.gov/genomes/all/GCF/000/515/915/GCF_000515915.1_gabuh8107_v01
GCF_000515935.1	PRJNA224116	SAMN02597381	AYFC00000000.1	na	1398985	470	Acinetobacter baumannii UH8407	strain=UH8407		latest	Contig	Major	Full	2014/01/07	gabuh8407 v01	J. Craig Venter Institute	GCA_000515935.1	identical	ftp://ftp.ncbi.nlm.nih.gov/genomes/all/GCF/000/515/935/GCF_000515935.1_gabuh8407_v01
GCF_000515955.1	PRJNA224116	SAMN02597380	AYFB00000000.1	na	1398986	470	Acinetobacter baumannii UH8707	strain=UH8707		latest	Contig	Major	Full	2014/01/07	gabuh8707 v01	J. Craig Venter Institute	GCA_000515955.1	identical	ftp://ftp.ncbi.nlm.nih.gov/genomes/all/GCF/000/515/955/GCF_000515955.1_gabuh8707_v01
GCF_000515975.1	PRJNA224116	SAMN02597379	AYFA00000000.1	na	1398987	470	Acinetobacter baumannii UH8807	strain=UH8807		latest	Contig	Major	Full	2014/01/07	gabuh8807 v01	J. Craig Venter Institute	GCA_000515975.1	identical	ftp://ftp.ncbi.nlm.nih.gov/genomes/all/GCF/000/515/975/GCF_000515975.1_gabuh8807_v01
GCF_000515995.2	PRJNA224116	SAMN02597377	AYEY00000000.1	na	1398989	470	Acinetobacter baumannii UH9007	strain=UH9007		latest	Contig	Minor	Full	2014/01/07	gabuh9007 v01	J. Craig Venter Institute	GCA_000515995.2	identical	ftp://ftp.ncbi.nlm.nih.gov/genomes/all/GCF/000/515/995/GCF_000515995.2_gabuh9007_v01
GCF_000516015.1	PRJNA224116	SAMN02597376	AYEX00000000.1	na	1398990	470	Acinetobacter baumannii UH9707	strain=UH9707		latest	Contig	Major	Full	2014/01/07	gabuh9707 v01	J. Craig Venter Institute	GCA_000516015.1	identical	ftp://ftp.ncbi.nlm.nih.gov/genomes/all/GCF/000/516/015/GCF_000516015.1_gabuh9707_v01
GCF_000516035.1	PRJNA224116	SAMN02597375	AYEW00000000.1	na	1398991	470	Acinetobacter baumannii UH9907	strain=UH9907		latest	Contig	Major	Full	2014/01/07	gabuh9907 v01	J. Craig Venter Institute	GCA_000516035.1	identical	ftp://ftp.ncbi.nlm.nih.gov/genomes/all/GCF/000/516/035/GCF_000516035.1_gabuh9907_v01
GCF_000516055.1	PRJNA224116	SAMN02597397	AYFS00000000.1	na	1398969	470	Acinetobacter baumannii UH2907	strain=UH2907		latest	Contig	Major	Full	2014/01/07	gabuh2907 v01	J. Craig Venter Institute	GCA_000516055.1	identical	ftp://ftp.ncbi.nlm.nih.gov/genomes/all/GCF/000/516/055/GCF_000516055.1_gabuh2907_v01
GCF_000516075.1	PRJNA224116	SAMN02597398	AYFT00000000.1	na	1398968	470	Acinetobacter baumannii UH2707	strain=UH2707		latest	Contig	Major	Full	2014/01/07	gabuh2707 v01	J. Craig Venter Institute	GCA_000516075.1	identical	ftp://ftp.ncbi.nlm.nih.gov/genomes/all/GCF/000/516/075/GCF_000516075.1_gabuh2707_v01
GCF_000516095.1	PRJNA224116	SAMN02597375	AYOH00000000.1	na	1398991	470	Acinetobacter baumannii UH9907	strain=UH9907		latest	Contig	Major	Full	2014/01/10	gabuh99pb v01	J. Craig Venter Institute	GCA_000516095.2	identical	ftp://ftp.ncbi.nlm.nih.gov/genomes/all/GCF/000/516/095/GCF_000516095.1_gabuh99pb_v01
GCF_000516115.1	PRJNA224116	SAMN02597423	AYOI00000000.1	na	1398949	470	Acinetobacter baumannii UH10707	strain=UH10707		latest	Contig	Major	Full	2014/01/07	gabuh107pb v01	J. Craig Venter Institute	GCA_000516115.1	identical	ftp://ftp.ncbi.nlm.nih.gov/genomes/all/GCF/000/516/115/GCF_000516115.1_gabuh107pb_v01
GCF_000516135.1	PRJNA224116	SAMN02597395	AYFQ00000000.1	na	1398971	470	Acinetobacter baumannii UH5107	strain=UH5107		latest	Contig	Major	Full	2014/01/07	gabuh5107 v01	J. Craig Venter Institute	GCA_000516135.1	identical	ftp://ftp.ncbi.nlm.nih.gov/genomes/all/GCF/000/516/135/GCF_000516135.1_gabuh5107_v01
GCF_000516155.1	PRJNA224116	SAMN02597394	AYFP00000000.1	na	1398972	470	Acinetobacter baumannii UH5207	strain=UH5207		latest	Contig	Major	Full	2014/01/07	gabuh5207 v01	J. Craig Venter Institute	GCA_000516155.1	identical	ftp://ftp.ncbi.nlm.nih.gov/genomes/all/GCF/000/516/155/GCF_000516155.1_gabuh5207_v01
GCF_000516175.1	PRJNA224116	SAMN02597393	AYFO00000000.1	na	1398973	470	Acinetobacter baumannii UH5307	strain=UH5307		latest	Contig	Major	Full	2014/01/07	gabuh5307 v01	J. Craig Venter Institute	GCA_000516175.1	identical	ftp://ftp.ncbi.nlm.nih.gov/genomes/all/GCF/000/516/175/GCF_000516175.1_gabuh5307_v01
GCF_000516195.2	PRJNA224116	SAMN02597392	AYFN00000000.1	na	1398974	470	Acinetobacter baumannii UH5707	strain=UH5707		latest	Contig	Minor	Full	2014/01/07	gabuh5707 v01	J. Craig Venter Institute	GCA_000516195.2	identical	ftp://ftp.ncbi.nlm.nih.gov/genomes/all/GCF/000/516/195/GCF_000516195.2_gabuh5707_v01
GCF_000516215.2	PRJNA224116	SAMN02597391	AYFM00000000.1	na	1398975	470	Acinetobacter baumannii UH6107	strain=UH6107		latest	Contig	Minor	Full	2014/01/07	gabuh6107 v01	J. Craig Venter Institute	GCA_000516215.2	identical	ftp://ftp.ncbi.nlm.nih.gov/genomes/all/GCF/000/516/215/GCF_000516215.2_gabuh6107_v01
GCF_000516235.1	PRJNA224116	SAMN02597390	AYFL00000000.1	na	1398976	470	Acinetobacter baumannii UH6207	strain=UH6207		latest	Contig	Major	Full	2014/01/07	gabuh6207 v01	J. Craig Venter Institute	GCA_000516235.1	identical	ftp://ftp.ncbi.nlm.nih.gov/genomes/all/GCF/000/516/235/GCF_000516235.1_gabuh6207_v01
GCF_000516255.1	PRJNA224116	SAMN02597389	AYFK00000000.1	na	1398977	470	Acinetobacter baumannii UH6507	strain=UH6507		latest	Contig	Major	Full	2014/01/07	gabuh6507 v01	J. Craig Venter Institute	GCA_000516255.1	identical	ftp://ftp.ncbi.nlm.nih.gov/genomes/all/GCF/000/516/255/GCF_000516255.1_gabuh6507_v01
GCF_000516275.1	PRJNA224116	SAMN02597388	AYFJ00000000.1	na	1398978	470	Acinetobacter baumannii UH6907	strain=UH6907		latest	Contig	Major	Full	2014/01/07	gabuh6907 v01	J. Craig Venter Institute	GCA_000516275.1	identical	ftp://ftp.ncbi.nlm.nih.gov/genomes/all/GCF/000/516/275/GCF_000516275.1_gabuh6907_v01
GCF_000516295.1	PRJNA224116	SAMN02597387	AYFI00000000.1	na	1398979	470	Acinetobacter baumannii UH7007	strain=UH7007		latest	Contig	Major	Full	2014/01/07	gabuh7007 v01	J. Craig Venter Institute	GCA_000516295.1	identical	ftp://ftp.ncbi.nlm.nih.gov/genomes/all/GCF/000/516/295/GCF_000516295.1_gabuh7007_v01
GCF_000516315.1	PRJNA224116	SAMN02597386	AYFH00000000.1	na	1398980	470	Acinetobacter baumannii UH7607	strain=UH7607		latest	Contig	Major	Full	2014/01/07	gabuh7607 v01	J. Craig Venter Institute	GCA_000516315.1	identical	ftp://ftp.ncbi.nlm.nih.gov/genomes/all/GCF/000/516/315/GCF_000516315.1_gabuh7607_v01
GCF_000516335.2	PRJNA224116	SAMN02597385	AYFG00000000.1	na	1398981	470	Acinetobacter baumannii UH7707	strain=UH7707		latest	Contig	Minor	Full	2014/01/07	gabuh7707 v01	J. Craig Venter Institute	GCA_000516335.2	identical	ftp://ftp.ncbi.nlm.nih.gov/genomes/all/GCF/000/516/335/GCF_000516335.2_gabuh7707_v01
GCF_000516355.2	PRJNA224116	SAMN02597384	AYFF00000000.1	na	1398982	470	Acinetobacter baumannii UH7807	strain=UH7807		latest	Contig	Minor	Full	2014/01/07	gabuh7807 v01	J. Craig Venter Institute	GCA_000516355.2	identical	ftp://ftp.ncbi.nlm.nih.gov/genomes/all/GCF/000/516/355/GCF_000516355.2_gabuh7807_v01
GCF_000516375.1	PRJNA224116	SAMN02597383	AYFE00000000.1	na	1398983	470	Acinetobacter baumannii UH7907	strain=UH7907		latest	Contig	Major	Full	2014/01/07	gabuh7907 v01	J. Craig Venter Institute	GCA_000516375.1	identical	ftp://ftp.ncbi.nlm.nih.gov/genomes/all/GCF/000/516/375/GCF_000516375.1_gabuh7907_v01
GCF_000516575.2	PRJNA224116	SAMN02597466	AVOB00000000.1	na	1343072	470	Acinetobacter baumannii CI86	strain=CI86		latest	Contig	Minor	Full	2014/01/07	ASM51657v2	University of Texas at San Antonio	GCA_000516575.2	identical	ftp://ftp.ncbi.nlm.nih.gov/genomes/all/GCF/000/516/575/GCF_000516575.2_ASM51657v2
GCF_000516595.2	PRJNA224116	SAMN02597467	AVOC00000000.1	na	1343075	470	Acinetobacter baumannii CI77	strain=CI77		latest	Contig	Minor	Full	2014/01/07	ASM51659v2	University of Texas at San Antonio	GCA_000516595.2	identical	ftp://ftp.ncbi.nlm.nih.gov/genomes/all/GCF/000/516/595/GCF_000516595.2_ASM51659v2
GCF_000516615.2	PRJNA224116	SAMN02597469	AVOE00000000.1	na	1343073	470	Acinetobacter baumannii CI78	strain=CI78		latest	Contig	Minor	Full	2014/01/07	ASM51661v2	University of Texas at San Antonio	GCA_000516615.2	identical	ftp://ftp.ncbi.nlm.nih.gov/genomes/all/GCF/000/516/615/GCF_000516615.2_ASM51661v2
GCF_000516635.2	PRJNA224116	SAMN02597468	AVOD00000000.1	na	1343074	470	Acinetobacter baumannii CI79	strain=CI79		latest	Contig	Minor	Full	2014/01/07	ASM51663v2	University of Texas at San Antonio	GCA_000516635.2	identical	ftp://ftp.ncbi.nlm.nih.gov/genomes/all/GCF/000/516/635/GCF_000516635.2_ASM51663v2
GCF_000517485.2	PRJNA224116	SAMN02597401	AYFW00000000.1	na	1398965	470	Acinetobacter baumannii UH2107	strain=UH2107		latest	Contig	Minor	Full	2014/01/10	gabuh2107 v01	J. Craig Venter Institute	GCA_000517485.2	identical	ftp://ftp.ncbi.nlm.nih.gov/genomes/all/GCF/000/517/485/GCF_000517485.2_gabuh2107_v01
GCF_000517505.1	PRJNA224116	SAMN02597396	AYFR00000000.1	na	1398970	470	Acinetobacter baumannii UH3807	strain=UH3807		latest	Contig	Major	Full	2014/01/10	gabuh3807 v01	J. Craig Venter Institute	GCA_000517505.1	identical	ftp://ftp.ncbi.nlm.nih.gov/genomes/all/GCF/000/517/505/GCF_000517505.1_gabuh3807_v01
GCF_000576535.1	PRJNA224116	SAMN03081512		na	1413216	470	Acinetobacter baumannii PKAB07	strain=AB07		latest	Chromosome	Major	Full	2014/02/24	ASM57653v1	Pondicherry University	GCA_000576535.1	identical	ftp://ftp.ncbi.nlm.nih.gov/genomes/all/GCF/000/576/535/GCF_000576535.1_ASM57653v1
GCF_000580135.1	PRJNA224116	SAMN02371034	JEZF00000000.1	na	1310597	470	Acinetobacter baumannii 1247182	strain=1247182		latest	Contig	Major	Full	2014/02/25	ASM58013v1	Institute for Genome Sciences	GCA_000580135.1	identical	ftp://ftp.ncbi.nlm.nih.gov/genomes/all/GCF/000/580/135/GCF_000580135.1_ASM58013v1
GCF_000580155.1	PRJNA224116	SAMN02371032	JEZD00000000.1	na	1310596	470	Acinetobacter baumannii 1075025	strain=1075025		latest	Contig	Major	Full	2014/02/25	ASM58015v1	Institute for Genome Sciences	GCA_000580155.1	identical	ftp://ftp.ncbi.nlm.nih.gov/genomes/all/GCF/000/580/155/GCF_000580155.1_ASM58015v1
GCF_000580175.1	PRJNA224116	SAMN02371031	JEZC00000000.1	na	1310585	470	Acinetobacter baumannii 1051830	strain=1051830		latest	Contig	Major	Full	2014/02/25	ASM58017v1	Institute for Genome Sciences	GCA_000580175.1	identical	ftp://ftp.ncbi.nlm.nih.gov/genomes/all/GCF/000/580/175/GCF_000580175.1_ASM58017v1
GCF_000580195.1	PRJNA224116	SAMN02371028	JEYZ00000000.1	na	1310570	470	Acinetobacter baumannii 1046051	strain=1046051		latest	Contig	Major	Full	2014/02/25	ASM58019v1	Institute for Genome Sciences	GCA_000580195.1	identical	ftp://ftp.ncbi.nlm.nih.gov/genomes/all/GCF/000/580/195/GCF_000580195.1_ASM58019v1
GCF_000580215.1	PRJNA224116	SAMN02371027	JEYY00000000.1	na	1310569	470	Acinetobacter baumannii 1043903	strain=1043903		latest	Contig	Major	Full	2014/02/25	ASM58021v1	Institute for Genome Sciences	GCA_000580215.1	identical	ftp://ftp.ncbi.nlm.nih.gov/genomes/all/GCF/000/580/215/GCF_000580215.1_ASM58021v1
GCF_000580235.1	PRJNA224116	SAMN02371025	JEYW00000000.1	na	1310574	470	Acinetobacter baumannii 1042969-1265	strain=1042969-1265		latest	Contig	Major	Full	2014/02/25	ASM58023v1	Institute for Genome Sciences	GCA_000580235.1	identical	ftp://ftp.ncbi.nlm.nih.gov/genomes/all/GCF/000/580/235/GCF_000580235.1_ASM58023v1
GCF_000580255.1	PRJNA224116	SAMN02371024	JEYV00000000.1	na	1310590	470	Acinetobacter baumannii 1040094	strain=1040094		latest	Contig	Major	Full	2014/02/25	ASM58025v1	Institute for Genome Sciences	GCA_000580255.1	identical	ftp://ftp.ncbi.nlm.nih.gov/genomes/all/GCF/000/580/255/GCF_000580255.1_ASM58025v1
GCF_000580275.1	PRJNA224116	SAMN02371022	JEYT00000000.1	na	1310554	470	Acinetobacter baumannii 1036938	strain=1036938		latest	Contig	Major	Full	2014/02/25	ASM58027v1	Institute for Genome Sciences	GCA_000580275.1	identical	ftp://ftp.ncbi.nlm.nih.gov/genomes/all/GCF/000/580/275/GCF_000580275.1_ASM58027v1
GCF_000580295.1	PRJNA224116	SAMN02370992	JEYR00000000.1	na	1310586	470	Acinetobacter baumannii 1031433	strain=1031433		latest	Contig	Major	Full	2014/02/25	ASM58029v1	Institute for Genome Sciences	GCA_000580295.1	identical	ftp://ftp.ncbi.nlm.nih.gov/genomes/all/GCF/000/580/295/GCF_000580295.1_ASM58029v1
GCF_000580315.1	PRJNA224116	SAMN02371037	JEZJ00000000.1	na	1310580	470	Acinetobacter baumannii 1297	strain=1297		latest	Contig	Major	Full	2014/02/25	ASM58031v1	Institute for Genome Sciences	GCA_000580315.1	identical	ftp://ftp.ncbi.nlm.nih.gov/genomes/all/GCF/000/580/315/GCF_000580315.1_ASM58031v1
GCF_000580335.1	PRJNA224116	SAMN02371038	JEZH00000000.1	na	1310558	470	Acinetobacter baumannii 136706	strain=136706		latest	Contig	Major	Full	2014/02/25	ASM58033v1	Institute for Genome Sciences	GCA_000580335.1	identical	ftp://ftp.ncbi.nlm.nih.gov/genomes/all/GCF/000/580/335/GCF_000580335.1_ASM58033v1
GCF_000580355.1	PRJNA224116	SAMN02371033	JEZE00000000.2	na	1310598	470	Acinetobacter baumannii 1121032	strain=1121032		latest	Contig	Major	Full	2014/03/31	ASM58035v2	Institute for Genome Sciences	GCA_000580355.2	identical	ftp://ftp.ncbi.nlm.nih.gov/genomes/all/GCF/000/580/355/GCF_000580355.1_ASM58035v2
GCF_000580375.1	PRJNA224116	SAMN02371030	JEZB00000000.1	na	1310583	470	Acinetobacter baumannii 1051176	strain=1051176		latest	Contig	Major	Full	2014/02/25	ASM58037v1	Institute for Genome Sciences	GCA_000580375.1	identical	ftp://ftp.ncbi.nlm.nih.gov/genomes/all/GCF/000/580/375/GCF_000580375.1_ASM58037v1
GCF_000580395.1	PRJNA224116	SAMN02371029	JEZA00000000.1	na	1310567	470	Acinetobacter baumannii 1046674	strain=1046674		latest	Contig	Major	Full	2014/02/25	ASM58039v1	Institute for Genome Sciences	GCA_000580395.1	identical	ftp://ftp.ncbi.nlm.nih.gov/genomes/all/GCF/000/580/395/GCF_000580395.1_ASM58039v1
GCF_000580415.1	PRJNA224116	SAMN02371026	JEYX00000000.1	na	1310564	470	Acinetobacter baumannii 1043794	strain=1043794		latest	Contig	Major	Full	2014/02/25	ASM58041v1	Institute for Genome Sciences	GCA_000580415.1	identical	ftp://ftp.ncbi.nlm.nih.gov/genomes/all/GCF/000/580/415/GCF_000580415.1_ASM58041v1
GCF_000580435.1	PRJNA224116	SAMN02371023	JEYU00000000.2	na	1310592	470	Acinetobacter baumannii 1039621	strain=1039621		latest	Contig	Major	Full	2014/03/31	ASM58043v2	Institute for Genome Sciences	GCA_000580435.2	identical	ftp://ftp.ncbi.nlm.nih.gov/genomes/all/GCF/000/580/435/GCF_000580435.1_ASM58043v2
GCF_000580455.1	PRJNA224116	SAMN02371021	JEYS00000000.1	na	1310571	470	Acinetobacter baumannii 1032241	strain=1032241		latest	Contig	Major	Full	2014/02/25	ASM58045v1	Institute for Genome Sciences	GCA_000580455.1	identical	ftp://ftp.ncbi.nlm.nih.gov/genomes/all/GCF/000/580/455/GCF_000580455.1_ASM58045v1
GCF_000580475.1	PRJNA224116	SAMN02371039	JEYQ00000000.1	na	1310556	470	Acinetobacter baumannii 17534	strain=17534		latest	Contig	Major	Full	2014/02/25	ASM58047v1	Institute for Genome Sciences	GCA_000580475.1	identical	ftp://ftp.ncbi.nlm.nih.gov/genomes/all/GCF/000/580/475/GCF_000580475.1_ASM58047v1
GCF_000580495.1	PRJNA224116	SAMN02380496	JEVZ00000000.2	na	1310648	470	Acinetobacter baumannii 110912	strain=110912		latest	Contig	Major	Full	2014/03/31	ASM58049v2	Institute for Genome Sciences	GCA_000580495.2	identical	ftp://ftp.ncbi.nlm.nih.gov/genomes/all/GCF/000/580/495/GCF_000580495.1_ASM58049v2
GCF_000580515.1	PRJNA224116	SAMN02380498	JEWB00000000.1	na	1310618	470	Acinetobacter baumannii 118362	strain=118362		latest	Contig	Major	Full	2014/02/25	ASM58051v1	Institute for Genome Sciences	GCA_000580515.1	identical	ftp://ftp.ncbi.nlm.nih.gov/genomes/all/GCF/000/580/515/GCF_000580515.1_ASM58051v1
GCF_000580535.1	PRJNA224116	SAMN02380499	JEWC00000000.1	na	1310624	470	Acinetobacter baumannii 1202252	strain=1202252		latest	Contig	Major	Full	2014/02/25	ASM58053v1	Institute for Genome Sciences	GCA_000580535.1	identical	ftp://ftp.ncbi.nlm.nih.gov/genomes/all/GCF/000/580/535/GCF_000580535.1_ASM58053v1
GCF_000580555.1	PRJNA224116	SAMN02380502	JEWF00000000.1	na	1310620	470	Acinetobacter baumannii 1294217	strain=1294217		latest	Contig	Major	Full	2014/02/25	ASM58055v1	Institute for Genome Sciences	GCA_000580555.1	identical	ftp://ftp.ncbi.nlm.nih.gov/genomes/all/GCF/000/580/555/GCF_000580555.1_ASM58055v1
GCF_000580575.1	PRJNA224116	SAMN02380507	JEWK00000000.1	na	1310617	470	Acinetobacter baumannii 1406750	strain=1406750		latest	Contig	Major	Full	2014/02/25	ASM58057v1	Institute for Genome Sciences	GCA_000580575.1	identical	ftp://ftp.ncbi.nlm.nih.gov/genomes/all/GCF/000/580/575/GCF_000580575.1_ASM58057v1
GCF_000580595.1	PRJNA224116	SAMN02380508	JEWL00000000.1	na	1310619	470	Acinetobacter baumannii 1419130	strain=1419130		latest	Contig	Major	Full	2014/02/25	ASM58059v1	Institute for Genome Sciences	GCA_000580595.1	identical	ftp://ftp.ncbi.nlm.nih.gov/genomes/all/GCF/000/580/595/GCF_000580595.1_ASM58059v1
GCF_000580615.1	PRJNA224116	SAMN02380511	JEWO00000000.1	na	1310641	470	Acinetobacter baumannii 1440422	strain=1440422		latest	Contig	Major	Full	2014/02/25	ASM58061v1	Institute for Genome Sciences	GCA_000580615.1	identical	ftp://ftp.ncbi.nlm.nih.gov/genomes/all/GCF/000/580/615/GCF_000580615.1_ASM58061v1
GCF_000580655.1	PRJNA224116	SAMN02380515	JEWS00000000.1	na	1310623	470	Acinetobacter baumannii 146457	strain=146457		latest	Contig	Major	Full	2014/02/25	ASM58065v1	Institute for Genome Sciences	GCA_000580655.1	identical	ftp://ftp.ncbi.nlm.nih.gov/genomes/all/GCF/000/580/655/GCF_000580655.1_ASM58065v1
GCF_000580695.1	PRJNA224116	SAMN02380522	JEWZ00000000.1	na	1310640	470	Acinetobacter baumannii 342950	strain=342950		latest	Contig	Major	Full	2014/02/25	ASM58069v1	Institute for Genome Sciences	GCA_000580695.1	identical	ftp://ftp.ncbi.nlm.nih.gov/genomes/all/GCF/000/580/695/GCF_000580695.1_ASM58069v1
GCF_000580715.1	PRJNA224116	SAMN02380525	JEXC00000000.1	na	1310634	470	Acinetobacter baumannii 4749	strain=4749		latest	Contig	Major	Full	2014/02/25	ASM58071v1	Institute for Genome Sciences	GCA_000580715.1	identical	ftp://ftp.ncbi.nlm.nih.gov/genomes/all/GCF/000/580/715/GCF_000580715.1_ASM58071v1
GCF_000580735.1	PRJNA224116	SAMN02380528	JEXF00000000.1	na	1310650	470	Acinetobacter baumannii 724909	strain=724909		latest	Contig	Major	Full	2014/02/25	ASM58073v1	Institute for Genome Sciences	GCA_000580735.1	identical	ftp://ftp.ncbi.nlm.nih.gov/genomes/all/GCF/000/580/735/GCF_000580735.1_ASM58073v1
GCF_000580755.1	PRJNA224116	SAMN02380531	JEXI00000000.1	na	1310653	470	Acinetobacter baumannii 951631	strain=951631		latest	Contig	Major	Full	2014/02/25	ASM58075v1	Institute for Genome Sciences	GCA_000580755.1	identical	ftp://ftp.ncbi.nlm.nih.gov/genomes/all/GCF/000/580/755/GCF_000580755.1_ASM58075v1
GCF_000580775.1	PRJNA224116	SAMN02379548	JEVV00000000.1	na	1310606	470	Acinetobacter baumannii 1297549	strain=1297549		latest	Contig	Major	Full	2014/02/25	ASM58077v1	Institute for Genome Sciences	GCA_000580775.1	identical	ftp://ftp.ncbi.nlm.nih.gov/genomes/all/GCF/000/580/775/GCF_000580775.1_ASM58077v1
GCF_000580795.1	PRJNA224116	SAMN02380461	JEVW00000000.1	na	1310605	470	Acinetobacter baumannii 348935	strain=348935		latest	Contig	Major	Full	2014/02/25	ASM58079v1	Institute for Genome Sciences	GCA_000580795.1	identical	ftp://ftp.ncbi.nlm.nih.gov/genomes/all/GCF/000/580/795/GCF_000580795.1_ASM58079v1
GCF_000580815.1	PRJNA224116	SAMN02380463	JEVY00000000.1	na	1310622	470	Acinetobacter baumannii 1035119	strain=1035119		latest	Contig	Major	Full	2014/02/25	ASM58081v1	Institute for Genome Sciences	GCA_000580815.1	identical	ftp://ftp.ncbi.nlm.nih.gov/genomes/all/GCF/000/580/815/GCF_000580815.1_ASM58081v1
GCF_000580835.1	PRJNA224116	SAMN02380497	JEWA00000000.1	na	1310644	470	Acinetobacter baumannii 1159076	strain=1159076		latest	Contig	Major	Full	2014/02/25	ASM58083v1	Institute for Genome Sciences	GCA_000580835.1	identical	ftp://ftp.ncbi.nlm.nih.gov/genomes/all/GCF/000/580/835/GCF_000580835.1_ASM58083v1
GCF_000580875.1	PRJNA224116	SAMN02380504	JEWH00000000.1	na	1310613	470	Acinetobacter baumannii 1295743	strain=1295743		latest	Contig	Major	Full	2014/02/25	ASM58087v1	Institute for Genome Sciences	GCA_000580875.1	identical	ftp://ftp.ncbi.nlm.nih.gov/genomes/all/GCF/000/580/875/GCF_000580875.1_ASM58087v1
GCF_000580895.1	PRJNA224116	SAMN02380506	JEWJ00000000.1	na	1310614	470	Acinetobacter baumannii 1397084	strain=1397084		latest	Contig	Major	Full	2014/02/25	ASM58089v1	Institute for Genome Sciences	GCA_000580895.1	identical	ftp://ftp.ncbi.nlm.nih.gov/genomes/all/GCF/000/580/895/GCF_000580895.1_ASM58089v1
GCF_000580915.1	PRJNA224116	SAMN02380510	JEWN00000000.1	na	1310638	470	Acinetobacter baumannii 1437282	strain=1437282		latest	Contig	Major	Full	2014/02/25	ASM58091v1	Institute for Genome Sciences	GCA_000580915.1	identical	ftp://ftp.ncbi.nlm.nih.gov/genomes/all/GCF/000/580/915/GCF_000580915.1_ASM58091v1
GCF_000580935.1	PRJNA224116	SAMN02380514	JEWR00000000.1	na	1310646	470	Acinetobacter baumannii 1462234	strain=1462234		latest	Contig	Major	Full	2014/02/25	ASM58093v1	Institute for Genome Sciences	GCA_000580935.1	identical	ftp://ftp.ncbi.nlm.nih.gov/genomes/all/GCF/000/580/935/GCF_000580935.1_ASM58093v1
GCF_000580975.1	PRJNA224116	SAMN02380521	JEWY00000000.1	na	1310643	470	Acinetobacter baumannii 299505	strain=299505		latest	Contig	Major	Full	2014/02/25	ASM58097v1	Institute for Genome Sciences	GCA_000580975.1	identical	ftp://ftp.ncbi.nlm.nih.gov/genomes/all/GCF/000/580/975/GCF_000580975.1_ASM58097v1
GCF_000580995.1	PRJNA224116	SAMN02380524	JEXB00000000.1	na	1310611	470	Acinetobacter baumannii 466760	strain=466760		latest	Contig	Major	Full	2014/02/25	ASM58099v1	Institute for Genome Sciences	GCA_000580995.1	identical	ftp://ftp.ncbi.nlm.nih.gov/genomes/all/GCF/000/580/995/GCF_000580995.1_ASM58099v1
GCF_000581015.1	PRJNA224116	SAMN02380527	JEXE00000000.1	na	1310610	470	Acinetobacter baumannii 647609	strain=647609		latest	Contig	Major	Full	2014/02/25	ASM58101v1	Institute for Genome Sciences	GCA_000581015.1	identical	ftp://ftp.ncbi.nlm.nih.gov/genomes/all/GCF/000/581/015/GCF_000581015.1_ASM58101v1
GCF_000581055.1	PRJNA224116	SAMN02380462	JEVX00000000.1	na	1310604	470	Acinetobacter baumannii 984213	strain=984213		latest	Contig	Major	Full	2014/02/25	ASM58105v1	Institute for Genome Sciences	GCA_000581055.1	identical	ftp://ftp.ncbi.nlm.nih.gov/genomes/all/GCF/000/581/055/GCF_000581055.1_ASM58105v1
GCF_000581075.1	PRJNA224116	SAMN02380500	JEWD00000000.1	na	1310628	470	Acinetobacter baumannii 1267820	strain=1267820		latest	Contig	Major	Full	2014/02/25	ASM58107v1	Institute for Genome Sciences	GCA_000581075.1	identical	ftp://ftp.ncbi.nlm.nih.gov/genomes/all/GCF/000/581/075/GCF_000581075.1_ASM58107v1
GCF_000581135.1	PRJNA224116	SAMN02380509	JEWM00000000.1	na	1310636	470	Acinetobacter baumannii 1429530	strain=1429530		latest	Contig	Major	Full	2014/02/25	ASM58113v1	Institute for Genome Sciences	GCA_000581135.1	identical	ftp://ftp.ncbi.nlm.nih.gov/genomes/all/GCF/000/581/135/GCF_000581135.1_ASM58113v1
GCF_000581155.1	PRJNA224116	SAMN02380513	JEWQ00000000.1	na	1310645	470	Acinetobacter baumannii 1461963	strain=1461963		latest	Contig	Major	Full	2014/02/25	ASM58115v1	Institute for Genome Sciences	GCA_000581155.1	identical	ftp://ftp.ncbi.nlm.nih.gov/genomes/all/GCF/000/581/155/GCF_000581155.1_ASM58115v1
GCF_000581175.1	PRJNA224116	SAMN02380516	JEWT00000000.1	na	1310649	470	Acinetobacter baumannii 1465485	strain=1465485		latest	Contig	Major	Full	2014/02/25	ASM58117v1	Institute for Genome Sciences	GCA_000581175.1	identical	ftp://ftp.ncbi.nlm.nih.gov/genomes/all/GCF/000/581/175/GCF_000581175.1_ASM58117v1
GCF_000581235.1	PRJNA224116	SAMN02380523	JEXA00000000.1	na	1310616	470	Acinetobacter baumannii 400834	strain=400834		latest	Contig	Major	Full	2014/02/25	ASM58123v1	Institute for Genome Sciences	GCA_000581235.1	identical	ftp://ftp.ncbi.nlm.nih.gov/genomes/all/GCF/000/581/235/GCF_000581235.1_ASM58123v1
GCF_000581255.1	PRJNA224116	SAMN02380526	JEXD00000000.1	na	1310607	470	Acinetobacter baumannii 625974	strain=625974		latest	Contig	Major	Full	2014/02/25	ASM58125v1	Institute for Genome Sciences	GCA_000581255.1	identical	ftp://ftp.ncbi.nlm.nih.gov/genomes/all/GCF/000/581/255/GCF_000581255.1_ASM58125v1
GCF_000581295.1	PRJNA224116	SAMN02380532	JEXJ00000000.1	na	1310630	470	Acinetobacter baumannii 99063	strain=99063		latest	Contig	Major	Full	2014/02/25	ASM58129v1	Institute for Genome Sciences	GCA_000581295.1	identical	ftp://ftp.ncbi.nlm.nih.gov/genomes/all/GCF/000/581/295/GCF_000581295.1_ASM58129v1
GCF_000581315.1	PRJNA224116	SAMN02371058	JFAA00000000.1	na	1310563	470	Acinetobacter baumannii 972082	strain=972082		latest	Contig	Major	Full	2014/02/25	ASM58131v1	Institute for Genome Sciences	GCA_000581315.1	identical	ftp://ftp.ncbi.nlm.nih.gov/genomes/all/GCF/000/581/315/GCF_000581315.1_ASM58131v1
GCF_000581335.1	PRJNA224116	SAMN02371057	JEZZ00000000.1	na	1310557	470	Acinetobacter baumannii 959073	strain=959073		latest	Contig	Major	Full	2014/02/25	ASM58133v1	Institute for Genome Sciences	GCA_000581335.1	identical	ftp://ftp.ncbi.nlm.nih.gov/genomes/all/GCF/000/581/335/GCF_000581335.1_ASM58133v1
GCF_000581355.1	PRJNA224116	SAMN02371054	JEZX00000000.1	na	1310561	470	Acinetobacter baumannii 942133	strain=942133		latest	Contig	Major	Full	2014/02/25	ASM58135v1	Institute for Genome Sciences	GCA_000581355.1	identical	ftp://ftp.ncbi.nlm.nih.gov/genomes/all/GCF/000/581/355/GCF_000581355.1_ASM58135v1
GCF_000581375.1	PRJNA224116	SAMN02371053	JEZW00000000.1	na	1310589	470	Acinetobacter baumannii 929679-2095	strain=929679-2095		latest	Contig	Major	Full	2014/02/25	ASM58137v1	Institute for Genome Sciences	GCA_000581375.1	identical	ftp://ftp.ncbi.nlm.nih.gov/genomes/all/GCF/000/581/375/GCF_000581375.1_ASM58137v1
GCF_000581395.1	PRJNA224116	SAMN02371048	JEZV00000000.1	na	1310579	470	Acinetobacter baumannii 58452	strain=58452		latest	Contig	Major	Full	2014/02/25	ASM58139v1	Institute for Genome Sciences	GCA_000581395.1	identical	ftp://ftp.ncbi.nlm.nih.gov/genomes/all/GCF/000/581/395/GCF_000581395.1_ASM58139v1
GCF_000581415.1	PRJNA224116	SAMN02371052	JEZT00000000.1	na	1310593	470	Acinetobacter baumannii 796380-2102	strain=796380-2102		latest	Contig	Major	Full	2014/02/25	ASM58141v1	Institute for Genome Sciences	GCA_000581415.1	identical	ftp://ftp.ncbi.nlm.nih.gov/genomes/all/GCF/000/581/415/GCF_000581415.1_ASM58141v1
GCF_000581435.1	PRJNA224116	SAMN02371051	JEZS00000000.1	na	1310599	470	Acinetobacter baumannii 781407	strain=781407		latest	Contig	Major	Full	2014/02/25	ASM58143v1	Institute for Genome Sciences	GCA_000581435.1	identical	ftp://ftp.ncbi.nlm.nih.gov/genomes/all/GCF/000/581/435/GCF_000581435.1_ASM58143v1
GCF_000581455.1	PRJNA224116	SAMN02371047	JEZQ00000000.1	na	1310560	470	Acinetobacter baumannii 564012	strain=564012		latest	Contig	Major	Full	2014/02/25	ASM58145v1	Institute for Genome Sciences	GCA_000581455.1	identical	ftp://ftp.ncbi.nlm.nih.gov/genomes/all/GCF/000/581/455/GCF_000581455.1_ASM58145v1
GCF_000581475.1	PRJNA224116	SAMN02371046	JEZP00000000.1	na	1310588	470	Acinetobacter baumannii 562700	strain=562700		latest	Contig	Major	Full	2014/02/25	ASM58147v1	Institute for Genome Sciences	GCA_000581475.1	identical	ftp://ftp.ncbi.nlm.nih.gov/genomes/all/GCF/000/581/475/GCF_000581475.1_ASM58147v1
GCF_000581495.1	PRJNA224116	SAMN02371043	JEZM00000000.1	na	1310562	470	Acinetobacter baumannii 472237-1196	strain=472237-1196		latest	Contig	Major	Full	2014/02/25	ASM58149v1	Institute for Genome Sciences	GCA_000581495.1	identical	ftp://ftp.ncbi.nlm.nih.gov/genomes/all/GCF/000/581/495/GCF_000581495.1_ASM58149v1
GCF_000581515.1	PRJNA224116	SAMN02371042	JEZL00000000.1	na	1310581	470	Acinetobacter baumannii 34654	strain=34654		latest	Contig	Major	Full	2014/02/25	ASM58151v1	Institute for Genome Sciences	GCA_000581515.1	identical	ftp://ftp.ncbi.nlm.nih.gov/genomes/all/GCF/000/581/515/GCF_000581515.1_ASM58151v1
GCF_000581535.1	PRJNA224116	SAMN02371041	JEZK00000000.1	na	1310578	470	Acinetobacter baumannii 34001	strain=34001		latest	Contig	Major	Full	2014/02/25	ASM58153v1	Institute for Genome Sciences	GCA_000581535.1	identical	ftp://ftp.ncbi.nlm.nih.gov/genomes/all/GCF/000/581/535/GCF_000581535.1_ASM58153v1
GCF_000581555.1	PRJNA224116	SAMN02371040	JEZI00000000.1	na	1310595	470	Acinetobacter baumannii 29280	strain=29280		latest	Contig	Major	Full	2014/02/25	ASM58155v1	Institute for Genome Sciences	GCA_000581555.1	identical	ftp://ftp.ncbi.nlm.nih.gov/genomes/all/GCF/000/581/555/GCF_000581555.1_ASM58155v1
GCF_000581575.1	PRJNA224116	SAMN02371035	JEZG00000000.1	na	1310600	470	Acinetobacter baumannii 1289546	strain=1289546		latest	Contig	Major	Full	2014/02/25	ASM58157v1	Institute for Genome Sciences	GCA_000581575.1	identical	ftp://ftp.ncbi.nlm.nih.gov/genomes/all/GCF/000/581/575/GCF_000581575.1_ASM58157v1
GCF_000581595.1	PRJNA224116	SAMN02371055	JFAC00000000.1	na	1310591	470	Acinetobacter baumannii 942194	strain=942194		latest	Contig	Major	Full	2014/02/25	ASM58159v1	Institute for Genome Sciences	GCA_000581595.1	identical	ftp://ftp.ncbi.nlm.nih.gov/genomes/all/GCF/000/581/595/GCF_000581595.1_ASM58159v1
GCF_000581615.1	PRJNA224116	SAMN02371059	JFAB00000000.1	na	1310555	470	Acinetobacter baumannii 993520	strain=993520		latest	Contig	Major	Full	2014/02/25	ASM58161v1	Institute for Genome Sciences	GCA_000581615.1	identical	ftp://ftp.ncbi.nlm.nih.gov/genomes/all/GCF/000/581/615/GCF_000581615.1_ASM58161v1
GCF_000581635.1	PRJNA224116	SAMN02371056	JEZY00000000.1	na	1310587	470	Acinetobacter baumannii 947299	strain=947299		latest	Contig	Major	Full	2014/02/25	ASM58163v1	Institute for Genome Sciences	GCA_000581635.1	identical	ftp://ftp.ncbi.nlm.nih.gov/genomes/all/GCF/000/581/635/GCF_000581635.1_ASM58163v1
GCF_000581655.1	PRJNA224116	SAMN02371049	JEZU00000000.1	na	1310594	470	Acinetobacter baumannii 653020	strain=653020		latest	Contig	Major	Full	2014/02/25	ASM58165v1	Institute for Genome Sciences	GCA_000581655.1	identical	ftp://ftp.ncbi.nlm.nih.gov/genomes/all/GCF/000/581/655/GCF_000581655.1_ASM58165v1
GCF_000581675.1	PRJNA224116	SAMN02371050	JEZR00000000.1	na	1310582	470	Acinetobacter baumannii 662545-1347	strain=662545-1347		latest	Contig	Major	Full	2014/02/25	ASM58167v1	Institute for Genome Sciences	GCA_000581675.1	identical	ftp://ftp.ncbi.nlm.nih.gov/genomes/all/GCF/000/581/675/GCF_000581675.1_ASM58167v1
GCF_000581695.1	PRJNA224116	SAMN02371045	JEZO00000000.1	na	1310577	470	Acinetobacter baumannii 532413	strain=532413		latest	Contig	Major	Full	2014/02/25	ASM58169v1	Institute for Genome Sciences	GCA_000581695.1	identical	ftp://ftp.ncbi.nlm.nih.gov/genomes/all/GCF/000/581/695/GCF_000581695.1_ASM58169v1
GCF_000581735.1	PRJNA224116	SAMN02384921	JEXL00000000.1	na	1310655	470	Acinetobacter baumannii 1277411	strain=1277411		latest	Contig	Major	Full	2014/02/25	ASM58173v1	Institute for Genome Sciences	GCA_000581735.1	identical	ftp://ftp.ncbi.nlm.nih.gov/genomes/all/GCF/000/581/735/GCF_000581735.1_ASM58173v1
GCF_000581755.1	PRJNA224116	SAMN02384923	JEXM00000000.1	na	1310657	470	Acinetobacter baumannii 1096934	strain=1096934		latest	Contig	Major	Full	2014/02/25	ASM58175v1	Institute for Genome Sciences	GCA_000581755.1	identical	ftp://ftp.ncbi.nlm.nih.gov/genomes/all/GCF/000/581/755/GCF_000581755.1_ASM58175v1
GCF_000581775.1	PRJNA224116	SAMN02384924	JEXN00000000.1	na	1310659	470	Acinetobacter baumannii 1106579	strain=1106579		latest	Contig	Major	Full	2014/02/25	ASM58177v1	Institute for Genome Sciences	GCA_000581775.1	identical	ftp://ftp.ncbi.nlm.nih.gov/genomes/all/GCF/000/581/775/GCF_000581775.1_ASM58177v1
GCF_000581795.1	PRJNA224116	SAMN02384927	JEXQ00000000.1	na	1310663	470	Acinetobacter baumannii 1440750	strain=1440750		latest	Contig	Major	Full	2014/02/25	ASM58179v1	Institute for Genome Sciences	GCA_000581795.1	identical	ftp://ftp.ncbi.nlm.nih.gov/genomes/all/GCF/000/581/795/GCF_000581795.1_ASM58179v1
GCF_000581815.1	PRJNA224116	SAMN02385027	JEXT00000000.1	na	1310672	470	Acinetobacter baumannii 554515	strain=554515		latest	Contig	Major	Full	2014/02/25	ASM58181v1	Institute for Genome Sciences	GCA_000581815.1	identical	ftp://ftp.ncbi.nlm.nih.gov/genomes/all/GCF/000/581/815/GCF_000581815.1_ASM58181v1
GCF_000581855.1	PRJNA224116	SAMN02385035	JEYC00000000.1	na	1310684	470	Acinetobacter baumannii 83444	strain=83444		latest	Contig	Major	Full	2014/02/25	ASM58185v1	Institute for Genome Sciences	GCA_000581855.1	identical	ftp://ftp.ncbi.nlm.nih.gov/genomes/all/GCF/000/581/855/GCF_000581855.1_ASM58185v1
GCF_000581875.1	PRJNA224116	SAMN02385036	JEYE00000000.1	na	1310688	470	Acinetobacter baumannii 144107	strain=144107		latest	Contig	Major	Full	2014/02/25	ASM58187v1	Institute for Genome Sciences	GCA_000581875.1	identical	ftp://ftp.ncbi.nlm.nih.gov/genomes/all/GCF/000/581/875/GCF_000581875.1_ASM58187v1
GCF_000581895.1	PRJNA224116	SAMN02385040	JEYH00000000.1	na	1310692	470	Acinetobacter baumannii 532279	strain=532279		latest	Contig	Major	Full	2014/02/25	ASM58189v1	Institute for Genome Sciences	GCA_000581895.1	identical	ftp://ftp.ncbi.nlm.nih.gov/genomes/all/GCF/000/581/895/GCF_000581895.1_ASM58189v1
GCF_000581915.1	PRJNA224116	SAMN02385041	JEYI00000000.1	na	1310694	470	Acinetobacter baumannii 232184	strain=232184		latest	Contig	Major	Full	2014/02/25	ASM58191v1	Institute for Genome Sciences	GCA_000581915.1	identical	ftp://ftp.ncbi.nlm.nih.gov/genomes/all/GCF/000/581/915/GCF_000581915.1_ASM58191v1
GCF_000581935.1	PRJNA224116	SAMN02385046	JEYM00000000.1	na	1310699	470	Acinetobacter baumannii 1575710	strain=1575710		latest	Contig	Major	Full	2014/02/25	ASM58193v1	Institute for Genome Sciences	GCA_000581935.1	identical	ftp://ftp.ncbi.nlm.nih.gov/genomes/all/GCF/000/581/935/GCF_000581935.1_ASM58193v1
GCF_000581955.1	PRJNA224116	SAMN02385047	JEYN00000000.1	na	1310701	470	Acinetobacter baumannii 268680	strain=268680		latest	Contig	Major	Full	2014/02/25	ASM58195v1	Institute for Genome Sciences	GCA_000581955.1	identical	ftp://ftp.ncbi.nlm.nih.gov/genomes/all/GCF/000/581/955/GCF_000581955.1_ASM58195v1
GCF_000581975.1	PRJNA224116	SAMN02385048	JEYO00000000.1	na	1310702	470	Acinetobacter baumannii 831240	strain=831240		latest	Contig	Major	Full	2014/02/25	ASM58197v1	Institute for Genome Sciences	GCA_000581975.1	identical	ftp://ftp.ncbi.nlm.nih.gov/genomes/all/GCF/000/581/975/GCF_000581975.1_ASM58197v1
GCF_000581995.1	PRJNA224116	SAMN02385026	JEXU00000000.1	na	1310674	470	Acinetobacter baumannii 1546444	strain=1546444		latest	Contig	Major	Full	2014/02/25	ASM58199v1	Institute for Genome Sciences	GCA_000581995.1	identical	ftp://ftp.ncbi.nlm.nih.gov/genomes/all/GCF/000/581/995/GCF_000581995.1_ASM58199v1
GCF_000582015.1	PRJNA224116	SAMN02385028	JEXV00000000.1	na	1310675	470	Acinetobacter baumannii 1526966	strain=1526966		latest	Contig	Major	Full	2014/02/25	ASM58201v1	Institute for Genome Sciences	GCA_000582015.1	identical	ftp://ftp.ncbi.nlm.nih.gov/genomes/all/GCF/000/582/015/GCF_000582015.1_ASM58201v1
GCF_000582035.1	PRJNA224116	SAMN02385029	JEXW00000000.1	na	1310676	470	Acinetobacter baumannii 43926	strain=43926		latest	Contig	Major	Full	2014/02/25	ASM58203v1	Institute for Genome Sciences	GCA_000582035.1	identical	ftp://ftp.ncbi.nlm.nih.gov/genomes/all/GCF/000/582/035/GCF_000582035.1_ASM58203v1
GCF_000582115.1	PRJNA224116	SAMN02384922	JEXK00000000.1	na	1310654	470	Acinetobacter baumannii 1291820	strain=1291820		latest	Contig	Major	Full	2014/02/25	ASM58211v1	Institute for Genome Sciences	GCA_000582115.1	identical	ftp://ftp.ncbi.nlm.nih.gov/genomes/all/GCF/000/582/115/GCF_000582115.1_ASM58211v1
GCF_000582155.1	PRJNA224116	SAMN02384926	JEXP00000000.1	na	1310662	470	Acinetobacter baumannii 50595	strain=50595		latest	Contig	Major	Full	2014/02/25	ASM58215v1	Institute for Genome Sciences	GCA_000582155.1	identical	ftp://ftp.ncbi.nlm.nih.gov/genomes/all/GCF/000/582/155/GCF_000582155.1_ASM58215v1
GCF_000582175.1	PRJNA224116	SAMN02384928	JEXR00000000.1	na	1310665	470	Acinetobacter baumannii 1525283	strain=1525283		latest	Contig	Major	Full	2014/02/25	ASM58217v1	Institute for Genome Sciences	GCA_000582175.1	identical	ftp://ftp.ncbi.nlm.nih.gov/genomes/all/GCF/000/582/175/GCF_000582175.1_ASM58217v1
GCF_000582215.1	PRJNA224116	SAMN02385032	JEXY00000000.1	na	1310679	470	Acinetobacter baumannii 1552865	strain=1552865		latest	Contig	Major	Full	2014/02/25	ASM58221v1	Institute for Genome Sciences	GCA_000582215.1	identical	ftp://ftp.ncbi.nlm.nih.gov/genomes/all/GCF/000/582/215/GCF_000582215.1_ASM58221v1
GCF_000582275.1	PRJNA224116	SAMN02385037	JEYD00000000.1	na	1310686	470	Acinetobacter baumannii 397971	strain=397971		latest	Contig	Major	Full	2014/02/25	ASM58227v1	Institute for Genome Sciences	GCA_000582275.1	identical	ftp://ftp.ncbi.nlm.nih.gov/genomes/all/GCF/000/582/275/GCF_000582275.1_ASM58227v1
GCF_000582295.1	PRJNA224116	SAMN02385039	JEYG00000000.1	na	1310691	470	Acinetobacter baumannii 42887	strain=42887		latest	Contig	Major	Full	2014/02/25	ASM58229v1	Institute for Genome Sciences	GCA_000582295.1	identical	ftp://ftp.ncbi.nlm.nih.gov/genomes/all/GCF/000/582/295/GCF_000582295.1_ASM58229v1
GCF_000582335.1	PRJNA224116	SAMN02385045	JEYL00000000.1	na	1310698	470	Acinetobacter baumannii 1593273	strain=1593273		latest	Contig	Major	Full	2014/02/25	ASM58233v1	Institute for Genome Sciences	GCA_000582335.1	identical	ftp://ftp.ncbi.nlm.nih.gov/genomes/all/GCF/000/582/335/GCF_000582335.1_ASM58233v1
GCF_000582355.1	PRJNA224116	SAMN02385049	JEYP00000000.1	na	1310703	470	Acinetobacter baumannii 1417041	strain=1417041		latest	Contig	Major	Full	2014/02/25	ASM58235v1	Institute for Genome Sciences	GCA_000582355.1	identical	ftp://ftp.ncbi.nlm.nih.gov/genomes/all/GCF/000/582/355/GCF_000582355.1_ASM58235v1
GCF_000582945.1	PRJNA224116	SAMN02384929	JFCD00000000.1	na	1310666	470	Acinetobacter baumannii 1552818	strain=1552818		latest	Contig	Major	Full	2014/02/27	ASM58294v1	Institute for Genome Sciences	GCA_000582945.1	identical	ftp://ftp.ncbi.nlm.nih.gov/genomes/all/GCF/000/582/945/GCF_000582945.1_ASM58294v1
GCF_000582965.1	PRJNA224116	SAMN02385042	JFCE00000000.2	na	1310693	470	Acinetobacter baumannii 655378	strain=655378		latest	Contig	Major	Full	2014/03/31	ASM58296v2	Institute for Genome Sciences	GCA_000582965.2	identical	ftp://ftp.ncbi.nlm.nih.gov/genomes/all/GCF/000/582/965/GCF_000582965.1_ASM58296v2
GCF_000583235.1	PRJNA224116	SAMN02567753	JFCZ00000000.1	na	1310820	470	Acinetobacter baumannii 323408	strain=323408		latest	Contig	Major	Full	2014/02/28	ASM58323v1	Institute for Genome Sciences	GCA_000583235.1	identical	ftp://ftp.ncbi.nlm.nih.gov/genomes/all/GCF/000/583/235/GCF_000583235.1_ASM58323v1
GCF_000583255.1	PRJNA224116	SAMN02567754	JFCY00000000.1	na	1310811	470	Acinetobacter baumannii 458282	strain=458282		latest	Contig	Major	Full	2014/02/28	ASM58325v1	Institute for Genome Sciences	GCA_000583255.1	identical	ftp://ftp.ncbi.nlm.nih.gov/genomes/all/GCF/000/583/255/GCF_000583255.1_ASM58325v1
GCF_000583275.1	PRJNA224116	SAMN02567757	JFCV00000000.1	na	1310813	470	Acinetobacter baumannii 722310	strain=722310		latest	Contig	Major	Full	2014/02/28	ASM58327v1	Institute for Genome Sciences	GCA_000583275.1	identical	ftp://ftp.ncbi.nlm.nih.gov/genomes/all/GCF/000/583/275/GCF_000583275.1_ASM58327v1
GCF_000583295.1	PRJNA224116	SAMN02567755	JFCX00000000.1	na	1310808	470	Acinetobacter baumannii 470922	strain=470922		latest	Contig	Major	Full	2014/02/28	ASM58329v1	Institute for Genome Sciences	GCA_000583295.1	identical	ftp://ftp.ncbi.nlm.nih.gov/genomes/all/GCF/000/583/295/GCF_000583295.1_ASM58329v1
GCF_000583315.1	PRJNA224116	SAMN02567743	JFCS00000000.1	na	1310812	470	Acinetobacter baumannii 1552389	strain=1552389		latest	Contig	Major	Full	2014/02/28	ASM58331v1	Institute for Genome Sciences	GCA_000583315.1	identical	ftp://ftp.ncbi.nlm.nih.gov/genomes/all/GCF/000/583/315/GCF_000583315.1_ASM58331v1
GCF_000583335.1	PRJNA224116	SAMN02567735	JFCT00000000.1	na	1310807	470	Acinetobacter baumannii 1488685	strain=1488685		latest	Contig	Major	Full	2014/02/28	ASM58333v1	Institute for Genome Sciences	GCA_000583335.1	identical	ftp://ftp.ncbi.nlm.nih.gov/genomes/all/GCF/000/583/335/GCF_000583335.1_ASM58333v1
GCF_000583355.1	PRJNA224116	SAMN02567734	JFCU00000000.1	na	1310805	470	Acinetobacter baumannii 1426993	strain=1426993		latest	Contig	Major	Full	2014/02/28	ASM58335v1	Institute for Genome Sciences	GCA_000583355.1	identical	ftp://ftp.ncbi.nlm.nih.gov/genomes/all/GCF/000/583/355/GCF_000583355.1_ASM58335v1
GCF_000583375.1	PRJNA224116	SAMN02567733	JFDB00000000.1	na	1310818	470	Acinetobacter baumannii 121738	strain=121738		latest	Contig	Major	Full	2014/02/28	ASM58337v1	Institute for Genome Sciences	GCA_000583375.1	identical	ftp://ftp.ncbi.nlm.nih.gov/genomes/all/GCF/000/583/375/GCF_000583375.1_ASM58337v1
GCF_000583415.1	PRJNA224116	SAMN02567756	JFCW00000000.1	na	1310828	470	Acinetobacter baumannii 472237-120	strain=472237-120		latest	Contig	Major	Full	2014/02/28	ASM58341v1	Institute for Genome Sciences	GCA_000583415.1	identical	ftp://ftp.ncbi.nlm.nih.gov/genomes/all/GCF/000/583/415/GCF_000583415.1_ASM58341v1
GCF_000583435.1	PRJNA224116	SAMN02567751	JFDC00000000.1	na	1310842	470	Acinetobacter baumannii 24860_8	strain=24860_8		latest	Contig	Major	Full	2014/02/28	ASM58343v1	Institute for Genome Sciences	GCA_000583435.1	identical	ftp://ftp.ncbi.nlm.nih.gov/genomes/all/GCF/000/583/435/GCF_000583435.1_ASM58343v1
GCF_000583455.1	PRJNA224116	SAMN02567758	JFDK00000000.1	na	1310810	470	Acinetobacter baumannii 7893	strain=7893		latest	Contig	Major	Full	2014/02/28	ASM58345v1	Institute for Genome Sciences	GCA_000583455.1	identical	ftp://ftp.ncbi.nlm.nih.gov/genomes/all/GCF/000/583/455/GCF_000583455.1_ASM58345v1
GCF_000583475.1	PRJNA224116	SAMN02567744	JFDJ00000000.1	na	1310854	470	Acinetobacter baumannii 24812_10	strain=24812_10		latest	Contig	Major	Full	2014/02/28	ASM58347v1	Institute for Genome Sciences	GCA_000583475.1	identical	ftp://ftp.ncbi.nlm.nih.gov/genomes/all/GCF/000/583/475/GCF_000583475.1_ASM58347v1
GCF_000583495.1	PRJNA224116	SAMN02567745	JFDI00000000.1	na	1310848	470	Acinetobacter baumannii 24812_4	strain=24812_4		latest	Contig	Major	Full	2014/02/28	ASM58349v1	Institute for Genome Sciences	GCA_000583495.1	identical	ftp://ftp.ncbi.nlm.nih.gov/genomes/all/GCF/000/583/495/GCF_000583495.1_ASM58349v1
GCF_000583515.1	PRJNA224116	SAMN02567746	JFDH00000000.1	na	1310850	470	Acinetobacter baumannii 24812_6	strain=24812_6		latest	Contig	Major	Full	2014/02/28	ASM58351v1	Institute for Genome Sciences	GCA_000583515.1	identical	ftp://ftp.ncbi.nlm.nih.gov/genomes/all/GCF/000/583/515/GCF_000583515.1_ASM58351v1
GCF_000583535.1	PRJNA224116	SAMN02567747	JFDG00000000.1	na	1310844	470	Acinetobacter baumannii 24860_10	strain=24860_10		latest	Contig	Major	Full	2014/02/28	ASM58353v1	Institute for Genome Sciences	GCA_000583535.1	identical	ftp://ftp.ncbi.nlm.nih.gov/genomes/all/GCF/000/583/535/GCF_000583535.1_ASM58353v1
GCF_000583555.1	PRJNA224116	SAMN02567748	JFDF00000000.1	na	1310836	470	Acinetobacter baumannii 24860_2	strain=24860_2		latest	Contig	Major	Full	2014/02/28	ASM58355v1	Institute for Genome Sciences	GCA_000583555.1	identical	ftp://ftp.ncbi.nlm.nih.gov/genomes/all/GCF/000/583/555/GCF_000583555.1_ASM58355v1
GCF_000583575.1	PRJNA224116	SAMN02567749	JFDE00000000.1	na	1310838	470	Acinetobacter baumannii 24860_4	strain=24860_4		latest	Contig	Major	Full	2014/02/28	ASM58357v1	Institute for Genome Sciences	GCA_000583575.1	identical	ftp://ftp.ncbi.nlm.nih.gov/genomes/all/GCF/000/583/575/GCF_000583575.1_ASM58357v1
GCF_000583595.1	PRJNA224116	SAMN02567750	JFDD00000000.1	na	1310841	470	Acinetobacter baumannii 24860_7	strain=24860_7		latest	Contig	Major	Full	2014/02/28	ASM58359v1	Institute for Genome Sciences	GCA_000583595.1	identical	ftp://ftp.ncbi.nlm.nih.gov/genomes/all/GCF/000/583/595/GCF_000583595.1_ASM58359v1
GCF_000584035.1	PRJNA224116	SAMN02404492	JFFG00000000.1	na	1310746	470	Acinetobacter baumannii 1287985	strain=1287985		latest	Contig	Major	Full	2014/03/03	ASM58403v1	Institute for Genome Sciences	GCA_000584035.1	identical	ftp://ftp.ncbi.nlm.nih.gov/genomes/all/GCF/000/584/035/GCF_000584035.1_ASM58403v1
GCF_000584055.1	PRJNA224116	SAMN02404540	JFFE00000000.1	na	1310741	470	Acinetobacter baumannii 73736	strain=73736		latest	Contig	Major	Full	2014/03/03	ASM58405v1	Institute for Genome Sciences	GCA_000584055.1	identical	ftp://ftp.ncbi.nlm.nih.gov/genomes/all/GCF/000/584/055/GCF_000584055.1_ASM58405v1
GCF_000584075.1	PRJNA224116	SAMN02404478	JFFF00000000.1	na	1310749	470	Acinetobacter baumannii 10519	strain=10519		latest	Contig	Major	Full	2014/03/03	ASM58407v1	Institute for Genome Sciences	GCA_000584075.1	identical	ftp://ftp.ncbi.nlm.nih.gov/genomes/all/GCF/000/584/075/GCF_000584075.1_ASM58407v1
GCF_000584095.1	PRJNA224116	SAMN02404544	JFFD00000000.1	na	1310748	470	Acinetobacter baumannii 846928	strain=846928		latest	Contig	Major	Full	2014/03/03	ASM58409v1	Institute for Genome Sciences	GCA_000584095.1	identical	ftp://ftp.ncbi.nlm.nih.gov/genomes/all/GCF/000/584/095/GCF_000584095.1_ASM58409v1
GCF_000584115.1	PRJNA224116	SAMN02404546	JFFC00000000.1	na	1310739	470	Acinetobacter baumannii 1045092	strain=1045092		latest	Contig	Major	Full	2014/03/03	ASM58411v1	Institute for Genome Sciences	GCA_000584115.1	identical	ftp://ftp.ncbi.nlm.nih.gov/genomes/all/GCF/000/584/115/GCF_000584115.1_ASM58411v1
GCF_000584135.1	PRJNA224116	SAMN02404545	JFFB00000000.1	na	1310708	470	Acinetobacter baumannii 923118	strain=923118		latest	Contig	Major	Full	2014/03/03	ASM58413v1	Institute for Genome Sciences	GCA_000584135.1	identical	ftp://ftp.ncbi.nlm.nih.gov/genomes/all/GCF/000/584/135/GCF_000584135.1_ASM58413v1
GCF_000584155.1	PRJNA224116	SAMN02404543	JFFA00000000.1	na	1310727	470	Acinetobacter baumannii 836190	strain=836190		latest	Contig	Major	Full	2014/03/03	ASM58415v1	Institute for Genome Sciences	GCA_000584155.1	identical	ftp://ftp.ncbi.nlm.nih.gov/genomes/all/GCF/000/584/155/GCF_000584155.1_ASM58415v1
GCF_000584175.1	PRJNA224116	SAMN02404542	JFEZ00000000.1	na	1310722	470	Acinetobacter baumannii 825610	strain=825610		latest	Contig	Major	Full	2014/03/03	ASM58417v1	Institute for Genome Sciences	GCA_000584175.1	identical	ftp://ftp.ncbi.nlm.nih.gov/genomes/all/GCF/000/584/175/GCF_000584175.1_ASM58417v1
GCF_000584195.1	PRJNA224116	SAMN02404541	JFEY00000000.1	na	1310735	470	Acinetobacter baumannii 737393	strain=737393		latest	Contig	Major	Full	2014/03/03	ASM58419v1	Institute for Genome Sciences	GCA_000584195.1	identical	ftp://ftp.ncbi.nlm.nih.gov/genomes/all/GCF/000/584/195/GCF_000584195.1_ASM58419v1
GCF_000584235.1	PRJNA224116	SAMN02404537	JFEW00000000.1	na	1310712	470	Acinetobacter baumannii 655555	strain=655555		latest	Contig	Major	Full	2014/03/03	ASM58423v1	Institute for Genome Sciences	GCA_000584235.1	identical	ftp://ftp.ncbi.nlm.nih.gov/genomes/all/GCF/000/584/235/GCF_000584235.1_ASM58423v1
GCF_000584275.1	PRJNA224116	SAMN02404535	JFEU00000000.1	na	1310745	470	Acinetobacter baumannii 480175	strain=480175		latest	Contig	Major	Full	2014/03/03	ASM58427v1	Institute for Genome Sciences	GCA_000584275.1	identical	ftp://ftp.ncbi.nlm.nih.gov/genomes/all/GCF/000/584/275/GCF_000584275.1_ASM58427v1
GCF_000584295.1	PRJNA224116	SAMN02404534	JFET00000000.1	na	1310740	470	Acinetobacter baumannii 457946	strain=457946		latest	Contig	Major	Full	2014/03/03	ASM58429v1	Institute for Genome Sciences	GCA_000584295.1	identical	ftp://ftp.ncbi.nlm.nih.gov/genomes/all/GCF/000/584/295/GCF_000584295.1_ASM58429v1
GCF_000584315.1	PRJNA224116	SAMN02404536	JFES00000000.1	na	1310719	470	Acinetobacter baumannii 607805	strain=607805		latest	Contig	Major	Full	2014/03/03	ASM58431v1	Institute for Genome Sciences	GCA_000584315.1	identical	ftp://ftp.ncbi.nlm.nih.gov/genomes/all/GCF/000/584/315/GCF_000584315.1_ASM58431v1
GCF_000584335.1	PRJNA224116	SAMN02404533	JFER00000000.1	na	1310710	470	Acinetobacter baumannii 3390	strain=3390		latest	Contig	Major	Full	2014/03/03	ASM58433v1	Institute for Genome Sciences	GCA_000584335.1	identical	ftp://ftp.ncbi.nlm.nih.gov/genomes/all/GCF/000/584/335/GCF_000584335.1_ASM58433v1
GCF_000584355.1	PRJNA224116	SAMN02404532	JFEQ00000000.1	na	1310707	470	Acinetobacter baumannii 318814	strain=318814		latest	Contig	Major	Full	2014/03/03	ASM58435v1	Institute for Genome Sciences	GCA_000584355.1	identical	ftp://ftp.ncbi.nlm.nih.gov/genomes/all/GCF/000/584/355/GCF_000584355.1_ASM58435v1
GCF_000584395.1	PRJNA224116	SAMN02404531	JFEP00000000.1	na	1310754	470	Acinetobacter baumannii 2887	strain=2887		latest	Contig	Major	Full	2014/03/03	ASM58439v1	Institute for Genome Sciences	GCA_000584395.1	identical	ftp://ftp.ncbi.nlm.nih.gov/genomes/all/GCF/000/584/395/GCF_000584395.1_ASM58439v1
GCF_000584415.1	PRJNA224116	SAMN02404495	JFEF00000000.1	na	1310706	470	Acinetobacter baumannii 1412924	strain=1412924		latest	Contig	Major	Full	2014/03/03	ASM58441v1	Institute for Genome Sciences	GCA_000584415.1	identical	ftp://ftp.ncbi.nlm.nih.gov/genomes/all/GCF/000/584/415/GCF_000584415.1_ASM58441v1
GCF_000584435.1	PRJNA224116	SAMN02404494	JFFU00000000.1	na	1310753	470	Acinetobacter baumannii 1296252	strain=1296252		latest	Contig	Major	Full	2014/03/03	ASM58443v1	Institute for Genome Sciences	GCA_000584435.1	identical	ftp://ftp.ncbi.nlm.nih.gov/genomes/all/GCF/000/584/435/GCF_000584435.1_ASM58443v1
GCF_000584455.1	PRJNA224116	SAMN02404493	JFEE00000000.1	na	1310752	470	Acinetobacter baumannii 1293320	strain=1293320		latest	Contig	Major	Full	2014/03/03	ASM58445v1	Institute for Genome Sciences	GCA_000584455.1	identical	ftp://ftp.ncbi.nlm.nih.gov/genomes/all/GCF/000/584/455/GCF_000584455.1_ASM58445v1
GCF_000584475.1	PRJNA224116	SAMN02404489	JFED00000000.1	na	1310743	470	Acinetobacter baumannii 1264936	strain=1264936		latest	Contig	Major	Full	2014/03/03	ASM58447v1	Institute for Genome Sciences	GCA_000584475.1	identical	ftp://ftp.ncbi.nlm.nih.gov/genomes/all/GCF/000/584/475/GCF_000584475.1_ASM58447v1
GCF_000584495.1	PRJNA224116	SAMN02404485	JFEC00000000.1	na	1310730	470	Acinetobacter baumannii 1207552	strain=1207552		latest	Contig	Major	Full	2014/03/03	ASM58449v1	Institute for Genome Sciences	GCA_000584495.1	identical	ftp://ftp.ncbi.nlm.nih.gov/genomes/all/GCF/000/584/495/GCF_000584495.1_ASM58449v1
GCF_000584515.1	PRJNA224116	SAMN02404484	JFEB00000000.2	na	1310733	470	Acinetobacter baumannii 1195185_11	strain=1195185_11		latest	Contig	Major	Full	2014/03/31	ASM58451v2	Institute for Genome Sciences	GCA_000584515.2	identical	ftp://ftp.ncbi.nlm.nih.gov/genomes/all/GCF/000/584/515/GCF_000584515.1_ASM58451v2
GCF_000584535.1	PRJNA224116	SAMN02404486	JFEA00000000.1	na	1310744	470	Acinetobacter baumannii 1237893	strain=1237893		latest	Contig	Major	Full	2014/03/03	ASM58453v1	Institute for Genome Sciences	GCA_000584535.1	identical	ftp://ftp.ncbi.nlm.nih.gov/genomes/all/GCF/000/584/535/GCF_000584535.1_ASM58453v1
GCF_000584555.1	PRJNA224116	SAMN02404491	JFDZ00000000.1	na	1310732	470	Acinetobacter baumannii 1271651	strain=1271651		latest	Contig	Major	Full	2014/03/03	ASM58455v1	Institute for Genome Sciences	GCA_000584555.1	identical	ftp://ftp.ncbi.nlm.nih.gov/genomes/all/GCF/000/584/555/GCF_000584555.1_ASM58455v1
GCF_000584595.1	PRJNA224116	SAMN02404490	JFDX00000000.1	na	1310737	470	Acinetobacter baumannii 1271213	strain=1271213		latest	Contig	Major	Full	2014/03/03	ASM58459v1	Institute for Genome Sciences	GCA_000584595.1	identical	ftp://ftp.ncbi.nlm.nih.gov/genomes/all/GCF/000/584/595/GCF_000584595.1_ASM58459v1
GCF_000584635.1	PRJNA224116	SAMN02404483	JFDV00000000.1	na	1310742	470	Acinetobacter baumannii 1188188	strain=1188188		latest	Contig	Major	Full	2014/03/03	ASM58463v1	Institute for Genome Sciences	GCA_000584635.1	identical	ftp://ftp.ncbi.nlm.nih.gov/genomes/all/GCF/000/584/635/GCF_000584635.1_ASM58463v1
GCF_000584655.1	PRJNA224116	SAMN02404482	JFDU00000000.1	na	1310731	470	Acinetobacter baumannii 1178044	strain=1178044		latest	Contig	Major	Full	2014/03/03	ASM58465v1	Institute for Genome Sciences	GCA_000584655.1	identical	ftp://ftp.ncbi.nlm.nih.gov/genomes/all/GCF/000/584/655/GCF_000584655.1_ASM58465v1
GCF_000584675.1	PRJNA224116	SAMN02404481	JFDT00000000.1	na	1310747	470	Acinetobacter baumannii 1095464	strain=1095464		latest	Contig	Major	Full	2014/03/03	ASM58467v1	Institute for Genome Sciences	GCA_000584675.1	identical	ftp://ftp.ncbi.nlm.nih.gov/genomes/all/GCF/000/584/675/GCF_000584675.1_ASM58467v1
GCF_000584695.1	PRJNA224116	SAMN02404480	JFDS00000000.1	na	1310750	470	Acinetobacter baumannii 1064293_45	strain=1064293_45		latest	Contig	Major	Full	2014/03/03	ASM58469v1	Institute for Genome Sciences	GCA_000584695.1	identical	ftp://ftp.ncbi.nlm.nih.gov/genomes/all/GCF/000/584/695/GCF_000584695.1_ASM58469v1
GCF_000584715.1	PRJNA224116	SAMN02404479	JFDR00000000.1	na	1310725	470	Acinetobacter baumannii 1062314	strain=1062314		latest	Contig	Major	Full	2014/03/03	ASM58471v1	Institute for Genome Sciences	GCA_000584715.1	identical	ftp://ftp.ncbi.nlm.nih.gov/genomes/all/GCF/000/584/715/GCF_000584715.1_ASM58471v1
GCF_000584735.1	PRJNA224116	SAMN02404477	JFDQ00000000.1	na	1310751	470	Acinetobacter baumannii 1022959	strain=1022959		latest	Contig	Major	Full	2014/03/03	ASM58473v1	Institute for Genome Sciences	GCA_000584735.1	identical	ftp://ftp.ncbi.nlm.nih.gov/genomes/all/GCF/000/584/735/GCF_000584735.1_ASM58473v1
GCF_000584755.1	PRJNA224116	SAMN02404525	JFEK00000000.1	na	1310716	470	Acinetobacter baumannii 1482820	strain=1482820		latest	Contig	Major	Full	2014/03/03	ASM58475v1	Institute for Genome Sciences	GCA_000584755.1	identical	ftp://ftp.ncbi.nlm.nih.gov/genomes/all/GCF/000/584/755/GCF_000584755.1_ASM58475v1
GCF_000584775.1	PRJNA224116	SAMN02404523	JFEH00000000.1	na	1310713	470	Acinetobacter baumannii 1471012	strain=1471012		latest	Contig	Major	Full	2014/03/03	ASM58477v1	Institute for Genome Sciences	GCA_000584775.1	identical	ftp://ftp.ncbi.nlm.nih.gov/genomes/all/GCF/000/584/775/GCF_000584775.1_ASM58477v1
GCF_000584835.1	PRJNA224116	SAMN02404524	JFEJ00000000.1	na	1310718	470	Acinetobacter baumannii 1475764	strain=1475764		latest	Contig	Major	Full	2014/03/03	ASM58483v1	Institute for Genome Sciences	GCA_000584835.1	identical	ftp://ftp.ncbi.nlm.nih.gov/genomes/all/GCF/000/584/835/GCF_000584835.1_ASM58483v1
GCF_000584855.1	PRJNA224116	SAMN02404526	JFEI00000000.1	na	1310721	470	Acinetobacter baumannii 1533268	strain=1533268		latest	Contig	Major	Full	2014/03/03	ASM58485v1	Institute for Genome Sciences	GCA_000584855.1	identical	ftp://ftp.ncbi.nlm.nih.gov/genomes/all/GCF/000/584/855/GCF_000584855.1_ASM58485v1
GCF_000584875.1	PRJNA224116	SAMN02404530	JFEO00000000.1	na	1310738	470	Acinetobacter baumannii 273929	strain=273929		latest	Contig	Major	Full	2014/03/03	ASM58487v1	Institute for Genome Sciences	GCA_000584875.1	identical	ftp://ftp.ncbi.nlm.nih.gov/genomes/all/GCF/000/584/875/GCF_000584875.1_ASM58487v1
GCF_000584895.1	PRJNA224116	SAMN02404529	JFEN00000000.1	na	1310729	470	Acinetobacter baumannii 23671	strain=23671		latest	Contig	Major	Full	2014/03/03	ASM58489v1	Institute for Genome Sciences	GCA_000584895.1	identical	ftp://ftp.ncbi.nlm.nih.gov/genomes/all/GCF/000/584/895/GCF_000584895.1_ASM58489v1
GCF_000586635.1	PRJNA224116	SAMN02437318	JABT00000000.1	na	1434212	470	Acinetobacter baumannii MRSN 57	strain=MRSN 57		latest	Contig	Major	Full	2014/03/11	MRSN57	Walter Reed Army Institute of Research	GCA_000586635.1	identical	ftp://ftp.ncbi.nlm.nih.gov/genomes/all/GCF/000/586/635/GCF_000586635.1_MRSN57
GCF_000586655.1	PRJNA224116	SAMN02437332	JABU00000000.1	na	1409926	470	Acinetobacter baumannii MRSN 58	strain=MRSN 58		latest	Contig	Major	Full	2014/03/11	MRSN58	Walter Reed Army Institute of Research	GCA_000586655.1	identical	ftp://ftp.ncbi.nlm.nih.gov/genomes/all/GCF/000/586/655/GCF_000586655.1_MRSN58
GCF_000587875.1	PRJNA224116	SAMN02415061	JFXU00000000.1	na	1310789	470	Acinetobacter baumannii 145660	strain=145660		latest	Contig	Major	Full	2014/03/11	ASM58787v1	Institute for Genome Sciences	GCA_000587875.1	identical	ftp://ftp.ncbi.nlm.nih.gov/genomes/all/GCF/000/587/875/GCF_000587875.1_ASM58787v1
GCF_000587895.1	PRJNA224116	SAMN02415062	JFXT00000000.1	na	1310799	470	Acinetobacter baumannii 1494580	strain=1494580		latest	Contig	Major	Full	2014/03/11	ASM58789v1	Institute for Genome Sciences	GCA_000587895.1	identical	ftp://ftp.ncbi.nlm.nih.gov/genomes/all/GCF/000/587/895/GCF_000587895.1_ASM58789v1
GCF_000587915.1	PRJNA224116	SAMN02415050	JFXF00000000.1	na	1310765	470	Acinetobacter baumannii 1294222	strain=1294222		latest	Contig	Major	Full	2014/03/11	ASM58791v1	Institute for Genome Sciences	GCA_000587915.1	identical	ftp://ftp.ncbi.nlm.nih.gov/genomes/all/GCF/000/587/915/GCF_000587915.1_ASM58791v1
GCF_000587935.1	PRJNA224116	SAMN02415075	JFXY00000000.1	na	1310757	470	Acinetobacter baumannii 755829	strain=755829		latest	Contig	Major	Full	2014/03/11	ASM58793v1	Institute for Genome Sciences	GCA_000587935.1	identical	ftp://ftp.ncbi.nlm.nih.gov/genomes/all/GCF/000/587/935/GCF_000587935.1_ASM58793v1
GCF_000587955.1	PRJNA224116	SAMN02415063	JFXR00000000.1	na	1310783	470	Acinetobacter baumannii 214216	strain=214216		latest	Contig	Major	Full	2014/03/11	ASM58795v1	Institute for Genome Sciences	GCA_000587955.1	identical	ftp://ftp.ncbi.nlm.nih.gov/genomes/all/GCF/000/587/955/GCF_000587955.1_ASM58795v1
GCF_000587975.1	PRJNA224116	SAMN02415047	JFXA00000000.1	na	1310758	470	Acinetobacter baumannii 1266220	strain=1266220		latest	Contig	Major	Full	2014/03/11	ASM58797v1	Institute for Genome Sciences	GCA_000587975.1	identical	ftp://ftp.ncbi.nlm.nih.gov/genomes/all/GCF/000/587/975/GCF_000587975.1_ASM58797v1
GCF_000588035.1	PRJNA224116	SAMN02415069	JFXQ00000000.1	na	1310786	470	Acinetobacter baumannii 541915	strain=541915		latest	Contig	Major	Full	2014/03/11	ASM58803v1	Institute for Genome Sciences	GCA_000588035.1	identical	ftp://ftp.ncbi.nlm.nih.gov/genomes/all/GCF/000/588/035/GCF_000588035.1_ASM58803v1
GCF_000588055.1	PRJNA224116	SAMN02415067	JFXO00000000.1	na	1310801	470	Acinetobacter baumannii 339786	strain=339786		latest	Contig	Major	Full	2014/03/11	ASM58805v1	Institute for Genome Sciences	GCA_000588055.1	identical	ftp://ftp.ncbi.nlm.nih.gov/genomes/all/GCF/000/588/055/GCF_000588055.1_ASM58805v1
GCF_000588075.1	PRJNA224116	SAMN02415038	JFWR00000000.1	na	1310771	470	Acinetobacter baumannii 1058283	strain=1058283		latest	Contig	Major	Full	2014/03/11	ASM58807v1	Institute for Genome Sciences	GCA_000588075.1	identical	ftp://ftp.ncbi.nlm.nih.gov/genomes/all/GCF/000/588/075/GCF_000588075.1_ASM58807v1
GCF_000588115.1	PRJNA224116	SAMN02415048	JFXE00000000.1	na	1310769	470	Acinetobacter baumannii 1276470-86	strain=1276470-86		latest	Contig	Major	Full	2014/03/11	ASM58811v1	Institute for Genome Sciences	GCA_000588115.1	identical	ftp://ftp.ncbi.nlm.nih.gov/genomes/all/GCF/000/588/115/GCF_000588115.1_ASM58811v1
GCF_000588135.1	PRJNA224116	SAMN02415052	JFXB00000000.1	na	1310770	470	Acinetobacter baumannii 1295549	strain=1295549		latest	Contig	Major	Full	2014/03/11	ASM58813v1	Institute for Genome Sciences	GCA_000588135.1	identical	ftp://ftp.ncbi.nlm.nih.gov/genomes/all/GCF/000/588/135/GCF_000588135.1_ASM58813v1
GCF_000588155.1	PRJNA224116	SAMN02415044	JFWY00000000.1	na	1310774	470	Acinetobacter baumannii 1232509	strain=1232509		latest	Contig	Major	Full	2014/03/11	ASM58815v1	Institute for Genome Sciences	GCA_000588155.1	identical	ftp://ftp.ncbi.nlm.nih.gov/genomes/all/GCF/000/588/155/GCF_000588155.1_ASM58815v1
GCF_000588175.1	PRJNA224116	SAMN02415071	JFXX00000000.1	na	1310755	470	Acinetobacter baumannii 628418	strain=628418		latest	Contig	Major	Full	2014/03/11	ASM58817v1	Institute for Genome Sciences	GCA_000588175.1	identical	ftp://ftp.ncbi.nlm.nih.gov/genomes/all/GCF/000/588/175/GCF_000588175.1_ASM58817v1
GCF_000588195.1	PRJNA224116	SAMN02415065	JFXS00000000.1	na	1310781	470	Acinetobacter baumannii 277047	strain=277047		latest	Contig	Major	Full	2014/03/11	ASM58819v1	Institute for Genome Sciences	GCA_000588195.1	identical	ftp://ftp.ncbi.nlm.nih.gov/genomes/all/GCF/000/588/195/GCF_000588195.1_ASM58819v1
GCF_000588215.1	PRJNA224116	SAMN02415068	JFXP00000000.1	na	1310785	470	Acinetobacter baumannii 466215	strain=466215		latest	Contig	Major	Full	2014/03/11	ASM58821v1	Institute for Genome Sciences	GCA_000588215.1	identical	ftp://ftp.ncbi.nlm.nih.gov/genomes/all/GCF/000/588/215/GCF_000588215.1_ASM58821v1
GCF_000588235.1	PRJNA224116	SAMN02415057	JFXN00000000.1	na	1310798	470	Acinetobacter baumannii 14216	strain=14216		latest	Contig	Major	Full	2014/03/11	ASM58823v1	Institute for Genome Sciences	GCA_000588235.1	identical	ftp://ftp.ncbi.nlm.nih.gov/genomes/all/GCF/000/588/235/GCF_000588235.1_ASM58823v1
GCF_000588275.1	PRJNA224116	SAMN02415070	JFYA00000000.1	na	1310759	470	Acinetobacter baumannii 573719	strain=573719		latest	Contig	Major	Full	2014/03/11	ASM58827v1	Institute for Genome Sciences	GCA_000588275.1	identical	ftp://ftp.ncbi.nlm.nih.gov/genomes/all/GCF/000/588/275/GCF_000588275.1_ASM58827v1
GCF_000588295.1	PRJNA224116	SAMN02415081	JFYH00000000.1	na	1310792	470	Acinetobacter baumannii 981176	strain=981176		latest	Contig	Major	Full	2014/03/11	ASM58829v1	Institute for Genome Sciences	GCA_000588295.1	identical	ftp://ftp.ncbi.nlm.nih.gov/genomes/all/GCF/000/588/295/GCF_000588295.1_ASM58829v1
GCF_000588315.1	PRJNA224116	SAMN02415072	JFYK00000000.1	na	1310787	470	Acinetobacter baumannii 70136	strain=70136		latest	Contig	Major	Full	2014/03/11	ASM58831v1	Institute for Genome Sciences	GCA_000588315.1	identical	ftp://ftp.ncbi.nlm.nih.gov/genomes/all/GCF/000/588/315/GCF_000588315.1_ASM58831v1
GCF_000588355.1	PRJNA224116	SAMN02415082	JFYI00000000.1	na	1310760	470	Acinetobacter baumannii 1406589	strain=1406589		latest	Contig	Major	Full	2014/03/11	ASM58835v1	Institute for Genome Sciences	GCA_000588355.1	identical	ftp://ftp.ncbi.nlm.nih.gov/genomes/all/GCF/000/588/355/GCF_000588355.1_ASM58835v1
GCF_000588375.1	PRJNA224116	SAMN02415083	JFYJ00000000.1	na	1310793	470	Acinetobacter baumannii 98826	strain=98826		latest	Contig	Major	Full	2014/03/11	ASM58837v1	Institute for Genome Sciences	GCA_000588375.1	identical	ftp://ftp.ncbi.nlm.nih.gov/genomes/all/GCF/000/588/375/GCF_000588375.1_ASM58837v1
GCF_000588435.1	PRJNA224116	SAMN02415066	JFXW00000000.1	na	1310794	470	Acinetobacter baumannii 303002	strain=303002		latest	Contig	Major	Full	2014/03/11	ASM58843v1	Institute for Genome Sciences	GCA_000588435.1	identical	ftp://ftp.ncbi.nlm.nih.gov/genomes/all/GCF/000/588/435/GCF_000588435.1_ASM58843v1
GCF_000588455.1	PRJNA224116	SAMN02415040	JFWW00000000.1	na	1310780	470	Acinetobacter baumannii 1117819	strain=1117819		latest	Contig	Major	Full	2014/03/11	ASM58845v1	Institute for Genome Sciences	GCA_000588455.1	identical	ftp://ftp.ncbi.nlm.nih.gov/genomes/all/GCF/000/588/455/GCF_000588455.1_ASM58845v1
GCF_000588475.1	PRJNA224116	SAMN02415079	JFYF00000000.1	na	1310778	470	Acinetobacter baumannii 426863	strain=426863		latest	Contig	Major	Full	2014/03/11	ASM58847v1	Institute for Genome Sciences	GCA_000588475.1	identical	ftp://ftp.ncbi.nlm.nih.gov/genomes/all/GCF/000/588/475/GCF_000588475.1_ASM58847v1
GCF_000588495.1	PRJNA224116	SAMN02415078	JFYE00000000.1	na	1310763	470	Acinetobacter baumannii 213697	strain=213697		latest	Contig	Major	Full	2014/03/11	ASM58849v1	Institute for Genome Sciences	GCA_000588495.1	identical	ftp://ftp.ncbi.nlm.nih.gov/genomes/all/GCF/000/588/495/GCF_000588495.1_ASM58849v1
GCF_000588555.1	PRJNA224116	SAMN02415073	JFYB00000000.1	na	1310803	470	Acinetobacter baumannii 730795	strain=730795		latest	Contig	Major	Full	2014/03/11	ASM58855v1	Institute for Genome Sciences	GCA_000588555.1	identical	ftp://ftp.ncbi.nlm.nih.gov/genomes/all/GCF/000/588/555/GCF_000588555.1_ASM58855v1
GCF_000588575.1	PRJNA224116	SAMN02415059	JFXM00000000.2	na	1310797	470	Acinetobacter baumannii 1428368	strain=1428368		latest	Contig	Major	Full	2014/04/02	ASM58857v2	Institute for Genome Sciences	GCA_000588575.2	identical	ftp://ftp.ncbi.nlm.nih.gov/genomes/all/GCF/000/588/575/GCF_000588575.1_ASM58857v2
GCF_000588615.1	PRJNA224116	SAMN02415042	JFWT00000000.1	na	1310782	470	Acinetobacter baumannii 1170863	strain=1170863		latest	Contig	Major	Full	2014/03/11	ASM58861v1	Institute for Genome Sciences	GCA_000588615.1	identical	ftp://ftp.ncbi.nlm.nih.gov/genomes/all/GCF/000/588/615/GCF_000588615.1_ASM58861v1
GCF_000588635.1	PRJNA224116	SAMN02415045	JFWU00000000.1	na	1310767	470	Acinetobacter baumannii 1237202	strain=1237202		latest	Contig	Major	Full	2014/03/11	ASM58863v1	Institute for Genome Sciences	GCA_000588635.1	identical	ftp://ftp.ncbi.nlm.nih.gov/genomes/all/GCF/000/588/635/GCF_000588635.1_ASM58863v1
GCF_000588655.1	PRJNA224116	SAMN02415039	JFWS00000000.1	na	1310802	470	Acinetobacter baumannii 11126	strain=11126		latest	Contig	Major	Full	2014/03/11	ASM58865v1	Institute for Genome Sciences	GCA_000588655.1	identical	ftp://ftp.ncbi.nlm.nih.gov/genomes/all/GCF/000/588/655/GCF_000588655.1_ASM58865v1
GCF_000588675.1	PRJNA224116	SAMN02415037	JFWQ00000000.1	na	1310784	470	Acinetobacter baumannii 1007214	strain=1007214		latest	Contig	Major	Full	2014/03/11	ASM58867v1	Institute for Genome Sciences	GCA_000588675.1	identical	ftp://ftp.ncbi.nlm.nih.gov/genomes/all/GCF/000/588/675/GCF_000588675.1_ASM58867v1
GCF_000588695.1	PRJNA224116	SAMN02415046	JFWV00000000.1	na	1310777	470	Acinetobacter baumannii 1262761-97	strain=1262761-97		latest	Contig	Major	Full	2014/03/11	ASM58869v1	Institute for Genome Sciences	GCA_000588695.1	identical	ftp://ftp.ncbi.nlm.nih.gov/genomes/all/GCF/000/588/695/GCF_000588695.1_ASM58869v1
GCF_000588735.1	PRJNA224116	SAMN02415060	JFXJ00000000.1	na	1310775	470	Acinetobacter baumannii 1392509	strain=1392509		latest	Contig	Major	Full	2014/03/11	ASM58873v1	Institute for Genome Sciences	GCA_000588735.1	identical	ftp://ftp.ncbi.nlm.nih.gov/genomes/all/GCF/000/588/735/GCF_000588735.1_ASM58873v1
GCF_000588755.1	PRJNA224116	SAMN02415053	JFXH00000000.1	na	1310762	470	Acinetobacter baumannii 1391434	strain=1391434		latest	Contig	Major	Full	2014/03/11	ASM58875v1	Institute for Genome Sciences	GCA_000588755.1	identical	ftp://ftp.ncbi.nlm.nih.gov/genomes/all/GCF/000/588/755/GCF_000588755.1_ASM58875v1
GCF_000588775.1	PRJNA224116	SAMN02415056	JFWZ00000000.1	na	1310776	470	Acinetobacter baumannii 1413735	strain=1413735		latest	Contig	Major	Full	2014/03/11	ASM58877v1	Institute for Genome Sciences	GCA_000588775.1	identical	ftp://ftp.ncbi.nlm.nih.gov/genomes/all/GCF/000/588/775/GCF_000588775.1_ASM58877v1
GCF_000588795.1	PRJNA224116	SAMN02415055	JFXK00000000.1	na	1310796	470	Acinetobacter baumannii 1406182	strain=1406182		latest	Contig	Major	Full	2014/03/11	ASM58879v1	Institute for Genome Sciences	GCA_000588795.1	identical	ftp://ftp.ncbi.nlm.nih.gov/genomes/all/GCF/000/588/795/GCF_000588795.1_ASM58879v1
GCF_000588815.1	PRJNA224116	SAMN02415054	JFXI00000000.1	na	1310768	470	Acinetobacter baumannii 1397513	strain=1397513		latest	Contig	Major	Full	2014/03/11	ASM58881v1	Institute for Genome Sciences	GCA_000588815.1	identical	ftp://ftp.ncbi.nlm.nih.gov/genomes/all/GCF/000/588/815/GCF_000588815.1_ASM58881v1
GCF_000588895.1	PRJNA224116	SAMN02570429	JFVA00000000.1	na	1310893	470	Acinetobacter baumannii 44895_9	strain=44895_9		latest	Contig	Major	Full	2014/03/11	ASM58889v1	Institute for Genome Sciences	GCA_000588895.1	identical	ftp://ftp.ncbi.nlm.nih.gov/genomes/all/GCF/000/588/895/GCF_000588895.1_ASM58889v1
GCF_000588915.1	PRJNA224116	SAMN02570428	JFVB00000000.1	na	1310892	470	Acinetobacter baumannii 44895_8	strain=44895_8		latest	Contig	Major	Full	2014/03/11	ASM58891v1	Institute for Genome Sciences	GCA_000588915.1	identical	ftp://ftp.ncbi.nlm.nih.gov/genomes/all/GCF/000/588/915/GCF_000588915.1_ASM58891v1
GCF_000588935.1	PRJNA224116	SAMN02570425	JFVE00000000.1	na	1310888	470	Acinetobacter baumannii 44895_4	strain=44895_4		latest	Contig	Major	Full	2014/03/11	ASM58893v1	Institute for Genome Sciences	GCA_000588935.1	identical	ftp://ftp.ncbi.nlm.nih.gov/genomes/all/GCF/000/588/935/GCF_000588935.1_ASM58893v1
GCF_000588955.1	PRJNA224116	SAMN02570317	JFWG00000000.1	na	1310862	470	Acinetobacter baumannii 24845_8	strain=24845_8		latest	Contig	Major	Full	2014/03/11	ASM58895v1	Institute for Genome Sciences	GCA_000588955.1	identical	ftp://ftp.ncbi.nlm.nih.gov/genomes/all/GCF/000/588/955/GCF_000588955.1_ASM58895v1
GCF_000588975.1	PRJNA224116	SAMN02570310	JFWN00000000.1	na	1310864	470	Acinetobacter baumannii 24845_10	strain=24845_10		latest	Contig	Major	Full	2014/03/11	ASM58897v1	Institute for Genome Sciences	GCA_000588975.1	identical	ftp://ftp.ncbi.nlm.nih.gov/genomes/all/GCF/000/588/975/GCF_000588975.1_ASM58897v1
GCF_000588995.1	PRJNA224116	SAMN02570314	JFWJ00000000.1	na	1310859	470	Acinetobacter baumannii 24845_5	strain=24845_5		latest	Contig	Major	Full	2014/03/11	ASM58899v1	Institute for Genome Sciences	GCA_000588995.1	identical	ftp://ftp.ncbi.nlm.nih.gov/genomes/all/GCF/000/588/995/GCF_000588995.1_ASM58899v1
GCF_000589015.1	PRJNA224116	SAMN02570312	JFWL00000000.1	na	1310857	470	Acinetobacter baumannii 24845_3	strain=24845_3		latest	Contig	Major	Full	2014/03/11	ASM58901v1	Institute for Genome Sciences	GCA_000589015.1	identical	ftp://ftp.ncbi.nlm.nih.gov/genomes/all/GCF/000/589/015/GCF_000589015.1_ASM58901v1
GCF_000589035.1	PRJNA224116	SAMN02570313	JFWK00000000.1	na	1310858	470	Acinetobacter baumannii 24845_4	strain=24845_4		latest	Contig	Major	Full	2014/03/11	ASM58903v1	Institute for Genome Sciences	GCA_000589035.1	identical	ftp://ftp.ncbi.nlm.nih.gov/genomes/all/GCF/000/589/035/GCF_000589035.1_ASM58903v1
GCF_000589055.1	PRJNA224116	SAMN02570319	JFWF00000000.1	na	1310863	470	Acinetobacter baumannii 24845_9	strain=24845_9		latest	Contig	Major	Full	2014/03/11	ASM58905v1	Institute for Genome Sciences	GCA_000589055.1	identical	ftp://ftp.ncbi.nlm.nih.gov/genomes/all/GCF/000/589/055/GCF_000589055.1_ASM58905v1
GCF_000589075.1	PRJNA224116	SAMN02570333	JFVS00000000.1	na	1310870	470	Acinetobacter baumannii 25307_6	strain=25307_6		latest	Contig	Major	Full	2014/03/11	ASM58907v1	Institute for Genome Sciences	GCA_000589075.1	identical	ftp://ftp.ncbi.nlm.nih.gov/genomes/all/GCF/000/589/075/GCF_000589075.1_ASM58907v1
GCF_000589095.1	PRJNA224116	SAMN02570334	JFVR00000000.1	na	1310872	470	Acinetobacter baumannii 25307_8	strain=25307_8		latest	Contig	Major	Full	2014/03/11	ASM58909v1	Institute for Genome Sciences	GCA_000589095.1	identical	ftp://ftp.ncbi.nlm.nih.gov/genomes/all/GCF/000/589/095/GCF_000589095.1_ASM58909v1
GCF_000589195.1	PRJNA224116	SAMN02570316	JFWH00000000.1	na	1310861	470	Acinetobacter baumannii 24845_7	strain=24845_7		latest	Contig	Major	Full	2014/03/11	ASM58919v1	Institute for Genome Sciences	GCA_000589195.1	identical	ftp://ftp.ncbi.nlm.nih.gov/genomes/all/GCF/000/589/195/GCF_000589195.1_ASM58919v1
GCF_000589275.1	PRJNA224116	SAMN02570343	JFVI00000000.1	na	1310894	470	Acinetobacter baumannii 44895_10	strain=44895_10		latest	Contig	Major	Full	2014/03/11	ASM58927v1	Institute for Genome Sciences	GCA_000589275.1	identical	ftp://ftp.ncbi.nlm.nih.gov/genomes/all/GCF/000/589/275/GCF_000589275.1_ASM58927v1
GCF_000589295.1	PRJNA224116	SAMN02570344	JFVH00000000.1	na	1310885	470	Acinetobacter baumannii 44895_1	strain=44895_1		latest	Contig	Major	Full	2014/03/11	ASM58929v1	Institute for Genome Sciences	GCA_000589295.1	identical	ftp://ftp.ncbi.nlm.nih.gov/genomes/all/GCF/000/589/295/GCF_000589295.1_ASM58929v1
GCF_000589315.1	PRJNA224116	SAMN02570423	JFVG00000000.1	na	1310886	470	Acinetobacter baumannii 44895_2	strain=44895_2		latest	Contig	Major	Full	2014/03/11	ASM58931v1	Institute for Genome Sciences	GCA_000589315.1	identical	ftp://ftp.ncbi.nlm.nih.gov/genomes/all/GCF/000/589/315/GCF_000589315.1_ASM58931v1
GCF_000589355.1	PRJNA224116	SAMN02570326	JFVX00000000.1	na	1310882	470	Acinetobacter baumannii 25253_8	strain=25253_8		latest	Contig	Major	Full	2014/03/11	ASM58935v1	Institute for Genome Sciences	GCA_000589355.1	identical	ftp://ftp.ncbi.nlm.nih.gov/genomes/all/GCF/000/589/355/GCF_000589355.1_ASM58935v1
GCF_000589375.1	PRJNA224116	SAMN02570327	JFWO00000000.1	na	1310865	470	Acinetobacter baumannii 25307_1	strain=25307_1		latest	Contig	Major	Full	2014/03/11	ASM58937v1	Institute for Genome Sciences	GCA_000589375.1	identical	ftp://ftp.ncbi.nlm.nih.gov/genomes/all/GCF/000/589/375/GCF_000589375.1_ASM58937v1
GCF_000589395.1	PRJNA224116	SAMN02570328	JFVW00000000.1	na	1310866	470	Acinetobacter baumannii 25307_2	strain=25307_2		latest	Contig	Major	Full	2014/03/11	ASM58939v1	Institute for Genome Sciences	GCA_000589395.1	identical	ftp://ftp.ncbi.nlm.nih.gov/genomes/all/GCF/000/589/395/GCF_000589395.1_ASM58939v1
GCF_000589415.1	PRJNA224116	SAMN02570329	JFVV00000000.1	na	1310867	470	Acinetobacter baumannii 25307_3	strain=25307_3		latest	Contig	Major	Full	2014/03/11	ASM58941v1	Institute for Genome Sciences	GCA_000589415.1	identical	ftp://ftp.ncbi.nlm.nih.gov/genomes/all/GCF/000/589/415/GCF_000589415.1_ASM58941v1
GCF_000589435.1	PRJNA224116	SAMN02570331	JFVU00000000.1	na	1310868	470	Acinetobacter baumannii 25307_4	strain=25307_4		latest	Contig	Major	Full	2014/03/11	ASM58943v1	Institute for Genome Sciences	GCA_000589435.1	identical	ftp://ftp.ncbi.nlm.nih.gov/genomes/all/GCF/000/589/435/GCF_000589435.1_ASM58943v1
GCF_000589455.1	PRJNA224116	SAMN02570332	JFVT00000000.1	na	1310869	470	Acinetobacter baumannii 25307_5	strain=25307_5		latest	Contig	Major	Full	2014/03/11	ASM58945v1	Institute for Genome Sciences	GCA_000589455.1	identical	ftp://ftp.ncbi.nlm.nih.gov/genomes/all/GCF/000/589/455/GCF_000589455.1_ASM58945v1
GCF_000589475.1	PRJNA224116	SAMN02570315	JFWI00000000.1	na	1310860	470	Acinetobacter baumannii 24845_6	strain=24845_6		latest	Contig	Major	Full	2014/03/11	ASM58947v1	Institute for Genome Sciences	GCA_000589475.1	identical	ftp://ftp.ncbi.nlm.nih.gov/genomes/all/GCF/000/589/475/GCF_000589475.1_ASM58947v1
GCF_000589495.1	PRJNA224116	SAMN02570311	JFWM00000000.1	na	1310855	470	Acinetobacter baumannii 24845_1	strain=24845_1		latest	Contig	Major	Full	2014/03/11	ASM58949v1	Institute for Genome Sciences	GCA_000589495.1	identical	ftp://ftp.ncbi.nlm.nih.gov/genomes/all/GCF/000/589/495/GCF_000589495.1_ASM58949v1
GCF_000589515.1	PRJNA224116	SAMN02570318	JFWD00000000.1	na	1310875	470	Acinetobacter baumannii 25253_1	strain=25253_1		latest	Contig	Major	Full	2014/03/11	ASM58951v1	Institute for Genome Sciences	GCA_000589515.1	identical	ftp://ftp.ncbi.nlm.nih.gov/genomes/all/GCF/000/589/515/GCF_000589515.1_ASM58951v1
GCF_000589535.1	PRJNA224116	SAMN02570320	JFWE00000000.1	na	1310884	470	Acinetobacter baumannii 25253_10	strain=25253_10		latest	Contig	Major	Full	2014/03/11	ASM58953v1	Institute for Genome Sciences	GCA_000589535.1	identical	ftp://ftp.ncbi.nlm.nih.gov/genomes/all/GCF/000/589/535/GCF_000589535.1_ASM58953v1
GCF_000589555.1	PRJNA224116	SAMN02570321	JFWC00000000.1	na	1310877	470	Acinetobacter baumannii 25253_3	strain=25253_3		latest	Contig	Major	Full	2014/03/11	ASM58955v1	Institute for Genome Sciences	GCA_000589555.1	identical	ftp://ftp.ncbi.nlm.nih.gov/genomes/all/GCF/000/589/555/GCF_000589555.1_ASM58955v1
GCF_000589575.1	PRJNA224116	SAMN02570322	JFWB00000000.1	na	1310878	470	Acinetobacter baumannii 25253_4	strain=25253_4		latest	Contig	Major	Full	2014/03/11	ASM58957v1	Institute for Genome Sciences	GCA_000589575.1	identical	ftp://ftp.ncbi.nlm.nih.gov/genomes/all/GCF/000/589/575/GCF_000589575.1_ASM58957v1
GCF_000589595.1	PRJNA224116	SAMN02570323	JFWA00000000.1	na	1310879	470	Acinetobacter baumannii 25253_5	strain=25253_5		latest	Contig	Major	Full	2014/03/11	ASM58959v1	Institute for Genome Sciences	GCA_000589595.1	identical	ftp://ftp.ncbi.nlm.nih.gov/genomes/all/GCF/000/589/595/GCF_000589595.1_ASM58959v1
GCF_000589615.1	PRJNA224116	SAMN02570324	JFVZ00000000.1	na	1310880	470	Acinetobacter baumannii 25253_6	strain=25253_6		latest	Contig	Major	Full	2014/03/11	ASM58961v1	Institute for Genome Sciences	GCA_000589615.1	identical	ftp://ftp.ncbi.nlm.nih.gov/genomes/all/GCF/000/589/615/GCF_000589615.1_ASM58961v1
GCF_000589635.1	PRJNA224116	SAMN02570325	JFVY00000000.1	na	1310881	470	Acinetobacter baumannii 25253_7	strain=25253_7		latest	Contig	Major	Full	2014/03/11	ASM58963v1	Institute for Genome Sciences	GCA_000589635.1	identical	ftp://ftp.ncbi.nlm.nih.gov/genomes/all/GCF/000/589/635/GCF_000589635.1_ASM58963v1
GCF_000589655.1	PRJNA224116	SAMN02570434	JFUV00000000.1	na	1310900	470	Acinetobacter baumannii 45002_6	strain=45002_6		latest	Contig	Major	Full	2014/03/11	ASM58965v1	Institute for Genome Sciences	GCA_000589655.1	identical	ftp://ftp.ncbi.nlm.nih.gov/genomes/all/GCF/000/589/655/GCF_000589655.1_ASM58965v1
GCF_000589675.1	PRJNA224116	SAMN02570435	JFUU00000000.1	na	1310901	470	Acinetobacter baumannii 45002_7	strain=45002_7		latest	Contig	Major	Full	2014/03/11	ASM58967v1	Institute for Genome Sciences	GCA_000589675.1	identical	ftp://ftp.ncbi.nlm.nih.gov/genomes/all/GCF/000/589/675/GCF_000589675.1_ASM58967v1
GCF_000589695.1	PRJNA224116	SAMN02570436	JFUT00000000.1	na	1310902	470	Acinetobacter baumannii 45002_8	strain=45002_8		latest	Contig	Major	Full	2014/03/11	ASM58969v1	Institute for Genome Sciences	GCA_000589695.1	identical	ftp://ftp.ncbi.nlm.nih.gov/genomes/all/GCF/000/589/695/GCF_000589695.1_ASM58969v1
GCF_000589715.1	PRJNA224116	SAMN02570426	JFVD00000000.1	na	1310889	470	Acinetobacter baumannii 44895_5	strain=44895_5		latest	Contig	Major	Full	2014/03/11	ASM58971v1	Institute for Genome Sciences	GCA_000589715.1	identical	ftp://ftp.ncbi.nlm.nih.gov/genomes/all/GCF/000/589/715/GCF_000589715.1_ASM58971v1
GCF_000589735.1	PRJNA224116	SAMN02570427	JFVC00000000.1	na	1310890	470	Acinetobacter baumannii 44895_6	strain=44895_6		latest	Contig	Major	Full	2014/03/11	ASM58973v1	Institute for Genome Sciences	GCA_000589735.1	identical	ftp://ftp.ncbi.nlm.nih.gov/genomes/all/GCF/000/589/735/GCF_000589735.1_ASM58973v1
GCF_000589755.1	PRJNA224116	SAMN02570433	JFUW00000000.1	na	1310899	470	Acinetobacter baumannii 45002_5	strain=45002_5		latest	Contig	Major	Full	2014/03/11	ASM58975v1	Institute for Genome Sciences	GCA_000589755.1	identical	ftp://ftp.ncbi.nlm.nih.gov/genomes/all/GCF/000/589/755/GCF_000589755.1_ASM58975v1
GCF_000589775.1	PRJNA224116	SAMN02570430	JFUZ00000000.1	na	1310904	470	Acinetobacter baumannii 45002_10	strain=45002_10		latest	Contig	Major	Full	2014/03/11	ASM58977v1	Institute for Genome Sciences	GCA_000589775.1	identical	ftp://ftp.ncbi.nlm.nih.gov/genomes/all/GCF/000/589/775/GCF_000589775.1_ASM58977v1
GCF_000589795.1	PRJNA224116	SAMN02570431	JFUY00000000.1	na	1310897	470	Acinetobacter baumannii 45002_3	strain=45002_3		latest	Contig	Major	Full	2014/03/11	ASM58979v1	Institute for Genome Sciences	GCA_000589795.1	identical	ftp://ftp.ncbi.nlm.nih.gov/genomes/all/GCF/000/589/795/GCF_000589795.1_ASM58979v1
GCF_000589815.1	PRJNA224116	SAMN02570432	JFUX00000000.1	na	1310898	470	Acinetobacter baumannii 45002_4	strain=45002_4		latest	Contig	Major	Full	2014/03/11	ASM58981v1	Institute for Genome Sciences	GCA_000589815.1	identical	ftp://ftp.ncbi.nlm.nih.gov/genomes/all/GCF/000/589/815/GCF_000589815.1_ASM58981v1
GCF_000589835.1	PRJNA224116	SAMN02570424	JFVF00000000.1	na	1310887	470	Acinetobacter baumannii 44895_3	strain=44895_3		latest	Contig	Major	Full	2014/03/11	ASM58983v1	Institute for Genome Sciences	GCA_000589835.1	identical	ftp://ftp.ncbi.nlm.nih.gov/genomes/all/GCF/000/589/835/GCF_000589835.1_ASM58983v1
GCF_000591575.1	PRJNA224116	SAMN02614550	JGAH00000000.1	na	1310948	470	Acinetobacter baumannii 24975_4	strain=24975_4		latest	Contig	Major	Full	2014/03/18	ASM59157v1	Institute for Genome Sciences	GCA_000591575.1	identical	ftp://ftp.ncbi.nlm.nih.gov/genomes/all/GCF/000/591/575/GCF_000591575.1_ASM59157v1
GCF_000591595.1	PRJNA224116	SAMN02614555	JGAC00000000.1	na	1310956	470	Acinetobacter baumannii 25561_2	strain=25561_2		latest	Contig	Major	Full	2014/03/18	ASM59159v1	Institute for Genome Sciences	GCA_000591595.1	identical	ftp://ftp.ncbi.nlm.nih.gov/genomes/all/GCF/000/591/595/GCF_000591595.1_ASM59159v1
GCF_000591615.1	PRJNA224116	SAMN02614557	JGAB00000000.1	na	1310961	470	Acinetobacter baumannii 25561_7	strain=25561_7		latest	Contig	Major	Full	2014/03/18	ASM59161v1	Institute for Genome Sciences	GCA_000591615.1	identical	ftp://ftp.ncbi.nlm.nih.gov/genomes/all/GCF/000/591/615/GCF_000591615.1_ASM59161v1
GCF_000591635.1	PRJNA224116	SAMN02614554	JGAD00000000.1	na	1310955	470	Acinetobacter baumannii 25561_1	strain=25561_1		latest	Contig	Major	Full	2014/03/18	ASM59163v1	Institute for Genome Sciences	GCA_000591635.1	identical	ftp://ftp.ncbi.nlm.nih.gov/genomes/all/GCF/000/591/635/GCF_000591635.1_ASM59163v1
GCF_000591655.1	PRJNA224116	SAMN02614552	JGAF00000000.1	na	1310951	470	Acinetobacter baumannii 24975_7	strain=24975_7		latest	Contig	Major	Full	2014/03/18	ASM59165v1	Institute for Genome Sciences	GCA_000591655.1	identical	ftp://ftp.ncbi.nlm.nih.gov/genomes/all/GCF/000/591/655/GCF_000591655.1_ASM59165v1
GCF_000591675.1	PRJNA224116	SAMN02614553	JGAE00000000.1	na	1310953	470	Acinetobacter baumannii 24975_9	strain=24975_9		latest	Contig	Major	Full	2014/03/18	ASM59167v1	Institute for Genome Sciences	GCA_000591675.1	identical	ftp://ftp.ncbi.nlm.nih.gov/genomes/all/GCF/000/591/675/GCF_000591675.1_ASM59167v1
GCF_000591695.1	PRJNA224116	SAMN02614549	JGAJ00000000.1	na	1310944	470	Acinetobacter baumannii 25935_10	strain=25935_10		latest	Contig	Major	Full	2014/03/18	ASM59169v1	Institute for Genome Sciences	GCA_000591695.1	identical	ftp://ftp.ncbi.nlm.nih.gov/genomes/all/GCF/000/591/695/GCF_000591695.1_ASM59169v1
GCF_000591715.1	PRJNA224116	SAMN02644678	JGBU00000000.1	na	1310992	470	Acinetobacter baumannii 44327_8	strain=44327_8		latest	Contig	Major	Full	2014/03/18	ASM59171v1	Institute for Genome Sciences	GCA_000591715.1	identical	ftp://ftp.ncbi.nlm.nih.gov/genomes/all/GCF/000/591/715/GCF_000591715.1_ASM59171v1
GCF_000591735.1	PRJNA224116	SAMN02644674	JGBY00000000.1	na	1310986	470	Acinetobacter baumannii 44327_2	strain=44327_2		latest	Contig	Major	Full	2014/03/18	ASM59173v1	Institute for Genome Sciences	GCA_000591735.1	identical	ftp://ftp.ncbi.nlm.nih.gov/genomes/all/GCF/000/591/735/GCF_000591735.1_ASM59173v1
GCF_000591755.1	PRJNA224116	SAMN02644671	JGCB00000000.1	na	1310971	470	Acinetobacter baumannii 25750_7	strain=25750_7		latest	Contig	Major	Full	2014/03/18	ASM59175v1	Institute for Genome Sciences	GCA_000591755.1	identical	ftp://ftp.ncbi.nlm.nih.gov/genomes/all/GCF/000/591/755/GCF_000591755.1_ASM59175v1
GCF_000591775.1	PRJNA224116	SAMN02644672	JGCA00000000.1	na	1310972	470	Acinetobacter baumannii 25750_8	strain=25750_8		latest	Contig	Major	Full	2014/03/18	ASM59177v1	Institute for Genome Sciences	GCA_000591775.1	identical	ftp://ftp.ncbi.nlm.nih.gov/genomes/all/GCF/000/591/775/GCF_000591775.1_ASM59177v1
GCF_000591795.1	PRJNA224116	SAMN02614551	JGAG00000000.1	na	1310949	470	Acinetobacter baumannii 24975_5	strain=24975_5		latest	Contig	Major	Full	2014/03/18	ASM59179v1	Institute for Genome Sciences	GCA_000591795.1	identical	ftp://ftp.ncbi.nlm.nih.gov/genomes/all/GCF/000/591/795/GCF_000591795.1_ASM59179v1
GCF_000591815.1	PRJNA224116	SAMN02644677	JGBV00000000.1	na	1310991	470	Acinetobacter baumannii 44327_7	strain=44327_7		latest	Contig	Major	Full	2014/03/18	ASM59181v1	Institute for Genome Sciences	GCA_000591815.1	identical	ftp://ftp.ncbi.nlm.nih.gov/genomes/all/GCF/000/591/815/GCF_000591815.1_ASM59181v1
GCF_000591835.1	PRJNA224116	SAMN02644673	JGBZ00000000.1	na	1310985	470	Acinetobacter baumannii 44327_1	strain=44327_1		latest	Contig	Major	Full	2014/03/18	ASM59183v1	Institute for Genome Sciences	GCA_000591835.1	identical	ftp://ftp.ncbi.nlm.nih.gov/genomes/all/GCF/000/591/835/GCF_000591835.1_ASM59183v1
GCF_000591855.1	PRJNA224116	SAMN02644675	JGBX00000000.1	na	1310988	470	Acinetobacter baumannii 44327_4	strain=44327_4		latest	Contig	Major	Full	2014/03/18	ASM59185v1	Institute for Genome Sciences	GCA_000591855.1	identical	ftp://ftp.ncbi.nlm.nih.gov/genomes/all/GCF/000/591/855/GCF_000591855.1_ASM59185v1
GCF_000591875.1	PRJNA224116	SAMN02644676	JGBW00000000.1	na	1310989	470	Acinetobacter baumannii 44327_5	strain=44327_5		latest	Contig	Major	Full	2014/03/18	ASM59187v1	Institute for Genome Sciences	GCA_000591875.1	identical	ftp://ftp.ncbi.nlm.nih.gov/genomes/all/GCF/000/591/875/GCF_000591875.1_ASM59187v1
GCF_000591895.1	PRJNA224116	SAMN02644691	JGBJ00000000.1	na	1311004	470	Acinetobacter baumannii 44857_10	strain=44857_10		latest	Contig	Major	Full	2014/03/18	ASM59189v1	Institute for Genome Sciences	GCA_000591895.1	identical	ftp://ftp.ncbi.nlm.nih.gov/genomes/all/GCF/000/591/895/GCF_000591895.1_ASM59189v1
GCF_000591915.1	PRJNA224116	SAMN02644692	JGBI00000000.1	na	1311003	470	Acinetobacter baumannii 44857_9	strain=44857_9		latest	Contig	Major	Full	2014/03/18	ASM59191v1	Institute for Genome Sciences	GCA_000591915.1	identical	ftp://ftp.ncbi.nlm.nih.gov/genomes/all/GCF/000/591/915/GCF_000591915.1_ASM59191v1
GCF_000591935.1	PRJNA224116	SAMN02644690	JGBH00000000.1	na	1310990	470	Acinetobacter baumannii 44327_6	strain=44327_6		latest	Contig	Major	Full	2014/03/18	ASM59193v1	Institute for Genome Sciences	GCA_000591935.1	identical	ftp://ftp.ncbi.nlm.nih.gov/genomes/all/GCF/000/591/935/GCF_000591935.1_ASM59193v1
GCF_000591955.1	PRJNA224116	SAMN02644689	JGBK00000000.1	na	1310983	470	Acinetobacter baumannii 44467_9	strain=44467_9		latest	Contig	Major	Full	2014/03/18	ASM59195v1	Institute for Genome Sciences	GCA_000591955.1	identical	ftp://ftp.ncbi.nlm.nih.gov/genomes/all/GCF/000/591/955/GCF_000591955.1_ASM59195v1
GCF_000591975.1	PRJNA224116	SAMN02614539	JGAS00000000.1	na	1310934	470	Acinetobacter baumannii 25691_10	strain=25691_10		latest	Contig	Major	Full	2014/03/18	ASM59197v1	Institute for Genome Sciences	GCA_000591975.1	identical	ftp://ftp.ncbi.nlm.nih.gov/genomes/all/GCF/000/591/975/GCF_000591975.1_ASM59197v1
GCF_000591995.1	PRJNA224116	SAMN02614527	JGBE00000000.1	na	1310916	470	Acinetobacter baumannii 25766_2	strain=25766_2		latest	Contig	Major	Full	2014/03/18	ASM59199v1	Institute for Genome Sciences	GCA_000591995.1	identical	ftp://ftp.ncbi.nlm.nih.gov/genomes/all/GCF/000/591/995/GCF_000591995.1_ASM59199v1
GCF_000592015.1	PRJNA224116	SAMN02614528	JGBD00000000.1	na	1310917	470	Acinetobacter baumannii 25766_3	strain=25766_3		latest	Contig	Major	Full	2014/03/18	ASM59201v1	Institute for Genome Sciences	GCA_000592015.1	identical	ftp://ftp.ncbi.nlm.nih.gov/genomes/all/GCF/000/592/015/GCF_000592015.1_ASM59201v1
GCF_000592035.1	PRJNA224116	SAMN02614547	JGAK00000000.1	na	1310943	470	Acinetobacter baumannii 25935_9	strain=25935_9		latest	Contig	Major	Full	2014/03/18	ASM59203v1	Institute for Genome Sciences	GCA_000592035.1	identical	ftp://ftp.ncbi.nlm.nih.gov/genomes/all/GCF/000/592/035/GCF_000592035.1_ASM59203v1
GCF_000592055.1	PRJNA224116	SAMN02614548	JGAI00000000.1	na	1310945	470	Acinetobacter baumannii 24975_1	strain=24975_1		latest	Contig	Major	Full	2014/03/18	ASM59205v1	Institute for Genome Sciences	GCA_000592055.1	identical	ftp://ftp.ncbi.nlm.nih.gov/genomes/all/GCF/000/592/055/GCF_000592055.1_ASM59205v1
GCF_000592075.1	PRJNA224116	SAMN02614514	JGBF00000000.1	na	1310915	470	Acinetobacter baumannii 25766_1	strain=25766_1		latest	Contig	Major	Full	2014/03/18	ASM59207v1	Institute for Genome Sciences	GCA_000592075.1	identical	ftp://ftp.ncbi.nlm.nih.gov/genomes/all/GCF/000/592/075/GCF_000592075.1_ASM59207v1
GCF_000592095.1	PRJNA224116	SAMN02614540	JGAR00000000.1	na	1310935	470	Acinetobacter baumannii 25935_1	strain=25935_1		latest	Contig	Major	Full	2014/03/18	ASM59209v1	Institute for Genome Sciences	GCA_000592095.1	identical	ftp://ftp.ncbi.nlm.nih.gov/genomes/all/GCF/000/592/095/GCF_000592095.1_ASM59209v1
GCF_000592115.1	PRJNA224116	SAMN02614541	JGAQ00000000.1	na	1310936	470	Acinetobacter baumannii 25935_2	strain=25935_2		latest	Contig	Major	Full	2014/03/18	ASM59211v1	Institute for Genome Sciences	GCA_000592115.1	identical	ftp://ftp.ncbi.nlm.nih.gov/genomes/all/GCF/000/592/115/GCF_000592115.1_ASM59211v1
GCF_000592135.1	PRJNA224116	SAMN02614542	JGAP00000000.1	na	1310938	470	Acinetobacter baumannii 25935_4	strain=25935_4		latest	Contig	Major	Full	2014/03/18	ASM59213v1	Institute for Genome Sciences	GCA_000592135.1	identical	ftp://ftp.ncbi.nlm.nih.gov/genomes/all/GCF/000/592/135/GCF_000592135.1_ASM59213v1
GCF_000592155.1	PRJNA224116	SAMN02614543	JGAO00000000.1	na	1310939	470	Acinetobacter baumannii 25935_5	strain=25935_5		latest	Contig	Major	Full	2014/03/18	ASM59215v1	Institute for Genome Sciences	GCA_000592155.1	identical	ftp://ftp.ncbi.nlm.nih.gov/genomes/all/GCF/000/592/155/GCF_000592155.1_ASM59215v1
GCF_000592175.1	PRJNA224116	SAMN02614544	JGAN00000000.1	na	1310940	470	Acinetobacter baumannii 25935_6	strain=25935_6		latest	Contig	Major	Full	2014/03/18	ASM59217v1	Institute for Genome Sciences	GCA_000592175.1	identical	ftp://ftp.ncbi.nlm.nih.gov/genomes/all/GCF/000/592/175/GCF_000592175.1_ASM59217v1
GCF_000592195.1	PRJNA224116	SAMN02614545	JGAM00000000.1	na	1310941	470	Acinetobacter baumannii 25935_7	strain=25935_7		latest	Contig	Major	Full	2014/03/18	ASM59219v1	Institute for Genome Sciences	GCA_000592195.1	identical	ftp://ftp.ncbi.nlm.nih.gov/genomes/all/GCF/000/592/195/GCF_000592195.1_ASM59219v1
GCF_000592215.1	PRJNA224116	SAMN02614546	JGAL00000000.1	na	1310942	470	Acinetobacter baumannii 25935_8	strain=25935_8		latest	Contig	Major	Full	2014/03/18	ASM59221v1	Institute for Genome Sciences	GCA_000592215.1	identical	ftp://ftp.ncbi.nlm.nih.gov/genomes/all/GCF/000/592/215/GCF_000592215.1_ASM59221v1
GCF_000592235.1	PRJNA224116	SAMN02614531	JGBA00000000.1	na	1310920	470	Acinetobacter baumannii 25766_6	strain=25766_6		latest	Contig	Major	Full	2014/03/18	ASM59223v1	Institute for Genome Sciences	GCA_000592235.1	identical	ftp://ftp.ncbi.nlm.nih.gov/genomes/all/GCF/000/592/235/GCF_000592235.1_ASM59223v1
GCF_000592255.1	PRJNA224116	SAMN02614536	JGAV00000000.1	na	1310926	470	Acinetobacter baumannii 25691_2	strain=25691_2		latest	Contig	Major	Full	2014/03/18	ASM59225v1	Institute for Genome Sciences	GCA_000592255.1	identical	ftp://ftp.ncbi.nlm.nih.gov/genomes/all/GCF/000/592/255/GCF_000592255.1_ASM59225v1
GCF_000592275.1	PRJNA224116	SAMN02614537	JGAU00000000.1	na	1310930	470	Acinetobacter baumannii 25691_6	strain=25691_6		latest	Contig	Major	Full	2014/03/18	ASM59227v1	Institute for Genome Sciences	GCA_000592275.1	identical	ftp://ftp.ncbi.nlm.nih.gov/genomes/all/GCF/000/592/275/GCF_000592275.1_ASM59227v1
GCF_000592295.1	PRJNA224116	SAMN02614538	JGAT00000000.1	na	1310933	470	Acinetobacter baumannii 25691_9	strain=25691_9		latest	Contig	Major	Full	2014/03/18	ASM59229v1	Institute for Genome Sciences	GCA_000592295.1	identical	ftp://ftp.ncbi.nlm.nih.gov/genomes/all/GCF/000/592/295/GCF_000592295.1_ASM59229v1
GCF_000592315.1	PRJNA224116	SAMN02614532	JGAZ00000000.1	na	1310921	470	Acinetobacter baumannii 25766_7	strain=25766_7		latest	Contig	Major	Full	2014/03/18	ASM59231v1	Institute for Genome Sciences	GCA_000592315.1	identical	ftp://ftp.ncbi.nlm.nih.gov/genomes/all/GCF/000/592/315/GCF_000592315.1_ASM59231v1
GCF_000592335.1	PRJNA224116	SAMN02614535	JGAW00000000.1	na	1310925	470	Acinetobacter baumannii 25691_1	strain=25691_1		latest	Contig	Major	Full	2014/03/18	ASM59233v1	Institute for Genome Sciences	GCA_000592335.1	identical	ftp://ftp.ncbi.nlm.nih.gov/genomes/all/GCF/000/592/335/GCF_000592335.1_ASM59233v1
GCF_000592355.1	PRJNA224116	SAMN02614530	JGBB00000000.1	na	1310919	470	Acinetobacter baumannii 25766_5	strain=25766_5		latest	Contig	Major	Full	2014/03/18	ASM59235v1	Institute for Genome Sciences	GCA_000592355.1	identical	ftp://ftp.ncbi.nlm.nih.gov/genomes/all/GCF/000/592/355/GCF_000592355.1_ASM59235v1
GCF_000592375.1	PRJNA224116	SAMN02614534	JGAY00000000.1	na	1310923	470	Acinetobacter baumannii 25766_9	strain=25766_9		latest	Contig	Major	Full	2014/03/18	ASM59237v1	Institute for Genome Sciences	GCA_000592375.1	identical	ftp://ftp.ncbi.nlm.nih.gov/genomes/all/GCF/000/592/375/GCF_000592375.1_ASM59237v1
GCF_000592395.1	PRJNA224116	SAMN02614533	JGAX00000000.1	na	1310924	470	Acinetobacter baumannii 25766_10	strain=25766_10		latest	Contig	Major	Full	2014/03/18	ASM59239v1	Institute for Genome Sciences	GCA_000592395.1	identical	ftp://ftp.ncbi.nlm.nih.gov/genomes/all/GCF/000/592/395/GCF_000592395.1_ASM59239v1
GCF_000592415.1	PRJNA224116	SAMN02614529	JGBC00000000.1	na	1310918	470	Acinetobacter baumannii 25766_4	strain=25766_4		latest	Contig	Major	Full	2014/03/18	ASM59241v1	Institute for Genome Sciences	GCA_000592415.1	identical	ftp://ftp.ncbi.nlm.nih.gov/genomes/all/GCF/000/592/415/GCF_000592415.1_ASM59241v1
GCF_000592435.1	PRJNA224116	SAMN02644685	JGBO00000000.1	na	1310979	470	Acinetobacter baumannii 44467_5	strain=44467_5		latest	Contig	Major	Full	2014/03/18	ASM59243v1	Institute for Genome Sciences	GCA_000592435.1	identical	ftp://ftp.ncbi.nlm.nih.gov/genomes/all/GCF/000/592/435/GCF_000592435.1_ASM59243v1
GCF_000592455.1	PRJNA224116	SAMN02644686	JGBN00000000.1	na	1310980	470	Acinetobacter baumannii 44467_6	strain=44467_6		latest	Contig	Major	Full	2014/03/18	ASM59245v1	Institute for Genome Sciences	GCA_000592455.1	identical	ftp://ftp.ncbi.nlm.nih.gov/genomes/all/GCF/000/592/455/GCF_000592455.1_ASM59245v1
GCF_000592475.1	PRJNA224116	SAMN02644687	JGBM00000000.1	na	1310981	470	Acinetobacter baumannii 44467_7	strain=44467_7		latest	Contig	Major	Full	2014/03/18	ASM59247v1	Institute for Genome Sciences	GCA_000592475.1	identical	ftp://ftp.ncbi.nlm.nih.gov/genomes/all/GCF/000/592/475/GCF_000592475.1_ASM59247v1
GCF_000592495.1	PRJNA224116	SAMN02644688	JGBL00000000.1	na	1310982	470	Acinetobacter baumannii 44467_8	strain=44467_8		latest	Contig	Major	Full	2014/03/18	ASM59249v1	Institute for Genome Sciences	GCA_000592495.1	identical	ftp://ftp.ncbi.nlm.nih.gov/genomes/all/GCF/000/592/495/GCF_000592495.1_ASM59249v1
GCF_000592515.1	PRJNA224116	SAMN02644664	JGCI00000000.1	na	1311006	470	Acinetobacter baumannii 25681_2	strain=25681_2		latest	Contig	Major	Full	2014/03/18	ASM59251v1	Institute for Genome Sciences	GCA_000592515.1	identical	ftp://ftp.ncbi.nlm.nih.gov/genomes/all/GCF/000/592/515/GCF_000592515.1_ASM59251v1
GCF_000592535.1	PRJNA224116	SAMN02644665	JGCH00000000.1	na	1311007	470	Acinetobacter baumannii 25681_3	strain=25681_3		latest	Contig	Major	Full	2014/03/18	ASM59253v1	Institute for Genome Sciences	GCA_000592535.1	identical	ftp://ftp.ncbi.nlm.nih.gov/genomes/all/GCF/000/592/535/GCF_000592535.1_ASM59253v1
GCF_000592555.1	PRJNA224116	SAMN02644666	JGCG00000000.1	na	1311009	470	Acinetobacter baumannii 25681_5	strain=25681_5		latest	Contig	Major	Full	2014/03/18	ASM59255v1	Institute for Genome Sciences	GCA_000592555.1	identical	ftp://ftp.ncbi.nlm.nih.gov/genomes/all/GCF/000/592/555/GCF_000592555.1_ASM59255v1
GCF_000592575.1	PRJNA224116	SAMN02644667	JGCF00000000.1	na	1311010	470	Acinetobacter baumannii 25681_6	strain=25681_6		latest	Contig	Major	Full	2014/03/18	ASM59257v1	Institute for Genome Sciences	GCA_000592575.1	identical	ftp://ftp.ncbi.nlm.nih.gov/genomes/all/GCF/000/592/575/GCF_000592575.1_ASM59257v1
GCF_000592595.1	PRJNA224116	SAMN02644668	JGCE00000000.1	na	1311012	470	Acinetobacter baumannii 25681_8	strain=25681_8		latest	Contig	Major	Full	2014/03/18	ASM59259v1	Institute for Genome Sciences	GCA_000592595.1	identical	ftp://ftp.ncbi.nlm.nih.gov/genomes/all/GCF/000/592/595/GCF_000592595.1_ASM59259v1
GCF_000592615.1	PRJNA224116	SAMN02644669	JGCD00000000.1	na	1311013	470	Acinetobacter baumannii 25681_9	strain=25681_9		latest	Contig	Major	Full	2014/03/18	ASM59261v1	Institute for Genome Sciences	GCA_000592615.1	identical	ftp://ftp.ncbi.nlm.nih.gov/genomes/all/GCF/000/592/615/GCF_000592615.1_ASM59261v1
GCF_000592635.1	PRJNA224116	SAMN02644670	JGCC00000000.1	na	1310970	470	Acinetobacter baumannii 25750_6	strain=25750_6		latest	Contig	Major	Full	2014/03/18	ASM59263v1	Institute for Genome Sciences	GCA_000592635.1	identical	ftp://ftp.ncbi.nlm.nih.gov/genomes/all/GCF/000/592/635/GCF_000592635.1_ASM59263v1
GCF_000592655.1	PRJNA224116	SAMN02644679	JGBT00000000.1	na	1310984	470	Acinetobacter baumannii 44467_10	strain=44467_10		latest	Contig	Major	Full	2014/03/18	ASM59265v1	Institute for Genome Sciences	GCA_000592655.1	identical	ftp://ftp.ncbi.nlm.nih.gov/genomes/all/GCF/000/592/655/GCF_000592655.1_ASM59265v1
GCF_000592675.1	PRJNA224116	SAMN02644680	JGBS00000000.1	na	1310975	470	Acinetobacter baumannii 44467_1	strain=44467_1		latest	Contig	Major	Full	2014/03/18	ASM59267v1	Institute for Genome Sciences	GCA_000592675.1	identical	ftp://ftp.ncbi.nlm.nih.gov/genomes/all/GCF/000/592/675/GCF_000592675.1_ASM59267v1
GCF_000592695.1	PRJNA224116	SAMN02644682	JGBR00000000.1	na	1310976	470	Acinetobacter baumannii 44467_2	strain=44467_2		latest	Contig	Major	Full	2014/03/18	ASM59269v1	Institute for Genome Sciences	GCA_000592695.1	identical	ftp://ftp.ncbi.nlm.nih.gov/genomes/all/GCF/000/592/695/GCF_000592695.1_ASM59269v1
GCF_000592715.1	PRJNA224116	SAMN02644683	JGBQ00000000.1	na	1310977	470	Acinetobacter baumannii 44467_3	strain=44467_3		latest	Contig	Major	Full	2014/03/18	ASM59271v1	Institute for Genome Sciences	GCA_000592715.1	identical	ftp://ftp.ncbi.nlm.nih.gov/genomes/all/GCF/000/592/715/GCF_000592715.1_ASM59271v1
GCF_000592735.1	PRJNA224116	SAMN02644684	JGBP00000000.1	na	1310978	470	Acinetobacter baumannii 44467_4	strain=44467_4		latest	Contig	Major	Full	2014/03/18	ASM59273v1	Institute for Genome Sciences	GCA_000592735.1	identical	ftp://ftp.ncbi.nlm.nih.gov/genomes/all/GCF/000/592/735/GCF_000592735.1_ASM59273v1
GCF_000592755.1	PRJNA224116	SAMN02614556	JGBG00000000.1	na	1310964	470	Acinetobacter baumannii 25561_10	strain=25561_10		latest	Contig	Major	Full	2014/03/18	ASM59275v1	Institute for Genome Sciences	GCA_000592755.1	identical	ftp://ftp.ncbi.nlm.nih.gov/genomes/all/GCF/000/592/755/GCF_000592755.1_ASM59275v1
GCF_000600375.1	PRJNA224116	SAMN02644708	JHCS00000000.1	na	1311048	470	Acinetobacter baumannii 43557_1	strain=43557_1		latest	Contig	Major	Full	2014/03/26	ASM60037v1	Institute for Genome Sciences	GCA_000600375.1	identical	ftp://ftp.ncbi.nlm.nih.gov/genomes/all/GCF/000/600/375/GCF_000600375.1_ASM60037v1
GCF_000600395.1	PRJNA224116	SAMN02644706	JHCU00000000.1	na	1311046	470	Acinetobacter baumannii 25878_2	strain=25878_2		latest	Contig	Major	Full	2014/03/26	ASM60039v1	Institute for Genome Sciences	GCA_000600395.1	identical	ftp://ftp.ncbi.nlm.nih.gov/genomes/all/GCF/000/600/395/GCF_000600395.1_ASM60039v1
GCF_000600415.1	PRJNA224116	SAMN02644705	JHCV00000000.1	na	1311045	470	Acinetobacter baumannii 25878_1	strain=25878_1		latest	Contig	Major	Full	2014/03/26	ASM60041v1	Institute for Genome Sciences	GCA_000600415.1	identical	ftp://ftp.ncbi.nlm.nih.gov/genomes/all/GCF/000/600/415/GCF_000600415.1_ASM60041v1
GCF_000600435.1	PRJNA224116	SAMN02644711	JHCP00000000.1	na	1311036	470	Acinetobacter baumannii 44362_2	strain=44362_2		latest	Contig	Major	Full	2014/03/26	ASM60043v1	Institute for Genome Sciences	GCA_000600435.1	identical	ftp://ftp.ncbi.nlm.nih.gov/genomes/all/GCF/000/600/435/GCF_000600435.1_ASM60043v1
GCF_000600455.1	PRJNA224116	SAMN02644707	JHCT00000000.1	na	1311047	470	Acinetobacter baumannii 25878_3	strain=25878_3		latest	Contig	Major	Full	2014/03/26	ASM60045v1	Institute for Genome Sciences	GCA_000600455.1	identical	ftp://ftp.ncbi.nlm.nih.gov/genomes/all/GCF/000/600/455/GCF_000600455.1_ASM60045v1
GCF_000600475.1	PRJNA224116	SAMN02644712	JHCO00000000.1	na	1311037	470	Acinetobacter baumannii 44362_3	strain=44362_3		latest	Contig	Major	Full	2014/03/26	ASM60047v1	Institute for Genome Sciences	GCA_000600475.1	identical	ftp://ftp.ncbi.nlm.nih.gov/genomes/all/GCF/000/600/475/GCF_000600475.1_ASM60047v1
GCF_000600495.1	PRJNA224116	SAMN02644713	JHCN00000000.1	na	1311038	470	Acinetobacter baumannii 44362_4	strain=44362_4		latest	Contig	Major	Full	2014/03/26	ASM60049v1	Institute for Genome Sciences	GCA_000600495.1	identical	ftp://ftp.ncbi.nlm.nih.gov/genomes/all/GCF/000/600/495/GCF_000600495.1_ASM60049v1
GCF_000600515.1	PRJNA224116	SAMN02644714	JHCM00000000.1	na	1311039	470	Acinetobacter baumannii 44362_5	strain=44362_5		latest	Contig	Major	Full	2014/03/26	ASM60051v1	Institute for Genome Sciences	GCA_000600515.1	identical	ftp://ftp.ncbi.nlm.nih.gov/genomes/all/GCF/000/600/515/GCF_000600515.1_ASM60051v1
GCF_000600535.1	PRJNA224116	SAMN02644721	JHCL00000000.1	na	1311040	470	Acinetobacter baumannii 44362_6	strain=44362_6		latest	Contig	Major	Full	2014/03/26	ASM60053v1	Institute for Genome Sciences	GCA_000600535.1	identical	ftp://ftp.ncbi.nlm.nih.gov/genomes/all/GCF/000/600/535/GCF_000600535.1_ASM60053v1
GCF_000600555.1	PRJNA224116	SAMN02644722	JHCK00000000.1	na	1311041	470	Acinetobacter baumannii 44362_7	strain=44362_7		latest	Contig	Major	Full	2014/03/26	ASM60055v1	Institute for Genome Sciences	GCA_000600555.1	identical	ftp://ftp.ncbi.nlm.nih.gov/genomes/all/GCF/000/600/555/GCF_000600555.1_ASM60055v1
GCF_000600575.1	PRJNA224116	SAMN02644723	JHCJ00000000.1	na	1311042	470	Acinetobacter baumannii 44362_8	strain=44362_8		latest	Contig	Major	Full	2014/03/26	ASM60057v1	Institute for Genome Sciences	GCA_000600575.1	identical	ftp://ftp.ncbi.nlm.nih.gov/genomes/all/GCF/000/600/575/GCF_000600575.1_ASM60057v1
GCF_000600595.1	PRJNA224116	SAMN02644724	JHCI00000000.1	na	1311043	470	Acinetobacter baumannii 44362_9	strain=44362_9		latest	Contig	Major	Full	2014/03/26	ASM60059v1	Institute for Genome Sciences	GCA_000600595.1	identical	ftp://ftp.ncbi.nlm.nih.gov/genomes/all/GCF/000/600/595/GCF_000600595.1_ASM60059v1
GCF_000600615.1	PRJNA224116	SAMN02644725	JHCH00000000.1	na	1311027	470	Acinetobacter baumannii 44437_3	strain=44437_3		latest	Contig	Major	Full	2014/03/26	ASM60061v1	Institute for Genome Sciences	GCA_000600615.1	identical	ftp://ftp.ncbi.nlm.nih.gov/genomes/all/GCF/000/600/615/GCF_000600615.1_ASM60061v1
GCF_000600635.1	PRJNA224116	SAMN02644726	JHCG00000000.1	na	1311028	470	Acinetobacter baumannii 44437_4	strain=44437_4		latest	Contig	Major	Full	2014/03/26	ASM60063v1	Institute for Genome Sciences	GCA_000600635.1	identical	ftp://ftp.ncbi.nlm.nih.gov/genomes/all/GCF/000/600/635/GCF_000600635.1_ASM60063v1
GCF_000600655.1	PRJNA224116	SAMN02644727	JHCF00000000.1	na	1311029	470	Acinetobacter baumannii 44437_5	strain=44437_5		latest	Contig	Major	Full	2014/03/26	ASM60065v1	Institute for Genome Sciences	GCA_000600655.1	identical	ftp://ftp.ncbi.nlm.nih.gov/genomes/all/GCF/000/600/655/GCF_000600655.1_ASM60065v1
GCF_000600675.1	PRJNA224116	SAMN02644728	JHCE00000000.1	na	1311031	470	Acinetobacter baumannii 44437_7	strain=44437_7		latest	Contig	Major	Full	2014/03/26	ASM60067v1	Institute for Genome Sciences	GCA_000600675.1	identical	ftp://ftp.ncbi.nlm.nih.gov/genomes/all/GCF/000/600/675/GCF_000600675.1_ASM60067v1
GCF_000600695.1	PRJNA224116	SAMN02644729	JHCD00000000.1	na	1311032	470	Acinetobacter baumannii 44437_8	strain=44437_8		latest	Contig	Major	Full	2014/03/26	ASM60069v1	Institute for Genome Sciences	GCA_000600695.1	identical	ftp://ftp.ncbi.nlm.nih.gov/genomes/all/GCF/000/600/695/GCF_000600695.1_ASM60069v1
GCF_000600715.1	PRJNA224116	SAMN02644730	JHCC00000000.1	na	1311033	470	Acinetobacter baumannii 44437_9	strain=44437_9		latest	Contig	Major	Full	2014/03/26	ASM60071v1	Institute for Genome Sciences	GCA_000600715.1	identical	ftp://ftp.ncbi.nlm.nih.gov/genomes/all/GCF/000/600/715/GCF_000600715.1_ASM60071v1
GCF_000600735.1	PRJNA224116	SAMN02644698	JHDC00000000.1	na	1311016	470	Acinetobacter baumannii 25493_2	strain=25493_2		latest	Contig	Major	Full	2014/03/26	ASM60073v1	Institute for Genome Sciences	GCA_000600735.1	identical	ftp://ftp.ncbi.nlm.nih.gov/genomes/all/GCF/000/600/735/GCF_000600735.1_ASM60073v1
GCF_000600755.1	PRJNA224116	SAMN02644696	JHDE00000000.1	na	1311024	470	Acinetobacter baumannii 25493_10	strain=25493_10		latest	Contig	Major	Full	2014/03/26	ASM60075v1	Institute for Genome Sciences	GCA_000600755.1	identical	ftp://ftp.ncbi.nlm.nih.gov/genomes/all/GCF/000/600/755/GCF_000600755.1_ASM60075v1
GCF_000600775.1	PRJNA224116	SAMN02644697	JHDD00000000.1	na	1311015	470	Acinetobacter baumannii 25493_1	strain=25493_1		latest	Contig	Major	Full	2014/03/26	ASM60077v1	Institute for Genome Sciences	GCA_000600775.1	identical	ftp://ftp.ncbi.nlm.nih.gov/genomes/all/GCF/000/600/775/GCF_000600775.1_ASM60077v1
GCF_000600795.1	PRJNA224116	SAMN02644699	JHDB00000000.1	na	1311017	470	Acinetobacter baumannii 25493_3	strain=25493_3		latest	Contig	Major	Full	2014/03/26	ASM60079v1	Institute for Genome Sciences	GCA_000600795.1	identical	ftp://ftp.ncbi.nlm.nih.gov/genomes/all/GCF/000/600/795/GCF_000600795.1_ASM60079v1
GCF_000600815.1	PRJNA224116	SAMN02644700	JHDA00000000.1	na	1311018	470	Acinetobacter baumannii 25493_4	strain=25493_4		latest	Contig	Major	Full	2014/03/26	ASM60081v1	Institute for Genome Sciences	GCA_000600815.1	identical	ftp://ftp.ncbi.nlm.nih.gov/genomes/all/GCF/000/600/815/GCF_000600815.1_ASM60081v1
GCF_000600835.1	PRJNA224116	SAMN02644701	JHCZ00000000.1	na	1311019	470	Acinetobacter baumannii 25493_5	strain=25493_5		latest	Contig	Major	Full	2014/03/26	ASM60083v1	Institute for Genome Sciences	GCA_000600835.1	identical	ftp://ftp.ncbi.nlm.nih.gov/genomes/all/GCF/000/600/835/GCF_000600835.1_ASM60083v1
GCF_000600855.1	PRJNA224116	SAMN02644702	JHCY00000000.1	na	1311020	470	Acinetobacter baumannii 25493_6	strain=25493_6		latest	Contig	Major	Full	2014/03/26	ASM60085v1	Institute for Genome Sciences	GCA_000600855.1	identical	ftp://ftp.ncbi.nlm.nih.gov/genomes/all/GCF/000/600/855/GCF_000600855.1_ASM60085v1
GCF_000600875.1	PRJNA224116	SAMN02644703	JHCX00000000.1	na	1311022	470	Acinetobacter baumannii 25493_8	strain=25493_8		latest	Contig	Major	Full	2014/03/26	ASM60087v1	Institute for Genome Sciences	GCA_000600875.1	identical	ftp://ftp.ncbi.nlm.nih.gov/genomes/all/GCF/000/600/875/GCF_000600875.1_ASM60087v1
GCF_000600895.1	PRJNA224116	SAMN02644704	JHCW00000000.1	na	1311023	470	Acinetobacter baumannii 25493_9	strain=25493_9		latest	Contig	Major	Full	2014/03/26	ASM60089v1	Institute for Genome Sciences	GCA_000600895.1	identical	ftp://ftp.ncbi.nlm.nih.gov/genomes/all/GCF/000/600/895/GCF_000600895.1_ASM60089v1
GCF_000600915.1	PRJNA224116	SAMN02644709	JHCR00000000.1	na	1311044	470	Acinetobacter baumannii 44362_10	strain=44362_10		latest	Contig	Major	Full	2014/03/26	ASM60091v1	Institute for Genome Sciences	GCA_000600915.1	identical	ftp://ftp.ncbi.nlm.nih.gov/genomes/all/GCF/000/600/915/GCF_000600915.1_ASM60091v1
GCF_000600935.1	PRJNA224116	SAMN02644710	JHCQ00000000.1	na	1311035	470	Acinetobacter baumannii 44362_1	strain=44362_1		latest	Contig	Major	Full	2014/03/26	ASM60093v1	Institute for Genome Sciences	GCA_000600935.1	identical	ftp://ftp.ncbi.nlm.nih.gov/genomes/all/GCF/000/600/935/GCF_000600935.1_ASM60093v1
GCF_000611045.1	PRJNA224116	SAMN02646224	JHPI00000000.1	na	1311103	470	Acinetobacter baumannii 16553_6	strain=16553_6		latest	Contig	Major	Full	2014/03/28	ASM61104v1	Institute for Genome Sciences	GCA_000611045.1	identical	ftp://ftp.ncbi.nlm.nih.gov/genomes/all/GCF/000/611/045/GCF_000611045.1_ASM61104v1
GCF_000611065.1	PRJNA224116	SAMN02646221	JHPL00000000.1	na	1311099	470	Acinetobacter baumannii 16553_2	strain=16553_2		latest	Contig	Major	Full	2014/03/28	ASM61106v1	Institute for Genome Sciences	GCA_000611065.1	identical	ftp://ftp.ncbi.nlm.nih.gov/genomes/all/GCF/000/611/065/GCF_000611065.1_ASM61106v1
GCF_000611085.1	PRJNA224116	SAMN02646223	JHPJ00000000.1	na	1311101	470	Acinetobacter baumannii 16553_4	strain=16553_4		latest	Contig	Major	Full	2014/03/28	ASM61108v1	Institute for Genome Sciences	GCA_000611085.1	identical	ftp://ftp.ncbi.nlm.nih.gov/genomes/all/GCF/000/611/085/GCF_000611085.1_ASM61108v1
GCF_000611105.1	PRJNA224116	SAMN02646222	JHPK00000000.1	na	1311100	470	Acinetobacter baumannii 16553_3	strain=16553_3		latest	Contig	Major	Full	2014/03/28	ASM61110v1	Institute for Genome Sciences	GCA_000611105.1	identical	ftp://ftp.ncbi.nlm.nih.gov/genomes/all/GCF/000/611/105/GCF_000611105.1_ASM61110v1
GCF_000611165.1	PRJNA224116	SAMN02646747	JHPF00000000.1	na	1311107	470	Acinetobacter baumannii 16553_10	strain=16553_10		latest	Contig	Major	Full	2014/03/28	ASM61116v1	Institute for Genome Sciences	GCA_000611165.1	identical	ftp://ftp.ncbi.nlm.nih.gov/genomes/all/GCF/000/611/165/GCF_000611165.1_ASM61116v1
GCF_000611185.1	PRJNA224116	SAMN02646230	JHPG00000000.1	na	1311106	470	Acinetobacter baumannii 16553_9	strain=16553_9		latest	Contig	Major	Full	2014/03/28	ASM61118v1	Institute for Genome Sciences	GCA_000611185.1	identical	ftp://ftp.ncbi.nlm.nih.gov/genomes/all/GCF/000/611/185/GCF_000611185.1_ASM61118v1
GCF_000611205.1	PRJNA224116	SAMN02646226	JHPE00000000.1	na	1311108	470	Acinetobacter baumannii 25569_1	strain=25569_1		latest	Contig	Major	Full	2014/03/28	ASM61120v1	Institute for Genome Sciences	GCA_000611205.1	identical	ftp://ftp.ncbi.nlm.nih.gov/genomes/all/GCF/000/611/205/GCF_000611205.1_ASM61120v1
GCF_000611225.1	PRJNA224116	SAMN02646227	JHPD00000000.1	na	1311109	470	Acinetobacter baumannii 25569_2	strain=25569_2		latest	Contig	Major	Full	2014/03/28	ASM61122v1	Institute for Genome Sciences	GCA_000611225.1	identical	ftp://ftp.ncbi.nlm.nih.gov/genomes/all/GCF/000/611/225/GCF_000611225.1_ASM61122v1
GCF_000611245.1	PRJNA224116	SAMN02646229	JHPC00000000.1	na	1311111	470	Acinetobacter baumannii 25569_4	strain=25569_4		latest	Contig	Major	Full	2014/03/28	ASM61124v1	Institute for Genome Sciences	GCA_000611245.1	identical	ftp://ftp.ncbi.nlm.nih.gov/genomes/all/GCF/000/611/245/GCF_000611245.1_ASM61124v1
GCF_000611265.1	PRJNA224116	SAMN02646236	JHPB00000000.1	na	1311071	470	Acinetobacter baumannii 26016_4	strain=26016_4		latest	Contig	Major	Full	2014/03/28	ASM61126v1	Institute for Genome Sciences	GCA_000611265.1	identical	ftp://ftp.ncbi.nlm.nih.gov/genomes/all/GCF/000/611/265/GCF_000611265.1_ASM61126v1
GCF_000611285.1	PRJNA224116	SAMN02649527	JHPA00000000.1	na	1311143	470	Acinetobacter baumannii 45052_3	strain=45052_3		latest	Contig	Major	Full	2014/03/28	ASM61128v1	Institute for Genome Sciences	GCA_000611285.1	identical	ftp://ftp.ncbi.nlm.nih.gov/genomes/all/GCF/000/611/285/GCF_000611285.1_ASM61128v1
GCF_000611305.1	PRJNA224116	SAMN02649529	JHOZ00000000.1	na	1311145	470	Acinetobacter baumannii 45052_5	strain=45052_5		latest	Contig	Major	Full	2014/03/28	ASM61130v1	Institute for Genome Sciences	GCA_000611305.1	identical	ftp://ftp.ncbi.nlm.nih.gov/genomes/all/GCF/000/611/305/GCF_000611305.1_ASM61130v1
GCF_000611325.1	PRJNA224116	SAMN02646235	JHOY00000000.1	na	1311068	470	Acinetobacter baumannii 26016_1	strain=26016_1		latest	Contig	Major	Full	2014/03/28	ASM61132v1	Institute for Genome Sciences	GCA_000611325.1	identical	ftp://ftp.ncbi.nlm.nih.gov/genomes/all/GCF/000/611/325/GCF_000611325.1_ASM61132v1
GCF_000611345.1	PRJNA224116	SAMN02646369	JHOX00000000.1	na	1311073	470	Acinetobacter baumannii 26016_6	strain=26016_6		latest	Contig	Major	Full	2014/03/28	ASM61134v1	Institute for Genome Sciences	GCA_000611345.1	identical	ftp://ftp.ncbi.nlm.nih.gov/genomes/all/GCF/000/611/345/GCF_000611345.1_ASM61134v1
GCF_000611365.1	PRJNA224116	SAMN02646228	JHOW00000000.1	na	1311110	470	Acinetobacter baumannii 25569_3	strain=25569_3		latest	Contig	Major	Full	2014/03/28	ASM61136v1	Institute for Genome Sciences	GCA_000611365.1	identical	ftp://ftp.ncbi.nlm.nih.gov/genomes/all/GCF/000/611/365/GCF_000611365.1_ASM61136v1
GCF_000611385.1	PRJNA224116	SAMN02646233	JHOV00000000.1	na	1311114	470	Acinetobacter baumannii 25569_7	strain=25569_7		latest	Contig	Major	Full	2014/03/28	ASM61138v1	Institute for Genome Sciences	GCA_000611385.1	identical	ftp://ftp.ncbi.nlm.nih.gov/genomes/all/GCF/000/611/385/GCF_000611385.1_ASM61138v1
GCF_000611405.1	PRJNA224116	SAMN02646234	JHOU00000000.1	na	1311077	470	Acinetobacter baumannii 26016_10	strain=26016_10		latest	Contig	Major	Full	2014/03/28	ASM61140v1	Institute for Genome Sciences	GCA_000611405.1	identical	ftp://ftp.ncbi.nlm.nih.gov/genomes/all/GCF/000/611/405/GCF_000611405.1_ASM61140v1
GCF_000611425.1	PRJNA224116	SAMN02646232	JHOT00000000.1	na	1311113	470	Acinetobacter baumannii 25569_6	strain=25569_6		latest	Contig	Major	Full	2014/03/28	ASM61142v1	Institute for Genome Sciences	GCA_000611425.1	identical	ftp://ftp.ncbi.nlm.nih.gov/genomes/all/GCF/000/611/425/GCF_000611425.1_ASM61142v1
GCF_000611445.1	PRJNA224116	SAMN02646368	JHOS00000000.1	na	1311072	470	Acinetobacter baumannii 26016_5	strain=26016_5		latest	Contig	Major	Full	2014/03/28	ASM61144v1	Institute for Genome Sciences	GCA_000611445.1	identical	ftp://ftp.ncbi.nlm.nih.gov/genomes/all/GCF/000/611/445/GCF_000611445.1_ASM61144v1
GCF_000611465.1	PRJNA224116	SAMN02646231	JHOR00000000.1	na	1311112	470	Acinetobacter baumannii 25569_5	strain=25569_5		latest	Contig	Major	Full	2014/03/28	ASM61146v1	Institute for Genome Sciences	GCA_000611465.1	identical	ftp://ftp.ncbi.nlm.nih.gov/genomes/all/GCF/000/611/465/GCF_000611465.1_ASM61146v1
GCF_000611485.1	PRJNA224116	SAMN02649526	JHOQ00000000.1	na	1311141	470	Acinetobacter baumannii 45052_1	strain=45052_1		latest	Contig	Major	Full	2014/03/28	ASM61148v1	Institute for Genome Sciences	GCA_000611485.1	identical	ftp://ftp.ncbi.nlm.nih.gov/genomes/all/GCF/000/611/485/GCF_000611485.1_ASM61148v1
GCF_000611505.1	PRJNA224116	SAMN02649530	JHOP00000000.1	na	1311131	470	Acinetobacter baumannii 45057_4	strain=45057_4		latest	Contig	Major	Full	2014/03/28	ASM61150v1	Institute for Genome Sciences	GCA_000611505.1	identical	ftp://ftp.ncbi.nlm.nih.gov/genomes/all/GCF/000/611/505/GCF_000611505.1_ASM61150v1
GCF_000611525.1	PRJNA224116	SAMN02646370	JHOO00000000.1	na	1311075	470	Acinetobacter baumannii 26016_8	strain=26016_8		latest	Contig	Major	Full	2014/03/28	ASM61152v1	Institute for Genome Sciences	GCA_000611525.1	identical	ftp://ftp.ncbi.nlm.nih.gov/genomes/all/GCF/000/611/525/GCF_000611525.1_ASM61152v1
GCF_000611545.1	PRJNA224116	SAMN02646225	JHPH00000000.1	na	1311105	470	Acinetobacter baumannii 16553_8	strain=16553_8		latest	Contig	Major	Full	2014/03/28	ASM61154v1	Institute for Genome Sciences	GCA_000611545.1	identical	ftp://ftp.ncbi.nlm.nih.gov/genomes/all/GCF/000/611/545/GCF_000611545.1_ASM61154v1
GCF_000611565.1	PRJNA224116	SAMN02646220	JHPM00000000.1	na	1311098	470	Acinetobacter baumannii 16553_1	strain=16553_1		latest	Contig	Major	Full	2014/03/28	ASM61156v1	Institute for Genome Sciences	GCA_000611565.1	identical	ftp://ftp.ncbi.nlm.nih.gov/genomes/all/GCF/000/611/565/GCF_000611565.1_ASM61156v1
GCF_000623015.1	PRJNA224116	SAMN02628531	JICJ00000000.1	na	1455315	470	Acinetobacter baumannii LAC-4	strain=LAC-4		latest	Scaffold	Major	Full	2014/04/09	Acin_baum_LAC-4_V1	Broad Institute	GCA_000623015.1	identical	ftp://ftp.ncbi.nlm.nih.gov/genomes/all/GCF/000/623/015/GCF_000623015.1_Acin_baum_LAC-4_V1
GCF_000623035.1	PRJNA224116	SAMN02628532	JICK00000000.1	na	1455316	470	Acinetobacter baumannii R1B	strain=R1B		latest	Scaffold	Major	Full	2014/04/09	Acin_baum_R1B_V1	Broad Institute	GCA_000623035.1	identical	ftp://ftp.ncbi.nlm.nih.gov/genomes/all/GCF/000/623/035/GCF_000623035.1_Acin_baum_R1B_V1
GCF_000627335.1	PRJNA224116	SAMN02649419	JIDE00000000.1	na	1310954	470	Acinetobacter baumannii 24975_10	strain=24975_10		latest	Contig	Major	Full	2014/04/11	ASM62733v1	Institute for Genome Sciences	GCA_000627335.1	identical	ftp://ftp.ncbi.nlm.nih.gov/genomes/all/GCF/000/627/335/GCF_000627335.1_ASM62733v1
GCF_000627355.1	PRJNA224116	SAMN02646382	JIDD00000000.1	na	1311067	470	Acinetobacter baumannii 44839_10	strain=44839_10		latest	Contig	Major	Full	2014/04/11	ASM62735v1	Institute for Genome Sciences	GCA_000627355.1	identical	ftp://ftp.ncbi.nlm.nih.gov/genomes/all/GCF/000/627/355/GCF_000627355.1_ASM62735v1
GCF_000627375.1	PRJNA224116	SAMN02646381	JIDC00000000.1	na	1311076	470	Acinetobacter baumannii 26016_9	strain=26016_9		latest	Contig	Major	Full	2014/04/11	ASM62737v1	Institute for Genome Sciences	GCA_000627375.1	identical	ftp://ftp.ncbi.nlm.nih.gov/genomes/all/GCF/000/627/375/GCF_000627375.1_ASM62737v1
GCF_000627395.1	PRJNA224116	SAMN02649417	JIDG00000000.1	na	1310835	470	Acinetobacter baumannii 24860_1	strain=24860_1		latest	Contig	Major	Full	2014/04/11	ASM62739v1	Institute for Genome Sciences	GCA_000627395.1	identical	ftp://ftp.ncbi.nlm.nih.gov/genomes/all/GCF/000/627/395/GCF_000627395.1_ASM62739v1
GCF_000627415.1	PRJNA224116	SAMN02649418	JIDF00000000.1	na	1310840	470	Acinetobacter baumannii 24860_6	strain=24860_6		latest	Contig	Major	Full	2014/04/11	ASM62741v1	Institute for Genome Sciences	GCA_000627415.1	identical	ftp://ftp.ncbi.nlm.nih.gov/genomes/all/GCF/000/627/415/GCF_000627415.1_ASM62741v1
GCF_000627495.1	PRJNA224116	SAMN02646372	JIDB00000000.1	na	1311078	470	Acinetobacter baumannii 44298_1	strain=44298_1		latest	Contig	Major	Full	2014/04/11	ASM62749v1	Institute for Genome Sciences	GCA_000627495.1	identical	ftp://ftp.ncbi.nlm.nih.gov/genomes/all/GCF/000/627/495/GCF_000627495.1_ASM62749v1
GCF_000627515.1	PRJNA224116	SAMN02646373	JIDA00000000.1	na	1311079	470	Acinetobacter baumannii 44298_2	strain=44298_2		latest	Contig	Major	Full	2014/04/11	ASM62751v1	Institute for Genome Sciences	GCA_000627515.1	identical	ftp://ftp.ncbi.nlm.nih.gov/genomes/all/GCF/000/627/515/GCF_000627515.1_ASM62751v1
GCF_000627535.1	PRJNA224116	SAMN02646375	JICZ00000000.1	na	1311081	470	Acinetobacter baumannii 44298_4	strain=44298_4		latest	Contig	Major	Full	2014/04/11	ASM62753v1	Institute for Genome Sciences	GCA_000627535.1	identical	ftp://ftp.ncbi.nlm.nih.gov/genomes/all/GCF/000/627/535/GCF_000627535.1_ASM62753v1
GCF_000627555.1	PRJNA224116	SAMN02646377	JICY00000000.1	na	1311083	470	Acinetobacter baumannii 44298_6	strain=44298_6		latest	Contig	Major	Full	2014/04/11	ASM62755v1	Institute for Genome Sciences	GCA_000627555.1	identical	ftp://ftp.ncbi.nlm.nih.gov/genomes/all/GCF/000/627/555/GCF_000627555.1_ASM62755v1
GCF_000627575.1	PRJNA224116	SAMN02646378	JICX00000000.1	na	1311084	470	Acinetobacter baumannii 44298_7	strain=44298_7		latest	Contig	Major	Full	2014/04/11	ASM62757v1	Institute for Genome Sciences	GCA_000627575.1	identical	ftp://ftp.ncbi.nlm.nih.gov/genomes/all/GCF/000/627/575/GCF_000627575.1_ASM62757v1
GCF_000627595.1	PRJNA224116	SAMN02646380	JICW00000000.1	na	1311086	470	Acinetobacter baumannii 44298_9	strain=44298_9		latest	Contig	Major	Full	2014/04/11	ASM62759v1	Institute for Genome Sciences	GCA_000627595.1	identical	ftp://ftp.ncbi.nlm.nih.gov/genomes/all/GCF/000/627/595/GCF_000627595.1_ASM62759v1
GCF_000627615.1	PRJNA224116	SAMN02646371	JICV00000000.1	na	1311087	470	Acinetobacter baumannii 44298_10	strain=44298_10		latest	Contig	Major	Full	2014/04/11	ASM62761v1	Institute for Genome Sciences	GCA_000627615.1	identical	ftp://ftp.ncbi.nlm.nih.gov/genomes/all/GCF/000/627/615/GCF_000627615.1_ASM62761v1
GCF_000627635.1	PRJNA224116	SAMN02649521	JICU00000000.1	na	1311115	470	Acinetobacter baumannii 25569_8	strain=25569_8		latest	Contig	Major	Full	2014/04/11	ASM62763v1	Institute for Genome Sciences	GCA_000627635.1	identical	ftp://ftp.ncbi.nlm.nih.gov/genomes/all/GCF/000/627/635/GCF_000627635.1_ASM62763v1
GCF_000627655.1	PRJNA224116	SAMN02649522	JICT00000000.1	na	1311116	470	Acinetobacter baumannii 25569_9	strain=25569_9		latest	Contig	Major	Full	2014/04/11	ASM62765v1	Institute for Genome Sciences	GCA_000627655.1	identical	ftp://ftp.ncbi.nlm.nih.gov/genomes/all/GCF/000/627/655/GCF_000627655.1_ASM62765v1
GCF_000627675.1	PRJNA224116	SAMN02649421	JICS00000000.1	na	1311122	470	Acinetobacter baumannii 25442_5	strain=25442_5		latest	Contig	Major	Full	2014/04/11	ASM62767v1	Institute for Genome Sciences	GCA_000627675.1	identical	ftp://ftp.ncbi.nlm.nih.gov/genomes/all/GCF/000/627/675/GCF_000627675.1_ASM62767v1
GCF_000627695.1	PRJNA224116	SAMN02649422	JICR00000000.1	na	1311124	470	Acinetobacter baumannii 25442_7	strain=25442_7		latest	Contig	Major	Full	2014/04/11	ASM62769v1	Institute for Genome Sciences	GCA_000627695.1	identical	ftp://ftp.ncbi.nlm.nih.gov/genomes/all/GCF/000/627/695/GCF_000627695.1_ASM62769v1
GCF_000627715.1	PRJNA224116	SAMN02649423	JICQ00000000.1	na	1311126	470	Acinetobacter baumannii 25442_9	strain=25442_9		latest	Contig	Major	Full	2014/04/11	ASM62771v1	Institute for Genome Sciences	GCA_000627715.1	identical	ftp://ftp.ncbi.nlm.nih.gov/genomes/all/GCF/000/627/715/GCF_000627715.1_ASM62771v1
GCF_000627735.1	PRJNA224116	SAMN02649523	JICP00000000.1	na	1311134	470	Acinetobacter baumannii 42057_2	strain=42057_2		latest	Contig	Major	Full	2014/04/11	ASM62773v1	Institute for Genome Sciences	GCA_000627735.1	identical	ftp://ftp.ncbi.nlm.nih.gov/genomes/all/GCF/000/627/735/GCF_000627735.1_ASM62773v1
GCF_000627755.1	PRJNA224116	SAMN02649525	JICO00000000.1	na	1311138	470	Acinetobacter baumannii 42057_6	strain=42057_6		latest	Contig	Major	Full	2014/04/11	ASM62775v1	Institute for Genome Sciences	GCA_000627755.1	identical	ftp://ftp.ncbi.nlm.nih.gov/genomes/all/GCF/000/627/755/GCF_000627755.1_ASM62775v1
GCF_000627775.1	PRJNA224116	SAMN02649528	JICN00000000.1	na	1311144	470	Acinetobacter baumannii 45052_4	strain=45052_4		latest	Contig	Major	Full	2014/04/11	ASM62777v1	Institute for Genome Sciences	GCA_000627775.1	identical	ftp://ftp.ncbi.nlm.nih.gov/genomes/all/GCF/000/627/775/GCF_000627775.1_ASM62777v1
GCF_000671415.1	PRJNA224116	SAMN02646391	JMHO00000000.1	na	1311093	470	Acinetobacter baumannii 45075_6	strain=45075_6		latest	Contig	Major	Full	2014/05/02	ASM67141v1	Institute for Genome Sciences	GCA_000671415.1	identical	ftp://ftp.ncbi.nlm.nih.gov/genomes/all/GCF/000/671/415/GCF_000671415.1_ASM67141v1
GCF_000671435.1	PRJNA224116	SAMN02692956	JMHL00000000.1	na	1310825	470	Acinetobacter baumannii 1064293_46	strain=1064293_46		latest	Contig	Major	Full	2014/05/02	ASM67143v1	Institute for Genome Sciences	GCA_000671435.1	identical	ftp://ftp.ncbi.nlm.nih.gov/genomes/all/GCF/000/671/435/GCF_000671435.1_ASM67143v1
GCF_000671475.1	PRJNA224116	SAMN02646390	JMHN00000000.1	na	1311092	470	Acinetobacter baumannii 45075_5	strain=45075_5		latest	Contig	Major	Full	2014/05/02	ASM67147v1	Institute for Genome Sciences	GCA_000671475.1	identical	ftp://ftp.ncbi.nlm.nih.gov/genomes/all/GCF/000/671/475/GCF_000671475.1_ASM67147v1
GCF_000671495.1	PRJNA224116	SAMN02646374	JMHA00000000.1	na	1311080	470	Acinetobacter baumannii 44298_3	strain=44298_3		latest	Contig	Major	Full	2014/05/02	ASM67149v1	Institute for Genome Sciences	GCA_000671495.1	identical	ftp://ftp.ncbi.nlm.nih.gov/genomes/all/GCF/000/671/495/GCF_000671495.1_ASM67149v1
GCF_000671515.1	PRJNA224116	SAMN02646383	JMHD00000000.1	na	1311065	470	Acinetobacter baumannii 44839_8	strain=44839_8		latest	Contig	Major	Full	2014/05/02	ASM67151v1	Institute for Genome Sciences	GCA_000671515.1	identical	ftp://ftp.ncbi.nlm.nih.gov/genomes/all/GCF/000/671/515/GCF_000671515.1_ASM67151v1
GCF_000671535.1	PRJNA224116	SAMN02646376	JMHB00000000.1	na	1311082	470	Acinetobacter baumannii 44298_5	strain=44298_5		latest	Contig	Major	Full	2014/05/02	ASM67153v1	Institute for Genome Sciences	GCA_000671535.1	identical	ftp://ftp.ncbi.nlm.nih.gov/genomes/all/GCF/000/671/535/GCF_000671535.1_ASM67153v1
GCF_000671555.1	PRJNA224116	SAMN02646379	JMHC00000000.1	na	1311085	470	Acinetobacter baumannii 44298_8	strain=44298_8		latest	Contig	Major	Full	2014/05/02	ASM67155v1	Institute for Genome Sciences	GCA_000671555.1	identical	ftp://ftp.ncbi.nlm.nih.gov/genomes/all/GCF/000/671/555/GCF_000671555.1_ASM67155v1
GCF_000671575.1	PRJNA224116	SAMN02646384	JMHE00000000.1	na	1311066	470	Acinetobacter baumannii 44839_9	strain=44839_9		latest	Contig	Major	Full	2014/05/02	ASM67157v1	Institute for Genome Sciences	GCA_000671575.1	identical	ftp://ftp.ncbi.nlm.nih.gov/genomes/all/GCF/000/671/575/GCF_000671575.1_ASM67157v1
GCF_000671595.1	PRJNA224116	SAMN02646386	JMHF00000000.1	na	1311088	470	Acinetobacter baumannii 45075_1	strain=45075_1		latest	Contig	Major	Full	2014/05/02	ASM67159v1	Institute for Genome Sciences	GCA_000671595.1	identical	ftp://ftp.ncbi.nlm.nih.gov/genomes/all/GCF/000/671/595/GCF_000671595.1_ASM67159v1
GCF_000671615.1	PRJNA224116	SAMN02646387	JMHG00000000.1	na	1311089	470	Acinetobacter baumannii 45075_2	strain=45075_2		latest	Contig	Major	Full	2014/05/02	ASM67161v1	Institute for Genome Sciences	GCA_000671615.1	identical	ftp://ftp.ncbi.nlm.nih.gov/genomes/all/GCF/000/671/615/GCF_000671615.1_ASM67161v1
GCF_000671635.1	PRJNA224116	SAMN02646388	JMHH00000000.1	na	1311090	470	Acinetobacter baumannii 45075_3	strain=45075_3		latest	Contig	Major	Full	2014/05/02	ASM67163v1	Institute for Genome Sciences	GCA_000671635.1	identical	ftp://ftp.ncbi.nlm.nih.gov/genomes/all/GCF/000/671/635/GCF_000671635.1_ASM67163v1
GCF_000671655.1	PRJNA224116	SAMN02649420	JMHI00000000.1	na	1311118	470	Acinetobacter baumannii 25442_1	strain=25442_1		latest	Contig	Major	Full	2014/05/02	ASM67165v1	Institute for Genome Sciences	GCA_000671655.1	identical	ftp://ftp.ncbi.nlm.nih.gov/genomes/all/GCF/000/671/655/GCF_000671655.1_ASM67165v1
GCF_000671675.1	PRJNA224116	SAMN02649524	JMHJ00000000.1	na	1311136	470	Acinetobacter baumannii 42057_4	strain=42057_4		latest	Contig	Major	Full	2014/05/02	ASM67167v1	Institute for Genome Sciences	GCA_000671675.1	identical	ftp://ftp.ncbi.nlm.nih.gov/genomes/all/GCF/000/671/675/GCF_000671675.1_ASM67167v1
GCF_000681535.1	PRJNA224116	SAMN02692951	JMNQ00000000.1	na	1310642	470	Acinetobacter baumannii 1451147	strain=1451147		latest	Contig	Major	Full	2014/05/06	ASM68153v1	Institute for Genome Sciences	GCA_000681535.1	identical	ftp://ftp.ncbi.nlm.nih.gov/genomes/all/GCF/000/681/535/GCF_000681535.1_ASM68153v1
GCF_000681555.1	PRJNA224116	SAMN02692967	JMNT00000000.1	na	1310661	470	Acinetobacter baumannii 855125	strain=855125		latest	Contig	Major	Full	2014/05/06	ASM68155v1	Institute for Genome Sciences	GCA_000681555.1	identical	ftp://ftp.ncbi.nlm.nih.gov/genomes/all/GCF/000/681/555/GCF_000681555.1_ASM68155v1
GCF_000681575.1	PRJNA224116	SAMN02692972	JMOD00000000.1	na	1310697	470	Acinetobacter baumannii 21072	strain=21072		latest	Contig	Major	Full	2014/05/06	ASM68157v1	Institute for Genome Sciences	GCA_000681575.1	identical	ftp://ftp.ncbi.nlm.nih.gov/genomes/all/GCF/000/681/575/GCF_000681575.1_ASM68157v1
GCF_000681595.1	PRJNA224116	SAMN02692976	JMOL00000000.1	na	1310806	470	Acinetobacter baumannii 1505311	strain=1505311		latest	Contig	Major	Full	2014/05/06	ASM68159v1	Institute for Genome Sciences	GCA_000681595.1	identical	ftp://ftp.ncbi.nlm.nih.gov/genomes/all/GCF/000/681/595/GCF_000681595.1_ASM68159v1
GCF_000681615.1	PRJNA224116	SAMN02649424	JMNO00000000.1	na	1311117	470	Acinetobacter baumannii 25569_10	strain=25569_10		latest	Contig	Major	Full	2014/05/06	ASM68161v1	Institute for Genome Sciences	GCA_000681615.1	identical	ftp://ftp.ncbi.nlm.nih.gov/genomes/all/GCF/000/681/615/GCF_000681615.1_ASM68161v1
GCF_000681635.1	PRJNA224116	SAMN02692957	JMOI00000000.1	na	1310826	470	Acinetobacter baumannii 1195185_80	strain=1195185_80		latest	Contig	Major	Full	2014/05/06	ASM68163v1	Institute for Genome Sciences	GCA_000681635.1	identical	ftp://ftp.ncbi.nlm.nih.gov/genomes/all/GCF/000/681/635/GCF_000681635.1_ASM68163v1
GCF_000681655.1	PRJNA224116	SAMN02692984	JMOV00000000.1	na	1310929	470	Acinetobacter baumannii 25691_5	strain=25691_5		latest	Contig	Major	Full	2014/05/06	ASM68165v1	Institute for Genome Sciences	GCA_000681655.1	identical	ftp://ftp.ncbi.nlm.nih.gov/genomes/all/GCF/000/681/655/GCF_000681655.1_ASM68165v1
GCF_000681675.1	PRJNA224116	SAMN02692981	JMOQ00000000.1	na	1310843	470	Acinetobacter baumannii 24860_9	strain=24860_9		latest	Contig	Major	Full	2014/05/06	ASM68167v1	Institute for Genome Sciences	GCA_000681675.1	identical	ftp://ftp.ncbi.nlm.nih.gov/genomes/all/GCF/000/681/675/GCF_000681675.1_ASM68167v1
GCF_000681695.1	PRJNA224116	SAMN02692963	JMOC00000000.1	na	1310584	470	Acinetobacter baumannii 23037	strain=23037		latest	Contig	Major	Full	2014/05/06	ASM68169v1	Institute for Genome Sciences	GCA_000681695.1	identical	ftp://ftp.ncbi.nlm.nih.gov/genomes/all/GCF/000/681/695/GCF_000681695.1_ASM68169v1
GCF_000681735.1	PRJNA224116	SAMN02692948	JMNL00000000.1	na	1310559	470	Acinetobacter baumannii 987421	strain=987421		latest	Contig	Major	Full	2014/05/06	ASM68173v1	Institute for Genome Sciences	GCA_000681735.1	identical	ftp://ftp.ncbi.nlm.nih.gov/genomes/all/GCF/000/681/735/GCF_000681735.1_ASM68173v1
GCF_000681755.1	PRJNA224116	SAMN02646389	JMND00000000.1	na	1311091	470	Acinetobacter baumannii 45075_4	strain=45075_4		latest	Contig	Major	Full	2014/05/06	ASM68175v1	Institute for Genome Sciences	GCA_000681755.1	identical	ftp://ftp.ncbi.nlm.nih.gov/genomes/all/GCF/000/681/755/GCF_000681755.1_ASM68175v1
GCF_000681775.1	PRJNA224116	SAMN02646392	JMNE00000000.1	na	1311095	470	Acinetobacter baumannii 45075_8	strain=45075_8		latest	Contig	Major	Full	2014/05/06	ASM68177v1	Institute for Genome Sciences	GCA_000681775.1	identical	ftp://ftp.ncbi.nlm.nih.gov/genomes/all/GCF/000/681/775/GCF_000681775.1_ASM68177v1
GCF_000681795.1	PRJNA224116	SAMN02646393	JMNF00000000.1	na	1311096	470	Acinetobacter baumannii 45075_9	strain=45075_9		latest	Contig	Major	Full	2014/05/06	ASM68179v1	Institute for Genome Sciences	GCA_000681795.1	identical	ftp://ftp.ncbi.nlm.nih.gov/genomes/all/GCF/000/681/795/GCF_000681795.1_ASM68179v1
GCF_000681835.1	PRJNA224116	SAMN02649415	JMNH00000000.1	na	1310809	470	Acinetobacter baumannii 1539026	strain=1539026		latest	Contig	Major	Full	2014/05/06	ASM68183v1	Institute for Genome Sciences	GCA_000681835.1	identical	ftp://ftp.ncbi.nlm.nih.gov/genomes/all/GCF/000/681/835/GCF_000681835.1_ASM68183v1
GCF_000681855.1	PRJNA224116	SAMN02692944	JMNI00000000.1	na	1310573	470	Acinetobacter baumannii 18689	strain=18689		latest	Contig	Major	Full	2014/05/06	ASM68185v1	Institute for Genome Sciences	GCA_000681855.1	identical	ftp://ftp.ncbi.nlm.nih.gov/genomes/all/GCF/000/681/855/GCF_000681855.1_ASM68185v1
GCF_000681875.1	PRJNA224116	SAMN02692945	JMNJ00000000.1	na	1310568	470	Acinetobacter baumannii 916567	strain=916567		latest	Contig	Major	Full	2014/05/06	ASM68187v1	Institute for Genome Sciences	GCA_000681875.1	identical	ftp://ftp.ncbi.nlm.nih.gov/genomes/all/GCF/000/681/875/GCF_000681875.1_ASM68187v1
GCF_000681895.1	PRJNA224116	SAMN02692947	JMNK00000000.1	na	1310602	470	Acinetobacter baumannii 96512	strain=96512		latest	Contig	Major	Full	2014/05/06	ASM68189v1	Institute for Genome Sciences	GCA_000681895.1	identical	ftp://ftp.ncbi.nlm.nih.gov/genomes/all/GCF/000/681/895/GCF_000681895.1_ASM68189v1
GCF_000681915.1	PRJNA224116	SAMN02692987	JMOW00000000.1	na	1310932	470	Acinetobacter baumannii 25691_8	strain=25691_8		latest	Contig	Major	Full	2014/05/06	ASM68191v1	Institute for Genome Sciences	GCA_000681915.1	identical	ftp://ftp.ncbi.nlm.nih.gov/genomes/all/GCF/000/681/915/GCF_000681915.1_ASM68191v1
GCF_000681935.1	PRJNA224116	SAMN02692988	JMOX00000000.1	na	1310965	470	Acinetobacter baumannii 25750_1	strain=25750_1		latest	Contig	Major	Full	2014/05/06	ASM68193v1	Institute for Genome Sciences	GCA_000681935.1	identical	ftp://ftp.ncbi.nlm.nih.gov/genomes/all/GCF/000/681/935/GCF_000681935.1_ASM68193v1
GCF_000681955.1	PRJNA224116	SAMN02692989	JMOY00000000.1	na	1311069	470	Acinetobacter baumannii 26016_2	strain=26016_2		latest	Contig	Major	Full	2014/05/06	ASM68195v1	Institute for Genome Sciences	GCA_000681955.1	identical	ftp://ftp.ncbi.nlm.nih.gov/genomes/all/GCF/000/681/955/GCF_000681955.1_ASM68195v1
GCF_000681975.1	PRJNA224116	SAMN02692990	JMOZ00000000.1	na	1311070	470	Acinetobacter baumannii 26016_3	strain=26016_3		latest	Contig	Major	Full	2014/05/06	ASM68197v1	Institute for Genome Sciences	GCA_000681975.1	identical	ftp://ftp.ncbi.nlm.nih.gov/genomes/all/GCF/000/681/975/GCF_000681975.1_ASM68197v1
GCF_000681995.1	PRJNA224116	SAMN02692991	JMPA00000000.1	na	1311074	470	Acinetobacter baumannii 26016_7	strain=26016_7		latest	Contig	Major	Full	2014/05/06	ASM68199v1	Institute for Genome Sciences	GCA_000681995.1	identical	ftp://ftp.ncbi.nlm.nih.gov/genomes/all/GCF/000/681/995/GCF_000681995.1_ASM68199v1
GCF_000682015.1	PRJNA224116	SAMN02692992	JMPB00000000.1	na	1311135	470	Acinetobacter baumannii 42057_3	strain=42057_3		latest	Contig	Major	Full	2014/05/06	ASM68201v1	Institute for Genome Sciences	GCA_000682015.1	identical	ftp://ftp.ncbi.nlm.nih.gov/genomes/all/GCF/000/682/015/GCF_000682015.1_ASM68201v1
GCF_000682035.1	PRJNA224116	SAMN02692993	JMPC00000000.1	na	1311137	470	Acinetobacter baumannii 42057_5	strain=42057_5		latest	Contig	Major	Full	2014/05/06	ASM68203v1	Institute for Genome Sciences	GCA_000682035.1	identical	ftp://ftp.ncbi.nlm.nih.gov/genomes/all/GCF/000/682/035/GCF_000682035.1_ASM68203v1
GCF_000682055.1	PRJNA224116	SAMN02692994	JMPD00000000.1	na	1311142	470	Acinetobacter baumannii 45052_2	strain=45052_2		latest	Contig	Major	Full	2014/05/06	ASM68205v1	Institute for Genome Sciences	GCA_000682055.1	identical	ftp://ftp.ncbi.nlm.nih.gov/genomes/all/GCF/000/682/055/GCF_000682055.1_ASM68205v1
GCF_000682075.1	PRJNA224116	SAMN02692995	JMPE00000000.1	na	1311128	470	Acinetobacter baumannii 45057_1	strain=45057_1		latest	Contig	Major	Full	2014/05/06	ASM68207v1	Institute for Genome Sciences	GCA_000682075.1	identical	ftp://ftp.ncbi.nlm.nih.gov/genomes/all/GCF/000/682/075/GCF_000682075.1_ASM68207v1
GCF_000682095.1	PRJNA224116	SAMN02692960	JMPF00000000.1	na	1310913	470	Acinetobacter baumannii 25977_9	strain=25977_9		latest	Contig	Major	Full	2014/05/06	ASM68209v1	Institute for Genome Sciences	GCA_000682095.1	identical	ftp://ftp.ncbi.nlm.nih.gov/genomes/all/GCF/000/682/095/GCF_000682095.1_ASM68209v1
GCF_000682115.1	PRJNA224116	SAMN02692961	JMPG00000000.1	na	1310903	470	Acinetobacter baumannii 45002_9	strain=45002_9		latest	Contig	Major	Full	2014/05/06	ASM68211v1	Institute for Genome Sciences	GCA_000682115.1	identical	ftp://ftp.ncbi.nlm.nih.gov/genomes/all/GCF/000/682/115/GCF_000682115.1_ASM68211v1
GCF_000682135.1	PRJNA224116	SAMN02692986	JMPH00000000.1	na	1310931	470	Acinetobacter baumannii 25691_7	strain=25691_7		latest	Contig	Major	Full	2014/05/06	ASM68213v1	Institute for Genome Sciences	GCA_000682135.1	identical	ftp://ftp.ncbi.nlm.nih.gov/genomes/all/GCF/000/682/135/GCF_000682135.1_ASM68213v1
GCF_000682175.1	PRJNA224116	SAMN02649416	JMNN00000000.1	na	1310846	470	Acinetobacter baumannii 24812_2	strain=24812_2		latest	Contig	Major	Full	2014/05/06	ASM68217v1	Institute for Genome Sciences	GCA_000682175.1	identical	ftp://ftp.ncbi.nlm.nih.gov/genomes/all/GCF/000/682/175/GCF_000682175.1_ASM68217v1
GCF_000682215.1	PRJNA224116	SAMN02692964	JMNR00000000.1	na	1310625	470	Acinetobacter baumannii 496487	strain=496487		latest	Contig	Major	Full	2014/05/06	ASM68221v1	Institute for Genome Sciences	GCA_000682215.1	identical	ftp://ftp.ncbi.nlm.nih.gov/genomes/all/GCF/000/682/215/GCF_000682215.1_ASM68221v1
GCF_000682235.1	PRJNA224116	SAMN02692965	JMNS00000000.1	na	1310656	470	Acinetobacter baumannii 1146103	strain=1146103		latest	Contig	Major	Full	2014/05/06	ASM68223v1	Institute for Genome Sciences	GCA_000682235.1	identical	ftp://ftp.ncbi.nlm.nih.gov/genomes/all/GCF/000/682/235/GCF_000682235.1_ASM68223v1
GCF_000682255.1	PRJNA224116	SAMN02692968	JMNU00000000.1	na	1310668	470	Acinetobacter baumannii 754286	strain=754286		latest	Contig	Major	Full	2014/05/06	ASM68225v1	Institute for Genome Sciences	GCA_000682255.1	identical	ftp://ftp.ncbi.nlm.nih.gov/genomes/all/GCF/000/682/255/GCF_000682255.1_ASM68225v1
GCF_000682275.1	PRJNA224116	SAMN02646385	JMNV00000000.1	na	1311097	470	Acinetobacter baumannii 45075_10	strain=45075_10		latest	Contig	Major	Full	2014/05/06	ASM68227v1	Institute for Genome Sciences	GCA_000682275.1	identical	ftp://ftp.ncbi.nlm.nih.gov/genomes/all/GCF/000/682/275/GCF_000682275.1_ASM68227v1
GCF_000682295.1	PRJNA224116	SAMN02692966	JMNW00000000.1	na	1310633	470	Acinetobacter baumannii 940793	strain=940793		latest	Contig	Major	Full	2014/05/06	ASM68229v1	Institute for Genome Sciences	GCA_000682295.1	identical	ftp://ftp.ncbi.nlm.nih.gov/genomes/all/GCF/000/682/295/GCF_000682295.1_ASM68229v1
GCF_000682335.1	PRJNA224116	SAMN02692969	JMNY00000000.1	na	1310669	470	Acinetobacter baumannii 6112	strain=6112		latest	Contig	Major	Full	2014/05/06	ASM68233v1	Institute for Genome Sciences	GCA_000682335.1	identical	ftp://ftp.ncbi.nlm.nih.gov/genomes/all/GCF/000/682/335/GCF_000682335.1_ASM68233v1
GCF_000682375.1	PRJNA224116	SAMN02692970	JMOA00000000.1	na	1310673	470	Acinetobacter baumannii 1499986	strain=1499986		latest	Contig	Major	Full	2014/05/06	ASM68237v1	Institute for Genome Sciences	GCA_000682375.1	identical	ftp://ftp.ncbi.nlm.nih.gov/genomes/all/GCF/000/682/375/GCF_000682375.1_ASM68237v1
GCF_000682395.1	PRJNA224116	SAMN02692949	JMOB00000000.1	na	1310627	470	Acinetobacter baumannii 1284800	strain=1284800		latest	Contig	Major	Full	2014/05/06	ASM68239v1	Institute for Genome Sciences	GCA_000682395.1	identical	ftp://ftp.ncbi.nlm.nih.gov/genomes/all/GCF/000/682/395/GCF_000682395.1_ASM68239v1
GCF_000682415.1	PRJNA224116	SAMN02692973	JMOE00000000.1	na	1310700	470	Acinetobacter baumannii 1598530	strain=1598530		latest	Contig	Major	Full	2014/05/06	ASM68241v1	Institute for Genome Sciences	GCA_000682415.1	identical	ftp://ftp.ncbi.nlm.nih.gov/genomes/all/GCF/000/682/415/GCF_000682415.1_ASM68241v1
GCF_000682435.1	PRJNA224116	SAMN02692955	JMOG00000000.1	na	1310736	470	Acinetobacter baumannii 233846	strain=233846		latest	Contig	Major	Full	2014/05/06	ASM68243v1	Institute for Genome Sciences	GCA_000682435.1	identical	ftp://ftp.ncbi.nlm.nih.gov/genomes/all/GCF/000/682/435/GCF_000682435.1_ASM68243v1
GCF_000682455.1	PRJNA224116	SAMN02692954	JMOH00000000.1	na	1310831	470	Acinetobacter baumannii 1042969-1197	strain=1042969-1197		latest	Contig	Major	Full	2014/05/06	ASM68245v1	Institute for Genome Sciences	GCA_000682455.1	identical	ftp://ftp.ncbi.nlm.nih.gov/genomes/all/GCF/000/682/455/GCF_000682455.1_ASM68245v1
GCF_000682475.1	PRJNA224116	SAMN02692958	JMOJ00000000.1	na	1310827	470	Acinetobacter baumannii 1262761-105	strain=1262761-105		latest	Contig	Major	Full	2014/05/06	ASM68247v1	Institute for Genome Sciences	GCA_000682475.1	identical	ftp://ftp.ncbi.nlm.nih.gov/genomes/all/GCF/000/682/475/GCF_000682475.1_ASM68247v1
GCF_000682495.1	PRJNA224116	SAMN02692975	JMOK00000000.1	na	1310829	470	Acinetobacter baumannii 1276470-132	strain=1276470-132		latest	Contig	Major	Full	2014/05/06	ASM68249v1	Institute for Genome Sciences	GCA_000682495.1	identical	ftp://ftp.ncbi.nlm.nih.gov/genomes/all/GCF/000/682/495/GCF_000682495.1_ASM68249v1
GCF_000682515.1	PRJNA224116	SAMN02692959	JMOM00000000.1	na	1310816	470	Acinetobacter baumannii 1571545	strain=1571545		latest	Contig	Major	Full	2014/05/06	ASM68251v1	Institute for Genome Sciences	GCA_000682515.1	identical	ftp://ftp.ncbi.nlm.nih.gov/genomes/all/GCF/000/682/515/GCF_000682515.1_ASM68251v1
GCF_000682535.1	PRJNA224116	SAMN02692978	JMON00000000.1	na	1310852	470	Acinetobacter baumannii 24812_8	strain=24812_8		latest	Contig	Major	Full	2014/05/06	ASM68253v1	Institute for Genome Sciences	GCA_000682535.1	identical	ftp://ftp.ncbi.nlm.nih.gov/genomes/all/GCF/000/682/535/GCF_000682535.1_ASM68253v1
GCF_000682555.1	PRJNA224116	SAMN02692979	JMOO00000000.1	na	1310837	470	Acinetobacter baumannii 24860_3	strain=24860_3		latest	Contig	Major	Full	2014/05/06	ASM68255v1	Institute for Genome Sciences	GCA_000682555.1	identical	ftp://ftp.ncbi.nlm.nih.gov/genomes/all/GCF/000/682/555/GCF_000682555.1_ASM68255v1
GCF_000682575.1	PRJNA224116	SAMN02692980	JMOP00000000.1	na	1310839	470	Acinetobacter baumannii 24860_5	strain=24860_5		latest	Contig	Major	Full	2014/05/06	ASM68257v1	Institute for Genome Sciences	GCA_000682575.1	identical	ftp://ftp.ncbi.nlm.nih.gov/genomes/all/GCF/000/682/575/GCF_000682575.1_ASM68257v1
GCF_000682595.1	PRJNA224116	SAMN02692982	JMOR00000000.1	na	1310815	470	Acinetobacter baumannii 756476	strain=756476		latest	Contig	Major	Full	2014/05/06	ASM68259v1	Institute for Genome Sciences	GCA_000682595.1	identical	ftp://ftp.ncbi.nlm.nih.gov/genomes/all/GCF/000/682/595/GCF_000682595.1_ASM68259v1
GCF_000682655.1	PRJNA224116	SAMN02692977	JMOU00000000.1	na	1310851	470	Acinetobacter baumannii 24812_7	strain=24812_7		latest	Contig	Major	Full	2014/05/06	ASM68265v1	Institute for Genome Sciences	GCA_000682655.1	identical	ftp://ftp.ncbi.nlm.nih.gov/genomes/all/GCF/000/682/655/GCF_000682655.1_ASM68265v1
GCF_000692095.1	PRJNA224116	SAMN02581277	JMUH00000000.1	na	1439316	470	Acinetobacter baumannii BIDMC 56	strain=BIDMC 56		latest	Scaffold	Major	Full	2014/05/19	Acin_baum_BIDMC_56_V1	Broad Institute	GCA_000692095.1	identical	ftp://ftp.ncbi.nlm.nih.gov/genomes/all/GCF/000/692/095/GCF_000692095.1_Acin_baum_BIDMC_56_V1
GCF_000694975.1	PRJNA224116	SAMN02581278	JMUI00000000.1	na	1439317	470	Acinetobacter baumannii BIDMC 57	strain=BIDMC 57		latest	Scaffold	Major	Full	2014/05/19	Acin_baum_BIDMC_57_V1	Broad Institute	GCA_000694975.1	identical	ftp://ftp.ncbi.nlm.nih.gov/genomes/all/GCF/000/694/975/GCF_000694975.1_Acin_baum_BIDMC_57_V1
GCF_000695855.3	PRJNA224116	SAMN02714232		na	470	470	Acinetobacter baumannii	strain=AC29		latest	Complete Genome	Major	Full	2015/04/06	ASM69585v3	Universiti Sultan Zainal Abidin	GCA_000695855.3	identical	ftp://ftp.ncbi.nlm.nih.gov/genomes/all/GCF/000/695/855/GCF_000695855.3_ASM69585v3
GCF_000708775.1	PRJNA224116	SAMN02803875	JNFY00000000.1	na	470	470	Acinetobacter baumannii	strain=BR097		latest	Contig	Major	Full	2014/06/16	ASM70877v1	Bellarmine University	GCA_000708775.1	identical	ftp://ftp.ncbi.nlm.nih.gov/genomes/all/GCF/000/708/775/GCF_000708775.1_ASM70877v1
GCF_000708795.1	PRJNA224116	SAMN02803891	JNFZ00000000.1	na	470	470	Acinetobacter baumannii	strain=BU310		latest	Contig	Major	Full	2014/06/16	ABU310	Bellarmine University	GCA_000708795.1	identical	ftp://ftp.ncbi.nlm.nih.gov/genomes/all/GCF/000/708/795/GCF_000708795.1_ABU310
GCF_000722965.1	PRJNA224116	SAMN02583748	JDSW00000000.1	na	1458919	470	Acinetobacter baumannii LY2	strain=LY2		latest	Contig	Major	Full	2014/07/08	Acinetobacter baumannii Genome sequencing	The Singapore Centre on Environmental Life Sciences Engineering	GCA_000722965.1	identical	ftp://ftp.ncbi.nlm.nih.gov/genomes/all/GCF/000/722/965/GCF_000722965.1_Acinetobacter_baumannii_Genome_sequencing
GCF_000722975.1	PRJNA224116	SAMN02582433	JDSV00000000.1	na	1458918	470	Acinetobacter baumannii LY1	strain=LY1		latest	Contig	Major	Full	2014/07/08	Acinetobacter baumannii Genome sequencing	The Singapore Centre on Environmental Life Sciences Engineering	GCA_000722975.1	identical	ftp://ftp.ncbi.nlm.nih.gov/genomes/all/GCF/000/722/975/GCF_000722975.1_Acinetobacter_baumannii_Genome_sequencing
GCF_000722985.1	PRJNA224116	SAMN02583749	JDSX00000000.1	na	1458920	470	Acinetobacter baumannii LY3	strain=LY3		latest	Contig	Major	Full	2014/07/08	Acinetobacter baumannii Genome sequencing	The Singapore Centre on Environmental Life Sciences Engineering	GCA_000722985.1	identical	ftp://ftp.ncbi.nlm.nih.gov/genomes/all/GCF/000/722/985/GCF_000722985.1_Acinetobacter_baumannii_Genome_sequencing
GCF_000723045.1	PRJNA224116	SAMN02583752	JDTA00000000.1	na	1458923	470	Acinetobacter baumannii LY6	strain=LY6		latest	Contig	Major	Full	2014/07/08	Acinetobacter baumannii Genome sequencing	The Singapore Centre on Environmental Life Sciences Engineering	GCA_000723045.1	identical	ftp://ftp.ncbi.nlm.nih.gov/genomes/all/GCF/000/723/045/GCF_000723045.1_Acinetobacter_baumannii_Genome_sequencing
GCF_000723055.1	PRJNA224116	SAMN02583753	JDTB00000000.1	na	1458924	470	Acinetobacter baumannii LY7	strain=LY7		latest	Contig	Major	Full	2014/07/08	Acinetobacter baumannii Genome sequencing	The Singapore Centre on Environmental Life Sciences Engineering	GCA_000723055.1	identical	ftp://ftp.ncbi.nlm.nih.gov/genomes/all/GCF/000/723/055/GCF_000723055.1_Acinetobacter_baumannii_Genome_sequencing
GCF_000723065.1	PRJNA224116	SAMN02583755	JDTD00000000.1	na	1458926	470	Acinetobacter baumannii LY9	strain=LY9		latest	Contig	Major	Full	2014/07/08	Acinetobacter baumannii Genome sequencing	The Singapore Centre on Environmental Life Sciences Engineering	GCA_000723065.1	identical	ftp://ftp.ncbi.nlm.nih.gov/genomes/all/GCF/000/723/065/GCF_000723065.1_Acinetobacter_baumannii_Genome_sequencing
GCF_000723075.1	PRJNA224116	SAMN02583754	JDTC00000000.1	na	1458925	470	Acinetobacter baumannii LY8	strain=LY8		latest	Contig	Major	Full	2014/07/08	Acinetobacter baumannii Genome sequencing	The Singapore Centre on Environmental Life Sciences Engineering	GCA_000723075.1	identical	ftp://ftp.ncbi.nlm.nih.gov/genomes/all/GCF/000/723/075/GCF_000723075.1_Acinetobacter_baumannii_Genome_sequencing
GCF_000723125.1	PRJNA224116	SAMN02583750	JDSY00000000.1	na	1458921	470	Acinetobacter baumannii LY4	strain=LY4		latest	Contig	Major	Full	2014/07/08	Acinetobacter baumannii Genome sequencing	The Singapore Centre on Environmental Life Sciences Engineering	GCA_000723125.1	identical	ftp://ftp.ncbi.nlm.nih.gov/genomes/all/GCF/000/723/125/GCF_000723125.1_Acinetobacter_baumannii_Genome_sequencing
GCF_000723145.1	PRJNA224116	SAMN02583751	JDSZ00000000.1	na	1458922	470	Acinetobacter baumannii LY5	strain=LY5		latest	Contig	Major	Full	2014/07/08	Acinetobacter baumannii Genome sequencing	The Singapore Centre on Environmental Life Sciences Engineering	GCA_000723145.1	identical	ftp://ftp.ncbi.nlm.nih.gov/genomes/all/GCF/000/723/145/GCF_000723145.1_Acinetobacter_baumannii_Genome_sequencing
GCF_000731965.1	PRJNA224116	SAMN02821219	JNOT00000000.1	na	470	470	Acinetobacter baumannii		BM4587	latest	Contig	Major	Full	2014/07/21	ASM73196v1	Walter Reed Army Institute of Research	GCA_000731965.1	identical	ftp://ftp.ncbi.nlm.nih.gov/genomes/all/GCF/000/731/965/GCF_000731965.1_ASM73196v1
GCF_000731975.1	PRJNA224116	SAMN02836944	JNOU00000000.1	na	1409922	470	Acinetobacter baumannii MRSN 3405		MRSN 3405	latest	Contig	Major	Full	2014/07/21	ASM73197v1	Walter Reed Army Institute of Research	GCA_000731975.1	identical	ftp://ftp.ncbi.nlm.nih.gov/genomes/all/GCF/000/731/975/GCF_000731975.1_ASM73197v1
GCF_000734775.1	PRJNA224116	SAMN02768887	JMRW00000000.1	na	470	470	Acinetobacter baumannii	strain=TCM206		latest	Contig	Major	Full	2014/07/28	ASM73477v1	The First Affiliated Hospital of Zhejiang Chinese Medical University	GCA_000734775.1	identical	ftp://ftp.ncbi.nlm.nih.gov/genomes/all/GCF/000/734/775/GCF_000734775.1_ASM73477v1
GCF_000737145.1	PRJNA224116	SAMN02767370	JMRY00000000.1	na	575584	470	Acinetobacter baumannii ATCC 19606 = CIP 70.34 = JCM 6841	strain=ATCC 19606		latest	Scaffold	Major	Full	2014/08/01	ASM73714v1	Los Alamos National Laboratory	GCA_000737145.1	identical	ftp://ftp.ncbi.nlm.nih.gov/genomes/all/GCF/000/737/145/GCF_000737145.1_ASM73714v1		assembly from type material
GCF_000738845.1	PRJNA224116	SAMN02867841	JPDG00000000.1	na	470	470	Acinetobacter baumannii	strain=ABBL099		latest	Contig	Major	Full	2014/08/08	ASM73884v1	Northwestern University Feinberg School of Medicine	GCA_000738845.1	identical	ftp://ftp.ncbi.nlm.nih.gov/genomes/all/GCF/000/738/845/GCF_000738845.1_ASM73884v1
GCF_000746605.1	PRJNA224116	SAMN02940901		na	470	470	Acinetobacter baumannii	strain=AB031		latest	Complete Genome	Major	Full	2014/08/29	ASM74660v1	University of Manitoba	GCA_000746605.1	identical	ftp://ftp.ncbi.nlm.nih.gov/genomes/all/GCF/000/746/605/GCF_000746605.1_ASM74660v1
GCF_000746645.1	PRJNA224116	SAMN02940899		representative genome	470	470	Acinetobacter baumannii	strain=AB030		latest	Complete Genome	Major	Full	2014/08/29	ASM74664v1	University of Manitoba	GCA_000746645.1	identical	ftp://ftp.ncbi.nlm.nih.gov/genomes/all/GCF/000/746/645/GCF_000746645.1_ASM74664v1
GCF_000750855.1	PRJNA224116	SAMEA3139099	CBXD000000000.1	na	1449755	470	Acinetobacter baumannii Pulsotype 27	strain=Pulsotype 27	600	latest	Contig	Major	Full	2014/09/06	600_CLC	UW	GCA_000750855.1	identical	ftp://ftp.ncbi.nlm.nih.gov/genomes/all/GCF/000/750/855/GCF_000750855.1_600_CLC
GCF_000757665.1	PRJNA224116	SAMN02951536	JPXZ00000000.1	na	470	470	Acinetobacter baumannii	strain=A33405		latest	Contig	Major	Full	2014/09/24	ASM75766v1	IMPaM	GCA_000757665.1	identical	ftp://ftp.ncbi.nlm.nih.gov/genomes/all/GCF/000/757/665/GCF_000757665.1_ASM75766v1
GCF_000759395.1	PRJNA224116	SAMN03066975	JRHB00000000.1	na	470	470	Acinetobacter baumannii	strain=MAR002		latest	Contig	Major	Full	2014/09/29	ASM75939v1	University Hospital- Biomedical Research Institute	GCA_000759395.1	identical	ftp://ftp.ncbi.nlm.nih.gov/genomes/all/GCF/000/759/395/GCF_000759395.1_ASM75939v1
GCF_000760395.1	PRJNA224116	SAMD00019514	BBNF00000000.1	na	470	470	Acinetobacter baumannii	strain=GTC 03322		latest	Contig	Major	Full	2014/09/26	ASM76039v1	National Institute of Technology and Evaluation	GCA_000760395.1	identical	ftp://ftp.ncbi.nlm.nih.gov/genomes/all/GCF/000/760/395/GCF_000760395.1_ASM76039v1
GCF_000760415.1	PRJNA224116	SAMD00019515	BBNG00000000.1	na	470	470	Acinetobacter baumannii	strain=GTC 03323		latest	Contig	Major	Full	2014/09/26	ASM76041v1	National Institute of Technology and Evaluation	GCA_000760415.1	identical	ftp://ftp.ncbi.nlm.nih.gov/genomes/all/GCF/000/760/415/GCF_000760415.1_ASM76041v1
GCF_000760435.1	PRJNA224116	SAMD00019516	BBNH00000000.1	na	470	470	Acinetobacter baumannii	strain=GTC 03324		latest	Contig	Major	Full	2014/09/26	ASM76043v1	National Institute of Technology and Evaluation	GCA_000760435.1	identical	ftp://ftp.ncbi.nlm.nih.gov/genomes/all/GCF/000/760/435/GCF_000760435.1_ASM76043v1
GCF_000760455.1	PRJNA224116	SAMD00019518	BBNI00000000.1	na	470	470	Acinetobacter baumannii	strain=GTC 03328		latest	Contig	Major	Full	2014/09/26	ASM76045v1	National Institute of Technology and Evaluation	GCA_000760455.1	identical	ftp://ftp.ncbi.nlm.nih.gov/genomes/all/GCF/000/760/455/GCF_000760455.1_ASM76045v1
GCF_000760475.1	PRJNA224116	SAMD00019519	BBNJ00000000.1	na	470	470	Acinetobacter baumannii	strain=GTC 03329		latest	Contig	Major	Full	2014/09/26	ASM76047v1	National Institute of Technology and Evaluation	GCA_000760475.1	identical	ftp://ftp.ncbi.nlm.nih.gov/genomes/all/GCF/000/760/475/GCF_000760475.1_ASM76047v1
GCF_000761175.1	PRJNA224116	SAMN03075316		na	470	470	Acinetobacter baumannii	strain=AbH12O-A2		latest	Complete Genome	Major	Full	2014/10/01	ASM76117v1	University Hospital- Biomedical Research Institute	GCA_000761175.1	identical	ftp://ftp.ncbi.nlm.nih.gov/genomes/all/GCF/000/761/175/GCF_000761175.1_ASM76117v1
GCF_000761465.1	PRJNA224116	SAMN02911795	JPKX00000000.1	na	470	470	Acinetobacter baumannii	strain=T25		latest	Scaffold	Major	Full	2014/10/01	ASM76146v1	The University of Queensland	GCA_000761465.1	identical	ftp://ftp.ncbi.nlm.nih.gov/genomes/all/GCF/000/761/465/GCF_000761465.1_ASM76146v1
GCF_000763365.1	PRJNA224116	SAMN02991271	JQSF00000000.1	na	470	470	Acinetobacter baumannii	strain=A144		latest	Contig	Major	Full	2014/10/03	ASM76336v1	IMPaM	GCA_000763365.1	identical	ftp://ftp.ncbi.nlm.nih.gov/genomes/all/GCF/000/763/365/GCF_000763365.1_ASM76336v1
GCF_000766105.1	PRJNA224116	SAMN02978813	JQSD00000000.1	na	470	470	Acinetobacter baumannii	strain=341		latest	Contig	Major	Full	2014/10/10	ASM76610v1	University of Malaya	GCA_000766105.1	identical	ftp://ftp.ncbi.nlm.nih.gov/genomes/all/GCF/000/766/105/GCF_000766105.1_ASM76610v1
GCF_000770605.1	PRJNA224116	SAMN02713669	JHUI00000000.1	na	1116234	470	Acinetobacter baumannii AB5075	strain=AB5075		latest	Contig	Major	Full	2014/10/31	gabab5075v1.0	J. Craig Venter Institute	GCA_000770605.1	identical	ftp://ftp.ncbi.nlm.nih.gov/genomes/all/GCF/000/770/605/GCF_000770605.1_gabab5075v1.0
GCF_000770785.1	PRJNA224116	SAMN03160858	AGST00000000.1	na	1100845	470	Acinetobacter baumannii TYTH-5	strain=TYTH-5		latest	Contig	Major	Full	2014/11/04	ASM77078v1	National Tsing Hua University	GCA_000770785.1	identical	ftp://ftp.ncbi.nlm.nih.gov/genomes/all/GCF/000/770/785/GCF_000770785.1_ASM77078v1
GCF_000770805.1	PRJNA224116	SAMN03160862	AGSV00000000.1	na	1100847	470	Acinetobacter baumannii TYTH-7	strain=TYTH-7		latest	Contig	Major	Full	2014/11/04	ASM77080v1	National Tsing Hua University	GCA_000770805.1	identical	ftp://ftp.ncbi.nlm.nih.gov/genomes/all/GCF/000/770/805/GCF_000770805.1_ASM77080v1
GCF_000770815.1	PRJNA224116	SAMN03160860	AGSQ00000000.1	na	1100842	470	Acinetobacter baumannii TYTH-2	strain=TYTH-2		latest	Contig	Major	Full	2014/11/04	ASM77081v1	National Tsing Hua University	GCA_000770815.1	identical	ftp://ftp.ncbi.nlm.nih.gov/genomes/all/GCF/000/770/815/GCF_000770815.1_ASM77081v1
GCF_000770865.1	PRJNA224116	SAMN03160863	AGSR00000000.1	na	1100843	470	Acinetobacter baumannii TYTH-3	strain=TYTH-3		latest	Contig	Major	Full	2014/11/04	ASM77086v1	National Tsing Hua University	GCA_000770865.1	identical	ftp://ftp.ncbi.nlm.nih.gov/genomes/all/GCF/000/770/865/GCF_000770865.1_ASM77086v1
GCF_000770885.1	PRJNA224116	SAMN03160861	AGSS00000000.1	na	1100844	470	Acinetobacter baumannii TYTH-4	strain=TYTH-4		latest	Contig	Major	Full	2014/11/04	ASM77088v1	National Tsing Hua University	GCA_000770885.1	identical	ftp://ftp.ncbi.nlm.nih.gov/genomes/all/GCF/000/770/885/GCF_000770885.1_ASM77088v1
GCF_000770905.1	PRJNA224116	SAMN03160859	AGSU00000000.1	na	1100846	470	Acinetobacter baumannii TYTH-6	strain=TYTH-6		latest	Contig	Major	Full	2014/11/04	ASM77090v1	National Tsing Hua University	GCA_000770905.1	identical	ftp://ftp.ncbi.nlm.nih.gov/genomes/all/GCF/000/770/905/GCF_000770905.1_ASM77090v1
GCF_000775835.1	PRJNA224116	SAMD00020334	BBOR00000000.1	na	470	470	Acinetobacter baumannii	strain=NBRC 110495		latest	Contig	Major	Full	2014/11/07	ASM77583v1	National Institute of Technology and Evaluation	GCA_000775835.1	identical	ftp://ftp.ncbi.nlm.nih.gov/genomes/all/GCF/000/775/835/GCF_000775835.1_ASM77583v1
GCF_000775855.1	PRJNA224116	SAMD00020339	BBOQ00000000.1	na	470	470	Acinetobacter baumannii	strain=NBRC 110493		latest	Contig	Major	Full	2014/11/07	ASM77585v1	National Institute of Technology and Evaluation	GCA_000775855.1	identical	ftp://ftp.ncbi.nlm.nih.gov/genomes/all/GCF/000/775/855/GCF_000775855.1_ASM77585v1
GCF_000775875.1	PRJNA224116	SAMD00020335	BBOP00000000.1	na	470	470	Acinetobacter baumannii	strain=NBRC 110489		latest	Contig	Major	Full	2014/11/07	ASM77587v1	National Institute of Technology and Evaluation	GCA_000775875.1	identical	ftp://ftp.ncbi.nlm.nih.gov/genomes/all/GCF/000/775/875/GCF_000775875.1_ASM77587v1
GCF_000786735.1	PRJNA224116	SAMN02709859		na	1455315	470	Acinetobacter baumannii LAC-4	strain=LAC-4		latest	Complete Genome	Major	Full	2014/11/25	ASM78673v1	California State University, Los Angeles	GCA_000786735.1	identical	ftp://ftp.ncbi.nlm.nih.gov/genomes/all/GCF/000/786/735/GCF_000786735.1_ASM78673v1
GCF_000787015.1	PRJNA224116	SAMN02978823	JQNV00000000.1	na	470	470	Acinetobacter baumannii	strain=269		latest	Contig	Major	Full	2014/11/25	ASM78701v1	University of Malaya	GCA_000787015.1	identical	ftp://ftp.ncbi.nlm.nih.gov/genomes/all/GCF/000/787/015/GCF_000787015.1_ASM78701v1
GCF_000787215.1	PRJNA224116	SAMN02911265	JPLH00000000.1	na	470	470	Acinetobacter baumannii	strain=BJ3		latest	Contig	Major	Full	2014/11/26	ASM78721v1	Institute Of Microbiology Chinese Academy of Sciences	GCA_000787215.1	identical	ftp://ftp.ncbi.nlm.nih.gov/genomes/all/GCF/000/787/215/GCF_000787215.1_ASM78721v1
GCF_000787225.1	PRJNA224116	SAMN02911263	JPLF00000000.1	na	470	470	Acinetobacter baumannii	strain=BJ1		latest	Contig	Major	Full	2014/11/26	ASM78722v1	Institute Of Microbiology Chinese Academy of Sciences	GCA_000787225.1	identical	ftp://ftp.ncbi.nlm.nih.gov/genomes/all/GCF/000/787/225/GCF_000787225.1_ASM78722v1
GCF_000787235.1	PRJNA224116	SAMN02911264	JPLG00000000.1	na	470	470	Acinetobacter baumannii	strain=BJ2		latest	Contig	Major	Full	2014/11/26	ASM78723v1	Institute Of Microbiology Chinese Academy of Sciences	GCA_000787235.1	identical	ftp://ftp.ncbi.nlm.nih.gov/genomes/all/GCF/000/787/235/GCF_000787235.1_ASM78723v1
GCF_000787275.1	PRJNA224116	SAMN02911266	JPLI00000000.1	na	470	470	Acinetobacter baumannii	strain=BJ4		latest	Contig	Major	Full	2014/11/26	ASM78727v1	Institute Of Microbiology Chinese Academy of Sciences	GCA_000787275.1	identical	ftp://ftp.ncbi.nlm.nih.gov/genomes/all/GCF/000/787/275/GCF_000787275.1_ASM78727v1
GCF_000787295.1	PRJNA224116	SAMN02911267	JPLJ00000000.1	na	470	470	Acinetobacter baumannii	strain=BJ5		latest	Contig	Major	Full	2014/11/26	ASM78729v1	Institute Of Microbiology Chinese Academy of Sciences	GCA_000787295.1	identical	ftp://ftp.ncbi.nlm.nih.gov/genomes/all/GCF/000/787/295/GCF_000787295.1_ASM78729v1
GCF_000787315.1	PRJNA224116	SAMN02911268	JPLK00000000.1	na	470	470	Acinetobacter baumannii	strain=BJ6		latest	Contig	Major	Full	2014/11/26	ASM78731v1	Institute Of Microbiology Chinese Academy of Sciences	GCA_000787315.1	identical	ftp://ftp.ncbi.nlm.nih.gov/genomes/all/GCF/000/787/315/GCF_000787315.1_ASM78731v1
GCF_000787335.1	PRJNA224116	SAMN02911269	JPLL00000000.1	na	470	470	Acinetobacter baumannii	strain=BJ7		latest	Scaffold	Major	Full	2014/11/26	ASM78733v1	Institute Of Microbiology Chinese Academy of Sciences	GCA_000787335.1	identical	ftp://ftp.ncbi.nlm.nih.gov/genomes/all/GCF/000/787/335/GCF_000787335.1_ASM78733v1
GCF_000787355.1	PRJNA224116	SAMN02911270	JPLM00000000.1	na	470	470	Acinetobacter baumannii	strain=BJ8		latest	Contig	Major	Full	2014/11/26	ASM78735v1	Institute Of Microbiology Chinese Academy of Sciences	GCA_000787355.1	identical	ftp://ftp.ncbi.nlm.nih.gov/genomes/all/GCF/000/787/355/GCF_000787355.1_ASM78735v1
GCF_000794125.1	PRJNA224116	SAMN03105183	JRWO00000000.1	na	470	470	Acinetobacter baumannii	strain=6870155		latest	Scaffold	Major	Full	2014/12/04	ASM79412v1	Macquarie University	GCA_000794125.1	identical	ftp://ftp.ncbi.nlm.nih.gov/genomes/all/GCF/000/794/125/GCF_000794125.1_ASM79412v1
GCF_000802885.1	PRJNA224116	SAMN03080630	JRTY00000000.1	na	470	470	Acinetobacter baumannii	strain=T173		latest	Scaffold	Major	Full	2014/12/17	ASM80288v1	The University of Queensland	GCA_000802885.1	identical	ftp://ftp.ncbi.nlm.nih.gov/genomes/all/GCF/000/802/885/GCF_000802885.1_ASM80288v1
GCF_000802895.1	PRJNA224116	SAMN03080628	JRTX00000000.1	na	470	470	Acinetobacter baumannii	strain=T122		latest	Scaffold	Major	Full	2014/12/17	ASM80289v1	The University of Queensland	GCA_000802895.1	identical	ftp://ftp.ncbi.nlm.nih.gov/genomes/all/GCF/000/802/895/GCF_000802895.1_ASM80289v1
GCF_000802915.1	PRJNA224116	SAMN03080633	JRTZ00000000.1	na	470	470	Acinetobacter baumannii	strain=T214		latest	Scaffold	Major	Full	2014/12/17	ASM80291v1	The University of Queensland	GCA_000802915.1	identical	ftp://ftp.ncbi.nlm.nih.gov/genomes/all/GCF/000/802/915/GCF_000802915.1_ASM80291v1
GCF_000804635.1	PRJNA224116	SAMN03068186	JSCG00000000.1	na	470	470	Acinetobacter baumannii	strain=2011BJAB3		latest	Scaffold	Major	Full	2014/12/19	ASM80463v1	Peking University People's Hospital	GCA_000804635.1	identical	ftp://ftp.ncbi.nlm.nih.gov/genomes/all/GCF/000/804/635/GCF_000804635.1_ASM80463v1
GCF_000804645.1	PRJNA224116	SAMN03068191	JSCI00000000.1	na	470	470	Acinetobacter baumannii	strain=2011BJAB7		latest	Scaffold	Major	Full	2014/12/19	ASM80464v1	Peking University People's Hospital	GCA_000804645.1	identical	ftp://ftp.ncbi.nlm.nih.gov/genomes/all/GCF/000/804/645/GCF_000804645.1_ASM80464v1
GCF_000804655.1	PRJNA224116	SAMN03068194	JSCJ00000000.1	na	470	470	Acinetobacter baumannii	strain=2004BJAB10		latest	Scaffold	Major	Full	2014/12/19	ASM80465v1	Peking University People's Hospital	GCA_000804655.1	identical	ftp://ftp.ncbi.nlm.nih.gov/genomes/all/GCF/000/804/655/GCF_000804655.1_ASM80465v1
GCF_000804665.1	PRJNA224116	SAMN03068188	JSCH00000000.1	na	470	470	Acinetobacter baumannii	strain=2011BJAB4		latest	Scaffold	Major	Full	2014/12/19	ASM80466v1	Peking University People's Hospital	GCA_000804665.1	identical	ftp://ftp.ncbi.nlm.nih.gov/genomes/all/GCF/000/804/665/GCF_000804665.1_ASM80466v1
GCF_000804715.1	PRJNA224116	SAMN03068198	JSCM00000000.1	na	470	470	Acinetobacter baumannii	strain=2004BJAB14		latest	Scaffold	Major	Full	2014/12/19	ASM80471v1	Peking University People's Hospital	GCA_000804715.1	identical	ftp://ftp.ncbi.nlm.nih.gov/genomes/all/GCF/000/804/715/GCF_000804715.1_ASM80471v1
GCF_000804725.1	PRJNA224116	SAMN03068243	JSCN00000000.1	na	470	470	Acinetobacter baumannii	strain=2011GDAB3		latest	Scaffold	Major	Full	2014/12/19	ASM80472v1	Peking University People's Hospital	GCA_000804725.1	identical	ftp://ftp.ncbi.nlm.nih.gov/genomes/all/GCF/000/804/725/GCF_000804725.1_ASM80472v1
GCF_000804735.1	PRJNA224116	SAMN03068196	JSCK00000000.1	na	470	470	Acinetobacter baumannii	strain=2003BJAB12		latest	Scaffold	Major	Full	2014/12/19	ASM80473v1	Peking University People's Hospital	GCA_000804735.1	identical	ftp://ftp.ncbi.nlm.nih.gov/genomes/all/GCF/000/804/735/GCF_000804735.1_ASM80473v1
GCF_000804745.1	PRJNA224116	SAMN03068197	JSCL00000000.1	na	470	470	Acinetobacter baumannii	strain=2004BJAB13		latest	Scaffold	Major	Full	2014/12/19	ASM80474v1	Peking University People's Hospital	GCA_000804745.1	identical	ftp://ftp.ncbi.nlm.nih.gov/genomes/all/GCF/000/804/745/GCF_000804745.1_ASM80474v1
GCF_000804795.1	PRJNA224116	SAMN03068249	JSCO00000000.1	na	470	470	Acinetobacter baumannii	strain=2005JSAB1		latest	Scaffold	Major	Full	2014/12/19	ASM80479v1	Peking University People's Hospital	GCA_000804795.1	identical	ftp://ftp.ncbi.nlm.nih.gov/genomes/all/GCF/000/804/795/GCF_000804795.1_ASM80479v1
GCF_000804805.1	PRJNA224116	SAMN03068256	JSCQ00000000.1	na	470	470	Acinetobacter baumannii	strain=2011SDAB1		latest	Scaffold	Major	Full	2014/12/19	ASM80480v1	Peking University People's Hospital	GCA_000804805.1	identical	ftp://ftp.ncbi.nlm.nih.gov/genomes/all/GCF/000/804/805/GCF_000804805.1_ASM80480v1
GCF_000804815.1	PRJNA224116	SAMN03068253	JSCP00000000.1	na	470	470	Acinetobacter baumannii	strain=2011SHAB1		latest	Scaffold	Major	Full	2014/12/19	ASM80481v1	Peking University People's Hospital	GCA_000804815.1	identical	ftp://ftp.ncbi.nlm.nih.gov/genomes/all/GCF/000/804/815/GCF_000804815.1_ASM80481v1
GCF_000804825.1	PRJNA224116	SAMN03068257	JSCR00000000.1	na	470	470	Acinetobacter baumannii	strain=2011SDAB2		latest	Scaffold	Major	Full	2014/12/19	ASM80482v1	Peking University People's Hospital	GCA_000804825.1	identical	ftp://ftp.ncbi.nlm.nih.gov/genomes/all/GCF/000/804/825/GCF_000804825.1_ASM80482v1
GCF_000804875.1	PRJNA224116	SAMN03068258	JSCS00000000.1	na	470	470	Acinetobacter baumannii	strain=2011SDAB3		latest	Scaffold	Major	Full	2014/12/19	ASM80487v1	Peking University People's Hospital	GCA_000804875.1	identical	ftp://ftp.ncbi.nlm.nih.gov/genomes/all/GCF/000/804/875/GCF_000804875.1_ASM80487v1
GCF_000804885.1	PRJNA224116	SAMN03068260	JSCT00000000.1	na	470	470	Acinetobacter baumannii	strain=2011LNAB1		latest	Scaffold	Major	Full	2014/12/19	ASM80488v1	Peking University People's Hospital	GCA_000804885.1	identical	ftp://ftp.ncbi.nlm.nih.gov/genomes/all/GCF/000/804/885/GCF_000804885.1_ASM80488v1
GCF_000804895.1	PRJNA224116	SAMN03068266	JSCV00000000.1	na	470	470	Acinetobacter baumannii	strain=2011ZJAB1		latest	Scaffold	Major	Full	2014/12/19	ASM80489v1	Peking University People's Hospital	GCA_000804895.1	identical	ftp://ftp.ncbi.nlm.nih.gov/genomes/all/GCF/000/804/895/GCF_000804895.1_ASM80489v1
GCF_000804905.1	PRJNA224116	SAMN03068264	JSCU00000000.1	na	470	470	Acinetobacter baumannii	strain=2005LNAB4		latest	Scaffold	Major	Full	2014/12/19	ASM80490v1	Peking University People's Hospital	GCA_000804905.1	identical	ftp://ftp.ncbi.nlm.nih.gov/genomes/all/GCF/000/804/905/GCF_000804905.1_ASM80490v1
GCF_000804955.1	PRJNA224116	SAMN03068270	JSCW00000000.1	na	470	470	Acinetobacter baumannii	strain=2004ZJAB5		latest	Scaffold	Major	Full	2014/12/19	ASM80495v1	Peking University People's Hospital	GCA_000804955.1	identical	ftp://ftp.ncbi.nlm.nih.gov/genomes/all/GCF/000/804/955/GCF_000804955.1_ASM80495v1
GCF_000804965.1	PRJNA224116	SAMN03068271	JSCX00000000.1	na	470	470	Acinetobacter baumannii	strain=2004ZJAB6		latest	Scaffold	Major	Full	2014/12/19	ASM80496v1	Peking University People's Hospital	GCA_000804965.1	identical	ftp://ftp.ncbi.nlm.nih.gov/genomes/all/GCF/000/804/965/GCF_000804965.1_ASM80496v1
GCF_000804975.1	PRJNA224116	SAMN03068189	JSCY00000000.1	na	470	470	Acinetobacter baumannii	strain=2011BJAB5		latest	Scaffold	Major	Full	2014/12/19	ASM80497v1	Peking University People's Hospital	GCA_000804975.1	identical	ftp://ftp.ncbi.nlm.nih.gov/genomes/all/GCF/000/804/975/GCF_000804975.1_ASM80497v1
GCF_000804985.1	PRJNA224116	SAMN03068192	JSCZ00000000.1	na	470	470	Acinetobacter baumannii	strain=2011BJAB8		latest	Scaffold	Major	Full	2014/12/19	ASM80498v1	Peking University People's Hospital	GCA_000804985.1	identical	ftp://ftp.ncbi.nlm.nih.gov/genomes/all/GCF/000/804/985/GCF_000804985.1_ASM80498v1
GCF_000805035.1	PRJNA224116	SAMN03068195	JSDB00000000.1	na	470	470	Acinetobacter baumannii	strain=1999BJAB11		latest	Scaffold	Major	Full	2014/12/19	ASM80503v1	Peking University People's Hospital	GCA_000805035.1	identical	ftp://ftp.ncbi.nlm.nih.gov/genomes/all/GCF/000/805/035/GCF_000805035.1_ASM80503v1
GCF_000805045.1	PRJNA224116	SAMN03068193	JSDA00000000.1	na	470	470	Acinetobacter baumannii	strain=2011BJAB9		latest	Scaffold	Major	Full	2014/12/19	ASM80504v1	Peking University People's Hospital	GCA_000805045.1	identical	ftp://ftp.ncbi.nlm.nih.gov/genomes/all/GCF/000/805/045/GCF_000805045.1_ASM80504v1
GCF_000805055.1	PRJNA224116	SAMN03068199	JSDC00000000.1	na	470	470	Acinetobacter baumannii	strain=2011GDAB1		latest	Scaffold	Major	Full	2014/12/19	ASM80505v1	Peking University People's Hospital	GCA_000805055.1	identical	ftp://ftp.ncbi.nlm.nih.gov/genomes/all/GCF/000/805/055/GCF_000805055.1_ASM80505v1
GCF_000805065.1	PRJNA224116	SAMN03068241	JSDD00000000.1	na	470	470	Acinetobacter baumannii	strain=2011GDAB2		latest	Scaffold	Major	Full	2014/12/19	ASM80506v1	Peking University People's Hospital	GCA_000805065.1	identical	ftp://ftp.ncbi.nlm.nih.gov/genomes/all/GCF/000/805/065/GCF_000805065.1_ASM80506v1
GCF_000805115.1	PRJNA224116	SAMN03068244	JSDE00000000.1	na	470	470	Acinetobacter baumannii	strain=2011GDAB4		latest	Scaffold	Major	Full	2014/12/19	ASM80511v1	Peking University People's Hospital	GCA_000805115.1	identical	ftp://ftp.ncbi.nlm.nih.gov/genomes/all/GCF/000/805/115/GCF_000805115.1_ASM80511v1
GCF_000805125.1	PRJNA224116	SAMN03068246	JSDF00000000.1	na	470	470	Acinetobacter baumannii	strain=2011HNAB1		latest	Scaffold	Major	Full	2014/12/19	ASM80512v1	Peking University People's Hospital	GCA_000805125.1	identical	ftp://ftp.ncbi.nlm.nih.gov/genomes/all/GCF/000/805/125/GCF_000805125.1_ASM80512v1
GCF_000805135.1	PRJNA224116	SAMN03068251	JSDG00000000.1	na	470	470	Acinetobacter baumannii	strain=2011TJAB1		latest	Scaffold	Major	Full	2014/12/19	ASM80513v1	Peking University People's Hospital	GCA_000805135.1	identical	ftp://ftp.ncbi.nlm.nih.gov/genomes/all/GCF/000/805/135/GCF_000805135.1_ASM80513v1
GCF_000805145.1	PRJNA224116	SAMN03068261	JSDH00000000.1	na	470	470	Acinetobacter baumannii	strain=2011LNAB2		latest	Scaffold	Major	Full	2014/12/19	ASM80514v1	Peking University People's Hospital	GCA_000805145.1	identical	ftp://ftp.ncbi.nlm.nih.gov/genomes/all/GCF/000/805/145/GCF_000805145.1_ASM80514v1
GCF_000805195.1	PRJNA224116	SAMN03068263	JSDI00000000.1	na	470	470	Acinetobacter baumannii	strain=2011LNAB3		latest	Scaffold	Major	Full	2014/12/19	ASM80519v1	Peking University People's Hospital	GCA_000805195.1	identical	ftp://ftp.ncbi.nlm.nih.gov/genomes/all/GCF/000/805/195/GCF_000805195.1_ASM80519v1
GCF_000805205.1	PRJNA224116	SAMN03068267	JSDJ00000000.1	na	470	470	Acinetobacter baumannii	strain=2011ZJAB2		latest	Scaffold	Major	Full	2014/12/19	ASM80520v1	Peking University People's Hospital	GCA_000805205.1	identical	ftp://ftp.ncbi.nlm.nih.gov/genomes/all/GCF/000/805/205/GCF_000805205.1_ASM80520v1
GCF_000805215.1	PRJNA224116	SAMN03068269	JSDL00000000.1	na	470	470	Acinetobacter baumannii	strain=2011ZJAB4		latest	Scaffold	Major	Full	2014/12/19	ASM80521v1	Peking University People's Hospital	GCA_000805215.1	identical	ftp://ftp.ncbi.nlm.nih.gov/genomes/all/GCF/000/805/215/GCF_000805215.1_ASM80521v1
GCF_000805225.1	PRJNA224116	SAMN03068268	JSDK00000000.1	na	470	470	Acinetobacter baumannii	strain=2011ZJAB3		latest	Scaffold	Major	Full	2014/12/19	ASM80522v1	Peking University People's Hospital	GCA_000805225.1	identical	ftp://ftp.ncbi.nlm.nih.gov/genomes/all/GCF/000/805/225/GCF_000805225.1_ASM80522v1
GCF_000805275.1	PRJNA224116	SAMN03068190	JSDM00000000.1	na	470	470	Acinetobacter baumannii	strain=2011BJAB6		latest	Scaffold	Major	Full	2014/12/19	ASM80527v1	Peking University People's Hospital	GCA_000805275.1	identical	ftp://ftp.ncbi.nlm.nih.gov/genomes/all/GCF/000/805/275/GCF_000805275.1_ASM80527v1
GCF_000805295.1	PRJNA224116	SAMN03068183	JRHV00000000.1	na	470	470	Acinetobacter baumannii	strain=2011BJAB1		latest	Scaffold	Major	Full	2014/12/19	ASM80529v1	Peking University People's Hospital	GCA_000805295.1	identical	ftp://ftp.ncbi.nlm.nih.gov/genomes/all/GCF/000/805/295/GCF_000805295.1_ASM80529v1
GCF_000805305.1	PRJNA224116	SAMN03068184	JRHW00000000.1	na	470	470	Acinetobacter baumannii	strain=2011BJAB2		latest	Scaffold	Major	Full	2014/12/19	ASM80530v1	Peking University People's Hospital	GCA_000805305.1	identical	ftp://ftp.ncbi.nlm.nih.gov/genomes/all/GCF/000/805/305/GCF_000805305.1_ASM80530v1
GCF_000805365.1	PRJNA224116	SAMN03121815	JSAO00000000.1	na	470	470	Acinetobacter baumannii	strain=1		latest	Contig	Major	Full	2014/12/19	ASM80536v1	University of Malaya	GCA_000805365.1	identical	ftp://ftp.ncbi.nlm.nih.gov/genomes/all/GCF/000/805/365/GCF_000805365.1_ASM80536v1
GCF_000805515.1	PRJNA224116	SAMN03080637	JRQY00000000.1	na	470	470	Acinetobacter baumannii	strain=T271		latest	Contig	Major	Full	2014/12/19	ASM80551v1	The University of Queensland	GCA_000805515.1	identical	ftp://ftp.ncbi.nlm.nih.gov/genomes/all/GCF/000/805/515/GCF_000805515.1_ASM80551v1
GCF_000805525.1	PRJNA224116	SAMN03080636	JRQX00000000.1	na	470	470	Acinetobacter baumannii	strain=T258		latest	Contig	Major	Full	2014/12/19	ASM80552v1	The University of Queensland	GCA_000805525.1	identical	ftp://ftp.ncbi.nlm.nih.gov/genomes/all/GCF/000/805/525/GCF_000805525.1_ASM80552v1
GCF_000805535.1	PRJNA224116	SAMN03080635	JRQW00000000.1	na	470	470	Acinetobacter baumannii	strain=T229		latest	Contig	Major	Full	2014/12/19	ASM80553v1	The University of Queensland	GCA_000805535.1	identical	ftp://ftp.ncbi.nlm.nih.gov/genomes/all/GCF/000/805/535/GCF_000805535.1_ASM80553v1
GCF_000805545.1	PRJNA224116	SAMN03080627	JRQT00000000.1	na	470	470	Acinetobacter baumannii	strain=T7		latest	Contig	Major	Full	2014/12/19	ASM80554v1	The University of Queensland	GCA_000805545.1	identical	ftp://ftp.ncbi.nlm.nih.gov/genomes/all/GCF/000/805/545/GCF_000805545.1_ASM80554v1
GCF_000805595.1	PRJNA224116	SAMN02912205	JRQS00000000.1	na	470	470	Acinetobacter baumannii	strain=T87		latest	Contig	Major	Full	2014/12/19	ASM80559v1	The University of Queensland	GCA_000805595.1	identical	ftp://ftp.ncbi.nlm.nih.gov/genomes/all/GCF/000/805/595/GCF_000805595.1_ASM80559v1
GCF_000805615.1	PRJNA224116	SAMN03080631	JRQU00000000.1	na	470	470	Acinetobacter baumannii	strain=T185		latest	Contig	Major	Full	2014/12/19	ASM80561v1	The University of Queensland	GCA_000805615.1	identical	ftp://ftp.ncbi.nlm.nih.gov/genomes/all/GCF/000/805/615/GCF_000805615.1_ASM80561v1
GCF_000805635.1	PRJNA224116	SAMN03080632	JRQV00000000.1	na	470	470	Acinetobacter baumannii	strain=T188		latest	Contig	Major	Full	2014/12/19	ASM80563v1	The University of Queensland	GCA_000805635.1	identical	ftp://ftp.ncbi.nlm.nih.gov/genomes/all/GCF/000/805/635/GCF_000805635.1_ASM80563v1
GCF_000808765.2	PRJNA224116	SAMN03268799	JWRU00000000.3	na	470	470	Acinetobacter baumannii	strain=ABUH42783		latest	Contig	Major	Full	2015/08/31	Velvet assembly of Acinetobacter baumannii ABUH42783	JCVI	GCA_000808765.3	identical	ftp://ftp.ncbi.nlm.nih.gov/genomes/all/GCF/000/808/765/GCF_000808765.2_Velvet_assembly_of_Acinetobacter_baumannii_ABUH42783
GCF_000808775.3	PRJNA224116	SAMN03268801	JWRZ00000000.3	na	470	470	Acinetobacter baumannii	strain=ABUH504227		latest	Contig	Major	Full	2015/08/31	Velvet assembly of Acinetobacter baumannii ABUH504227	JCVI	GCA_000808775.3	identical	ftp://ftp.ncbi.nlm.nih.gov/genomes/all/GCF/000/808/775/GCF_000808775.3_Velvet_assembly_of_Acinetobacter_baumannii_ABUH504227
GCF_000808785.3	PRJNA224116	SAMN03268803	JWRT00000000.3	na	470	470	Acinetobacter baumannii	strain=ABUH4837		latest	Contig	Major	Full	2015/08/31	Velvet assembly of Acinetobacter baumannii ABUH4837	JCVI	GCA_000808785.3	identical	ftp://ftp.ncbi.nlm.nih.gov/genomes/all/GCF/000/808/785/GCF_000808785.3_Velvet_assembly_of_Acinetobacter_baumannii_ABUH4837
GCF_000808815.3	PRJNA224116	SAMN03268804	JWRV00000000.3	na	470	470	Acinetobacter baumannii	strain=ABUH60486		latest	Contig	Major	Full	2015/08/31	Velvet assembly of Acinetobacter baumannii ABUH60486	JCVI	GCA_000808815.3	identical	ftp://ftp.ncbi.nlm.nih.gov/genomes/all/GCF/000/808/815/GCF_000808815.3_Velvet_assembly_of_Acinetobacter_baumannii_ABUH60486
GCF_000808845.3	PRJNA224116	SAMN03268800	JWRW00000000.3	na	470	470	Acinetobacter baumannii	strain=ABUH319118		latest	Contig	Major	Full	2015/08/31	Velvet assembly of Acinetobacter baumannii ABUH319118	JCVI	GCA_000808845.3	identical	ftp://ftp.ncbi.nlm.nih.gov/genomes/all/GCF/000/808/845/GCF_000808845.3_Velvet_assembly_of_Acinetobacter_baumannii_ABUH319118
GCF_000808885.3	PRJNA224116	SAMN03268798	JWRY00000000.3	na	470	470	Acinetobacter baumannii	strain=ABUH497144		latest	Contig	Major	Full	2015/08/31	Velvet assembly of Acinetobacter baumannii ABUH497144	JCVI	GCA_000808885.3	identical	ftp://ftp.ncbi.nlm.nih.gov/genomes/all/GCF/000/808/885/GCF_000808885.3_Velvet_assembly_of_Acinetobacter_baumannii_ABUH497144
GCF_000808905.3	PRJNA224116	SAMN03268796	JWSA00000000.3	na	470	470	Acinetobacter baumannii	strain=ABUH504238		latest	Contig	Major	Full	2015/08/31	Velvet assembly of Acinetobacter baumannii ABUH504238	JCVI	GCA_000808905.3	identical	ftp://ftp.ncbi.nlm.nih.gov/genomes/all/GCF/000/808/905/GCF_000808905.3_Velvet_assembly_of_Acinetobacter_baumannii_ABUH504238
GCF_000808925.3	PRJNA224116	SAMN03268797	JWSB00000000.3	na	470	470	Acinetobacter baumannii	strain=ABUH80286		latest	Contig	Major	Full	2015/08/31	Velvet assembly of Acinetobacter baumannii ABUH80286	JCVI	GCA_000808925.3	identical	ftp://ftp.ncbi.nlm.nih.gov/genomes/all/GCF/000/808/925/GCF_000808925.3_Velvet_assembly_of_Acinetobacter_baumannii_ABUH80286
GCF_000808945.3	PRJNA224116	SAMN03268805	JWSC00000000.3	na	470	470	Acinetobacter baumannii	strain=ABUH518307		latest	Contig	Major	Full	2015/08/31	Velvet assembly of Acinetobacter baumannii ABUH518307	JCVI	GCA_000808945.3	identical	ftp://ftp.ncbi.nlm.nih.gov/genomes/all/GCF/000/808/945/GCF_000808945.3_Velvet_assembly_of_Acinetobacter_baumannii_ABUH518307
GCF_000808985.3	PRJNA224116	SAMN03268806	JWSE00000000.3	na	470	470	Acinetobacter baumannii	strain=ABUH463346		latest	Contig	Major	Full	2015/08/31	Velvet assembly of Acinetobacter baumannii ABUH463346	JCVI	GCA_000808985.3	identical	ftp://ftp.ncbi.nlm.nih.gov/genomes/all/GCF/000/808/985/GCF_000808985.3_Velvet_assembly_of_Acinetobacter_baumannii_ABUH463346
GCF_000809005.3	PRJNA224116	SAMN03268809	JWSF00000000.3	na	470	470	Acinetobacter baumannii	strain=ABUH304350		latest	Contig	Major	Full	2015/08/31	Velvet assembly of Acinetobacter baumannii ABUH304350	JCVI	GCA_000809005.3	identical	ftp://ftp.ncbi.nlm.nih.gov/genomes/all/GCF/000/809/005/GCF_000809005.3_Velvet_assembly_of_Acinetobacter_baumannii_ABUH304350
GCF_000809045.3	PRJNA224116	SAMN03268807	JWSH00000000.3	na	470	470	Acinetobacter baumannii	strain=ABUH304352		latest	Contig	Major	Full	2015/08/31	Velvet assembly of Acinetobacter baumannii ABUH304352	JCVI	GCA_000809045.3	identical	ftp://ftp.ncbi.nlm.nih.gov/genomes/all/GCF/000/809/045/GCF_000809045.3_Velvet_assembly_of_Acinetobacter_baumannii_ABUH304352
GCF_000809065.3	PRJNA224116	SAMN03268811	JWSI00000000.3	na	470	470	Acinetobacter baumannii	strain=ABUH524354		latest	Contig	Major	Full	2015/08/31	Velvet assembly of Acinetobacter baumannii ABUH524354	JCVI	GCA_000809065.3	identical	ftp://ftp.ncbi.nlm.nih.gov/genomes/all/GCF/000/809/065/GCF_000809065.3_Velvet_assembly_of_Acinetobacter_baumannii_ABUH524354
GCF_000809085.3	PRJNA224116	SAMN03268808	JWSJ00000000.3	na	470	470	Acinetobacter baumannii	strain=ABUH404571		latest	Contig	Major	Full	2015/08/31	Velvet assembly of Acinetobacter baumannii ABUH404571	JCVI	GCA_000809085.3	identical	ftp://ftp.ncbi.nlm.nih.gov/genomes/all/GCF/000/809/085/GCF_000809085.3_Velvet_assembly_of_Acinetobacter_baumannii_ABUH404571
GCF_000809205.3	PRJNA224116	SAMN03084746	JWYA00000000.3	na	470	470	Acinetobacter baumannii	strain=UH243_66		latest	Contig	Major	Full	2015/08/07	ASM80920v3	JCVI	GCA_000809205.3	identical	ftp://ftp.ncbi.nlm.nih.gov/genomes/all/GCF/000/809/205/GCF_000809205.3_ASM80920v3
GCF_000809215.3	PRJNA224116	SAMN03084745	JWYB00000000.3	na	470	470	Acinetobacter baumannii	strain=UH487_64		latest	Contig	Major	Full	2015/08/10	ASM80921v3	JCVI	GCA_000809215.3	identical	ftp://ftp.ncbi.nlm.nih.gov/genomes/all/GCF/000/809/215/GCF_000809215.3_ASM80921v3
GCF_000809225.3	PRJNA224116	SAMN03084744	JWYC00000000.3	na	470	470	Acinetobacter baumannii	strain=UH487_63		latest	Contig	Major	Full	2015/08/10	ASM80922v3	JCVI	GCA_000809225.3	identical	ftp://ftp.ncbi.nlm.nih.gov/genomes/all/GCF/000/809/225/GCF_000809225.3_ASM80922v3
GCF_000809235.3	PRJNA224116	SAMN03084730	JWYQ00000000.3	na	470	470	Acinetobacter baumannii	strain=UH348_27		latest	Contig	Major	Full	2015/08/10	ASM80923v3	JCVI	GCA_000809235.3	identical	ftp://ftp.ncbi.nlm.nih.gov/genomes/all/GCF/000/809/235/GCF_000809235.3_ASM80923v3
GCF_000809285.3	PRJNA224116	SAMN03084803	JWVZ00000000.3	na	470	470	Acinetobacter baumannii	strain=UH184_310		latest	Contig	Major	Full	2015/08/07	ASM80928v3	JCVI	GCA_000809285.3	identical	ftp://ftp.ncbi.nlm.nih.gov/genomes/all/GCF/000/809/285/GCF_000809285.3_ASM80928v3
GCF_000809305.3	PRJNA224116	SAMN03084742	JWYE00000000.3	na	470	470	Acinetobacter baumannii	strain=UH455_61		latest	Contig	Major	Full	2015/08/10	ASM80930v3	JCVI	GCA_000809305.3	identical	ftp://ftp.ncbi.nlm.nih.gov/genomes/all/GCF/000/809/305/GCF_000809305.3_ASM80930v3
GCF_000809325.3	PRJNA224116	SAMN03084800	JWWC00000000.3	na	470	470	Acinetobacter baumannii	strain=UH507_300		latest	Contig	Major	Full	2015/08/10	ASM80932v3	JCVI	GCA_000809325.3	identical	ftp://ftp.ncbi.nlm.nih.gov/genomes/all/GCF/000/809/325/GCF_000809325.3_ASM80932v3
GCF_000809345.3	PRJNA224116	SAMN03084743	JWYD00000000.3	na	470	470	Acinetobacter baumannii	strain=UH455_62		latest	Contig	Major	Full	2015/08/10	ASM80934v3	JCVI	GCA_000809345.3	identical	ftp://ftp.ncbi.nlm.nih.gov/genomes/all/GCF/000/809/345/GCF_000809345.3_ASM80934v3
GCF_000809365.3	PRJNA224116	SAMN03084816	JWVN00000000.3	na	470	470	Acinetobacter baumannii	strain=UH532_386		latest	Contig	Major	Full	2015/08/10	ASM80936v3	JCVI	GCA_000809365.3	identical	ftp://ftp.ncbi.nlm.nih.gov/genomes/all/GCF/000/809/365/GCF_000809365.3_ASM80936v3
GCF_000809385.3	PRJNA224116	SAMN03084734	JWYM00000000.3	na	470	470	Acinetobacter baumannii	strain=UH487_41		latest	Contig	Major	Full	2015/08/10	ASM80938v3	JCVI	GCA_000809385.3	identical	ftp://ftp.ncbi.nlm.nih.gov/genomes/all/GCF/000/809/385/GCF_000809385.3_ASM80938v3
GCF_000809405.3	PRJNA224116	SAMN03084727	JWYT00000000.3	na	470	470	Acinetobacter baumannii	strain=UH348_13		latest	Contig	Major	Full	2015/08/10	ASM80940v3	JCVI	GCA_000809405.3	identical	ftp://ftp.ncbi.nlm.nih.gov/genomes/all/GCF/000/809/405/GCF_000809405.3_ASM80940v3
GCF_000809425.3	PRJNA224116	SAMN03084733	JWYN00000000.3	na	470	470	Acinetobacter baumannii	strain=UH315_39		latest	Contig	Major	Full	2015/08/07	ASM80942v3	JCVI	GCA_000809425.3	identical	ftp://ftp.ncbi.nlm.nih.gov/genomes/all/GCF/000/809/425/GCF_000809425.3_ASM80942v3
GCF_000809445.3	PRJNA224116	SAMN03084732	JWYO00000000.3	na	470	470	Acinetobacter baumannii	strain=UH455_38		latest	Contig	Major	Full	2015/08/10	ASM80944v3	JCVI	GCA_000809445.3	identical	ftp://ftp.ncbi.nlm.nih.gov/genomes/all/GCF/000/809/445/GCF_000809445.3_ASM80944v3
GCF_000809465.3	PRJNA224116	SAMN03084735	JWYL00000000.3	na	470	470	Acinetobacter baumannii	strain=UH243_43		latest	Contig	Major	Full	2015/08/07	ASM80946v3	JCVI	GCA_000809465.3	identical	ftp://ftp.ncbi.nlm.nih.gov/genomes/all/GCF/000/809/465/GCF_000809465.3_ASM80946v3
GCF_000809485.3	PRJNA224116	SAMN03084817	JWVM00000000.3	na	470	470	Acinetobacter baumannii	strain=UH532_387		latest	Contig	Major	Full	2015/08/10	ASM80948v3	JCVI	GCA_000809485.3	identical	ftp://ftp.ncbi.nlm.nih.gov/genomes/all/GCF/000/809/485/GCF_000809485.3_ASM80948v3
GCF_000809505.3	PRJNA224116	SAMN03084736	JWYK00000000.3	na	470	470	Acinetobacter baumannii	strain=UH17_52		latest	Contig	Major	Full	2015/08/07	ASM80950v3	JCVI	GCA_000809505.3	identical	ftp://ftp.ncbi.nlm.nih.gov/genomes/all/GCF/000/809/505/GCF_000809505.3_ASM80950v3
GCF_000809525.3	PRJNA224116	SAMN03084747	JWXZ00000000.3	na	470	470	Acinetobacter baumannii	strain=UH243_68		latest	Contig	Major	Full	2015/08/07	ASM80952v3	JCVI	GCA_000809525.3	identical	ftp://ftp.ncbi.nlm.nih.gov/genomes/all/GCF/000/809/525/GCF_000809525.3_ASM80952v3
GCF_000809545.3	PRJNA224116	SAMN03084748	JWXY00000000.3	na	470	470	Acinetobacter baumannii	strain=UH243_73		latest	Contig	Major	Full	2015/08/07	ASM80954v3	JCVI	GCA_000809545.3	identical	ftp://ftp.ncbi.nlm.nih.gov/genomes/all/GCF/000/809/545/GCF_000809545.3_ASM80954v3
GCF_000809565.3	PRJNA224116	SAMN03084749	JWXX00000000.3	na	470	470	Acinetobacter baumannii	strain=UH487_78		latest	Contig	Major	Full	2015/08/10	ASM80956v3	JCVI	GCA_000809565.3	identical	ftp://ftp.ncbi.nlm.nih.gov/genomes/all/GCF/000/809/565/GCF_000809565.3_ASM80956v3
GCF_000809585.3	PRJNA224116	SAMN03084750	JWXW00000000.3	na	470	470	Acinetobacter baumannii	strain=UH280_81		latest	Contig	Major	Full	2015/08/06	ASM80958v3	JCVI	GCA_000809585.3	identical	ftp://ftp.ncbi.nlm.nih.gov/genomes/all/GCF/000/809/585/GCF_000809585.3_ASM80958v3
GCF_000809605.3	PRJNA224116	SAMN03084751	JWXV00000000.3	na	470	470	Acinetobacter baumannii	strain=UH236_84		latest	Contig	Major	Full	2015/08/06	ASM80960v3	JCVI	GCA_000809605.3	identical	ftp://ftp.ncbi.nlm.nih.gov/genomes/all/GCF/000/809/605/GCF_000809605.3_ASM80960v3
GCF_000809625.3	PRJNA224116	SAMN03084752	JWXU00000000.3	na	470	470	Acinetobacter baumannii	strain=UH236_85		latest	Contig	Major	Full	2015/08/06	ASM80962v3	JCVI	GCA_000809625.3	identical	ftp://ftp.ncbi.nlm.nih.gov/genomes/all/GCF/000/809/625/GCF_000809625.3_ASM80962v3
GCF_000809645.3	PRJNA224116	SAMN03084753	JWXT00000000.3	na	470	470	Acinetobacter baumannii	strain=UH236_87		latest	Contig	Major	Full	2015/08/06	ASM80964v3	JCVI	GCA_000809645.3	identical	ftp://ftp.ncbi.nlm.nih.gov/genomes/all/GCF/000/809/645/GCF_000809645.3_ASM80964v3
GCF_000809665.3	PRJNA224116	SAMN03084754	JWXS00000000.3	na	470	470	Acinetobacter baumannii	strain=UH280_92		latest	Contig	Major	Full	2015/08/06	ASM80966v3	JCVI	GCA_000809665.3	identical	ftp://ftp.ncbi.nlm.nih.gov/genomes/all/GCF/000/809/665/GCF_000809665.3_ASM80966v3
GCF_000809685.3	PRJNA224116	SAMN03084819	JWVK00000000.3	na	470	470	Acinetobacter baumannii	strain=UH532_392		latest	Contig	Major	Full	2015/08/10	ASM80968v3	JCVI	GCA_000809685.3	identical	ftp://ftp.ncbi.nlm.nih.gov/genomes/all/GCF/000/809/685/GCF_000809685.3_ASM80968v3
GCF_000809705.3	PRJNA224116	SAMN03084820	JWVJ00000000.3	na	470	470	Acinetobacter baumannii	strain=UH129_404		latest	Contig	Major	Full	2015/08/06	ASM80970v3	JCVI	GCA_000809705.3	identical	ftp://ftp.ncbi.nlm.nih.gov/genomes/all/GCF/000/809/705/GCF_000809705.3_ASM80970v3
GCF_000809725.3	PRJNA224116	SAMN03084821	JWVI00000000.3	na	470	470	Acinetobacter baumannii	strain=UH129_408		latest	Contig	Major	Full	2015/08/06	ASM80972v3	JCVI	GCA_000809725.3	identical	ftp://ftp.ncbi.nlm.nih.gov/genomes/all/GCF/000/809/725/GCF_000809725.3_ASM80972v3
GCF_000809745.3	PRJNA224116	SAMN03084822	JWVH00000000.3	na	470	470	Acinetobacter baumannii	strain=UH129_409		latest	Contig	Major	Full	2015/08/06	ASM80974v3	JCVI	GCA_000809745.3	identical	ftp://ftp.ncbi.nlm.nih.gov/genomes/all/GCF/000/809/745/GCF_000809745.3_ASM80974v3
GCF_000809765.3	PRJNA224116	SAMN03084823	JWVG00000000.3	na	470	470	Acinetobacter baumannii	strain=UH293_412		latest	Contig	Major	Full	2015/08/07	ASM80976v3	JCVI	GCA_000809765.3	identical	ftp://ftp.ncbi.nlm.nih.gov/genomes/all/GCF/000/809/765/GCF_000809765.3_ASM80976v3
GCF_000809785.3	PRJNA224116	SAMN03084824	JWVF00000000.3	na	470	470	Acinetobacter baumannii	strain=UH129_415		latest	Contig	Major	Full	2015/08/06	ASM80978v3	JCVI	GCA_000809785.3	identical	ftp://ftp.ncbi.nlm.nih.gov/genomes/all/GCF/000/809/785/GCF_000809785.3_ASM80978v3
GCF_000809805.3	PRJNA224116	SAMN03084825	JWVE00000000.3	na	470	470	Acinetobacter baumannii	strain=UH535_418		latest	Contig	Major	Full	2015/08/10	ASM80980v3	JCVI	GCA_000809805.3	identical	ftp://ftp.ncbi.nlm.nih.gov/genomes/all/GCF/000/809/805/GCF_000809805.3_ASM80980v3
GCF_000809825.3	PRJNA224116	SAMN03084826	JWVD00000000.3	na	470	470	Acinetobacter baumannii	strain=UH535_419		latest	Contig	Major	Full	2015/08/10	ASM80982v3	JCVI	GCA_000809825.3	identical	ftp://ftp.ncbi.nlm.nih.gov/genomes/all/GCF/000/809/825/GCF_000809825.3_ASM80982v3
GCF_000809845.3	PRJNA224116	SAMN03084827	JWVC00000000.3	na	470	470	Acinetobacter baumannii	strain=UH535_423		latest	Contig	Major	Full	2015/08/10	ASM80984v3	JCVI	GCA_000809845.3	identical	ftp://ftp.ncbi.nlm.nih.gov/genomes/all/GCF/000/809/845/GCF_000809845.3_ASM80984v3
GCF_000809865.3	PRJNA224116	SAMN03084828	JWVB00000000.3	na	470	470	Acinetobacter baumannii	strain=UH106_429		latest	Contig	Major	Full	2015/08/06	ASM80986v3	JCVI	GCA_000809865.3	identical	ftp://ftp.ncbi.nlm.nih.gov/genomes/all/GCF/000/809/865/GCF_000809865.3_ASM80986v3
GCF_000809885.2	PRJNA224116	SAMN03084829	JWVA00000000.3	na	470	470	Acinetobacter baumannii	strain=UH225_433		latest	Contig	Major	Full	2015/08/07	ASM80988v3	JCVI	GCA_000809885.3	identical	ftp://ftp.ncbi.nlm.nih.gov/genomes/all/GCF/000/809/885/GCF_000809885.2_ASM80988v3
GCF_000809905.3	PRJNA224116	SAMN03084830	JWUZ00000000.3	na	470	470	Acinetobacter baumannii	strain=UH106_440		latest	Contig	Major	Full	2015/08/06	ASM80990v3	JCVI	GCA_000809905.3	identical	ftp://ftp.ncbi.nlm.nih.gov/genomes/all/GCF/000/809/905/GCF_000809905.3_ASM80990v3
GCF_000809925.3	PRJNA224116	SAMN03084831	JWUY00000000.3	na	470	470	Acinetobacter baumannii	strain=UH384_444		latest	Contig	Major	Full	2015/08/10	ASM80992v3	JCVI	GCA_000809925.3	identical	ftp://ftp.ncbi.nlm.nih.gov/genomes/all/GCF/000/809/925/GCF_000809925.3_ASM80992v3
GCF_000809945.1	PRJNA224116	SAMN03084832	JWUX00000000.3	na	470	470	Acinetobacter baumannii	strain=UH326_445		latest	Contig	Major	Full	2015/08/07	ASM80994v3	JCVI	GCA_000809945.3	identical	ftp://ftp.ncbi.nlm.nih.gov/genomes/all/GCF/000/809/945/GCF_000809945.1_ASM80994v3
GCF_000809965.3	PRJNA224116	SAMN03084833	JWUW00000000.3	na	470	470	Acinetobacter baumannii	strain=UH106_447		latest	Contig	Major	Full	2015/08/06	ASM80996v3	JCVI	GCA_000809965.3	identical	ftp://ftp.ncbi.nlm.nih.gov/genomes/all/GCF/000/809/965/GCF_000809965.3_ASM80996v3
GCF_000809985.3	PRJNA224116	SAMN03084835	JWUU00000000.3	na	470	470	Acinetobacter baumannii	strain=UH81_452		latest	Contig	Major	Full	2015/08/10	ASM80998v3	JCVI	GCA_000809985.3	identical	ftp://ftp.ncbi.nlm.nih.gov/genomes/all/GCF/000/809/985/GCF_000809985.3_ASM80998v3
GCF_000810005.3	PRJNA224116	SAMN03084834	JWUV00000000.3	na	470	470	Acinetobacter baumannii	strain=UH384_450		latest	Contig	Major	Full	2015/08/10	ASM81000v3	JCVI	GCA_000810005.3	identical	ftp://ftp.ncbi.nlm.nih.gov/genomes/all/GCF/000/810/005/GCF_000810005.3_ASM81000v3
GCF_000810025.3	PRJNA224116	SAMN03084837	JWUT00000000.3	na	470	470	Acinetobacter baumannii	strain=UH430_459		latest	Contig	Major	Full	2015/08/10	ASM81002v3	JCVI	GCA_000810025.3	identical	ftp://ftp.ncbi.nlm.nih.gov/genomes/all/GCF/000/810/025/GCF_000810025.3_ASM81002v3
GCF_000810045.3	PRJNA224116	SAMN03084838	JWUS00000000.3	na	470	470	Acinetobacter baumannii	strain=UH326_461		latest	Contig	Major	Full	2015/08/07	ASM81004v3	JCVI	GCA_000810045.3	identical	ftp://ftp.ncbi.nlm.nih.gov/genomes/all/GCF/000/810/045/GCF_000810045.3_ASM81004v3
GCF_000810065.3	PRJNA224116	SAMN03084839	JWUR00000000.3	na	470	470	Acinetobacter baumannii	strain=UH17_465		latest	Contig	Major	Full	2015/08/07	ASM81006v3	JCVI	GCA_000810065.3	identical	ftp://ftp.ncbi.nlm.nih.gov/genomes/all/GCF/000/810/065/GCF_000810065.3_ASM81006v3
GCF_000810085.3	PRJNA224116	SAMN03084787	JWWM00000000.3	na	470	470	Acinetobacter baumannii	strain=UH370_269		latest	Contig	Major	Full	2015/08/10	ASM81008v3	JCVI	GCA_000810085.3	identical	ftp://ftp.ncbi.nlm.nih.gov/genomes/all/GCF/000/810/085/GCF_000810085.3_ASM81008v3
GCF_000810125.3	PRJNA224116	SAMN03084790	JWWK00000000.3	na	470	470	Acinetobacter baumannii	strain=UH66_276		latest	Contig	Major	Full	2015/08/10	ASM81012v3	JCVI	GCA_000810125.3	identical	ftp://ftp.ncbi.nlm.nih.gov/genomes/all/GCF/000/810/125/GCF_000810125.3_ASM81012v3
GCF_000810145.3	PRJNA224116	SAMN03084791	JWWJ00000000.3	na	470	470	Acinetobacter baumannii	strain=UH71_277		latest	Contig	Major	Full	2015/08/10	ASM81014v3	JCVI	GCA_000810145.3	identical	ftp://ftp.ncbi.nlm.nih.gov/genomes/all/GCF/000/810/145/GCF_000810145.3_ASM81014v3
GCF_000810165.3	PRJNA224116	SAMN03084792	JWWI00000000.3	na	470	470	Acinetobacter baumannii	strain=UH71_278		latest	Contig	Major	Full	2015/08/10	ASM81016v3	JCVI	GCA_000810165.3	identical	ftp://ftp.ncbi.nlm.nih.gov/genomes/all/GCF/000/810/165/GCF_000810165.3_ASM81016v3
GCF_000810185.3	PRJNA224116	SAMN03084793	JWWH00000000.3	na	470	470	Acinetobacter baumannii	strain=UH71_279		latest	Contig	Major	Full	2015/08/10	ASM81018v3	JCVI	GCA_000810185.3	identical	ftp://ftp.ncbi.nlm.nih.gov/genomes/all/GCF/000/810/185/GCF_000810185.3_ASM81018v3
GCF_000810205.3	PRJNA224116	SAMN03084794	JWWG00000000.3	na	470	470	Acinetobacter baumannii	strain=UH514_287		latest	Contig	Major	Full	2015/08/27	Velvet assembly of Acinetobacter baumannii UH514_287	JCVI	GCA_000810205.3	identical	ftp://ftp.ncbi.nlm.nih.gov/genomes/all/GCF/000/810/205/GCF_000810205.3_Velvet_assembly_of_Acinetobacter_baumannii_UH514_287
GCF_000810245.3	PRJNA224116	SAMN03084805	JWVX00000000.3	na	470	470	Acinetobacter baumannii	strain=UH299_338		latest	Contig	Major	Full	2015/08/07	ASM81024v3	JCVI	GCA_000810245.3	identical	ftp://ftp.ncbi.nlm.nih.gov/genomes/all/GCF/000/810/245/GCF_000810245.3_ASM81024v3
GCF_000810265.3	PRJNA224116	SAMN03084806	JWVW00000000.3	na	470	470	Acinetobacter baumannii	strain=UH299_341		latest	Contig	Major	Full	2015/08/07	ASM81026v3	JCVI	GCA_000810265.3	identical	ftp://ftp.ncbi.nlm.nih.gov/genomes/all/GCF/000/810/265/GCF_000810265.3_ASM81026v3
GCF_000810285.3	PRJNA224116	SAMN03084807	JWVV00000000.3	na	470	470	Acinetobacter baumannii	strain=UH299_342		latest	Contig	Major	Full	2015/08/07	ASM81028v3	JCVI	GCA_000810285.3	identical	ftp://ftp.ncbi.nlm.nih.gov/genomes/all/GCF/000/810/285/GCF_000810285.3_ASM81028v3
GCF_000810305.3	PRJNA224116	SAMN03084808	JWVU00000000.3	na	470	470	Acinetobacter baumannii	strain=UH189_348		latest	Contig	Major	Full	2015/08/07	ASM81030v3	JCVI	GCA_000810305.3	identical	ftp://ftp.ncbi.nlm.nih.gov/genomes/all/GCF/000/810/305/GCF_000810305.3_ASM81030v3
GCF_000810325.3	PRJNA224116	SAMN03084809	JWVT00000000.3	na	470	470	Acinetobacter baumannii	strain=UH189_349		latest	Contig	Major	Full	2015/08/07	ASM81032v3	JCVI	GCA_000810325.3	identical	ftp://ftp.ncbi.nlm.nih.gov/genomes/all/GCF/000/810/325/GCF_000810325.3_ASM81032v3
GCF_000810345.3	PRJNA224116	SAMN03084810	JWVS00000000.3	na	470	470	Acinetobacter baumannii	strain=UH189_355		latest	Contig	Major	Full	2015/08/07	ASM81034v3	JCVI	GCA_000810345.3	identical	ftp://ftp.ncbi.nlm.nih.gov/genomes/all/GCF/000/810/345/GCF_000810345.3_ASM81034v3
GCF_000810365.3	PRJNA224116	SAMN03084812	JWVR00000000.3	na	470	470	Acinetobacter baumannii	strain=UH81_364		latest	Contig	Major	Full	2015/08/10	ASM81036v3	JCVI	GCA_000810365.3	identical	ftp://ftp.ncbi.nlm.nih.gov/genomes/all/GCF/000/810/365/GCF_000810365.3_ASM81036v3
GCF_000810385.3	PRJNA224116	SAMN03084813	JWVQ00000000.3	na	470	470	Acinetobacter baumannii	strain=UH81_366		latest	Contig	Major	Full	2015/08/10	ASM81038v3	JCVI	GCA_000810385.3	identical	ftp://ftp.ncbi.nlm.nih.gov/genomes/all/GCF/000/810/385/GCF_000810385.3_ASM81038v3
GCF_000810405.3	PRJNA224116	SAMN03084818	JWVL00000000.3	na	470	470	Acinetobacter baumannii	strain=UH81_389		latest	Contig	Major	Full	2015/08/10	ASM81040v3	JCVI	GCA_000810405.3	identical	ftp://ftp.ncbi.nlm.nih.gov/genomes/all/GCF/000/810/405/GCF_000810405.3_ASM81040v3
GCF_000810425.3	PRJNA224116	SAMN03084814	JWVP00000000.3	na	470	470	Acinetobacter baumannii	strain=UH293_373		latest	Contig	Major	Full	2015/08/07	ASM81042v3	JCVI	GCA_000810425.3	identical	ftp://ftp.ncbi.nlm.nih.gov/genomes/all/GCF/000/810/425/GCF_000810425.3_ASM81042v3
GCF_000810445.3	PRJNA224116	SAMN03084815	JWVO00000000.3	na	470	470	Acinetobacter baumannii	strain=UH293_377		latest	Contig	Major	Full	2015/08/07	ASM81044v3	JCVI	GCA_000810445.3	identical	ftp://ftp.ncbi.nlm.nih.gov/genomes/all/GCF/000/810/445/GCF_000810445.3_ASM81044v3
GCF_000810465.3	PRJNA224116	SAMN03084729	JWYR00000000.3	na	470	470	Acinetobacter baumannii	strain=UH348_25		latest	Contig	Major	Full	2015/08/10	ASM81046v3	JCVI	GCA_000810465.3	identical	ftp://ftp.ncbi.nlm.nih.gov/genomes/all/GCF/000/810/465/GCF_000810465.3_ASM81046v3
GCF_000810485.3	PRJNA224116	SAMN03084795	JWWF00000000.3	na	470	470	Acinetobacter baumannii	strain=UH514_288		latest	Contig	Major	Full	2015/08/10	ASM81048v3	JCVI	GCA_000810485.3	identical	ftp://ftp.ncbi.nlm.nih.gov/genomes/all/GCF/000/810/485/GCF_000810485.3_ASM81048v3
GCF_000810505.3	PRJNA224116	SAMN03084728	JWYS00000000.3	na	470	470	Acinetobacter baumannii	strain=UH243_14		latest	Contig	Major	Full	2015/08/07	ASM81050v3	JCVI	GCA_000810505.3	identical	ftp://ftp.ncbi.nlm.nih.gov/genomes/all/GCF/000/810/505/GCF_000810505.3_ASM81050v3
GCF_000810525.3	PRJNA224116	SAMN03084731	JWYP00000000.3	na	470	470	Acinetobacter baumannii	strain=UH243_33		latest	Contig	Major	Full	2015/08/07	ASM81052v3	JCVI	GCA_000810525.3	identical	ftp://ftp.ncbi.nlm.nih.gov/genomes/all/GCF/000/810/525/GCF_000810525.3_ASM81052v3
GCF_000810545.3	PRJNA224116	SAMN03084739	JWYH00000000.3	na	470	470	Acinetobacter baumannii	strain=UH243_56		latest	Contig	Major	Full	2015/08/07	ASM81054v3	JCVI	GCA_000810545.3	identical	ftp://ftp.ncbi.nlm.nih.gov/genomes/all/GCF/000/810/545/GCF_000810545.3_ASM81054v3
GCF_000810565.3	PRJNA224116	SAMN03084740	JWYG00000000.3	na	470	470	Acinetobacter baumannii	strain=UH243_57		latest	Contig	Major	Full	2015/08/07	ASM81056v3	JCVI	GCA_000810565.3	identical	ftp://ftp.ncbi.nlm.nih.gov/genomes/all/GCF/000/810/565/GCF_000810565.3_ASM81056v3
GCF_000810585.3	PRJNA224116	SAMN03084798	JWWE00000000.3	na	470	470	Acinetobacter baumannii	strain=UH184_295		latest	Contig	Major	Full	2015/08/07	ASM81058v3	JCVI	GCA_000810585.3	identical	ftp://ftp.ncbi.nlm.nih.gov/genomes/all/GCF/000/810/585/GCF_000810585.3_ASM81058v3
GCF_000810605.3	PRJNA224116	SAMN03084741	JWYF00000000.3	na	470	470	Acinetobacter baumannii	strain=UH315_58		latest	Contig	Major	Full	2015/08/07	ASM81060v3	JCVI	GCA_000810605.3	identical	ftp://ftp.ncbi.nlm.nih.gov/genomes/all/GCF/000/810/605/GCF_000810605.3_ASM81060v3
GCF_000810625.2	PRJNA224116	SAMN03084771	JWXB00000000.3	na	470	470	Acinetobacter baumannii	strain=UH17_151		latest	Contig	Major	Full	2015/08/07	ASM81062v3	JCVI	GCA_000810625.3	identical	ftp://ftp.ncbi.nlm.nih.gov/genomes/all/GCF/000/810/625/GCF_000810625.2_ASM81062v3
GCF_000810645.3	PRJNA224116	SAMN03084772	JWXA00000000.3	na	470	470	Acinetobacter baumannii	strain=UH134_167		latest	Contig	Major	Full	2015/08/07	ASM81064v3	JCVI	GCA_000810645.3	identical	ftp://ftp.ncbi.nlm.nih.gov/genomes/all/GCF/000/810/645/GCF_000810645.3_ASM81064v3
GCF_000810665.3	PRJNA224116	SAMN03084773	JWWZ00000000.3	na	470	470	Acinetobacter baumannii	strain=UH134_168		latest	Contig	Major	Full	2015/08/07	ASM81066v3	JCVI	GCA_000810665.3	identical	ftp://ftp.ncbi.nlm.nih.gov/genomes/all/GCF/000/810/665/GCF_000810665.3_ASM81066v3
GCF_000810685.3	PRJNA224116	SAMN03084774	JWWY00000000.3	na	470	470	Acinetobacter baumannii	strain=UH17_182		latest	Contig	Major	Full	2015/08/07	ASM81068v3	JCVI	GCA_000810685.3	identical	ftp://ftp.ncbi.nlm.nih.gov/genomes/all/GCF/000/810/685/GCF_000810685.3_ASM81068v3
GCF_000810725.3	PRJNA224116	SAMN03084776	JWWW00000000.3	na	470	470	Acinetobacter baumannii	strain=UH134_192		latest	Contig	Major	Full	2015/08/07	ASM81072v3	JCVI	GCA_000810725.3	identical	ftp://ftp.ncbi.nlm.nih.gov/genomes/all/GCF/000/810/725/GCF_000810725.3_ASM81072v3
GCF_000810745.3	PRJNA224116	SAMN03084777	JWWV00000000.3	na	470	470	Acinetobacter baumannii	strain=UH475_197		latest	Contig	Major	Full	2015/08/10	ASM81074v3	JCVI	GCA_000810745.3	identical	ftp://ftp.ncbi.nlm.nih.gov/genomes/all/GCF/000/810/745/GCF_000810745.3_ASM81074v3
GCF_000810765.3	PRJNA224116	SAMN03084779	JWWT00000000.3	na	470	470	Acinetobacter baumannii	strain=UH17_202		latest	Contig	Major	Full	2015/08/07	ASM81076v3	JCVI	GCA_000810765.3	identical	ftp://ftp.ncbi.nlm.nih.gov/genomes/all/GCF/000/810/765/GCF_000810765.3_ASM81076v3
GCF_000810825.3	PRJNA224116	SAMN03084782	JWWQ00000000.3	na	470	470	Acinetobacter baumannii	strain=UH66_241		latest	Contig	Major	Full	2015/08/10	ASM81082v3	JCVI	GCA_000810825.3	identical	ftp://ftp.ncbi.nlm.nih.gov/genomes/all/GCF/000/810/825/GCF_000810825.3_ASM81082v3
GCF_000810835.3	PRJNA224116	SAMN03084781	JWWR00000000.3	na	470	470	Acinetobacter baumannii	strain=UH475_239		latest	Contig	Major	Full	2015/08/10	ASM81083v3	JCVI	GCA_000810835.3	identical	ftp://ftp.ncbi.nlm.nih.gov/genomes/all/GCF/000/810/835/GCF_000810835.3_ASM81083v3
GCF_000810865.3	PRJNA224116	SAMN03084783	JWWP00000000.3	na	470	470	Acinetobacter baumannii	strain=UH507_247		latest	Contig	Major	Full	2015/08/10	ASM81086v3	JCVI	GCA_000810865.3	identical	ftp://ftp.ncbi.nlm.nih.gov/genomes/all/GCF/000/810/865/GCF_000810865.3_ASM81086v3
GCF_000810875.3	PRJNA224116	SAMN03084785	JWWO00000000.3	na	470	470	Acinetobacter baumannii	strain=UH507_263		latest	Contig	Major	Full	2015/08/10	ASM81087v3	JCVI	GCA_000810875.3	identical	ftp://ftp.ncbi.nlm.nih.gov/genomes/all/GCF/000/810/875/GCF_000810875.3_ASM81087v3
GCF_000810905.3	PRJNA224116	SAMN03084786	JWWN00000000.3	na	470	470	Acinetobacter baumannii	strain=UH66_268		latest	Contig	Major	Full	2015/08/10	ASM81090v3	JCVI	GCA_000810905.3	identical	ftp://ftp.ncbi.nlm.nih.gov/genomes/all/GCF/000/810/905/GCF_000810905.3_ASM81090v3
GCF_000810915.3	PRJNA224116	SAMN03084863	JWTV00000000.3	na	470	470	Acinetobacter baumannii	strain=UH195_568		latest	Contig	Major	Full	2015/08/06	ASM81091v3	JCVI	GCA_000810915.3	identical	ftp://ftp.ncbi.nlm.nih.gov/genomes/all/GCF/000/810/915/GCF_000810915.3_ASM81091v3
GCF_000810935.3	PRJNA224116	SAMN03084864	JWTU00000000.3	na	470	470	Acinetobacter baumannii	strain=UH355_569		latest	Contig	Major	Full	2015/08/06	ASM81093v3	JCVI	GCA_000810935.3	identical	ftp://ftp.ncbi.nlm.nih.gov/genomes/all/GCF/000/810/935/GCF_000810935.3_ASM81093v3
GCF_000810945.3	PRJNA224116	SAMN03084865	JWTT00000000.3	na	470	470	Acinetobacter baumannii	strain=UH195_573		latest	Contig	Major	Full	2015/08/06	ASM81094v3	JCVI	GCA_000810945.3	identical	ftp://ftp.ncbi.nlm.nih.gov/genomes/all/GCF/000/810/945/GCF_000810945.3_ASM81094v3
GCF_000810985.3	PRJNA224116	SAMN03084869	JWTS00000000.3	na	470	470	Acinetobacter baumannii	strain=UH588_656		latest	Contig	Major	Full	2015/08/06	ASM81098v3	JCVI	GCA_000810985.3	identical	ftp://ftp.ncbi.nlm.nih.gov/genomes/all/GCF/000/810/985/GCF_000810985.3_ASM81098v3
GCF_000810995.3	PRJNA224116	SAMN03084870	JWTR00000000.3	na	470	470	Acinetobacter baumannii	strain=UH392_659		latest	Contig	Major	Full	2015/08/06	ASM81099v3	JCVI	GCA_000810995.3	identical	ftp://ftp.ncbi.nlm.nih.gov/genomes/all/GCF/000/810/995/GCF_000810995.3_ASM81099v3
GCF_000811005.3	PRJNA224116	SAMN03084874	JWTP00000000.3	na	470	470	Acinetobacter baumannii	strain=UH175_677		latest	Contig	Major	Full	2015/08/06	ASM81100v3	JCVI	GCA_000811005.3	identical	ftp://ftp.ncbi.nlm.nih.gov/genomes/all/GCF/000/811/005/GCF_000811005.3_ASM81100v3
GCF_000811015.3	PRJNA224116	SAMN03084875	JWTO00000000.3	na	470	470	Acinetobacter baumannii	strain=UH175_679		latest	Contig	Major	Full	2015/08/06	ASM81101v3	JCVI	GCA_000811015.3	identical	ftp://ftp.ncbi.nlm.nih.gov/genomes/all/GCF/000/811/015/GCF_000811015.3_ASM81101v3
GCF_000811065.3	PRJNA224116	SAMN03084871	JWTQ00000000.3	na	470	470	Acinetobacter baumannii	strain=UH588_663		latest	Contig	Major	Full	2015/08/06	ASM81106v3	JCVI	GCA_000811065.3	identical	ftp://ftp.ncbi.nlm.nih.gov/genomes/all/GCF/000/811/065/GCF_000811065.3_ASM81106v3
GCF_000811085.3	PRJNA224116	SAMN03084876	JWTN00000000.3	na	470	470	Acinetobacter baumannii	strain=UH392_684		latest	Contig	Major	Full	2015/08/06	ASM81108v3	JCVI	GCA_000811085.3	identical	ftp://ftp.ncbi.nlm.nih.gov/genomes/all/GCF/000/811/085/GCF_000811085.3_ASM81108v3
GCF_000811105.3	PRJNA224116	SAMN03084755	JWXR00000000.3	na	470	470	Acinetobacter baumannii	strain=UH280_93		latest	Contig	Major	Full	2015/08/07	ASM81110v3	JCVI	GCA_000811105.3	identical	ftp://ftp.ncbi.nlm.nih.gov/genomes/all/GCF/000/811/105/GCF_000811105.3_ASM81110v3
GCF_000811145.3	PRJNA224116	SAMN03084799	JWWD00000000.3	na	470	470	Acinetobacter baumannii	strain=UH71_296		latest	Contig	Major	Full	2015/08/10	ASM81114v3	JCVI	GCA_000811145.3	identical	ftp://ftp.ncbi.nlm.nih.gov/genomes/all/GCF/000/811/145/GCF_000811145.3_ASM81114v3
GCF_000811165.3	PRJNA224116	SAMN03084802	JWWA00000000.3	na	470	470	Acinetobacter baumannii	strain=UH184_309		latest	Contig	Major	Full	2015/08/07	ASM81116v3	JCVI	GCA_000811165.3	identical	ftp://ftp.ncbi.nlm.nih.gov/genomes/all/GCF/000/811/165/GCF_000811165.3_ASM81116v3
GCF_000811185.3	PRJNA224116	SAMN03084758	JWXO00000000.3	na	470	470	Acinetobacter baumannii	strain=UH280_99		latest	Contig	Major	Full	2015/08/07	ASM81118v3	JCVI	GCA_000811185.3	identical	ftp://ftp.ncbi.nlm.nih.gov/genomes/all/GCF/000/811/185/GCF_000811185.3_ASM81118v3
GCF_000811205.3	PRJNA224116	SAMN03084757	JWXP00000000.3	na	470	470	Acinetobacter baumannii	strain=UH410_96		latest	Contig	Major	Full	2015/08/10	ASM81120v3	JCVI	GCA_000811205.3	identical	ftp://ftp.ncbi.nlm.nih.gov/genomes/all/GCF/000/811/205/GCF_000811205.3_ASM81120v3
GCF_000811225.3	PRJNA224116	SAMN03084759	JWXN00000000.3	na	470	470	Acinetobacter baumannii	strain=UH315_100		latest	Contig	Major	Full	2015/08/07	ASM81122v3	JCVI	GCA_000811225.3	identical	ftp://ftp.ncbi.nlm.nih.gov/genomes/all/GCF/000/811/225/GCF_000811225.3_ASM81122v3
GCF_000811245.3	PRJNA224116	SAMN03084760	JWXM00000000.3	na	470	470	Acinetobacter baumannii	strain=UH315_101		latest	Contig	Major	Full	2015/08/07	ASM81124v3	JCVI	GCA_000811245.3	identical	ftp://ftp.ncbi.nlm.nih.gov/genomes/all/GCF/000/811/245/GCF_000811245.3_ASM81124v3
GCF_000811265.3	PRJNA224116	SAMN03084801	JWWB00000000.3	na	470	470	Acinetobacter baumannii	strain=UH370_301		latest	Contig	Major	Full	2015/08/10	ASM81126v3	JCVI	GCA_000811265.3	identical	ftp://ftp.ncbi.nlm.nih.gov/genomes/all/GCF/000/811/265/GCF_000811265.3_ASM81126v3
GCF_000811285.3	PRJNA224116	SAMN03084761	JWXL00000000.3	na	470	470	Acinetobacter baumannii	strain=UH126_102		latest	Contig	Major	Full	2015/08/06	ASM81128v3	JCVI	GCA_000811285.3	identical	ftp://ftp.ncbi.nlm.nih.gov/genomes/all/GCF/000/811/285/GCF_000811285.3_ASM81128v3
GCF_000811305.3	PRJNA224116	SAMN03084762	JWXK00000000.3	na	470	470	Acinetobacter baumannii	strain=UH410_103		latest	Contig	Major	Full	2015/08/10	ASM81130v3	JCVI	GCA_000811305.3	identical	ftp://ftp.ncbi.nlm.nih.gov/genomes/all/GCF/000/811/305/GCF_000811305.3_ASM81130v3
GCF_000811325.3	PRJNA224116	SAMN03084763	JWXJ00000000.3	na	470	470	Acinetobacter baumannii	strain=UH126_106		latest	Contig	Major	Full	2015/08/06	ASM81132v3	JCVI	GCA_000811325.3	identical	ftp://ftp.ncbi.nlm.nih.gov/genomes/all/GCF/000/811/325/GCF_000811325.3_ASM81132v3
GCF_000811345.3	PRJNA224116	SAMN03084764	JWXI00000000.3	na	470	470	Acinetobacter baumannii	strain=UH410_108		latest	Contig	Major	Full	2015/08/10	ASM81134v3	JCVI	GCA_000811345.3	identical	ftp://ftp.ncbi.nlm.nih.gov/genomes/all/GCF/000/811/345/GCF_000811345.3_ASM81134v3
GCF_000811365.3	PRJNA224116	SAMN03084765	JWXH00000000.3	na	470	470	Acinetobacter baumannii	strain=UH410_128		latest	Contig	Major	Full	2015/08/10	ASM81136v3	JCVI	GCA_000811365.3	identical	ftp://ftp.ncbi.nlm.nih.gov/genomes/all/GCF/000/811/365/GCF_000811365.3_ASM81136v3
GCF_000811405.3	PRJNA224116	SAMN03084767	JWXF00000000.3	na	470	470	Acinetobacter baumannii	strain=UH126_137		latest	Contig	Major	Full	2015/08/06	ASM81140v3	JCVI	GCA_000811405.3	identical	ftp://ftp.ncbi.nlm.nih.gov/genomes/all/GCF/000/811/405/GCF_000811405.3_ASM81140v3
GCF_000811485.3	PRJNA224116	SAMN03084737	JWYJ00000000.3	na	470	470	Acinetobacter baumannii	strain=UH243_54		latest	Contig	Major	Full	2015/08/07	ASM81148v3	JCVI	GCA_000811485.3	identical	ftp://ftp.ncbi.nlm.nih.gov/genomes/all/GCF/000/811/485/GCF_000811485.3_ASM81148v3
GCF_000811505.3	PRJNA224116	SAMN03084738	JWYI00000000.3	na	470	470	Acinetobacter baumannii	strain=UH243_55		latest	Contig	Major	Full	2015/08/07	ASM81150v3	JCVI	GCA_000811505.3	identical	ftp://ftp.ncbi.nlm.nih.gov/genomes/all/GCF/000/811/505/GCF_000811505.3_ASM81150v3
GCF_000811525.3	PRJNA224116	SAMN03084840	JWUQ00000000.3	na	470	470	Acinetobacter baumannii	strain=UH430_466		latest	Contig	Major	Full	2015/08/10	ASM81152v3	JCVI	GCA_000811525.3	identical	ftp://ftp.ncbi.nlm.nih.gov/genomes/all/GCF/000/811/525/GCF_000811525.3_ASM81152v3
GCF_000811545.3	PRJNA224116	SAMN03084841	JWUP00000000.3	na	470	470	Acinetobacter baumannii	strain=UH381_467		latest	Contig	Major	Full	2015/08/10	ASM81154v3	JCVI	GCA_000811545.3	identical	ftp://ftp.ncbi.nlm.nih.gov/genomes/all/GCF/000/811/545/GCF_000811545.3_ASM81154v3
GCF_000811565.3	PRJNA224116	SAMN03084842	JWUO00000000.3	na	470	470	Acinetobacter baumannii	strain=UH225_472		latest	Contig	Major	Full	2015/08/07	ASM81156v3	JCVI	GCA_000811565.3	identical	ftp://ftp.ncbi.nlm.nih.gov/genomes/all/GCF/000/811/565/GCF_000811565.3_ASM81156v3
GCF_000811585.3	PRJNA224116	SAMN03084846	JWUL00000000.3	na	470	470	Acinetobacter baumannii	strain=UH41_486		latest	Contig	Major	Full	2015/08/10	ASM81158v3	JCVI	GCA_000811585.3	identical	ftp://ftp.ncbi.nlm.nih.gov/genomes/all/GCF/000/811/585/GCF_000811585.3_ASM81158v3
GCF_000811605.3	PRJNA224116	SAMN03084843	JWUN00000000.3	na	470	470	Acinetobacter baumannii	strain=UH430_478		latest	Contig	Major	Full	2015/08/10	ASM81160v3	JCVI	GCA_000811605.3	identical	ftp://ftp.ncbi.nlm.nih.gov/genomes/all/GCF/000/811/605/GCF_000811605.3_ASM81160v3
GCF_000811625.3	PRJNA224116	SAMN03084848	JWUJ00000000.3	na	470	470	Acinetobacter baumannii	strain=UH41_488		latest	Contig	Major	Full	2015/08/10	ASM81162v3	JCVI	GCA_000811625.3	identical	ftp://ftp.ncbi.nlm.nih.gov/genomes/all/GCF/000/811/625/GCF_000811625.3_ASM81162v3
GCF_000811645.3	PRJNA224116	SAMN03084844	JWUM00000000.3	na	470	470	Acinetobacter baumannii	strain=UH381_482		latest	Contig	Major	Full	2015/08/10	ASM81164v3	JCVI	GCA_000811645.3	identical	ftp://ftp.ncbi.nlm.nih.gov/genomes/all/GCF/000/811/645/GCF_000811645.3_ASM81164v3
GCF_000811665.3	PRJNA224116	SAMN03084847	JWUK00000000.3	na	470	470	Acinetobacter baumannii	strain=UH41_487		latest	Contig	Major	Full	2015/08/10	ASM81166v3	JCVI	GCA_000811665.3	identical	ftp://ftp.ncbi.nlm.nih.gov/genomes/all/GCF/000/811/665/GCF_000811665.3_ASM81166v3
GCF_000811685.3	PRJNA224116	SAMN03084849	JWUI00000000.3	na	470	470	Acinetobacter baumannii	strain=UH41_489		latest	Contig	Major	Full	2015/08/10	ASM81168v3	JCVI	GCA_000811685.3	identical	ftp://ftp.ncbi.nlm.nih.gov/genomes/all/GCF/000/811/685/GCF_000811685.3_ASM81168v3
GCF_000811705.3	PRJNA224116	SAMN03084850	JWUH00000000.3	na	470	470	Acinetobacter baumannii	strain=UH41_490		latest	Contig	Major	Full	2015/08/10	ASM81170v3	JCVI	GCA_000811705.3	identical	ftp://ftp.ncbi.nlm.nih.gov/genomes/all/GCF/000/811/705/GCF_000811705.3_ASM81170v3
GCF_000811725.3	PRJNA224116	SAMN03084851	JWUG00000000.3	na	470	470	Acinetobacter baumannii	strain=UH41_491		latest	Contig	Major	Full	2015/08/10	ASM81172v3	JCVI	GCA_000811725.3	identical	ftp://ftp.ncbi.nlm.nih.gov/genomes/all/GCF/000/811/725/GCF_000811725.3_ASM81172v3
GCF_000811745.3	PRJNA224116	SAMN03084853	JWUE00000000.3	na	470	470	Acinetobacter baumannii	strain=UH225_493		latest	Contig	Major	Full	2015/08/07	ASM81174v3	JCVI	GCA_000811745.3	identical	ftp://ftp.ncbi.nlm.nih.gov/genomes/all/GCF/000/811/745/GCF_000811745.3_ASM81174v3
GCF_000811765.3	PRJNA224116	SAMN03084852	JWUF00000000.3	na	470	470	Acinetobacter baumannii	strain=UH225_492		latest	Contig	Major	Full	2015/08/07	ASM81176v3	JCVI	GCA_000811765.3	identical	ftp://ftp.ncbi.nlm.nih.gov/genomes/all/GCF/000/811/765/GCF_000811765.3_ASM81176v3
GCF_000811785.3	PRJNA224116	SAMN03084854	JWUD00000000.3	na	470	470	Acinetobacter baumannii	strain=UH326_495		latest	Contig	Major	Full	2015/08/07	ASM81178v3	JCVI	GCA_000811785.3	identical	ftp://ftp.ncbi.nlm.nih.gov/genomes/all/GCF/000/811/785/GCF_000811785.3_ASM81178v3
GCF_000811805.3	PRJNA224116	SAMN03084856	JWUC00000000.3	na	470	470	Acinetobacter baumannii	strain=UH392_536		latest	Contig	Major	Full	2015/08/10	ASM81180v3	JCVI	GCA_000811805.3	identical	ftp://ftp.ncbi.nlm.nih.gov/genomes/all/GCF/000/811/805/GCF_000811805.3_ASM81180v3
GCF_000811825.3	PRJNA224116	SAMN03084857	JWUB00000000.3	na	470	470	Acinetobacter baumannii	strain=UH355_545		latest	Contig	Major	Full	2015/08/10	ASM81182v3	JCVI	GCA_000811825.3	identical	ftp://ftp.ncbi.nlm.nih.gov/genomes/all/GCF/000/811/825/GCF_000811825.3_ASM81182v3
GCF_000811865.3	PRJNA224116	SAMN03084859	JWTZ00000000.3	na	470	470	Acinetobacter baumannii	strain=UH367_548		latest	Contig	Major	Full	2015/08/10	ASM81186v3	JCVI	GCA_000811865.3	identical	ftp://ftp.ncbi.nlm.nih.gov/genomes/all/GCF/000/811/865/GCF_000811865.3_ASM81186v3
GCF_000811885.3	PRJNA224116	SAMN03084860	JWTY00000000.3	na	470	470	Acinetobacter baumannii	strain=UH367_558		latest	Contig	Major	Full	2015/08/10	ASM81188v3	JCVI	GCA_000811885.3	identical	ftp://ftp.ncbi.nlm.nih.gov/genomes/all/GCF/000/811/885/GCF_000811885.3_ASM81188v3
GCF_000811905.3	PRJNA224116	SAMN03084861	JWTX00000000.3	na	470	470	Acinetobacter baumannii	strain=UH195_560		latest	Contig	Major	Full	2015/08/07	ASM81190v3	JCVI	GCA_000811905.3	identical	ftp://ftp.ncbi.nlm.nih.gov/genomes/all/GCF/000/811/905/GCF_000811905.3_ASM81190v3
GCF_000811925.3	PRJNA224116	SAMN03084862	JWTW00000000.3	na	470	470	Acinetobacter baumannii	strain=UH367_565		latest	Contig	Major	Full	2015/08/06	ASM81192v3	JCVI	GCA_000811925.3	identical	ftp://ftp.ncbi.nlm.nih.gov/genomes/all/GCF/000/811/925/GCF_000811925.3_ASM81192v3
GCF_000811945.3	PRJNA224116	SAMN03084726	JWYU00000000.3	na	470	470	Acinetobacter baumannii	strain=UH455_6		latest	Contig	Major	Full	2015/08/10	ASM81194v3	JCVI	GCA_000811945.3	identical	ftp://ftp.ncbi.nlm.nih.gov/genomes/all/GCF/000/811/945/GCF_000811945.3_ASM81194v3
GCF_000814345.1	PRJNA224116	SAMN03263969		na	470	470	Acinetobacter baumannii	strain=6200		latest	Complete Genome	Major	Full	2015/01/05	ASM81434v1	JCVI	GCA_000814345.1	identical	ftp://ftp.ncbi.nlm.nih.gov/genomes/all/GCF/000/814/345/GCF_000814345.1_ASM81434v1
GCF_000820665.1	PRJNA224116	SAMEA3158456	CCCU000000000.1	na	470	470	Acinetobacter baumannii	strain=CS01		latest	Chromosome	Major	Full	2015/01/16	CLCgenomics	ebi	GCA_000820665.1	identical	ftp://ftp.ncbi.nlm.nih.gov/genomes/all/GCF/000/820/665/GCF_000820665.1_CLCgenomics
GCF_000820685.1	PRJNA224116	SAMEA3158506	CCCV000000000.1	na	470	470	Acinetobacter baumannii	strain=CR17		latest	Chromosome	Major	Full	2015/01/16	CLCgenomics	ebi	GCA_000820685.1	identical	ftp://ftp.ncbi.nlm.nih.gov/genomes/all/GCF/000/820/685/GCF_000820685.1_CLCgenomics
GCF_000828795.1	PRJNA224116	SAMD00061019		na	1401639	470	Acinetobacter baumannii NCGM 237	strain=NCGM 237		latest	Complete Genome	Major	Full	2013/09/26	ASM82879v1	Department of Infectious Diseases, National Center for Global Health and Medicine	GCA_000828795.1	identical	ftp://ftp.ncbi.nlm.nih.gov/genomes/all/GCF/000/828/795/GCF_000828795.1_ASM82879v1
GCF_000828935.1	PRJNA224116	SAMD00020223		na	470	470	Acinetobacter baumannii	strain=IOMTU 433		latest	Complete Genome	Major	Full	2014/10/02	ASM82893v1	National Center for Global Health and Medicine	GCA_000828935.1	identical	ftp://ftp.ncbi.nlm.nih.gov/genomes/all/GCF/000/828/935/GCF_000828935.1_ASM82893v1
GCF_000830055.1	PRJNA224116	SAMN03248539		na	470	470	Acinetobacter baumannii	strain=A1		latest	Complete Genome	Major	Full	2015/01/29	ASM83005v1	University of Melbourne	GCA_000830055.1	identical	ftp://ftp.ncbi.nlm.nih.gov/genomes/all/GCF/000/830/055/GCF_000830055.1_ASM83005v1
GCF_000835995.1	PRJNA224116	SAMD00020336	BBSU00000000.1	na	470	470	Acinetobacter baumannii	strain=NBRC 110490		latest	Contig	Major	Full	2015/02/03	ASM83599v1	National Institute of Technology and Evaluation	GCA_000835995.1	identical	ftp://ftp.ncbi.nlm.nih.gov/genomes/all/GCF/000/835/995/GCF_000835995.1_ASM83599v1
GCF_000836075.1	PRJNA224116	SAMD00019517	BBSP00000000.1	na	470	470	Acinetobacter baumannii	strain=GTC 03325		latest	Contig	Major	Full	2015/02/03	ASM83607v1	National Institute of Technology and Evaluation	GCA_000836075.1	identical	ftp://ftp.ncbi.nlm.nih.gov/genomes/all/GCF/000/836/075/GCF_000836075.1_ASM83607v1
GCF_000836625.1	PRJNA224116	SAMN03276491	JXSV00000000.1	na	470	470	Acinetobacter baumannii	strain=A155		latest	Contig	Major	Full	2015/02/12	ASM83662v1	Miami University	GCA_000836625.1	identical	ftp://ftp.ncbi.nlm.nih.gov/genomes/all/GCF/000/836/625/GCF_000836625.1_ASM83662v1
GCF_000876055.1	PRJNA224116	SAMD00020337	BBTC00000000.1	na	470	470	Acinetobacter baumannii	strain=NBRC 110491		latest	Contig	Major	Full	2015/02/10	ASM87605v1	National Institute of Technology and Evaluation	GCA_000876055.1	identical	ftp://ftp.ncbi.nlm.nih.gov/genomes/all/GCF/000/876/055/GCF_000876055.1_ASM87605v1
GCF_000876075.1	PRJNA224116	SAMD00020338	BBTD00000000.1	na	470	470	Acinetobacter baumannii	strain=NBRC 110492		latest	Contig	Major	Full	2015/02/10	ASM87607v1	National Institute of Technology and Evaluation	GCA_000876075.1	identical	ftp://ftp.ncbi.nlm.nih.gov/genomes/all/GCF/000/876/075/GCF_000876075.1_ASM87607v1
GCF_000876095.1	PRJNA224116	SAMD00020340	BBTE00000000.1	na	470	470	Acinetobacter baumannii	strain=NBRC 110494		latest	Contig	Major	Full	2015/02/10	ASM87609v1	National Institute of Technology and Evaluation	GCA_000876095.1	identical	ftp://ftp.ncbi.nlm.nih.gov/genomes/all/GCF/000/876/095/GCF_000876095.1_ASM87609v1
GCF_000876445.1	PRJNA224116	SAMN03175026	JTEC00000000.1	na	470	470	Acinetobacter baumannii	strain=M3AC9-7		latest	Scaffold	Major	Full	2015/01/22	ASM87644v1	University of Puerto Rico-Medical Sciences Campus	GCA_000876445.1	identical	ftp://ftp.ncbi.nlm.nih.gov/genomes/all/GCF/000/876/445/GCF_000876445.1_ASM87644v1
GCF_000931755.1	PRJNA224116	SAMD00019507	BBTN00000000.1	na	470	470	Acinetobacter baumannii	strain=NBRC 109757		latest	Contig	Major	Full	2015/02/17	ASM93175v1	National Institute of Technology and Evaluation	GCA_000931755.1	identical	ftp://ftp.ncbi.nlm.nih.gov/genomes/all/GCF/000/931/755/GCF_000931755.1_ASM93175v1
GCF_000939395.2	PRJNA224116	SAMN03277099	JZCN00000000.2	na	470	470	Acinetobacter baumannii	strain=ORAB03		latest	Contig	Major	Full	2017/01/11	ASM93939v2	JCVI	GCA_000939395.2	identical	ftp://ftp.ncbi.nlm.nih.gov/genomes/all/GCF/000/939/395/GCF_000939395.2_ASM93939v2
GCF_000939405.2	PRJNA224116	SAMN03277097	JZCO00000000.2	na	470	470	Acinetobacter baumannii	strain=ORAB02		latest	Contig	Major	Full	2017/01/11	ASM93940v2	JCVI	GCA_000939405.2	identical	ftp://ftp.ncbi.nlm.nih.gov/genomes/all/GCF/000/939/405/GCF_000939405.2_ASM93940v2
GCF_000939415.2	PRJNA224116	SAMN03277095		na	470	470	Acinetobacter baumannii	strain=ORAB01		latest	Complete Genome	Major	Full	2016/05/02	HGAP assembly of Acinetobacter baumannii ORAB01	JCVI	GCA_000939415.2	identical	ftp://ftp.ncbi.nlm.nih.gov/genomes/all/GCF/000/939/415/GCF_000939415.2_HGAP_assembly_of_Acinetobacter_baumannii_ORAB01
GCF_000939425.2	PRJNA224116	SAMN03277092	JZCM00000000.2	na	470	470	Acinetobacter baumannii	strain=ORAB08		latest	Contig	Major	Full	2017/01/11	ASM93942v2	JCVI	GCA_000939425.2	identical	ftp://ftp.ncbi.nlm.nih.gov/genomes/all/GCF/000/939/425/GCF_000939425.2_ASM93942v2
GCF_000939475.2	PRJNA224116	SAMN03277100	JZCL00000000.2	na	470	470	Acinetobacter baumannii	strain=ORAB09		latest	Contig	Major	Full	2017/01/11	ASM93947v2	JCVI	GCA_000939475.2	identical	ftp://ftp.ncbi.nlm.nih.gov/genomes/all/GCF/000/939/475/GCF_000939475.2_ASM93947v2
GCF_000939485.2	PRJNA224116	SAMN03277101	JZCK00000000.2	na	470	470	Acinetobacter baumannii	strain=ORAB10		latest	Contig	Major	Full	2017/01/11	ASM93948v2	JCVI	GCA_000939485.2	identical	ftp://ftp.ncbi.nlm.nih.gov/genomes/all/GCF/000/939/485/GCF_000939485.2_ASM93948v2
GCF_000939495.2	PRJNA224116	SAMN03277098	JZCJ00000000.2	na	470	470	Acinetobacter baumannii	strain=ORAB13		latest	Contig	Major	Full	2017/01/11	ASM93949v2	JCVI	GCA_000939495.2	identical	ftp://ftp.ncbi.nlm.nih.gov/genomes/all/GCF/000/939/495/GCF_000939495.2_ASM93949v2
GCF_000939535.2	PRJNA224116	SAMN03277103	JZCI00000000.2	na	470	470	Acinetobacter baumannii	strain=ORAB14		latest	Contig	Major	Full	2017/01/11	ASM93953v2	JCVI	GCA_000939535.2	identical	ftp://ftp.ncbi.nlm.nih.gov/genomes/all/GCF/000/939/535/GCF_000939535.2_ASM93953v2
GCF_000939555.2	PRJNA224116	SAMN03277094	JZCG00000000.2	na	470	470	Acinetobacter baumannii	strain=ORAB16		latest	Contig	Major	Full	2017/01/11	ASM93955v2	JCVI	GCA_000939555.2	identical	ftp://ftp.ncbi.nlm.nih.gov/genomes/all/GCF/000/939/555/GCF_000939555.2_ASM93955v2
GCF_000939565.2	PRJNA224116	SAMN03277104	JZCH00000000.2	na	470	470	Acinetobacter baumannii	strain=ORAB15		latest	Contig	Major	Full	2017/01/11	ASM93956v2	JCVI	GCA_000939565.2	identical	ftp://ftp.ncbi.nlm.nih.gov/genomes/all/GCF/000/939/565/GCF_000939565.2_ASM93956v2
GCF_000939575.2	PRJNA224116	SAMN03277093	JZCF00000000.2	na	470	470	Acinetobacter baumannii	strain=ORAB17		latest	Contig	Major	Full	2017/01/11	ASM93957v2	JCVI	GCA_000939575.2	identical	ftp://ftp.ncbi.nlm.nih.gov/genomes/all/GCF/000/939/575/GCF_000939575.2_ASM93957v2
GCF_000939615.2	PRJNA224116	SAMN03277096	JZCE00000000.2	na	470	470	Acinetobacter baumannii	strain=ORAB18		latest	Contig	Major	Full	2017/01/11	ASM93961v2	JCVI	GCA_000939615.2	identical	ftp://ftp.ncbi.nlm.nih.gov/genomes/all/GCF/000/939/615/GCF_000939615.2_ASM93961v2
GCF_000939635.2	PRJNA224116	SAMN03277102	JZCD00000000.2	na	470	470	Acinetobacter baumannii	strain=ORAB19		latest	Contig	Major	Full	2017/01/11	ASM93963v2	JCVI	GCA_000939635.2	identical	ftp://ftp.ncbi.nlm.nih.gov/genomes/all/GCF/000/939/635/GCF_000939635.2_ASM93963v2
GCF_000949035.2	PRJNA224116	SAMN03084789	JZIX00000000.2	na	470	470	Acinetobacter baumannii	strain=UH66_271		latest	Contig	Major	Full	2015/08/10	ASM94903v2	JCVI	GCA_000949035.2	identical	ftp://ftp.ncbi.nlm.nih.gov/genomes/all/GCF/000/949/035/GCF_000949035.2_ASM94903v2
GCF_000949045.2	PRJNA224116	SAMN03084845	JZJA00000000.2	na	470	470	Acinetobacter baumannii	strain=UH381_484		latest	Contig	Major	Full	2015/08/10	ASM94904v2	JCVI	GCA_000949045.2	identical	ftp://ftp.ncbi.nlm.nih.gov/genomes/all/GCF/000/949/045/GCF_000949045.2_ASM94904v2
GCF_000949055.2	PRJNA224116	SAMN03084784	JZIZ00000000.2	na	470	470	Acinetobacter baumannii	strain=UH66_253		latest	Contig	Major	Full	2015/08/10	ASM94905v2	JCVI	GCA_000949055.2	identical	ftp://ftp.ncbi.nlm.nih.gov/genomes/all/GCF/000/949/055/GCF_000949055.2_ASM94905v2
GCF_000949065.2	PRJNA224116	SAMN03084866	JZIY00000000.2	na	470	470	Acinetobacter baumannii	strain=UH592_583		latest	Contig	Major	Full	2015/08/10	ASM94906v2	JCVI	GCA_000949065.2	identical	ftp://ftp.ncbi.nlm.nih.gov/genomes/all/GCF/000/949/065/GCF_000949065.2_ASM94906v2
GCF_000949115.2	PRJNA224116	SAMN03084873	JZJB00000000.2	na	470	470	Acinetobacter baumannii	strain=UH175_674		latest	Contig	Major	Full	2015/08/07	ASM94911v2	JCVI	GCA_000949115.2	identical	ftp://ftp.ncbi.nlm.nih.gov/genomes/all/GCF/000/949/115/GCF_000949115.2_ASM94911v2
GCF_000949165.2	PRJNA224116	SAMN03084867	JZJE00000000.2	na	470	470	Acinetobacter baumannii	strain=UH592_595		latest	Contig	Major	Full	2015/08/10	ASM94916v2	JCVI	GCA_000949165.2	identical	ftp://ftp.ncbi.nlm.nih.gov/genomes/all/GCF/000/949/165/GCF_000949165.2_ASM94916v2
GCF_000949175.2	PRJNA224116	SAMN03084811	JZJF00000000.2	na	470	470	Acinetobacter baumannii	strain=UH475_361		latest	Contig	Major	Full	2015/08/10	ASM94917v2	JCVI	GCA_000949175.2	identical	ftp://ftp.ncbi.nlm.nih.gov/genomes/all/GCF/000/949/175/GCF_000949175.2_ASM94917v2
GCF_000949185.2	PRJNA224116	SAMN03084868	JZJD00000000.2	na	470	470	Acinetobacter baumannii	strain=UH592_599		latest	Contig	Major	Full	2015/08/10	ASM94918v2	JCVI	GCA_000949185.2	identical	ftp://ftp.ncbi.nlm.nih.gov/genomes/all/GCF/000/949/185/GCF_000949185.2_ASM94918v2
GCF_000949195.2	PRJNA224116	SAMN03084796	JZJG00000000.2	na	470	470	Acinetobacter baumannii	strain=UH514_289		latest	Contig	Major	Full	2015/08/10	ASM94919v2	JCVI	GCA_000949195.2	identical	ftp://ftp.ncbi.nlm.nih.gov/genomes/all/GCF/000/949/195/GCF_000949195.2_ASM94919v2
GCF_000951165.1	PRJNA224116	SAMN03222644	JXOC00000000.1	na	470	470	Acinetobacter baumannii	strain=WA2859		latest	Contig	Major	Full	2015/03/11	ASM95116v1	Affiliated Wuxi Peoples Hospital of Nanjing Medical University	GCA_000951165.1	identical	ftp://ftp.ncbi.nlm.nih.gov/genomes/all/GCF/000/951/165/GCF_000951165.1_ASM95116v1
GCF_000963815.1	PRJNA224116	SAMN02894434		na	470	470	Acinetobacter baumannii	strain=AB5075-UW		latest	Complete Genome	Major	Full	2015/03/27	ASM96381v1	University of Washington	GCA_000963815.1	identical	ftp://ftp.ncbi.nlm.nih.gov/genomes/all/GCF/000/963/815/GCF_000963815.1_ASM96381v1
GCF_000966305.1	PRJNA224116	SAMN03447203	LANH00000000.1	na	470	470	Acinetobacter baumannii	strain=Ab5		latest	Contig	Major	Full	2015/03/30	ASM96630v1	University of Concepcion	GCA_000966305.1	identical	ftp://ftp.ncbi.nlm.nih.gov/genomes/all/GCF/000/966/305/GCF_000966305.1_ASM96630v1
GCF_000966495.1	PRJNA224116	SAMN03418024	LAKO00000000.1	na	470	470	Acinetobacter baumannii	strain=J65		latest	Scaffold	Major	Full	2015/03/31	ASM96649v1	The University of Queensland	GCA_000966495.1	identical	ftp://ftp.ncbi.nlm.nih.gov/genomes/all/GCF/000/966/495/GCF_000966495.1_ASM96649v1
GCF_000966505.1	PRJNA224116	SAMN03418028	LAKP00000000.1	na	470	470	Acinetobacter baumannii	strain=M2		latest	Contig	Major	Full	2015/03/31	ASM96650v1	The University of Queensland	GCA_000966505.1	identical	ftp://ftp.ncbi.nlm.nih.gov/genomes/all/GCF/000/966/505/GCF_000966505.1_ASM96650v1
GCF_000966515.1	PRJNA224116	SAMN03418026	LAKR00000000.1	na	470	470	Acinetobacter baumannii	strain=J2770		latest	Contig	Major	Full	2015/03/31	ASM96651v1	The University of Queensland	GCA_000966515.1	identical	ftp://ftp.ncbi.nlm.nih.gov/genomes/all/GCF/000/966/515/GCF_000966515.1_ASM96651v1
GCF_000966525.1	PRJNA224116	SAMN03418025	LAKQ00000000.1	na	470	470	Acinetobacter baumannii	strain=J133		latest	Scaffold	Major	Full	2015/03/31	ASM96652v1	The University of Queensland	GCA_000966525.1	identical	ftp://ftp.ncbi.nlm.nih.gov/genomes/all/GCF/000/966/525/GCF_000966525.1_ASM96652v1
GCF_000969285.1	PRJNA224116	SAMN03418027	LAIL00000000.1	na	470	470	Acinetobacter baumannii	strain=M1		latest	Contig	Major	Full	2015/04/06	ASM96928v1	The University of Queensland	GCA_000969285.1	identical	ftp://ftp.ncbi.nlm.nih.gov/genomes/all/GCF/000/969/285/GCF_000969285.1_ASM96928v1
GCF_000969295.1	PRJNA224116	SAMN03437980	LAIM00000000.1	na	470	470	Acinetobacter baumannii	strain=S10		latest	Contig	Major	Full	2015/04/06	ASM96929v1	The University of Queensland	GCA_000969295.1	identical	ftp://ftp.ncbi.nlm.nih.gov/genomes/all/GCF/000/969/295/GCF_000969295.1_ASM96929v1
GCF_000969365.1	PRJNA224116	SAMN03418030	LAIN00000000.1	na	470	470	Acinetobacter baumannii	strain=S19		latest	Contig	Major	Full	2015/04/06	ASM96936v1	The University of Queensland	GCA_000969365.1	identical	ftp://ftp.ncbi.nlm.nih.gov/genomes/all/GCF/000/969/365/GCF_000969365.1_ASM96936v1
GCF_000969385.1	PRJNA224116	SAMN03418031	LAIO00000000.1	na	470	470	Acinetobacter baumannii	strain=S36		latest	Contig	Major	Full	2015/04/06	ASM96938v1	The University of Queensland	GCA_000969385.1	identical	ftp://ftp.ncbi.nlm.nih.gov/genomes/all/GCF/000/969/385/GCF_000969385.1_ASM96938v1
GCF_000969465.1	PRJNA224116	SAMN03418032	LAIZ00000000.1	na	470	470	Acinetobacter baumannii	strain=S46		latest	Contig	Major	Full	2015/04/06	ASM96946v1	The University of Queensland	GCA_000969465.1	identical	ftp://ftp.ncbi.nlm.nih.gov/genomes/all/GCF/000/969/465/GCF_000969465.1_ASM96946v1
GCF_000969485.1	PRJNA224116	SAMN03418029	LAIY00000000.1	na	470	470	Acinetobacter baumannii	strain=S11		latest	Contig	Major	Full	2015/04/06	ASM96948v1	The University of Queensland	GCA_000969485.1	identical	ftp://ftp.ncbi.nlm.nih.gov/genomes/all/GCF/000/969/485/GCF_000969485.1_ASM96948v1
GCF_000972525.1	PRJNA224116	SAMN02646214	LAYM00000000.1	na	470	470	Acinetobacter baumannii	strain=MRSN16897		latest	Contig	Major	Full	2015/04/15	ASM97252v1	Walter Reed Army Institute of Research	GCA_000972525.1	identical	ftp://ftp.ncbi.nlm.nih.gov/genomes/all/GCF/000/972/525/GCF_000972525.1_ASM97252v1
GCF_000972625.1	PRJNA224116	SAMN02690056	LAZK00000000.1	na	470	470	Acinetobacter baumannii	strain=MRSN16875		latest	Contig	Major	Full	2015/04/16	ASM97262v1	Walter Reed Army Institute of Research	GCA_000972625.1	identical	ftp://ftp.ncbi.nlm.nih.gov/genomes/all/GCF/000/972/625/GCF_000972625.1_ASM97262v1
GCF_000981405.1	PRJNA224116	SAMN03453211	LAVJ00000000.1	na	470	470	Acinetobacter baumannii	strain=Ab1		latest	Scaffold	Major	Full	2015/04/28	ASM98140v1	University of aberdeen	GCA_000981405.1	identical	ftp://ftp.ncbi.nlm.nih.gov/genomes/all/GCF/000/981/405/GCF_000981405.1_ASM98140v1
GCF_000988155.1	PRJNA224116	SAMN03456260	LAXF00000000.1	na	470	470	Acinetobacter baumannii	strain=CCBH5233		latest	Contig	Major	Full	2015/05/05	ASM98815v1	Instituto Oswaldo Cruz	GCA_000988155.1	identical	ftp://ftp.ncbi.nlm.nih.gov/genomes/all/GCF/000/988/155/GCF_000988155.1_ASM98815v1
GCF_001007685.1	PRJNA224116	SAMN03366522	JZBX00000000.1	na	470	470	Acinetobacter baumannii	strain=LUH_7841		latest	Contig	Major	Full	2015/05/14	ASM100768v1	Translational Genomics Research Institute	GCA_001007685.1	identical	ftp://ftp.ncbi.nlm.nih.gov/genomes/all/GCF/001/007/685/GCF_001007685.1_ASM100768v1
GCF_001007705.1	PRJNA224116	SAMN03366515	JZBU00000000.1	na	470	470	Acinetobacter baumannii	strain=RUH1486		latest	Contig	Major	Full	2015/05/14	ASM100770v1	Translational Genomics Research Institute	GCA_001007705.1	identical	ftp://ftp.ncbi.nlm.nih.gov/genomes/all/GCF/001/007/705/GCF_001007705.1_ASM100770v1
GCF_001007725.1	PRJNA224116	SAMN03366518	JZBV00000000.1	na	470	470	Acinetobacter baumannii	strain=NM3		latest	Contig	Major	Full	2015/05/14	ASM100772v1	Translational Genomics Research Institute	GCA_001007725.1	identical	ftp://ftp.ncbi.nlm.nih.gov/genomes/all/GCF/001/007/725/GCF_001007725.1_ASM100772v1
GCF_001007745.1	PRJNA224116	SAMN03366519	JZBW00000000.1	na	470	470	Acinetobacter baumannii	strain=LUH_6220		latest	Contig	Major	Full	2015/05/14	ASM100774v1	Translational Genomics Research Institute	GCA_001007745.1	identical	ftp://ftp.ncbi.nlm.nih.gov/genomes/all/GCF/001/007/745/GCF_001007745.1_ASM100774v1
GCF_001007765.1	PRJNA224116	SAMN03366523	JZBY00000000.1	na	470	470	Acinetobacter baumannii	strain=4390		latest	Contig	Major	Full	2015/05/14	ASM100776v1	Translational Genomics Research Institute	GCA_001007765.1	identical	ftp://ftp.ncbi.nlm.nih.gov/genomes/all/GCF/001/007/765/GCF_001007765.1_ASM100776v1
GCF_001007775.1	PRJNA224116	SAMN03366524	JZBZ00000000.1	na	470	470	Acinetobacter baumannii	strain=741019		latest	Contig	Major	Full	2015/05/14	ASM100777v1	Translational Genomics Research Institute	GCA_001007775.1	identical	ftp://ftp.ncbi.nlm.nih.gov/genomes/all/GCF/001/007/775/GCF_001007775.1_ASM100777v1
GCF_001007815.1	PRJNA224116	SAMN03366525	JZCA00000000.1	na	470	470	Acinetobacter baumannii	strain=161/07		latest	Contig	Major	Full	2015/05/14	ASM100781v1	Translational Genomics Research Institute	GCA_001007815.1	identical	ftp://ftp.ncbi.nlm.nih.gov/genomes/all/GCF/001/007/815/GCF_001007815.1_ASM100781v1
GCF_001008125.1	PRJNA224116	SAMN03579460	LCTE00000000.1	na	470	470	Acinetobacter baumannii	strain=461		latest	Contig	Major	Full	2015/05/15	ASM100812v1	University of Malaya	GCA_001008125.1	identical	ftp://ftp.ncbi.nlm.nih.gov/genomes/all/GCF/001/008/125/GCF_001008125.1_ASM100812v1
GCF_001026965.1	PRJNA224116	SAMN03290686		na	470	470	Acinetobacter baumannii	strain=XH386		latest	Complete Genome	Major	Full	2015/06/03	ASM102696v1	Sir Run Run Shaw Hospital, College of Medicine, Zhejiang University	GCA_001026965.1	identical	ftp://ftp.ncbi.nlm.nih.gov/genomes/all/GCF/001/026/965/GCF_001026965.1_ASM102696v1
GCF_001027885.1	PRJNA224116	SAMN02906930	JPIB00000000.1	na	1409928	470	Acinetobacter baumannii MRSN 7341	strain=MRSN 7341		latest	Contig	Major	Full	2015/06/14	gdodcwi07 v01	J. Craig Venter Institute	GCA_001027885.1	identical	ftp://ftp.ncbi.nlm.nih.gov/genomes/all/GCF/001/027/885/GCF_001027885.1_gdodcwi07_v01
GCF_001028265.1	PRJNA224116	SAMN02906929	JPHV00000000.1	na	1409927	470	Acinetobacter baumannii MRSN 7339	strain=MRSN 7339		latest	Contig	Major	Full	2015/06/16	gdodcwi06 v01	J. Craig Venter Institute	GCA_001028265.1	identical	ftp://ftp.ncbi.nlm.nih.gov/genomes/all/GCF/001/028/265/GCF_001028265.1_gdodcwi06_v01
GCF_001028305.1	PRJNA224116	SAMN02906927	JPHX00000000.1	na	1409925	470	Acinetobacter baumannii MRSN 4106	strain=MRSN 4106		latest	Contig	Major	Full	2015/06/16	gdodcwi04 v01	J. Craig Venter Institute	GCA_001028305.1	identical	ftp://ftp.ncbi.nlm.nih.gov/genomes/all/GCF/001/028/305/GCF_001028305.1_gdodcwi04_v01
GCF_001028315.1	PRJNA224116	SAMN02906928	JPHW00000000.1	na	1409926	470	Acinetobacter baumannii MRSN 58	strain=MRSN 58		latest	Contig	Major	Full	2015/06/16	gdodcwi05 v01	J. Craig Venter Institute	GCA_001028315.1	identical	ftp://ftp.ncbi.nlm.nih.gov/genomes/all/GCF/001/028/315/GCF_001028315.1_gdodcwi05_v01
GCF_001028325.1	PRJNA224116	SAMN02906923	JPHZ00000000.1	na	1409923	470	Acinetobacter baumannii MRSN 3527	strain=MRSN 3527		latest	Contig	Major	Full	2015/06/16	gdodcwi02 v01	J. Craig Venter Institute	GCA_001028325.1	identical	ftp://ftp.ncbi.nlm.nih.gov/genomes/all/GCF/001/028/325/GCF_001028325.1_gdodcwi02_v01
GCF_001028335.1	PRJNA224116	SAMN02906926	JPHY00000000.1	na	1409924	470	Acinetobacter baumannii MRSN 3942	strain=MRSN 3942		latest	Contig	Major	Full	2015/06/16	gdodcwi03 v01	J. Craig Venter Institute	GCA_001028335.1	identical	ftp://ftp.ncbi.nlm.nih.gov/genomes/all/GCF/001/028/335/GCF_001028335.1_gdodcwi03_v01
GCF_001028385.1	PRJNA224116	SAMN02906922	JPIA00000000.1	na	1409922	470	Acinetobacter baumannii MRSN 3405	strain=MRSN 3405		latest	Contig	Major	Full	2015/06/16	gdodcwi01 v01	J. Craig Venter Institute	GCA_001028385.1	identical	ftp://ftp.ncbi.nlm.nih.gov/genomes/all/GCF/001/028/385/GCF_001028385.1_gdodcwi01_v01
GCF_001052015.1	PRJNA224116	SAMN03196969	JWGN00000000.1	na	470	470	Acinetobacter baumannii	strain=1008_ABAU		latest	Contig	Major	Full	2015/07/10	ASM105201v1	University of Washington	GCA_001052015.1	identical	ftp://ftp.ncbi.nlm.nih.gov/genomes/all/GCF/001/052/015/GCF_001052015.1_ASM105201v1
GCF_001052325.1	PRJNA224116	SAMN03197125	JWAN00000000.1	na	470	470	Acinetobacter baumannii	strain=1168_ABAU		latest	Contig	Major	Full	2015/07/10	ASM105232v1	University of Washington	GCA_001052325.1	identical	ftp://ftp.ncbi.nlm.nih.gov/genomes/all/GCF/001/052/325/GCF_001052325.1_ASM105232v1
GCF_001052675.1	PRJNA224116	SAMN03197004	JWFE00000000.1	na	470	470	Acinetobacter baumannii	strain=1039_ABAU		latest	Contig	Major	Full	2015/07/10	ASM105267v1	University of Washington	GCA_001052675.1	identical	ftp://ftp.ncbi.nlm.nih.gov/genomes/all/GCF/001/052/675/GCF_001052675.1_ASM105267v1
GCF_001052775.1	PRJNA224116	SAMN03197109	JWBD00000000.1	na	470	470	Acinetobacter baumannii	strain=1153_ABAU		latest	Scaffold	Major	Full	2015/07/10	ASM105277v1	University of Washington	GCA_001052775.1	identical	ftp://ftp.ncbi.nlm.nih.gov/genomes/all/GCF/001/052/775/GCF_001052775.1_ASM105277v1
GCF_001053695.1	PRJNA224116	SAMN03197003	JWFF00000000.1	na	470	470	Acinetobacter baumannii	strain=1038_ABAU		latest	Contig	Major	Full	2015/07/10	ASM105369v1	University of Washington	GCA_001053695.1	identical	ftp://ftp.ncbi.nlm.nih.gov/genomes/all/GCF/001/053/695/GCF_001053695.1_ASM105369v1
GCF_001053755.1	PRJNA224116	SAMN03197018	JWEQ00000000.1	na	470	470	Acinetobacter baumannii	strain=1054_ABAU		latest	Contig	Major	Full	2015/07/10	ASM105375v1	University of Washington	GCA_001053755.1	identical	ftp://ftp.ncbi.nlm.nih.gov/genomes/all/GCF/001/053/755/GCF_001053755.1_ASM105375v1
GCF_001055965.1	PRJNA224116	SAMN03197411	JVPN00000000.1	na	470	470	Acinetobacter baumannii	strain=219_ABAU		latest	Scaffold	Major	Full	2015/07/10	ASM105596v1	University of Washington	GCA_001055965.1	identical	ftp://ftp.ncbi.nlm.nih.gov/genomes/all/GCF/001/055/965/GCF_001055965.1_ASM105596v1
GCF_001059495.1	PRJNA224116	SAMN03198218	JUKM00000000.1	na	470	470	Acinetobacter baumannii	strain=996_ABAU		latest	Contig	Major	Full	2015/07/10	ASM105949v1	University of Washington	GCA_001059495.1	identical	ftp://ftp.ncbi.nlm.nih.gov/genomes/all/GCF/001/059/495/GCF_001059495.1_ASM105949v1
GCF_001077555.2	PRJNA224116	SAMN03770534		na	470	470	Acinetobacter baumannii	strain=B8342		latest	Complete Genome	Major	Full	2017/05/23	ASM107755v2	University of Kansas Medical Center	GCA_001077555.2	identical	ftp://ftp.ncbi.nlm.nih.gov/genomes/all/GCF/001/077/555/GCF_001077555.2_ASM107755v2
GCF_001077565.2	PRJNA224116	SAMN03771550		na	470	470	Acinetobacter baumannii	strain=B11911		latest	Chromosome	Major	Full	2017/05/31	ASM107756v2	University of Kansas Medical Center	GCA_001077565.2	identical	ftp://ftp.ncbi.nlm.nih.gov/genomes/all/GCF/001/077/565/GCF_001077565.2_ASM107756v2
GCF_001077575.1	PRJNA224116	SAMN03771474	LFYW00000000.1	na	470	470	Acinetobacter baumannii	strain=SP1917		latest	Contig	Major	Full	2015/07/14	ASM107757v1	University of Kansas Medical Center	GCA_001077575.1	identical	ftp://ftp.ncbi.nlm.nih.gov/genomes/all/GCF/001/077/575/GCF_001077575.1_ASM107757v1
GCF_001077655.1	PRJNA224116	SAMN03817045		na	470	470	Acinetobacter baumannii	strain=Ab04-mff		latest	Complete Genome	Major	Full	2015/07/14	ASM107765v1	University of Alberta	GCA_001077655.1	identical	ftp://ftp.ncbi.nlm.nih.gov/genomes/all/GCF/001/077/655/GCF_001077655.1_ASM107765v1
GCF_001077675.1	PRJNA224116	SAMN03817043		na	470	470	Acinetobacter baumannii	strain=ATCC 17978-mff		latest	Complete Genome	Major	Full	2015/07/14	ASM107767v1	University of Alberta	GCA_001077675.1	identical	ftp://ftp.ncbi.nlm.nih.gov/genomes/all/GCF/001/077/675/GCF_001077675.1_ASM107767v1
GCF_001077965.2	PRJNA224116	SAMN03771402		na	470	470	Acinetobacter baumannii	strain=B8300		latest	Complete Genome	Major	Full	2017/05/31	ASM107796v2	University of Kansas Medical Center	GCA_001077965.2	identical	ftp://ftp.ncbi.nlm.nih.gov/genomes/all/GCF/001/077/965/GCF_001077965.2_ASM107796v2
GCF_001261895.2	PRJNA224116	SAMEA3751109		na	470	470	Acinetobacter baumannii		R2090	latest	Complete Genome	Major	Full	2015/07/23	R2090	CEBITEC	GCA_001261895.2	identical	ftp://ftp.ncbi.nlm.nih.gov/genomes/all/GCF/001/261/895/GCF_001261895.2_R2090
GCF_001276055.1	PRJNA224116	SAMN03944736	LGYW00000000.1	na	470	470	Acinetobacter baumannii	strain=10441_14		latest	Contig	Major	Full	2015/08/31	ASM127605v1	CSIR-Institute of Microbial Technology	GCA_001276055.1	identical	ftp://ftp.ncbi.nlm.nih.gov/genomes/all/GCF/001/276/055/GCF_001276055.1_ASM127605v1
GCF_001276085.1	PRJNA224116	SAMN03944735	LGYV00000000.1	na	470	470	Acinetobacter baumannii	strain=5021_13		latest	Contig	Major	Full	2015/08/31	ASM127608v1	CSIR-Institute of Microbial Technology	GCA_001276085.1	identical	ftp://ftp.ncbi.nlm.nih.gov/genomes/all/GCF/001/276/085/GCF_001276085.1_ASM127608v1
GCF_001292715.1	PRJNA224116	SAMN03853645	LGHQ00000000.1	na	470	470	Acinetobacter baumannii	strain=TCM331		latest	Contig	Major	Full	2015/09/16	ASM129271v1	The First Affiliated Hospital of Zhejiang Chinese Medical University	GCA_001292715.1	identical	ftp://ftp.ncbi.nlm.nih.gov/genomes/all/GCF/001/292/715/GCF_001292715.1_ASM129271v1
GCF_001373535.1	PRJNA224116	SAMEA3296319	CVLE00000000.1	na	470	470	Acinetobacter baumannii		CHI-45-1	latest	Scaffold	Major	Full	2015/04/18	Acinetobacter baumannii CHI-45-1	CARDIFF UNIVERSITY	GCA_001373535.1	identical	ftp://ftp.ncbi.nlm.nih.gov/genomes/all/GCF/001/373/535/GCF_001373535.1_Acinetobacter_baumannii_CHI-45-1
GCF_001373575.1	PRJNA224116	SAMEA3298507	CVLD00000000.1	na	470	470	Acinetobacter baumannii		CHI-34	latest	Scaffold	Major	Full	2015/04/18	A. baumannii CHI-34	CARDIFF UNIVERSITY	GCA_001373575.1	identical	ftp://ftp.ncbi.nlm.nih.gov/genomes/all/GCF/001/373/575/GCF_001373575.1_A._baumannii_CHI-34
GCF_001399655.1	PRJNA224116	SAMN04029125		na	470	470	Acinetobacter baumannii	strain=D36		latest	Complete Genome	Major	Full	2015/10/19	ASM139965v1	The University of Sydney	GCA_001399655.1	identical	ftp://ftp.ncbi.nlm.nih.gov/genomes/all/GCF/001/399/655/GCF_001399655.1_ASM139965v1
GCF_001400975.1	PRJNA224116	SAMN04124451	LKIB00000000.1	na	470	470	Acinetobacter baumannii	strain=MAL		latest	Contig	Major	Full	2015/10/20	ASM140097v1	Faculte de Medecine, Universite Paris-Sud	GCA_001400975.1	identical	ftp://ftp.ncbi.nlm.nih.gov/genomes/all/GCF/001/400/975/GCF_001400975.1_ASM140097v1
GCF_001414565.1	PRJNA224116	SAMN04145666	LLFA00000000.1	na	470	470	Acinetobacter baumannii	strain=ABBL055		latest	Contig	Major	Full	2015/10/27	ASM141456v1	Northwestern University Feinberg School of Medicine	GCA_001414565.1	identical	ftp://ftp.ncbi.nlm.nih.gov/genomes/all/GCF/001/414/565/GCF_001414565.1_ASM141456v1
GCF_001414575.1	PRJNA224116	SAMN04145668	LLFC00000000.1	na	470	470	Acinetobacter baumannii	strain=ABBL057		latest	Contig	Major	Full	2015/10/27	ASM141457v1	Northwestern University Feinberg School of Medicine	GCA_001414575.1	identical	ftp://ftp.ncbi.nlm.nih.gov/genomes/all/GCF/001/414/575/GCF_001414575.1_ASM141457v1
GCF_001414645.1	PRJNA224116	SAMN04145671	LLFF00000000.1	na	470	470	Acinetobacter baumannii	strain=ABBL060		latest	Contig	Major	Full	2015/10/27	ASM141464v1	Northwestern University Feinberg School of Medicine	GCA_001414645.1	identical	ftp://ftp.ncbi.nlm.nih.gov/genomes/all/GCF/001/414/645/GCF_001414645.1_ASM141464v1
GCF_001414655.1	PRJNA224116	SAMN04145672	LLFG00000000.1	na	470	470	Acinetobacter baumannii	strain=ABBL061		latest	Contig	Major	Full	2015/10/27	ASM141465v1	Northwestern University Feinberg School of Medicine	GCA_001414655.1	identical	ftp://ftp.ncbi.nlm.nih.gov/genomes/all/GCF/001/414/655/GCF_001414655.1_ASM141465v1
GCF_001414685.1	PRJNA224116	SAMN04145674	LLFI00000000.1	na	470	470	Acinetobacter baumannii	strain=ABBL063		latest	Contig	Major	Full	2015/10/27	ASM141468v1	Northwestern University Feinberg School of Medicine	GCA_001414685.1	identical	ftp://ftp.ncbi.nlm.nih.gov/genomes/all/GCF/001/414/685/GCF_001414685.1_ASM141468v1
GCF_001414735.1	PRJNA224116	SAMN04145677	LLFL00000000.1	na	470	470	Acinetobacter baumannii	strain=ABBL066		latest	Contig	Major	Full	2015/10/27	ASM141473v1	Northwestern University Feinberg School of Medicine	GCA_001414735.1	identical	ftp://ftp.ncbi.nlm.nih.gov/genomes/all/GCF/001/414/735/GCF_001414735.1_ASM141473v1
GCF_001414765.1	PRJNA224116	SAMN04145678	LLFM00000000.1	na	470	470	Acinetobacter baumannii	strain=ABBL067		latest	Contig	Major	Full	2015/10/27	ASM141476v1	Northwestern University Feinberg School of Medicine	GCA_001414765.1	identical	ftp://ftp.ncbi.nlm.nih.gov/genomes/all/GCF/001/414/765/GCF_001414765.1_ASM141476v1
GCF_001414785.1	PRJNA224116	SAMN04145679	LLFN00000000.1	na	470	470	Acinetobacter baumannii	strain=ABBL067a		latest	Contig	Major	Full	2015/10/27	ASM141478v1	Northwestern University Feinberg School of Medicine	GCA_001414785.1	identical	ftp://ftp.ncbi.nlm.nih.gov/genomes/all/GCF/001/414/785/GCF_001414785.1_ASM141478v1
GCF_001414805.1	PRJNA224116	SAMN04145680	LLFO00000000.1	na	470	470	Acinetobacter baumannii	strain=ABBL067b		latest	Contig	Major	Full	2015/10/27	ASM141480v1	Northwestern University Feinberg School of Medicine	GCA_001414805.1	identical	ftp://ftp.ncbi.nlm.nih.gov/genomes/all/GCF/001/414/805/GCF_001414805.1_ASM141480v1
GCF_001414815.1	PRJNA224116	SAMN04145667	LLFB00000000.1	na	470	470	Acinetobacter baumannii	strain=ABBL056		latest	Contig	Major	Full	2015/10/27	ASM141481v1	Northwestern University Feinberg School of Medicine	GCA_001414815.1	identical	ftp://ftp.ncbi.nlm.nih.gov/genomes/all/GCF/001/414/815/GCF_001414815.1_ASM141481v1
GCF_001414835.1	PRJNA224116	SAMN04145669	LLFD00000000.1	na	470	470	Acinetobacter baumannii	strain=ABBL058		latest	Contig	Major	Full	2015/10/27	ASM141483v1	Northwestern University Feinberg School of Medicine	GCA_001414835.1	identical	ftp://ftp.ncbi.nlm.nih.gov/genomes/all/GCF/001/414/835/GCF_001414835.1_ASM141483v1
GCF_001414865.1	PRJNA224116	SAMN04145673	LLFH00000000.1	na	470	470	Acinetobacter baumannii	strain=ABBL062		latest	Contig	Major	Full	2015/10/27	ASM141486v1	Northwestern University Feinberg School of Medicine	GCA_001414865.1	identical	ftp://ftp.ncbi.nlm.nih.gov/genomes/all/GCF/001/414/865/GCF_001414865.1_ASM141486v1
GCF_001414885.1	PRJNA224116	SAMN04145681	LLFP00000000.1	na	470	470	Acinetobacter baumannii	strain=ABBL067c		latest	Contig	Major	Full	2015/10/27	ASM141488v1	Northwestern University Feinberg School of Medicine	GCA_001414885.1	identical	ftp://ftp.ncbi.nlm.nih.gov/genomes/all/GCF/001/414/885/GCF_001414885.1_ASM141488v1
GCF_001414905.1	PRJNA224116	SAMN04145683	LLFR00000000.1	na	470	470	Acinetobacter baumannii	strain=ABBL067f		latest	Contig	Major	Full	2015/10/27	ASM141490v1	Northwestern University Feinberg School of Medicine	GCA_001414905.1	identical	ftp://ftp.ncbi.nlm.nih.gov/genomes/all/GCF/001/414/905/GCF_001414905.1_ASM141490v1
GCF_001414915.1	PRJNA224116	SAMN04145670	LLFE00000000.1	na	470	470	Acinetobacter baumannii	strain=ABBL059		latest	Contig	Major	Full	2015/10/27	ASM141491v1	Northwestern University Feinberg School of Medicine	GCA_001414915.1	identical	ftp://ftp.ncbi.nlm.nih.gov/genomes/all/GCF/001/414/915/GCF_001414915.1_ASM141491v1
GCF_001414925.1	PRJNA224116	SAMN04145682	LLFQ00000000.1	na	470	470	Acinetobacter baumannii	strain=ABBL067e		latest	Contig	Major	Full	2015/10/27	ASM141492v1	Northwestern University Feinberg School of Medicine	GCA_001414925.1	identical	ftp://ftp.ncbi.nlm.nih.gov/genomes/all/GCF/001/414/925/GCF_001414925.1_ASM141492v1
GCF_001414935.1	PRJNA224116	SAMN04145684	LLFS00000000.1	na	470	470	Acinetobacter baumannii	strain=ABBL067g		latest	Contig	Major	Full	2015/10/27	ASM141493v1	Northwestern University Feinberg School of Medicine	GCA_001414935.1	identical	ftp://ftp.ncbi.nlm.nih.gov/genomes/all/GCF/001/414/935/GCF_001414935.1_ASM141493v1
GCF_001414985.1	PRJNA224116	SAMN04145688	LLFW00000000.1	na	470	470	Acinetobacter baumannii	strain=ABBL067k		latest	Contig	Major	Full	2015/10/27	ASM141498v1	Northwestern University Feinberg School of Medicine	GCA_001414985.1	identical	ftp://ftp.ncbi.nlm.nih.gov/genomes/all/GCF/001/414/985/GCF_001414985.1_ASM141498v1
GCF_001414995.1	PRJNA224116	SAMN04145685	LLFT00000000.1	na	470	470	Acinetobacter baumannii	strain=ABBL067h		latest	Contig	Major	Full	2015/10/27	ASM141499v1	Northwestern University Feinberg School of Medicine	GCA_001414995.1	identical	ftp://ftp.ncbi.nlm.nih.gov/genomes/all/GCF/001/414/995/GCF_001414995.1_ASM141499v1
GCF_001415015.1	PRJNA224116	SAMN04145689	LLFX00000000.1	na	470	470	Acinetobacter baumannii	strain=ABBL067l		latest	Contig	Major	Full	2015/10/27	ASM141501v1	Northwestern University Feinberg School of Medicine	GCA_001415015.1	identical	ftp://ftp.ncbi.nlm.nih.gov/genomes/all/GCF/001/415/015/GCF_001415015.1_ASM141501v1
GCF_001415025.1	PRJNA224116	SAMN04145690	LLFY00000000.1	na	470	470	Acinetobacter baumannii	strain=ABBL068		latest	Contig	Major	Full	2015/10/27	ASM141502v1	Northwestern University Feinberg School of Medicine	GCA_001415025.1	identical	ftp://ftp.ncbi.nlm.nih.gov/genomes/all/GCF/001/415/025/GCF_001415025.1_ASM141502v1
GCF_001415065.1	PRJNA224116	SAMN04145692	LLGA00000000.1	na	470	470	Acinetobacter baumannii	strain=ABBL070		latest	Contig	Major	Full	2015/10/27	ASM141506v1	Northwestern University Feinberg School of Medicine	GCA_001415065.1	identical	ftp://ftp.ncbi.nlm.nih.gov/genomes/all/GCF/001/415/065/GCF_001415065.1_ASM141506v1
GCF_001415085.1	PRJNA224116	SAMN04145693	LLGB00000000.1	na	470	470	Acinetobacter baumannii	strain=ABBL071		latest	Contig	Major	Full	2015/10/27	ASM141508v1	Northwestern University Feinberg School of Medicine	GCA_001415085.1	identical	ftp://ftp.ncbi.nlm.nih.gov/genomes/all/GCF/001/415/085/GCF_001415085.1_ASM141508v1
GCF_001415095.1	PRJNA224116	SAMN04145695	LLGD00000000.1	na	470	470	Acinetobacter baumannii	strain=ABBL073		latest	Contig	Major	Full	2015/10/27	ASM141509v1	Northwestern University Feinberg School of Medicine	GCA_001415095.1	identical	ftp://ftp.ncbi.nlm.nih.gov/genomes/all/GCF/001/415/095/GCF_001415095.1_ASM141509v1
GCF_001415165.1	PRJNA224116	SAMN04145698	LLGG00000000.1	na	470	470	Acinetobacter baumannii	strain=ABBL076		latest	Contig	Major	Full	2015/10/27	ASM141516v1	Northwestern University Feinberg School of Medicine	GCA_001415165.1	identical	ftp://ftp.ncbi.nlm.nih.gov/genomes/all/GCF/001/415/165/GCF_001415165.1_ASM141516v1
GCF_001415215.1	PRJNA224116	SAMN04145703	LLGL00000000.1	na	470	470	Acinetobacter baumannii	strain=ABBL082		latest	Contig	Major	Full	2015/10/27	ASM141521v1	Northwestern University Feinberg School of Medicine	GCA_001415215.1	identical	ftp://ftp.ncbi.nlm.nih.gov/genomes/all/GCF/001/415/215/GCF_001415215.1_ASM141521v1
GCF_001415255.1	PRJNA224116	SAMN04145707	LLGP00000000.1	na	470	470	Acinetobacter baumannii	strain=ABBL088		latest	Contig	Major	Full	2015/10/27	ASM141525v1	Northwestern University Feinberg School of Medicine	GCA_001415255.1	identical	ftp://ftp.ncbi.nlm.nih.gov/genomes/all/GCF/001/415/255/GCF_001415255.1_ASM141525v1
GCF_001415275.1	PRJNA224116	SAMN04145710	LLGS00000000.1	na	470	470	Acinetobacter baumannii	strain=ABBL091		latest	Contig	Major	Full	2015/10/27	ASM141527v1	Northwestern University Feinberg School of Medicine	GCA_001415275.1	identical	ftp://ftp.ncbi.nlm.nih.gov/genomes/all/GCF/001/415/275/GCF_001415275.1_ASM141527v1
GCF_001415295.1	PRJNA224116	SAMN04145686	LLFU00000000.1	na	470	470	Acinetobacter baumannii	strain=ABBL067i		latest	Contig	Major	Full	2015/10/27	ASM141529v1	Northwestern University Feinberg School of Medicine	GCA_001415295.1	identical	ftp://ftp.ncbi.nlm.nih.gov/genomes/all/GCF/001/415/295/GCF_001415295.1_ASM141529v1
GCF_001415325.1	PRJNA224116	SAMN04145687	LLFV00000000.1	na	470	470	Acinetobacter baumannii	strain=ABBL067j		latest	Contig	Major	Full	2015/10/27	ASM141532v1	Northwestern University Feinberg School of Medicine	GCA_001415325.1	identical	ftp://ftp.ncbi.nlm.nih.gov/genomes/all/GCF/001/415/325/GCF_001415325.1_ASM141532v1
GCF_001415345.1	PRJNA224116	SAMN04145691	LLFZ00000000.1	na	470	470	Acinetobacter baumannii	strain=ABBL069		latest	Contig	Major	Full	2015/10/27	ASM141534v1	Northwestern University Feinberg School of Medicine	GCA_001415345.1	identical	ftp://ftp.ncbi.nlm.nih.gov/genomes/all/GCF/001/415/345/GCF_001415345.1_ASM141534v1
GCF_001415355.1	PRJNA224116	SAMN04145694	LLGC00000000.1	na	470	470	Acinetobacter baumannii	strain=ABBL072		latest	Contig	Major	Full	2015/10/27	ASM141535v1	Northwestern University Feinberg School of Medicine	GCA_001415355.1	identical	ftp://ftp.ncbi.nlm.nih.gov/genomes/all/GCF/001/415/355/GCF_001415355.1_ASM141535v1
GCF_001415385.1	PRJNA224116	SAMN04145701	LLGJ00000000.1	na	470	470	Acinetobacter baumannii	strain=ABBL079		latest	Contig	Major	Full	2015/10/27	ASM141538v1	Northwestern University Feinberg School of Medicine	GCA_001415385.1	identical	ftp://ftp.ncbi.nlm.nih.gov/genomes/all/GCF/001/415/385/GCF_001415385.1_ASM141538v1
GCF_001415425.1	PRJNA224116	SAMN04145704	LLGM00000000.1	na	470	470	Acinetobacter baumannii	strain=ABBL083		latest	Contig	Major	Full	2015/10/27	ASM141542v1	Northwestern University Feinberg School of Medicine	GCA_001415425.1	identical	ftp://ftp.ncbi.nlm.nih.gov/genomes/all/GCF/001/415/425/GCF_001415425.1_ASM141542v1
GCF_001415435.1	PRJNA224116	SAMN04145705	LLGN00000000.1	na	470	470	Acinetobacter baumannii	strain=ABBL085		latest	Contig	Major	Full	2015/10/27	ASM141543v1	Northwestern University Feinberg School of Medicine	GCA_001415435.1	identical	ftp://ftp.ncbi.nlm.nih.gov/genomes/all/GCF/001/415/435/GCF_001415435.1_ASM141543v1
GCF_001415465.1	PRJNA224116	SAMN04145708	LLGQ00000000.1	na	470	470	Acinetobacter baumannii	strain=ABBL089		latest	Contig	Major	Full	2015/10/27	ASM141546v1	Northwestern University Feinberg School of Medicine	GCA_001415465.1	identical	ftp://ftp.ncbi.nlm.nih.gov/genomes/all/GCF/001/415/465/GCF_001415465.1_ASM141546v1
GCF_001415505.1	PRJNA224116	SAMN04145711	LLGT00000000.1	na	470	470	Acinetobacter baumannii	strain=ABBL092		latest	Contig	Major	Full	2015/10/27	ASM141550v1	Northwestern University Feinberg School of Medicine	GCA_001415505.1	identical	ftp://ftp.ncbi.nlm.nih.gov/genomes/all/GCF/001/415/505/GCF_001415505.1_ASM141550v1
GCF_001415515.1	PRJNA224116	SAMN04145712	LLGU00000000.1	na	470	470	Acinetobacter baumannii	strain=ABBL093		latest	Contig	Major	Full	2015/10/27	ASM141551v1	Northwestern University Feinberg School of Medicine	GCA_001415515.1	identical	ftp://ftp.ncbi.nlm.nih.gov/genomes/all/GCF/001/415/515/GCF_001415515.1_ASM141551v1
GCF_001415535.1	PRJNA224116	SAMN04145714	LLGW00000000.1	na	470	470	Acinetobacter baumannii	strain=ABBL095		latest	Contig	Major	Full	2015/10/27	ASM141553v1	Northwestern University Feinberg School of Medicine	GCA_001415535.1	identical	ftp://ftp.ncbi.nlm.nih.gov/genomes/all/GCF/001/415/535/GCF_001415535.1_ASM141553v1
GCF_001415595.1	PRJNA224116	SAMN04145723	LLHE00000000.1	na	470	470	Acinetobacter baumannii	strain=ABBL105		latest	Contig	Major	Full	2015/10/27	ASM141559v1	Northwestern University Feinberg School of Medicine	GCA_001415595.1	identical	ftp://ftp.ncbi.nlm.nih.gov/genomes/all/GCF/001/415/595/GCF_001415595.1_ASM141559v1
GCF_001415615.1	PRJNA224116	SAMN04145725	LLHG00000000.1	na	470	470	Acinetobacter baumannii	strain=ABBL107		latest	Contig	Major	Full	2015/10/27	ASM141561v1	Northwestern University Feinberg School of Medicine	GCA_001415615.1	identical	ftp://ftp.ncbi.nlm.nih.gov/genomes/all/GCF/001/415/615/GCF_001415615.1_ASM141561v1
GCF_001415645.1	PRJNA224116	SAMN04145726	LLHH00000000.1	na	470	470	Acinetobacter baumannii	strain=ABBL109		latest	Contig	Major	Full	2015/10/27	ASM141564v1	Northwestern University Feinberg School of Medicine	GCA_001415645.1	identical	ftp://ftp.ncbi.nlm.nih.gov/genomes/all/GCF/001/415/645/GCF_001415645.1_ASM141564v1
GCF_001415665.1	PRJNA224116	SAMN04145727	LLHI00000000.1	na	470	470	Acinetobacter baumannii	strain=ABBL110		latest	Contig	Major	Full	2015/10/27	ASM141566v1	Northwestern University Feinberg School of Medicine	GCA_001415665.1	identical	ftp://ftp.ncbi.nlm.nih.gov/genomes/all/GCF/001/415/665/GCF_001415665.1_ASM141566v1
GCF_001415695.1	PRJNA224116	SAMN04145729	LLHK00000000.1	na	470	470	Acinetobacter baumannii	strain=ABBL113		latest	Contig	Major	Full	2015/10/27	ASM141569v1	Northwestern University Feinberg School of Medicine	GCA_001415695.1	identical	ftp://ftp.ncbi.nlm.nih.gov/genomes/all/GCF/001/415/695/GCF_001415695.1_ASM141569v1
GCF_001415715.1	PRJNA224116	SAMN04145730	LLHL00000000.1	na	470	470	Acinetobacter baumannii	strain=ABBL114		latest	Contig	Major	Full	2015/10/27	ASM141571v1	Northwestern University Feinberg School of Medicine	GCA_001415715.1	identical	ftp://ftp.ncbi.nlm.nih.gov/genomes/all/GCF/001/415/715/GCF_001415715.1_ASM141571v1
GCF_001415735.1	PRJNA224116	SAMN04145731	LLHM00000000.1	na	470	470	Acinetobacter baumannii	strain=ABBL115		latest	Contig	Major	Full	2015/10/27	ASM141573v1	Northwestern University Feinberg School of Medicine	GCA_001415735.1	identical	ftp://ftp.ncbi.nlm.nih.gov/genomes/all/GCF/001/415/735/GCF_001415735.1_ASM141573v1
GCF_001415765.1	PRJNA224116	SAMN04145732	LLHN00000000.1	na	470	470	Acinetobacter baumannii	strain=ABBL116		latest	Contig	Major	Full	2015/10/27	ASM141576v1	Northwestern University Feinberg School of Medicine	GCA_001415765.1	identical	ftp://ftp.ncbi.nlm.nih.gov/genomes/all/GCF/001/415/765/GCF_001415765.1_ASM141576v1
GCF_001415785.1	PRJNA224116	SAMN04145733	LLHO00000000.1	na	470	470	Acinetobacter baumannii	strain=ABBL117		latest	Contig	Major	Full	2015/10/27	ASM141578v1	Northwestern University Feinberg School of Medicine	GCA_001415785.1	identical	ftp://ftp.ncbi.nlm.nih.gov/genomes/all/GCF/001/415/785/GCF_001415785.1_ASM141578v1
GCF_001415805.1	PRJNA224116	SAMN04145734	LLHP00000000.1	na	470	470	Acinetobacter baumannii	strain=ABBL118		latest	Contig	Major	Full	2015/10/27	ASM141580v1	Northwestern University Feinberg School of Medicine	GCA_001415805.1	identical	ftp://ftp.ncbi.nlm.nih.gov/genomes/all/GCF/001/415/805/GCF_001415805.1_ASM141580v1
GCF_001415815.1	PRJNA224116	SAMN04145736	LLHR00000000.1	na	470	470	Acinetobacter baumannii	strain=ABBL121		latest	Contig	Major	Full	2015/10/27	ASM141581v1	Northwestern University Feinberg School of Medicine	GCA_001415815.1	identical	ftp://ftp.ncbi.nlm.nih.gov/genomes/all/GCF/001/415/815/GCF_001415815.1_ASM141581v1
GCF_001415835.1	PRJNA224116	SAMN04145737	LLHS00000000.1	na	470	470	Acinetobacter baumannii	strain=ABBL122		latest	Contig	Major	Full	2015/10/27	ASM141583v1	Northwestern University Feinberg School of Medicine	GCA_001415835.1	identical	ftp://ftp.ncbi.nlm.nih.gov/genomes/all/GCF/001/415/835/GCF_001415835.1_ASM141583v1
GCF_001415875.1	PRJNA224116	SAMN04145742	LLHX00000000.1	na	470	470	Acinetobacter baumannii	strain=ABBL127		latest	Contig	Major	Full	2015/10/27	ASM141587v1	Northwestern University Feinberg School of Medicine	GCA_001415875.1	identical	ftp://ftp.ncbi.nlm.nih.gov/genomes/all/GCF/001/415/875/GCF_001415875.1_ASM141587v1
GCF_001415915.1	PRJNA224116	SAMN04145713	LLGV00000000.1	na	470	470	Acinetobacter baumannii	strain=ABBL094		latest	Contig	Major	Full	2015/10/27	ASM141591v1	Northwestern University Feinberg School of Medicine	GCA_001415915.1	identical	ftp://ftp.ncbi.nlm.nih.gov/genomes/all/GCF/001/415/915/GCF_001415915.1_ASM141591v1
GCF_001415965.1	PRJNA224116	SAMN04145716	LLGY00000000.1	na	470	470	Acinetobacter baumannii	strain=ABBL097		latest	Contig	Major	Full	2015/10/27	ASM141596v1	Northwestern University Feinberg School of Medicine	GCA_001415965.1	identical	ftp://ftp.ncbi.nlm.nih.gov/genomes/all/GCF/001/415/965/GCF_001415965.1_ASM141596v1
GCF_001415985.1	PRJNA224116	SAMN04145719	LLHA00000000.1	na	470	470	Acinetobacter baumannii	strain=ABBL100		latest	Contig	Major	Full	2015/10/27	ASM141598v1	Northwestern University Feinberg School of Medicine	GCA_001415985.1	identical	ftp://ftp.ncbi.nlm.nih.gov/genomes/all/GCF/001/415/985/GCF_001415985.1_ASM141598v1
GCF_001416005.1	PRJNA224116	SAMN04145720	LLHB00000000.1	na	470	470	Acinetobacter baumannii	strain=ABBL101		latest	Contig	Major	Full	2015/10/27	ASM141600v1	Northwestern University Feinberg School of Medicine	GCA_001416005.1	identical	ftp://ftp.ncbi.nlm.nih.gov/genomes/all/GCF/001/416/005/GCF_001416005.1_ASM141600v1
GCF_001416015.1	PRJNA224116	SAMN04145721	LLHC00000000.1	na	470	470	Acinetobacter baumannii	strain=ABBL102		latest	Contig	Major	Full	2015/10/27	ASM141601v1	Northwestern University Feinberg School of Medicine	GCA_001416015.1	identical	ftp://ftp.ncbi.nlm.nih.gov/genomes/all/GCF/001/416/015/GCF_001416015.1_ASM141601v1
GCF_001416035.1	PRJNA224116	SAMN04145724	LLHF00000000.1	na	470	470	Acinetobacter baumannii	strain=ABBL106		latest	Contig	Major	Full	2015/10/27	ASM141603v1	Northwestern University Feinberg School of Medicine	GCA_001416035.1	identical	ftp://ftp.ncbi.nlm.nih.gov/genomes/all/GCF/001/416/035/GCF_001416035.1_ASM141603v1
GCF_001416075.1	PRJNA224116	SAMN04145738	LLHT00000000.1	na	470	470	Acinetobacter baumannii	strain=ABBL123		latest	Contig	Major	Full	2015/10/27	ASM141607v1	Northwestern University Feinberg School of Medicine	GCA_001416075.1	identical	ftp://ftp.ncbi.nlm.nih.gov/genomes/all/GCF/001/416/075/GCF_001416075.1_ASM141607v1
GCF_001416095.1	PRJNA224116	SAMN04145739	LLHU00000000.1	na	470	470	Acinetobacter baumannii	strain=ABBL124		latest	Contig	Major	Full	2015/10/27	ASM141609v1	Northwestern University Feinberg School of Medicine	GCA_001416095.1	identical	ftp://ftp.ncbi.nlm.nih.gov/genomes/all/GCF/001/416/095/GCF_001416095.1_ASM141609v1
GCF_001416115.1	PRJNA224116	SAMN04145740	LLHV00000000.1	na	470	470	Acinetobacter baumannii	strain=ABBL125		latest	Contig	Major	Full	2015/10/27	ASM141611v1	Northwestern University Feinberg School of Medicine	GCA_001416115.1	identical	ftp://ftp.ncbi.nlm.nih.gov/genomes/all/GCF/001/416/115/GCF_001416115.1_ASM141611v1
GCF_001416145.1	PRJNA224116	SAMN04145746	LLIB00000000.1	na	470	470	Acinetobacter baumannii	strain=ABBL131		latest	Contig	Major	Full	2015/10/27	ASM141614v1	Northwestern University Feinberg School of Medicine	GCA_001416145.1	identical	ftp://ftp.ncbi.nlm.nih.gov/genomes/all/GCF/001/416/145/GCF_001416145.1_ASM141614v1
GCF_001416155.1	PRJNA224116	SAMN04145747	LLIC00000000.1	na	470	470	Acinetobacter baumannii	strain=ABBL132		latest	Contig	Major	Full	2015/10/27	ASM141615v1	Northwestern University Feinberg School of Medicine	GCA_001416155.1	identical	ftp://ftp.ncbi.nlm.nih.gov/genomes/all/GCF/001/416/155/GCF_001416155.1_ASM141615v1
GCF_001416165.1	PRJNA224116	SAMN04145749	LLIE00000000.1	na	470	470	Acinetobacter baumannii	strain=ABBL134		latest	Contig	Major	Full	2015/10/27	ASM141616v1	Northwestern University Feinberg School of Medicine	GCA_001416165.1	identical	ftp://ftp.ncbi.nlm.nih.gov/genomes/all/GCF/001/416/165/GCF_001416165.1_ASM141616v1
GCF_001416225.1	PRJNA224116	SAMN04145751	LLIG00000000.1	na	470	470	Acinetobacter baumannii	strain=ABBL137		latest	Contig	Major	Full	2015/10/27	ASM141622v1	Northwestern University Feinberg School of Medicine	GCA_001416225.1	identical	ftp://ftp.ncbi.nlm.nih.gov/genomes/all/GCF/001/416/225/GCF_001416225.1_ASM141622v1
GCF_001416235.1	PRJNA224116	SAMN04145752	LLIH00000000.1	na	470	470	Acinetobacter baumannii	strain=ABBL138		latest	Contig	Major	Full	2015/10/27	ASM141623v1	Northwestern University Feinberg School of Medicine	GCA_001416235.1	identical	ftp://ftp.ncbi.nlm.nih.gov/genomes/all/GCF/001/416/235/GCF_001416235.1_ASM141623v1
GCF_001416255.1	PRJNA224116	SAMN04145753	LLII00000000.1	na	470	470	Acinetobacter baumannii	strain=ABBL140		latest	Contig	Major	Full	2015/10/27	ASM141625v1	Northwestern University Feinberg School of Medicine	GCA_001416255.1	identical	ftp://ftp.ncbi.nlm.nih.gov/genomes/all/GCF/001/416/255/GCF_001416255.1_ASM141625v1
GCF_001416275.1	PRJNA224116	SAMN04145754	LLIJ00000000.1	na	470	470	Acinetobacter baumannii	strain=ABBL141		latest	Contig	Major	Full	2015/10/27	ASM141627v1	Northwestern University Feinberg School of Medicine	GCA_001416275.1	identical	ftp://ftp.ncbi.nlm.nih.gov/genomes/all/GCF/001/416/275/GCF_001416275.1_ASM141627v1
GCF_001416305.1	PRJNA224116	SAMN04145756	LLIL00000000.1	na	470	470	Acinetobacter baumannii	strain=ABBL143		latest	Contig	Major	Full	2015/10/27	ASM141630v1	Northwestern University Feinberg School of Medicine	GCA_001416305.1	identical	ftp://ftp.ncbi.nlm.nih.gov/genomes/all/GCF/001/416/305/GCF_001416305.1_ASM141630v1
GCF_001416315.1	PRJNA224116	SAMN04145758	LLIN00000000.1	na	470	470	Acinetobacter baumannii	strain=ABBL147		latest	Contig	Major	Full	2015/10/27	ASM141631v1	Northwestern University Feinberg School of Medicine	GCA_001416315.1	identical	ftp://ftp.ncbi.nlm.nih.gov/genomes/all/GCF/001/416/315/GCF_001416315.1_ASM141631v1
GCF_001416355.1	PRJNA224116	SAMN04145761	LLIQ00000000.1	na	470	470	Acinetobacter baumannii	strain=ABOB01		latest	Contig	Major	Full	2015/10/27	ASM141635v1	Northwestern University Feinberg School of Medicine	GCA_001416355.1	identical	ftp://ftp.ncbi.nlm.nih.gov/genomes/all/GCF/001/416/355/GCF_001416355.1_ASM141635v1
GCF_001416385.1	PRJNA224116	SAMN04145766	LLIV00000000.1	na	470	470	Acinetobacter baumannii	strain=ABOB04_b		latest	Contig	Major	Full	2015/10/27	ASM141638v1	Northwestern University Feinberg School of Medicine	GCA_001416385.1	identical	ftp://ftp.ncbi.nlm.nih.gov/genomes/all/GCF/001/416/385/GCF_001416385.1_ASM141638v1
GCF_001416395.1	PRJNA224116	SAMN04145768	LLIX00000000.1	na	470	470	Acinetobacter baumannii	strain=ABOB06_a		latest	Contig	Major	Full	2015/10/27	ASM141639v1	Northwestern University Feinberg School of Medicine	GCA_001416395.1	identical	ftp://ftp.ncbi.nlm.nih.gov/genomes/all/GCF/001/416/395/GCF_001416395.1_ASM141639v1
GCF_001416415.1	PRJNA224116	SAMN04145770	LLIZ00000000.1	na	470	470	Acinetobacter baumannii	strain=ABOB08		latest	Contig	Major	Full	2015/10/27	ASM141641v1	Northwestern University Feinberg School of Medicine	GCA_001416415.1	identical	ftp://ftp.ncbi.nlm.nih.gov/genomes/all/GCF/001/416/415/GCF_001416415.1_ASM141641v1
GCF_001416425.1	PRJNA224116	SAMN04145772	LLJB00000000.1	na	470	470	Acinetobacter baumannii	strain=ABOB10		latest	Contig	Major	Full	2015/10/27	ASM141642v1	Northwestern University Feinberg School of Medicine	GCA_001416425.1	identical	ftp://ftp.ncbi.nlm.nih.gov/genomes/all/GCF/001/416/425/GCF_001416425.1_ASM141642v1
GCF_001416465.1	PRJNA224116	SAMN04145773	LLJC00000000.1	na	470	470	Acinetobacter baumannii	strain=ABOB11		latest	Contig	Major	Full	2015/10/27	ASM141646v1	Northwestern University Feinberg School of Medicine	GCA_001416465.1	identical	ftp://ftp.ncbi.nlm.nih.gov/genomes/all/GCF/001/416/465/GCF_001416465.1_ASM141646v1
GCF_001416475.1	PRJNA224116	SAMN04145775	LLJE00000000.1	na	470	470	Acinetobacter baumannii	strain=ABOB15		latest	Contig	Major	Full	2015/10/27	ASM141647v1	Northwestern University Feinberg School of Medicine	GCA_001416475.1	identical	ftp://ftp.ncbi.nlm.nih.gov/genomes/all/GCF/001/416/475/GCF_001416475.1_ASM141647v1
GCF_001416495.1	PRJNA224116	SAMN04145776	LLJF00000000.1	na	470	470	Acinetobacter baumannii	strain=ABOB16		latest	Contig	Major	Full	2015/10/27	ASM141649v1	Northwestern University Feinberg School of Medicine	GCA_001416495.1	identical	ftp://ftp.ncbi.nlm.nih.gov/genomes/all/GCF/001/416/495/GCF_001416495.1_ASM141649v1
GCF_001416515.1	PRJNA224116	SAMN04145744	LLHZ00000000.1	na	470	470	Acinetobacter baumannii	strain=ABBL129		latest	Contig	Major	Full	2015/10/27	ASM141651v1	Northwestern University Feinberg School of Medicine	GCA_001416515.1	identical	ftp://ftp.ncbi.nlm.nih.gov/genomes/all/GCF/001/416/515/GCF_001416515.1_ASM141651v1
GCF_001416545.1	PRJNA224116	SAMN04145745	LLIA00000000.1	na	470	470	Acinetobacter baumannii	strain=ABBL130		latest	Contig	Major	Full	2015/10/27	ASM141654v1	Northwestern University Feinberg School of Medicine	GCA_001416545.1	identical	ftp://ftp.ncbi.nlm.nih.gov/genomes/all/GCF/001/416/545/GCF_001416545.1_ASM141654v1
GCF_001416555.1	PRJNA224116	SAMN04145748	LLID00000000.1	na	470	470	Acinetobacter baumannii	strain=ABBL133		latest	Contig	Major	Full	2015/10/27	ASM141655v1	Northwestern University Feinberg School of Medicine	GCA_001416555.1	identical	ftp://ftp.ncbi.nlm.nih.gov/genomes/all/GCF/001/416/555/GCF_001416555.1_ASM141655v1
GCF_001416565.1	PRJNA224116	SAMN04145755	LLIK00000000.1	na	470	470	Acinetobacter baumannii	strain=ABBL142		latest	Contig	Major	Full	2015/10/27	ASM141656v1	Northwestern University Feinberg School of Medicine	GCA_001416565.1	identical	ftp://ftp.ncbi.nlm.nih.gov/genomes/all/GCF/001/416/565/GCF_001416565.1_ASM141656v1
GCF_001416585.1	PRJNA224116	SAMN04145757	LLIM00000000.1	na	470	470	Acinetobacter baumannii	strain=ABBL144		latest	Contig	Major	Full	2015/10/27	ASM141658v1	Northwestern University Feinberg School of Medicine	GCA_001416585.1	identical	ftp://ftp.ncbi.nlm.nih.gov/genomes/all/GCF/001/416/585/GCF_001416585.1_ASM141658v1
GCF_001416625.1	PRJNA224116	SAMN04145760	LLIP00000000.1	na	470	470	Acinetobacter baumannii	strain=ABBL149		latest	Contig	Major	Full	2015/10/27	ASM141662v1	Northwestern University Feinberg School of Medicine	GCA_001416625.1	identical	ftp://ftp.ncbi.nlm.nih.gov/genomes/all/GCF/001/416/625/GCF_001416625.1_ASM141662v1
GCF_001416635.1	PRJNA224116	SAMN04145763	LLIS00000000.1	na	470	470	Acinetobacter baumannii	strain=ABOB03		latest	Contig	Major	Full	2015/10/27	ASM141663v1	Northwestern University Feinberg School of Medicine	GCA_001416635.1	identical	ftp://ftp.ncbi.nlm.nih.gov/genomes/all/GCF/001/416/635/GCF_001416635.1_ASM141663v1
GCF_001416655.1	PRJNA224116	SAMN04145764	LLIT00000000.1	na	470	470	Acinetobacter baumannii	strain=ABOB04		latest	Contig	Major	Full	2015/10/27	ASM141665v1	Northwestern University Feinberg School of Medicine	GCA_001416655.1	identical	ftp://ftp.ncbi.nlm.nih.gov/genomes/all/GCF/001/416/655/GCF_001416655.1_ASM141665v1
GCF_001416665.1	PRJNA224116	SAMN04145767	LLIW00000000.1	na	470	470	Acinetobacter baumannii	strain=ABOB06		latest	Contig	Major	Full	2015/10/27	ASM141666v1	Northwestern University Feinberg School of Medicine	GCA_001416665.1	identical	ftp://ftp.ncbi.nlm.nih.gov/genomes/all/GCF/001/416/665/GCF_001416665.1_ASM141666v1
GCF_001416705.1	PRJNA224116	SAMN04145769	LLIY00000000.1	na	470	470	Acinetobacter baumannii	strain=ABOB07		latest	Contig	Major	Full	2015/10/27	ASM141670v1	Northwestern University Feinberg School of Medicine	GCA_001416705.1	identical	ftp://ftp.ncbi.nlm.nih.gov/genomes/all/GCF/001/416/705/GCF_001416705.1_ASM141670v1
GCF_001416715.1	PRJNA224116	SAMN04145771	LLJA00000000.1	na	470	470	Acinetobacter baumannii	strain=ABOB09		latest	Contig	Major	Full	2015/10/27	ASM141671v1	Northwestern University Feinberg School of Medicine	GCA_001416715.1	identical	ftp://ftp.ncbi.nlm.nih.gov/genomes/all/GCF/001/416/715/GCF_001416715.1_ASM141671v1
GCF_001417485.1	PRJNA224116	SAMN04145765	LLIU00000000.1	na	470	470	Acinetobacter baumannii	strain=ABOB04_a		latest	Contig	Major	Full	2015/10/27	ASM141748v1	Northwestern University Feinberg School of Medicine	GCA_001417485.1	identical	ftp://ftp.ncbi.nlm.nih.gov/genomes/all/GCF/001/417/485/GCF_001417485.1_ASM141748v1
GCF_001417495.1	PRJNA224116	SAMN04145774	LLJD00000000.1	na	470	470	Acinetobacter baumannii	strain=ABOB12		latest	Contig	Major	Full	2015/10/27	ASM141749v1	Northwestern University Feinberg School of Medicine	GCA_001417495.1	identical	ftp://ftp.ncbi.nlm.nih.gov/genomes/all/GCF/001/417/495/GCF_001417495.1_ASM141749v1
GCF_001417515.1	PRJNA224116	SAMN04145777	LLJG00000000.1	na	470	470	Acinetobacter baumannii	strain=ABOBEN		latest	Contig	Major	Full	2015/10/27	ASM141751v1	Northwestern University Feinberg School of Medicine	GCA_001417515.1	identical	ftp://ftp.ncbi.nlm.nih.gov/genomes/all/GCF/001/417/515/GCF_001417515.1_ASM141751v1
GCF_001417545.1	PRJNA224116	SAMN04145762	LLIR00000000.1	na	470	470	Acinetobacter baumannii	strain=ABOB02		latest	Contig	Major	Full	2015/10/27	ASM141754v1	Northwestern University Feinberg School of Medicine	GCA_001417545.1	identical	ftp://ftp.ncbi.nlm.nih.gov/genomes/all/GCF/001/417/545/GCF_001417545.1_ASM141754v1
GCF_001420505.1	PRJNA224116	SAMN04054373	LKAH00000000.1	na	470	470	Acinetobacter baumannii	strain=A186		latest	Scaffold	Major	Full	2015/10/29	ASM142050v1	University of aberdeen	GCA_001420505.1	identical	ftp://ftp.ncbi.nlm.nih.gov/genomes/all/GCF/001/420/505/GCF_001420505.1_ASM142050v1
GCF_001420515.1	PRJNA224116	SAMN04054216	LKAG00000000.1	na	470	470	Acinetobacter baumannii	strain=Ab Crete		latest	Scaffold	Major	Full	2015/10/29	ASM142051v1	University of aberdeen	GCA_001420515.1	identical	ftp://ftp.ncbi.nlm.nih.gov/genomes/all/GCF/001/420/515/GCF_001420515.1_ASM142051v1
GCF_001432265.1	PRJNA224116	SAMN04088953	LKMA00000000.1	na	470	470	Acinetobacter baumannii	strain=ACMH-6200		latest	Contig	Major	Full	2015/11/05	ASM143226v1	LAU	GCA_001432265.1	identical	ftp://ftp.ncbi.nlm.nih.gov/genomes/all/GCF/001/432/265/GCF_001432265.1_ASM143226v1
GCF_001432275.1	PRJNA224116	SAMN04089926	LKMB00000000.1	na	470	470	Acinetobacter baumannii	strain=ACMH-6201		latest	Scaffold	Major	Full	2015/11/05	ASM143227v1	LAU	GCA_001432275.1	identical	ftp://ftp.ncbi.nlm.nih.gov/genomes/all/GCF/001/432/275/GCF_001432275.1_ASM143227v1
GCF_001432375.1	PRJNA224116	SAMN04145614	LLCJ00000000.1	na	470	470	Acinetobacter baumannii	strain=ABBL003		latest	Contig	Major	Full	2015/11/05	ASM143237v1	Northwestern University Feinberg School of Medicine	GCA_001432375.1	identical	ftp://ftp.ncbi.nlm.nih.gov/genomes/all/GCF/001/432/375/GCF_001432375.1_ASM143237v1
GCF_001432385.1	PRJNA224116	SAMN04145617	LLCM00000000.1	na	470	470	Acinetobacter baumannii	strain=ABBL006		latest	Contig	Major	Full	2015/11/05	ASM143238v1	Northwestern University Feinberg School of Medicine	GCA_001432385.1	identical	ftp://ftp.ncbi.nlm.nih.gov/genomes/all/GCF/001/432/385/GCF_001432385.1_ASM143238v1
GCF_001432425.1	PRJNA224116	SAMN04145625	LLCU00000000.1	na	470	470	Acinetobacter baumannii	strain=ABBL014		latest	Contig	Major	Full	2015/11/05	ASM143242v1	Northwestern University Feinberg School of Medicine	GCA_001432425.1	identical	ftp://ftp.ncbi.nlm.nih.gov/genomes/all/GCF/001/432/425/GCF_001432425.1_ASM143242v1
GCF_001432445.1	PRJNA224116	SAMN04145620	LLCP00000000.1	na	470	470	Acinetobacter baumannii	strain=ABBL009		latest	Contig	Major	Full	2015/11/05	ASM143244v1	Northwestern University Feinberg School of Medicine	GCA_001432445.1	identical	ftp://ftp.ncbi.nlm.nih.gov/genomes/all/GCF/001/432/445/GCF_001432445.1_ASM143244v1
GCF_001432455.1	PRJNA224116	SAMN04145622	LLCR00000000.1	na	470	470	Acinetobacter baumannii	strain=ABBL011		latest	Contig	Major	Full	2015/11/05	ASM143245v1	Northwestern University Feinberg School of Medicine	GCA_001432455.1	identical	ftp://ftp.ncbi.nlm.nih.gov/genomes/all/GCF/001/432/455/GCF_001432455.1_ASM143245v1
GCF_001432525.1	PRJNA224116	SAMN04145628	LLCX00000000.1	na	470	470	Acinetobacter baumannii	strain=ABBL017		latest	Contig	Major	Full	2015/11/05	ASM143252v1	Northwestern University Feinberg School of Medicine	GCA_001432525.1	identical	ftp://ftp.ncbi.nlm.nih.gov/genomes/all/GCF/001/432/525/GCF_001432525.1_ASM143252v1
GCF_001432535.1	PRJNA224116	SAMN04145631	LLDA00000000.1	na	470	470	Acinetobacter baumannii	strain=ABBL020		latest	Contig	Major	Full	2015/11/05	ASM143253v1	Northwestern University Feinberg School of Medicine	GCA_001432535.1	identical	ftp://ftp.ncbi.nlm.nih.gov/genomes/all/GCF/001/432/535/GCF_001432535.1_ASM143253v1
GCF_001432545.1	PRJNA224116	SAMN04145629	LLCY00000000.1	na	470	470	Acinetobacter baumannii	strain=ABBL018		latest	Contig	Major	Full	2015/11/05	ASM143254v1	Northwestern University Feinberg School of Medicine	GCA_001432545.1	identical	ftp://ftp.ncbi.nlm.nih.gov/genomes/all/GCF/001/432/545/GCF_001432545.1_ASM143254v1
GCF_001432585.1	PRJNA224116	SAMN04145633	LLDC00000000.1	na	470	470	Acinetobacter baumannii	strain=ABBL022		latest	Contig	Major	Full	2015/11/05	ASM143258v1	Northwestern University Feinberg School of Medicine	GCA_001432585.1	identical	ftp://ftp.ncbi.nlm.nih.gov/genomes/all/GCF/001/432/585/GCF_001432585.1_ASM143258v1
GCF_001432595.1	PRJNA224116	SAMN04145632	LLDB00000000.1	na	470	470	Acinetobacter baumannii	strain=ABBL021		latest	Contig	Major	Full	2015/11/05	ASM143259v1	Northwestern University Feinberg School of Medicine	GCA_001432595.1	identical	ftp://ftp.ncbi.nlm.nih.gov/genomes/all/GCF/001/432/595/GCF_001432595.1_ASM143259v1
GCF_001432625.1	PRJNA224116	SAMN04145634	LLDD00000000.1	na	470	470	Acinetobacter baumannii	strain=ABBL023		latest	Contig	Major	Full	2015/11/05	ASM143262v1	Northwestern University Feinberg School of Medicine	GCA_001432625.1	identical	ftp://ftp.ncbi.nlm.nih.gov/genomes/all/GCF/001/432/625/GCF_001432625.1_ASM143262v1
GCF_001432665.1	PRJNA224116	SAMN04145636	LLDF00000000.1	na	470	470	Acinetobacter baumannii	strain=ABBL025		latest	Contig	Major	Full	2015/11/05	ASM143266v1	Northwestern University Feinberg School of Medicine	GCA_001432665.1	identical	ftp://ftp.ncbi.nlm.nih.gov/genomes/all/GCF/001/432/665/GCF_001432665.1_ASM143266v1
GCF_001432685.1	PRJNA224116	SAMN04145613	LLCI00000000.1	na	470	470	Acinetobacter baumannii	strain=ABBL001		latest	Contig	Major	Full	2015/11/05	ASM143268v1	Northwestern University Feinberg School of Medicine	GCA_001432685.1	identical	ftp://ftp.ncbi.nlm.nih.gov/genomes/all/GCF/001/432/685/GCF_001432685.1_ASM143268v1
GCF_001432705.1	PRJNA224116	SAMN04145615	LLCK00000000.1	na	470	470	Acinetobacter baumannii	strain=ABBL004		latest	Contig	Major	Full	2015/11/05	ASM143270v1	Northwestern University Feinberg School of Medicine	GCA_001432705.1	identical	ftp://ftp.ncbi.nlm.nih.gov/genomes/all/GCF/001/432/705/GCF_001432705.1_ASM143270v1
GCF_001432745.1	PRJNA224116	SAMN04145618	LLCN00000000.1	na	470	470	Acinetobacter baumannii	strain=ABBL007		latest	Contig	Major	Full	2015/11/05	ASM143274v1	Northwestern University Feinberg School of Medicine	GCA_001432745.1	identical	ftp://ftp.ncbi.nlm.nih.gov/genomes/all/GCF/001/432/745/GCF_001432745.1_ASM143274v1
GCF_001432755.1	PRJNA224116	SAMN04145619	LLCO00000000.1	na	470	470	Acinetobacter baumannii	strain=ABBL008		latest	Contig	Major	Full	2015/11/05	ASM143275v1	Northwestern University Feinberg School of Medicine	GCA_001432755.1	identical	ftp://ftp.ncbi.nlm.nih.gov/genomes/all/GCF/001/432/755/GCF_001432755.1_ASM143275v1
GCF_001432785.1	PRJNA224116	SAMN04145623	LLCS00000000.1	na	470	470	Acinetobacter baumannii	strain=ABBL012		latest	Contig	Major	Full	2015/11/05	ASM143278v1	Northwestern University Feinberg School of Medicine	GCA_001432785.1	identical	ftp://ftp.ncbi.nlm.nih.gov/genomes/all/GCF/001/432/785/GCF_001432785.1_ASM143278v1
GCF_001432825.1	PRJNA224116	SAMN04145624	LLCT00000000.1	na	470	470	Acinetobacter baumannii	strain=ABBL013		latest	Contig	Major	Full	2015/11/05	ASM143282v1	Northwestern University Feinberg School of Medicine	GCA_001432825.1	identical	ftp://ftp.ncbi.nlm.nih.gov/genomes/all/GCF/001/432/825/GCF_001432825.1_ASM143282v1
GCF_001432845.1	PRJNA224116	SAMN04145637	LLDG00000000.1	na	470	470	Acinetobacter baumannii	strain=ABBL026		latest	Contig	Major	Full	2015/11/05	ASM143284v1	Northwestern University Feinberg School of Medicine	GCA_001432845.1	identical	ftp://ftp.ncbi.nlm.nih.gov/genomes/all/GCF/001/432/845/GCF_001432845.1_ASM143284v1
GCF_001432895.1	PRJNA224116	SAMN04145640	LLDJ00000000.1	na	470	470	Acinetobacter baumannii	strain=ABBL029		latest	Contig	Major	Full	2015/11/05	ASM143289v1	Northwestern University Feinberg School of Medicine	GCA_001432895.1	identical	ftp://ftp.ncbi.nlm.nih.gov/genomes/all/GCF/001/432/895/GCF_001432895.1_ASM143289v1
GCF_001432925.1	PRJNA224116	SAMN04145641	LLDK00000000.1	na	470	470	Acinetobacter baumannii	strain=ABBL030		latest	Contig	Major	Full	2015/11/05	ASM143292v1	Northwestern University Feinberg School of Medicine	GCA_001432925.1	identical	ftp://ftp.ncbi.nlm.nih.gov/genomes/all/GCF/001/432/925/GCF_001432925.1_ASM143292v1
GCF_001432965.1	PRJNA224116	SAMN04145646	LLDP00000000.1	na	470	470	Acinetobacter baumannii	strain=ABBL035		latest	Contig	Major	Full	2015/11/05	ASM143296v1	Northwestern University Feinberg School of Medicine	GCA_001432965.1	identical	ftp://ftp.ncbi.nlm.nih.gov/genomes/all/GCF/001/432/965/GCF_001432965.1_ASM143296v1
GCF_001432975.1	PRJNA224116	SAMN04145648	LLDR00000000.1	na	470	470	Acinetobacter baumannii	strain=ABBL037		latest	Contig	Major	Full	2015/11/05	ASM143297v1	Northwestern University Feinberg School of Medicine	GCA_001432975.1	identical	ftp://ftp.ncbi.nlm.nih.gov/genomes/all/GCF/001/432/975/GCF_001432975.1_ASM143297v1
GCF_001433005.1	PRJNA224116	SAMN04145649	LLDS00000000.1	na	470	470	Acinetobacter baumannii	strain=ABBL038		latest	Contig	Major	Full	2015/11/05	ASM143300v1	Northwestern University Feinberg School of Medicine	GCA_001433005.1	identical	ftp://ftp.ncbi.nlm.nih.gov/genomes/all/GCF/001/433/005/GCF_001433005.1_ASM143300v1
GCF_001433015.1	PRJNA224116	SAMN04145655	LLDY00000000.1	na	470	470	Acinetobacter baumannii	strain=ABBL044		latest	Contig	Major	Full	2015/11/05	ASM143301v1	Northwestern University Feinberg School of Medicine	GCA_001433015.1	identical	ftp://ftp.ncbi.nlm.nih.gov/genomes/all/GCF/001/433/015/GCF_001433015.1_ASM143301v1
GCF_001433055.1	PRJNA224116	SAMN04145661	LLEE00000000.1	na	470	470	Acinetobacter baumannii	strain=ABBL050		latest	Contig	Major	Full	2015/11/05	ASM143305v1	Northwestern University Feinberg School of Medicine	GCA_001433055.1	identical	ftp://ftp.ncbi.nlm.nih.gov/genomes/all/GCF/001/433/055/GCF_001433055.1_ASM143305v1
GCF_001433075.1	PRJNA224116	SAMN04145639	LLDI00000000.1	na	470	470	Acinetobacter baumannii	strain=ABBL028		latest	Contig	Major	Full	2015/11/05	ASM143307v1	Northwestern University Feinberg School of Medicine	GCA_001433075.1	identical	ftp://ftp.ncbi.nlm.nih.gov/genomes/all/GCF/001/433/075/GCF_001433075.1_ASM143307v1
GCF_001433145.1	PRJNA224116	SAMN04145645	LLDO00000000.1	na	470	470	Acinetobacter baumannii	strain=ABBL034		latest	Contig	Major	Full	2015/11/05	ASM143314v1	Northwestern University Feinberg School of Medicine	GCA_001433145.1	identical	ftp://ftp.ncbi.nlm.nih.gov/genomes/all/GCF/001/433/145/GCF_001433145.1_ASM143314v1
GCF_001433155.1	PRJNA224116	SAMN04145647	LLDQ00000000.1	na	470	470	Acinetobacter baumannii	strain=ABBL036		latest	Contig	Major	Full	2015/11/05	ASM143315v1	Northwestern University Feinberg School of Medicine	GCA_001433155.1	identical	ftp://ftp.ncbi.nlm.nih.gov/genomes/all/GCF/001/433/155/GCF_001433155.1_ASM143315v1
GCF_001433205.1	PRJNA224116	SAMN04145656	LLDZ00000000.1	na	470	470	Acinetobacter baumannii	strain=ABBL045		latest	Contig	Major	Full	2015/11/05	ASM143320v1	Northwestern University Feinberg School of Medicine	GCA_001433205.1	identical	ftp://ftp.ncbi.nlm.nih.gov/genomes/all/GCF/001/433/205/GCF_001433205.1_ASM143320v1
GCF_001433245.1	PRJNA224116	SAMN04145660	LLED00000000.1	na	470	470	Acinetobacter baumannii	strain=ABBL049		latest	Contig	Major	Full	2015/11/05	ASM143324v1	Northwestern University Feinberg School of Medicine	GCA_001433245.1	identical	ftp://ftp.ncbi.nlm.nih.gov/genomes/all/GCF/001/433/245/GCF_001433245.1_ASM143324v1
GCF_001433265.1	PRJNA224116	SAMN04145652	LLDV00000000.1	na	470	470	Acinetobacter baumannii	strain=ABBL041		latest	Contig	Major	Full	2015/11/05	ASM143326v1	Northwestern University Feinberg School of Medicine	GCA_001433265.1	identical	ftp://ftp.ncbi.nlm.nih.gov/genomes/all/GCF/001/433/265/GCF_001433265.1_ASM143326v1
GCF_001433275.1	PRJNA224116	SAMN04145654	LLDX00000000.1	na	470	470	Acinetobacter baumannii	strain=ABBL043		latest	Contig	Major	Full	2015/11/05	ASM143327v1	Northwestern University Feinberg School of Medicine	GCA_001433275.1	identical	ftp://ftp.ncbi.nlm.nih.gov/genomes/all/GCF/001/433/275/GCF_001433275.1_ASM143327v1
GCF_001433335.1	PRJNA224116	SAMN04145663	LLEG00000000.1	na	470	470	Acinetobacter baumannii	strain=ABBL052		latest	Contig	Major	Full	2015/11/05	ASM143333v1	Northwestern University Feinberg School of Medicine	GCA_001433335.1	identical	ftp://ftp.ncbi.nlm.nih.gov/genomes/all/GCF/001/433/335/GCF_001433335.1_ASM143333v1
GCF_001433355.1	PRJNA224116	SAMN04145662	LLEF00000000.1	na	470	470	Acinetobacter baumannii	strain=ABBL051		latest	Contig	Major	Full	2015/11/05	ASM143335v1	Northwestern University Feinberg School of Medicine	GCA_001433355.1	identical	ftp://ftp.ncbi.nlm.nih.gov/genomes/all/GCF/001/433/355/GCF_001433355.1_ASM143335v1
GCF_001433655.1	PRJNA224116	SAMN04145650	LLDT00000000.1	na	470	470	Acinetobacter baumannii	strain=ABBL039		latest	Contig	Major	Full	2015/11/05	ASM143365v1	Northwestern University Feinberg School of Medicine	GCA_001433655.1	identical	ftp://ftp.ncbi.nlm.nih.gov/genomes/all/GCF/001/433/655/GCF_001433655.1_ASM143365v1
GCF_001433675.1	PRJNA224116	SAMN04145651	LLDU00000000.1	na	470	470	Acinetobacter baumannii	strain=ABBL040		latest	Contig	Major	Full	2015/11/05	ASM143367v1	Northwestern University Feinberg School of Medicine	GCA_001433675.1	identical	ftp://ftp.ncbi.nlm.nih.gov/genomes/all/GCF/001/433/675/GCF_001433675.1_ASM143367v1
GCF_001433695.1	PRJNA224116	SAMN04145664	LLEH00000000.1	na	470	470	Acinetobacter baumannii	strain=ABBL053		latest	Contig	Major	Full	2015/11/05	ASM143369v1	Northwestern University Feinberg School of Medicine	GCA_001433695.1	identical	ftp://ftp.ncbi.nlm.nih.gov/genomes/all/GCF/001/433/695/GCF_001433695.1_ASM143369v1
GCF_001441355.1	PRJNA224116	SAMN04208819	LLZD00000000.1	na	470	470	Acinetobacter baumannii	strain=MRSN17592		latest	Contig	Major	Full	2015/11/09	ASM144135v1	Walter Reed Army Institute of Research	GCA_001441355.1	identical	ftp://ftp.ncbi.nlm.nih.gov/genomes/all/GCF/001/441/355/GCF_001441355.1_ASM144135v1
GCF_001441405.1	PRJNA224116	SAMN04208820	LLZE00000000.1	na	470	470	Acinetobacter baumannii	strain=MRSN17593		latest	Contig	Major	Full	2015/11/09	ASM144140v1	Walter Reed Army Institute of Research	GCA_001441405.1	identical	ftp://ftp.ncbi.nlm.nih.gov/genomes/all/GCF/001/441/405/GCF_001441405.1_ASM144140v1
GCF_001441415.1	PRJNA224116	SAMN04209217	LLZF00000000.1	na	470	470	Acinetobacter baumannii	strain=MRSN16901		latest	Contig	Major	Full	2015/11/09	ASM144141v1	Walter Reed Army Institute of Research	GCA_001441415.1	identical	ftp://ftp.ncbi.nlm.nih.gov/genomes/all/GCF/001/441/415/GCF_001441415.1_ASM144141v1
GCF_001441455.1	PRJNA224116	SAMN04211933	LMAM00000000.1	na	470	470	Acinetobacter baumannii	strain=MRSN16896		latest	Contig	Major	Full	2015/11/09	ASM144145v1	Walter Reed Army Institute of Research	GCA_001441455.1	identical	ftp://ftp.ncbi.nlm.nih.gov/genomes/all/GCF/001/441/455/GCF_001441455.1_ASM144145v1
GCF_001441465.1	PRJNA224116	SAMN04211932	LMAO00000000.1	na	470	470	Acinetobacter baumannii	strain=MRSN16898		latest	Contig	Major	Full	2015/11/09	ASM144146v1	Walter Reed Army Institute of Research	GCA_001441465.1	identical	ftp://ftp.ncbi.nlm.nih.gov/genomes/all/GCF/001/441/465/GCF_001441465.1_ASM144146v1
GCF_001441475.1	PRJNA224116	SAMN04211921	LMAN00000000.1	na	470	470	Acinetobacter baumannii	strain=MRSN16881		latest	Contig	Major	Full	2015/11/09	ASM144147v1	Walter Reed Army Institute of Research	GCA_001441475.1	identical	ftp://ftp.ncbi.nlm.nih.gov/genomes/all/GCF/001/441/475/GCF_001441475.1_ASM144147v1
GCF_001441485.1	PRJNA224116	SAMN04211931	LMAL00000000.1	na	470	470	Acinetobacter baumannii	strain=MRSN16882		latest	Contig	Major	Full	2015/11/09	ASM144148v1	Walter Reed Army Institute of Research	GCA_001441485.1	identical	ftp://ftp.ncbi.nlm.nih.gov/genomes/all/GCF/001/441/485/GCF_001441485.1_ASM144148v1
GCF_001441545.1	PRJNA224116	SAMN04229822	LMZX00000000.1	na	470	470	Acinetobacter baumannii	strain=MRSN15038		latest	Contig	Major	Full	2015/11/09	ASM144154v1	Walter Reed Army Institute of Research	GCA_001441545.1	identical	ftp://ftp.ncbi.nlm.nih.gov/genomes/all/GCF/001/441/545/GCF_001441545.1_ASM144154v1
GCF_001441555.1	PRJNA224116	SAMN04229824	LMZV00000000.1	na	470	470	Acinetobacter baumannii	strain=MRSN20315		latest	Contig	Major	Full	2015/11/09	ASM144155v1	Walter Reed Army Institute of Research	GCA_001441555.1	identical	ftp://ftp.ncbi.nlm.nih.gov/genomes/all/GCF/001/441/555/GCF_001441555.1_ASM144155v1
GCF_001441565.1	PRJNA224116	SAMN04229823	LMZW00000000.1	na	470	470	Acinetobacter baumannii	strain=MRSN15084		latest	Contig	Major	Full	2015/11/09	ASM144156v1	Walter Reed Army Institute of Research	GCA_001441565.1	identical	ftp://ftp.ncbi.nlm.nih.gov/genomes/all/GCF/001/441/565/GCF_001441565.1_ASM144156v1
GCF_001441625.1	PRJNA224116	SAMN04229825	LMYO00000000.1	na	470	470	Acinetobacter baumannii	strain=MRSN20755		latest	Contig	Major	Full	2015/11/09	ASM144162v1	Walter Reed Army Institute of Research	GCA_001441625.1	identical	ftp://ftp.ncbi.nlm.nih.gov/genomes/all/GCF/001/441/625/GCF_001441625.1_ASM144162v1
GCF_001441645.1	PRJNA224116	SAMN04229826	LMZY00000000.1	na	470	470	Acinetobacter baumannii	strain=MRSN7081		latest	Contig	Major	Full	2015/11/09	ASM144164v1	Walter Reed Army Institute of Research	GCA_001441645.1	identical	ftp://ftp.ncbi.nlm.nih.gov/genomes/all/GCF/001/441/645/GCF_001441645.1_ASM144164v1
GCF_001442575.1	PRJNA224116	SAMN04252827	LNBD00000000.1	na	470	470	Acinetobacter baumannii	strain=MRSN16874		latest	Contig	Major	Full	2015/11/12	ASM144257v1	Walter Reed Army Institute of Research	GCA_001442575.1	identical	ftp://ftp.ncbi.nlm.nih.gov/genomes/all/GCF/001/442/575/GCF_001442575.1_ASM144257v1
GCF_001443265.1	PRJNA224116	SAMN04254727	LNBZ00000000.1	na	470	470	Acinetobacter baumannii	strain=MRSN4119		latest	Contig	Major	Full	2015/11/13	ASM144326v1	Walter Reed Army Institute of Research	GCA_001443265.1	identical	ftp://ftp.ncbi.nlm.nih.gov/genomes/all/GCF/001/443/265/GCF_001443265.1_ASM144326v1
GCF_001444215.1	PRJNA224116	SAMN04254728	LNCV00000000.1	na	470	470	Acinetobacter baumannii	strain=MRSN3941		latest	Contig	Major	Full	2015/11/16	ASM144421v1	Walter Reed Army Institute of Research	GCA_001444215.1	identical	ftp://ftp.ncbi.nlm.nih.gov/genomes/all/GCF/001/444/215/GCF_001444215.1_ASM144421v1
GCF_001444225.1	PRJNA224116	SAMN04254729	LNCW00000000.1	na	470	470	Acinetobacter baumannii	strain=MRSN5540		latest	Contig	Major	Full	2015/11/16	ASM144422v1	Walter Reed Army Institute of Research	GCA_001444225.1	identical	ftp://ftp.ncbi.nlm.nih.gov/genomes/all/GCF/001/444/225/GCF_001444225.1_ASM144422v1
GCF_001444255.1	PRJNA224116	SAMN04254730	LNCX00000000.1	na	470	470	Acinetobacter baumannii	strain=MRSN6269		latest	Contig	Major	Full	2015/11/16	ASM144425v1	Walter Reed Army Institute of Research	GCA_001444255.1	identical	ftp://ftp.ncbi.nlm.nih.gov/genomes/all/GCF/001/444/255/GCF_001444255.1_ASM144425v1
GCF_001444265.1	PRJNA224116	SAMN04254731	LNCY00000000.1	na	470	470	Acinetobacter baumannii	strain=MRSN6273		latest	Contig	Major	Full	2015/11/16	ASM144426v1	Walter Reed Army Institute of Research	GCA_001444265.1	identical	ftp://ftp.ncbi.nlm.nih.gov/genomes/all/GCF/001/444/265/GCF_001444265.1_ASM144426v1
GCF_001446715.1	PRJNA224116	SAMN04099660	LKJZ00000000.1	na	470	470	Acinetobacter baumannii	strain=TTU2014-131AME		latest	Contig	Major	Full	2015/11/19	ASM144671v1	Texas Tech University	GCA_001446715.1	identical	ftp://ftp.ncbi.nlm.nih.gov/genomes/all/GCF/001/446/715/GCF_001446715.1_ASM144671v1
GCF_001457535.1	PRJNA224116	SAMEA3449716		na	470	470	Acinetobacter baumannii		CIP70.10	latest	Complete Genome	Major	Full	2015/06/23	CIP70.10	CEBITEC	GCA_001457535.1	identical	ftp://ftp.ncbi.nlm.nih.gov/genomes/all/GCF/001/457/535/GCF_001457535.1_CIP70.10
GCF_001471855.2	PRJNA224116	SAMN03996270	LORJ00000000.2	na	470	470	Acinetobacter baumannii	strain=FDAARGOS_123		latest	Contig	Major	Full	2018/01/19	ASM147185v2	University of Maryland School of Medicine Institute for Genome Sciences (IGS) - sequencing center	GCA_001471855.2	identical	ftp://ftp.ncbi.nlm.nih.gov/genomes/all/GCF/001/471/855/GCF_001471855.2_ASM147185v2
GCF_001500225.1	PRJNA224116	SAMN04196791	LMZH00000000.1	na	470	470	Acinetobacter baumannii	strain=Ab03		latest	Contig	Major	Full	2016/01/06	ASM150022v1	University of Sao Paulo	GCA_001500225.1	identical	ftp://ftp.ncbi.nlm.nih.gov/genomes/all/GCF/001/500/225/GCF_001500225.1_ASM150022v1
GCF_001511855.1	PRJNA224116	SAMEA1709843	FBWS00000000.1	na	470	470	Acinetobacter baumannii	strain=J10		latest	Scaffold	Major	Full	2016/01/09	9179_4#85	SC	GCA_001511855.1	identical	ftp://ftp.ncbi.nlm.nih.gov/genomes/all/GCF/001/511/855/GCF_001511855.1_9179_4_85
GCF_001511875.1	PRJNA224116	SAMEA1709744	FBWQ00000000.1	na	470	470	Acinetobacter baumannii	strain=J1		latest	Scaffold	Major	Full	2016/01/09	9179_4#76	SC	GCA_001511875.1	identical	ftp://ftp.ncbi.nlm.nih.gov/genomes/all/GCF/001/511/875/GCF_001511875.1_9179_4_76
GCF_001511895.1	PRJNA224116	SAMEA1709886	FBWP00000000.1	na	470	470	Acinetobacter baumannii	strain=J5		latest	Scaffold	Major	Full	2016/01/09	9179_4#80	SC	GCA_001511895.1	identical	ftp://ftp.ncbi.nlm.nih.gov/genomes/all/GCF/001/511/895/GCF_001511895.1_9179_4_80
GCF_001511915.1	PRJNA224116	SAMEA1317937	FBXH00000000.1	na	470	470	Acinetobacter baumannii	strain=D78		latest	Scaffold	Major	Full	2016/01/09	7521_8#47	SC	GCA_001511915.1	identical	ftp://ftp.ncbi.nlm.nih.gov/genomes/all/GCF/001/511/915/GCF_001511915.1_7521_8_47
GCF_001511935.1	PRJNA224116	SAMEA1466056	FBXG00000000.1	na	470	470	Acinetobacter baumannii	strain=D30		latest	Scaffold	Major	Full	2016/01/09	7468_2#60	SC	GCA_001511935.1	identical	ftp://ftp.ncbi.nlm.nih.gov/genomes/all/GCF/001/511/935/GCF_001511935.1_7468_2_60
GCF_001511975.1	PRJNA224116	SAMEA1466011	FBWV00000000.1	na	470	470	Acinetobacter baumannii	strain=A92		latest	Scaffold	Major	Full	2016/01/09	7468_2#93	SC	GCA_001511975.1	identical	ftp://ftp.ncbi.nlm.nih.gov/genomes/all/GCF/001/511/975/GCF_001511975.1_7468_2_93
GCF_001511995.1	PRJNA224116	SAMEA1317920	FBXC00000000.1	na	470	470	Acinetobacter baumannii	strain=D81		latest	Scaffold	Major	Full	2016/01/09	7521_8#27	SC	GCA_001511995.1	identical	ftp://ftp.ncbi.nlm.nih.gov/genomes/all/GCF/001/511/995/GCF_001511995.1_7521_8_27
GCF_001512015.1	PRJNA224116	SAMEA1317939	FBXB00000000.1	na	470	470	Acinetobacter baumannii	strain=WM98		latest	Scaffold	Major	Full	2016/01/09	7521_8#25	SC	GCA_001512015.1	identical	ftp://ftp.ncbi.nlm.nih.gov/genomes/all/GCF/001/512/015/GCF_001512015.1_7521_8_25
GCF_001512035.1	PRJNA224116	SAMEA1317924	FBWY00000000.1	na	470	470	Acinetobacter baumannii	strain=D2		latest	Scaffold	Major	Full	2016/01/09	7521_8#32	SC	GCA_001512035.1	identical	ftp://ftp.ncbi.nlm.nih.gov/genomes/all/GCF/001/512/035/GCF_001512035.1_7521_8_32
GCF_001512055.1	PRJNA224116	SAMEA1466008	FBXE00000000.1	na	470	470	Acinetobacter baumannii	strain=A388		latest	Scaffold	Major	Full	2016/01/09	7468_2#74	SC	GCA_001512055.1	identical	ftp://ftp.ncbi.nlm.nih.gov/genomes/all/GCF/001/512/055/GCF_001512055.1_7468_2_74
GCF_001512075.1	PRJNA224116	SAMEA1317927	FBXD00000000.1	na	470	470	Acinetobacter baumannii	strain=RBH3		latest	Scaffold	Major	Full	2016/01/09	7521_8#28	SC	GCA_001512075.1	identical	ftp://ftp.ncbi.nlm.nih.gov/genomes/all/GCF/001/512/075/GCF_001512075.1_7521_8_28
GCF_001512095.1	PRJNA224116	SAMEA1317931	FBWW00000000.1	na	470	470	Acinetobacter baumannii	strain=D62		latest	Scaffold	Major	Full	2016/01/09	7521_8#38	SC	GCA_001512095.1	identical	ftp://ftp.ncbi.nlm.nih.gov/genomes/all/GCF/001/512/095/GCF_001512095.1_7521_8_38
GCF_001512115.1	PRJNA224116	SAMEA1709848	FBWT00000000.1	na	470	470	Acinetobacter baumannii	strain=J7		latest	Scaffold	Major	Full	2016/01/09	9179_4#82	SC	GCA_001512115.1	identical	ftp://ftp.ncbi.nlm.nih.gov/genomes/all/GCF/001/512/115/GCF_001512115.1_9179_4_82
GCF_001512135.1	PRJNA224116	SAMEA1466052	FBXA00000000.1	na	470	470	Acinetobacter baumannii	strain=A85		latest	Scaffold	Major	Full	2016/01/09	7468_2#79	SC	GCA_001512135.1	identical	ftp://ftp.ncbi.nlm.nih.gov/genomes/all/GCF/001/512/135/GCF_001512135.1_7468_2_79
GCF_001512155.1	PRJNA224116	SAMEA1317922	FBXI00000000.1	na	470	470	Acinetobacter baumannii	strain=D13		latest	Scaffold	Major	Full	2016/01/09	7521_8#36	SC	GCA_001512155.1	identical	ftp://ftp.ncbi.nlm.nih.gov/genomes/all/GCF/001/512/155/GCF_001512155.1_7521_8_36
GCF_001512175.1	PRJNA224116	SAMEA1465988	FBWX00000000.1	na	470	470	Acinetobacter baumannii	strain=6772166		latest	Scaffold	Major	Full	2016/01/09	7468_2#75	SC	GCA_001512175.1	identical	ftp://ftp.ncbi.nlm.nih.gov/genomes/all/GCF/001/512/175/GCF_001512175.1_7468_2_75
GCF_001512195.1	PRJNA224116	SAMEA1466028	FBXF00000000.1	na	470	470	Acinetobacter baumannii	strain=G7		latest	Scaffold	Major	Full	2016/01/09	7468_2#95	SC	GCA_001512195.1	identical	ftp://ftp.ncbi.nlm.nih.gov/genomes/all/GCF/001/512/195/GCF_001512195.1_7468_2_95
GCF_001512215.1	PRJNA224116	SAMEA1709749	FBWR00000000.1	na	470	470	Acinetobacter baumannii	strain=A297		latest	Scaffold	Major	Full	2016/01/09	9179_4#6	SC	GCA_001512215.1	identical	ftp://ftp.ncbi.nlm.nih.gov/genomes/all/GCF/001/512/215/GCF_001512215.1_9179_4_6
GCF_001512235.1	PRJNA224116	SAMEA1466082	FBWU00000000.1	na	470	470	Acinetobacter baumannii	strain=A83		latest	Scaffold	Major	Full	2016/01/09	7468_2#91	SC	GCA_001512235.1	identical	ftp://ftp.ncbi.nlm.nih.gov/genomes/all/GCF/001/512/235/GCF_001512235.1_7468_2_91
GCF_001512255.1	PRJNA224116	SAMEA1317930	FBWZ00000000.1	na	470	470	Acinetobacter baumannii	strain=D3208		latest	Scaffold	Major	Full	2016/01/09	7521_8#39	SC	GCA_001512255.1	identical	ftp://ftp.ncbi.nlm.nih.gov/genomes/all/GCF/001/512/255/GCF_001512255.1_7521_8_39
GCF_001514375.1	PRJNA224116	SAMN03941550		na	470	470	Acinetobacter baumannii	strain=KBN10P02143		latest	Complete Genome	Major	Full	2016/01/14	ASM151437v1	Kyungpook national university hospital	GCA_001514375.1	identical	ftp://ftp.ncbi.nlm.nih.gov/genomes/all/GCF/001/514/375/GCF_001514375.1_ASM151437v1
GCF_001517645.1	PRJNA224116	SAMEA3715145		na	470	470	Acinetobacter baumannii		R2091	latest	Complete Genome	Major	Full	2016/01/15	R2091	CEBITEC	GCA_001517645.1	identical	ftp://ftp.ncbi.nlm.nih.gov/genomes/all/GCF/001/517/645/GCF_001517645.1_R2091
GCF_001518715.1	PRJNA224116	SAMN04396129	LQRQ00000000.1	na	470	470	Acinetobacter baumannii	strain=HUMC1		latest	Contig	Major	Full	2016/01/20	ASM151871v1	J. Craig Venter Institute	GCA_001518715.1	identical	ftp://ftp.ncbi.nlm.nih.gov/genomes/all/GCF/001/518/715/GCF_001518715.1_ASM151871v1
GCF_001531135.1	PRJNA224116	SAMN04432979	LRMG00000000.1	na	470	470	Acinetobacter baumannii	strain=ORABAshR		latest	Contig	Major	Full	2016/01/22	ASM153113v1	JCVI	GCA_001531135.1	identical	ftp://ftp.ncbi.nlm.nih.gov/genomes/all/GCF/001/531/135/GCF_001531135.1_ASM153113v1
GCF_001531205.2	PRJNA224116	SAMN04432983	LRMK00000000.2	na	470	470	Acinetobacter baumannii	strain=ORABSC		latest	Contig	Major	Full	2017/01/11	ASM153120v2	JCVI	GCA_001531205.2	identical	ftp://ftp.ncbi.nlm.nih.gov/genomes/all/GCF/001/531/205/GCF_001531205.2_ASM153120v2
GCF_001531265.2	PRJNA224116	SAMN04432980	LRMH00000000.2	na	470	470	Acinetobacter baumannii	strain=ORABRicT		latest	Contig	Major	Full	2017/01/11	ASM153126v2	JCVI	GCA_001531265.2	identical	ftp://ftp.ncbi.nlm.nih.gov/genomes/all/GCF/001/531/265/GCF_001531265.2_ASM153126v2
GCF_001531455.2	PRJNA224116	SAMN04432978	LRMF00000000.2	na	470	470	Acinetobacter baumannii	strain=ORAB23		latest	Contig	Major	Full	2017/01/11	ASM153145v2	JCVI	GCA_001531455.2	identical	ftp://ftp.ncbi.nlm.nih.gov/genomes/all/GCF/001/531/455/GCF_001531455.2_ASM153145v2
GCF_001541025.2	PRJNA224116	SAMN04432982	LRMJ00000000.2	na	470	470	Acinetobacter baumannii	strain=ORAB6b		latest	Contig	Major	Full	2017/01/11	ASM154102v2	JCVI	GCA_001541025.2	identical	ftp://ftp.ncbi.nlm.nih.gov/genomes/all/GCF/001/541/025/GCF_001541025.2_ASM154102v2
GCF_001541035.2	PRJNA224116	SAMN04432977	LRME00000000.2	na	470	470	Acinetobacter baumannii	strain=ORAB21		latest	Contig	Major	Full	2017/01/11	ASM154103v2	JCVI	GCA_001541035.2	identical	ftp://ftp.ncbi.nlm.nih.gov/genomes/all/GCF/001/541/035/GCF_001541035.2_ASM154103v2
GCF_001541045.2	PRJNA224116	SAMN04432981	LRMI00000000.2	na	470	470	Acinetobacter baumannii	strain=ORABMayT		latest	Contig	Major	Full	2017/01/11	ASM154104v2	JCVI	GCA_001541045.2	identical	ftp://ftp.ncbi.nlm.nih.gov/genomes/all/GCF/001/541/045/GCF_001541045.2_ASM154104v2
GCF_001541425.1	PRJNA224116	SAMN04005087	LJAA00000000.1	na	470	470	Acinetobacter baumannii	strain=AbMDR-GLH3		latest	Scaffold	Major	Full	2016/01/26	ASM154142v1	Institute of Biomedicine of Seville (IBiS)	GCA_001541425.1	identical	ftp://ftp.ncbi.nlm.nih.gov/genomes/all/GCF/001/541/425/GCF_001541425.1_ASM154142v1
GCF_001541455.1	PRJNA224116	SAMN04005086	LIZZ00000000.1	na	470	470	Acinetobacter baumannii	strain=AbMDR-GLH2		latest	Scaffold	Major	Full	2016/01/26	ASM154145v1	Institute of Biomedicine of Seville (IBiS)	GCA_001541455.1	identical	ftp://ftp.ncbi.nlm.nih.gov/genomes/all/GCF/001/541/455/GCF_001541455.1_ASM154145v1
GCF_001541525.1	PRJNA224116	SAMN04005089	LJAC00000000.1	na	470	470	Acinetobacter baumannii	strain=AbMDR-GLH5		latest	Scaffold	Major	Full	2016/01/26	ASM154152v1	Institute of Biomedicine of Seville (IBiS)	GCA_001541525.1	identical	ftp://ftp.ncbi.nlm.nih.gov/genomes/all/GCF/001/541/525/GCF_001541525.1_ASM154152v1
GCF_001541685.1	PRJNA224116	SAMN04005091	LJAE00000000.1	na	470	470	Acinetobacter baumannii	strain=AbMDR-GLH7		latest	Scaffold	Major	Full	2016/01/26	ASM154168v1	Institute of Biomedicine of Seville (IBiS)	GCA_001541685.1	identical	ftp://ftp.ncbi.nlm.nih.gov/genomes/all/GCF/001/541/685/GCF_001541685.1_ASM154168v1
GCF_001541695.1	PRJNA224116	SAMN04005090	LJAD00000000.1	na	470	470	Acinetobacter baumannii	strain=AbMDR-GLH6		latest	Scaffold	Major	Full	2016/01/26	ASM154169v1	Institute of Biomedicine of Seville (IBiS)	GCA_001541695.1	identical	ftp://ftp.ncbi.nlm.nih.gov/genomes/all/GCF/001/541/695/GCF_001541695.1_ASM154169v1
GCF_001541705.1	PRJNA224116	SAMN04005092	LJAF00000000.1	na	470	470	Acinetobacter baumannii	strain=AbMDR-GLH8		latest	Scaffold	Major	Full	2016/01/26	ASM154170v1	Institute of Biomedicine of Seville (IBiS)	GCA_001541705.1	identical	ftp://ftp.ncbi.nlm.nih.gov/genomes/all/GCF/001/541/705/GCF_001541705.1_ASM154170v1
GCF_001541725.1	PRJNA224116	SAMN04005093	LJAG00000000.1	na	470	470	Acinetobacter baumannii	strain=AbMDR-GLH9		latest	Scaffold	Major	Full	2016/01/26	ASM154172v1	Institute of Biomedicine of Seville (IBiS)	GCA_001541725.1	identical	ftp://ftp.ncbi.nlm.nih.gov/genomes/all/GCF/001/541/725/GCF_001541725.1_ASM154172v1
GCF_001541765.1	PRJNA224116	SAMN04005094	LJAH00000000.1	na	470	470	Acinetobacter baumannii	strain=AbMDR-GLH10		latest	Scaffold	Major	Full	2016/01/26	ASM154176v1	Institute of Biomedicine of Seville (IBiS)	GCA_001541765.1	identical	ftp://ftp.ncbi.nlm.nih.gov/genomes/all/GCF/001/541/765/GCF_001541765.1_ASM154176v1
GCF_001541775.1	PRJNA224116	SAMN04005088	LJAB00000000.1	na	470	470	Acinetobacter baumannii	strain=AbMDR-GLH4		latest	Scaffold	Major	Full	2016/01/26	ASM154177v1	Institute of Biomedicine of Seville (IBiS)	GCA_001541775.1	identical	ftp://ftp.ncbi.nlm.nih.gov/genomes/all/GCF/001/541/775/GCF_001541775.1_ASM154177v1
GCF_001541795.1	PRJNA224116	SAMN04005095	LJAI00000000.1	na	470	470	Acinetobacter baumannii	strain=AbMDR-GLH11		latest	Scaffold	Major	Full	2016/01/26	ASM154179v1	Institute of Biomedicine of Seville (IBiS)	GCA_001541795.1	identical	ftp://ftp.ncbi.nlm.nih.gov/genomes/all/GCF/001/541/795/GCF_001541795.1_ASM154179v1
GCF_001541875.1	PRJNA224116	SAMN04005085	LIWE00000000.1	na	470	470	Acinetobacter baumannii	strain=AbMDR-GLH1		latest	Scaffold	Major	Full	2016/01/27	ASM154187v1	Institute of Biomedicine of Seville (IBiS)	GCA_001541875.1	identical	ftp://ftp.ncbi.nlm.nih.gov/genomes/all/GCF/001/541/875/GCF_001541875.1_ASM154187v1
GCF_001543995.1	PRJNA224116	SAMN04448797		na	470	470	Acinetobacter baumannii	strain=YU-R612		latest	Complete Genome	Major	Full	2016/02/02	ASM154399v1	Yonsei university college of medicine	GCA_001543995.1	identical	ftp://ftp.ncbi.nlm.nih.gov/genomes/all/GCF/001/543/995/GCF_001543995.1_ASM154399v1
GCF_001544395.1	PRJNA224116	SAMEA3158474	CBYG000000000.1	na	1431338	470	Acinetobacter baumannii P630	strain=P630		latest	Contig	Major	Full	2016/01/29	P630	CEBITEC	GCA_001544395.1	identical	ftp://ftp.ncbi.nlm.nih.gov/genomes/all/GCF/001/544/395/GCF_001544395.1_P630
GCF_001549575.1	PRJNA224116	SAMN04407353	LQXZ00000000.1	na	470	470	Acinetobacter baumannii	strain=MEX11594		latest	Scaffold	Major	Full	2016/02/05	ASM154957v1	Center for Genomic Sciences, UNAM	GCA_001549575.1	identical	ftp://ftp.ncbi.nlm.nih.gov/genomes/all/GCF/001/549/575/GCF_001549575.1_ASM154957v1
GCF_001573065.1	PRJNA224116	SAMN03890258		na	470	470	Acinetobacter baumannii	strain=XH860		latest	Complete Genome	Major	Full	2016/02/25	ASM157306v1	Sir Run Run Shaw Hospital, College of Medicine, Zhejiang University	GCA_001573065.1	identical	ftp://ftp.ncbi.nlm.nih.gov/genomes/all/GCF/001/573/065/GCF_001573065.1_ASM157306v1
GCF_001573085.1	PRJNA224116	SAMN03890257		na	470	470	Acinetobacter baumannii	strain=XH859		latest	Complete Genome	Major	Full	2016/02/25	ASM157308v1	Sir Run Run Shaw Hospital, College of Medicine, Zhejiang University	GCA_001573085.1	identical	ftp://ftp.ncbi.nlm.nih.gov/genomes/all/GCF/001/573/085/GCF_001573085.1_ASM157308v1
GCF_001573105.1	PRJNA224116	SAMN03890255		na	470	470	Acinetobacter baumannii	strain=XH857		latest	Complete Genome	Major	Full	2016/02/25	ASM157310v1	Sir Run Run Shaw Hospital, College of Medicine, Zhejiang University	GCA_001573105.1	identical	ftp://ftp.ncbi.nlm.nih.gov/genomes/all/GCF/001/573/105/GCF_001573105.1_ASM157310v1
GCF_001573125.1	PRJNA224116	SAMN03890253		na	470	470	Acinetobacter baumannii	strain=XH856		latest	Complete Genome	Major	Full	2016/02/25	ASM157312v1	Sir Run Run Shaw Hospital, College of Medicine, Zhejiang University	GCA_001573125.1	identical	ftp://ftp.ncbi.nlm.nih.gov/genomes/all/GCF/001/573/125/GCF_001573125.1_ASM157312v1
GCF_001576615.1	PRJNA224116	SAMN04325103	LOHD00000000.1	na	470	470	Acinetobacter baumannii	strain=NCTC 13423		latest	Contig	Major	Full	2016/02/26	ASM157661v1	University of Leuven - KU Leuven	GCA_001576615.1	identical	ftp://ftp.ncbi.nlm.nih.gov/genomes/all/GCF/001/576/615/GCF_001576615.1_ASM157661v1
GCF_001578145.1	PRJNA224116	SAMN03890256		na	470	470	Acinetobacter baumannii	strain=XH858		latest	Complete Genome	Major	Full	2016/03/01	ASM157814v1	Sir Run Run Shaw Hospital, College of Medicine, Zhejiang University	GCA_001578145.1	identical	ftp://ftp.ncbi.nlm.nih.gov/genomes/all/GCF/001/578/145/GCF_001578145.1_ASM157814v1
GCF_001593425.2	PRJNA224116	SAMN04273153		na	470	470	Acinetobacter baumannii	strain=ATCC 17978		latest	Complete Genome	Major	Full	2016/12/19	ASM159342v2	University of Manitoba	GCA_001593425.2	identical	ftp://ftp.ncbi.nlm.nih.gov/genomes/all/GCF/001/593/425/GCF_001593425.2_ASM159342v2
GCF_001611995.1	PRJNA224116	SAMN03078660	LRDT00000000.1	na	470	470	Acinetobacter baumannii	strain=AB2828		latest	Scaffold	Major	Full	2016/04/06	ASM161199v1	Miami University	GCA_001611995.1	identical	ftp://ftp.ncbi.nlm.nih.gov/genomes/all/GCF/001/611/995/GCF_001611995.1_ASM161199v1
GCF_001612005.1	PRJNA224116	SAMN03078661	LRDU00000000.1	na	470	470	Acinetobacter baumannii	strain=AB3340		latest	Scaffold	Major	Full	2016/04/06	ASM161200v1	Miami University	GCA_001612005.1	identical	ftp://ftp.ncbi.nlm.nih.gov/genomes/all/GCF/001/612/005/GCF_001612005.1_ASM161200v1
GCF_001612015.1	PRJNA224116	SAMN03078662	LRDV00000000.1	na	470	470	Acinetobacter baumannii	strain=AB3560		latest	Scaffold	Major	Full	2016/04/06	ASM161201v1	Miami University	GCA_001612015.1	identical	ftp://ftp.ncbi.nlm.nih.gov/genomes/all/GCF/001/612/015/GCF_001612015.1_ASM161201v1
GCF_001612025.1	PRJNA224116	SAMN03078659	LRDS00000000.1	na	470	470	Acinetobacter baumannii	strain=AB967		latest	Scaffold	Major	Full	2016/04/06	ASM161202v1	Miami University	GCA_001612025.1	identical	ftp://ftp.ncbi.nlm.nih.gov/genomes/all/GCF/001/612/025/GCF_001612025.1_ASM161202v1
GCF_001612075.1	PRJNA224116	SAMN03078664	LRDX00000000.1	na	470	470	Acinetobacter baumannii	strain=AB3785		latest	Scaffold	Major	Full	2016/04/06	ASM161207v1	Miami University	GCA_001612075.1	identical	ftp://ftp.ncbi.nlm.nih.gov/genomes/all/GCF/001/612/075/GCF_001612075.1_ASM161207v1
GCF_001612095.1	PRJNA224116	SAMN03078663	LRDW00000000.1	na	470	470	Acinetobacter baumannii	strain=AB3638		latest	Scaffold	Major	Full	2016/04/06	ASM161209v1	Miami University	GCA_001612095.1	identical	ftp://ftp.ncbi.nlm.nih.gov/genomes/all/GCF/001/612/095/GCF_001612095.1_ASM161209v1
GCF_001612105.1	PRJNA224116	SAMN03078665	LRDY00000000.1	na	470	470	Acinetobacter baumannii	strain=AB3806		latest	Scaffold	Major	Full	2016/04/06	ASM161210v1	Miami University	GCA_001612105.1	identical	ftp://ftp.ncbi.nlm.nih.gov/genomes/all/GCF/001/612/105/GCF_001612105.1_ASM161210v1
GCF_001612115.1	PRJNA224116	SAMN03078666	LRDZ00000000.1	na	470	470	Acinetobacter baumannii	strain=AB3927		latest	Scaffold	Major	Full	2016/04/06	ASM161211v1	Miami University	GCA_001612115.1	identical	ftp://ftp.ncbi.nlm.nih.gov/genomes/all/GCF/001/612/115/GCF_001612115.1_ASM161211v1
GCF_001612155.1	PRJNA224116	SAMN03078668	LREB00000000.1	na	470	470	Acinetobacter baumannii	strain=AB4026		latest	Scaffold	Major	Full	2016/04/06	ASM161215v1	Miami University	GCA_001612155.1	identical	ftp://ftp.ncbi.nlm.nih.gov/genomes/all/GCF/001/612/155/GCF_001612155.1_ASM161215v1
GCF_001612175.1	PRJNA224116	SAMN03078669	LREC00000000.1	na	470	470	Acinetobacter baumannii	strain=AB4027		latest	Scaffold	Major	Full	2016/04/06	ASM161217v1	Miami University	GCA_001612175.1	identical	ftp://ftp.ncbi.nlm.nih.gov/genomes/all/GCF/001/612/175/GCF_001612175.1_ASM161217v1
GCF_001612185.1	PRJNA224116	SAMN03078667	LREA00000000.1	na	470	470	Acinetobacter baumannii	strain=AB4025		latest	Scaffold	Major	Full	2016/04/06	ASM161218v1	Miami University	GCA_001612185.1	identical	ftp://ftp.ncbi.nlm.nih.gov/genomes/all/GCF/001/612/185/GCF_001612185.1_ASM161218v1
GCF_001612215.1	PRJNA224116	SAMN03078673	LREF00000000.1	na	470	470	Acinetobacter baumannii	strain=AB4456		latest	Scaffold	Major	Full	2016/04/06	ASM161221v1	Miami University	GCA_001612215.1	identical	ftp://ftp.ncbi.nlm.nih.gov/genomes/all/GCF/001/612/215/GCF_001612215.1_ASM161221v1
GCF_001612235.1	PRJNA224116	SAMN03078670	LRED00000000.1	na	470	470	Acinetobacter baumannii	strain=AB4052		latest	Scaffold	Major	Full	2016/04/06	ASM161223v1	Miami University	GCA_001612235.1	identical	ftp://ftp.ncbi.nlm.nih.gov/genomes/all/GCF/001/612/235/GCF_001612235.1_ASM161223v1
GCF_001612255.1	PRJNA224116	SAMN03078672	LREE00000000.1	na	470	470	Acinetobacter baumannii	strain=AB4448		latest	Scaffold	Major	Full	2016/04/06	ASM161225v1	Miami University	GCA_001612255.1	identical	ftp://ftp.ncbi.nlm.nih.gov/genomes/all/GCF/001/612/255/GCF_001612255.1_ASM161225v1
GCF_001612275.1	PRJNA224116	SAMN03078674	LREG00000000.1	na	470	470	Acinetobacter baumannii	strain=AB4490		latest	Scaffold	Major	Full	2016/04/06	ASM161227v1	Miami University	GCA_001612275.1	identical	ftp://ftp.ncbi.nlm.nih.gov/genomes/all/GCF/001/612/275/GCF_001612275.1_ASM161227v1
GCF_001612285.1	PRJNA224116	SAMN03078675	LREH00000000.1	na	470	470	Acinetobacter baumannii	strain=AB4498		latest	Scaffold	Major	Full	2016/04/06	ASM161228v1	Miami University	GCA_001612285.1	identical	ftp://ftp.ncbi.nlm.nih.gov/genomes/all/GCF/001/612/285/GCF_001612285.1_ASM161228v1
GCF_001612315.1	PRJNA224116	SAMN03078676	LREI00000000.1	na	470	470	Acinetobacter baumannii	strain=AB4795		latest	Scaffold	Major	Full	2016/04/06	ASM161231v1	Miami University	GCA_001612315.1	identical	ftp://ftp.ncbi.nlm.nih.gov/genomes/all/GCF/001/612/315/GCF_001612315.1_ASM161231v1
GCF_001612335.1	PRJNA224116	SAMN03078677	LREJ00000000.1	na	470	470	Acinetobacter baumannii	strain=AB4878		latest	Scaffold	Major	Full	2016/04/06	ASM161233v1	Miami University	GCA_001612335.1	identical	ftp://ftp.ncbi.nlm.nih.gov/genomes/all/GCF/001/612/335/GCF_001612335.1_ASM161233v1
GCF_001612355.1	PRJNA224116	SAMN03078679	LREL00000000.1	na	470	470	Acinetobacter baumannii	strain=AB4957		latest	Scaffold	Major	Full	2016/04/06	ASM161235v1	Miami University	GCA_001612355.1	identical	ftp://ftp.ncbi.nlm.nih.gov/genomes/all/GCF/001/612/355/GCF_001612355.1_ASM161235v1
GCF_001612365.1	PRJNA224116	SAMN03078678	LREK00000000.1	na	470	470	Acinetobacter baumannii	strain=AB4932		latest	Scaffold	Major	Full	2016/04/06	ASM161236v1	Miami University	GCA_001612365.1	identical	ftp://ftp.ncbi.nlm.nih.gov/genomes/all/GCF/001/612/365/GCF_001612365.1_ASM161236v1
GCF_001612395.1	PRJNA224116	SAMN03078681	LREN00000000.1	na	470	470	Acinetobacter baumannii	strain=AB5001		latest	Scaffold	Major	Full	2016/04/06	ASM161239v1	Miami University	GCA_001612395.1	identical	ftp://ftp.ncbi.nlm.nih.gov/genomes/all/GCF/001/612/395/GCF_001612395.1_ASM161239v1
GCF_001612415.1	PRJNA224116	SAMN03078680	LREM00000000.1	na	470	470	Acinetobacter baumannii	strain=AB4991		latest	Scaffold	Major	Full	2016/04/06	ASM161241v1	Miami University	GCA_001612415.1	identical	ftp://ftp.ncbi.nlm.nih.gov/genomes/all/GCF/001/612/415/GCF_001612415.1_ASM161241v1
GCF_001612435.1	PRJNA224116	SAMN03078683	LREP00000000.1	na	470	470	Acinetobacter baumannii	strain=AB5674		latest	Scaffold	Major	Full	2016/04/06	ASM161243v1	Miami University	GCA_001612435.1	identical	ftp://ftp.ncbi.nlm.nih.gov/genomes/all/GCF/001/612/435/GCF_001612435.1_ASM161243v1
GCF_001612455.1	PRJNA224116	SAMN03078682	LREO00000000.1	na	470	470	Acinetobacter baumannii	strain=AB5197		latest	Scaffold	Major	Full	2016/04/06	ASM161245v1	Miami University	GCA_001612455.1	identical	ftp://ftp.ncbi.nlm.nih.gov/genomes/all/GCF/001/612/455/GCF_001612455.1_ASM161245v1
GCF_001617825.1	PRJNA224116	SAMN04376868	LQCM00000000.1	na	470	470	Acinetobacter baumannii	strain=2015ZJAB1		latest	Scaffold	Major	Full	2016/04/08	ASM161782v1	Zhejiang University	GCA_001617825.1	identical	ftp://ftp.ncbi.nlm.nih.gov/genomes/all/GCF/001/617/825/GCF_001617825.1_ASM161782v1
GCF_001617835.1	PRJNA224116	SAMN04376870	LQCO00000000.1	na	470	470	Acinetobacter baumannii	strain=2015ZJAB3		latest	Scaffold	Major	Full	2016/04/08	ASM161783v1	Zhejiang University	GCA_001617835.1	identical	ftp://ftp.ncbi.nlm.nih.gov/genomes/all/GCF/001/617/835/GCF_001617835.1_ASM161783v1
GCF_001617885.1	PRJNA224116	SAMN04376869	LQCN00000000.1	na	470	470	Acinetobacter baumannii	strain=2015ZJAB2		latest	Scaffold	Major	Full	2016/04/08	ASM161788v1	Zhejiang University	GCA_001617885.1	identical	ftp://ftp.ncbi.nlm.nih.gov/genomes/all/GCF/001/617/885/GCF_001617885.1_ASM161788v1
GCF_001617895.1	PRJNA224116	SAMN04376871	LQCP00000000.1	na	470	470	Acinetobacter baumannii	strain=2015ZJAB4		latest	Contig	Major	Full	2016/04/08	ASM161789v1	Zhejiang University	GCA_001617895.1	identical	ftp://ftp.ncbi.nlm.nih.gov/genomes/all/GCF/001/617/895/GCF_001617895.1_ASM161789v1
GCF_001617915.1	PRJNA224116	SAMN04376872	LQCQ00000000.1	na	470	470	Acinetobacter baumannii	strain=2015ZJAB7		latest	Scaffold	Major	Full	2016/04/08	ASM161791v1	Zhejiang University	GCA_001617915.1	identical	ftp://ftp.ncbi.nlm.nih.gov/genomes/all/GCF/001/617/915/GCF_001617915.1_ASM161791v1
GCF_001617945.1	PRJNA224116	SAMN04376873	LQCR00000000.1	na	470	470	Acinetobacter baumannii	strain=2015ZJAB8		latest	Scaffold	Major	Full	2016/04/08	ASM161794v1	Zhejiang University	GCA_001617945.1	identical	ftp://ftp.ncbi.nlm.nih.gov/genomes/all/GCF/001/617/945/GCF_001617945.1_ASM161794v1
GCF_001618125.1	PRJNA224116	SAMN03450127	LAPU00000000.1	na	470	470	Acinetobacter baumannii	strain=AB210M		latest	Contig	Major	Full	2016/04/14	ASM161812v1	Rice University	GCA_001618125.1	identical	ftp://ftp.ncbi.nlm.nih.gov/genomes/all/GCF/001/618/125/GCF_001618125.1_ASM161812v1
GCF_001624975.1	PRJNA224116	SAMN04508171	LTAJ00000000.1	na	470	470	Acinetobacter baumannii	strain=VB22595		latest	Contig	Major	Full	2016/04/20	ASM162497v1	Christian Medical College	GCA_001624975.1	identical	ftp://ftp.ncbi.nlm.nih.gov/genomes/all/GCF/001/624/975/GCF_001624975.1_ASM162497v1
GCF_001636235.1	PRJNA224116	SAMN04485290		na	470	470	Acinetobacter baumannii	strain=3207		latest	Complete Genome	Major	Full	2016/05/03	ASM163623v1	Center for Genomic Sciences, National Autonomous University of Mexico (UNAM)	GCA_001636235.1	identical	ftp://ftp.ncbi.nlm.nih.gov/genomes/all/GCF/001/636/235/GCF_001636235.1_ASM163623v1
GCF_001640065.1	PRJNA224116	SAMN04924778	LXJV00000000.1	na	470	470	Acinetobacter baumannii	strain=AB217		latest	Contig	Major	Full	2016/05/06	ASM164006v1	Umm Al-Qura University	GCA_001640065.1	identical	ftp://ftp.ncbi.nlm.nih.gov/genomes/all/GCF/001/640/065/GCF_001640065.1_ASM164006v1
GCF_001640075.1	PRJNA224116	SAMN04924779	LXJW00000000.1	na	470	470	Acinetobacter baumannii	strain=AB250		latest	Contig	Major	Full	2016/05/06	ASM164007v1	Umm Al-Qura University	GCA_001640075.1	identical	ftp://ftp.ncbi.nlm.nih.gov/genomes/all/GCF/001/640/075/GCF_001640075.1_ASM164007v1
GCF_001648035.1	PRJNA224116	SAMN04521099	LTCY00000000.1	na	470	470	Acinetobacter baumannii	strain=A457		latest	Scaffold	Major	Full	2016/05/19	ASM164803v1	University of aberdeen	GCA_001648035.1	identical	ftp://ftp.ncbi.nlm.nih.gov/genomes/all/GCF/001/648/035/GCF_001648035.1_ASM164803v1
GCF_001649595.1	PRJNA224116	SAMN04549228	LUUX00000000.1	na	470	470	Acinetobacter baumannii	strain=LIM1819		latest	Contig	Major	Full	2016/05/23	ASM164959v1	University of Sao Paulo	GCA_001649595.1	identical	ftp://ftp.ncbi.nlm.nih.gov/genomes/all/GCF/001/649/595/GCF_001649595.1_ASM164959v1
GCF_001649615.1	PRJNA224116	SAMN04549227	LUUW00000000.1	na	470	470	Acinetobacter baumannii	strain=LIM565		latest	Contig	Major	Full	2016/05/23	ASM164961v1	University of Sao Paulo	GCA_001649615.1	identical	ftp://ftp.ncbi.nlm.nih.gov/genomes/all/GCF/001/649/615/GCF_001649615.1_ASM164961v1
GCF_001649625.1	PRJNA224116	SAMN04549226	LUUV00000000.1	na	470	470	Acinetobacter baumannii	strain=LIM552		latest	Contig	Major	Full	2016/05/23	ASM164962v1	University of Sao Paulo	GCA_001649625.1	identical	ftp://ftp.ncbi.nlm.nih.gov/genomes/all/GCF/001/649/625/GCF_001649625.1_ASM164962v1
GCF_001649675.1	PRJNA224116	SAMN04549230	LUUZ00000000.1	na	470	470	Acinetobacter baumannii	strain=LIM891		latest	Contig	Major	Full	2016/05/23	ASM164967v1	University of Sao Paulo	GCA_001649675.1	identical	ftp://ftp.ncbi.nlm.nih.gov/genomes/all/GCF/001/649/675/GCF_001649675.1_ASM164967v1
GCF_001649705.1	PRJNA224116	SAMN04549232	LUVB00000000.1	na	470	470	Acinetobacter baumannii	strain=LIM929		latest	Contig	Major	Full	2016/05/23	ASM164970v1	University of Sao Paulo	GCA_001649705.1	identical	ftp://ftp.ncbi.nlm.nih.gov/genomes/all/GCF/001/649/705/GCF_001649705.1_ASM164970v1
GCF_001649765.1	PRJNA224116	SAMN04549237	LUVG00000000.1	na	470	470	Acinetobacter baumannii	strain=LIM1049		latest	Contig	Major	Full	2016/05/23	ASM164976v1	University of Sao Paulo	GCA_001649765.1	identical	ftp://ftp.ncbi.nlm.nih.gov/genomes/all/GCF/001/649/765/GCF_001649765.1_ASM164976v1
GCF_001649795.1	PRJNA224116	SAMN04549238	LUVH00000000.1	na	470	470	Acinetobacter baumannii	strain=LIM1126		latest	Contig	Major	Full	2016/05/23	ASM164979v1	University of Sao Paulo	GCA_001649795.1	identical	ftp://ftp.ncbi.nlm.nih.gov/genomes/all/GCF/001/649/795/GCF_001649795.1_ASM164979v1
GCF_001649805.1	PRJNA224116	SAMN04549241	LUVK00000000.1	na	470	470	Acinetobacter baumannii	strain=LIM1029		latest	Contig	Major	Full	2016/05/23	ASM164980v1	University of Sao Paulo	GCA_001649805.1	identical	ftp://ftp.ncbi.nlm.nih.gov/genomes/all/GCF/001/649/805/GCF_001649805.1_ASM164980v1
GCF_001649815.1	PRJNA224116	SAMN04549229	LUUY00000000.1	na	470	470	Acinetobacter baumannii	strain=LIM1820		latest	Contig	Major	Full	2016/05/23	ASM164981v1	University of Sao Paulo	GCA_001649815.1	identical	ftp://ftp.ncbi.nlm.nih.gov/genomes/all/GCF/001/649/815/GCF_001649815.1_ASM164981v1
GCF_001649835.1	PRJNA224116	SAMN04549231	LUVA00000000.1	na	470	470	Acinetobacter baumannii	strain=LIM994		latest	Contig	Major	Full	2016/05/23	ASM164983v1	University of Sao Paulo	GCA_001649835.1	identical	ftp://ftp.ncbi.nlm.nih.gov/genomes/all/GCF/001/649/835/GCF_001649835.1_ASM164983v1
GCF_001649875.1	PRJNA224116	SAMN04549233	LUVC00000000.1	na	470	470	Acinetobacter baumannii	strain=LIM997		latest	Contig	Major	Full	2016/05/23	ASM164987v1	University of Sao Paulo	GCA_001649875.1	identical	ftp://ftp.ncbi.nlm.nih.gov/genomes/all/GCF/001/649/875/GCF_001649875.1_ASM164987v1
GCF_001649895.1	PRJNA224116	SAMN04549239	LUVI00000000.1	na	470	470	Acinetobacter baumannii	strain=LIM1099		latest	Contig	Major	Full	2016/05/23	ASM164989v1	University of Sao Paulo	GCA_001649895.1	identical	ftp://ftp.ncbi.nlm.nih.gov/genomes/all/GCF/001/649/895/GCF_001649895.1_ASM164989v1
GCF_001649955.1	PRJNA224116	SAMN04549242	LUVL00000000.1	na	470	470	Acinetobacter baumannii	strain=LIM1128		latest	Contig	Major	Full	2016/05/23	ASM164995v1	University of Sao Paulo	GCA_001649955.1	identical	ftp://ftp.ncbi.nlm.nih.gov/genomes/all/GCF/001/649/955/GCF_001649955.1_ASM164995v1
GCF_001649975.1	PRJNA224116	SAMN04549243	LUVM00000000.1	na	470	470	Acinetobacter baumannii	strain=LIM1132		latest	Contig	Major	Full	2016/05/23	ASM164997v1	University of Sao Paulo	GCA_001649975.1	identical	ftp://ftp.ncbi.nlm.nih.gov/genomes/all/GCF/001/649/975/GCF_001649975.1_ASM164997v1
GCF_001657725.1	PRJNA224116	SAMN04892866	LWTH00000000.1	na	470	470	Acinetobacter baumannii	strain=IHIT7853		latest	Contig	Major	Full	2016/06/04	ASM165772v1	Robert Koch Institute	GCA_001657725.1	identical	ftp://ftp.ncbi.nlm.nih.gov/genomes/all/GCF/001/657/725/GCF_001657725.1_ASM165772v1
GCF_001661665.1	PRJNA224116	SAMN05173197	LYTI00000000.1	na	470	470	Acinetobacter baumannii	strain=HJ01		latest	Scaffold	Major	Full	2016/06/10	ASM166166v1	The First Affiliated Hospital,College of Medicine,Zhejiang University	GCA_001661665.1	identical	ftp://ftp.ncbi.nlm.nih.gov/genomes/all/GCF/001/661/665/GCF_001661665.1_ASM166166v1
GCF_001664565.1	PRJNA224116	SAMN04993414	LYZN00000000.1	na	470	470	Acinetobacter baumannii	strain=CCF34		latest	Contig	Major	Full	2016/06/17	ASM166456v1	JCVI	GCA_001664565.1	identical	ftp://ftp.ncbi.nlm.nih.gov/genomes/all/GCF/001/664/565/GCF_001664565.1_ASM166456v1
GCF_001664575.1	PRJNA224116	SAMN04993416	LYZP00000000.1	na	470	470	Acinetobacter baumannii	strain=CCF36		latest	Contig	Major	Full	2016/06/17	ASM166457v1	JCVI	GCA_001664575.1	identical	ftp://ftp.ncbi.nlm.nih.gov/genomes/all/GCF/001/664/575/GCF_001664575.1_ASM166457v1
GCF_001664585.1	PRJNA224116	SAMN04993413	LYZM00000000.1	na	470	470	Acinetobacter baumannii	strain=CCF33		latest	Contig	Major	Full	2016/06/17	ASM166458v1	JCVI	GCA_001664585.1	identical	ftp://ftp.ncbi.nlm.nih.gov/genomes/all/GCF/001/664/585/GCF_001664585.1_ASM166458v1
GCF_001664595.1	PRJNA224116	SAMN04993337	LYZL00000000.1	na	470	470	Acinetobacter baumannii	strain=CCF1		latest	Contig	Major	Full	2016/06/17	ASM166459v1	JCVI	GCA_001664595.1	identical	ftp://ftp.ncbi.nlm.nih.gov/genomes/all/GCF/001/664/595/GCF_001664595.1_ASM166459v1
GCF_001664645.1	PRJNA224116	SAMN04993418	LYZR00000000.1	na	470	470	Acinetobacter baumannii	strain=CCF38		latest	Contig	Major	Full	2016/06/17	ASM166464v1	JCVI	GCA_001664645.1	identical	ftp://ftp.ncbi.nlm.nih.gov/genomes/all/GCF/001/664/645/GCF_001664645.1_ASM166464v1
GCF_001664655.1	PRJNA224116	SAMN04993340	LYZX00000000.1	na	470	470	Acinetobacter baumannii	strain=CCF4		latest	Contig	Major	Full	2016/06/17	ASM166465v1	JCVI	GCA_001664655.1	identical	ftp://ftp.ncbi.nlm.nih.gov/genomes/all/GCF/001/664/655/GCF_001664655.1_ASM166465v1
GCF_001664665.1	PRJNA224116	SAMN04993421	LYZT00000000.1	na	470	470	Acinetobacter baumannii	strain=CCF41		latest	Contig	Major	Full	2016/06/17	ASM166466v1	JCVI	GCA_001664665.1	identical	ftp://ftp.ncbi.nlm.nih.gov/genomes/all/GCF/001/664/665/GCF_001664665.1_ASM166466v1
GCF_001664685.1	PRJNA224116	SAMN04993339	LYZW00000000.1	na	470	470	Acinetobacter baumannii	strain=CCF3		latest	Contig	Major	Full	2016/06/17	ASM166468v1	JCVI	GCA_001664685.1	identical	ftp://ftp.ncbi.nlm.nih.gov/genomes/all/GCF/001/664/685/GCF_001664685.1_ASM166468v1
[truncated: 1,740 more rows]
