# Supplementary material for: Evolutionarily stable gene clusters shed light on the common grounds of pathogenicity in the Acinetobacter calcoaceticus-baumannii complex
Source: PLoS Genet. 2022 Jun 2;18(6):e1010020. doi: 10.1371/journal.pgen.1010020 (PMC9162365; doi:10.1371/journal.pgen.1010020)
Supplement: S2 Table — The subset of assemblies in Set-R is provided in tabular format. The table lists RefSeq assembly and sample accessions, taxonomy ids, species labels, and corrected labels (see main text), strain names, clone type assignments (via MLST and literature) sampling site, and sampling year (where available) of the strains. The table further features the results of our genome sequence-specific quantitative and qualitative analyses. The descriptive statistics are described in the documents’ sheet ‘ColumnLegends’. (XLSX) [file pgen.1010020.s017.xlsx]

## Sheet: 1_SF2_strains_and_stats_SetR
refseq_assembly_acc	biosample_accession	tax_id	species_name	additions_and_corrections	corrected_short_name	comments_on_isolation	country	iso_alpha3	location	year	publication	#CDS	#CDS_unique	#CDS_without_protein	#CDSproduct_like_transpos	#CDS_Extracellular	#CDS_OuterMembrane	BUSCO_complete	BUSCO_missing	rRNA	tRNA	tmRNA	assembly_status	scaffold_counts	contig_counts	#Ns_per_100kb	N50	L50	total_length	percent_GC
GCF_000400715.1	SAMN01087863	1217699	A. sp. CIP 110321	Genomic species 15BJ	15BJ 01	isolated from human skin	Hungary	HUN		1990		3975	3787	8	59	48	134	449	2	25	74	1	2	8	29	646.46	589091	2	4303137	40.73
GCF_900095025.1	SAMN05428935	1673609	A. albensis ANC 4874		albe 01	isolated from a pool in a deciduous forest in the natural reserve Mydlovarsky luh located on the bank of the river Labe (Czech Republic; GPS coordinates: 50.1765697u N 14.9253897u E)	Czech Republic	CZE	Mydlovarsky luh	2014	http://www.microbiologyresearch.org/docserver/fulltext/ijsem/65/11/3905_ijsem000511.pdf?e	2754	2706	30	3	38	85	448	2	3	68	1	1	30	30	0	199555	7	3045904	38.44
GCF_001278715.1	SAMN04008121	1646498	A. sp. TTH0-4	A. albenensis	albe 02	cold and Arid Regions Environmental and Engineering Research	China	CHN	Qinghai-Tibet Plateau	2011	https://www.ncbi.nlm.nih.gov/biosample/SAMN04008121/	2751	2622	1	104	34	69	448	2	21	80	1	4	1	1	0	2962453	1	2962453	38.74
GCF_900197575.1	SAMN05444584	1229165	A. apis ANC 5114		apis 01	isolated from the intestinal tract of a honey bee (Apis mellifera)	South Korea	KOR	Pocheon	2013	https://link.springer.com/article/10.1007/s12275-014-4078-0	2175	2157	12	2	28	85	444	6	6	59	1	2	12	13	7.62	1380796	1	2413782	38.3
GCF_000581995.1	SAMN02385026	1310674	A. baumannii 1546444		baum 79	isolated from patient in hospital medical or surgical intesive care unit; perirectal swab as part of an infection control active surveillance program at the University of Maryland Medical Center; Imipenem sensitive	USA	USA	Baltimore, ML	2012	https://www.ncbi.nlm.nih.gov/pmc/articles/PMC5038335/	3559	3416	140	6	48	101	444	3	13	90	1	1	140	140	0	61606	22	3793487	38.97
GCF_000369385.1	SAMN01828140	575584	A. baumannii ATCC 19606 ~ CIP 70.34 ~ JCM 6841 _dupl		baum 80	isolated from dead patient from hospital	Netherlands	NLD		1911	https://www.ncbi.nlm.nih.gov/biosample/SAMEA3650403/	3763	3670	23	10	51	115	449	1	27	76	1	2	23	32	63.04	744065	2	4028903	39.1
GCF_000186665.3	SAMN02603576	945556	A. baumannii D1279779		baum 81	isolated from blood of patient with a bacteraemic infection. Patient is an indigenous Australian male at the Royal Darwin Hospital	Australia	AUS	Darwin	2009	https://www.ncbi.nlm.nih.gov/pmc/articles/PMC3602452/	3477	3345	2	19	50	97	448	2	18	65	1	4	2	2	0	3704284	1	3711700	38.98
GCF_900011295.1	SAMEA3650403	470	A. baumannii ATCC19606		baum 82	isolated from dead patient from hospital	Netherlands	NLD		1911	https://www.ncbi.nlm.nih.gov/biosample/SAMEA3650403/	3854	3625	114	8	50	111	445	3	6	63	1	1	114	116	0.05	55960	19	3973820	39.06
GCF_002143375.1	SAMN06892248	470	A. baumannii ARLG1787		baum 83						https://jcm.asm.org/content/55/1/134	3936	3838	62	10	59	121	449	1	3	50	1	1	62	62	0	173216	7	4062763	38.84
GCF_002136895.1	SAMN06837792	470	A. baumannii PR356		baum 84						https://jcm.asm.org/content/55/1/134	3601	3514	37	5	54	108	450	1	3	53	1	1	37	37	0	348227	5	3789005	38.86
GCF_001862725.1	SAMN04745510	470	A. baumannii XH764		baum 85	isolated from human sputum in clinic	China	CHN	Hangzhou	2014		3396	3211	168	31	36	85	447	3	6	63	1	2	168	181	21.83	71428	15	3592138	39.01
GCF_001861395.1	SAMN04745480	470	A. baumannii XH729		baum 86	isolated from human sputum in clinic	China	CHN	Hangzhou	2014		3607	3522	58	8	52	111	384	64	3	51	1	2	58	63	8.55	193129	8	3791377	38.77
GCF_001433145.1	SAMN04145645	470	A. baumannii ABBL034		baum 87	isolated from blood of patient with bacteremia	USA	USA	Chicago, IL	2007	https://www.ncbi.nlm.nih.gov/biosample/SAMN04145645/	3958	3659	107	18	51	112	441	7	6	69	1	1	107	107	0	111495	13	4041141	38.85
GCF_001077675.1	SAMN03817043	470	A. baumannii ATCC 17978-mff		baum 88	was sampled from the Meninges obtained from a case of fatal meningitis				1951	https://www.ncbi.nlm.nih.gov/pmc/articles/PMC2593238/	3746	3655	2	21	53	101	449	1	18	72	1	4	2	2	0	3857743	1	4006698	38.95
GCF_000770805.1	SAMN03160862	1100847	A. baumannii TYTH-7		baum 89	isolated from sputum of patient	Taiwan	TWN		2007		3437	3282	157	37	49	106	423	26	8	32	1	1	157	157	0	40151	31	3677317	38.82
GCF_000737145.1	SAMN02767370	575584	A. baumannii ATCC 19606 ~ CIP 70.34 ~ JCM 6841		baum 90	isolated from dead patient from hospital	Netherlands	NLD		1911	https://www.ncbi.nlm.nih.gov/biosample/SAMEA3650403/	3732	3666	2	6	51	113	448	2	7	61	1	2	2	18	40.45	3938881	1	3955221	39.08
GCF_000611385.1	SAMN02646233	1311114	A. baumannii 25569_7		baum 91		USA	USA	Baltimore, ML		https://www.ncbi.nlm.nih.gov/pmc/articles/PMC5038335/	3805	3442	63	6	53	104	431	16	27	100	1	1	63	63	0	138316	10	4055116	39.07
GCF_000600815.1	SAMN02644700	1311018	A. baumannii 25493_4		baum 92		USA	USA	Baltimore, ML		https://www.ncbi.nlm.nih.gov/pmc/articles/PMC5038335/	3740	3405	61	9	55	105	422	27	24	96	1	1	61	61	0	164026	9	3974841	39.02
GCF_000584455.1	SAMN02404493	1310752	A. baumannii 1293320		baum 93	isolated from patient in hospital medical or surgical intesive care unit; sputum swab as part of an infection control active surveillance program at the University of Maryland Medical Center; Imipenem sensitive	USA	USA	Baltimore, ML	2011	https://www.ncbi.nlm.nih.gov/pmc/articles/PMC5038335/	3713	3576	51	26	46	112	445	4	30	109	1	1	51	51	0	216052	8	3999322	39.09
GCF_000582275.1	SAMN02385037	1310686	A. baumannii 397971		baum 94	isolated from patient in hospital medical or surgical intesive care unit; perirectal swab as part of an infection control active surveillance program at the University of Maryland Medical Center; Imipenem resistant	USA	USA	Baltimore, ML	2012	https://www.ncbi.nlm.nih.gov/pmc/articles/PMC5038335/	3662	3533	44	14	53	101	448	1	24	123	1	1	44	44	0	509411	3	3949845	39
GCF_000581315.1	SAMN02371058	1310563	A. baumannii 972082		baum 95	isolated from patient in hospital medical or surgical intesive care unit; perirectal swab as part of an infection control active surveillance program at the University of Maryland Medical Center; Imipenem sensitive	USA	USA	Baltimore, ML	2008	https://www.ncbi.nlm.nih.gov/pmc/articles/PMC5038335/	3835	3531	276	24	49	104	442	5	23	109	0	1	276	276	0	53981	22	3973730	39.04
GCF_000581255.1	SAMN02380526	1310607	A. baumannii 625974		baum 96	isolated from patient in hospital medical or surgical intesive care unit; perirectal swab as part of an infection control active surveillance program at the University of Maryland Medical Center; Imipenem sensitive	USA	USA	Baltimore, ML	2011	https://www.ncbi.nlm.nih.gov/pmc/articles/PMC5038335/	3969	3644	132	76	54	112	448	2	17	90	1	1	132	132	0	78727	13	4065355	39.03
GCF_000580975.1	SAMN02380521	1310643	A. baumannii 299505		baum 97	isolated from patient in hospital medical or surgical intesive care unit; perirectal swab as part of an infection control active surveillance program at the University of Maryland Medical Center; Imipenem sensitive	USA	USA	Baltimore, ML	2011	https://www.ncbi.nlm.nih.gov/pmc/articles/PMC5038335/	3754	3587	124	3	55	104	449	1	21	103	1	1	124	124	0	85568	11	3971944	38.75
GCF_000580875.1	SAMN02380504	1310613	A. baumannii 1295743		baum 98	isolated from patient in hospital medical or surgical intesive care unit; perirectal swab as part of an infection control active surveillance program at the University of Maryland Medical Center; Imipenem sensitive	USA	USA	Baltimore, ML	2011	https://www.ncbi.nlm.nih.gov/pmc/articles/PMC5038335/	4214	3772	199	101	54	110	448	2	21	106	1	1	199	199	0	52681	24	4316792	39.33
GCF_000580775.1	SAMN02379548	1310606	A. baumannii 1297549		baum 99	isolated from patient in hospital medical or surgical intesive care unit; perirectal swab as part of an infection control active surveillance program at the University of Maryland Medical Center; Imipenem sensitive	USA	USA	Baltimore, ML	2011	https://www.ncbi.nlm.nih.gov/pmc/articles/PMC5038335/	3722	3445	174	62	47	106	445	5	17	106	1	1	174	174	0	79493	18	3858128	39.11
GCF_000368685.1	SAMN01087846	1120924	A. baylyi DSM 14961 ~ CIP 107474		bayl 01	isolated from acitvated sludge plant	Australia	AUS	Bendigo, Victoria	1995		3259	3219	10	6	33	121	447	3	19	66	1	2	10	18	454.11	619423	2	3611649	40.42
GCF_000046845.1	SAMEA3138250	62977	A. sp. ADP1		bayl 02					1961		3258	3221	1	8	33	120	448	2	21	76	1	4	1	1	0	3598621	1	3598621	40.43
GCF_000369005.1	SAMN01087842	1217648	A. beijerinckii CIP 110307		beij 01	isolatated from patient wound	Sweden	SWE	Malmo	1980		3309	3246	5	7	39	105	447	3	16	68	1	2	5	13	180.53	834085	2	3563334	38.26
GCF_000368985.1	SAMN01087843	1217649	A. beijerinckii ANC 3835		beij 02	isolated from water with sludge	Czech Republic	CZE	Rampuse	2009		3281	3219	6	7	44	105	449	1	21	72	1	2	6	19	355.84	543044	2	3547677	38.27
GCF_000368925.1	SAMN01087834	981324	A. bereziniae LMG 1003 ~ CIP 70.12		bere 01	isolated from wound of patient				1960		4688	4510	3	61	74	154	449	3	21	77	1	2	3	53	1576.06	2895014	1	5026532	38.16
GCF_001500155.1	SAMN04115377	106648	A. bereziniae HPC229		bere 02	isolated from clinical patient blood	Argentina	ARG	Rosario, Santa Fe	2014		4387	4125	122	53	63	138	443	9	4	62	1	1	122	124	0.06	82234	18	4635631	38.02
GCF_000367925.1	SAMN01828192	1217715	A. bohemicus ANC 3994		bohe 01	swamp in terestrial (deciduous forest)	Czech Republic	CZE	Krivoklatsko	2014	https://bacdive.dsmz.de/strain/132192	3318	3208	14	17	39	104	449	1	24	82	1	2	14	28	267.74	881473	2	3657694	39.59
GCF_900116265.1	SAMN05444586	1435036	A. bohemicus ANC 5076		bohe 02							3547	3337	104	36	40	88	447	2	3	72	1	2	104	105	2.44	85922	12	3728357	39.24
GCF_900096955.1	SAMN05421733	1219383	A. boissieri ANC 4422		bois 01	isolated from floral nectar of the plant species Fritillaria lusitanica Wikstr. (Liliaceae) collected in the surroundings of Donana Natural Park	Spain	ESP	Huelva province, SW	2011	http://ijs.microbiologyresearch.org/content/journal/ijsem/10.1099/ijs.0.043489-0	2497	2441	29	10	41	83	443	7	3	58	1	1	29	29	0	214614	5	2690205	38.01
GCF_000368865.1	SAMN01087847	1120925	A. bouvetii DSM 14964 ~ CIP 107468		bouv 01	isolated from acitvated sludge plant	Australia	AUS	Bendigo, Victoria	1991		3140	3076	6	4	45	92	450	1	20	83	1	2	6	24	561.52	877003	2	3388822	45.01
GCF_000368265.1	SAMN01828173	1217714	A. sp. ANC 3789	Taxon 25 (A. brisouii-like)	bril 01		Czech Republic	CZE	Velchvin	2009		3016	2942	11	9	34	74	449	2	15	56	1	2	11	25	317.74	2385080	1	3248600	41.23
GCF_000368645.1	SAMN01087848	1217652	A. brisouii ANC 4119		bris 01	isolated from peat in wetland	South Korea	KOR	Yongneup wetland	2010		2914	2860	8	4	41	72	448	3	7	64	1	2	8	20	1206.02	2332197	1	3146639	41.67
GCF_000488275.1	SAMN02335354	1341683	A. brisouii CIP 110357		bris 02	Isolated in peat layer of a high moor	South Korea	KOR	Yongneup wetland	2011	https://www.dsmz.de/de/kataloge/catalogue/culture/DSM-18516.html	2929	2868	7	2	41	72	449	2	19	77	1	2	7	16	82.04	2252752	1	3148512	41.72
GCF_000964015.1	SAMN03389080	396323	A. brisouii SM1		bris 03	isolated from river in Endau-Rompin National Park	Malaysia	MYS	Johor	2012		2793	2733	65	10	30	68	447	3	3	61	1	1	65	65	0	111556	7	2993051	41.83
GCF_000368965.1	SAMN01828159	981331	A. calcoaceticus DSM 30006 ~ CIP 81.8		calc 02	isolated from quinate enrichment from soil	Netherlands	NLD	Delft	1910	https://www.dsmz.de/de/kataloge/catalogue/culture/DSM-30006.html	3711	3631	7	4	51	104	446	2	18	75	1	2	7	11	68.48	2616090	1	3929658	38.65
GCF_000367865.1	SAMN01828193	1217654	A. calcoaceticus NIPH 13		calc 05							3712	3623	3	2	52	103	448	1	18	72	1	2	3	12	163.34	3589786	1	3928504	38.67
GCF_000301675.1	SAMN02471242	1221295	A. calcoaceticus TG19593		calc 07					1962	http://journals.plos.org/plosone/article/file?type=supplementary&id=info:doi/10.1371/journal.pone.0054287.s003	3697	3601	29	4	54	108	448	1	3	61	1	1	29	29	0	369028	3	3908822	38.71
GCF_001707755.1	SAMN05375319	1891224	A. celticus ANC 4603		celt 01	isolated from forest sping water with sludge	Czech Republic	CZE	Rampuse	2013	http://www.microbiologyresearch.org/docserver/fulltext/ijsem/66/12/5392_ijsem001526.pdf	2926	2839	15	6	34	83	449	2	10	70	1	1	15	17	0.06	482012	3	3093802	39.33
GCF_000413935.1	SAMN01087860	1217696	A. sp. NIPH 2036	colistiniresistens NIPH 2036T	coll 01	isolated from catheter of patient	Belgium	BEL		1990		3602	3452	11	72	49	114	450	1	12	63	1	2	11	21	331.43	435584	3	3897684	41.26
GCF_000369785.1	SAMN01087862	1217698	A. courvalinii NIPH 3623	A. courvalini	cour 01	isolated from human eye conjuctiva	Czech Republic	CZE	Pribram	2008		3621	3554	2	2	50	122	450	1	18	69	1	2	2	18	1272.41	3433681	1	3992489	42.73
GCF_000369605.1	SAMN01087861	1217697	A. courvalinii NIPH 1847	A. courvalini	cour 02	isolated from human eye conjuctiva	Brazil	BRA		1990		3680	3623	4	2	54	121	450	1	11	64	1	2	4	16	949.19	2475476	1	3954090	42.91
GCF_000580655.1	SAMN02380515	1310623	A. baumannii 146457	A. courvalinii	cour 03	isolated from patient in hospital medical or surgical intesive care unit; perirectal swab as part of an infection control active surveillance program at the University of Maryland Medical Center; Imipenem sensitive	USA	USA	Baltimore, ML	2011	https://www.ncbi.nlm.nih.gov/pmc/articles/PMC5038335/	3796	3691	38	2	62	117	450	1	31	102	1	1	38	38	0	441225	3	4071490	42.79
GCF_001704615.1	SAMN05356262	1871111	A. defluvii WCHA30		defl 01	isolated from microbial sample of hospital sewage	China	CHN		2015		3605	3421	141	40	34	83	450	2	3	61	1	1	141	141	0	133136	9	3722415	37.96
GCF_000369485.1	SAMN01087867	1217703	A. sp. ANC 4105	dispersus ANC 4105	disp 01	isolated from well water	Czech Republic	CZE	Lisov	2011		3821	3740	5	4	42	133	451	1	17	64	1	2	5	15	177.75	923870	2	4106934	40.48
GCF_000369545.1	SAMN01087866	1217702	A. sp. NIPH 1867	A. dispersus	disp 02	isoalted from leg ulceration	France	FRA		1990		3618	3566	2	3	49	134	450	1	18	72	1	2	2	9	99.53	3721010	1	3939333	40.45
GCF_001307195.1	SAMN04110325	1324350	A. equi 114		equi 01	isolated from horse dung	Germany	DEU	Minsleben	2012	https://www.ncbi.nlm.nih.gov/biosample/SAMN04110325	2789	2693	1	23	40	93	447	4	21	87	1	4	1	1	0	3054269	1	3054269	34.89
GCF_001678755.1	SAMN05185381	1443941	A. gandensis ANC 4275		gand 01	isolated from horse feces/dung at Faculty of Veterinary Medicine in Merelbeke	Belgium	BEL	Merelbeke	2012		2989	2890	30	24	27	76	447	3	14	73	1	1	30	31	0.44	266198	6	3176356	39.68
GCF_000368565.1	SAMN01087849	1120926	A. gerneri DSM 14967 ~ CIP 107464		gern 01	isolated from acitvated sludge plant	Australia	AUS	Bendigo, Victoria	1991		4216	4030	42	113	74	119	448	2	18	73	1	2	42	84	1635.11	564812	4	4595172	37.74
GCF_000367985.1	SAMN01828189	40373	A. sp. CIP-A165	Genomic species 6	GS06 01	isolated from the throat						3295	3092	8	114	48	95	447	3	13	67	1	2	8	47	2074.1	627060	2	3578179	40.15
GCF_000369505.1	SAMN01087856	1217692	A. sp. NIPH 298	Genomic Species 6	GS06 02	isolated from wound of patient	Czech Republic	CZE	Pribam	1994		3186	3126	4	10	40	96	448	3	18	70	1	2	4	14	694.73	2409691	1	3486837	40.17
GCF_000368445.1	SAMN01087914	1144672	A. sp. CIP 56.2	Genomic species 16	GS16 01	isolated from patient liver abcess	France	FRA	Roanne	1955		4028	3943	4	12	62	147	450	1	20	67	1	2	4	23	1094.13	3167346	1	4367771	40.95
GCF_000764915.1	SAMN03020262	1513354	A. sp. MN12		GS16 02	isolated from environmental sample of Mane area of cold desert	India	IND	Lahaul and Spiti district of Himachal Pradesh	2007		4079	3846	107	45	54	134	450	1	9	74	1	1	107	107	0	107558	15	4312573	40.75
GCF_000369525.1	SAMN01087864	1217700	A. sp. CIP 70.18	Genomic species 16	GS16 03	isolated from patient urine						4337	4240	28	17	61	142	450	1	12	68	1	2	28	51	1423.51	2623269	1	4663178	40.71
GCF_000368145.1	SAMN01828179	1217655	A. guillouiae CIP 63.46		guil 01					1950		4575	4470	16	32	69	143	449	3	18	80	1	2	16	39	800.95	589028	2	4902283	38.16
GCF_000368485.1	SAMN01087917	1217656	A. guillouiae NIPH 991		guil 02	isolated from Ear swab (outpatient)	Czech Republic	CZE	Sedlcany	1998		4497	4395	4	13	64	141	450	2	17	69	1	2	4	18	553.57	3850148	1	4905772	38.12
GCF_000413855.1	SAMN01087841	1217657	A. gyllenbergii CIP 110306		gyll 01	isolated from patient urine	Netherlands	NLD	Leiden	1978		4140	4024	65	8	61	143	449	1	9	67	1	1	65	65	0	157752	11	4305849	40.94
GCF_000488195.1	SAMN01828185	1217658	A. gyllenbergii NIPH 230		gyll 02	isolated from vagina	Czech Republic	CZE	Praha	1994		4319	4033	13	42	58	140	444	4	10	55	1	2	13	193	2626.74	1337924	2	4551346	40.84
GCF_000369065.1	SAMN01828153	1217659	A. haemolyticus CIP 64.3		haem 01	isoalted from patient sputum						3270	3066	15	138	48	100	449	1	13	61	1	2	15	32	747.52	371817	4	3513082	39.65
GCF_000301715.1	SAMN02471289	1221299	A. haemolyticus TG21157		haem 03	isolated from human cervix				1969	http://journals.plos.org/plosone/article/file?type=supplementary&id=info:doi/10.1371/journal.pone.0054287.s003	3162	2989	175	58	35	92	439	11	10	65	1	1	175	212	1.05	34302	28	3321939	39.43
GCF_000816495.1	SAMN03274949	1353941	A. harbinensis HITLi 7		harb 01	isolated from river water	China	CHN	Harbin	2012		2617	2487	6	36	28	65	441	9	8	76	1	2	6	158	1557.91	2633214	1	2899785	41.54
GCF_000021145.1	SAMN02603889	557600	A. baumannii AB307-0294		IC-1 01	obtained from the blood of a patient hospitalized	USA	USA	Buffalo,NY	1994	https://www.ncbi.nlm.nih.gov/pmc/articles/PMC2593238/	3449	3360	1	2	54	105	445	5	18	73	1	4	1	1	0	3760981	1	3760981	39.04
GCF_000963815.1	SAMN02894434	470	A. baumannii AB5075-UW		IC-1 02	isolated from diabetes patient in hospital with tibia/osteomyelitis	USA	USA	Washington, DC	2008		3874	3771	4	16	56	116	449	1	18	74	1	4	4	4	0	3972672	1	4066980	39.02
GCF_000069245.1	SAMEA3138279	509173	A. baumannii AYE		IC-1 03	cultured from a patient with pneumonia and a urinary tract infection	France	FRA		2001	https://www.ncbi.nlm.nih.gov/pmc/articles/PMC2593238/	3806	3680	5	61	58	115	449	1	18	72	1	4	5	5	0	3936291	1	4048735	39.32
GCF_000580175.1	SAMN02371031	1310585	A. baumannii 1051830		IC-2 01	isolated from patient in hospital medical or surgical intesive care unit; perirectal swab as part of an infection control active surveillance program at the University of Maryland Medical Center; Imipenem resistant	USA	USA	Baltimore, ML	2008	https://www.ncbi.nlm.nih.gov/pmc/articles/PMC5038335/	3755	3417	88	30	48	101	424	26	19	82	1	1	88	88	0	138759	9	3889828	38.94
GCF_000589395.1	SAMN02570328	1310866	A. baumannii 25307_2		IC-2 02		USA	USA	Baltimore, ML		https://www.ncbi.nlm.nih.gov/pmc/articles/PMC5038335/	3880	3617	180	22	48	106	439	10	23	80	1	1	180	180	0	86492	18	3970412	39.06
GCF_000581515.1	SAMN02371042	1310581	A. baumannii 34654		IC-2 03	isolated from patient in hospital medical or surgical intesive care unit; perirectal swab as part of an infection control active surveillance program at the University of Maryland Medical Center; Imipenem sensitive	USA	USA	Baltimore, ML	2008	https://www.ncbi.nlm.nih.gov/pmc/articles/PMC5038335/	4029	3693	105	20	51	103	430	21	18	91	1	1	105	105	0	104406	12	4101543	39.06
GCF_000591855.1	SAMN02644675	1310988	A. baumannii 44327_4		IC-2 04		USA	USA	Baltimore, ML		https://www.ncbi.nlm.nih.gov/pmc/articles/PMC5038335/	4065	3733	175	35	52	110	446	4	13	92	1	1	175	175	0	66122	16	4096682	38.98
GCF_000018445.1	SAMN02603140	405416	A. baumannii ACICU		IC-2 05	Isolated from the cerebrospinal fluid of a patient in an intensive care unit	Italy	ITA	Rome	2005	https://www.ncbi.nlm.nih.gov/pmc/articles/PMC2593238/	3753	3595	3	27	51	107	447	3	18	64	1	4	3	5	1.78	3904116	1	3996761	38.93
GCF_000419385.1	SAMN02604244	1096995	A. baumannii BJAB07104		IC-2 06	isolated from blood of human patient in hospital	China	CHN	Beijing	2008	http://journals.plos.org/plosone/article?id=10.1371/journal.pone.0066584	3814	3718	3	32	54	107	449	1	18	74	1	4	3	3	0	3951920	1	4042229	38.91
GCF_000419425.1	SAMN02604246	1096997	A. baumannii BJAB0868		IC-2 07	isolated from ascites (abnormal buildup of fluid in peritoneal cavity of abdomen)	China	CHN	Beijing	2008	http://journals.plos.org/plosone/article?id=10.1371/journal.pone.0066584	3764	3668	4	26	52	106	446	4	18	75	1	4	4	4	0	3906795	1	4005822	38.96
GCF_000187205.2	SAMN02603104	889738	A. baumannii MDR-TJ		IC-2 08	isolated at the Second Hospital of Tianjin Medical University	China	CHN	Tianjin	2010	https://jb.asm.org/content/193/9/2365	3974	3858	3	53	56	104	446	4	18	75	1	4	3	3	0	3964912	1	4153407	39.09
GCF_000969465.1	SAMN03418032	470	A. baumannii S46		IC-2 09	isolated in the period 2008 to 2014 from various clinical specimens: bronchial fluid (n = 43); pus (n = 37); blood (n = 11); urine (n = 10); catheters (n = 6); cerebrospinal fluid (n = 3); bile (n = 1) and unspecified (n = 14). These specimens were from various care units: intensive care (n = 54); neurosurgery (n = 20); orthopedic (n = 10); burn (n = 9); hematology (n = 4); general surgery (n = 2…	Algeria	DZA	Algier	2010	https://www.sciencedirect.com/science/article/pii/S1995764515000516	3303	3247	67	11	50	101	342	106	2	49	1	1	67	67	0	131834	11	3436541	38.65
GCF_000453745.1	SAMN02055502	1315141	A. baumannii TG15237		IC-2 10	isolated from tracheal aspirate of patient	USA	USA		2008		3632	3497	67	18	49	101	425	21	3	57	1	1	67	2592	73.02	101519	12	3782496	38.95
GCF_000453825.1	SAMN02055508	1315147	A. baumannii TG2012		IC-2 11	isolated from blood of human patient	USA	USA	Phoenix, AZ	2006		3631	3497	48	15	51	98	427	22	9	58	0	1	48	80	0.91	173144	8	3840704	38.98
GCF_001862215.1	SAMN04745472	470	A. baumannii XH720		IC-2 12	isolated from human sputum in clinic	China	CHN	Hangzhou	2014		3592	3492	116	13	52	103	431	19	3	63	1	2	116	124	11.47	162245	9	3750232	38.92
GCF_001862305.1	SAMN04745476	470	A. baumannii XH724		IC-2 13	isolated from human sputum in clinic	China	CHN	Hangzhou	2014		3433	3358	56	10	53	94	419	31	4	61	2	2	56	64	15.41	193264	6	3620741	38.95
GCF_001862805.1	SAMN04745517	470	A. baumannii XH771		IC-2 14	isolated from human sputum in clinic	China	CHN	Hangzhou	2013		3556	3487	60	5	56	103	428	22	11	57	1	2	60	67	11.7	220364	6	3761331	38.99
GCF_001861515.1	SAMN04745493	470	A. baumannii XH743		IC-2 15	isolated from human sputum in clinic	China	CHN	Hangzhou	2014		3583	3405	176	15	51	101	395	53	8	59	1	2	176	207	17.07	181339	9	3655930	38.75
GCF_002150405.1	SAMN06134759	470	A. baumannii antalya35		IC-3 01	urine of patient with severe abdominal pain and painful urination; patient recovered	Turkey	TUR	Antalya	2013		3633	3528	148	4	51	112	450	1	3	59	1	1	148	148	0	56692	19	3809788	39.01
GCF_000214985.1	SAMN00114928	903898	A. baumannii Naval-81		IC-3 02	isolated on October 9, 2006 from human blood at the National Naval Medical Center in Bethesda. Study is part of the Genomic Sequencing of a Diversity of U.S. Military Acinetobacter baumannii-calcoaceticus Complex Isolates project to sequence the genomes of clinical and environmental isolates of medically relevant Acinetobacter spp	USA	USA	Bethesda, MD	2006		3904	3721	5	41	56	121	446	4	18	73	1	1	5	11	0.22	2424720	1	4080872	38.98
GCF_000278625.1	SAMN02436470	903889	A. baumannii OIFC137		IC-3 03	isolated from a catheter tip at Walter Reed Army Medical Center in May 22; 1999. It is a multi-drug resistant (MDR) strain	USA	USA	Washington, DC	1999		3860	3771	4	30	58	121	450	1	18	72	1	1	4	4	0	3948874	1	4081420	39
GCF_001500225.1	SAMN04196791	470	A. baumannii Ab03		IC-4 01	isolated from clinical patient blood	Brazil	BRA	Sao Paulo	2003		3879	3662	89	15	53	109	443	7	13	66	1	1	89	89	0.35	139402	8	4027589	39.18
GCF_000757665.1	SAMN02951536	470	A. baumannii A33405		IC-5 01	isolated from male patient with surgical site infection at mini bronchoalveolar lavage	Argentina	ARG	Buenos Aires	2012		3768	3636	111	16	50	107	449	1	6	61	1	1	111	111	0	91003	14	3882781	39.06
GCF_000746645.1	SAMN02940899	470	A. baumannii AB030		IC-5 02	isolated from blood of patient with blood stream infection in hospital	Canada	CAN	Winnipeg	2010		4200	3857	1	223	55	116	449	1	18	73	1	4	1	1	0	4335793	1	4335793	39.04
GCF_000761175.1	SAMN03075316	470	A. baumannii AbH12O-A2		IC-5 03	isolated from colonized/infected patient in hospital from a large outbreak ocurring in Spain; mult-drug resistant	Spain	ESP	Madrid	2007	https://www.ncbi.nlm.nih.gov/pmc/articles/PMC4241672/	3609	3504	1	30	50	98	446	4	18	72	1	4	1	2	0.03	3875775	1	3875775	39.08
GCF_000453965.1	SAMN02055517	1315156	A. baumannii TG22142		IC-6 01	isolated from tracheal aspirate of male patient	USA	USA	Phoenix, AZ	2001		3977	3630	76	75	51	116	449	1	36	88	1	1	76	76	0	124207	12	4230851	39.21
GCF_000453025.1	SAMN02055520	1315159	A. baumannii TG22150		IC-6 02	isolated from tracheal aspirate of female patient	USA	USA	Phoenix, AZ	2011		3787	3648	131	16	51	114	449	1	4	62	1	1	131	131	0	113725	12	3987746	38.93
GCF_002143975.1	SAMN06892212	470	A. baumannii ARLG1317		IC-7 01						https://jcm.asm.org/content/55/1/134	4178	4049	103	25	62	117	449	1	3	51	1	1	103	103	0	104716	13	4329507	38.74
GCF_000278665.1	SAMN02436631	903893	A. baumannii OIFC143		IC-7 02	isolated from the thigh wound of a patient	USA	USA	Silver Spring, MD	2003	https://www.beiresources.org/ProductInformationSheet/tabid/784/Default.aspx?doc=51247.pdf	4289	4083	8	67	61	122	448	2	18	72	1	1	8	8	0	2952924	1	4440874	39.1
GCF_000583375.1	SAMN02567733	1310818	A. baumannii 121738		IC-7 03	isolated from patient in hospital medical or surgical intesive care unit; sputum swab as part of an infection control active surveillance program at the University of Maryland Medical Center; Imipenem sensitive	USA	USA	Baltimore, ML	2012	https://www.ncbi.nlm.nih.gov/pmc/articles/PMC5038335/	3868	3355	94	84	43	94	442	8	18	115	1	1	94	94	0	128097	10	4043062	39.16
GCF_000419405.1	SAMN02604245	1096996	A. baumannii BJAB0715		IC-8 01	isolated from cerebrospinal fluid of hospital patient	China	CHN	Beijing	2008	http://journals.plos.org/plosone/article?id=10.1371/journal.pone.0066584	3821	3711	2	60	48	106	449	1	18	74	1	4	2	2	0	4001621	1	4053889	38.89
GCF_001908295.1	SAMN05362953	470	A. baumannii LAC4		IC-8 02	isolated clinical outbreak strain sample. The outbreak with this strain lasted several years (1996-1999)	USA	USA	Los Angeles County, CA	1997		3769	3495	3	116	45	99	449	1	18	72	1	4	3	3	0	3974606	1	3988690	39.01
GCF_001441625.1	SAMN04229825	470	A. baumannii MRSN20755		IC-8 03	isolated from trachael mucosa of patient with respiratory infection	USA	USA	Washington, DC	2003		3643	3535	77	13	46	108	449	1	5	65	1	1	77	77	0	142952	9	3823800	39.05
GCF_001861955.1	SAMN04745555	470	A. baumannii XH828		IC-8 04	isolated from human sputum in clinic	China	CHN	Hangzhou	2013		3573	3447	82	5	41	97	448	2	4	63	1	2	82	90	16.44	270699	6	3752690	38.84
GCF_000413875.1	SAMN01087855	1217660	A. indicus ANC 4215		indi 01	isolated from the soil of a hexachlorocyclohexane (HCH) dump site that was created as a result of the disposal of ?- and ?-HCH (HCH waste left out after the purification of lindane) on barren land	India	IND	Ummari village, Lucknow	2010	http://ijs.microbiologyresearch.org/content/journal/ijsem/10.1099/ijs.0.037721-0	2967	2840	11	88	31	63	448	1	13	75	1	2	11	34	492.02	795362	2	3186687	45.39
GCF_000488255.1	SAMN02335352	1341679	A. indicus CIP 110367		indi 02	isolated from the soil of a hexachlorocyclohexane (HCH) dump site that was created as a result of the disposal of ?- and ?-HCH (HCH waste left out after the purification of lindane) on barren land	India	IND	Ummari village,Lucknow	2009	https://www.dsmz.de/catalogues/details/culture/DSM-25388.html	2978	2842	17	101	31	65	448	1	28	82	1	2	17	21	44.71	800571	2	3211639	45.41
GCF_002174105.1	SAMN06891202	756892	A. indicus KCTC 42012		indi 03	Isolated from an abandoned Lead-zinc ore mine	China	CHN	Meizhou	2013	http://www.microbiologyresearch.org/docserver/fulltext/ijsem/64/10/3417_ijs066167.pdf?	2846	2714	33	41	31	63	447	2	10	67	1	1	33	34	0.13	131759	7	3012884	45.63
GCF_000964095.1	SAMN03389077	756892	A. indicus KM7		indi 04	isolated from river in Endau-Rompin National Park	Malaysia	MYS	Johor	2012		2892	2734	129	33	30	59	447	2	3	71	1	1	129	129	0	84110	10	3006319	45.67
GCF_000368805.1	SAMN01087830	1217662	A. johnsonii ANC 3681		john 01		Czech Republic	CZE	Rampuse	2008		3284	3217	8	13	40	98	449	1	21	85	1	2	8	11	107.33	1953969	1	3540498	41.53
GCF_000368045.1	SAMN01828184	1217663	A. johnsonii CIP 64.6		john 02	duodenum						3439	3272	11	116	32	88	448	2	27	78	1	2	11	48	712.34	1088563	2	3608403	41.45
GCF_001483265.1	SAMN03571285	40214	A. johnsonii MB44		john 03	isolated from Populus lasiocarpa	China	CHN	Wuhan	2006		3181	2929	75	131	39	93	449	2	21	81	1	1	75	75	0.18	106230	12	3357033	41.37
GCF_001484935.1	SAMN03268929	1242245	A. johnsonii XBB1		john 04	isolated from hospital sewage	China	CHN	Chengdu	2012		3937	3631	9	175	36	101	447	3	21	83	1	4	9	9	0	3509795	1	4081329	41.09
GCF_001592855.1	SAMN04457777	1795629	A. sp. BMW17	A. johnsonii	john 05	isolated from rhizospheric region of Phragmites karka (an invasive weed) in brackish water lake	India	IND	Odisha	2011		3375	3229	71	40	36	101	449	2	9	77	1	2	71	96	47.52	98448	11	3556449	41.46
GCF_000219275.1	SAMN02471142	1046625	A. lwoffii WJ10621		john 06	A multidrug-resistant clinical isolate from a urine specimen from a 62-year-old woman who suffered from a urinary tract infection after chemotherapy for pancreatic cancer.	China	CHN		2011	https://www.ncbi.nlm.nih.gov/pmc/articles/PMC3187412/	3021	2765	1	93	35	78	411	38	16	84	1	3	1	20	135.26	3184320	1	3184320	41.57
GCF_001941805.1	SAMN06198736	40215	A. junii 65		juni 01	isolated from limnetic water	Russia	RUS	Novosibirsk	1991		3129	2940	1	109	37	82	449	3	18	74	1	4	1	1	0	3378307	1	3378307	38.64
GCF_000368665.1	SAMN01087850	1217666	A. junii CIP 107470		juni 02	isolated from acitvated sludge plant	Australia	AUS	Bendigo, Victoria	1991		3543	3169	25	192	46	80	450	2	10	62	1	2	25	81	2026.89	566085	2	3782348	38.38
GCF_000368765.1	SAMN01828161	1217664	A. junii CIP 64.5		juni 03	isolated from human urine in clinic						3092	2927	7	87	35	84	450	2	24	72	1	2	7	41	807.86	1961641	1	3357744	38.82
GCF_000813495.1	SAMN03265388	40215	A. junii L20		juni 04	isolated from lake water	Malaysia			2014		3036	2876	144	32	33	76	450	2	3	63	1	1	144	144	0	59330	17	3191391	38.73
GCF_000775815.1	SAMD00020341	40215	A. junii NBRC 110497		juni 05	isolated from sputum	Japan	JPN	Tokyo			3449	3242	168	35	45	78	450	2	3	53	1	1	168	168	0	44776	25	3596823	38.68
GCF_900096895.1	SAMN05421732	1226327	A. kookii ANC 4667		kook 01							2875	2819	22	18	31	75	447	3	9	69	1	2	22	23	17.66	288148	3	3085401	42.96
GCF_900107285.1	SAMN05421643	595670	A. kyonggiensis ANC 5109		kyon 01	isolated from a sewage treatment plant	South Korea	KOR	Gwangju	2010	https://link.springer.com/article/10.1007%2Fs12275-010-0355-8	3517	3336	73	42	46	81	448	2	3	72	1	1	73	73	0	163988	8	3714024	38.95
GCF_001605885.1	SAMN04437545	1785128	A. lactucae NRRL B-41902		lact 01	isolated from iceberg lettuce (Lactuca sativa)	USA	USA	Peoria, IL	2006	http://ijs.microbiologyresearch.org/content/journal/ijsem/10.1099/ijsem.0.001234	3672	3591	39	1	46	111	450	1	3	63	1	2	39	42	1.4	187729	8	3916209	38.64
GCF_000516615.2	SAMN02597469	1343073	A. baumannii CI78	A. lactucae	lact 02	isolated from respiratory tract of patient	Afghanistan	AFG		2005		3666	3574	36	3	47	117	450	1	16	60	1	1	36	36	0	254284	6	3873167	38.72
GCF_001595745.1	SAMN04038486	1561081	A. dijkshoorniae JVAP01	A. lactucae	lact 03	isolated from 6 year old female patient urine with unrinary tract infection	Turkey	TUR	Aydin	2009		3689	3524	93	8	50	116	443	7	10	67	1	2	93	94	0.26	97418	14	3900588	38.82
GCF_001704115.1	SAMN05520995	1789224	A. larvae BRTC-1		larv 01	isolated from the larval gut of Omphisa fuscidentalis (Bamboo living insect)	China	CHN	Xishuangbanna Dai	2015		3220	3116	1	83	43	128	448	3	21	77	1	4	1	1	0	3741098	1	3741098	41.64
GCF_000369125.1	SAMN01087832	1311804	A. lwoffii ATCC 9957 ~ CIP 70.31		lwof 01	isolated from patient with gas gangrene	Italy	ITA				3439	3122	12	233	25	80	450	1	15	75	1	2	12	77	3577.55	830898	2	3677680	42.77
GCF_001720685.1	SAMN05201307	1856846	A. sp. 51m	A. lwoffii	lwof 02	isolated from paleontological Mammuthus primigenius speciment from permafrost soil	Russia	RUS	Yakutsk	2014		3289	2877	199	78	24	72	422	26	29	73	1	1	199	199	0	48752	19	3387149	42.77
GCF_000248355.1	SAMN02471600	981327	A. lwoffii NCTC 5866 ~ CIP 64.10 ~ NIPH 512		lwof 03	FROM DSMZ 2403; Country: country of origin unknown Date of sampling: before 18.06.1982				1982		3330	2936	252	70	25	73	437	14	24	86	1	1	252	258	0.18	57796	19	3344634	43.05
GCF_000487975.1	SAMN02356578	981327	A. lwoffii NCTC 5866 NIPH 512		lwof 04	sampled before 1982					https://www.dsmz.de/catalogues/details/culture/DSM-2403.html?	3206	3057	12	107	25	81	450	1	16	79	1	2	12	16	77.26	2035003	1	3384618	43.09
GCF_000369145.1	SAMN01087833	1217668	A. lwoffii NIPH 478		lwof 05	isolated from ear swab	Czech Republic	CZE	Horni Plana	1960		3062	2953	9	39	23	82	450	1	9	69	1	2	9	27	761.13	2256011	1	3301256	42.88
GCF_000368165.1	SAMN01828178	1217669	A. lwoffii NIPH 715		lwof 06	isolated from human pus	Czech Republic	CZE	Pribram	1997		3274	3033	26	164	19	76	450	1	18	71	1	2	26	74	1559.3	912770	2	3454560	42.85
GCF_000761495.1	SAMN02848464	1507807	A. idrijaensis MII	A. lwoffii	lwof 07	isolated from mercury mine soil	Slovenia	SVN	Idrija	2013		4022	3430	689	74	29	87	450	1	6	57	1	1	689	689	0	60659	17	3720062	42.79
GCF_000369745.1	SAMN01828130	1144673	A. sp. CIP 64.7	A. lwoffii	lwof 08	environmental isolate; other strains also fround on skin and in gut	Germany	DEU		1964		3499	3257	19	171	32	84	450	1	19	77	1	2	19	59	1353.47	2079937	1	3657789	42.83
GCF_000369665.1	SAMN01828134	1144670	A. sp. CIP 51.11	A. lwoffii	lwof 10	isolated from pleural plus of patient	France	FRA		1951		2862	2779	5	27	17	72	449	2	21	86	1	2	5	11	325.79	2226036	1	3143762	43.14
GCF_000369685.1	SAMN01828133	1144665	A. sp. CIP 102136		lwof 11	isolated from patient sternum (sternal fluid)	France	FRA	Paris	1986		3366	3145	20	161	29	81	449	2	16	76	1	2	20	51	1312.09	2004927	1	3606614	42.45
GCF_000369725.1	SAMN01828131	1144662	A. sp. CIP 101966	A. lwoffii	lwof 13	isolated from patient sputum	France	FRA	Nevers	1985		3361	3109	18	178	23	78	450	1	14	74	1	2	18	50	1208.12	671623	2	3528462	42.8
GCF_900096915.1	SAMN05421749	281375	A. marinus ANC 3699		mari 01							2721	2664	22	8	39	73	447	4	7	55	1	1	22	22	0	495358	3	2994779	43.33
GCF_000488215.1	SAMN02335355	1392540	A. nectaris CIP 110549		nect 01	isolated from floral nectar of the plant species Muscari comosum (L.) Mill. (Hyacinthaceae) collected in the surroundings of Donana Natural Park	Spain	ESP	Huelva province, SW	2011	http://ijs.microbiologyresearch.org/content/journal/ijsem/10.1099/ijs.0.043489-0	2513	2468	29	8	30	86	443	6	10	66	1	2	29	33	28.66	485463	2	2668938	36.67
GCF_000368085.1	SAMN01828182	1217670	A. nosocomialis NIPH 2119		noso 01	sputum	Netherlands	NLD	Rotterdam	1987		3634	3537	1	15	58	117	449	1	18	74	1	2	1	19	664.67	3906876	1	3906876	38.7
GCF_000301775.1	SAMN02471244	1221308	A. nosocomialis TG21145		noso 02					1968	http://journals.plos.org/plosone/article/file?type=supplementary&id=info:doi/10.1371/journal.pone.0054287.s003	3958	3781	39	26	58	119	434	15	7	65	1	1	39	49	0.24	399595	5	4102795	38.66
GCF_001414835.1	SAMN04145669	470	A. baumannii ABBL058	A. nosocomialis	noso 03	isolated from blood of patient with bacteremia	USA	USA	Chicago, IL	2008	https://www.ncbi.nlm.nih.gov/biosample/SAMN04145669/	4020	3685	122	52	53	111	435	14	10	69	1	1	122	122	0	80750	17	4008292	38.62
GCF_000589335.1	SAMN02570342	1310912	A. sp. 25977_8	A. nosocomialis	noso 04		USA	USA	Baltimore, ML		https://www.ncbi.nlm.nih.gov/pmc/articles/PMC5038335/	4011	3649	151	74	58	105	445	5	18	100	1	1	151	151	0	58985	20	4040769	38.73
GCF_000582255.1	SAMN02385034	1310683	A. sp. 1566109	A. nosocomialis	noso 05	isolated from patient in hospital medical or surgical intesive care unit; perirectal swab as part of an infection control active surveillance program at the University of Maryland Medical Center; Imipenem sensitive	USA	USA	Baltimore, ML	2012	https://www.ncbi.nlm.nih.gov/pmc/articles/PMC5038335/	4192	3687	269	63	51	106	447	3	19	103	1	1	269	269	0	54588	23	4190676	38.71
GCF_000488235.1	SAMN02335353	1391912	A. oleivorans CIP 110421		olei 91	Isolated from the soil of a rice paddy in Deok-So, South Korea by enrichment with corn oil as the sole carbon source. Can degrade _x0001_ diesel-oil and n-hexadecane; this strain was marked to have a redundant proteome probably to DR-1, thus this description was taken from DR-1	South Korea	KOR	Deok-So	2012		3906	3839	4	2	55	119	448	1	15	64	1	2	4	11	155.8	2666368	1	4142522	38.68
GCF_000368305.1	SAMN01828171	1144664	A. sp. CIP 102129	A. parvus	parv 01	isolated from human sputum	France	FRA	Rennes	1986		2831	2610	11	107	29	68	449	2	6	53	1	2	11	40	1733.05	833245	2	2997897	41.89
GCF_000368025.1	SAMN01828186	981333	A. parvus DSM 16617 ~ CIP 108168		parv 02	isolated from human ear swab	Czech Republic	CZE	Pribam	1996		2811	2603	9	104	27	60	449	2	19	69	1	2	9	64	1470.21	1475197	1	2912642	41.68
GCF_000368005.1	SAMN01828187	1217671	A. parvus NIPH 1103		parv 03	isoalted from skin	Netherlands	NLD	Leiden	1995		2893	2665	12	106	31	73	449	2	5	59	1	2	12	48	1683.2	380196	3	3018959	41.56
GCF_000368425.1	SAMN01087910	1144669	A. sp. CIP 102637		parv 04	isolated from human blood	France	FRA	Grenoble	1986		2636	2429	5	99	24	69	448	3	20	65	1	2	5	41	1288.21	2131043	1	2784022	41.9
GCF_000368285.1	SAMN01828172	1144667	A. sp. CIP 102159	A. parvus	parv 07	isolated from human blood	France	FRA		1986		2811	2635	2	63	32	61	449	2	17	61	1	2	2	83	3302.57	2022270	1	2973263	41.73
GCF_002233755.1	SAMN07184470	2006115	A. piscicola LW15		pisc 01	isolated from external lesions of diseased farmed Murray cod (Maccullochella peelii)	China	CHN	Dajing Town, Yueqing City, Zhejiang Province	2017		3268	3187	60	16	44	96	448	3	4	71	1	2	60	75	4.17	218610	5	3573726	37.16
GCF_001432715.1	SAMN04145616	48296	A. pittii ABBL005		pitt 01	isolated from blood of patient with bacteremia	USA	USA	Chicago, IL	2005	https://www.ncbi.nlm.nih.gov/biosample/SAMN04145616/	4017	3839	61	33	46	114	436	13	11	73	1	1	61	61	0	146012	9	4100218	38.68
GCF_001433125.1	SAMN04145644	48296	A. pittii ABBL033		pitt 02	isolated from blood of patient with bacteremia	USA	USA	Chicago, IL	2006	https://www.ncbi.nlm.nih.gov/biosample/SAMN04145644/	3696	3517	123	15	51	109	448	3	10	75	1	1	123	123	0	75277	17	3800726	38.9
GCF_001577285.1	SAMN04495667	48296	A. pittii AP_882		pitt 04	isolated from wound swab of patient	Malaysia	MYS		2014		3945	3721	3	98	55	122	449	1	18	73	1	4	3	3	0	4033345	1	4216804	38.77
GCF_000369045.1	SAMN01828154	1311774	A. pittii ATCC 19004 ~ CIP 70.29		pitt 05	isolated from patient cerebrospinal fluid				1966		3555	3467	13	8	46	112	449	2	19	78	1	2	13	33	873.14	812029	2	3830310	38.8
GCF_001617545.1	SAMN04576523	48296	A. pittii IEC338SC		pitt 06	isolated from 71 year old female patient's tracheal secretion with bacterial pneumonia	Brazil	BRA	Belem	2014		3774	3696	4	9	50	122	447	3	18	73	1	4	4	4	0	3935326	1	3957199	38.67
GCF_001005885.1	SAMN03493513	48296	A. pittii LC510		pitt 07	isolated from cave surface layer	USA	USA	Lechuguilla Cave, NM	2006		3666	3494	123	21	45	106	449	1	3	75	1	1	123	123	0	79588	17	3799032	38.64
GCF_000191145.1	SAMN02603040	871585	A. pittii PHEA-2		pitt 08	isolated from petrochemical wastewater from an oil refinery grows well on benzoate or phenol as a sole source of carbon	China	CHN	Guangdong	1999	https://www.ncbi.nlm.nih.gov/pmc/articles/PMC4808963/	3599	3599	1	1	51	127	433	2	6	69	0	4	1	1	0	3862530	1	3862530	38.82
GCF_000805655.1	SAMN03080629	48296	A. pittii T167		pitt 09		Thailand	THA	Bangkok	2010		4261	4056	134	23	53	118	449	2	3	64	1	1	134	134	0	76447	19	4357452	38.66
GCF_001706035.1	SAMN05022853	48296	A. pittii UKK-0145		pitt 10	isolated from patient in hospital	Turkey	TUR	Bursa	2009		3676	3609	68	1	49	111	449	1	3	61	1	1	68	68	0	134957	11	3879604	38.71
GCF_001706135.1	SAMN05022859	48296	A. pittii UKK-0520		pitt 11	isolated from patient in hospital	Germany	DEU	Bochum	2010		3902	3797	51	1	53	120	449	1	3	59	1	1	51	51	0	132203	9	4032552	38.4
GCF_001713675.1	SAMN05022869	48296	A. pittii UKK-0546		pitt 12	isolated from patient in hospital	Germany	DEU	Munich	2015		3887	3766	142	16	51	132	449	1	7	62	1	1	142	142	0	80622	14	4027113	38.72
GCF_001706495.1	SAMN05022879	48296	A. pittii UKK-0556		pitt 13	isolated from patient in hospital	Germany	DEU	Bochum	2010		3876	3746	87	17	49	116	450	1	3	55	1	1	87	87	0	94379	16	4018199	38.68
GCF_001663695.1	SAMN05225403	471	A. calcoaceticus EGD_AQ_BF14	A. pittii	pitt 14	isolated biofouling Acinetobacter isolated from brackish water biofouled membrane	India	IND	Sundarban	2014		3954	3838	69	5	54	124	436	14	7	49	1	2	69	69	0	141681	9	4103758	38.7
GCF_000341835.1	SAMN02469349	1235833	A. calcoaceticus subsp. anitratus XM1570	A. pittii	pitt 15	isolated from sputum; resitant to beta-lactams			China	2013	http://journals.plos.org/plosone/article?id=10.1371/journal.pone.0106555	4006	3763	27	72	55	112	450	1	3	63	1	2	27	88	542.31	1008024	2	4105411	38.82
GCF_000582075.1	SAMN02385038	1310689	A. sp. 1578804	A. pittii	pitt 16	isolated from patient in hospital medical or surgical intesive care unit; perirectal swab as part of an infection control active surveillance program at the University of Maryland Medical Center; Imipenem sensitive	USA	USA	Baltimore, ML	2012	https://www.ncbi.nlm.nih.gov/pmc/articles/PMC5038335/	4042	3683	168	66	46	113	447	4	16	91	0	1	168	168	0	90298	16	4093955	38.73
GCF_000588395.1	SAMN02415077	1310773	A. sp. 883425	A. pittii	pitt 17	isolated from patient in hospital medical or surgical intesive care unit; sputum swab as part of an infection control active surveillance program at the University of Maryland Medical Center; Imipenem sensitive	USA	USA	Baltimore, ML	2012	https://www.ncbi.nlm.nih.gov/pmc/articles/PMC5038335/	3802	3606	62	48	47	115	446	5	24	98	1	1	62	62	0	176652	8	4035807	38.84
GCF_000584575.1	SAMN02404487	1310724	A. sp. 1245249	A. pittii	pitt 18	isolated from patient in hospital medical or surgical intesive care unit; perirectal swab as part of an infection control active surveillance program at the University of Maryland Medical Center; Imipenem sensitive	USA	USA	Baltimore, ML	2011	https://www.ncbi.nlm.nih.gov/pmc/articles/PMC5038335/	3814	3560	225	46	44	104	444	7	24	90	1	1	225	225	0	60960	23	3953223	38.93
GCF_000588535.1	SAMN02415074	1310791	A. sp. 742879	A. pittii	pitt 19	isolated from patient in hospital medical or surgical intesive care unit; sputum swab as part of an infection control active surveillance program at the University of Maryland Medical Center; Imipenem sensitive	USA	USA	Baltimore, ML	2011	https://www.ncbi.nlm.nih.gov/pmc/articles/PMC5038335/	3813	3681	55	14	50	127	447	3	25	93	1	1	55	55	0	237600	6	4036426	38.81
GCF_002174125.1	SAMN06891249	1582270	A. populi PBJ7		popu 01	isolated from bark canker (Populus euramericana)	China	CHN	Puyang	2011		3352	3283	12	14	49	137	446	3	6	59	1	1	12	13	0.08	646435	2	3686702	40.16
GCF_001605895.1	SAMN04510421	1806892	A. pragensis ANC 4149		prag 01	isolated from water with organic detritus	Czech Republic	CZE	Kreckov	2011		3551	3395	72	9	35	102	448	4	8	76	1	1	72	72	17.27	101336	11	3705613	44.05
GCF_002835245.1	SAMN08124307	1776741	A. proteolyticus 2P01AA		prot 01	spacecraft associated surface	USA	USA		2007	https://www.ncbi.nlm.nih.gov/biosample/SAMN08124307/	4140	4020	36	0	65	144	445	5	3	64	1	2	36	38	1.18	316343	6	4327960	41.1
GCF_001753605.1	SAMN05828395	1776741	A. proteolyticus ANC 3849		prot 02	isolated from leg wound of patient	Czech Republic	CZE	Ostrava	2010		4118	3971	36	18	54	145	448	2	8	63	1	1	36	36	0.14	211837	8	4374650	41.09
GCF_000367945.1	SAMN01828191	1217713	A. sp. NIPH 809		prot 03	proteolyticus; ear	Czech Republic	CZE	Pribam	1993	http://ijs.microbiologyresearch.org/content/journal/ijsem/10.1099/ijsem.0.000932#tab2	3935	3843	3	6	63	140	447	2	18	69	1	2	3	32	1487	3670060	1	4313783	41.18
GCF_000369105.1	SAMN01087831	981327	A. lwoffii NCTC 5866 ~ CIP 64.10	pseudolwoffii CIP 64.10	pseu 01	isolated from incubator water	United Kingdom	GBR	Derby	1969	http://ijs.microbiologyresearch.org/content/journal/ijsem/10.1099/00207713-27-2-133	2998	2884	16	67	19	79	451	1	17	71	1	2	16	29	383.29	2970206	1	3218415	43.04
GCF_000369445.1	SAMN01828137	1217709	A. sp. NIPH 713	pseudolwoffii NIPH 713	pseu 02	isolated from vaginal swab	Czech Republic	CZE	Pribam	1997		2799	2719	12	34	28	72	450	2	10	74	1	2	12	18	1192.76	2564838	1	3042530	43.26
GCF_900096995.1	SAMN05421731	1096779	A. puyangensis ANC 4466		puya 01							3419	3346	35	12	38	136	448	2	3	59	1	2	35	36	17.4	373721	4	3781219	40.23
GCF_001753595.1	SAMN05846377	1262585	A. qingfengensis ANC 4671		qing 01	isolated from canker bark of Populus	China	CHN	Qingfeng, Puyang City	2011		2882	2829	74	11	37	110	449	3	5	58	1	1	74	74	0.25	105244	10	3140771	38.1
GCF_000368905.1	SAMN01087835	981334	A. radioresistens DSM 6976 ~ NBRC 102413 ~ CIP 103788		radi 01	isolated from cotton tampon						2927	2860	13	49	21	76	449	2	13	64	1	2	13	23	689	1938345	1	3195486	41.66
GCF_000286595.1	SAMN02436573	903900	A. radioresistens WC-A-157		radi 02	environmental isolate; other strains also fround on skin and in gut	Iraq	IRQ	Camp Delta	2008	https://www.beiresources.org/Catalog/bacteria/NR-17788.aspx	2976	2867	21	37	21	77	447	4	23	77	1	1	21	21	0	431877	3	3209605	41.65
GCF_000581215.1	SAMN02380520	1310639	A. sp. 272263	A. radioresistens	radi 03	isolated from patient in hospital medical or surgical intesive care unit; perirectal swab as part of an infection control active surveillance program at the University of Maryland Medical Center; Imipenem sensitive	USA	USA	Baltimore, ML	2012	https://www.ncbi.nlm.nih.gov/pmc/articles/PMC5038335/	3211	3059	158	21	26	89	439	12	30	85	1	1	158	158	0	52369	18	3348303	41.55
GCF_000582925.1	SAMN02371036	1310603	A. sp. 1294596	A. radioresistens	radi 04	isolated from patient in hospital medical or surgical intesive care unit; perirectal swab as part of an infection control active surveillance program at the University of Maryland Medical Center; Imipenem sensitive	USA	USA	Baltimore, ML	2011	https://www.ncbi.nlm.nih.gov/pmc/articles/PMC5038335/	3173	2937	155	44	25	84	436	14	35	91	1	1	155	155	0	57174	16	3338477	41.41
GCF_000582135.1	SAMN02384925	1310660	A. sp. 983759	A. radioresistens	radi 05	isolated from patient in hospital medical or surgical intesive care unit; perirectal swab as part of an infection control active surveillance program at the University of Maryland Medical Center; Imipenem sensitive	USA	USA	Baltimore, ML	2012	https://www.ncbi.nlm.nih.gov/pmc/articles/PMC5038335/	3128	2950	90	43	26	77	447	3	20	90	1	1	90	90	0	144165	9	3300159	41.69
GCF_000413895.1	SAMN01087851	421052	A. rudis CIP 110305		rudi 01	isolated from raw milk	Israel	ISR				3585	3492	11	12	53	129	449	3	13	71	1	2	11	48	1513.51	758841	3	4066694	39.09
GCF_000829675.1	SAMD00019984	632955	A. rudis DSM 24031		rudi 02	isolated from raw milk	Israel	ISR				3631	3463	151	11	52	125	446	4	3	63	1	1	151	151	0	54642	21	3961794	39.03
GCF_001971565.1	SAMN04956557	108981	A. schindleri ACE		schi 01	isolated in the laboratory	Mexico	MEX	Cuernavaca Morelos	2013	https://www.ncbi.nlm.nih.gov/pubmed/28671531	3077	2954	7	64	24	77	449	2	21	84	1	4	7	7	0	3001209	1	3268053	42.57
GCF_000368625.1	SAMN01828163	1217988	A. schindleri CIP 107287		schi 02	isolated from human urine	Czech Republic	CZE	Pribram	1998		3182	3056	18	77	30	83	449	2	18	70	1	2	18	33	1067.47	912463	2	3394558	42.2
GCF_000368465.1	SAMN01087915	1217675	A. schindleri NIPH 900		schi 03	isolated from human eye conjuctiva	Czech Republic	CZE	Sedlcany	1998		3256	3088	12	99	25	88	449	2	11	69	1	2	12	25	303.26	523628	3	3414896	42.37
GCF_000369585.1	SAMN01828135	1144661	A. sp. CIP 101934	A. schindleri	schi 04	isolated from blood of patient	Czech Republic	CZE	Rochefort sur mer	1985		2969	2872	17	42	26	75	449	2	17	73	1	2	17	40	611.1	3037257	1	3205996	42.59
GCF_000264725.1	SAMN02471709	1173062	A. sp. HA	A. schindleri	schi 05	isolated from the 5th instar larva of Helicoverpa armigera (polyphagous pest) from an agricultural field	India	IND	Maharashtra	2015	https://www.nature.com/articles/srep29043	2971	2648	102	43	23	72	436	14	19	64	1	1	102	102	0	68401	13	3125085	42.72
GCF_001077515.1	SAMN03783304	1675902	A. sp. VT 511	A. schindleri	schi 06	isolated from human stomach	Russia	RUS		2013		3387	3035	121	38	24	81	448	3	14	81	1	1	121	121	0	141438	8	3409406	42.65
GCF_000368065.1	SAMN01828183	1530123	A. seifertii NIPH 973		seif 01	ulcer	Denmark	DNK		1991	https://www.ncbi.nlm.nih.gov/biosample/SAMN01828183	4093	3801	16	132	50	117	449	1	13	70	1	2	16	25	446.04	2486286	1	4231694	38.6
GCF_000292385.1	SAMN02471865	651305	A. sp. GG2	A. seifertii	seif 02	isolated from the rhizosphere of ginger (Z. officinale) from the Malaysian tropical soil	Malaysia	MYS		2014	https://www.frontiersin.org/articles/10.3389/fmicb.2015.00240/full	3631	3534	40	2	48	106	447	2	3	49	1	1	40	40	0	168611	8	3873115	38.41
GCF_000368705.1	SAMN01087844	1217676	A. soli CIP 110264		soli 01	isolated from forest soil	South Korea	KOR	Mt. Baekwoon	2007		3086	3047	9	7	37	99	450	1	18	66	1	2	9	17	279.76	1945459	1	3359986	43.16
GCF_001953195.1	SAMN05554081	487316	A. soli GFJ2		soli 02		Thailand	THA		2011		3351	3289	8	22	31	101	450	1	21	75	1	4	8	8	0	3438298	1	3636349	42.83
GCF_002688565.1	SAMN06111671	1808001	A. sp. LoGeW2-3		sp. 14	isolated from white stork pellet	Germany	DEU	Loburg	2015		3122	3021	2	25	26	84	448	2	21	93	1	4	2	2	0	3178335	1	3357734	42.35
GCF_000313935.1	SAMN00761232	903915	A. sp. WC-141		sp. 15	isolated from health care equipment surface	Iraq	IRQ	Camp Delta	2008	https://www.ebi.ac.uk/ena/data/view/AMSS01000000	3808	3575	91	96	43	102	450	1	17	63	1	1	91	91	0	124158	12	3929477	38.85
GCF_000214135.1	SAMN02470194	1029823	A. sp. P8-3-8		sp. 16	isolated from the intestine of a bluespotted cornetfish (Fistularia commersonii) caught in Vietnam and produces esterolytic enzymes	Vietnam	VNM		2011	https://www.ncbi.nlm.nih.gov/pmc/articles/PMC3147709/	3679	3490	204	31	44	103	445	6	4	62	1	1	204	205	0.03	58717	17	3876868	37.59
GCF_001612555.1	SAMN04002505	1407071	A. sp. TGL-Y2		sp. 35	isolated from frozen soil	China	CHN	Qinghai-Tibet Plateau	2011		3519	3295	3	75	45	84	450	1	21	79	1	4	3	3	0	3383728	1	3691287	39.86
GCF_000805455.1	SAMN03143560	1561217	A. sp. A47		sp. 37	isolated from patient soft tissue with soft tissue infection	Argentina	ARG	Buenos Aires	2013		3668	3548	71	3	60	105	451	1	7	65	1	1	71	71	0	511473	4	3900859	44.49
GCF_001647675.1	SAMN04572529	1608473	A. sp. NCu2D-2		sp. 38	isolated from tracheal swab from cat-captured mouse	Germany	DEU	Wernigerode	2014		2808	2655	2	141	31	67	448	3	21	86	1	4	2	2	0	2738313	1	3048277	40.07
GCF_001647545.1	SAMN04505912	1805634	A. sp. SFB		sp. 42	isolated from sheep feces and designated SFA; SFB; and SFC. All isolates grew well at 26 degree C on both Mac-Conkey agar and blood agar plates	United Kingdom	GBR		2014	https://www.nature.com/articles/srep29043	3090	2946	18	9	39	81	449	1	5	67	1	2	18	29	72.38	432430	3	3307344	40.32
GCF_001647575.1	SAMN04505924	1805635	A. sp. SFD		sp. 43	isolated from sheep feces and designated SFA; SFB; and SFC. All isolates grew well at 26 degree C on both Mac-Conkey agar and blood agar plates	United Kingdom	GBR		2014	https://www.nature.com/articles/srep29043	2895	2827	18	10	27	75	451	1	7	76	1	2	18	26	58	390552	3	3127330	43.14
GCF_001696615.2	SAMN05356835	1879049	A. sp. WCHA34		sp. 45	isolated from microbial sample of hospital sewage	China	CHN		2015		3697	3545	125	29	49	91	448	2	3	74	1	2	125	128	6.08	100326	12	3753035	49.07
GCF_000369645.1	SAMN01087858	1217694	A. sp. CIP 64.2		sp. 46	isolated from human eye conjuctiva of patient with conjunctivitis	Germany	DEU				3799	3616	9	92	57	133	449	1	12	71	1	2	9	31	1433.24	2184319	1	4049142	41.29
GCF_000369565.1	SAMN01087869	1217705	A. sp. ANC 3862		sp. 87	isolated from wound of patient	Czech Republic	CZE	Ostrava	2010		3608	3518	3	20	54	104	451	1	11	62	1	2	3	36	1432.93	3409637	1	3835357	38.47
GCF_001005525.1	SAMN03565669	348388	A. sp. AG1		sp. 88	isolated from adult mosquito gut of lab mosquito colony	USA	USA	Lsa Cruces, NM	2014		3506	3378	124	2	48	105	450	2	4	64	1	1	124	124	0	83331	15	3670157	38.37
GCF_000399665.1	SAMN01828158	1217690	A. calcoaceticus ANC 3811	A. sp.	sp. 89		Czech Republic	CZE				3599	3496	2	3	52	107	448	1	18	75	1	2	2	14	86.06	3555055	1	3827685	38.57
GCF_000368405.1	SAMN01828166	520708	A. sp. NIPH 817		sp. 90	isolated from human patient abscess	Denmark	DNK		1991		3899	3789	16	13	50	119	448	1	16	63	1	2	16	38	751.1	3259127	1	4118901	38.58
GCF_001510805.1	SAMN04386095	471	A. calcoaceticus GK2	A. sp.	sp. 92	isolated from poplar tree rhizosphere	Belgium	BEL	Genk	2009		3470	3347	28	2	40	104	447	3	3	50	1	1	28	28	0	316549	3	3742642	38.59
GCF_000369425.1	SAMN01087868	1217704	A. sp. NIPH 284		sp. 93	isolated from patient urine	Czech Republic	CZE	Pribram	1994		3015	2737	22	97	27	67	451	1	15	62	1	2	22	43	828.74	1734760	1	3190612	38.95
GCF_000367965.1	SAMN01828190	1217711	A. sp. NIPH 236		sp. 95	modestus; urine	USA	USA		1984	http://ijs.microbiologyresearch.org/content/journal/ijsem/10.1099/ijsem.0.000932#tab2	3338	3257	19	6	47	96	450	2	17	78	1	2	19	32	166.76	1965408	1	3544061	38.44
GCF_000962795.1	SAMN03420853	134533	A. parvus CM11	A. sp.	sp. 96	isolated from bacterial culture of mice intestine	France	FRA	Paris	2013		3490	3259	117	5	53	91	437	15	3	59	1	2	117	257	515.45	349361	4	3605569	39.44
GCF_000588275.1	SAMN02415070	1310759	A. baumannii 573719	A. sp.	sp. 97	isolated from patient in hospital medical or surgical intesive care unit; sputum swab as part of an infection control active surveillance program at the University of Maryland Medical Center; Imipenem sensitive	USA	USA	Baltimore, ML	2008	https://www.ncbi.nlm.nih.gov/pmc/articles/PMC5038335/	4103	3869	62	42	50	115	447	4	36	113	1	1	62	62	0	223827	6	4259752	39.1
GCF_000399685.1	SAMN01828157	1217691	A. pittii ANC 4050	A. sp.	sp. 98	isolated from blood of patient	USA	USA		2002		3588	3523	1	1	54	112	450	1	18	68	1	2	1	12	163.55	3836826	1	3836826	38.8
GCF_000400735.1	SAMN01087852	1120927	A. tandoii DSM 14970 ~ CIP 107469		tand 01	Isolated from activated sludge plant	Australia	AUS	Bendigo, Victoria	1991		3899	3693	28	55	45	98	449	1	14	67	1	2	28	50	447.05	469791	4	4078922	40.02
GCF_001647595.1	SAMN04505907	1805632		Taxon 24A/A. terrae	terr 01	isolated from sheep feces and designated SFA; SFB; and SFC. All isolates grew well at 26 degree C on both Mac-Conkey agar and blood agar plates	United Kingdom	GBR		2014	https://www.nature.com/articles/srep29043	3179	3010	44	35	39	85	449	2	7	69	1	2	44	121	649.06	178137	7	3346065	40.21
GCF_000488175.1	SAMN01828188	1120928	A. tjernbergiae DSM 14971 ~ CIP 107465		tjer 01	isolated from acitvated sludge plant	Australia	AUS	Bendigo, Victoria	1991	http://ijs.microbiologyresearch.org/content/journal/ijsem/10.1099/ijs.0.02486-0	3462	3319	76	15	47	104	450	2	4	65	1	1	76	76	0	89882	15	3652434	38.49
GCF_001758345.1	SAMN05860603	202956	A. towneri 5-2Ac02		town 01	isolated from air in hospital environment	Brazil	BRA	Rio de Janeiro	2012		2844	2568	67	101	25	55	450	1	25	74	1	1	67	85	15.38	103832	8	2951447	40.89
GCF_000368785.1	SAMN01087853	1120929	A. towneri DSM 14962 ~ CIP 107472		town 02	isolated from acitvated sludge plant	Australia	AUS	Bendigo, Victoria	1988		2757	2617	42	68	31	65	448	3	19	61	1	2	42	76	1820.41	587353	3	2952354	41.21
GCF_000386005.1	SAMN02472123	1209355	A. sp. MDS7A	A. towneri	town 03	isolated from dairy sludge	India	IND				2888	2497	141	65	22	53	423	26	32	70	1	1	141	141	1.08	64128	14	2962157	40.99
GCF_000369405.1	SAMN01828138	1217707	A. sp. ANC 3929	Taxon 21	TX21 01	isolated from patient urine	Czech Republic	CZE	Ostrava	2011		4060	3909	10	60	46	119	449	1	11	65	1	2	10	30	931.33	972646	2	4287739	40.35
GCF_000369805.1	SAMN01828129	1217708	A. sp. NIPH 2100	Taxon 22	TX22 01	isolated from patient wound	France	FRA				3558	3501	1	1	45	128	450	1	18	73	1	2	1	22	1366.99	3929510	1	3929510	40.88
GCF_001056675.1	SAMN03197613	108980	A. ursingii 421_ABAU		ursi 01	isolated from patient in clinic	USA	USA				3291	3179	41	37	33	107	448	2	9	47	1	2	41	48	11.6	167537	8	3515856	40.02
GCF_000368845.1	SAMN01087839	1257043	A. ursingii ANC 3649		ursi 02	isolated from blood of patient	Turkey	TUR	Gluhane	2006		3525	3352	5	97	38	106	448	1	22	70	1	2	5	31	713.3	1991701	1	3825484	39.87
GCF_000368825.1	SAMN01087837	981336	A. ursingii DSM 16037 ~ CIP 107286		ursi 03	isolated from blood of patient	Czech Republic	CZE	Praha	1993		3231	3085	10	83	37	95	435	15	13	64	1	2	10	27	1392.35	609654	2	3535739	40.07
GCF_000949835.1	SAMD00020357	108980	A. ursingii NBRC 110605		ursi 04	isolated from human abscess	Japan	JPN	Ogaki, Gifu			2908	2853	27	9	32	85	446	4	3	51	1	1	27	27	0	262260	6	3165630	40.19
GCF_000369885.1	SAMN01087838	1217716	A. ursingii NIPH 706		ursi 05	isolated from patient blood	Czech Republic	CZE	Pribam	1997		3291	3167	20	57	34	104	448	2	19	68	1	2	20	32	504.12	1982894	1	3510045	40
GCF_000369625.1	SAMN01087857	1217693	A. sp. NIPH 2171	variabilis NIPH 2171T	vari 01	isolated from patient urine	Sweden	SWE	Malmo	1981		3273	3052	7	138	27	79	449	2	14	76	1	2	7	22	587.44	1989557	1	3500761	41.99
GCF_000804305.1	SAMN03254432	1501691	A. sp. YZS-X1-1	A. variabilis	vari 02	isolated from freshwater pond sludge in China	China	CHN	Guangzhou	2014	https://europepmc.org/abstract/med/25676772	3071	2916	79	23	27	80	450	1	4	75	1	1	79	79	0	97146	10	3275774	42.05
GCF_000368385.1	SAMN01828167	1217710	A. sp. NIPH 899	A. variabilis	vari 03	isolated from human eye conjuctiva	Czech Republic	CZE	Sedlcany	1998		3665	3414	32	160	31	85	450	1	13	76	1	2	32	89	1310.82	614567	3	3820119	41.89
GCF_001577485.1	SAMN04497621	52133	A. venetianus JKSF02		vene 01	isolated from river sediment of San Jacinto River	USA	USA	Houston, TX	2014		3293	3165	87	11	44	107	447	2	8	66	1	2	87	88	6.27	209511	6	3463091	38.93
GCF_001584655.1	SAMN03025284	52133	A. venetianus LUH13518		vene 02	isolated from a dung heap	Germany	DEU			https://www.ncbi.nlm.nih.gov/pmc/articles/PMC4763211	3346	3201	93	24	48	98	448	2	15	76	1	1	93	105	0.34	98695	12	3533370	39.17
GCF_001584665.1	SAMN03103718	52133	A. venetianus LUH7437		vene 03	isolated from vegetable market	China	CHN	Hong Kong		https://www.ncbi.nlm.nih.gov/pmc/articles/PMC4763211	3420	3253	90	55	39	102	448	2	8	54	1	1	90	99	0.25	124446	11	3587315	39.03
GCF_000368585.1	SAMN01087854	1191460	A. venetianus RAG-1 ~ CIP 110063		vene 04	isolated from seawater at the beach	Israel	ISR	Tel Baruch	1972		3214	3161	5	14	47	102	447	3	17	68	1	2	5	21	773.57	1939924	1	3458264	39.06
GCF_000308235.1	SAMN02471758	1197884	A. venetianus VE-C3		vene 05	isolated in 1993 (Baldi et al. 1997) from the superficial waters of the former industrialized Marghera Port in the Venice lagoon. This area has been polluted due to oil refineries for decades up to late nineties although, today, it is a dismissed and remediated area.	Italy	ITA	Venice	1993	http://arcaold.unive.it/bitstream/10278/37773/1/FondietlaRESME.pdf	3320	3092	2	135	37	89	427	21	19	76	1	3	2	12	22.63	3358062	1	3544508	39.14
GCF_001575095.1	SAMN04497771	29430	A. haemolyticus JKSF06		vene 06	isolated from river sediment of San Jacinto River	USA	USA	Houston, TX	2014		3267	3177	53	8	49	103	448	2	9	64	1	1	53	53	0	319182	4	3453305	39.05
GCF_000241225.1	SAMD00041787	1071390	A. sp. NBRC 100985		vene 07		Japan	JPN	Yaku Island	2005	http://www.nbrc.nite.go.jp/NBRC2/NBRCCatalogueDetailServlet?ID=NBRC&CAT=00100985	3318	3177	67	5	42	104	442	7	3	60	1	1	67	70	0.09	140040	10	3514963	38.96
GCF_000475335.1	SAMN02345639	1397525	A. sp. COS3	A. venetianus	vene 08	isolated from beach sands contaminated with crude oil discharged from the Deepwater Horizon spill, which were cultivated under aerobic and anaerobic conditions with crude oil as the sole carbon source	USA	USA	Pensacola Beach, FL	2010	https://www.ncbi.nlm.nih.gov/pmc/articles/PMC3868850/	3238	3108	80	28	48	100	448	2	2	63	1	1	80	80	0	159063	8	3433330	39.03
GCF_000369705.1	SAMN01828132	1217706	A. sp. NIPH 2168	A. viviani	vivi 01	isolated from patient (clinical specimen)	Netherlands	NLD	Leiden			3688	3640	3	4	49	130	450	1	21	71	1	2	3	16	1459.2	3343421	1	4084898	41.4

## Sheet: ColumnLegend
refseq_assembly_acc	NCBI RefSeq Assembly Accession
biosample_accession	NCBI BioSample Accession
tax_id	NCBI Taxonomy ID
species_name	NCBI Species Name
additions_and_corrections	Correction in this manuscript
corrected_short_name	Correction short name (first four letters, added number of uniqueness)
comments_on_isolation	Isolations details extracted from database and/or publication
country	country of isolation
iso_alpha3	ISO of country
location	sampling site
year	year of
publication	associated publication
#CDS	number of coding sequences
#CDS_unique	number of unique coding sequences (i.e. identical sequence duplications in the genome are not counted twice)
#CDS_without_protein	number of (predicted) pseudogenes
#CDSproduct_like_transpos	number of coding sequences that contain the substring "transpos" as a proxy of number of transposons
#CDS_Extracellular	number proteins we predicted to be secreted to the extracellular space
#CDS_OuterMembrane	number of proteins we predicted to be localize in the outer membrane
BUSCO_complete	number of BUSCO genes complete
BUSCO_missing	number of missing BUSCO genes
rRNA	number of predicted ribosomal RNA genes
tRNA	number of predicted transfer RNA
tmRNA	number of predicted transfer-messenger RNA
assembly_status	assembly/draft status of the genome (4=Complete; 3=Chromosome; 2=Scaffold; 1=Contig)
scaffold_counts	number of scaffolds
contig_counts	number of contigs (if no contig level available, we split the sequence whenever a stretch of >=100 Ns encountered)
#Ns_per_100kb	number of amiguous bases per 100kb of sequence in the genome
N50	N50 of assembly
L50	L50 of assembly
total_length	total length of assembly
percent_GC	%GC content total
