# Supplementary material for: Evolutionarily stable gene clusters shed light on the common grounds of pathogenicity in the Acinetobacter calcoaceticus-baumannii complex
Source: PLoS Genet. 2022 Jun 2;18(6):e1010020. doi: 10.1371/journal.pgen.1010020 (PMC9162365; doi:10.1371/journal.pgen.1010020)
Supplement: S3 Table — (1) The column header contains the labels of the NCBI RefSeq assembly accession of each genome. Row indices refer to the orthologous group identifier. The matrix fields contain the NCBI RefSeq protein sequence accession if an ortholog was identified and left empty otherwise. (2) List of orthologous groups identifiers constituting the core genome by our definition. These were used for tree reconstruction. (XLSX) [file pgen.1010020.s018.xlsx]

## Sheet: 1_OG_Matrix
OG\Taxon	GCF_000018445.1_ASM1844v1	GCF_000021145.1_ASM2114v1	GCF_000046845.1_ASM4684v1	GCF_000069245.1_ASM6924v1	GCF_000186665.3_ASM18666v4	GCF_000187205.2_ASM18720v4	GCF_000191145.1_ASM19114v1	GCF_000214135.1_ASM21413v1	GCF_000214985.1_gacin10v1.0	GCF_000219275.1_ASM21927v1	GCF_000241225.1_ASM24122v2	GCF_000248355.1_ASM24835v2	GCF_000264725.1_ASM26472v1	GCF_000278625.1_AcbauOIFC137v1.0	GCF_000278665.1_AcbauOIFC143v1.0	GCF_000286595.1_gacin12v1.0	GCF_000292385.1_ASM29238v1	GCF_000301675.1_ASM30167v1	GCF_000301715.1_ASM30171v1	GCF_000301775.1_ASM30177v1	GCF_000308235.1_ASM30823v2	GCF_000313935.1_gacin27v1.0	GCF_000341835.1_ASM34183v1	GCF_000367865.1_Acin_calc_NIPH_13_V1	GCF_000367925.1_Acin_sp_ANC_3994_V1	GCF_000367945.1_Acin_sp_NIPH_809_V1	GCF_000367965.1_Acin_sp_NIPH_236_V1	GCF_000367985.1_Acin_sp_CIP_A165_V1	GCF_000368005.1_Acin_parv_NIPH_1103_V1	GCF_000368025.1_Acin_parv_CIP108168_V1	GCF_000368045.1_Acin_john_CIP_64_6_V1	GCF_000368065.1_Acin_sp_NIPH_973_V1	GCF_000368085.1_Acin_noso_NIPH_2119_V1	GCF_000368145.1_Acin_guil_CIP_63_46_V1	GCF_000368165.1_Acin_lwof_NIPH_715_V1	GCF_000368265.1_Acin_sp_ANC_3789_V1	GCF_000368285.1_Acin_sp_CIP_102159_V1	GCF_000368305.1_Acin_sp_CIP_102129_V1	GCF_000368385.1_Acin_sp_NIPH_899_V1	GCF_000368405.1_Acin_sp_NIPH817_V1	GCF_000368425.1_Acin_sp_CIP_102637_V1	GCF_000368445.1_Acin_sp_CIP_56_2_V1	GCF_000368465.1_Acin_schi_NIPH_900_V1	GCF_000368485.1_Acin_guil_NIPH_991_V1	GCF_000368565.1_Acin_gern_CIP_107464_V1	GCF_000368585.1_Acin_vene_CIP_110063_V1	GCF_000368625.1_Acin_schi_CIP107287_V1	GCF_000368645.1_Acin_bris_ANC_4119_V1	GCF_000368665.1_Acin_grim_CIP_107470_V1
OG1			WP_004921974.1												WP_002016208.1
OG2						WP_000992032.1
OG3
OG4
OG5									WP_002012739.1																WP_004649223.1																						WP_004893737.1
OG6								WP_010112792.1
OG7	WP_001013738.1																																WP_004708332.1
OG8	WP_000250966.1	WP_000250933.1		WP_000250932.1		WP_000250959.1	YP_004996375.1		WP_000250946.1					WP_000250946.1				WP_017391781.1				WP_081400226.1		WP_004643840.1
OG9																																							WP_004788183.1
OG10																														WP_004681828.1							WP_004756146.1		WP_004783686.1		WP_004798181.1
OG11							YP_004995475.1																			WP_004653203.1
OG12																	WP_025465192.1																							WP_004793643.1
OG13												WP_004646873.1													WP_004649366.1																			WP_004822022.1
OG14
OG15
OG16
OG17	WP_079255246.1					WP_014702596.1																WP_081400166.1
OG18
OG19
OG20												WP_004646168.1													WP_004649228.1				WP_081398897.1					WP_004721811.1
OG21																	WP_019459129.1	WP_017390686.1		WP_017398120.1		WP_009391252.1		WP_004642794.1								WP_004701679.1	WP_004708808.1							WP_004792430.1
OG22	WP_001039234.1		WP_004929208.1			WP_001039238.1	YP_004995536.1																			WP_004652861.1														WP_004793837.1
OG23															WP_001283523.1									WP_004643726.1		WP_004653803.1
OG24	WP_001018918.1					WP_001018915.1
OG25														WP_002015134.1	WP_002015134.1
OG26	WP_001045628.1					WP_001045627.1					WP_007483620.1			WP_001045598.1						WP_017398194.1													WP_004710034.1											WP_004819358.1
OG27																																									WP_004798980.1			WP_004822986.1
OG28							YP_004996408.1
OG29																									WP_004650785.1		WP_004662631.1
OG30															WP_002015586.1																			WP_004724875.1								WP_004807125.1
OG31											WP_007484245.1
OG32
OG33									WP_079264281.1		WP_007483029.1												WP_017480480.1	WP_035361172.1		WP_004651919.1	WP_081399791.1						WP_080631594.1							WP_004790435.1		WP_004801618.1				WP_004878270.1
OG34						WP_000896671.1
OG35																																														WP_004880372.1
OG36
OG37																				WP_017398254.1												WP_004700345.1	WP_004710598.1	WP_004720114.1
OG38																												WP_004668061.1
OG39																					WP_019384251.1								WP_004676003.1									WP_004762547.1
OG40																							WP_017481518.1	WP_004642975.1																WP_004793379.1
OG41											WP_007479599.1																															WP_004804164.1				WP_004877570.1
OG42																																										WP_004801465.1
OG43																					WP_019383606.1				WP_004649232.1										WP_004733263.1			WP_004758935.1	WP_004780001.1				WP_004812039.1
OG44	WP_000015582.1	WP_000081475.1				WP_000015582.1			WP_000081475.1					WP_000081475.1			WP_019456537.1	WP_017390361.1		WP_017398201.1				WP_004642319.1		WP_004654932.1								WP_004717655.1								WP_004805347.1		WP_004823476.1	WP_004866583.1
OG45												WP_023278690.1																																WP_004818856.1
OG46	WP_000658903.1	WP_000658892.1	WP_004922362.1	WP_000658892.1	WP_000658880.1	WP_000658903.1	YP_004996531.1	WP_010114181.1	WP_000658905.1	WP_010326243.1	WP_007482461.1	WP_004645840.1	WP_008307513.1	WP_000658905.1	WP_000658895.1	WP_005406586.1	WP_019457552.1	WP_017392492.1	WP_017396543.1	WP_016804664.1	WP_019383789.1	WP_009389610.1		WP_004639005.1	WP_004648142.1	WP_004652352.1	WP_004664653.1	WP_004669423.1	WP_004678258.1	WP_004681655.1	WP_004694487.1	WP_004705777.1	WP_004712090.1	WP_004723796.1	WP_004731992.1	WP_004750730.1	WP_004756034.1	WP_004760863.1	WP_004784979.1	WP_004789273.1	WP_004798318.1	WP_004802935.1	WP_004814767.1	WP_004817694.1	WP_004857240.1	WP_004877159.1	WP_004891784.1	WP_004901849.1	WP_004908732.1
OG47																																																	WP_004909825.1
OG48																	WP_019459208.1						WP_017481124.1
OG49											WP_007481002.1																																WP_004809188.1
OG50																													WP_004678904.1
OG51					WP_000046540.1																																			WP_004793703.1
OG52	WP_001040882.1	WP_001040891.1				WP_001040882.1											WP_019458218.1			WP_016804577.1													WP_004709943.1	WP_004721404.1										WP_004820586.1
OG53		WP_001985953.1		WP_001985953.1																				WP_004641879.1										WP_004720233.1										WP_004821723.1
OG54																													WP_004677519.1					WP_004725530.1												WP_004878313.1
OG55															WP_000994923.1
OG56				WP_000653919.1																			WP_000653919.1															WP_004759015.1				WP_004805294.1	WP_004811058.1
OG57	WP_001179642.1				WP_079378778.1	WP_001179642.1			WP_001179629.1					WP_001179629.1
OG58
OG59															WP_001034064.1																														WP_004870300.1
OG60																																															WP_004894678.1
OG61
OG62*		WP_000852508.1	WP_004928294.1	WP_000852507.1	WP_000852530.1	WP_000852511.1	YP_004995886.1	WP_010111435.1	WP_000852522.1	WP_010327010.1	WP_007482045.1	WP_004645378.1	WP_008304140.1	WP_000852522.1	WP_000852505.1	WP_005405623.1	WP_019458317.1	WP_017392093.1	WP_008941042.1	WP_017398360.1	WP_019384714.1	WP_034678550.1	WP_017480859.1	WP_004643284.1	WP_004648868.1	WP_004653964.1	WP_004661855.1	WP_004670707.1	WP_004677670.1	WP_004680852.1	WP_004696510.1	WP_004700893.1	WP_004708113.1	WP_004720987.1	WP_004731420.1	WP_004752794.1	WP_004758155.1	WP_004759980.1	WP_004783816.1	WP_004791526.1	WP_004798924.1	WP_004806473.1	WP_004815750.1	WP_004821107.1	WP_004861000.1	WP_004880040.1	WP_004892977.1	WP_004901148.1	WP_004911740.1
OG63																												WP_004668058.1
OG64*	WP_000551075.1	WP_000551071.1	WP_004923740.1	WP_000551071.1	WP_000551066.1	WP_000551067.1	YP_004996921.1	WP_010111757.1	WP_000551066.1	WP_010327646.1	WP_004877823.1	WP_004644959.1	WP_008303193.1	WP_000551066.1	WP_000551067.1	WP_005024221.1	WP_019457869.1	WP_005038283.1	WP_008941140.1	WP_004711668.1	WP_019385512.1	WP_009391968.1	WP_017481726.1	WP_004639719.1	WP_099049324.1	WP_004657431.1	WP_004660163.1	WP_004673201.1	WP_004678774.1	WP_004683402.1	WP_004691491.1	WP_004705201.1	WP_004711668.1	WP_004725439.1	WP_004732436.1	WP_004754539.1	WP_004757000.1	WP_004760528.1	WP_004787112.1	WP_004789803.1	WP_004797669.1	WP_004803917.1	WP_004809999.1	WP_004816675.1	WP_020846738.1	WP_004877823.1	WP_004896268.1	WP_004899026.1	WP_004909610.1
OG65
OG66
OG67		WP_000046580.1		WP_000046567.1	WP_000046579.1	WP_000046573.1								WP_000046566.1										WP_004642159.1															WP_004784357.1				WP_004815283.1
OG68								WP_010115759.1				WP_004645293.1			WP_000994706.1
OG69			WP_004923840.1																WP_008941161.1							WP_004657494.1		WP_004673139.1														WP_004803979.1
OG70																							WP_017481769.1
OG71																																		WP_004726916.1
OG72
OG73																							WP_025468356.1											WP_004721850.1										WP_004820183.1
OG74												WP_004646461.1				WP_005406076.1																															WP_004893894.1
OG75																		WP_017392351.1
OG76															WP_000046515.1							WP_009391475.1									WP_004695959.1			WP_004720090.1						WP_004791125.1
OG77*	WP_001088720.1	WP_001088712.1	WP_004920400.1	WP_001088712.1	WP_001088732.1	WP_002000661.1	YP_004997535.1	WP_010111793.1	WP_001088714.1	WP_010325787.1	WP_007480089.1	WP_004647338.1	WP_004813488.1	WP_001088714.1	WP_085944017.1	WP_005405768.1	WP_081400282.1	WP_080593006.1	WP_005088041.1	WP_080593595.1	WP_019385800.1	WP_081400202.1	WP_080612977.1	WP_080632126.1	WP_004649997.1	WP_004656168.1	WP_004659230.1	WP_004668417.1	WP_004674448.1	WP_004680675.1	WP_004692673.1	WP_081401248.1	WP_080631660.1	WP_004725508.1	WP_004729349.1	WP_004749821.1	WP_004756256.1	WP_004762246.1	WP_004781725.1	WP_081399707.1	WP_004800242.1	WP_004802362.1	WP_004813488.1	WP_004816735.1	WP_004869783.1	WP_004876532.1	WP_004890488.1	WP_004902393.1	WP_004916783.1
OG78																											WP_004662944.1
OG79	WP_000768964.1	WP_000768943.1		WP_000768943.1	WP_000768961.1	WP_085916957.1	YP_004996899.1	WP_010113428.1	WP_000768953.1		WP_007480680.1	WP_004644982.1	WP_008303103.1	WP_000768953.1	WP_085943975.1			WP_080592956.1		WP_100222399.1		WP_081400155.1	WP_080612952.1	WP_051064723.1		WP_004657480.1	WP_004660199.1						WP_004711688.1			WP_004754444.1		WP_004760555.1		WP_081399462.1		WP_004803967.1	WP_004809944.1	WP_004818645.1		WP_004877783.1
OG80*	WP_000653927.1	WP_000653927.1	WP_026056991.1	WP_000653927.1	WP_000653927.1	WP_000653927.1	YP_004997462.1	WP_010114068.1	WP_000653927.1	WP_010325734.1	WP_007480162.1	WP_004278609.1	WP_004813557.1	WP_000653927.1	WP_000653927.1	WP_005405985.1	WP_019456804.1	WP_017391399.1	WP_004637644.1	WP_016804566.1	WP_007480162.1	WP_009393136.1	WP_002114988.1	WP_003654505.1	WP_004650650.1	WP_004656284.1	WP_004659346.1	WP_004668274.1	WP_004674347.1	WP_004680735.1	WP_004692765.1	WP_004699163.1	WP_002053534.1	WP_004718473.1	WP_004278609.1	WP_034425647.1	WP_004680735.1	WP_004762321.1	WP_004781676.1	WP_013199106.1	WP_004800305.1	WP_004802235.1	WP_004813557.1	WP_004718473.1	WP_004868033.1	WP_004876420.1	WP_004890573.1	WP_004902487.1	WP_004916929.1
OG81																																							WP_004780831.1				WP_004811557.1						WP_004907666.1
OG82																	WP_019457853.1		WP_008941158.1						WP_004650570.1				WP_004678730.1	WP_004683377.1	WP_004691459.1	WP_004705235.1									WP_004797610.1				WP_051069899.1			WP_004899143.1
OG83									WP_000046564.1													WP_009389177.1
OG84*	WP_000331899.1	WP_000331899.1	WP_011182019.1	WP_000331899.1	WP_000331899.1	WP_000331899.1		WP_010114066.1	WP_000331899.1	WP_010325733.1	WP_007480163.1	WP_004278610.1	WP_008306739.1	WP_000331899.1	WP_000331899.1	WP_005405978.1	WP_004699165.1	WP_005037255.1	WP_004637643.1	WP_002156925.1	WP_019385843.1	WP_009392999.1	WP_017481936.1	WP_004640747.1	WP_004650651.1	WP_004656286.1	WP_004659349.1	WP_004668270.1	WP_004674346.1	WP_004680736.1	WP_004692766.1	WP_004699165.1	WP_004710883.1	WP_004718475.1	WP_004729307.1	WP_004749882.1	WP_004680736.1	WP_004674346.1	WP_004781674.1	WP_004795100.1	WP_004680736.1	WP_004802234.1	WP_004813559.1	WP_004718475.1	WP_004868035.1	WP_004876418.1	WP_004890577.1	WP_004902489.1	WP_004916931.1
OG85																		WP_017390831.1
OG86																					WP_019385498.1													WP_004718288.1					WP_034590251.1								WP_004896226.1		WP_004909558.1
OG87	WP_001071463.1	WP_001071462.1	WP_004923614.1	WP_001071464.1	WP_001071454.1	WP_001071463.1			WP_001071482.1					WP_001071482.1	WP_001071452.1		WP_025465035.1	WP_017391792.1		WP_017394273.1		WP_009393528.1				WP_004654785.1	WP_004658964.1						WP_004707382.1							WP_004790518.1		WP_004805505.1
OG88*	WP_000931785.1	WP_000931798.1	WP_004927568.1	WP_000931798.1	WP_000931788.1	WP_000931785.1	YP_004994726.1		WP_000931807.1	WP_010327085.1	WP_007482794.1	WP_004645497.1	WP_034592320.1	WP_000931807.1	WP_000931783.1	WP_005406303.1	WP_019457439.1	WP_017390228.1	WP_008941009.1	WP_016805483.1	WP_019384664.1	WP_009386624.1	WP_005802660.1	WP_004642033.1	WP_004648719.1	WP_004654047.1	WP_004662560.1	WP_004670667.1	WP_004679692.1	WP_004682333.1	WP_017397179.1	WP_004702738.1	WP_004709813.1	WP_004721822.1	WP_034618976.1	WP_004752534.1	WP_004682333.1	WP_004761283.1	WP_004784040.1	WP_004793624.1	WP_004799283.1	WP_004806368.1	WP_034425037.1	WP_004820211.1	WP_004861616.1	WP_004880157.1	WP_034429645.1	WP_004901369.1	WP_004915147.1
OG89
OG90																WP_005406113.1
OG91	WP_001060982.1	WP_001060991.1		WP_001060991.1	WP_001060965.1	WP_001060965.1	YP_004997310.1								WP_001060985.1		WP_019457976.1	WP_017391537.1		WP_016803514.1		WP_009387484.1	WP_017482321.1	WP_004640492.1								WP_004705979.1	WP_004711087.1							WP_004795343.1
OG92																											WP_004663723.1
OG93
OG94																			WP_008942502.1	WP_016804490.1							WP_004662887.1																		WP_004861169.1		WP_004891653.1
OG95																																WP_004703697.1		WP_004723896.1		WP_004755193.1						WP_004804638.1
OG96
OG97	WP_000191304.1					WP_000191304.1				WP_010326065.1																							WP_004710604.1											WP_004817426.1	WP_004859287.1
OG98	WP_000556915.1	WP_000556921.1	WP_004928993.1	WP_000556921.1		WP_000556914.1	YP_004994915.1		WP_000556907.1	WP_010326719.1	WP_007481636.1			WP_000556907.1	WP_000556924.1		WP_019457582.1	WP_017390377.1	WP_008941711.1	WP_017398209.1	WP_019383972.1			WP_004642334.1	WP_004649012.1	WP_004654751.1					WP_004693093.1	WP_004702460.1	WP_004709551.1	WP_004723552.1					WP_004785884.1	WP_004793190.1		WP_004805527.1	WP_004809266.1	WP_004823595.1	WP_004870311.1		WP_004894646.1		WP_004913768.1
OG99																	WP_019458147.1
OG100*	WP_000471081.1	WP_000471070.1	WP_004928805.1	WP_000471070.1	WP_000471069.1	WP_000471081.1	YP_004996287.1	WP_010115359.1	WP_000471071.1	WP_010326417.1	WP_007481501.1	WP_004645657.1	WP_008303697.1	WP_000471071.1	WP_000471071.1	WP_005406641.1	WP_019457275.1	WP_017391837.1	WP_008941769.1	WP_016803983.1	WP_019384040.1	WP_009393558.1	WP_017480561.1	WP_004643691.1	WP_004648350.1	WP_004654582.1	WP_004661177.1	WP_004668909.1	WP_004676855.1	WP_004682674.1	WP_004693857.1	WP_004699904.1	WP_004707500.1	WP_016539648.1	WP_004731721.1	WP_004751442.1	WP_004757669.1	WP_004761611.1	WP_004784584.1	WP_004790674.1	WP_004799512.1	WP_004805681.1	WP_004815130.1	WP_004822647.1	WP_004866759.1	WP_004878492.1	WP_004892203.1	WP_004900386.1	WP_004913554.1
OG101																																							WP_004784334.1
OG102																					WP_019384241.1
OG103	WP_000025574.1																										WP_004661761.1						WP_000025568.1													WP_004879078.1
OG104																					WP_019383655.1																	WP_004761049.1
OG105								WP_010115196.1																					WP_004678117.1	WP_004681291.1				WP_004723661.1			WP_004681291.1	WP_004759573.1			WP_004798604.1			WP_004817570.1					WP_004912458.1
OG106																											WP_004660060.1
OG107	WP_001094964.1	WP_001094968.1	WP_004924946.1	WP_001094968.1	WP_015451510.1	WP_085917003.1	YP_004995185.1	WP_010111724.1	WP_001094964.1	WP_029575035.1	WP_007482370.1		WP_008305252.1	WP_001094964.1	WP_085946746.1	WP_005405489.1	WP_081400436.1	WP_080592910.1	WP_008941509.1	WP_080593632.1	WP_019384312.1	WP_081399971.1	WP_080612999.1	WP_080632059.1	WP_004651772.1	WP_004653131.1	WP_004662460.1	WP_004670815.1			WP_004696987.1	WP_081401292.1	WP_080631550.1	WP_004719866.1	WP_004279834.1	WP_034425820.1			WP_004786086.1	WP_081399525.1		WP_004807696.1	WP_004812713.1	WP_004821917.1	WP_004865998.1	WP_004879182.1	WP_004894471.1	WP_035365340.1	WP_004915401.1
OG108*	WP_000511247.1	WP_000511233.1	WP_004920403.1	WP_000511233.1	WP_000511245.1	WP_000511247.1	YP_004997533.1	WP_010111791.1	WP_000511252.1	WP_010325786.1	WP_007480091.1	WP_004647336.1	WP_008303888.1	WP_000511252.1	WP_000511234.1	WP_005405813.1	WP_019456890.1	WP_017391363.1	WP_008942296.1	WP_016803962.1	WP_019385801.1	WP_009392976.1	WP_017481962.1	WP_004640886.1	WP_004649999.1	WP_004656169.1	WP_004659233.1	WP_004668414.1	WP_004674447.1	WP_004680677.1	WP_004692674.1	WP_004699031.1	WP_004710794.1	WP_004725506.1	WP_004729346.1	WP_004749822.1	WP_004756258.1	WP_004762247.1	WP_004781724.1	WP_004794972.1	WP_004800244.1	WP_004802361.1	WP_004813490.1	WP_004816734.1	WP_004869786.1	WP_004876531.1	WP_004890492.1	WP_004902395.1	WP_004916786.1
OG109	WP_000470118.1					WP_000470118.1
OG110								WP_010111359.1
OG111														WP_000871698.1	WP_000871697.1
OG112
OG113	WP_000256253.1	WP_000256252.1		WP_000256252.1	WP_000256264.1	WP_000256264.1	YP_004997311.1		WP_000260288.1					WP_000260288.1	WP_000256258.1		WP_019457977.1	WP_017391536.1		WP_016803513.1		WP_034677374.1	WP_017482320.1	WP_004640494.1								WP_004705978.1	WP_004711085.1							WP_004795341.1
OG114
OG115*	WP_000105333.1	WP_000105326.1	WP_004921699.1	WP_000105326.1	WP_000105317.1	WP_000105333.1	YP_004994519.1	WP_010117028.1	WP_000105335.1	WP_005399886.1	WP_007481585.1	WP_004646256.1	WP_008304764.1	WP_000105335.1	WP_000105326.1	WP_005406712.1	WP_019456969.1	WP_017391707.1	WP_008941728.1	WP_006581215.1	WP_019383995.1	WP_009386609.1	WP_005802991.1	WP_004641762.1	WP_004648191.1	WP_004654692.1	WP_004661070.1	WP_004668973.1	WP_004676753.1	WP_004682718.1	WP_004694405.1	WP_004703133.1	WP_004710100.1	WP_004722800.1	WP_004730314.1	WP_004753179.1	WP_004757611.1	WP_004761685.1	WP_004783045.1	WP_004794005.1	WP_004799596.1	WP_004805565.1	WP_004810909.1	WP_004819356.1	WP_004857105.1	WP_004878431.1	WP_004893436.1	WP_004903836.1	WP_004913697.1
OG116																													WP_004676009.1												WP_004799841.1			WP_004821529.1		WP_004879538.1
OG117								WP_010112800.1				WP_004646862.1	WP_008303768.1												WP_004649375.1																			WP_004822038.1
OG118	WP_000698785.1	WP_000698791.1	WP_004922038.1	WP_000698791.1	WP_000698810.1	WP_000698785.1	YP_004994431.1	WP_010115416.1	WP_000698792.1	WP_010326023.1		WP_004646140.1		WP_000698792.1	WP_000698789.1	WP_005406803.1	WP_019456820.1	WP_017391776.1	WP_008940860.1	WP_016804432.1	WP_019385002.1	WP_009390497.1	WP_005803125.1	WP_004641666.1	WP_004648051.1	WP_004655136.1	WP_004663422.1	WP_004670162.1	WP_004676614.1	WP_004682781.1	WP_004694855.1	WP_004703280.1	WP_004710224.1	WP_004722720.1	WP_004730556.1	WP_004753938.1	WP_004757401.1	WP_004761787.1	WP_004783226.1	WP_004794113.1	WP_004799669.1	WP_004805198.1	WP_004811115.1	WP_004819415.1	WP_004862867.1	WP_004881034.1	WP_004811115.1	WP_004903183.1	WP_004913893.1
OG119
OG120				WP_001021844.1				WP_010116441.1													WP_019383579.1		WP_002120185.1															WP_004758928.1
OG121																								WP_004641903.1
OG122
OG123	WP_000475274.1	WP_000475282.1			WP_000475280.1	WP_000475274.1	YP_004994881.1		WP_000475271.1	WP_010326666.1	WP_007482091.1	WP_016807119.1	WP_008307322.1	WP_000475271.1	WP_000475266.1		WP_019457565.1	WP_017390350.1	WP_008942415.1	WP_016804610.1	WP_019384684.1	WP_009388813.1	WP_017481481.1	WP_004642304.1		WP_004654010.1	WP_004662523.1	WP_004671187.1		WP_004680876.1	WP_004693213.1	WP_004702503.1	WP_004709581.1	WP_004724673.1	WP_004731069.1		WP_004680876.1	WP_004759954.1		WP_004793233.1		WP_004806407.1	WP_004809414.1	WP_004822757.1	WP_004866619.1	WP_004880104.1	WP_004894911.1	WP_004898501.1
OG124																																						WP_004759558.1
OG125								WP_010112556.1		WP_010327364.1	WP_007483122.1	WP_004646346.1							WP_005090468.1		WP_019384548.1					WP_004653588.1	WP_004662212.1	WP_004671224.1	WP_004677387.1	WP_004682018.1	WP_004695354.1			WP_004721036.1	WP_004279501.1		WP_004682018.1	WP_004760094.1			WP_004799077.1	WP_004806875.1							WP_004911261.1
OG126	WP_001160989.1	WP_001160989.1	WP_004927539.1	WP_001160989.1	WP_001160980.1	WP_001160989.1	YP_004995114.1	WP_010116501.1	WP_001160984.1	WP_010327056.1	WP_007483539.1	WP_004646691.1	WP_004812611.1	WP_001160984.1	WP_001160984.1	WP_005406261.1	WP_019458917.1	WP_017390496.1	WP_008941295.1	WP_016805247.1	WP_019384201.1	WP_009388189.1	WP_017481628.1	WP_004642530.1	WP_004651703.1	WP_004653043.1	WP_004661551.1	WP_004671496.1	WP_004677903.1	WP_004681010.1	WP_004696369.1	WP_004702195.1	WP_004709245.1	WP_004719292.1	WP_004729858.1	WP_004752335.1	WP_004681010.1	WP_004759821.1	WP_004786202.1	WP_004792896.1	WP_004798781.1	WP_004807867.1	WP_004812611.1	WP_004822504.1	WP_004866500.1	WP_004878822.1	WP_004894359.1	WP_004904978.1	WP_004911866.1
OG127											WP_007479876.1																							WP_004724449.1								WP_004805083.1						WP_004904455.1
OG128							YP_004995769.1										WP_019458657.1						WP_017480938.1	WP_004643149.1								WP_004701003.1	WP_004708194.1							WP_004791776.1				WP_004820574.1
OG129																WP_034429179.1
OG130				WP_001098044.1				WP_010116439.1													WP_019383580.1		WP_001098044.1																				WP_004811069.1
OG131
OG132																															WP_004693702.1																	WP_004904453.1
OG133			WP_004928481.1																								WP_004662980.1									WP_004752523.1									WP_004863340.1
OG134						WP_000246490.1														WP_017398252.1											WP_004694090.1
OG135
OG136	WP_001089744.1	WP_001089740.1	WP_041839111.1	WP_001089740.1	WP_001089745.1	WP_001089744.1	YP_004997036.1	WP_010112377.1	WP_002012896.1		WP_007478630.1	WP_004729193.1	WP_008305709.1	WP_001089740.1	WP_001089744.1	WP_034429157.1	WP_019458509.1	WP_017391031.1	WP_008942432.1	WP_004884881.1		WP_009391863.1	WP_017481801.1	WP_017390125.1	WP_004650745.1	WP_004656469.1	WP_034602102.1	WP_004668134.1	WP_035327627.1	WP_004680031.1	WP_026056409.1	WP_004704981.1	WP_004711516.1	WP_004725224.1	WP_004729193.1	WP_004749971.1	WP_004756613.1	WP_034432020.1	WP_004781533.1	WP_034596099.1	WP_004798073.1	WP_004802014.1	WP_004813693.1	WP_034612729.1	WP_004869990.1	WP_017196906.1	WP_004890699.1	WP_004902636.1	WP_020899656.1
OG137																																													WP_004861885.1
OG138																										WP_004652035.1																WP_004801454.1
OG139																					WP_019384231.1
OG140		WP_000935013.1		WP_000935010.1					WP_000935009.1					WP_000935009.1			WP_019456538.1									WP_004654934.1					WP_017397067.1											WP_004805346.1
OG141																																				WP_004749589.1												WP_004898309.1
OG142	WP_001017546.1	WP_001017562.1		WP_001017562.1	WP_001017558.1	WP_001017546.1	YP_004995013.1	WP_010111587.1	WP_001017557.1	WP_010326696.1	WP_007483202.1			WP_001017557.1	WP_001017554.1	WP_005407358.1	WP_019457648.1	WP_017390423.1	WP_008941397.1	WP_017398221.1	WP_019384585.1	WP_009390990.1	WP_017481553.1	WP_004642409.1	WP_004649043.1	WP_004652881.1		WP_004671151.1				WP_004702349.1	WP_004709417.1							WP_004793072.1		WP_004808127.1				WP_004879580.1			WP_004911156.1
OG143*	WP_000827306.1	WP_000827305.1	WP_004920302.1	WP_000827305.1	WP_000827310.1	WP_000827306.1	YP_004997578.1	WP_010113361.1	WP_000827315.1	WP_010325822.1	WP_034604427.1	WP_004647360.1	WP_008305496.1	WP_000827315.1	WP_000827322.1	WP_005406021.1	WP_019458011.1	WP_017391339.1	WP_004637770.1	WP_016803650.1	WP_019385762.1	WP_009393258.1	WP_017481995.1	WP_004640956.1	WP_004649947.1	WP_004656080.1	WP_081399776.1	WP_004668488.1	WP_004674504.1	WP_004680609.1	WP_004692577.1	WP_004698942.1	WP_004710743.1	WP_004718158.1	WP_004729400.1	WP_004754364.1	WP_004680609.1	WP_004762204.1	WP_004781805.1	WP_004794887.1	WP_004800202.1	WP_004802450.1	WP_004813384.1	WP_004818742.1	WP_004867618.1	WP_004876624.1	WP_004890383.1		WP_004916656.1
OG144								WP_010111355.1
OG145	WP_024432549.1	WP_000115398.1	WP_004928507.1	WP_000115398.1	WP_001133336.1	WP_000115408.1	YP_004995044.1		WP_000115392.1					WP_000115392.1	WP_000115395.1		WP_019458858.1	WP_026056087.1		WP_017398226.1		WP_034677631.1	WP_017481570.1	WP_035360884.1								WP_004702318.1	WP_004709364.1			WP_004754654.1	WP_004756680.1			WP_004793026.1	WP_004756680.1		WP_004813831.1				WP_004890849.1	WP_004898922.1
OG146*	WP_001239984.1	WP_001239986.1	WP_004922209.1	WP_001239986.1	WP_001239982.1	WP_001239984.1	YP_004994336.1	WP_010116037.1	WP_001239981.1	WP_010327399.1	WP_007481066.1	WP_004646074.1	WP_005221056.1	WP_001239981.1	WP_001239993.1	WP_005406695.1	WP_019457051.1	WP_017392295.1	WP_008941839.1	WP_016804231.1	WP_019385074.1	WP_009393743.1	WP_017481304.1	WP_004641537.1	WP_004650989.1	WP_004655343.1	WP_004663649.1	WP_004669915.1	WP_004675033.1	WP_004682899.1	WP_004695259.1	WP_004703420.1	WP_004710332.1	WP_004724047.1	WP_004730658.1	WP_004750776.1	WP_004757320.1	WP_004761864.1	WP_004783345.1	WP_004794248.1	WP_004799771.1	WP_004804880.1	WP_004811222.1	WP_004817808.1	WP_004867244.1	WP_004881214.1	WP_004811222.1	WP_004901798.1	WP_004914132.1
OG147																				WP_017398189.1						WP_004654328.1								WP_004721405.1								WP_004806088.1		WP_004820584.1	WP_004856682.1
OG148			WP_004927684.1												WP_000002826.1
OG149																																																	WP_004913022.1
OG150*	WP_000487587.1	WP_000487567.1	WP_026056963.1	WP_000487567.1	WP_000487573.1	WP_000487587.1	YP_004995262.1	WP_010114764.1	WP_000487582.1	WP_010326792.1	WP_034604632.1	WP_004646759.1	WP_008305243.1	WP_000487582.1	WP_000487584.1	WP_005405539.1	WP_019459026.1	WP_017390588.1	WP_008941314.1	WP_017398265.1	WP_019384151.1	WP_009387108.1	WP_017482251.1	WP_004642668.1	WP_004651778.1	WP_004652969.1	WP_034601229.1	WP_081398958.1	WP_004677867.1	WP_004680970.1	WP_026056431.1	WP_004701927.1	WP_004709054.1	WP_016539449.1	WP_004729822.1	WP_034426208.1	WP_004758247.1	WP_004759859.1	WP_004786075.1	WP_004792659.1	WP_004798829.1	WP_032865037.1	WP_004812726.1	WP_035370972.1	WP_004865783.1	WP_017196631.1	WP_004894484.1	WP_035365319.1	WP_004912056.1
OG151	WP_000038711.1					WP_000038711.1																						WP_004668056.1
OG152					WP_000259334.1																					WP_004655094.1
OG153																					WP_019384245.1																						WP_004811070.1
OG154						WP_000931856.1
OG155					WP_000590491.1				WP_000590484.1					WP_000590484.1								WP_009390414.1		WP_004642165.1																WP_004793696.1
OG156*	WP_000277826.1	WP_000277832.1	WP_004921439.1	WP_000277832.1	WP_000277816.1	WP_000277826.1	YP_004994605.1	WP_010112505.1	WP_000277819.1	WP_010326357.1	WP_007483572.1	WP_004646367.1	WP_008306325.1	WP_000277819.1	WP_000277830.1		WP_019458253.1	WP_017391654.1	WP_005091042.1	WP_004709980.1	WP_019384968.1	WP_009390421.1	WP_005802874.1	WP_004641869.1	WP_004651405.1	WP_004652630.1	WP_004663143.1	WP_004670505.1	WP_004678082.1	WP_004681264.1	WP_004694043.1	WP_004702987.1	WP_004709980.1	WP_004722045.1	WP_004279530.1	WP_004753464.1	WP_004681264.1	WP_004759606.1	WP_004782854.1	WP_004793899.1	WP_004798631.1	WP_004808572.1	WP_004810688.1	WP_004819988.1	WP_004863836.1	WP_004880803.1	WP_004893656.1	WP_004903630.1	WP_004912387.1
OG157															WP_000064546.1			WP_017392342.1	WP_017396790.1									WP_004668589.1	WP_004677252.1			WP_004703531.1												WP_004817344.1
OG158																										WP_004653627.1
OG159		WP_000637362.1		WP_000637362.1											WP_000498209.1						WP_004907051.1					WP_032812312.1				WP_004681367.1							WP_004755839.1	WP_004758714.1			WP_004798544.1	WP_032864834.1					WP_004895766.1		WP_004907051.1
OG160	WP_000598554.1	WP_000598528.1				WP_000598554.1			WP_000598543.1					WP_000598543.1
OG161
OG162
OG163
OG164								WP_029574690.1		WP_029574915.1											WP_019384917.1							WP_004668052.1	WP_004674111.1		WP_004684345.1			WP_004724126.1		WP_004754659.1			WP_004780573.1					WP_004817887.1	WP_004871326.1			WP_004898915.1	WP_004907130.1
OG165
OG166																													WP_004676618.1	WP_004682777.1		WP_004703274.1					WP_004757406.1	WP_004761778.1			WP_004799662.1								WP_004913882.1
OG167							YP_004995559.1																	WP_004642937.1
OG168
OG169	WP_000898330.1	WP_000898344.1	WP_004930581.1	WP_000898344.1	WP_000898350.1	WP_000898324.1	YP_004997103.1		WP_000898339.1					WP_000898339.1	WP_000898354.1			WP_017391068.1		WP_080593657.1			WP_080612946.1	WP_004640051.1		WP_004657078.1		WP_004673524.1					WP_080631577.1							WP_004790110.1		WP_004803523.1			WP_004860733.1				WP_004910046.1
OG170
OG171																					WP_019384240.1
OG172					WP_000590472.1
OG173								WP_010111318.1
OG174				WP_000598522.1
OG175																										WP_004654889.1																WP_004805376.1
OG176																																													WP_004859548.1
OG177																																														WP_004877058.1
OG178																																									WP_004798978.1			WP_004822987.1
OG179
OG180
OG181																																													WP_004866778.1				WP_004911010.1
OG182														WP_000255072.1	WP_000255072.1																																		WP_004907728.1
OG183
OG184						WP_000580588.1									WP_000953856.1																																WP_004895554.1
OG185			WP_004923541.1					WP_010116910.1	WP_001255718.1					WP_001255718.1			WP_019456809.1				WP_019383849.1							WP_004669004.1									WP_004757478.1												WP_035336193.1
OG186																																				WP_004749595.1												WP_004898315.1
OG187																												WP_004668043.1		WP_004681111.1	WP_004684352.1						WP_004758312.1								WP_004858420.1
OG188
OG189				WP_000264435.1																WP_016804594.1	WP_019383568.1	WP_006582679.1	WP_002120188.1				WP_004658355.1					WP_004704346.1		WP_001169437.1					WP_002046149.1	WP_004795946.1
OG190																					WP_004907120.1																												WP_004907120.1
OG191			WP_004929194.1																																	WP_004749319.1
OG192			WP_004929195.1																																	WP_004749320.1
OG193
OG194																													WP_004676037.1																WP_042073572.1
OG195		WP_000368993.1							WP_000368993.1					WP_000368993.1
OG196*	WP_001126298.1	WP_001126293.1	WP_004929344.1	WP_001126293.1	WP_001126293.1	WP_001126297.1	YP_004996397.1	WP_010113866.1	WP_001126293.1	WP_010327274.1	WP_004878281.1	WP_004645763.1	WP_008305092.1	WP_001126293.1	WP_001126293.1	WP_005406162.1	WP_019456570.1	WP_003650067.1	WP_008941573.1	WP_004707343.1		WP_009392205.1	WP_005067595.1	WP_003650067.1	WP_004648230.1	WP_004651929.1	WP_004660797.1	WP_004669153.1	WP_004676648.1	WP_004682764.1	WP_004695601.1	WP_004699623.1	WP_004707343.1	WP_004717334.1	WP_004280576.1	WP_004753526.1	WP_004757564.1	WP_004761749.1	WP_004784808.1	WP_004790453.1	WP_004799645.1	WP_004801603.1	WP_004814930.1	WP_004823231.1	WP_004858904.1	WP_004878281.1	WP_004814930.1	WP_004903578.1	WP_004908293.1
OG197																				WP_016804657.1										WP_004683238.1							WP_004757106.1	WP_004760679.1			WP_004797335.1
OG198											WP_081399771.1														WP_099049320.1	WP_004652604.1								WP_081401066.1								WP_032865202.1		WP_004818208.1		WP_004880854.1
OG199		WP_000192634.1		WP_000192634.1											WP_000097769.1
OG200		WP_000482855.1				WP_000482875.1			WP_000482855.1		WP_007482827.1			WP_000482855.1			WP_019458219.1		WP_017396778.1		WP_019384136.1					WP_004654078.1		WP_004670738.1					WP_004709945.1									WP_004806353.1
OG201													WP_008305576.1																																				WP_004906637.1
OG202	WP_031946917.1		WP_004925378.1				YP_004994459.1								WP_085946124.1			WP_080593050.1	WP_008941390.1				WP_080549273.1	WP_080632148.1		WP_032812454.1		WP_004671171.1														WP_032865000.1
OG203																																WP_004705972.1							WP_004782039.1
OG204
OG205														WP_000409809.1																												WP_004804746.1
OG206																																																WP_004898152.1
OG207	WP_000934999.1					WP_000934999.1														WP_016804503.1
OG208																																				WP_004753983.1								WP_004819315.1
OG209	WP_000046678.1	WP_000046678.1	WP_011182646.1	WP_000046678.1	WP_000046678.1	WP_000046678.1	YP_004996453.1	WP_010113096.1	WP_000046678.1	WP_010327335.1	WP_004877001.1	WP_004280646.1	WP_008307568.1	WP_000046678.1	WP_000046678.1	WP_005406970.1	WP_019457193.1	WP_005036454.1	WP_004640435.1	WP_016803832.1	WP_004877001.1	WP_009389482.1	WP_017482096.1	WP_004639125.1	WP_004651205.1	WP_004652236.1	WP_004664507.1	WP_004669258.1	WP_004674971.1	WP_004681539.1	WP_004695430.1	WP_004705864.1	WP_004712229.1	WP_004722571.1	WP_004731918.1	WP_004751032.1	WP_004755952.1	WP_004674971.1	WP_004784907.1	WP_004789370.1	WP_004674971.1	WP_004803107.1	WP_004814850.1	WP_004819549.1	WP_004856904.1	WP_004877001.1	WP_004891888.1	WP_004899937.1	WP_004908452.1
OG210												WP_004646164.1								WP_017398090.1								WP_004673355.1
OG211																																		WP_004721330.1										WP_004820658.1
OG212						WP_000353977.1	YP_004996947.1				WP_007480759.1						WP_019458434.1		WP_008941130.1	WP_016803761.1	WP_019385531.1		WP_017481743.1				WP_004660097.1	WP_004673250.1	WP_004678806.1	WP_004683444.1		WP_004705148.1	WP_004711629.1				WP_004756964.1	WP_004760508.1			WP_004760508.1					WP_004877872.1
OG213								WP_005265669.1					WP_008304332.1			WP_005407475.1				WP_004781064.1							WP_004665976.1		WP_004677230.1					WP_004725386.1	WP_004733184.1				WP_004781064.1				WP_004733184.1	WP_004816634.1	WP_004869879.1		WP_004781064.1
OG214	WP_001027056.1	WP_001027069.1		WP_001027069.1	WP_001027059.1	WP_001027056.1	YP_004996066.1		WP_001027067.1		WP_007481322.1			WP_001027067.1	WP_001027060.1		WP_019457147.1	WP_017391958.1		WP_004886189.1		WP_009390010.1	WP_017480757.1	WP_004643487.1		WP_004654895.1						WP_004700480.1	WP_004707804.1							WP_004791178.1		WP_004805372.1				WP_004880968.1
OG215			WP_004923565.1																																	WP_004752834.1												WP_004901091.1
OG216																										WP_004657292.1																		WP_004818967.1	WP_004863608.1
OG217			WP_004923671.1																						WP_004651456.1	WP_004657383.1										WP_004754581.1						WP_004803872.1						WP_004898974.1	WP_004909710.1
OG218			WP_004923562.1																																	WP_034425936.1												WP_035365032.1
OG219	WP_000671284.1	WP_000671305.1	WP_011182841.1	WP_000671305.1	WP_000671288.1	WP_000671301.1	YP_004997187.1	WP_010113495.1	WP_000671294.1		WP_007479801.1	WP_004280852.1	WP_008306994.1	WP_000671294.1	WP_000671303.1	WP_005407260.1	WP_019458615.1	WP_017391120.1	WP_008942077.1	WP_004711308.1	WP_026094224.1	WP_009392386.1	WP_005078784.1	WP_004640191.1	WP_034696924.1	WP_004656929.1	WP_004659704.1	WP_004673639.1	WP_004679197.1	WP_004683669.1	WP_004691854.1	WP_004704697.1	WP_004711308.1	WP_004718847.1	WP_004728915.1		WP_004756846.1	WP_004760313.1	WP_004780419.1	WP_004790239.1	WP_004797865.1	WP_004803415.1	WP_004814093.1	WP_004818240.1	WP_004870268.1	WP_004878206.1	WP_004895894.1		WP_004910306.1
OG220	WP_000353990.1	WP_000353983.1		WP_000353983.1	WP_000353992.1				WP_000353984.1					WP_000353984.1	WP_000353996.1			WP_017390938.1				WP_009392027.1		WP_004639761.1																WP_004789855.1
OG221*	WP_000127823.1	WP_000127837.1	WP_004922102.1	WP_000127837.1	WP_000127826.1	WP_000127820.1	YP_004994407.1	WP_010115373.1	WP_000127826.1	WP_010326006.1	WP_007481222.1	WP_026055796.1	WP_008305523.1	WP_000127826.1	WP_000127839.1	WP_005406542.1	WP_019456835.1	WP_017391409.1	WP_008941979.1	WP_004710242.1	WP_019385018.1	WP_009390503.1	WP_005803157.1	WP_004641639.1	WP_004648024.1	WP_004655185.1	WP_004663454.1	WP_004670113.1	WP_004676579.1	WP_004682804.1	WP_004694911.1	WP_004703322.1	WP_004710242.1	WP_004723646.1	WP_004730593.1	WP_004750621.1	WP_004757379.1	WP_004761804.1	WP_004783270.1	WP_004794147.1	WP_004799691.1	WP_004805155.1	WP_004811155.1	WP_004817548.1	WP_004862778.1	WP_004881082.1	WP_004893316.1	WP_004901953.1	WP_004913935.1
OG222										WP_010325633.1		WP_016806912.1																			WP_019509678.1				WP_035341112.1				WP_004780682.1								WP_004895316.1
OG223																																							WP_004780618.1						WP_004871341.1
OG224
OG225											WP_004777768.1								WP_008942230.1
OG226									WP_000561732.1		WP_007481192.1			WP_000561732.1					WP_005091403.1	WP_000561666.1		WP_000561732.1							WP_004679335.1			WP_000561666.1		WP_004726735.1						WP_000561666.1						WP_004880414.1
OG227																									WP_004649362.1
OG228								WP_010114868.1			WP_007483529.1								WP_008941293.1		WP_019384207.1					WP_004653052.1	WP_004661564.1	WP_004671490.1	WP_004677721.1					WP_004720957.1			WP_004758192.1	WP_004759943.1			WP_004798904.1	WP_004807855.1		WP_004821133.1		WP_004878838.1			WP_004911842.1
OG229															WP_000561663.1																	WP_004699728.1		WP_004722318.1								WP_004699728.1		WP_004823018.1					WP_004912815.1
OG230																													WP_004679638.1	WP_004679638.1							WP_004757878.1				WP_004679638.1		WP_004810419.1
OG231										WP_029575020.1						WP_005407310.1															WP_004693164.1
OG232																																	WP_004708981.1
OG233																																		WP_004717657.1
OG234					WP_001006379.1			WP_010113739.1											WP_008942183.1				WP_017482070.1						WP_004678390.1	WP_004681761.1	WP_004692341.1						WP_004756096.1	WP_004760784.1			WP_004798233.1
OG235											WP_007480243.1								WP_004639416.1						WP_004649315.1	WP_004652995.1	WP_004662945.1	WP_004671568.1			WP_004696600.1			WP_004719764.1								WP_004807947.1		WP_004821995.1		WP_004878759.1
OG236																																								WP_004791137.1
OG237																												WP_004669926.1			WP_004695274.1					WP_004750069.1
OG238	WP_000949242.1	WP_002017883.1	WP_004929294.1	WP_002017883.1	WP_015451603.1		YP_004996369.1	WP_010113913.1	WP_000949244.1	WP_010327262.1	WP_007479690.1	WP_004645747.1	WP_008305691.1	WP_000949244.1	WP_000949247.1	WP_005406092.1	WP_019456584.1	WP_017391784.1	WP_008941561.1	WP_016804752.1		WP_009393561.1	WP_017480517.1	WP_004643834.1	WP_004648251.1	WP_004651948.1	WP_004660830.1	WP_004669122.1	WP_004676688.1	WP_004682753.1	WP_004695633.1	WP_004699668.1	WP_002048493.1	WP_004722432.1	WP_004731857.1		WP_004757580.1	WP_004761732.1	WP_004784771.1	WP_004790502.1	WP_004799632.1	WP_004801574.1	WP_004814965.1	WP_004819677.1	WP_004863472.1	WP_004878298.1	WP_004892040.1		WP_004908242.1
OG239																													WP_004677558.1				WP_004708960.1
OG240							YP_004994900.1						WP_008303920.1					WP_017390367.1						WP_004642324.1							WP_004696062.1			WP_004724082.1						WP_004793208.1			WP_004813456.1	WP_004817841.1			WP_004890464.1
OG241																																				WP_004752820.1												WP_004901119.1
OG242	WP_000987613.1	WP_000987602.1		WP_000987602.1	WP_000987594.1	WP_000987613.1	YP_004995402.1		WP_000987599.1					WP_000987599.1	WP_000987606.1		WP_019459146.1	WP_017390700.1	WP_008941347.1	WP_017398199.1						WP_004654153.1	WP_004662646.1						WP_004708753.1	WP_004721347.1								WP_004806281.1		WP_004820648.1
OG243			WP_004926248.1																						WP_004649060.1									WP_004721194.1								WP_004805455.1		WP_004820789.1
OG244																			WP_005243616.1	WP_005058246.1	WP_005058246.1						WP_004664011.1			WP_004644604.1		WP_000460236.1		WP_004723223.1			WP_004644604.1	WP_004761004.1				WP_004804429.1							WP_004912951.1
OG245											WP_007480933.1										WP_019385587.1	WP_009391594.1			WP_004650259.1																	WP_004804747.1							WP_004913030.1
OG246																												WP_004669060.1
OG247										WP_010326700.1
OG248																							WP_017481146.1	WP_004642813.1
OG249										WP_010327362.1																					WP_004695356.1													WP_004819261.1
OG250																												WP_003129329.1
OG251																																													WP_004866589.1
OG252									WP_000107500.1			WP_004647297.1		WP_000107500.1
OG253
OG254											WP_007482430.1										WP_019384284.1						WP_004661795.1															WP_004807800.1				WP_004879109.1
OG255			WP_004926252.1																						WP_004649061.1									WP_004721196.1								WP_004805454.1		WP_004820787.1
OG256	WP_000264364.1	WP_001985939.1	WP_004922383.1	WP_012300509.1	WP_043961119.1	WP_000264364.1	YP_004996538.1		WP_002012958.1	WP_010326239.1		WP_004645845.1	WP_008307506.1	WP_002012958.1	WP_000264365.1	WP_005406550.1	WP_019457549.1	WP_017392488.1		WP_016804667.1		WP_009389472.1	WP_017482147.1	WP_004638997.1							WP_004694498.1	WP_004705770.1	WP_025469380.1		WP_004732006.1				WP_004784996.1	WP_004789260.1			WP_004814760.1		WP_004857255.1		WP_004891778.1
OG257																																			WP_004731856.1				WP_004784769.1
OG258																	WP_019459135.1	WP_017390692.1		WP_017398117.1		WP_009391307.1		WP_004642801.1								WP_004701672.1	WP_004708795.1							WP_004792415.1
OG259										WP_010326116.1																															WP_004798977.1
OG260																					WP_019384246.1																	WP_004758927.1
OG261																																				WP_004749895.1												WP_004902507.1
OG262							YP_004996349.1										WP_019457327.1			WP_016805060.1			WP_017480526.1									WP_004699771.1		WP_004720462.1						WP_004790549.1						WP_004881006.1
OG263
OG264	WP_000347999.1					WP_014702627.1			WP_000347999.1						WP_000347999.1																																WP_004895598.1
OG265																										WP_004654944.1								WP_004717664.1								WP_004805337.1		WP_004823482.1
OG266																		WP_017392009.1						WP_004643416.1												WP_004753495.1				WP_004791309.1								WP_004903370.1
OG267			WP_004924379.1																					WP_004642325.1				WP_004671232.1						WP_004725842.1						WP_034596266.1
OG268																																				WP_004749614.1												WP_004898243.1
OG269																					WP_019383609.1						WP_004662805.1																						WP_004907151.1
OG270	WP_001178477.1				WP_001178478.1	WP_001178478.1									WP_002008008.1								WP_017482332.1											WP_004725565.1										WP_004816772.1
OG271																							WP_025468541.1						WP_004675234.1						WP_004728767.1												WP_004895802.1		WP_004907172.1
OG272
OG273														WP_000021504.1	WP_000021504.1
OG274																																WP_004705968.1							WP_004782046.1
OG275																							WP_017480665.1
OG276		WP_001062713.1		WP_001062713.1																			WP_017481849.1																			WP_004803702.1
OG277
OG278													WP_008304568.1		WP_000002825.1
OG279
OG280																								WP_004641433.1										WP_081407194.1						WP_004794368.1
OG281										WP_010325751.1																																	WP_004813623.1
OG282			WP_004926870.1				YP_004994893.1											WP_026056080.1				WP_009388827.1		WP_004642318.1																WP_004793217.1
OG283								WP_010112491.1		WP_010326306.1	WP_007483596.1								WP_005091064.1						WP_004651365.1		WP_004663182.1	WP_004670482.1			WP_004694276.1														WP_004863317.1	WP_017196952.1
OG284	WP_001177743.1	WP_001177727.1		WP_001177727.1	WP_001177738.1	WP_001177743.1	YP_004996138.1		WP_001177737.1					WP_001177737.1	WP_001177748.1				WP_005089787.1				WP_080612863.1																						WP_004863411.1
OG285
OG286
OG287*	WP_000215287.1	WP_000215290.1	WP_004925725.1	WP_000215290.1	WP_000215299.1	WP_001987894.1	YP_004995669.1	WP_010114546.1	WP_000215295.1	WP_010326958.1	WP_007483413.1		WP_008305214.1	WP_000215295.1	WP_085944087.1	WP_005405469.1	WP_019458770.1	WP_100222439.1	WP_004639252.1	WP_100222402.1	WP_019384517.1	WP_009392667.1	WP_017480986.1	WP_004643061.1	WP_004651801.1	WP_004653753.1	WP_004662299.1	WP_004671311.1	WP_004677304.1	WP_004682076.1	WP_004696672.1	WP_085945703.1	WP_004708492.1	WP_004719688.1	WP_004646776.1	WP_004752251.1	WP_004757996.1	WP_004761151.1	WP_004786030.1	WP_085944187.1	WP_004799122.1	WP_004806764.1	WP_004812760.1	WP_004822166.1	WP_004860588.1	WP_004879784.1	WP_004894517.1	WP_004905008.1	WP_004911366.1
OG288*	WP_000116444.1	WP_000116445.1	WP_004928902.1	WP_000116442.1	WP_000116449.1	WP_000116444.1	YP_004996326.1	WP_010114653.1	WP_000116444.1	WP_010327221.1	WP_007481554.1	WP_004645707.1	WP_008302382.1	WP_000116444.1	WP_000116444.1	WP_005406707.1	WP_019457306.1	WP_017391817.1	WP_008941740.1	WP_002048588.1	WP_019384008.1	WP_009393504.1	WP_017480538.1	WP_004643787.1	WP_004648303.1	WP_004654670.1	WP_004661099.1	WP_004668956.1	WP_004676780.1	WP_004682707.1	WP_004695804.1	WP_004699817.1	WP_002048588.1	WP_004717223.1	WP_004731794.1	WP_004753329.1	WP_004757621.1	WP_004761656.1	WP_004784667.1	WP_004790593.1	WP_004799547.1	WP_004805594.1	WP_004815040.1	WP_004823172.1	WP_004864004.1	WP_004878448.1	WP_004892112.1	WP_004903758.1	WP_004913660.1
OG289													WP_008306073.1																WP_004676025.1							WP_004749353.1									WP_004871230.1			WP_004898459.1
OG290								WP_010111361.1													WP_019384638.1															WP_004750964.1
OG291																														WP_004680670.1							WP_004756250.1
OG292				WP_000624773.1		WP_043960200.1			WP_001138073.1					WP_001138073.1	WP_001138073.1						WP_004726714.1	WP_004726714.1						WP_004213592.1					WP_004708944.1	WP_004726714.1				WP_004726714.1								WP_004879527.1	WP_001138082.1
OG293																						WP_009391587.1
OG294
OG295																									WP_034696909.1									WP_004723443.1										WP_004823685.1
OG296							YP_004994448.1									WP_005407373.1					WP_019384650.1							WP_004670536.1	WP_004676725.1	WP_004682737.1				WP_004717794.1	WP_004730517.1		WP_004757598.1	WP_004761707.1			WP_004799611.1			WP_004818473.1
OG297																										WP_004654075.1
OG298			WP_004928642.1																													WP_004704292.1				WP_004751787.1												WP_004900839.1
OG299*	WP_000128733.1	WP_000128717.1	WP_004929553.1	WP_000128717.1	WP_000128728.1	WP_000128713.1	YP_004996461.1	WP_010113082.1	WP_000128706.1	WP_010327342.1	WP_007484203.1	WP_004646247.1	WP_008305001.1	WP_000128706.1	WP_000128727.1	WP_005406928.1	WP_019457197.1	WP_017392546.1	WP_008941606.1	WP_016803826.1	WP_019383874.1	WP_009389393.1	WP_017482099.1	WP_004639115.1	WP_004651198.1	WP_004652245.1	WP_004664520.1	WP_004669274.1	WP_004674982.1	WP_004681544.1	WP_004695417.1	WP_004705856.1	WP_004712217.1	WP_004722591.1	WP_004730332.1	WP_034425763.1	WP_004755957.1	WP_004760931.1	WP_004783052.1	WP_004789358.1	WP_004798382.1	WP_004803090.1	WP_004810925.1	WP_004819533.1	WP_004856928.1	WP_004877014.1	WP_004893419.1	WP_035365164.1	WP_004908467.1
OG300																WP_005407422.1				WP_005404863.1			WP_017480453.1
OG301																																		WP_004718163.1										WP_004818737.1
OG302	WP_000016038.1	WP_000016038.1		WP_000016038.1	WP_000016022.1	WP_000016026.1	YP_004996098.1	WP_029574456.1	WP_000016029.1	WP_010326380.1	WP_007479287.1	WP_004645735.1	WP_008302354.1	WP_000016029.1	WP_000016034.1		WP_019457172.1	WP_017391940.1	WP_080591913.1	WP_016805068.1	WP_019384079.1	WP_009389929.1	WP_017480722.1	WP_004643514.1	WP_004648273.1	WP_004654505.1	WP_004661281.1	WP_004670570.1	WP_004676931.1	WP_004682628.1	WP_004693951.1	WP_004700401.1	WP_031944747.1		WP_004731837.1	WP_004753434.1		WP_004761567.1	WP_004784712.1	WP_004790975.1	WP_004799455.1	WP_004805903.1	WP_004814994.1	WP_004823098.1	WP_004863695.1	WP_004878547.1	WP_004892070.1	WP_004903670.1	WP_004912296.1
OG303
OG304				WP_000220335.1																WP_016804313.1																	WP_004757540.1			WP_004793448.1								WP_004900996.1
OG305																										WP_004653622.1					WP_004695966.1			WP_004726904.1											WP_004859315.1
OG306
OG307		WP_012578767.1			WP_001100201.1																																							WP_004817388.1
OG308
OG309	WP_000046548.1
OG310								WP_010117659.1
OG311	WP_000276857.1	WP_000276867.1	WP_004924575.1	WP_000276867.1	WP_000276866.1	WP_000276857.1	YP_004997788.1	WP_010116866.1	WP_000276854.1	WP_010325952.1	WP_007479566.1	WP_004647536.1	WP_008305061.1	WP_000276854.1	WP_000276853.1	WP_005405805.1	WP_019456653.1	WP_017391226.1	WP_005092367.1	WP_017398167.1		WP_009390780.1	WP_017482373.1	WP_004641274.1	WP_004649734.1	WP_004655620.1	WP_004664241.1	WP_004672553.1	WP_004675717.1	WP_004683024.1	WP_004692252.1	WP_004698554.1	WP_004710529.1	WP_004723024.1	WP_004732925.1	WP_004750522.1	WP_004683024.1	WP_004761963.1	WP_004783546.1	WP_004794507.1	WP_004799913.1	WP_004804507.1	WP_034424715.1	WP_004819139.1	WP_004854696.1	WP_004881805.1	WP_017401401.1	WP_004902039.1	WP_004906768.1
OG312											WP_007481427.1											WP_009391398.1
OG313																	WP_019458240.1																							WP_004793248.1				WP_004822982.1
OG314											WP_034604486.1															WP_004651980.1																						WP_004898436.1
OG315																													WP_004679153.1															WP_004822994.1
OG316																													WP_004678672.1
OG317*	WP_000111540.1	WP_000111540.1	WP_004922541.1	WP_000111540.1	WP_000111540.1	WP_000111540.1	YP_004994281.1	WP_081399944.1	WP_000111540.1	WP_004695373.1	WP_004881344.1	WP_004645878.1	WP_008307447.1	WP_000111540.1	WP_000111540.1	WP_005406825.1	WP_019457086.1	WP_017392322.1	WP_005091576.1	WP_004888625.1	WP_019385125.1	WP_009393960.1	WP_002120003.1	WP_004641456.1	WP_004651026.1	WP_004655459.1	WP_004663762.1	WP_004669851.1	WP_004675101.1	WP_004682964.1	WP_004695373.1	WP_004703519.1	WP_004710387.1	WP_081401073.1	WP_004732078.1	WP_004753978.1	WP_004682964.1	WP_004761916.1	WP_004785099.1	WP_004794340.1	WP_004799827.1	WP_004804755.1	WP_004814668.1	WP_081401534.1	WP_081401798.1	WP_004881344.1	WP_004891691.1	WP_004903160.1	WP_004914321.1
OG318*	WP_001281024.1	WP_001281046.1	WP_004930969.1	WP_001281046.1	WP_001281020.1	WP_001281020.1	YP_004997206.1	WP_010113482.1	WP_001281048.1	WP_010325540.1	WP_007478163.1	WP_004647154.1		WP_001281048.1	WP_001281027.1	WP_005405860.1	WP_019457889.1	WP_017391480.1	WP_008942487.1	WP_016805349.1	WP_019385359.1	WP_009387691.1	WP_005804839.1	WP_004640314.1	WP_004650870.1	WP_004656785.1	WP_004665386.1	WP_004667904.1	WP_004675382.1	WP_004680190.1	WP_004684165.1	WP_004706134.1	WP_004711216.1	WP_004718871.1	WP_004647154.1	WP_004750268.1	WP_004756804.1	WP_004758659.1	WP_004781357.1	WP_004795521.1	WP_004797992.1	WP_004801734.1	WP_004813942.1	WP_004818228.1	WP_004858662.1	WP_004882177.1	WP_004890956.1	WP_004902901.1	WP_004907355.1
OG319*	WP_002017068.1	WP_002017781.1	WP_004926118.1	WP_002017781.1	WP_002017781.1	WP_000413587.1	YP_004996197.1	WP_010113277.1	WP_002012483.1	WP_010326547.1	WP_081107099.1	WP_016807124.1	WP_008304725.1	WP_002012483.1	WP_000413591.1	WP_034428761.1	WP_019457710.1	WP_017391884.1	WP_005091112.1	WP_016804266.1		WP_034679059.1	WP_017480608.1	WP_004643602.1	WP_034696508.1	WP_004652103.1	WP_004663236.1	WP_004670438.1	WP_004675903.1	WP_004681341.1	WP_017397052.1	WP_004700092.1	WP_002052446.1	WP_004721713.1	WP_034439398.1	WP_034425781.1	WP_004755825.1	WP_004759213.1	WP_034590225.1	WP_004790837.1	WP_004798572.1	WP_004801318.1	WP_034424508.1	WP_004820307.1	WP_020846694.1	WP_080585238.1	WP_017401372.1	WP_035365141.1	WP_020899830.1
OG320																																																	WP_004910212.1
OG321			WP_041839109.1															WP_017391565.1				WP_034677357.1		WP_004640426.1																WP_004795412.1
OG322																																				WP_004753747.1												WP_004903384.1
OG323*	WP_001984866.1	WP_001984866.1	WP_004929385.1	WP_001984866.1	WP_001984866.1	WP_001984866.1	YP_004996417.1	WP_010112441.1	WP_001984866.1	WP_010327290.1	WP_007484136.1	WP_004279434.1	WP_008301892.1	WP_001984866.1	WP_001984866.1	WP_005406977.1	WP_025465091.1	WP_005036506.1	WP_026056324.1	WP_002051480.1		WP_009389715.1	WP_025466613.1	WP_004639167.1	WP_004651299.1	WP_004652194.1	WP_004664445.1	WP_004669197.1	WP_004674932.1	WP_004681504.1	WP_004695560.1	WP_004705894.1	WP_002051480.1	WP_004717282.1	WP_004279434.1	WP_004753550.1	WP_004755934.1	WP_004760951.1	WP_004782976.1	WP_004789422.1	WP_004681504.1	WP_004803168.1	WP_004810834.1	WP_004717282.1	WP_004863227.1	WP_004876945.1	WP_004893504.1	WP_004903555.1	WP_004908351.1
OG324																																			WP_004279630.1
OG325		WP_000470123.1		WP_000470123.1	WP_000470127.1
OG326																																	WP_004710414.1
OG327						WP_000078482.1			WP_000078485.1					WP_000078485.1									WP_025468366.1												WP_004731286.1				WP_004782318.1
OG328	WP_000880346.1	WP_000880358.1	WP_004927326.1	WP_000880358.1	WP_000880355.1	WP_000880346.1	YP_004995693.1		WP_000880361.1	WP_005403885.1		WP_004647819.1		WP_000880361.1	WP_000880354.1		WP_019458754.1	WP_017392238.1	WP_008941775.1	WP_017398335.1		WP_009392688.1	WP_017480978.1	WP_004643088.1							WP_004684342.1	WP_004701249.1	WP_004708456.1		WP_004733121.1	WP_004750115.1			WP_004780567.1	WP_004791914.1								WP_004902756.1
OG329													WP_008307137.1																														WP_004814226.1
OG330	WP_001084775.1	WP_001084783.1	WP_004927117.1	WP_001084783.1	WP_001084779.1	WP_001084776.1	YP_004995759.1	WP_010112549.1	WP_001084802.1	WP_010327079.1	WP_007482286.1	WP_004647000.1	WP_008303502.1	WP_001084802.1	WP_001084807.1	WP_005407291.1	WP_019458713.1	WP_017392200.1	WP_008941488.1	WP_016804894.1	WP_019384360.1	WP_009390125.1	WP_017480944.1	WP_004643141.1	WP_004651660.1	WP_004653237.1	WP_004661982.1	WP_004670905.1	WP_004677407.1	WP_004682010.1	WP_004696320.1	WP_004701138.1	WP_004708358.1	WP_004722163.1	WP_004731031.1	WP_004754750.1	WP_004758044.1	WP_004760083.1	WP_004783156.1	WP_004791796.1		WP_032865021.1	WP_004809398.1	WP_004819897.1		WP_004879290.1	WP_004894864.1	WP_004898807.1	WP_004915559.1
OG331									WP_000718811.1					WP_000718811.1
OG332									WP_000470129.1					WP_000470129.1								WP_009393755.1											WP_004710415.1
OG333																																		WP_004722070.1								WP_004805439.1
OG334*	WP_000480989.1		WP_004926155.1	WP_000480986.1	WP_000480982.1	WP_000480989.1	YP_004996207.1	WP_029574659.1	WP_000480983.1	WP_005401105.1	WP_007481670.1	WP_004646630.1	WP_008304750.1	WP_000480983.1	WP_000480988.1	WP_005406101.1	WP_019457704.1	WP_017391880.1	WP_005091130.1	WP_016804273.1	WP_019383953.1	WP_009393457.1	WP_017480603.1	WP_004643614.1	WP_004648674.1	WP_004652086.1	WP_004663278.1	WP_004670420.1	WP_004674734.1	WP_004681375.1	WP_004696745.1	WP_025469085.1	WP_004707620.1	WP_004721909.1	WP_004729920.1	WP_004751155.1	WP_004681375.1	WP_004758725.1	WP_004786350.1	WP_004790820.1	WP_004798530.1	WP_004801354.1	WP_004812375.1	WP_004820126.1	WP_004861508.1	WP_004878401.1	WP_004894225.1	WP_004900091.1	WP_004912582.1
OG335
OG336									WP_002012561.1					WP_000087141.1
OG337
OG338*	WP_000064534.1	WP_000064534.1	WP_004924459.1	WP_000064534.1	WP_000064534.1	WP_000064534.1	YP_004997750.1	WP_010113770.1	WP_000064528.1	WP_010325926.1	WP_007479502.1	WP_004645149.1	WP_008304933.1	WP_000064528.1	WP_000064534.1	WP_005405921.1	WP_019458122.1	WP_017391246.1	WP_008942172.1	WP_016803786.1	WP_007479502.1	WP_009390709.1	WP_017482393.1	WP_004641222.1	WP_004650242.1	WP_004655701.1	WP_004664168.1	WP_004672485.1	WP_004678344.1	WP_004681716.1	WP_004692315.1	WP_004698629.1	WP_004710578.1	WP_004725908.1	WP_004733733.1	WP_004753707.1	WP_004756065.1	WP_004760811.1	WP_004783628.1	WP_004794578.1	WP_004798258.1	WP_004804447.1	WP_004816048.1	WP_004816999.1	WP_004854861.1	WP_004881749.1	WP_004891395.1	WP_004903419.1	WP_004906682.1
OG339*	WP_000083355.1	WP_000083355.1	WP_004923483.1	WP_000083355.1	WP_000083355.1	WP_000083356.1	YP_004997029.1	WP_010116718.1	WP_000083355.1		WP_007482784.1	WP_004281383.1	WP_005220621.1	WP_000083355.1	WP_000083354.1	WP_005407155.1	WP_019458503.1	WP_005038072.1	WP_005088654.1	WP_016803586.1	WP_019385599.1	WP_009391850.1	WP_017399825.1	WP_004639920.1	WP_004650734.1	WP_004657222.1	WP_004659939.1	WP_004673389.1	WP_004678972.1	WP_004683499.1	WP_004691674.1	WP_004704989.1	WP_004711524.1	WP_004725241.1	WP_004729208.1	WP_004754682.1	WP_004683499.1	WP_004760463.1	WP_004781551.1	WP_004789997.1	WP_004797750.1	WP_004803682.1	WP_004813679.1	WP_004816511.1	WP_004867928.1	WP_004878004.1	WP_004890685.1	WP_004898884.1	WP_004909854.1
OG340*	WP_000381591.1	WP_000381590.1	WP_004920441.1	WP_000381590.1	WP_000381591.1	WP_000381591.1	YP_004997520.1	WP_029574409.1	WP_000381591.1	WP_029574927.1	WP_007480105.1	WP_004281115.1	WP_034592100.1	WP_000381591.1	WP_000381581.1	WP_034428691.1	WP_019456879.1	WP_017391370.1	WP_017396562.1	WP_016803972.1	WP_019385811.1	WP_034678975.1	WP_017481954.1	WP_035360768.1	WP_004650011.1	WP_004656198.1	WP_034600711.1	WP_004668385.1	WP_004674423.1	WP_004680691.1	WP_004692694.1	WP_004699057.1	WP_031944811.1	WP_004725459.1	WP_004281115.1	WP_004754489.1	WP_004680691.1	WP_004762272.1	WP_004787184.1	WP_034596468.1	WP_004800268.1	WP_004802332.1	WP_004810053.1	WP_004816694.1	WP_035373322.1	WP_017196809.1	WP_004896305.1	WP_004899073.1	WP_020899643.1
OG341																										WP_032812507.1		WP_004669900.1														WP_004804848.1
OG342			WP_004923764.1
OG343																			WP_008940852.1								WP_004660861.1	WP_004669099.1											WP_004784731.1					WP_004817329.1	WP_004863530.1
OG344																																							WP_004781748.1
OG345											WP_007481987.1										WP_019384440.1					WP_004652808.1		WP_004670464.1																WP_004816950.1
OG346
OG347														WP_002015136.1	WP_002015136.1
OG348																																			WP_004733155.1
OG349
OG350									WP_002018805.1																																				WP_020846656.1
OG351				WP_002014340.1										WP_002014340.1						WP_025465638.1				WP_004638780.1				WP_004672734.1
OG352																																				WP_004750984.1												WP_004899885.1
OG353										WP_010327172.1																					WP_004692638.1
OG354*	WP_001134660.1	WP_001134663.1	WP_004924572.1	WP_001134663.1	WP_001134658.1	WP_001134660.1	YP_004997787.1	WP_010116864.1	WP_001134665.1	WP_010325951.1	WP_007479564.1	WP_004647534.1		WP_001134665.1	WP_001134663.1	WP_005405990.1	WP_019456652.1	WP_017391227.1	WP_005092365.1	WP_016804436.1		WP_009390845.1	WP_017482374.1	WP_004641272.1	WP_004649735.1	WP_004655622.1	WP_004664239.1	WP_004672551.1	WP_004675715.1	WP_004683025.1	WP_004692253.1	WP_004698556.1	WP_004710531.1	WP_004723027.1	WP_004732926.1	WP_004750520.1	WP_004757247.1	WP_004761966.1	WP_004783549.1	WP_004794510.1	WP_004799915.1	WP_004804506.1	WP_004812986.1	WP_004819138.1	WP_004854699.1	WP_004881804.1	WP_004889872.1	WP_004902040.1	WP_004906767.1
OG355																																				WP_004751616.1									WP_004871262.1			WP_004900602.1
OG356	WP_000675125.1	WP_000675129.1	WP_004927310.1	WP_000675129.1	WP_000675116.1	WP_000675125.1			WP_002012238.1					WP_002012238.1	WP_000674108.1		WP_019458670.1			WP_016805404.1												WP_004701045.1	WP_004708218.1	WP_004719547.1		WP_004754781.1								WP_004822269.1	WP_004854973.1			WP_004898766.1
OG357
OG358*	WP_000990828.1	WP_000990839.1	WP_004919907.1	WP_000990839.1	WP_000990843.1	WP_000990828.1	YP_004996638.1	WP_010112657.1	WP_000990827.1	WP_010327518.1		WP_004647483.1		WP_000990827.1	WP_000990834.1	WP_005405743.1	WP_019457472.1	WP_017392415.1	WP_008942377.1	WP_016804051.1	WP_019383709.1	WP_009389710.1	WP_017482206.1	WP_004638855.1	WP_004650204.1	WP_004652474.1	WP_004664839.1	WP_004669583.1	WP_035327936.1	WP_035330096.1	WP_004697704.1	WP_004705669.1	WP_004711940.1	WP_004723138.1	WP_004733018.1	WP_034425645.1	WP_034423058.1	WP_034432769.1	WP_034589845.1	WP_004789092.1	WP_081399087.1	WP_004802719.1	WP_004813077.1	WP_004819039.1	WP_004867445.1	WP_004877336.1	WP_004889963.1	WP_004902160.1	WP_004908951.1
OG359	WP_000960548.1	WP_000960544.1		WP_000960544.1	WP_001189803.1	WP_000960548.1	YP_004996113.1		WP_000960543.1					WP_000960543.1	WP_085946131.1			WP_080593057.1		WP_016804150.1		WP_009389885.1	WP_005803754.1			WP_004652657.1						WP_077164824.1	WP_080631529.1									WP_004808536.1
OG360	WP_000147410.1					WP_000992286.1			WP_000147410.1						WP_000147410.1																																WP_004895577.1
OG361					WP_015451481.1		YP_004994902.1				WP_007482823.1							WP_017390369.1										WP_004670466.1
OG362*	WP_001139427.1	WP_001139432.1	WP_004928298.1	WP_001139432.1	WP_001139429.1	WP_001139427.1	YP_004995887.1	WP_010111434.1	WP_001139433.1	WP_010327011.1	WP_007482047.1	WP_004645380.1	WP_034592315.1	WP_001139433.1	WP_085944099.1	WP_005405637.1	WP_081400385.1	WP_080593091.1	WP_008941041.1	WP_079377512.1	WP_026094119.1	WP_081400143.1	WP_080612873.1	WP_080632206.1	WP_004648867.1	WP_004653965.1	WP_004661854.1	WP_004670706.1	WP_004677674.1	WP_004680853.1	WP_004696508.1	WP_081401350.1	WP_080631606.1	WP_004720989.1	WP_004645380.1	WP_004752797.1	WP_004758156.1	WP_004759978.1	WP_004783818.1	WP_081399617.1	WP_004680853.1	WP_004806472.1	WP_004815748.1	WP_004821104.1	WP_004861002.1	WP_004880041.1	WP_004892972.1	WP_004901146.1	WP_004911742.1
OG363	WP_001151978.1	WP_001151964.1	WP_004924430.1	WP_001151964.1	WP_001151969.1	WP_001151979.1	YP_004997731.1	WP_010115618.1	WP_001151974.1	WP_010325912.1	WP_007479433.1			WP_001151974.1	WP_001151972.1	WP_005405830.1	WP_019458102.1	WP_017391258.1	WP_005092261.1	WP_016803803.1	WP_019385209.1	WP_009390693.1	WP_017482050.1	WP_004641195.1	WP_004647897.1	WP_004655786.1	WP_004658983.1	WP_004672708.1	WP_004678381.1		WP_004692391.1	WP_004698696.1	WP_004710640.1	WP_004723247.1		WP_004753786.1		WP_004760789.1	WP_004780101.1	WP_004794641.1	WP_004760789.1	WP_004804390.1	WP_004812125.1	WP_004818935.1	WP_004854952.1	WP_004881716.1		WP_004903311.1	WP_004906593.1
OG364
OG365			WP_004923548.1				YP_004994623.1																	WP_004642935.1		WP_004657256.1																		WP_004822809.1
OG366																																WP_004703667.1		WP_004723860.1								WP_004804675.1
OG367
OG368																										WP_004653488.1								WP_004717667.1								WP_004807189.1
OG369																																													WP_004858397.1				WP_004907095.1
OG370*	WP_000473046.1	WP_000473052.1	WP_004922338.1	WP_000473052.1	WP_000473055.1	WP_000473046.1	YP_004996522.1	WP_010116056.1	WP_000473053.1	WP_010326246.1	WP_007483978.1	WP_004645830.1	WP_008307526.1	WP_000473053.1	WP_000473058.1	WP_005406925.1	WP_019457240.1	WP_017392497.1	WP_008941660.1	WP_016803895.1	WP_019383795.1	WP_009389600.1	WP_017482139.1	WP_004639018.1	WP_004648153.1	WP_004652342.1	WP_004664635.1	WP_004669405.1	WP_004678244.1	WP_004681641.1	WP_004694467.1	WP_004705788.1	WP_004712099.1	WP_004723780.1	WP_004731974.1	WP_004752827.1	WP_004756026.1	WP_004760873.1	WP_004784964.1	WP_004789289.1	WP_004798326.1	WP_004802950.1	WP_004814785.1	WP_004817690.1	WP_004857211.1	WP_004877146.1	WP_004891811.1	WP_004901103.1	WP_004908709.1
OG371																												WP_004668610.1											WP_004781952.1
OG372												WP_004646162.1								WP_016804822.1
OG373*	WP_000881348.1	WP_000881342.1	WP_004919773.1	WP_000881342.1	WP_000881343.1	WP_000881348.1	YP_004996591.1	WP_010113721.1	WP_000881349.1	WP_010327472.1	WP_007482543.1	WP_004645180.1	WP_008304248.1	WP_000881349.1	WP_000881345.1	WP_005407038.1	WP_019457513.1	WP_017392451.1	WP_008942343.1	WP_016805711.1	WP_019383746.1	WP_009389430.1	WP_017482177.1	WP_004638936.1	WP_004649500.1	WP_004652411.1	WP_004664754.1	WP_004669506.1	WP_004675622.1	WP_004683081.1	WP_004697801.1	WP_004705715.1	WP_004712017.1	WP_004723952.1	WP_004733777.1	WP_004749677.1	WP_004683081.1	WP_004762006.1	WP_004782193.1	WP_004789181.1	WP_004799961.1	WP_004802826.1	WP_004816144.1	WP_004817738.1	WP_004867089.1	WP_004877241.1	WP_004891523.1	WP_004902076.1	WP_004908854.1
OG374									WP_001286231.1			WP_016806988.1		WP_001286231.1
OG375																WP_005108919.1				WP_005108919.1			WP_015060708.1
OG376																																												WP_004823217.1
OG377
OG378*	WP_000896433.1	WP_000896433.1	WP_004923350.1	WP_000896433.1	WP_000896433.1	WP_000896433.1	YP_004997062.1	WP_010112339.1	WP_000896433.1		WP_007481369.1	WP_004647243.1	WP_004890761.1	WP_000896433.1	WP_000896428.1	WP_005024048.1	WP_004704938.1	WP_017391044.1	WP_008942144.1	WP_016803576.1	WP_019385621.1	WP_009391367.1	WP_014207931.1	WP_004639979.1	WP_004650771.1	WP_004657158.1	WP_004659889.1	WP_004673435.1	WP_004679010.1	WP_004683539.1	WP_004691722.1	WP_004704938.1	WP_002053926.1	WP_004718613.1	WP_004729164.1	WP_004749989.1	WP_004683539.1	WP_004760433.1	WP_004781495.1	WP_004790055.1	WP_004760433.1	WP_004803616.1	WP_004813745.1	WP_004818397.1	WP_004870024.1	WP_004878052.1	WP_004890761.1	WP_004902668.1	WP_004909908.1
OG379
OG380	WP_000281126.1	WP_000281154.1		WP_000281154.1	WP_000281125.1	WP_000281127.1	YP_004996114.1		WP_000281155.1					WP_000281155.1	WP_000281145.1			WP_017391928.1		WP_016804151.1		WP_009389771.1	WP_017480715.1			WP_004652656.1						WP_004700223.1	WP_004707712.1									WP_004808538.1
OG381
OG382						WP_000825661.1			WP_000591718.1						WP_000591718.1
OG383		WP_000192279.1	WP_004927801.1	WP_000192279.1	WP_000192279.1	WP_000192292.1	YP_004996167.1			WP_010326464.1	WP_007483722.1	WP_016806853.1	WP_008306597.1	WP_000192284.1	WP_000192286.1	WP_034428764.1	WP_019457728.1	WP_017391905.1	WP_005084830.1	WP_017398182.1	WP_019384846.1	WP_009393549.1	WP_005067989.1	WP_004643565.1	WP_004648447.1	WP_004652831.1	WP_004662925.1	WP_004671885.1	WP_004679417.1	WP_004682172.1	WP_004693586.1	WP_004700162.1	WP_004707676.1	WP_004721262.1	WP_004730067.1	WP_034425955.1	WP_004757965.1	WP_004761197.1	WP_004782621.1	WP_004790900.1	WP_004799151.1	WP_004808265.1	WP_004810455.1	WP_004820722.1	WP_004861356.1	WP_004880503.1	WP_004894082.1	WP_004903953.1	WP_004913123.1
OG384																				WP_017398163.1							WP_004663642.1																				WP_004890078.1
OG385			WP_004925893.1
OG386																												WP_004669068.1
OG387
OG388					WP_015451480.1										WP_002015251.1
OG389
OG390	WP_000731490.1	WP_000731494.1		WP_000731498.1	WP_000731484.1	WP_000731490.1	YP_004995244.1	WP_010116892.1	WP_000731494.1	WP_010327377.1	WP_007481095.1	WP_042860084.1		WP_000731494.1			WP_081400438.1	WP_080592934.1	WP_008941823.1	WP_080593634.1	WP_042863464.1	WP_081399978.1	WP_017482263.1	WP_080632180.1		WP_004655296.1		WP_004669983.1					WP_080631548.1	WP_004722897.1	WP_004730642.1				WP_004783330.1	WP_081399648.1		WP_032865109.1				WP_029424865.1			WP_035335896.1
OG391																																													WP_004861931.1
OG392	WP_000250585.1	WP_000250576.1	WP_011182842.1	WP_000250576.1	WP_000250588.1	WP_000250589.1	YP_004997190.1	WP_010113489.1	WP_000250575.1		WP_007479804.1	WP_004647681.1	WP_008306988.1	WP_000250575.1	WP_000250587.1	WP_005017643.1	WP_019458618.1	WP_003654312.1	WP_008942074.1	WP_016804286.1	WP_004878209.1	WP_009392449.1	WP_017481891.1	WP_003654312.1	WP_004649700.1	WP_004656923.1	WP_004659698.1	WP_004673645.1	WP_004679204.1	WP_004683673.1	WP_004691858.1	WP_004704694.1	WP_002054002.1	WP_004718854.1	WP_004728922.1	WP_004749206.1	WP_004756844.1	WP_004760308.1	WP_004780414.1	WP_004790246.1	WP_004797870.1	WP_004803412.1	WP_004814090.1	WP_004818237.1	WP_004870274.1	WP_004878209.1	WP_004895901.1	WP_004903006.1	WP_004910317.1
OG393*	WP_000611175.1	WP_000611178.1	WP_004927516.1	WP_000611178.1	WP_000611178.1	WP_000611178.1	YP_004995123.1	WP_010114863.1	WP_000611178.1	WP_010326577.1	WP_007483522.1	WP_004645531.1	WP_008304287.1	WP_000611178.1	WP_000608324.1	WP_005406333.1	WP_019458923.1	WP_003651309.1	WP_008941287.1	WP_004709237.1	WP_019384211.1	WP_009388302.1	WP_017481632.1	WP_003651309.1	WP_004651598.1	WP_004653058.1	WP_004661569.1	WP_004671481.1	WP_004677714.1	WP_004680884.1	WP_004693456.1	WP_004702176.1	WP_004709237.1	WP_004720950.1	WP_004731539.1	WP_004752078.1	WP_004758185.1	WP_004759947.1	WP_004784127.1	WP_004792881.1	WP_004758185.1	WP_004807845.1	WP_004815450.1	WP_004821140.1	WP_004861292.1	WP_004878848.1	WP_004892631.1	WP_004901572.1	WP_004911835.1
OG394																						WP_009392575.1					WP_004660852.1												WP_081400963.1						WP_004863517.1
OG395															WP_000119883.1											WP_004653822.1
OG396*	WP_000190953.1	WP_000190957.1	WP_004922513.1	WP_000190957.1	WP_000190957.1	WP_000190953.1	YP_004994291.1	WP_010115114.1	WP_000190952.1	WP_010327356.1	WP_007480957.1	WP_004280773.1	WP_008307461.1	WP_000190952.1	WP_000190959.1	WP_005406725.1	WP_004703501.1	WP_005042846.1	WP_008941873.1	WP_016805323.1	WP_019385121.1	WP_009393855.1	WP_002120017.1	WP_004641466.1	WP_004651036.1	WP_004655442.1	WP_004663754.1	WP_004669861.1	WP_004675091.1	WP_004682952.1	WP_004695388.1	WP_004703501.1	WP_004710381.1	WP_004722837.1	WP_004732071.1	WP_004750658.1	WP_004757283.1	WP_004761909.1	WP_004785083.1	WP_004794324.1	WP_004799818.1	WP_004804773.1	WP_004814684.1	WP_004819329.1	WP_004867122.1	WP_004881326.1	WP_004891706.1	WP_004901925.1	WP_004914295.1
OG397	WP_001019260.1					WP_001019260.1
OG398												WP_004644771.1				WP_005407451.1
OG399	WP_001191598.1	WP_001191611.1	WP_004929597.1	WP_001191611.1	WP_001191619.1	WP_001191598.1	YP_004995893.1	WP_010115590.1			WP_007481294.1			WP_001191621.1	WP_001191604.1		WP_019458324.1	WP_017392087.1		WP_017398361.1	WP_019384995.1	WP_009391759.1	WP_017480854.1	WP_004643293.1	WP_004648106.1	WP_004652292.1			WP_004679621.1	WP_004682289.1	WP_004692357.1	WP_004700879.1	WP_004708099.1	WP_004722102.1	WP_004733101.1		WP_004757881.1	WP_004762555.1		WP_004791509.1	WP_004799262.1	WP_004803010.1		WP_004819932.1	WP_004861015.1	WP_004880996.1
OG400*	WP_000130326.1	WP_000130326.1	WP_004920460.1	WP_000130326.1	WP_000130326.1	WP_000130326.1	YP_004997513.1	WP_010117240.1	WP_000130326.1	WP_010325772.1	WP_007480110.1	WP_004281106.1	WP_004810067.1	WP_000130326.1	WP_000130326.1	WP_005405706.1	WP_004699066.1	WP_017391373.1	WP_004637690.1	WP_002156968.1	WP_004876496.1	WP_009392995.1	WP_002114697.1	WP_003654586.1	WP_004650019.1	WP_004656208.1	WP_004659269.1	WP_004668374.1	WP_004674410.1	WP_004680698.1	WP_004692705.1	WP_004699066.1	WP_002156968.1	WP_004718332.1	WP_004281106.1	WP_004754507.1	WP_004756288.1	WP_004762280.1	WP_004787198.1	WP_004795007.1	WP_004762280.1	WP_004802324.1	WP_004810067.1	WP_004718332.1	WP_004867811.1	WP_004876496.1	WP_004896323.1	WP_004899053.1	WP_004916837.1
OG401																																								WP_004789332.1
OG402	WP_000096554.1	WP_000096545.1	WP_004929019.1	WP_000096545.1		WP_002001416.1	YP_004994920.1		WP_000096558.1	WP_029575025.1	WP_007481650.1			WP_000096558.1	WP_002009235.1		WP_081400327.1	WP_080592902.1		WP_080593624.1	WP_019383964.1			WP_080632046.1	WP_004649002.1	WP_004654769.1					WP_004693073.1	WP_081401306.1	WP_080631561.1	WP_004723562.1					WP_034590192.1	WP_081399539.1		WP_004805520.1	WP_004809251.1	WP_004823589.1	WP_020846488.1		WP_004894622.1		WP_004913795.1
OG403																WP_034429236.1																															WP_004894685.1
OG404
OG405
OG406	WP_000019725.1				WP_000796695.1	WP_000019725.1																																										WP_004903345.1
OG407												WP_034606204.1	WP_008307367.1																						WP_035341135.1				WP_004785602.1				WP_004809489.1				WP_004894991.1
OG408*	WP_000199457.1	WP_000199457.1	WP_004925983.1	WP_000199457.1	WP_000199457.1	WP_000199457.1	YP_004994694.1	WP_010111268.1	WP_000199449.1	WP_010327133.1	WP_034604384.1	WP_004645558.1	WP_008306692.1	WP_000199449.1	WP_000199465.1	WP_034428576.1	WP_025465194.1	WP_026056176.1	WP_005082060.1	WP_025465661.1	WP_019384098.1	WP_034677676.1	WP_005802693.1	WP_004641999.1	WP_004648600.1	WP_004654442.1	WP_004661342.1	WP_004670610.1	WP_004676967.1	WP_004682521.1	WP_004696163.1	WP_004702786.1	WP_004709855.1	WP_004721169.1	WP_004731580.1	WP_004753019.1	WP_004757732.1	WP_004761533.1	WP_004784198.1	WP_004793689.1	WP_004799408.1	WP_004805973.1	WP_004815401.1	WP_004820932.1	WP_004861249.1	WP_004878608.1	WP_004892569.1	WP_004903933.1	WP_004912213.1
OG409
OG410				WP_079261365.1
OG411																									WP_004650790.1		WP_004662639.1
OG412*	WP_000155773.1	WP_000155764.1	WP_004924404.1	WP_000155773.1	WP_000155766.1	WP_000155773.1	YP_004997720.1	WP_010112736.1	WP_000155773.1	WP_010327540.1	WP_007479396.1	WP_004647449.1	WP_008305466.1	WP_000155773.1	WP_000155770.1	WP_005405682.1	WP_019458092.1	WP_017391265.1	WP_008942201.1	WP_016803724.1	WP_019385226.1	WP_009390798.1	WP_017482043.1	WP_004641170.1	WP_004649850.1	WP_004655860.1	WP_004659033.1	WP_004672681.1	WP_004678412.1	WP_004681776.1	WP_004697645.1	WP_004698724.1	WP_004710650.1	WP_004725861.1	WP_004733065.1	WP_004749766.1	WP_004756116.1	WP_004760767.1	WP_004782085.1	WP_004794662.1	WP_004798214.1	WP_004804323.1	WP_004813131.1	WP_004816972.1	WP_004867513.1	WP_004881663.1	WP_004890027.1	WP_004902282.1	WP_004906559.1
OG413	WP_000479339.1	WP_000479308.1		WP_000479308.1	WP_000479348.1	WP_000479338.1	YP_004996770.1		WP_000479350.1					WP_000479350.1	WP_000479314.1			WP_080592897.1		WP_017398288.1		WP_081400003.1	WP_080612950.1	WP_080632099.1																WP_081399458.1
OG414				WP_005804864.1								WP_016807177.1				WP_005015443.1							WP_005804864.1									WP_025469209.1			WP_004733114.1				WP_004779992.1	WP_034596936.1			WP_004812043.1				WP_004897274.1
OG415
OG416*	WP_001083258.1	WP_001083258.1	WP_004925309.1	WP_001083258.1	WP_001083269.1	WP_001083258.1	YP_004994806.1	WP_010114886.1	WP_001083257.1	WP_010327060.1	WP_007480011.1	WP_004646687.1	WP_008305398.1	WP_001083257.1	WP_001083260.1	WP_005406407.1	WP_019457388.1	WP_017390288.1	WP_005084669.1	WP_017398146.1	WP_019384900.1	WP_009388982.1	WP_017481425.1	WP_003650856.1	WP_051061114.1	WP_004652746.1	WP_004663006.1	WP_004668752.1	WP_004677957.1	WP_004681052.1	WP_004696360.1	WP_004702633.1	WP_004709731.1	WP_004721684.1	WP_004729863.1	WP_004752826.1	WP_004758289.1	WP_004759700.1	WP_004786211.1	WP_004793406.1	WP_004798737.1	WP_004808411.1	WP_004812598.1	WP_004820328.1	WP_004866666.1	WP_004880631.1	WP_004894348.1	WP_004901105.1	WP_004913318.1
OG417																									WP_004650786.1		WP_004662633.1
OG418*	WP_000024261.1	WP_000024269.1	WP_004920177.1	WP_000024269.1	WP_000024261.1	WP_000024261.1	YP_004997618.1	WP_010114390.1	WP_000024261.1	WP_010325857.1	WP_007478962.1	WP_004647399.1	WP_008303258.1	WP_000024261.1	WP_000024268.1	WP_034428678.1	WP_019458040.1	WP_017391319.1	WP_008942315.1	WP_016803628.1	WP_007478962.1	WP_009393140.1	WP_017482015.1	WP_004641017.1	WP_004649883.1	WP_004656000.1	WP_004659079.1	WP_004668544.1	WP_004674582.1	WP_004680559.1	WP_004692508.1	WP_004698880.1	WP_004710690.1	WP_004718025.1	WP_004278474.1	WP_004754292.1	WP_004756177.1	WP_004762171.1	WP_004781880.1	WP_004794819.1	WP_004800148.1	WP_004802538.1	WP_004813291.1	WP_004818820.1	WP_004855164.1	WP_004876697.1	WP_004890309.1	WP_004899308.1	WP_004916538.1
OG419								WP_010112799.1				WP_004646866.1	WP_008303761.1												WP_004649372.1											WP_004752433.1		WP_004761355.1						WP_004822036.1
OG420																WP_005407363.1														WP_004644583.1				WP_004644583.1
OG421	WP_000209709.1	WP_000209696.1		WP_000209696.1	WP_000209702.1	WP_000209709.1	YP_004994324.1		WP_000209691.1		WP_007481044.1			WP_000209691.1	WP_000209690.1		WP_019457061.1	WP_017392303.1		WP_016804225.1	WP_019385087.1	WP_009393925.1	WP_017481297.1	WP_004641516.1		WP_004655369.1	WP_004663682.1	WP_004669902.1	WP_004675062.1	WP_004682924.1		WP_004703441.1	WP_004710347.1					WP_004761885.1		WP_004794265.1	WP_004799785.1	WP_004804850.1			WP_035374076.1	WP_004881240.1
OG422																											WP_004664569.1																					WP_004903662.1
OG423	WP_001017220.1	WP_001017234.1	WP_004927376.1	WP_001017234.1	WP_001017227.1	WP_001017220.1	YP_004995846.1	WP_010114723.1	WP_001017241.1	WP_010326837.1	WP_007480218.1	WP_004645442.1	WP_008304045.1	WP_001017241.1	WP_001017222.1	WP_005406320.1	WP_019458286.1	WP_017392123.1	WP_005090062.1	WP_016804980.1	WP_019384142.1	WP_009391891.1	WP_017480887.1	WP_004643235.1	WP_004648788.1	WP_004652955.1	WP_004661426.1	WP_004671628.1	WP_004677880.1	WP_004680983.1	WP_004696897.1	WP_004700974.1	WP_004708165.1	WP_004719825.1	WP_004731462.1	WP_004751883.1	WP_004680983.1	WP_004759841.1	WP_004783946.1	WP_004791612.1	WP_004798803.1	WP_004808013.1	WP_004815645.1	WP_004821950.1	WP_004866111.1	WP_004878701.1	WP_004892857.1	WP_004904877.1	WP_004912083.1
OG424																																							WP_004782042.1
OG425
OG426*	WP_000736667.1	WP_000736663.1	WP_004923711.1	WP_000736662.1	WP_000736674.1	WP_029779230.1	YP_004996930.1	WP_010111746.1	WP_000736681.1	WP_005401356.1	WP_034604691.1	WP_016806915.1	WP_008303211.1	WP_000736681.1	WP_029779230.1	WP_034429173.1	WP_081400348.1	WP_080592954.1	WP_004641329.1	WP_080593662.1	WP_026094205.1	WP_081400153.1	WP_080612954.1	WP_080632104.1	WP_034697101.1	WP_004657413.1	WP_004660138.1	WP_004673218.1	WP_081398922.1	WP_026040046.1	WP_004691500.1		WP_080631677.1	WP_004725422.1	WP_035341094.1	WP_004754558.1	WP_081399048.1	WP_081399902.1	WP_004787133.1	WP_081399463.1	WP_081399062.1	WP_004803902.1	WP_034424047.1	WP_004816659.1	WP_004869850.1	WP_004877836.1	WP_034429812.1	WP_004899004.1	WP_004909637.1
OG427			WP_004925225.1				YP_004995448.1								WP_001249696.1		WP_019459184.1	WP_017390740.1								WP_004655017.1	WP_004660924.1					WP_004701577.1		WP_004717475.1								WP_004805285.1		WP_004823377.1
OG428			WP_004930710.1																															WP_004721680.1										WP_004820346.1	WP_081401793.1
OG429*	WP_000888596.1	WP_000888596.1	WP_004928266.1	WP_000888596.1	WP_000888596.1	WP_000888596.1	YP_004995883.1	WP_010114833.1	WP_000888596.1	WP_010327005.1	WP_007482040.1	WP_004645371.1	WP_008304144.1	WP_000888596.1	WP_000888596.1	WP_005014764.1	WP_004700901.1	WP_026056210.1	WP_004638647.1	WP_002049011.1	WP_019384716.1	WP_009391688.1	WP_005068571.1	WP_004643279.1	WP_004648872.1	WP_004653959.1	WP_004661858.1	WP_004670709.1	WP_004677664.1	WP_004677664.1	WP_004696519.1	WP_004700901.1	WP_002049011.1	WP_004720906.1	WP_004645371.1	WP_004752790.1	WP_004758153.1	WP_004677664.1	WP_004783803.1	WP_004791533.1	WP_004769277.1	WP_004806478.1	WP_004815764.1	WP_004720906.1	WP_004860972.1	WP_004880034.1	WP_004892994.1	WP_004901150.1	WP_004911724.1
OG430				WP_001047021.1				WP_005021613.1													WP_019383581.1		WP_001047021.1															WP_004759020.1					WP_004811062.1
OG431
OG432	WP_001093582.1	WP_001093602.1	WP_004929156.1	WP_001093602.1	WP_001093602.1	WP_001093602.1	YP_004997268.1	WP_010116619.1	WP_001093590.1	WP_010327425.1	WP_007478249.1	WP_004645926.1	WP_008304452.1	WP_001093603.1	WP_001093599.1	WP_005406611.1	WP_019457943.1	WP_017391451.1	WP_005092639.1	WP_016803534.1	WP_019385312.1	WP_009387669.1	WP_014208069.1	WP_004640415.1	WP_034696579.1	WP_004656675.1	WP_004665298.1	WP_004667988.1	WP_004675295.1	WP_004680103.1	WP_004695196.1	WP_004706032.1	WP_004711156.1	WP_004722971.1	WP_004732123.1	WP_004752036.1	WP_004756731.1	WP_004758600.1	WP_004785149.1	WP_004795427.1	WP_004798036.1	WP_004801839.1	WP_004814541.1	WP_004819188.1	WP_004854722.1	WP_004882088.1	WP_004891606.1	WP_004901534.1	WP_004907220.1
OG433												WP_016806740.1													WP_004649263.1										WP_004730980.1	WP_004749596.1			WP_004783140.1									WP_004898317.1
OG434									WP_000346367.1	WP_010326199.1				WP_000346367.1					WP_008941091.1												WP_004691608.1								WP_004782683.1
OG435																									WP_004650789.1		WP_004662638.1
OG436
OG437																										WP_004652761.1								WP_004724698.1								WP_004808392.1		WP_004822813.1	WP_004861937.1
OG438																															WP_004693563.1
OG439																																	WP_004710623.1			WP_004752709.1
OG440	WP_001038886.1	WP_001038901.1	WP_004922394.1	WP_001038901.1	WP_001038902.1	WP_001987676.1	YP_004994326.1	WP_010114192.1		WP_010326238.1	WP_007481046.1	WP_004645848.1	WP_008307503.1	WP_001038908.1	WP_085944025.1	WP_005406699.1	WP_081400292.1	WP_080593107.1		WP_080593542.1	WP_019385085.1	WP_081400229.1	WP_080612900.1	WP_004641521.1	WP_004648133.1	WP_004655366.1	WP_004663679.1	WP_004669904.1	WP_035327845.1	WP_004682922.1		WP_081401324.1	WP_080631567.1	WP_004723807.1			WP_004757309.1		WP_034590124.1	WP_081399558.1	WP_034431262.1	WP_004804853.1	WP_004814757.1	WP_004817708.1	WP_004857261.1	WP_004881236.1	WP_004891772.1		WP_004914168.1
OG441																	WP_019456869.1										WP_004663199.1			WP_004681288.1				WP_035371962.1			WP_004755779.1	WP_004759577.1			WP_004798608.1			WP_004817565.1		WP_004880885.1			WP_004912452.1
OG442*	WP_002016574.1	WP_002016574.1	WP_004925656.1	WP_002016574.1	WP_001216573.1	WP_002016574.1	YP_004995720.1	WP_010111469.1	WP_000171043.1	WP_029575049.1	WP_007482220.1	WP_004646719.1	WP_034592579.1	WP_000171043.1	WP_002016574.1	WP_034428615.1	WP_081400426.1	WP_080593102.1	WP_008941464.1	WP_029771545.1	WP_019384383.1	WP_081400071.1	WP_023187858.1	WP_080632198.1	WP_004651731.1	WP_004653313.1	WP_004662034.1	WP_004670972.1	WP_004677609.1	WP_004680829.1	WP_004696569.1	WP_081401360.1	WP_080631614.1	WP_004719739.1	WP_004729847.1	WP_004751925.1	WP_004758134.1	WP_004760004.1	WP_004786164.1	WP_081399500.1	WP_004798960.1	WP_004807407.1	WP_004812656.1	WP_004822136.1	WP_085945827.1	WP_004879347.1	WP_004894408.1	WP_004904915.1	WP_004915643.1
OG443																																													WP_004861847.1
OG444	WP_001124960.1	WP_001124963.1		WP_001124957.1		WP_001124960.1	YP_004995416.1		WP_001124963.1		WP_034605020.1			WP_001124963.1	WP_001124961.1		WP_019459159.1	WP_017390713.1	WP_004638782.1	WP_016805529.1	WP_019384288.1	WP_009391268.1	WP_017481134.1	WP_004642828.1		WP_004653086.1	WP_004661798.1	WP_004670757.1				WP_004701634.1	WP_004708762.1	WP_004722239.1						WP_004792380.1		WP_004807793.1		WP_004819819.1	WP_004858468.1	WP_017196671.1			WP_035335905.1
OG445	WP_000576658.1	WP_000576648.1	WP_004927946.1	WP_000576648.1	WP_000576476.1	WP_000576657.1	YP_004996092.1		WP_000576649.1	WP_010326390.1	WP_007483002.1	WP_004646499.1	WP_008303146.1	WP_000576649.1	WP_000576659.1	WP_005406637.1	WP_019457167.1	WP_017391943.1	WP_008940883.1	WP_017398372.1	WP_019384723.1	WP_009389987.1	WP_017480728.1	WP_004643508.1		WP_004654822.1	WP_004662748.1	WP_004671818.1			WP_004693930.1	WP_004700411.1	WP_004707746.1	WP_004717004.1	WP_004730133.1				WP_004782743.1	WP_004790986.1		WP_004805459.1	WP_004810547.1	WP_004823070.1	WP_004863778.1	WP_004880352.1	WP_004893958.1
OG446																																				WP_004752818.1												WP_004901125.1
OG447
OG448
OG449																																																	WP_004906627.1
OG450
OG451
OG452																WP_005406298.1
OG453
OG454
OG455
OG456
OG457			WP_004928324.1
OG458																					WP_019383831.1
OG459									WP_002012299.1					WP_001221361.1
OG460*	WP_000045410.1	WP_000045400.1	WP_004924064.1	WP_000045400.1	WP_000045410.1	WP_000045410.1	YP_004996821.1	WP_010111890.1	WP_000045400.1	WP_010327601.1	WP_007480564.1	WP_004645044.1	WP_008303010.1	WP_000045400.1	WP_000045410.1	WP_005407148.1	WP_004705358.1	WP_005043879.1	WP_004641098.1	WP_016804175.1	WP_019385432.1	WP_009387997.1	WP_005067259.1	WP_004639540.1	WP_004650502.1	WP_004657658.1	WP_004660325.1	WP_004673028.1	WP_004678617.1	WP_004683289.1	WP_004691345.1	WP_004705358.1	WP_004711794.1	WP_004725655.1	WP_004732292.1	WP_004754044.1	WP_004757081.1	WP_004683289.1	WP_004786948.1	WP_004789647.1	WP_004797531.1	WP_004804098.1	WP_004809833.1	WP_004816852.1	WP_004869594.1	WP_004877655.1	WP_004896151.1	WP_004903136.1	WP_004909398.1
OG461
OG462																																		WP_004722218.1										WP_004819839.1	WP_004868261.1
OG463			WP_004920414.1					WP_010115523.1																										WP_004720787.1					WP_004782019.1					WP_004821259.1
OG464									WP_001087567.1					WP_001087567.1
OG465							YP_004995698.1										WP_019458750.1					WP_009392636.1	WP_017480974.1	WP_004643091.1										WP_004720225.1						WP_004791905.1								WP_004900880.1
OG466
OG467													WP_008303610.1												WP_004649306.1										WP_004730196.1												WP_004893683.1
OG468								WP_010112547.1		WP_010327081.1		WP_016806747.1	WP_004809400.1			WP_005407332.1									WP_004651657.1				WP_004677403.1	WP_004682013.1	WP_004696315.1			WP_004722166.1	WP_004731035.1		WP_004758042.1	WP_004760086.1	WP_004783161.1				WP_004809400.1	WP_004819892.1			WP_004894868.1
OG469	WP_000780165.1	WP_000780182.1	WP_004927123.1	WP_000780182.1	WP_000780170.1	WP_000780165.1	YP_004995761.1		WP_000780182.1		WP_007482290.1			WP_000780182.1	WP_000780182.1		WP_019458711.1	WP_017392198.1	WP_017396744.1	WP_017398345.1	WP_007482290.1	WP_009390217.1	WP_017480942.1	WP_004643143.1		WP_004653235.1	WP_004661979.1	WP_004670901.1	WP_004679732.1	WP_004682377.1		WP_004701135.1	WP_004708354.1			WP_004754753.1	WP_004757835.1	WP_004761325.1		WP_004791792.1	WP_004799315.1	WP_004807521.1				WP_004879288.1		WP_004898801.1	WP_004915552.1
OG470
OG471				WP_000115841.1					WP_000974864.1					WP_000974864.1
OG472											WP_005051561.1																		WP_081398929.1
OG473			WP_004929196.1																																	WP_004749322.1
OG474*	WP_001210050.1	WP_001210050.1	WP_004925947.1	WP_001210050.1	WP_001210050.1	WP_001210050.1	YP_004994706.1	WP_010117585.1	WP_001210050.1	WP_010327124.1	WP_007482843.1	WP_004646581.1	WP_008306562.1	WP_001210050.1	WP_001210050.1	WP_005405625.1	WP_019458146.1	WP_017391582.1	WP_008941329.1	WP_002156879.1	WP_019384772.1	WP_009388405.1	WP_002121602.1	WP_004642012.1	WP_004648616.1	WP_004654096.1	WP_004662597.1	WP_004671682.1	WP_004677946.1	WP_004681043.1	WP_004696186.1	WP_004702763.1	WP_002156879.1	WP_004721111.1	WP_004730003.1	WP_004752991.1	WP_004681043.1	WP_004759713.1	WP_004782517.1	WP_004793668.1	WP_004681043.1	WP_004806339.1	WP_004812293.1	WP_004820987.1	WP_004866435.1	WP_004880193.1	WP_004894136.1	WP_004903948.1	WP_004915091.1
OG475				WP_000774268.1						WP_010326494.1				WP_000774268.1						WP_016804039.1				WP_004638807.1				WP_004672759.1
OG476									WP_001200938.1	WP_010326200.1				WP_001200938.1					WP_008941092.1												WP_004691607.1								WP_004782682.1
OG477																												WP_004641917.1																	WP_004868288.1
OG478																										WP_004653003.1
OG479																																													WP_004865359.1
OG480
OG481				WP_000662731.1																WP_016804310.1																	WP_004757541.1			WP_004793446.1								WP_004900998.1
OG482
OG483		WP_000913301.1		WP_000913301.1	WP_000913297.1	WP_000913306.1	YP_004995918.1					WP_004646292.1	WP_034591912.1	WP_000913312.1	WP_000913311.1		WP_019458341.1	WP_017392070.1		WP_017398363.1		WP_009391823.1	WP_017480832.1	WP_004643319.1	WP_004651305.1	WP_004652758.1						WP_004700846.1	WP_004708048.1							WP_004791473.1			WP_004810826.1				WP_004893512.1	WP_004903823.1
OG484																		WP_017390313.1						WP_004642250.1	WP_081399738.1									WP_004721203.1								WP_004805445.1		WP_004820781.1
OG485*	WP_000165355.1	WP_000165350.1	WP_034709995.1	WP_000165358.1	WP_000165343.1	WP_014702594.1	YP_004996772.1	WP_029574418.1	WP_000165346.1	WP_010327581.1	WP_007481782.1	WP_016806776.1	WP_008302611.1	WP_000165346.1	WP_004735401.1	WP_005018392.1	WP_081400340.1	WP_080592896.1	WP_008941219.1	WP_006580685.1	WP_019385409.1	WP_081400000.1	WP_080612938.1	WP_080632003.1	WP_004650445.1	WP_004657759.1	WP_004660394.1	WP_004672957.1	WP_004678550.1	WP_004683245.1	WP_004691264.1	WP_081401412.1	WP_080631584.1	WP_004725754.1	WP_004732248.1	WP_004754196.1	WP_004683245.1	WP_004760672.1	WP_004786862.1	WP_081399442.1	WP_004797492.1	WP_004804155.1	WP_004809757.1	WP_004816893.1	WP_004869449.1	WP_004877574.1	WP_004896105.1	WP_004899383.1	WP_004909286.1
OG486																			WP_008940843.1
OG487								WP_010111486.1																	WP_004649127.1									WP_004719979.1										WP_004821810.1	WP_004865485.1
OG488
OG489	WP_001245177.1	WP_001245158.1	WP_004921662.1	WP_001245159.1	WP_001245154.1	WP_001245177.1	YP_004994535.1	WP_010116023.1	WP_001245159.1	WP_010326261.1	WP_007481706.1	WP_004646267.1	WP_008305179.1	WP_001245159.1	WP_001245160.1	WP_005406837.1	WP_019456846.1	WP_026056181.1	WP_008940906.1	WP_017398385.1	WP_019383928.1	WP_009386520.1	WP_005802974.1	WP_035361099.1	WP_004648204.1	WP_004652052.1	WP_004663319.1	WP_004670367.1	WP_004674781.1	WP_004681413.1	WP_004694388.1	WP_004703114.1	WP_004710074.1	WP_004717402.1	WP_004730298.1	WP_004750899.1	WP_004755876.1	WP_004758756.1	WP_004783028.1	WP_004793985.1	WP_004798494.1	WP_004801427.1	WP_004810886.1	WP_004823262.1	WP_004856750.1	WP_004878371.1	WP_004893461.1	WP_004899789.1	WP_004912650.1
OG490								WP_010112794.1				WP_004646868.1													WP_004649370.1											WP_004752429.1		WP_004761353.1						WP_004822029.1
OG491			WP_004927665.1												WP_000017212.1															WP_004682538.1
OG492		WP_000800799.1	WP_004928853.1	WP_000800799.1	WP_000760140.1	WP_000800962.1	YP_004996305.1	WP_010113239.1	WP_000800791.1	WP_010326403.1	WP_007481525.1	WP_004645682.1		WP_000800791.1			WP_019457284.1	WP_017391831.1	WP_008941755.1	WP_004707473.1	WP_019384025.1	WP_009393690.1	WP_017480549.1	WP_004643707.1	WP_004648330.1	WP_004654621.1	WP_004661142.1		WP_004676825.1	WP_004682688.1	WP_004693893.1	WP_004699869.1	WP_004707473.1	WP_004721755.1	WP_004731748.1		WP_004757653.1	WP_004761624.1	WP_004784620.1	WP_004790638.1	WP_004799518.1	WP_004805647.1	WP_051064891.1	WP_004820273.1	WP_004861667.1	WP_004878472.1	WP_004892162.1		WP_004913601.1
OG493			WP_004930619.1																					WP_004640515.1							WP_004692342.1					WP_004749967.1
OG494*	WP_000682639.1	WP_000682628.1	WP_004928212.1	WP_000682628.1	WP_000682636.1	WP_000682639.1	YP_004995205.1	WP_010115485.1	WP_000682630.1	WP_010326862.1	WP_007481857.1	WP_004645480.1	WP_008303993.1	WP_000682630.1	WP_000682632.1	WP_005405588.1	WP_019458982.1	WP_017390557.1	WP_008941267.1	WP_004709137.1	WP_004879916.1	WP_009387119.1	WP_002121446.1	WP_004642617.1	WP_004648737.1	WP_004653889.1	WP_004662406.1	WP_004671416.1	WP_004679516.1	WP_004682248.1	WP_004696819.1	WP_004702008.1	WP_004709137.1	WP_004720860.1	WP_004731492.1	WP_004752628.1	WP_004757917.1	WP_004761241.1	WP_004784024.1	WP_004792757.1	WP_004799228.1	WP_004806603.1	WP_034424967.1	WP_004821209.1	WP_004860889.1	WP_004879916.1	WP_017401430.1	WP_004901253.1	WP_004911565.1
OG495	WP_000603301.1	WP_000603294.1	WP_004923790.1	WP_000603294.1	WP_000603316.1	WP_000603301.1			WP_000603302.1					WP_000603302.1	WP_000603306.1		WP_019458408.1			WP_017398370.1			WP_017480798.1		WP_004651449.1							WP_004700668.1	WP_004707974.1	WP_004724769.1										WP_004822922.1			WP_004897300.1
OG496															WP_000508791.1																WP_004694078.1														WP_004859328.1
OG497																																		WP_004722291.1										WP_004819776.1
OG498																									WP_004648465.1
OG499	WP_000472704.1	WP_000472717.1	WP_004928865.1	WP_000472717.1	WP_000472713.1	WP_000472705.1	YP_004996315.1		WP_000472700.1	WP_010326394.1	WP_007481535.1	WP_026055727.1		WP_000472700.1	WP_000472707.1	WP_005406643.1	WP_019457291.1	WP_017391827.1	WP_008941748.1	WP_016803992.1	WP_019384018.1	WP_034679097.1		WP_004643714.1	WP_034696456.1	WP_004654639.1	WP_004661122.1	WP_004668941.1	WP_004676807.1	WP_004682697.1	WP_004693911.1	WP_004699852.1	WP_004707462.1	WP_004721771.1	WP_004731763.1	WP_004751387.1	WP_004757638.1	WP_004761637.1	WP_004784639.1	WP_004790620.1	WP_004799530.1	WP_004805628.1	WP_004815074.1	WP_004820260.1	WP_004861695.1	WP_004878463.1	WP_004892146.1	WP_004900336.1	WP_004913631.1
OG500																																																	WP_004913312.1
OG501										WP_010326320.1		WP_004646181.1
OG502									WP_000996510.1					WP_000996510.1
OG503				WP_001022397.1										WP_001022395.1											WP_004651080.1		WP_004660052.1				WP_004697450.1											WP_004803326.1
OG504	WP_000935122.1	WP_000935120.1		WP_000935120.1	WP_000935127.1	WP_000935122.1	YP_004995598.1		WP_000935125.1					WP_000935125.1								WP_009392083.1												WP_042140770.1										WP_051065602.1
OG505												WP_004644767.1				WP_005407444.1
OG506			WP_004926851.1
OG507
OG508
OG509			WP_004925272.1				YP_004995432.1								WP_000557770.1		WP_019459173.1	WP_017390726.1								WP_004655047.1	WP_004660896.1					WP_004701604.1		WP_004717507.1								WP_004805263.1		WP_004823393.1
OG510	WP_001078509.1	WP_001078502.1			WP_001078513.1	WP_001078509.1	YP_004995159.1		WP_001078505.1					WP_001078505.1	WP_001078486.1		WP_025465259.1	WP_080592930.1		WP_025465717.1			WP_080613002.1	WP_080632058.1								WP_081401375.1	WP_025469313.1							WP_081399651.1
OG511			WP_004925076.1				YP_004995463.1										WP_081400445.1	WP_017390758.1														WP_004701548.1
OG512	WP_000847227.1	WP_000847239.1	WP_004925838.1	WP_000847239.1	WP_015451471.1	WP_000847227.1	YP_004994718.1		WP_000847246.1		WP_007482807.1			WP_000847246.1	WP_000847230.1		WP_019457445.1	WP_017390221.1	WP_026056285.1	WP_016805634.1	WP_026094112.1	WP_009388432.1	WP_002121532.1	WP_004642024.1		WP_004654066.1	WP_004662581.1	WP_004671657.1				WP_004702750.1	WP_004709820.1							WP_004793639.1		WP_004806358.1				WP_017196737.1			WP_004915123.1
OG513	WP_000093733.1	WP_000093732.1	WP_004930060.1	WP_000093732.1	WP_000093729.1	WP_000093729.1	YP_004996702.1	WP_010116379.1	WP_000093729.1		WP_004882250.1		WP_008306873.1	WP_000093729.1	WP_000093726.1	WP_005405671.1	WP_004698165.1	WP_017391214.1	WP_004637310.1		WP_004882250.1	WP_009392852.1	WP_017481207.1	WP_004640239.1	WP_004650896.1	WP_004656866.1	WP_004660561.1	WP_004672264.1	WP_004675440.1	WP_004683893.1	WP_004697421.1	WP_004698165.1	WP_002051923.1	WP_004718929.1	WP_004728977.1	WP_004749224.1	WP_004683893.1	WP_004760260.1	WP_004780354.1	WP_004795574.1	WP_004797942.1	WP_004803346.1	WP_004814017.1	WP_004818189.1	WP_004871613.1	WP_004882250.1	WP_004814017.1	WP_004902971.1	WP_004914575.1
OG514		WP_000873962.1		WP_000873962.1	WP_000873953.1				WP_000873969.1					WP_000873969.1			WP_019458283.1			WP_016804977.1												WP_004700980.1	WP_004708171.1			WP_004753233.1
OG515																																			WP_004728801.1
OG516																																										WP_004806792.1
OG517			WP_004927524.1																												WP_080593166.1
OG518															WP_000843437.1			WP_017390853.1					WP_025466713.1																						WP_004869583.1
OG519								WP_010111357.1
OG520	WP_000004234.1	WP_000004228.1	WP_004926659.1	WP_000004228.1	WP_000004227.1	WP_000004234.1	YP_004995627.1	WP_010114041.1	WP_000004238.1	WP_082188992.1	WP_007482942.1			WP_000004238.1	WP_000004216.1		WP_019458804.1	WP_017391420.1	WP_008941373.1	WP_017398326.1		WP_009392123.1	WP_017481008.1	WP_004643013.1	WP_004649030.1	WP_004654265.1	WP_004662698.1	WP_004671771.1			WP_004694718.1	WP_004701367.1	WP_002048874.1	WP_004722129.1		WP_004750850.1				WP_004792034.1		WP_004806153.1		WP_004819920.1		WP_004880297.1		WP_004899713.1
OG521																																		WP_004717568.1
OG522
OG523																																																	WP_004908518.1
OG524																																							WP_004782579.1
OG525	WP_000377582.1	WP_000377523.1		WP_000377523.1	WP_000377522.1	WP_000377582.1	YP_004994747.1		WP_000377596.1					WP_000377596.1	WP_000377575.1	WP_034428874.1	WP_019457423.1	WP_017390236.1		WP_016805185.1		WP_009389000.1	WP_017481385.1	WP_004642045.1								WP_004702700.1	WP_004709795.1			WP_004750854.1				WP_004793591.1								WP_004899717.1
OG526																				WP_080593543.1
OG527																											WP_004664849.1									WP_004753254.1		WP_004760236.1			WP_004797976.1		WP_004813999.1
OG528				WP_001124154.1																WP_025466259.1		WP_002058482.1	WP_001124154.1				WP_004658352.1					WP_004704345.1		WP_035371865.1				WP_004761048.1	WP_002058482.1	WP_004795948.1
OG529	WP_000102049.1	WP_000102048.1	WP_004920798.1	WP_000102048.1	WP_000102049.1	WP_000102049.1	YP_004997369.1	WP_010117432.1	WP_000102049.1	WP_010325667.1	WP_034605129.1	WP_004644879.1	WP_008304965.1	WP_000102049.1	WP_000102052.1	WP_005405683.1	WP_019456982.1	WP_017391133.1	WP_008942394.1	WP_002048940.1	WP_019385894.1	WP_009392260.1	WP_005804000.1	WP_004640593.1	WP_004650109.1	WP_004656431.1	WP_004659498.1	WP_034595345.1	WP_004674216.1	WP_004680801.1	WP_004692899.1	WP_004699317.1	WP_004711003.1	WP_004723458.1	WP_004732582.1	WP_004750494.1	WP_004756469.1	WP_004762423.1	WP_034590287.1	WP_004795242.1	WP_004800407.1	WP_004802047.1	WP_034424080.1	WP_004823673.1	WP_004868285.1	WP_004876273.1	WP_026056748.1	WP_004902067.1	WP_004917138.1
OG530
OG531			WP_004926237.1
OG532																			WP_008940935.1
OG533																							WP_017480750.1
OG534								WP_029574366.1		WP_010327104.1			WP_008305588.1																		WP_004696232.1			WP_004719400.1			WP_004755871.1							WP_004822392.1
OG535	WP_044052074.1	WP_000370435.1	WP_011182373.1	WP_000370435.1	WP_000370439.1	WP_000370439.1	YP_004996344.1	WP_010114000.1	WP_000370451.1	WP_010327202.1	WP_007482867.1			WP_000370451.1	WP_000370440.1		WP_019457323.1		WP_008941349.1	WP_016805055.1	WP_019384759.1	WP_009393418.1	WP_017480530.1	WP_004643809.1		WP_004654174.1	WP_034601484.1	WP_004671719.1			WP_004695994.1	WP_004699779.1	WP_004707412.1							WP_004790554.1		WP_004806271.1				WP_004880222.1			WP_004915042.1
OG536																											WP_004664003.1	WP_004668325.1	WP_004679366.1	WP_004681438.1	WP_004281880.1						WP_004755888.1	WP_004664003.1			WP_004681438.1		WP_004812274.1
OG537											WP_000536249.1								WP_000536249.1															WP_004722126.1										WP_004819921.1					WP_004913851.1
OG538																										WP_004653562.1																WP_004806913.1
OG539
OG540												WP_004645884.1																															WP_004814628.1
OG541				WP_000932953.1
OG542
OG543											WP_007479728.1								WP_008942241.1
OG544
OG545	WP_000550356.1	WP_000550363.1	WP_004923978.1	WP_000550363.1	WP_043961135.1	WP_000550356.1	YP_004996841.1	WP_010111849.1	WP_000550352.1	WP_010327621.1	WP_007480602.1			WP_000550352.1	WP_000550364.1	WP_005407189.1	WP_019457805.1	WP_017391000.1	WP_008941193.1	WP_017398289.1	WP_019385452.1	WP_009388027.1	WP_017481681.1	WP_004639572.1	WP_004650527.1	WP_004657612.1	WP_004660285.1	WP_004673063.1			WP_004691384.1	WP_004705330.1	WP_004711777.1	WP_004725611.1		WP_004754085.1	WP_004757062.1	WP_004760604.1		WP_004789686.1		WP_004804057.1		WP_004816821.1	WP_004869658.1	WP_004877700.1		WP_004903094.1	WP_004909454.1
OG546	WP_000102827.1					WP_000102827.1																																							WP_004866756.1
OG547	WP_001075596.1	WP_001075596.1	WP_004929611.1	WP_001075596.1	WP_001075596.1	WP_001075596.1	YP_004996577.1	WP_010113667.1	WP_001075596.1	WP_010327444.1	WP_034605102.1	WP_004645898.1	WP_008305437.1	WP_001075596.1	WP_001075596.1	WP_005014199.1	WP_019457525.1	WP_017392462.1	WP_008942331.1	WP_002051504.1	WP_026094027.1	WP_009389461.1	WP_017385605.1	WP_004638958.1	WP_004647959.1	WP_004652391.1	WP_004664718.1	WP_034595440.1			WP_004695140.1	WP_004705728.1	WP_002051504.1	WP_004724013.1	WP_004732084.1	WP_004753622.1			WP_004785811.1	WP_004789203.1		WP_004802865.1	WP_004814583.1	WP_004817779.1	WP_004857377.1	WP_004877210.1	WP_004891636.1	WP_004903494.1	WP_004908813.1
OG548										WP_010325891.1																																						WP_004903594.1
OG549																																										WP_004808288.1
OG550																					WP_019384247.1
OG551																														WP_004681170.1		WP_004705964.1					WP_004681170.1
OG552																												WP_004673520.1			WP_004684403.1			WP_004723441.1
OG553																			WP_008941555.1										WP_004677536.1																				WP_004912923.1
OG554																				WP_017398094.1	WP_019384827.1																							WP_004818449.1
OG555																																											WP_004814228.1	WP_004823687.1	WP_004866681.1
OG556
OG557*	WP_000667420.1	WP_000667410.1	WP_004927843.1	WP_000667410.1	WP_000667412.1	WP_000667420.1	YP_004996044.1	WP_010112871.1	WP_000667413.1	WP_010327156.1	WP_007481992.1	WP_004645575.1	WP_008302563.1	WP_000667413.1	WP_000667412.1	WP_005406282.1	WP_019457129.1	WP_017391972.1	WP_008941545.1	WP_002049355.1	WP_019384436.1	WP_009389931.1	WP_017402976.1	WP_004643469.1	WP_004648572.1	WP_004653928.1	WP_004661891.1	WP_004670735.1	WP_004679706.1	WP_004682350.1	WP_004696110.1	WP_004700521.1	WP_004707836.1	WP_035371597.1	WP_004731612.1	WP_034425787.1	WP_004757845.1	WP_004761305.1	WP_004784242.1	WP_004791219.1	WP_004799294.1	WP_004806543.1	WP_004815363.1	WP_035371136.1	WP_004861597.1	WP_004879994.1	WP_004892502.1	WP_035365347.1	WP_004911641.1
OG558								WP_010112211.1					WP_008301927.1			WP_005406708.1																		WP_004718807.1									WP_004810800.1	WP_004818272.1	WP_004870198.1		WP_004893535.1
OG559*	WP_001292274.1	WP_001292274.1	WP_004921507.1	WP_001292274.1	WP_001292274.1	WP_001292274.1	YP_004994581.1	WP_010112484.1	WP_001292276.1	WP_010326303.1	WP_004880862.1	WP_004646337.1		WP_001292276.1	WP_001292274.1	WP_005406783.1	WP_019456874.1	WP_017391671.1	WP_008940941.1	WP_004710036.1		WP_009386562.1	WP_002117591.1	WP_004641841.1	WP_004651362.1	WP_004652150.1	WP_004663189.1	WP_004670479.1	WP_004675849.1	WP_004681296.1	WP_004694281.1	WP_004703041.1	WP_004710036.1	WP_004722406.1	WP_004279497.1	WP_004753196.1	WP_004681296.1	WP_004759254.1	WP_004782892.1	WP_004793933.1	WP_004798601.1	WP_004801236.1	WP_004810742.1	WP_004722406.1	WP_004863288.1	WP_004880862.1	WP_004893605.1	WP_004903820.1	WP_004912478.1
OG560							YP_004995470.1					WP_004645886.1																															WP_004814624.1
OG561	WP_001076822.1	WP_001076822.1	WP_004928460.1	WP_001076822.1	WP_001076812.1	WP_001076817.1	YP_004996119.1		WP_001076819.1					WP_001076819.1	WP_001076804.1		WP_019457758.1	WP_017391924.1		WP_016804154.1			WP_017480712.1	WP_004643533.1								WP_004700210.1	WP_004707705.1							WP_004790943.1
OG562																									WP_004649070.1
OG563																		WP_017391066.1
OG564			WP_004928287.1
OG565
OG566						WP_001103335.1
OG567																							WP_025468503.1																						WP_035372892.1
OG568																		WP_017392325.1																WP_004721659.1										WP_004820366.1
OG569																																								WP_004793440.1
OG570					WP_000803003.1	WP_000803005.1			WP_000803005.1					WP_000803005.1												WP_004653710.1								WP_004717596.1								WP_004806837.1		WP_004823439.1	WP_004857215.1
OG571																																WP_004704324.1				WP_034426200.1												WP_004900807.1
OG572																					WP_019384275.1																								WP_004861167.1
OG573*	WP_000703074.1	WP_000703078.1	WP_004924546.1	WP_000703078.1	WP_000703081.1	WP_000703074.1	YP_004997776.1	WP_010117261.1	WP_000703063.1	WP_010325947.1	WP_007479553.1		WP_008305045.1	WP_000703063.1	WP_000703087.1	WP_005405735.1	WP_019456648.1	WP_017391229.1	WP_005085286.1	WP_006581356.1	WP_019385167.1	WP_009390758.1	WP_017482376.1	WP_004641258.1	WP_004649747.1	WP_004655643.1	WP_004664222.1	WP_004672534.1	WP_004675693.1	WP_004683037.1	WP_004692270.1	WP_004698571.1	WP_004710542.1	WP_004723043.1	WP_004732941.1	WP_004753657.1	WP_004683037.1	WP_004761975.1	WP_004783567.1	WP_004794527.1	WP_004799926.1	WP_004804492.1	WP_004813005.1	WP_004819126.1	WP_004867309.1	WP_004881792.1	WP_004889885.1	WP_004903461.1	WP_004906746.1
OG574
OG575																	WP_031944915.1
OG576
OG577*	WP_000388264.1	WP_000388264.1	WP_004928348.1	WP_000388264.1	WP_000388264.1	WP_000388264.1	YP_004995920.1	WP_010115968.1	WP_000388264.1	WP_004982030.1	WP_007478840.1	WP_004278782.1	WP_008304115.1	WP_000388264.1	WP_000388264.1	WP_005405635.1	WP_004700843.1	WP_003652471.1	WP_004638548.1	WP_002049244.1	WP_004878653.1	WP_009391763.1	WP_017480831.1	WP_004643321.1	WP_004648837.1	WP_004654394.1	WP_004661374.1	WP_004670638.1	WP_004676997.1	WP_004682475.1	WP_004696454.1	WP_004700843.1	WP_002049244.1	WP_004719359.1	WP_004278782.1	WP_004753057.1	WP_004757765.1	WP_004676997.1	WP_004783865.1	WP_004791469.1	WP_004676997.1	WP_004806022.1	WP_004815708.1	WP_004719359.1	WP_004861073.1	WP_004878653.1	WP_004892929.1	WP_004903914.1	WP_004912155.1
OG578							YP_004997101.1																																	WP_004790108.1									WP_004910030.1
OG579																										WP_004656975.1								WP_004718804.1								WP_004803446.1
OG580
OG581																																WP_004706791.1															WP_004897627.1
OG582				WP_000349575.1				WP_010117046.1	WP_000350167.1			WP_016807225.1		WP_000350167.1	WP_001015464.1	WP_005407414.1				WP_000349577.1		WP_000350167.1					WP_004663996.1		WP_004679354.1	WP_004681449.1	WP_004663996.1	WP_004698673.1		WP_004722339.1	WP_004733229.1		WP_004755894.1	WP_004760995.1		WP_000349577.1	WP_004798471.1	WP_004801539.1	WP_004812267.1	WP_004823032.1
OG583																																													WP_004865147.1
OG584	WP_001212574.1		WP_004919952.1		WP_001212578.1	WP_085916988.1	YP_004997699.1	WP_010112679.1		WP_010325608.1	WP_007482682.1							WP_080593000.1				WP_081400107.1		WP_080632131.1	WP_004650223.1	WP_004652503.1					WP_004684324.1			WP_004722188.1						WP_081399701.1		WP_004802678.1		WP_004819870.1		WP_004877372.1		WP_004902203.1
OG585
OG586	WP_000137990.1	WP_000138000.1		WP_000138000.1	WP_000137977.1	WP_000137990.1	YP_004997643.1	WP_010114508.1	WP_000138002.1	WP_010325880.1		WP_004278422.1	WP_008303587.1	WP_000138002.1	WP_000137980.1	WP_005405696.1		WP_017391307.1		WP_016803615.1		WP_009392956.1	WP_017482024.1							WP_004683232.1			WP_004710676.1	WP_004726499.1	WP_004729519.1			WP_004760683.1		WP_004794783.1			WP_004809307.1	WP_004818875.1		WP_004877546.1	WP_004894732.1		WP_004909254.1
OG587																								WP_004641053.1																			WP_004812202.1
OG588
OG589																														WP_004681596.1							WP_004681596.1					WP_004804408.1							WP_004908592.1
OG590								WP_010112724.1		WP_010327535.1		WP_004647456.1	WP_008303397.1																		WP_004697662.1												WP_004813119.1		WP_004867495.1		WP_004890017.1	WP_004902265.1
OG591							YP_004995779.1										WP_081400412.1	WP_080593098.1		WP_016805357.1				WP_004643171.1								WP_081401356.1	WP_080631612.1							WP_081399622.1		WP_004808442.1
OG592	WP_001231359.1	WP_001231350.1		WP_001231350.1	WP_001231361.1	WP_002000896.1	YP_004995602.1	WP_010115791.1	WP_001231345.1					WP_001231345.1	WP_085944086.1	WP_005406058.1	WP_081400419.1	WP_080593010.1		WP_080593681.1		WP_081400158.1	WP_080612842.1	WP_080632076.1		WP_004654845.1						WP_081401281.1	WP_080631540.1	WP_004721586.1						WP_081399505.1		WP_004805413.1
OG593
OG594
OG595																					WP_004907117.1							WP_004668044.1		WP_004681109.1	WP_004684353.1								WP_004780620.1										WP_004907117.1
OG596											WP_004880442.1								WP_004880442.1				WP_017480637.1																							WP_004880442.1			WP_004912843.1
OG597
OG598	WP_001196426.1	WP_001196426.1	WP_004920631.1	WP_001196426.1	WP_001196428.1	WP_001196426.1	YP_004997449.1	WP_010115017.1	WP_001196431.1	WP_010325726.1	WP_007480174.1	WP_004647312.1	WP_004890583.1	WP_001196431.1	WP_001196426.1	WP_005405879.1	WP_019457027.1	WP_017391171.1	WP_008942267.1	WP_016805441.1	WP_007480174.1	WP_009392337.1	WP_017481932.1	WP_004640726.1	WP_004650662.1	WP_004656304.1	WP_004659368.1	WP_004668253.1	WP_004674332.1	WP_004680743.1	WP_004692781.1	WP_004699186.1	WP_004710891.1	WP_004718501.1	WP_004729297.1		WP_004756330.1	WP_004762326.1	WP_004781658.1	WP_004795110.1	WP_004800312.1	WP_004802213.1	WP_004813581.1	WP_004818498.1	WP_004868063.1	WP_004876401.1	WP_004890583.1		WP_004916953.1
OG599																WP_005407338.1															WP_004692101.1																WP_004894660.1
OG600																						WP_009392548.1
OG601	WP_000413985.1	WP_000413997.1	WP_004927600.1	WP_000413997.1	WP_000413987.1	WP_000413985.1			WP_000413982.1		WP_007483346.1			WP_000413982.1	WP_000413988.1	WP_005406361.1		WP_017392195.1			WP_007483346.1	WP_009390211.1												WP_004721408.1					WP_004779918.1						WP_004863624.1
OG602																					WP_019383829.1																											WP_004899843.1
OG603								WP_010112821.1				WP_004646848.1	WP_008303790.1												WP_004649390.1											WP_004752462.1		WP_004761381.1	WP_004787890.1					WP_004822065.1
OG604
OG605																																										WP_004806355.1
OG606*	WP_000131196.1	WP_000131198.1	WP_004923645.1	WP_000131198.1	WP_000131196.1	WP_000131196.1	YP_004996960.1	WP_010113001.1	WP_000131196.1	WP_010327667.1	WP_007480305.1	WP_004647327.1	WP_008305628.1	WP_000131196.1	WP_000131191.1	WP_005407178.1	WP_019458447.1	WP_017390931.1	WP_005088565.1	WP_016803768.1	WP_019385548.1	WP_009391977.1	WP_017481749.1	WP_004639781.1	WP_004650625.1	WP_004657339.1	WP_004660069.1	WP_004673278.1	WP_004678830.1	WP_004683462.1	WP_004691544.1	WP_004705119.1	WP_004711610.1	WP_004725366.1	WP_004729326.1	WP_004754600.1	WP_004756949.1	WP_004760498.1	WP_004781708.1	WP_004789878.1	WP_004797712.1	WP_004803827.1	WP_004813515.1	WP_004816613.1	WP_004869906.1	WP_004877918.1	WP_004890525.1	WP_004898959.1	WP_004909754.1
OG607	WP_002027188.1	WP_001016285.1		WP_001016285.1	WP_043961076.1	WP_002027188.1	YP_004996140.1		WP_001073021.1					WP_001073021.1	WP_001016284.1				WP_034437467.1				WP_017480696.1											WP_004717534.1										WP_004823405.1	WP_004863405.1
OG608*	WP_000259109.1	WP_000259109.1	WP_004924472.1	WP_000259109.1	WP_000259109.1	WP_000259109.1	YP_004997754.1	WP_010113776.1	WP_000259110.1	WP_004979149.1	WP_004881758.1		WP_005223232.1	WP_000259110.1	WP_000259109.1	WP_005016224.1	WP_019458126.1	WP_003655013.1	WP_004637947.1	WP_016804452.1	WP_019385189.1	WP_009390684.1	WP_017482389.1	WP_003655013.1	WP_004650237.1	WP_004655695.1	WP_004664174.1	WP_004672492.1	WP_004678334.1	WP_004681711.1	WP_004692310.1	WP_004698623.1	WP_002054537.1	WP_004725915.1	WP_004733739.1	WP_004753701.1	WP_004756061.1	WP_004760818.1	WP_004783621.1	WP_004794570.1	WP_004798265.1	WP_004804453.1	WP_004816057.1	WP_004725915.1	WP_004854850.1	WP_004881758.1	WP_004891407.1	WP_004903426.1	WP_004906689.1
OG609																																		WP_004722252.1										WP_004819812.1
OG610			WP_004925222.1				YP_004995450.1								WP_085944061.1		WP_019459185.1	WP_100222430.1								WP_085942738.1	WP_004660925.1							WP_085944124.1								WP_085944210.1		WP_085942778.1
OG611																				WP_016803929.1																								WP_004823302.1				WP_004904790.1
OG612																											WP_004662790.1
OG613											WP_004963774.1
OG614								WP_010111215.1
OG615																												WP_004671029.1
OG616
OG617																WP_005027334.1
OG618*	WP_000069129.1	WP_000069121.1	WP_004920268.1	WP_000069121.1	WP_000069121.1	WP_000069129.1	YP_004997588.1	WP_010116958.1	WP_000069129.1	WP_010325836.1	WP_007479111.1	WP_004647377.1	WP_004813340.1	WP_000069129.1	WP_000069121.1	WP_005023238.1	WP_004698933.1	WP_004640970.1		WP_004710729.1	WP_004876644.1	WP_034678987.1	WP_017482000.1	WP_004640970.1	WP_004649912.1	WP_004656062.1	WP_004659134.1	WP_004668504.1	WP_004674527.1	WP_004680589.1	WP_004692549.1	WP_004698933.1	WP_004710729.1	WP_004718112.1	WP_004729445.1	WP_004754342.1	WP_004680589.1	WP_004762195.1	WP_004781837.1	WP_004794867.1	WP_004762195.1	WP_004802472.1	WP_004813340.1	WP_004718112.1	WP_004855366.1	WP_004876644.1	WP_004813340.1	WP_004899251.1	WP_004916638.1
OG619								WP_010114821.1																												WP_004752749.1									WP_004860923.1			WP_004901232.1
OG620	WP_000194066.1	WP_000194085.1			WP_000194057.1		YP_004997058.1		WP_000194084.1		WP_007481363.1			WP_000194084.1	WP_000194066.1			WP_017391042.1			WP_019385618.1		WP_017481811.1	WP_004639972.1				WP_004673429.1								WP_004753716.1				WP_004790047.1						WP_004878047.1		WP_004903409.1	WP_004909899.1
OG621	WP_000968528.1	WP_000968542.1		WP_000968542.1	WP_000968545.1	WP_000968528.1	YP_004995757.1		WP_000968522.1		WP_007482276.1			WP_000968522.1	WP_000968521.1		WP_019458715.1	WP_017392202.1	WP_008941485.1	WP_017398344.1	WP_019384364.1	WP_009390114.1	WP_017480946.1	WP_004643138.1		WP_004653278.1	WP_004661986.1	WP_004670913.1				WP_004701143.1	WP_004708362.1							WP_004791799.1		WP_004807478.1				WP_004879294.1
OG622										WP_010327585.1	WP_004877589.1	WP_004645069.1	WP_008302626.1			WP_005407256.1			WP_004641016.1		WP_019385417.1					WP_004657726.1		WP_004672963.1	WP_004678556.1	WP_004683251.1	WP_004691272.1				WP_004732259.1		WP_004757098.1	WP_004760664.1	WP_004786874.1		WP_004797503.1	WP_004804144.1	WP_004809766.1			WP_004877589.1	WP_004809766.1		WP_004909308.1
OG623	WP_000052887.1	WP_000052885.1		WP_000052885.1		WP_000052887.1	YP_004995835.1	WP_029574663.1		WP_010325890.1		WP_004647424.1	WP_004813207.1			WP_005405988.1				WP_004883343.1			WP_017480896.1			WP_004657814.1	WP_004659012.1				WP_004692431.1		WP_004710674.1	WP_004726528.1	WP_004729538.1		WP_004757132.1		WP_004781982.1		WP_004797349.1	WP_004804218.1	WP_004813207.1	WP_004818899.1	WP_004855046.1		WP_004890163.1
OG624			WP_004920073.1		WP_002013915.1		YP_004997655.1		WP_002013915.1		WP_034604510.1			WP_002013915.1	WP_002013915.1		WP_019458064.1	WP_017391299.1			WP_019385387.1		WP_065387967.1	WP_004641071.1	WP_004649785.1				WP_004678502.1	WP_004678502.1		WP_004698801.1				WP_004753844.1		WP_004760696.1		WP_004794759.1						WP_004877526.1		WP_004903262.1	WP_004909229.1
OG625			WP_004925086.1								WP_007483325.1								WP_017396037.1	WP_017398271.1	WP_019384411.1				WP_004650725.1			WP_004671022.1					WP_004709012.1													WP_004879415.1			WP_004915734.1
OG626
OG627																																												WP_004823477.1
OG628			WP_004923534.1								WP_007480369.1																	WP_004669006.1									WP_004757473.1												WP_004914908.1
OG629															WP_000131185.1
OG630				WP_000065151.1					WP_000883055.1					WP_002013893.1
OG631*	WP_000156645.1	WP_000156638.1	WP_004920370.1	WP_000156648.1	WP_000156662.1	WP_000156646.1	YP_004997546.1	WP_010111808.1	WP_000156638.1	WP_010325795.1	WP_007480077.1	WP_004647346.1	WP_050977184.1	WP_000156638.1	WP_000156654.1	WP_005405802.1	WP_019456901.1	WP_017391354.1	WP_017396558.1	WP_016803957.1	WP_019385792.1	WP_009393081.1	WP_017481970.1	WP_004640908.1	WP_004649985.1	WP_004656143.1	WP_004659211.1	WP_004668429.1	WP_004674460.1	WP_004680665.1	WP_004692654.1	WP_004699004.1	WP_004710776.1	WP_004725546.1	WP_004729357.1	WP_004749808.1	WP_004756249.1	WP_004762235.1	WP_004781736.1	WP_004794950.1	WP_004800231.1	WP_004802386.1	WP_034424751.1	WP_004816748.1	WP_004869762.1	WP_004876555.1	WP_034429514.1	WP_004902371.1	WP_020899832.1
OG632	WP_000632986.1	WP_000633004.1		WP_000633004.1	WP_000632992.1	WP_000632986.1	YP_004995794.1		WP_000633000.1					WP_000633000.1	WP_000632995.1		WP_019458684.1	WP_017392171.1		WP_016804717.1		WP_009390112.1	WP_025468378.1	WP_004643184.1		WP_004653425.1						WP_004701082.1	WP_004708252.1	WP_004717702.1						WP_004791720.1		WP_004807197.1		WP_004823504.1	WP_004866071.1
OG633								WP_010113458.1																		WP_004652157.1
OG634																									WP_004648919.1								WP_002080089.1
OG635									WP_000185721.1					WP_000185721.1			WP_019456811.1				WP_019383845.1
OG636										WP_010326616.1																WP_004653364.1	WP_004662059.1			WP_004683790.1	WP_004693323.1			WP_004720188.1			WP_004683790.1				WP_004799051.1	WP_004807313.1		WP_004821775.1		WP_004879383.1			WP_004915708.1
OG637	WP_000527017.1			WP_000527014.1	WP_000527030.1	WP_000527017.1	YP_004995771.1		WP_000527032.1	WP_010326312.1				WP_000527032.1	WP_000527021.1		WP_019458655.1	WP_017392187.1		WP_017398353.1			WP_017480936.1	WP_004643151.1		WP_004655480.1					WP_017396966.1	WP_004700999.1	WP_004708190.1	WP_004721427.1						WP_004791771.1		WP_004807051.1		WP_004820570.1
OG638	WP_001991758.1
OG639	WP_000196843.1	WP_000196831.1		WP_000196831.1	WP_043961085.1	WP_000196843.1	YP_004996180.1		WP_000196832.1		WP_007483649.1			WP_000196832.1	WP_000196834.1		WP_081400338.1	WP_080593080.1	WP_008940930.1	WP_080593610.1		WP_034679046.1	WP_080612861.1	WP_080632215.1		WP_004652132.1	WP_004663215.1	WP_004670452.1				WP_077164826.1	WP_080631599.1	WP_004721812.1						WP_004790875.1		WP_004801272.1		WP_004820218.1	WP_004861416.1	WP_004880910.1
OG640								WP_010117015.1					WP_008302023.1												WP_004649787.1		WP_004660441.1	WP_004672901.1						WP_004726527.1									WP_004813209.1				WP_004890164.1
OG641												WP_004644759.1				WP_005407448.1
OG642				WP_004571201.1					WP_004713637.1					WP_004713637.1	WP_000038720.1					WP_079376841.1		WP_004713637.1																		WP_081399566.1		WP_004801529.1
OG643																																	WP_004710017.1																WP_004912708.1
OG644
OG645													WP_034591947.1																														WP_034424735.1				WP_017401528.1
OG646*	WP_000342684.1	WP_000342684.1	WP_004927971.1	WP_000342684.1	WP_000342684.1	WP_000342684.1	YP_004996099.1	WP_010112747.1	WP_000342684.1	WP_010326379.1	WP_007479288.1	WP_004645736.1	WP_008302352.1	WP_000342684.1	WP_000342684.1	WP_005406117.1	WP_004700400.1	WP_017391939.1	WP_005082025.1	WP_002052468.1	WP_004878546.1	WP_009389996.1	WP_002118176.1	WP_003650593.1	WP_004648272.1	WP_004654506.1	WP_004661278.1	WP_004670568.1	WP_035328145.1	WP_010589179.1	WP_017397204.1	WP_004700400.1	WP_002052468.1	WP_004717035.1	WP_004280528.1	WP_004753436.1	WP_004757715.1	WP_004761568.1	WP_004784714.1	WP_004790974.1	WP_034431250.1	WP_004805901.1	WP_004814993.1	WP_004823100.1	WP_004863692.1	WP_004878546.1	WP_004814993.1	WP_004903668.1	WP_004912297.1
OG647																									WP_004649191.1	WP_004654936.1								WP_004717453.1								WP_004805343.1
OG648																																					WP_004758309.1
OG649	WP_000044170.1	WP_000044166.1	WP_004921682.1	WP_000044166.1	WP_000044158.1	WP_000044170.1	YP_004994529.1		WP_000044153.1	WP_029574974.1				WP_000044153.1	WP_000044157.1	WP_005406702.1	WP_019456840.1	WP_017391701.1		WP_016804067.1			WP_017481355.1	WP_004641775.1			WP_004663325.1					WP_004703124.1	WP_004710081.1							WP_004793992.1					WP_004856945.1
OG650												WP_004644852.1			WP_001036456.1																											WP_004803525.1					WP_004895314.1
OG651															WP_001222479.1									WP_004643730.1		WP_004653806.1
OG652					WP_000166996.1										WP_000166990.1			WP_017390750.1																						WP_004792282.1
OG653										WP_010326236.1		WP_004645851.1	WP_005223037.1			WP_005406624.1									WP_004648131.1						WP_004694511.1								WP_004785006.1				WP_004814755.1				WP_004891764.1
OG654*	WP_000952702.1	WP_000952702.1	WP_004925697.1	WP_000952702.1	WP_000952702.1	WP_000952702.1	YP_004995658.1	WP_010114526.1	WP_000952702.1	WP_010326949.1	WP_007483394.1	WP_004646785.1	WP_008304701.1	WP_000952702.1	WP_000952702.1	WP_034428610.1	WP_019458778.1	WP_003652076.1	WP_004639236.1	WP_002050677.1	WP_007483394.1	WP_009392681.1	WP_017400370.1	WP_003652076.1	WP_004651814.1	WP_004653737.1	WP_004662276.1	WP_004671292.1	WP_004677329.1	WP_004682050.1	WP_004696697.1	WP_004701310.1	WP_002050677.1	WP_004720735.1	WP_004646785.1	WP_004752235.1	WP_004758003.1	WP_004761132.1	WP_004786010.1	WP_004791985.1	WP_004799109.1	WP_004806787.1	WP_004812781.1	WP_004720735.1	WP_004865901.1	WP_004879761.1	WP_004894550.1	WP_004905020.1	WP_004911328.1
OG655
OG656			WP_004921679.1					WP_010115290.1				WP_004647425.1							WP_005088289.1						WP_004649784.1	WP_004657815.1		WP_004672899.1			WP_004692430.1			WP_016539650.1	WP_004729539.1							WP_004804220.1		WP_035371191.1			WP_004890160.1
OG657
OG658																													WP_004674724.1
OG659
OG660	WP_004644127.1	WP_001998816.1	WP_004926001.1	WP_001998816.1	WP_043961224.1	WP_002020301.1	YP_004997074.1		WP_004712541.1		WP_007479208.1			WP_004712541.1	WP_031951568.1		WP_081400401.1	WP_080592964.1	WP_005082048.1		WP_026094062.1	WP_081400126.1	WP_017481816.1	WP_080632108.1		WP_004654463.1	WP_004661325.1	WP_004670601.1			WP_004691739.1	WP_081401419.1	WP_080631673.1							WP_081399468.1		WP_004805954.1				WP_004878589.1			WP_004912234.1
OG661*	WP_000082057.1	WP_000082052.1	WP_004927817.1	WP_000082052.1	WP_000082050.1	WP_002016955.1	YP_004996035.1	WP_010113318.1	WP_000082053.1	WP_010327148.1	WP_007481974.1	WP_004645568.1	WP_008302547.1	WP_000082053.1	WP_000045678.1	WP_005406397.1	WP_081400297.1	WP_080593061.1	WP_008941533.1	WP_017398373.1	WP_019384453.1	WP_081400060.1	WP_080612828.1	WP_080632090.1	WP_004648583.1	WP_004653916.1	WP_004661906.1	WP_034595621.1	WP_004679696.1	WP_004682340.1	WP_004696127.1	WP_004700535.1	WP_080631532.1	WP_004719242.1	WP_004731598.1	WP_004751223.1	WP_004682340.1	WP_004761300.1	WP_004784225.1	WP_081399487.1	WP_004799287.1	WP_004806556.1	WP_004815375.1	WP_004822560.1	WP_004861574.1	WP_004879968.1	WP_004892528.1	WP_004900194.1	WP_004911626.1
OG662	WP_000896679.1	WP_000896677.1	WP_004926171.1	WP_000896677.1	WP_000896679.1	WP_000896679.1		WP_010112659.1	WP_000896679.1	WP_010326931.1	WP_007481679.1	WP_004645166.1	WP_008306571.1	WP_000896679.1	WP_000896679.1	WP_005406138.1	WP_019457697.1	WP_017391874.1	WP_008940922.1	WP_002052445.1	WP_019383948.1	WP_009393692.1	WP_002118624.1	WP_004643621.1	WP_004651583.1	WP_004652076.1	WP_004663288.1		WP_004674743.1	WP_004674743.1	WP_004696733.1	WP_004700056.1	WP_004707605.1	WP_004717003.1	WP_004733755.1	WP_004751247.1	WP_004755854.1	WP_004674743.1	WP_004782530.1	WP_004790788.1	WP_004674743.1	WP_004801372.1	WP_004812285.1	WP_004823068.1	WP_004867450.1	WP_004878395.1	WP_004894125.1	WP_004900223.1	WP_004912593.1
OG663																		WP_017392126.1						WP_004643232.1																WP_004791619.1
OG664*	WP_001098013.1	WP_001098022.1	WP_004925929.1	WP_001098022.1	WP_001098014.1	WP_000498918.1	YP_004994709.1	WP_010110865.1	WP_001098023.1	WP_010327122.1	WP_007482839.1	WP_004280136.1		WP_001098023.1	WP_085944044.1	WP_005405528.1	WP_004702758.1	WP_080593027.1	WP_008941328.1	WP_080593550.1	WP_019384774.1	WP_009388464.1	WP_078210156.1	WP_080632041.1	WP_004648620.1	WP_004654093.1	WP_004662594.1	WP_004671679.1	WP_004677944.1	WP_004681040.1	WP_004696190.1	WP_004702758.1	WP_002156824.1	WP_004721106.1	WP_004280136.1	WP_004752986.1	WP_004681040.1	WP_004759714.1	WP_004782514.1	WP_004793662.1	WP_004798751.1	WP_004806343.1	WP_004812296.1	WP_004721106.1	WP_004866423.1	WP_004880188.1	WP_004894138.1	WP_004903951.1	WP_004915096.1
OG665
OG666							YP_004995283.1																WP_017482242.1					WP_004671007.1																		WP_004879396.1
OG667											WP_007483425.1										WP_019384510.1																									WP_004879799.1
OG668			WP_011182050.1									WP_004647379.1	WP_008303317.1																						WP_004729449.1				WP_004781844.1				WP_004813334.1				WP_004890359.1
OG669
OG670													WP_034592326.1
OG671																				WP_017398219.1
OG672																									WP_004651274.1
OG673
OG674																													WP_004679636.1	WP_004679636.1							WP_004679636.1				WP_004679636.1
OG675
OG676*	WP_000428302.1	WP_000428308.1	WP_004927797.1	WP_000428308.1	WP_000428299.1	WP_000428302.1	YP_004996166.1	WP_010115442.1	WP_000428306.1	WP_010326465.1	WP_007483720.1	WP_004646544.1	WP_008306596.1	WP_000428306.1	WP_000428288.1	WP_005406044.1	WP_019457729.1	WP_017391906.1	WP_005089847.1	WP_016804677.1	WP_019384845.1	WP_009393541.1	WP_017480621.1	WP_004643564.1	WP_004648448.1	WP_004652832.1	WP_004662924.1	WP_004671884.1	WP_004679415.1	WP_004682171.1	WP_004693584.1	WP_004700164.1	WP_004707678.1	WP_004721260.1	WP_004730065.1	WP_004752976.1	WP_004682171.1	WP_004761195.1	WP_034589926.1	WP_004790901.1	WP_004761195.1	WP_004808263.1	WP_004810453.1	WP_004820724.1	WP_004861351.1	WP_004880500.1	WP_004894084.1	WP_004903954.1	WP_004913118.1
OG677																											WP_051063526.1	WP_034595589.1			WP_004695283.1
OG678
OG679																													WP_004675722.1	WP_004683019.1							WP_004757251.1				WP_004799905.1
OG680						WP_000433629.1
OG681			WP_004929177.1												WP_001090564.1																					WP_004749333.1
OG682
OG683																																	WP_004712172.1											WP_004823282.1				WP_004904828.1
OG684	WP_000055238.1	WP_000055221.1	WP_004922586.1	WP_000055221.1	WP_000055216.1	WP_073299983.1	YP_004996558.1	WP_010116603.1	WP_000055232.1		WP_007482452.1	WP_004645896.1	WP_034592614.1	WP_000055232.1	WP_000055229.1	WP_005406360.1	WP_081400326.1	WP_080593132.1	WP_008941672.1	WP_080593576.1	WP_019383779.1	WP_081400055.1	WP_080612990.1	WP_080631995.1	WP_004647977.1	WP_004652370.1	WP_004664681.1	WP_004669449.1				WP_081401427.1	WP_080631680.1	WP_004722992.1	WP_004732082.1	WP_004753591.1			WP_004785809.1	WP_081399431.1		WP_004802901.1	WP_004814585.1	WP_004819165.1	WP_004854757.1	WP_004877186.1	WP_004891639.1	WP_081402001.1	WP_004908770.1
OG685	WP_000064297.1	WP_000064284.1		WP_000064284.1		WP_000064297.1	YP_004997587.1	WP_010113342.1	WP_000064280.1	WP_010325828.1	WP_007479114.1		WP_008303322.1	WP_000064280.1	WP_000064293.1		WP_019458018.1	WP_017391335.1	WP_005088112.1	WP_016803644.1	WP_019385754.1	WP_009393058.1	WP_017481999.1	WP_004640969.1	WP_004649922.1						WP_004692564.1	WP_004698934.1	WP_004710731.1			WP_004754348.1				WP_004794869.1			WP_004813351.1		WP_004867569.1	WP_004876641.1	WP_004813351.1	WP_004899244.1
OG686							YP_004994670.1	WP_010111609.1		WP_010326606.1	WP_007483195.1	WP_004646975.1	WP_004809371.1				WP_019458171.1	WP_017391603.1	WP_008942420.1	WP_016804353.1	WP_019384582.1	WP_009387734.1	WP_002163180.1	WP_004641979.1	WP_004649082.1	WP_004653567.1	WP_004662184.1	WP_004671202.1	WP_004678402.1	WP_004681769.1	WP_004693339.1	WP_004702839.1	WP_004709882.1	WP_004720372.1	WP_004730992.1		WP_004756108.1	WP_004760774.1	WP_004785685.1	WP_004793801.1	WP_004798223.1	WP_004806905.1	WP_004809371.1	WP_004821589.1	WP_004863931.1	WP_004879591.1	WP_004894810.1		WP_004911164.1
OG687								WP_010115444.1																											WP_004731448.1
OG688										WP_010326500.1
OG689	WP_000546113.1	WP_001986280.1	WP_004926802.1	WP_001986280.1	WP_043960964.1	WP_000546113.1	YP_004995356.1	WP_010111603.1	WP_000546109.1	WP_010326691.1	WP_007483242.1	WP_016807183.1		WP_000546109.1	WP_002015801.1		WP_019459094.1	WP_017390656.1	WP_008941413.1	WP_025465690.1	WP_019384599.1	WP_034679026.1	WP_017481181.1	WP_004642751.1	WP_004649053.1	WP_004653479.1	WP_004662165.1	WP_004671117.1				WP_025469142.1	WP_025469305.1	WP_004720399.1	WP_004647789.1	WP_004749532.1			WP_004779938.1	WP_004792498.1		WP_004807053.1	WP_004812065.1	WP_004821540.1		WP_004879485.1		WP_004898114.1	WP_004911107.1
OG690	WP_001025134.1	WP_001025119.1	WP_011182488.1	WP_001025119.1	WP_001025129.1	WP_001025134.1	YP_004995297.1	WP_010111396.1	WP_001025120.1		WP_007481740.1			WP_001025120.1	WP_001025126.1	WP_005406508.1	WP_025465268.1	WP_026056106.1	WP_005081723.1	WP_025465697.1		WP_009387070.1	WP_025468527.1	WP_004642699.1	WP_004649466.1	WP_004652024.1		WP_004670326.1				WP_025469145.1	WP_025469308.1	WP_004719707.1	WP_004733133.1				WP_004785762.1	WP_004792595.1		WP_004801476.1		WP_004822155.1		WP_004878348.1	WP_004892326.1
OG691																													WP_004679156.1															WP_004822991.1
OG692																					WP_004907069.1		WP_005249577.1						WP_001014911.1						WP_004728766.1												WP_004895800.1		WP_004907069.1
OG693																WP_005407334.1																															WP_004894687.1
OG694
OG695								WP_010116562.1											WP_005090609.1									WP_004671005.1									WP_004758093.1						WP_004814646.1
OG696											WP_007478609.1								WP_008942439.1		WP_019385270.1						WP_004665197.1	WP_004668116.1				WP_001009680.1														WP_004881987.1			WP_004905535.1
OG697	WP_001081735.1	WP_001081748.1		WP_001081748.1	WP_001081762.1	WP_001081762.1	YP_004997229.1		WP_001081731.1		WP_007478191.1			WP_001081745.1	WP_001081744.1		WP_019457905.1	WP_017391471.1		WP_016803554.1	WP_019385340.1	WP_009387441.1	WP_017482362.1	WP_004640353.1		WP_004656746.1	WP_004665353.1	WP_004667932.1				WP_004706094.1	WP_004711197.1	WP_004723524.1						WP_004795485.1		WP_004801768.1		WP_004823614.1	WP_004858588.1	WP_004882144.1
OG698										WP_010326575.1																								WP_035372145.1										WP_004821136.1
OG699
OG700																			WP_005087858.1															WP_004722277.1										WP_004819782.1
OG701								WP_010117053.1			WP_007481182.1					WP_005407404.1							WP_017480639.1						WP_004679344.1								WP_004755901.1
OG702
OG703	WP_001158906.1	WP_001158905.1	WP_004924188.1	WP_001158905.1	WP_001158905.1	WP_001158906.1	YP_004996776.1	WP_010112139.1	WP_001158911.1					WP_001158911.1	WP_001158905.1		WP_019457776.1	WP_005038497.1		WP_016804185.1		WP_009388052.1	WP_005067292.1	WP_004639501.1	WP_004650452.1	WP_004657728.1	WP_004660388.1					WP_081401411.1	WP_004711827.1	WP_004725742.1						WP_004789597.1		WP_004804146.1		WP_004816882.1	WP_004869467.1
OG704*	WP_000202263.1	WP_000202262.1	WP_004920774.1	WP_000202254.1	WP_000202262.1	WP_000202252.1	YP_004997385.1	WP_010116734.1	WP_000202254.1	WP_010325678.1	WP_007482639.1	WP_004644896.1	WP_008305158.1	WP_000202254.1	WP_000202260.1	WP_005022918.1	WP_019456989.1	WP_005037371.1	WP_008942406.1	WP_016803663.1	WP_019385881.1	WP_009392234.1	WP_005079495.1	WP_004640613.1	WP_004650095.1	WP_004656396.1	WP_004659467.1	WP_004668165.1	WP_004674238.1	WP_004680788.1	WP_004692882.1	WP_004699292.1	WP_004710986.1	WP_004725262.1	WP_004732545.1	WP_004749956.1	WP_004680788.1	WP_004680788.1	WP_004787369.1	WP_004795218.1	WP_004800389.1	WP_004802076.1	WP_004810194.1	WP_004816531.1	WP_004868229.1	WP_004876299.1	WP_004896423.1	WP_004902616.1	WP_004917083.1
OG705
OG706								WP_010115194.1																					WP_004678108.1	WP_004681286.1				WP_004723659.1			WP_004681286.1	WP_004759580.1			WP_004798611.1			WP_004817568.1					WP_004912446.1
OG707							YP_004995642.1			WP_010327002.1						WP_005406856.1		WP_017392268.1					WP_017480998.1	WP_080632194.1							WP_004696526.1									WP_081399630.1
OG708
OG709
OG710								WP_010115952.1													WP_019384113.1				WP_004648829.1		WP_004661367.1				WP_026056474.1			WP_004719343.1		WP_004753073.1								WP_004822438.1	WP_004861092.1	WP_004878640.1		WP_004903906.1	WP_004912178.1
OG711								WP_029574569.1																										WP_035371824.1										WP_004818911.1
OG712
OG713	WP_000534823.1	WP_000534827.1	WP_004927786.1	WP_000534827.1	WP_000534829.1	WP_002000052.1	YP_004996162.1	WP_010115449.1	WP_000534846.1		WP_034605357.1	WP_004646547.1	WP_008306593.1	WP_000534846.1		WP_034428765.1	WP_081400339.1	WP_080593081.1	WP_005089850.1	WP_080593611.1	WP_026094127.1	WP_009393575.1	WP_080612862.1	WP_080632214.1	WP_004648452.1	WP_004652836.1	WP_034601528.1		WP_004679399.1	WP_004682159.1	WP_004693577.1	WP_077164827.1	WP_004707683.1	WP_004721252.1	WP_004730061.1	WP_004752971.1	WP_004757969.1	WP_004761186.1	WP_004782613.1	WP_081399604.1	WP_004799140.1	WP_004808256.1	WP_004810447.1	WP_004820729.1	WP_004861338.1	WP_017196963.1	WP_004894091.1	WP_004903957.1	WP_020899800.1
OG714																		WP_017392016.1						WP_004643405.1																						WP_004879499.1
OG715			WP_004930578.1											WP_001036451.1										WP_004640049.1		WP_004657081.1
OG716																																												WP_004817394.1
OG717																											WP_051063527.1																			WP_004879077.1
OG718											WP_007479470.1
OG719
OG720							YP_004994269.1						WP_008305434.1				WP_081400250.1
OG721
OG722		WP_001075368.1	WP_004930849.1	WP_001075368.1	WP_001075975.1	WP_001075975.1	YP_004997236.1	WP_010113547.1	WP_001075364.1	WP_010325558.1	WP_007478197.1	WP_004647664.1	WP_008307024.1	WP_001075368.1	WP_001075381.1	WP_005405689.1	WP_019457911.1	WP_017391465.1	WP_017396650.1	WP_016803552.1	WP_019385334.1	WP_009387667.1	WP_017482360.1	WP_004640365.1	WP_004649673.1	WP_004656731.1	WP_004665346.1	WP_004667946.1	WP_004675332.1	WP_004680163.1	WP_004684207.1	WP_004706084.1	WP_004711185.1	WP_004723515.1	WP_004728879.1	WP_004750908.1	WP_004756773.1	WP_004758625.1	WP_004780485.1	WP_004795472.1	WP_004798014.1	WP_004801788.1	WP_004814135.1	WP_004823622.1	WP_004858555.1	WP_004882135.1	WP_004895862.1	WP_004899806.1	WP_004907284.1
OG723*	WP_002016809.1	WP_001990324.1	WP_011182137.1	WP_001990324.1	WP_002016809.1	WP_002016809.1	YP_004996520.1	WP_010116053.1	WP_001990324.1	WP_005399911.1	WP_007483974.1	WP_004645828.1	WP_008307527.1	WP_001990324.1	WP_001984830.1	WP_034429048.1	WP_019457239.1	WP_026056244.1	WP_017396358.1	WP_001982073.1	WP_026094030.1	WP_034677895.1	WP_017400237.1	WP_035360629.1	WP_004648155.1	WP_004652340.1	WP_004664632.1	WP_034595438.1	WP_004678239.1	WP_004681637.1	WP_026056445.1	WP_025469257.1	WP_001982073.1	WP_081401077.1	WP_004731970.1	WP_081399805.1	WP_004681637.1	WP_004678239.1	WP_004784961.1	WP_034596023.1	WP_004678239.1	WP_004802954.1	WP_004814789.1	WP_081401510.1	WP_081401775.1	WP_004877138.1	WP_004891814.1	WP_004901830.1	WP_004908702.1
OG724												WP_004646983.1																							WP_004731005.1				WP_004785671.1
OG725							YP_004995460.1										WP_081400460.1	WP_080592943.1														WP_081401367.1
OG726			WP_004925892.1
OG727							YP_004995836.1	WP_010113290.1										WP_017392138.1	WP_005091101.1			WP_009392917.1	WP_017480895.1			WP_004652115.1		WP_004670443.1						WP_035371568.1								WP_004801299.1		WP_035371145.1
OG728						WP_001285939.1			WP_001285936.1																																	WP_004805839.1
OG729	WP_000644960.1								WP_000644960.1						WP_000644960.1	WP_005108923.1				WP_005108923.1			WP_015060710.1																								WP_004895553.1
OG730	WP_001061828.1	WP_001061826.1	WP_004923901.1	WP_001061826.1	WP_001061832.1	WP_001061828.1	YP_004996876.1	WP_010113395.1	WP_001061809.1	WP_010327629.1	WP_034604690.1	WP_004645003.1		WP_001061809.1	WP_001061807.1		WP_019457837.1	WP_017390977.1	WP_004641211.1	WP_016803881.1	WP_026094200.1	WP_034678649.1	WP_005067165.1	WP_004639649.1	WP_004650548.1	WP_004657560.1		WP_004673109.1			WP_026056413.1	WP_004705267.1	WP_004711725.1	WP_004718229.1	WP_004732362.1	WP_081399818.1			WP_004787033.1	WP_004789739.1		WP_004804014.1		WP_004818693.1	WP_035374271.1	WP_004877742.1		WP_081401993.1	WP_035336648.1
OG731			WP_004922489.1					WP_029574604.1		WP_010327395.1																WP_004655427.1					WP_017397002.1			WP_004724040.1								WP_032865106.1		WP_004817803.1	WP_004867237.1
OG732	WP_000776304.1	WP_000776302.1	WP_004920021.1	WP_000776302.1	WP_000776302.1	WP_000776304.1	YP_004997674.1	WP_010115269.1	WP_000776302.1	WP_010325906.1	WP_007479651.1	WP_004278396.1		WP_000776302.1	WP_000776302.1	WP_005016527.1	WP_019458077.1	WP_017391288.1	WP_004640902.1	WP_016803734.1	WP_019385376.1	WP_009390682.1	WP_017482036.1	WP_004641101.1	WP_004649765.1	WP_004657845.1	WP_004660463.1		WP_004678482.1	WP_004683209.1	WP_004692402.1	WP_004698768.1	WP_004710662.1	WP_004726561.1	WP_004729560.1	WP_004753817.1	WP_004757139.1	WP_004760710.1	WP_004782007.1	WP_004794726.1	WP_004797363.1	WP_004804248.1	WP_004813179.1	WP_004818923.1	WP_004854982.1	WP_004877495.1	WP_004890124.1	WP_004903282.1	WP_004909194.1
OG733													WP_008304451.1				WP_025465045.1							WP_004642874.1								WP_004701481.1		WP_004720521.1	WP_004732125.1					WP_004792219.1			WP_004814539.1	WP_004821493.1			WP_004891603.1
OG734	WP_000349185.1	WP_005115784.1	WP_004926529.1	WP_005115784.1	WP_015451516.1	WP_000349185.1	YP_004995284.1		WP_000349188.1	WP_010326620.1	WP_007483338.1	WP_004647007.1	WP_008303495.1	WP_000349188.1	WP_000349187.1		WP_025465266.1	WP_080592935.1	WP_008941454.1	WP_025465709.1	WP_019384403.1	WP_081399979.1	WP_025468531.1	WP_080632183.1		WP_004653367.1	WP_004662061.1	WP_004671008.1	WP_004677469.1	WP_004683796.1	WP_004693315.1	WP_025469147.1	WP_025469309.1				WP_004758090.1	WP_004760040.1	WP_004785663.1	WP_081399646.1	WP_004683796.1	WP_004807310.1	WP_004809404.1			WP_004879403.1	WP_004894877.1		WP_004915713.1
OG735	WP_000205456.1	WP_000205448.1	WP_004920107.1	WP_000205448.1	WP_000205462.1	WP_000205456.1	YP_004997644.1	WP_010111772.1	WP_000205461.1		WP_007479616.1			WP_000205461.1	WP_000205460.1		WP_019458057.1	WP_017391306.1		WP_002053376.1	WP_019385395.1	WP_009393086.1	WP_017482025.1	WP_004641055.1	WP_004649803.1	WP_004657794.1	WP_004660420.1				WP_004692450.1	WP_004698827.1	WP_002053376.1	WP_004725465.1			WP_004757116.1			WP_004794780.1	WP_004757116.1	WP_004804194.1		WP_004816697.1	WP_004869809.1
OG736																										WP_004655074.1
OG737										WP_010325587.1					WP_000269330.1								WP_000267721.1						WP_004679134.1		WP_004684275.1	WP_004704804.1			WP_004728827.1														WP_004910119.1
OG738										WP_010326143.1																WP_004652114.1					WP_004694781.1											WP_004801301.1
OG739	WP_000899869.1	WP_000899862.1	WP_004919863.1	WP_000899862.1	WP_000899858.1	WP_000899869.1	YP_004996623.1	WP_010112637.1	WP_000899864.1	WP_010327503.1	WP_007482494.1	WP_004647492.1	WP_008303464.1	WP_000899864.1	WP_000899871.1	WP_005405851.1		WP_017392429.1	WP_008942367.1		WP_019383719.1	WP_009389679.1	WP_017482203.1	WP_004638879.1	WP_004650181.1	WP_004652451.1	WP_004664813.1	WP_004669565.1	WP_004675559.1	WP_004683130.1	WP_004697734.1			WP_004723108.1	WP_004733004.1		WP_004757188.1	WP_004762057.1	WP_004782147.1	WP_004789121.1	WP_004800020.1	WP_004802759.1	WP_004813037.1	WP_004819074.1	WP_020846748.1	WP_004877307.1	WP_004889927.1		WP_004908907.1
OG740	WP_001111066.1	WP_001111063.1	WP_004923647.1	WP_001111063.1	WP_001111065.1	WP_001111065.1	YP_004996959.1		WP_001111063.1					WP_001111063.1	WP_001111074.1	WP_005407100.1	WP_019458445.1	WP_017390932.1		WP_016803766.1		WP_009391959.1	WP_017386425.1	WP_004639778.1								WP_025469235.1	WP_004711611.1	WP_004724799.1		WP_034425590.1				WP_004789877.1				WP_004822956.1				WP_035365501.1
OG741			WP_004927472.1																WP_008942148.1			WP_009391382.1
OG742	WP_001189913.1	WP_001189921.1	WP_004924251.1	WP_001189921.1	WP_001189897.1	WP_001189913.1			WP_001189905.1		WP_007478882.1			WP_001189905.1	WP_001189903.1				WP_005088153.1		WP_019385714.1						WP_004658918.1	WP_004668621.1																		WP_004876743.1
OG743						WP_001114160.1
OG744																	WP_019457359.1			WP_017398150.1						WP_032812724.1						WP_004702582.1	WP_004709673.1									WP_004805466.1
OG745	WP_001216141.1	WP_001216155.1	WP_004921815.1	WP_001216155.1	WP_001216153.1	WP_015451365.1	YP_004997287.1		WP_001216146.1	WP_010326690.1				WP_001216155.1	WP_085944002.1		WP_081400357.1	WP_017391552.1	WP_005092623.1	WP_080593676.1		WP_081399992.1	WP_078210153.1	WP_004640451.1	WP_004651340.1			WP_004668010.1			WP_004693162.1	WP_081401435.1	WP_080631666.1							WP_081399719.1			WP_004812175.1
OG746*	WP_000126961.1	WP_000126961.1	WP_004928105.1	WP_000126961.1	WP_000126961.1	WP_000126961.1	YP_004995238.1	WP_010116165.1	WP_000126961.1	WP_010326841.1	WP_007481823.1		WP_004815622.1	WP_000126961.1	WP_000126958.1	WP_005405514.1	WP_019459006.1	WP_017390572.1	WP_008941258.1	WP_017392848.1	WP_019384497.1	WP_009387129.1	WP_017482265.1	WP_004642644.1	WP_004648780.1	WP_004653842.1	WP_004662343.1	WP_004671364.1	WP_004679459.1	WP_004682206.1	WP_004696881.1	WP_004701954.1	WP_004709092.1	WP_004719622.1	WP_004278846.1	WP_004752578.1	WP_004682206.1	WP_004761213.1	WP_004783969.1	WP_004792701.1	WP_004799175.1	WP_004806686.1	WP_004815622.1	WP_004822212.1	WP_004860769.1	WP_004879843.1	WP_004892835.1	WP_004901314.1	WP_004911452.1
OG747	WP_000999434.1	WP_000999438.1		WP_000999448.1	WP_000999446.1	WP_001990041.1	YP_004995034.1		WP_000999445.1	WP_010326902.1		WP_004646200.1	WP_004815302.1	WP_000999445.1	WP_002009133.1	WP_005024128.1	WP_081400329.1	WP_080592904.1	WP_008941709.1	WP_080593627.1		WP_081400112.1	WP_080612909.1	WP_080632049.1		WP_004653271.1			WP_004676714.1	WP_004682743.1		WP_081401304.1	WP_080631557.1		WP_004730411.1		WP_004757588.1	WP_004761717.1	WP_004783132.1	WP_081399534.1	WP_004799621.1		WP_004815302.1				WP_004892427.1
OG748			WP_004927674.1												WP_000217928.1
OG749
OG750	WP_000285254.1	WP_000285284.1	WP_004927274.1	WP_000285283.1	WP_000285303.1	WP_000285264.1	YP_004995795.1	WP_010115541.1	WP_000285298.1	WP_010326820.1	WP_007482331.1	WP_004645429.1	WP_008304067.1	WP_000285300.1	WP_000285275.1	WP_005406472.1	WP_019458683.1	WP_017392170.1	WP_008941500.1	WP_017398348.1	WP_019384333.1	WP_009390120.1	WP_017480919.1	WP_004643185.1	WP_004648807.1	WP_032812664.1		WP_004670855.1		WP_004682428.1	WP_004696934.1	WP_004701080.1	WP_004708247.1	WP_004719543.1	WP_004278814.1	WP_004752380.1	WP_004682428.1	WP_004761445.1	WP_004783913.1		WP_004777235.1	WP_004807635.1	WP_004815665.1	WP_004822273.1	WP_004866072.1	WP_004879239.1	WP_004892883.1	WP_004901402.1
OG751	WP_001017033.1	WP_001017040.1	WP_011182765.1	WP_001017040.1	WP_001017033.1	WP_001017033.1	YP_004996925.1	WP_029574406.1	WP_001017033.1		WP_007480734.1	WP_004644953.1	WP_034592098.1	WP_001017033.1	WP_001017029.1	WP_005407115.1	WP_019457872.1	WP_017390951.1	WP_080591905.1	WP_016803751.1	WP_019385516.1	WP_009392009.1	WP_017481729.1	WP_004639725.1	WP_004650599.1	WP_004657422.1	WP_004660153.1	WP_004673210.1	WP_004678780.1	WP_004683408.1	WP_004691495.1	WP_004705194.1	WP_004711661.1	WP_004725432.1	WP_004732444.1	WP_004754548.1	WP_004756995.1	WP_004760523.1	WP_004787123.1	WP_004789810.1	WP_004797676.1	WP_004803911.1	WP_004810005.1	WP_004816669.1	WP_004869842.1	WP_004877827.1	WP_004810005.1	WP_004899021.1	WP_004909623.1
OG752	WP_000203146.1	WP_000203149.1		WP_000203149.1	WP_000203148.1	WP_000203146.1			WP_000203155.1		WP_007478841.1	WP_004647176.1		WP_000203155.1	WP_000203163.1			WP_017392235.1	WP_008940983.1	WP_017398337.1	WP_019384115.1				WP_004650838.1	WP_004654388.1		WP_004670640.1				WP_004701239.1	WP_004708446.1		WP_004729063.1				WP_004781393.1			WP_004806026.1	WP_004813896.1	WP_004821735.1	WP_004861066.1	WP_004878656.1	WP_004813896.1
OG753									WP_002012116.1					WP_002012116.1
OG754
OG755																										WP_004655949.1					WP_004691236.1											WP_004802580.1							WP_004916465.1
OG756
OG757	WP_000113824.1	WP_000113827.1	WP_004922119.1	WP_000113824.1	WP_000113824.1	WP_000113824.1	YP_004994399.1	WP_010115159.1	WP_000113824.1	WP_010326001.1	WP_007481211.1	WP_004646111.1	WP_004811169.1	WP_000113824.1	WP_000113824.1	WP_005027507.1	WP_019456622.1	WP_004641624.1	WP_004638187.1	WP_002050327.1	WP_019385024.1	WP_009393817.1	WP_002120436.1	WP_004641624.1	WP_004648016.1	WP_004655201.1	WP_004663468.1	WP_004670089.1	WP_004676564.1	WP_004682813.1	WP_004694927.1	WP_004703333.1	WP_002050327.1	WP_004723654.1	WP_004646111.1	WP_004750612.1	WP_004682813.1	WP_004761810.1	WP_004783281.1	WP_004794161.1	WP_004761810.1	WP_004805140.1	WP_004811169.1	WP_004723654.1	WP_004862747.1	WP_004881096.1	WP_004811169.1	WP_004901966.1	WP_004913954.1
OG758	WP_000580938.1	WP_000580942.1		WP_000580942.1	WP_000580938.1	WP_000580938.1	YP_004997480.1		WP_000580942.1	WP_010325752.1	WP_004876445.1	WP_004278642.1	WP_008302483.1	WP_000580942.1	WP_000580941.1	WP_005405718.1	WP_019456790.1	WP_017391386.1	WP_008942273.1	WP_002156941.1	WP_004876445.1	WP_009393257.1	WP_017398716.1	WP_004640803.1	WP_004650682.1	WP_004656250.1	WP_004659309.1	WP_004668298.1	WP_004674383.1	WP_004680716.1	WP_004692735.1	WP_004699123.1	WP_004710860.1		WP_004729267.1	WP_004749862.1	WP_004756312.1	WP_004762298.1	WP_004781621.1	WP_004795062.1	WP_004800285.1	WP_004802278.1	WP_004813617.1		WP_004867970.1	WP_004876445.1	WP_004890622.1	WP_004902457.1	WP_004916885.1
OG759	WP_001120667.1	WP_001120675.1	WP_004930454.1	WP_001120675.1	WP_001120689.1	WP_001120663.1	YP_004997359.1	WP_010116789.1	WP_001120688.1	WP_010325664.1	WP_007478626.1	WP_004644877.1		WP_001120688.1	WP_001120682.1	WP_005405820.1	WP_019458006.1	WP_017391507.1	WP_008942434.1	WP_016803491.1	WP_019385260.1	WP_009387376.1	WP_017482415.1	WP_004640574.1	WP_004649548.1	WP_032812758.1	WP_004665174.1	WP_004668131.1	WP_004674060.1	WP_004680034.1	WP_004684454.1	WP_004705922.1	WP_004711028.1	WP_004723398.1	WP_004732586.1	WP_004753567.1			WP_004780733.1	WP_004795265.1	WP_004798070.1	WP_004802011.1	WP_004814281.1	WP_004823726.1	WP_004858193.1	WP_004881961.1	WP_004895274.1	WP_004903546.1
OG760																	WP_019456808.1
OG761
OG762			WP_004920538.1																															WP_004718440.1										WP_004818537.1
OG763										WP_010325771.1
OG764																			WP_008941063.1		WP_019385591.1										WP_004691657.1	WP_004705013.1																	WP_004909831.1
OG765																																											WP_004811049.1
OG766														WP_000204893.1	WP_000204893.1
OG767*	WP_001117590.1	WP_001117590.1	WP_004923808.1	WP_001117590.1	WP_001117592.1	WP_001117590.1	YP_004996908.1	WP_010113446.1	WP_001117588.1	WP_005401339.1	WP_007480693.1		WP_008303120.1	WP_001117588.1	WP_001117590.1	WP_005024275.1	WP_019457859.1	WP_005038306.1	WP_005088484.1	WP_016803892.1	WP_019385503.1	WP_009392022.1	WP_017481720.1	WP_004639700.1	WP_004650580.1	WP_004657465.1	WP_004660186.1	WP_004673172.1	WP_004678748.1	WP_004683387.1	WP_004691469.1	WP_004705224.1	WP_004711681.1	WP_004718304.1	WP_004732419.1	WP_004754458.1	WP_004678748.1	WP_004760543.1	WP_004787093.1	WP_004789788.1	WP_004797615.1	WP_004803952.1	WP_004809959.1	WP_004818632.1	WP_004867786.1	WP_004877796.1	WP_004896249.1	WP_004899121.1	WP_004909579.1
OG768
OG769																									WP_004651605.1
OG770	WP_000988402.1	WP_000988402.1	WP_004925335.1	WP_000988402.1	WP_000988402.1	WP_000988402.1	YP_004997865.1		WP_000988402.1		WP_007479992.1			WP_000988402.1	WP_000988402.1	WP_005406237.1	WP_019457394.1	WP_005041773.1	WP_005084655.1	WP_016805407.1	WP_019384906.1	WP_009389080.1	WP_017481421.1	WP_004642186.1		WP_032812641.1	WP_004663020.1	WP_004668761.1					WP_002051058.1	WP_004726567.1		WP_004749306.1						WP_032859133.1			WP_004864233.1	WP_004880648.1		WP_004898148.1
OG771																																							WP_081400939.1
OG772
OG773			WP_004925405.1														WP_019458843.1							WP_004642876.1												WP_004751630.1												WP_004900631.1
OG774
OG775													WP_008305566.1
OG776	WP_000892936.1	WP_000892952.1		WP_000892952.1	WP_000892944.1	WP_000892936.1	YP_004994949.1	WP_010111188.1	WP_000892938.1			WP_004646054.1		WP_000892938.1	WP_000892935.1	WP_005407351.1	WP_019457601.1	WP_017390390.1		WP_017398214.1		WP_009391035.1	WP_017481507.1	WP_004642195.1		WP_004653331.1						WP_004702423.1	WP_004709497.1	WP_004717770.1	WP_004730692.1				WP_004783377.1	WP_004793401.1		WP_004807369.1		WP_004817297.1	WP_004865670.1			WP_004904928.1
OG777																													WP_004678121.1
OG778
OG779
OG780															WP_001269709.1		WP_019457385.1						WP_017481854.1					WP_081398966.1						WP_004722272.1								WP_004807510.1				WP_004877989.1
OG781												WP_004646682.1	WP_008305402.1																						WP_004729870.1				WP_004786225.1	WP_004794379.1			WP_004812582.1		WP_004871275.1		WP_004894334.1
OG782
OG783*	WP_001092288.1	WP_001092295.1	WP_004920051.1	WP_001092295.1	WP_001092293.1	WP_001092288.1	YP_004997662.1	WP_010115276.1	WP_001092297.1	WP_010325902.1	WP_007479642.1	WP_004278403.1	WP_008302014.1	WP_001092297.1	WP_001092293.1	WP_005405832.1	WP_019458066.1	WP_017391296.1	WP_008941242.1	WP_016803743.1	WP_019385382.1	WP_009390856.1	WP_017482030.1	WP_004641083.1	WP_004649774.1	WP_004657834.1	WP_004660457.1	WP_004672882.1	WP_004678491.1	WP_004683215.1	WP_004692413.1	WP_004698788.1	WP_004710670.1	WP_004726548.1	WP_004729549.1	WP_004753825.1	WP_004757136.1	WP_004678491.1	WP_004781998.1	WP_004794746.1	WP_004678491.1	WP_004804236.1	WP_004813193.1	WP_004818913.1	WP_004855001.1	WP_004877506.1	WP_004890139.1	WP_004903275.1	WP_004909207.1
OG784	WP_000893003.1			WP_000893001.1	WP_015451583.1	WP_000939834.1	YP_004996145.1		WP_002013457.1					WP_002013457.1	WP_000939837.1				WP_005089768.1				WP_080612822.1																						WP_004863390.1
OG785								WP_010116919.1																										WP_004723489.1										WP_004723489.1
OG786	WP_001274319.1		WP_004929620.1	WP_001274334.1	WP_001274335.1	WP_001274319.1	YP_004996583.1	WP_010113677.1	WP_001274328.1	WP_010327448.1	WP_007482559.1	WP_004645948.1	WP_008304525.1	WP_001274328.1	WP_001274321.1	WP_005406931.1	WP_019457520.1	WP_017392458.1	WP_008942337.1	WP_017398123.1	WP_019383754.1	WP_009389627.1	WP_017482172.1	WP_004638949.1	WP_004647951.1	WP_004652400.1	WP_004664732.1	WP_004669487.1	WP_004675643.1	WP_004683066.1	WP_004695132.1	WP_004705724.1	WP_004712025.1	WP_004724003.1	WP_004732162.1		WP_004683066.1	WP_004762000.1	WP_004785203.1	WP_004789196.1	WP_004799952.1	WP_004802846.1	WP_004814495.1	WP_004817766.1	WP_004857394.1	WP_004877222.1	WP_004891563.1		WP_004908834.1
OG787																																			WP_004728858.1											WP_004882119.1
OG788																																											WP_004811068.1
OG789																																										WP_081400798.1
OG790			WP_011182182.1
OG791													WP_008305575.1																																				WP_004906634.1
OG792										WP_010326535.1					WP_100215647.1										WP_004649633.1
OG793
OG794																														WP_004683628.1							WP_004683628.1				WP_004797831.1
OG795											WP_034604477.1																WP_004662868.1																			WP_004881698.1			WP_004914934.1
OG796																										WP_004653376.1	WP_004662075.1															WP_004807293.1
OG797																																															WP_004893417.1
OG798	WP_000831238.1	WP_000831236.1		WP_000831236.1	WP_000831248.1	WP_000831238.1			WP_000831243.1					WP_000831243.1	WP_000831228.1		WP_019458769.1			WP_016804868.1				WP_004643062.1								WP_004701297.1	WP_004708490.1
OG799							YP_004994796.1
OG800
OG801								WP_010117796.1			WP_007479887.1	WP_004646468.1				WP_005406321.1															WP_004693694.1			WP_004724442.1								WP_004805097.1					WP_004893913.1	WP_004904449.1
OG802	WP_001075965.1
OG803*	WP_000380469.1	WP_000380470.1	WP_004927776.1	WP_000380475.1	WP_000380470.1	WP_000380469.1	YP_004996157.1	WP_010115455.1	WP_000380470.1	WP_010326470.1	WP_007483793.1	WP_004646549.1	WP_008306591.1	WP_000380470.1	WP_000380468.1	WP_005014998.1	WP_077163203.1	WP_080593082.1	WP_004639620.1	WP_080593612.1	WP_019384840.1	WP_081400215.1	WP_002118981.1	WP_080632213.1	WP_004648457.1	WP_004652840.1	WP_004662910.1	WP_004671875.1	WP_004679393.1	WP_004682153.1	WP_004693573.1	WP_077164828.1	WP_080631600.1	WP_004721245.1	WP_004730055.1	WP_004752963.1	WP_004757973.1	WP_004761183.1	WP_004782607.1	WP_081399605.1	WP_004799138.1	WP_004808246.1	WP_004810435.1	WP_004820734.1	WP_004861326.1	WP_004880493.1	WP_004894100.1	WP_004903962.1	WP_004913096.1
OG804	WP_000925023.1	WP_000925020.1	WP_004920513.1	WP_000925020.1	WP_000925021.1	WP_000925023.1	YP_004997494.1	WP_010114110.1	WP_000925011.1	WP_010325760.1	WP_007480128.1			WP_000925011.1	WP_000925020.1	WP_005405848.1	WP_019456781.1	WP_017391377.1	WP_008942277.1	WP_016805345.1	WP_019385827.1	WP_009393211.1	WP_017481945.1	WP_004640829.1	WP_004650038.1	WP_004656237.1	WP_004659300.1	WP_004668343.1			WP_004692724.1	WP_004699099.1	WP_004710845.1	WP_004718370.1		WP_004749854.1			WP_004785786.1	WP_004795044.1		WP_004802292.1		WP_004818584.1	WP_004869967.1	WP_004876460.1		WP_004902449.1	WP_004916872.1
OG805																																		WP_004721205.1									WP_004810900.1	WP_004820779.1
OG806	WP_000364465.1	WP_000364482.1		WP_000364483.1	WP_000364466.1	WP_000364465.1	YP_004994611.1		WP_000364487.1					WP_000364487.1	WP_000364478.1			WP_017391647.1				WP_009390431.1	WP_002117740.1	WP_004641885.1																WP_004793889.1
OG807																													WP_004676218.1
OG808																																							WP_004780452.1
OG809																WP_034428841.1			WP_034437370.1									WP_004670027.1
OG810
OG811				WP_000018553.1					WP_000018553.1					WP_000018553.1	WP_000018535.1					WP_016804355.1	WP_019385146.1	WP_009390618.1	WP_017481246.1						WP_004675128.1								WP_004757279.1			WP_004794442.1		WP_004804575.1						WP_004901991.1	WP_004914374.1
OG812																			WP_005088332.1									WP_004673022.1	WP_004677243.1
OG813*	WP_001090301.1	WP_001090305.1	WP_004921650.1	WP_001090305.1	WP_001090300.1	WP_001090301.1	YP_004994538.1	WP_010116527.1	WP_001090306.1	WP_010326262.1	WP_004878374.1	WP_004646270.1		WP_001090306.1	WP_001090303.1	WP_005019069.1	WP_019456848.1	WP_005042241.1	WP_008940909.1	WP_016804062.1	WP_019383931.1	WP_009386329.1	WP_005802970.1	WP_004641788.1	WP_004648208.1	WP_004652055.1	WP_004663314.1	WP_004670372.1	WP_004674774.1	WP_004681408.1	WP_004694385.1	WP_004703108.1	WP_004710068.1	WP_004717399.1	WP_004730294.1	WP_004750903.1	WP_004681408.1	WP_004758752.1	WP_004783022.1	WP_004793981.1	WP_004798502.1	WP_004801421.1	WP_004810879.1	WP_004823258.1	WP_035373768.1	WP_004878374.1	WP_004893464.1	WP_004899796.1	WP_004912640.1
OG814																											WP_004660587.1							WP_004719031.1										WP_004818121.1
OG815																							WP_068976613.1			WP_004655727.1
OG816	WP_000632823.1	WP_000632823.1	WP_004921745.1	WP_000632823.1	WP_000632820.1	WP_000632823.1	YP_004994484.1	WP_029574523.1	WP_000632817.1		WP_007481756.1			WP_000632817.1	WP_000632824.1		WP_004703187.1	WP_017391739.1		WP_016804833.1	WP_019383907.1	WP_009386580.1	WP_017481351.1	WP_004641711.1	WP_004648176.1	WP_004652012.1	WP_004663383.1					WP_004703187.1	WP_004710158.1	WP_004722672.1		WP_004751145.1		WP_004760965.1		WP_004794049.1		WP_004801495.1		WP_004819455.1	WP_004857154.1	WP_004878336.1		WP_004900077.1	WP_004912761.1
OG817				WP_001250302.1																WP_016804315.1																	WP_004757531.1			WP_004793457.1								WP_004900985.1
OG818					WP_000836160.1			WP_029574601.1	WP_000836161.1		WP_081399772.1			WP_000836161.1	WP_000836155.1								WP_017482131.1			WP_004652331.1						WP_004705799.1		WP_004717442.1					WP_004783108.1			WP_004802968.1		WP_004823354.1
OG819																																						WP_004758947.1
OG820
OG821	WP_000202698.1		WP_004926857.1		WP_000202700.1	WP_000202698.1		WP_010111663.1	WP_000202704.1					WP_000202704.1	WP_000202699.1		WP_019459138.1			WP_017398115.1	WP_019384816.1			WP_004642806.1								WP_004701665.1	WP_004708785.1	WP_004720708.1								WP_004807079.1		WP_004821325.1	WP_004865905.1				WP_004914893.1
OG822																																																	WP_004913263.1
OG823								WP_010117398.1																					WP_004678840.1														WP_004815258.1					WP_004903211.1
OG824	WP_000510215.1	WP_000510211.1	WP_004924419.1	WP_000510211.1	WP_000510211.1	WP_000510213.1	YP_004997724.1	WP_010115268.1	WP_000510199.1	WP_010325907.1	WP_007479402.1	WP_004278395.1	WP_004890121.1	WP_000510199.1	WP_000510217.1	WP_005405915.1	WP_019458094.1	WP_017391264.1	WP_008942203.1	WP_016803722.1	WP_019385221.1	WP_009390830.1		WP_004641178.1	WP_004649764.1	WP_004655847.1	WP_004659021.1	WP_004672688.1	WP_004678405.1	WP_004681772.1	WP_004692400.1	WP_004698714.1	WP_004710647.1	WP_004726563.1	WP_004729562.1	WP_004753815.1	WP_004756110.1	WP_004760772.1	WP_004782008.1	WP_004794654.1	WP_004798221.1	WP_004804332.1	WP_004813178.1		WP_004854980.1	WP_004881673.1	WP_004890121.1	WP_004903284.1
OG825
OG826																										WP_004656626.1																WP_004801882.1
OG827	WP_000047402.1	WP_000047398.1	WP_004924024.1	WP_000047395.1	WP_000047395.1	WP_000047385.1	YP_004996835.1	WP_010111862.1	WP_000047395.1	WP_010327615.1	WP_034604682.1	WP_004732315.1	WP_008303027.1	WP_000047395.1	WP_000047395.1	WP_005407098.1	WP_019457800.1	WP_017391005.1	WP_008941202.1	WP_016804170.1	WP_019385443.1	WP_009388061.1	WP_016143582.1	WP_004639562.1	WP_004650519.1	WP_004657633.1	WP_004660304.1	WP_004673051.1	WP_004678640.1	WP_004683299.1	WP_004691371.1	WP_004705338.1	WP_004711781.1	WP_039910736.1	WP_004732315.1	WP_034426055.1	WP_004757072.1	WP_004760617.1	WP_004786975.1	WP_034596075.1	WP_004797551.1	WP_004804072.1	WP_004809857.1	WP_004816837.1	WP_004869636.1	WP_004877685.1	WP_004896169.1	WP_004903111.1	WP_004909431.1
OG828																		WP_017392344.1									WP_004660854.1								WP_004732607.1								WP_004814256.1				WP_004895293.1
OG829								WP_010114714.1		WP_010326870.1		WP_004645493.1	WP_008303981.1												WP_004648721.1						WP_004696791.1			WP_004719651.1	WP_004731501.1				WP_004784037.1				WP_004815535.1	WP_004822191.1			WP_004892740.1
OG830
OG831																			WP_005082046.1						WP_004651653.1	WP_004654466.1	WP_004661324.1	WP_004670599.1	WP_004676957.1	WP_004682607.1				WP_004720208.1			WP_004682607.1	WP_004761542.1			WP_004799424.1	WP_004805952.1		WP_004821756.1					WP_004912237.1
OG832
OG833																									WP_004651267.1						WP_004691479.1										WP_004797632.1			WP_004823209.1
OG834																					WP_004907085.1																								WP_004858386.1				WP_004907085.1
OG835												WP_016807207.1
OG836	WP_000179784.1	WP_000179784.1	WP_011182197.1	WP_000179784.1	WP_000179784.1	WP_000179784.1	YP_004994476.1	WP_010113905.1	WP_000179784.1	WP_005401063.1	WP_004881361.1	WP_004646980.1	WP_004809379.1	WP_000179784.1	WP_000179783.1	WP_005027359.1	WP_004703202.1	WP_017391742.1		WP_000179784.1	WP_004881361.1	WP_009386583.1	WP_005803043.1	WP_004641708.1		WP_004655484.1	WP_004663776.1	WP_004669842.1			WP_004696649.1	WP_004703202.1	WP_002054451.1		WP_004731003.1				WP_004785675.1	WP_004794055.1		WP_004804727.1	WP_004809379.1			WP_004881361.1	WP_004894824.1
OG837																																		WP_004722305.1										WP_004819759.1
OG838
OG839			WP_004926963.1
OG840*	WP_000809155.1	WP_000809154.1	WP_004921536.1	WP_000809154.1	WP_000809154.1	WP_000809155.1	YP_004994570.1	WP_010112455.1	WP_000809152.1	WP_010326295.1	WP_004880897.1	WP_016806650.1		WP_000809152.1	WP_000809155.1	WP_005406794.1	WP_019456865.1	WP_005042186.1	WP_004638394.1	WP_016804903.1		WP_009386564.1	WP_005802923.1	WP_004641826.1	WP_004651348.1	WP_004652137.1	WP_004663206.1	WP_004670457.1	WP_004675866.1	WP_004681315.1	WP_017396965.1	WP_004703063.1	WP_002054406.1	WP_004717265.1	WP_004279485.1	WP_004751188.1	WP_004755794.1	WP_004759238.1	WP_034589950.1	WP_004793943.1	WP_004798594.1	WP_004801256.1	WP_034424138.1	WP_004823190.1	WP_004863259.1	WP_004880897.1	WP_017401569.1	WP_004900155.1	WP_004912509.1
OG841				WP_001222471.1																WP_016804314.1																	WP_004757538.1			WP_004793450.1								WP_004900995.1
OG842								WP_010114093.1
OG843*	WP_001226777.1	WP_001226776.1	WP_004922425.1	WP_001226776.1	WP_001226773.1	WP_001226777.1	YP_004994315.1		WP_001226772.1	WP_005399940.1	WP_007481020.1	WP_004645856.1	WP_008307495.1	WP_001226772.1	WP_001226775.1	WP_034428919.1	WP_025465076.1	WP_026056232.1	WP_017396445.1	WP_016804219.1	WP_019385101.1	WP_034679201.1	WP_017481293.1	WP_004641502.1	WP_004648057.1	WP_004655396.1	WP_004663699.1	WP_004669886.1	WP_004675066.1	WP_004682934.1	WP_004694532.1	WP_025469192.1	WP_004710360.1	WP_004723839.1	WP_004732025.1	WP_004750704.1	WP_004682934.1	WP_004761890.1	WP_004785026.1	WP_004794279.1	WP_004799792.1	WP_004804825.1	WP_004814741.1	WP_004817730.1	WP_004857293.1	WP_004881269.1	WP_004891752.1	WP_004901877.1	WP_004914211.1
OG844
OG845				WP_000593543.1																		WP_000593543.1	WP_000593543.1																					WP_004818959.1
OG846																																		WP_004717340.1
OG847																																				WP_004751822.1
OG848												WP_004647184.1																			WP_004691811.1				WP_004729074.1				WP_004781409.1
OG849*	WP_000266465.1	WP_000266455.1	WP_004924197.1	WP_000266455.1	WP_000266454.1	WP_000266465.1	YP_004996773.1	WP_010112143.1	WP_000266453.1	WP_010327583.1	WP_034604905.1	WP_004645073.1	WP_004809760.1	WP_000266453.1	WP_000266469.1	WP_005407126.1	WP_019457774.1	WP_017390201.1	WP_008941218.1	WP_016804186.1	WP_019385411.1	WP_034677550.1	WP_017481665.1	WP_035360677.1	WP_034697069.1	WP_032812791.1	WP_034601043.1	WP_004672959.1	WP_004678552.1	WP_004683246.1	WP_004691268.1	WP_004705404.1	WP_004711831.1	WP_004725750.1	WP_004732252.1	WP_004754198.1	WP_004683246.1	WP_004760669.1	WP_004786866.1	WP_034596063.1	WP_004797497.1	WP_032865087.1	WP_004809760.1	WP_004816889.1	WP_004869451.1	WP_029424860.1	WP_004896108.1	WP_004899381.1	WP_035336826.1
OG850*	WP_000061670.1	WP_000061670.1	WP_004920389.1	WP_000061670.1	WP_000061670.1	WP_000061670.1	YP_004997539.1	WP_010111799.1	WP_000061670.1	WP_010325790.1	WP_004876538.1	WP_004647340.1	WP_004890483.1	WP_000061670.1	WP_000061670.1	WP_005405986.1	WP_019456894.1	WP_017391359.1	WP_005083792.1	WP_002157037.1	WP_004876538.1	WP_009393271.1	WP_002114685.1	WP_004640894.1	WP_004649993.1	WP_004656160.1	WP_004659224.1	WP_004668423.1	WP_004674451.1	WP_004680672.1	WP_004692668.1	WP_004699022.1	WP_002157037.1	WP_004725515.1	WP_004647340.1	WP_004749818.1	WP_004756254.1	WP_004762242.1	WP_004781727.1	WP_004794964.1	WP_004680672.1	WP_004802369.1	WP_004813484.1	WP_004816739.1	WP_004869778.1	WP_004876538.1	WP_004890483.1	WP_004902390.1	WP_004916772.1
OG851																				WP_016803708.1		WP_009392544.1
OG852*	WP_000061160.1	WP_000061168.1	WP_004924924.1	WP_000061168.1	WP_000061177.1	WP_000061160.1	YP_004995653.1	WP_010111709.1	WP_000061170.1	WP_005401046.1	WP_007483073.1	WP_004645276.1	WP_004815791.1	WP_000061170.1	WP_000061162.1	WP_005406465.1	WP_019458783.1	WP_017392258.1	WP_017396638.1	WP_017398331.1	WP_100607969.1	WP_081400183.1	WP_017480991.1	WP_004643046.1	WP_004648888.1	WP_085942726.1	WP_004662263.1	WP_004671281.1	WP_004677336.1	WP_004682043.1	WP_004696613.1	WP_004701318.1	WP_004708510.1	WP_004719904.1	WP_004645276.1	WP_004751523.1	WP_004682043.1	WP_004760144.1	WP_004783767.1	WP_081399503.1	WP_004799107.1	WP_085944202.1	WP_004815791.1	WP_004821862.1	WP_004865947.1	WP_004879744.1	WP_004893037.1	WP_004900493.1	WP_004911312.1
OG853								WP_010113907.1																	WP_004648526.1						WP_004691865.1			WP_004724687.1								WP_004807847.1	WP_004812079.1	WP_004822771.1
OG854			WP_004919860.1														WP_019457486.1			WP_016804540.1												WP_004705681.1	WP_004711965.1			WP_004749703.1												WP_004902118.1
OG855											WP_007481716.1		WP_008304772.1						WP_017396582.1		WP_019383923.1	WP_009386477.1			WP_004648197.1	WP_004652045.1		WP_004670353.1			WP_004694394.1			WP_004722645.1	WP_004730308.1				WP_004783038.1			WP_004801439.1		WP_004819479.1		WP_004878364.1	WP_004893447.1		WP_004912665.1
OG856														WP_000573066.1	WP_000573066.1				WP_000999878.1												WP_004692870.1								WP_004787352.1			WP_000573066.1
OG857			WP_004923139.1
OG858																											WP_004662795.1		WP_004677879.1	WP_004680982.1							WP_004680982.1				WP_004798805.1
OG859																																													WP_035373815.1
OG860														WP_002011620.1	WP_002011620.1
OG861																												WP_004671234.1						WP_004725840.1
OG862																							WP_005076043.1															WP_004759750.1							WP_004861967.1
OG863																																													WP_004871344.1
OG864*	WP_000547883.1	WP_000547891.1	WP_004929526.1	WP_000547891.1	WP_000547894.1	WP_000547883.1	YP_004996450.1	WP_010113099.1	WP_000547889.1	WP_029575090.1	WP_007484187.1	WP_004645801.1	WP_008307572.1	WP_000547889.1	WP_000547886.1	WP_005406914.1	WP_019457191.1	WP_017392552.1	WP_004640429.1	WP_016803837.1	WP_007484187.1	WP_009389417.1	WP_017386318.1	WP_004639130.1	WP_004651209.1	WP_004652233.1	WP_004664504.1	WP_004669252.1	WP_004674968.1	WP_004681536.1	WP_004695436.1	WP_004705867.1	WP_004712231.1	WP_004722564.1	WP_004731913.1	WP_004751039.1	WP_004755949.1	WP_004760934.1	WP_004784901.1	WP_004789376.1	WP_004755949.1	WP_004803113.1	WP_004814856.1	WP_004819554.1	WP_020846841.1	WP_004876996.1	WP_004891896.1	WP_004899945.1	WP_004908444.1
OG865															WP_001200121.1									WP_004643733.1		WP_004653809.1
OG866						WP_001005716.1
OG867											WP_007481262.1										WP_019385000.1							WP_004670166.1																		WP_004881031.1
OG868*	WP_000093035.1	WP_000093035.1	WP_004922078.1	WP_000093035.1	WP_000093035.1	WP_000093035.1	YP_004994417.1	WP_010115389.1	WP_000093035.1	WP_004694892.1	WP_007481236.1	WP_004646125.1	WP_008305531.1	WP_000093035.1	WP_000093035.1	WP_005018919.1	WP_019456830.1	WP_005042641.1	WP_004638202.1	WP_002052000.1	WP_019385012.1	WP_009390504.1	WP_005070868.1	WP_003653257.1	WP_004648036.1	WP_004655168.1	WP_004663438.1	WP_004670132.1	WP_004676597.1	WP_004682796.1	WP_004694892.1	WP_004703308.1	WP_002052000.1	WP_004722749.1	WP_004730583.1	WP_004753972.1	WP_004757385.1	WP_004761799.1	WP_004783256.1	WP_004794135.1	WP_004761799.1	WP_004805171.1	WP_004811141.1	WP_004722749.1	WP_004862806.1	WP_004881067.1	WP_004893324.1	WP_004903164.1	WP_004913926.1
OG869																								WP_004641425.1
OG870
OG871							YP_004996154.1									WP_005407399.1
OG872	WP_000505931.1	WP_000505931.1		WP_000505931.1	WP_000505931.1	WP_000505931.1	YP_004996532.1	WP_010114183.1	WP_000505934.1	WP_005399922.1	WP_004877160.1	WP_004645841.1	WP_004814766.1	WP_000505934.1	WP_000505931.1	WP_005406795.1	WP_004705776.1	WP_017392491.1	WP_008941668.1	WP_004885376.1	WP_019383788.1	WP_009389400.1	WP_017482145.1	WP_004639003.1	WP_004648141.1	WP_004652353.1	WP_004664655.1	WP_004669425.1	WP_004678259.1	WP_004681656.1	WP_004694489.1	WP_004705776.1		WP_004723798.1	WP_004731994.1	WP_004750728.1	WP_004756036.1	WP_004760861.1	WP_004784982.1	WP_004789270.1	WP_004760861.1	WP_004802934.1	WP_004814766.1	WP_004817697.1	WP_004857243.1	WP_004877160.1	WP_004814766.1	WP_004901851.1	WP_004908734.1
OG873			WP_004927770.1					WP_010115464.1		WP_010326475.1	WP_007483801.1	WP_004646554.1				WP_005406172.1			WP_005089860.1		WP_019384836.1				WP_004648461.1	WP_004652845.1	WP_004662903.1	WP_004671870.1	WP_004679387.1	WP_004682146.1	WP_004693568.1			WP_004721236.1	WP_004730050.1	WP_004752956.1	WP_004757976.1	WP_004761176.1	WP_004782603.1		WP_004799134.1	WP_004808240.1	WP_004810427.1	WP_004820742.1		WP_004880486.1	WP_004894110.1	WP_004903967.1	WP_004913083.1
OG874												WP_004645895.1																															WP_004814607.1
OG875	WP_000795003.1			WP_000795012.1	WP_000795016.1	WP_000719393.1	YP_004995248.1	WP_029574651.1	WP_000795021.1	WP_010327374.1	WP_007481101.1			WP_000795021.1			WP_019459015.1	WP_026056101.1	WP_008941819.1	WP_016805251.1	WP_019385056.1	WP_081399973.1	WP_017482260.1	WP_004642653.1		WP_004655291.1	WP_004663578.1	WP_004669989.1	WP_004676466.1	WP_004682880.1	WP_004695333.1		WP_022574646.1	WP_035371682.1	WP_004730634.1		WP_004757331.1	WP_004761847.1	WP_004783325.1	WP_081399520.1	WP_004799758.1	WP_004804922.1		WP_035370859.1		WP_004881180.1			WP_004914055.1
OG876*	WP_001018842.1	WP_001018842.1	WP_004922204.1	WP_001018842.1	WP_001018842.1	WP_001018842.1	YP_004994338.1	WP_010116035.1	WP_001018835.1	WP_010327397.1	WP_007481070.1	WP_034606155.1		WP_001018835.1	WP_001018838.1	WP_005404910.1	WP_019457049.1	WP_017392293.1	WP_008941837.1	WP_016804233.1	WP_019385072.1	WP_009393927.1	WP_005071003.1	WP_004641540.1	WP_004650991.1	WP_004655338.1	WP_004663644.1		WP_004675029.1	WP_004682896.1	WP_004695266.1	WP_004703416.1	WP_025469339.1	WP_016539469.1	WP_035340924.1	WP_034426129.1	WP_004757325.1	WP_004761863.1	WP_004783342.1	WP_004794244.1	WP_004799769.1	WP_004804884.1	WP_004811218.1	WP_035370689.1	WP_035373377.1	WP_004881211.1	WP_004811218.1	WP_035365363.1	WP_004914130.1
OG877*	WP_000204953.1	WP_000204955.1	WP_004924056.1	WP_000204955.1	WP_000204943.1	WP_000204953.1	YP_004996824.1	WP_010111880.1	WP_000204956.1	WP_010327609.1	WP_007480571.1	WP_004645042.1	WP_008303014.1	WP_000204956.1	WP_000204958.1	WP_005407185.1	WP_019457792.1	WP_017390216.1	WP_008941211.1	WP_016804172.1	WP_019385434.1	WP_009388026.1	WP_017481675.1	WP_004639545.1	WP_004650504.1	WP_004657653.1	WP_004660319.1	WP_004673031.1	WP_004678623.1	WP_004683292.1	WP_004691354.1	WP_004705351.1	WP_004711788.1	WP_004725649.1	WP_004732297.1	WP_004754047.1	WP_004757077.1	WP_004760630.1	WP_004786953.1	WP_004789653.1	WP_004797536.1	WP_004804092.1	WP_004809836.1	WP_004816849.1	WP_004869605.1	WP_004877666.1	WP_004896155.1	WP_004903132.1	WP_004909406.1
OG878
OG879												WP_004647471.1																								WP_004751244.1												WP_004900219.1
OG880															WP_001054892.1
OG881		WP_000025676.1
OG882	WP_000205078.1	WP_000205086.1	WP_011182227.1	WP_000205086.1	WP_000205084.1	WP_000205077.1	YP_004994616.1	WP_034599433.1		WP_010326374.1	WP_007484024.1				WP_000205083.1	WP_005406680.1	WP_019458242.1	WP_017391643.1	WP_004639596.1	WP_016804587.1	WP_019384829.1	WP_009390475.1	WP_002120519.1	WP_004641897.1	WP_004651425.1	WP_004652851.1	WP_004662878.1	WP_004671844.1	WP_004677593.1	WP_004680822.1	WP_004694003.1	WP_004702966.1	WP_004709963.1	WP_004724886.1	WP_004279566.1		WP_004758124.1	WP_004760015.1	WP_004782833.1	WP_004793877.1	WP_004798969.1	WP_004808231.1	WP_004810648.1	WP_004823046.1	WP_004859370.1	WP_004880471.1	WP_004893703.1		WP_004913000.1
OG883				WP_000443160.1				WP_005021615.1													WP_004827020.1		WP_000443160.1															WP_004759017.1					WP_004811060.1
OG884
OG885						WP_002018761.1
OG886																					WP_019384248.1																	WP_004762566.1
OG887	WP_001156616.1					WP_001156616.1					WP_007480938.1																						WP_004710407.1			WP_034426051.1								WP_004819297.1			WP_004891657.1
OG888																																		WP_016539672.1
OG889
OG890
OG891			WP_004924292.1										WP_004815999.1			WP_005407048.1			WP_080591900.1						WP_004650302.1	WP_004655935.1		WP_004672629.1	WP_004678464.1					WP_004726476.1									WP_004815999.1				WP_004891339.1
OG892*	WP_000367186.1	WP_000367186.1	WP_004928357.1	WP_000367186.1	WP_000367186.1	WP_000367186.1	YP_004995923.1	WP_010115961.1	WP_000367186.1	WP_004982033.1	WP_004878648.1	WP_004645409.1		WP_000367186.1	WP_000367186.1	WP_005014828.1	WP_019458343.1	WP_003652474.1	WP_008940980.1	WP_002049358.1	WP_004878648.1	WP_009391804.1	WP_005068497.1	WP_003652474.1	WP_004648833.1	WP_004654399.1	WP_004661371.1	WP_004670635.1	WP_004676990.1	WP_004682482.1	WP_004696447.1	WP_004700837.1	WP_002049358.1	WP_004719352.1	WP_004278785.1	WP_004753064.1	WP_004682482.1	WP_004761490.1	WP_004783872.1	WP_004791462.1	WP_004799385.1	WP_004806017.1	WP_004815701.1	WP_004719352.1	WP_004861082.1	WP_004878648.1	WP_004815701.1	WP_004903911.1	WP_004912164.1
OG893*	WP_000033889.1	WP_000033906.1	WP_004923947.1	WP_000033906.1	WP_000033897.1	WP_000033889.1	YP_004996851.1	WP_010113376.1	WP_000033905.1	WP_010325816.1	WP_007480621.1	WP_004278543.1	WP_008303384.1	WP_000033905.1	WP_000033903.1	WP_005407078.1	WP_019457815.1	WP_005043935.1	WP_008941189.1	WP_016803866.1	WP_019385461.1	WP_009388016.1	WP_017481687.1	WP_004639593.1	WP_004649955.1	WP_004657593.1	WP_004660268.1	WP_004673087.1	WP_004678671.1	WP_004683329.1	WP_004692594.1	WP_004705314.1	WP_004711762.1	WP_004718183.1	WP_004729382.1	WP_004754375.1	WP_004757052.1	WP_004760593.1	WP_004781790.1	WP_004789706.1	WP_004797590.1	WP_004804042.1	WP_004813403.1	WP_004818723.1	WP_004867667.1	WP_004877717.1	WP_004890403.1	WP_004899209.1	WP_004909471.1
OG894
OG895	WP_000498041.1	WP_000498041.1	WP_011182418.1	WP_000498041.1	WP_000498044.1	WP_000498041.1	YP_004995110.1		WP_000498041.1					WP_000498041.1	WP_000498041.1	WP_005406500.1	WP_019458915.1	WP_017390493.1	WP_008941297.1	WP_017398238.1		WP_009388276.1	WP_031945058.1	WP_035360895.1				WP_004671502.1				WP_004702202.1	WP_031944771.1			WP_004752058.1	WP_004758270.1								WP_035374051.1			WP_035365297.1
OG896								WP_010116496.1		WP_029575059.1		WP_034606007.1	WP_008305397.1												WP_034697313.1						WP_004696362.1	WP_004701098.1		WP_004719284.1	WP_035340790.1				WP_004786209.1				WP_004812604.1	WP_004822515.1			WP_004894354.1
OG897																														WP_004681573.1							WP_004681573.1												WP_004908599.1
OG898																												WP_004668609.1											WP_004781950.1
OG899	WP_000461798.1	WP_000461820.1		WP_000461820.1	WP_000461803.1	WP_000461798.1	YP_004995016.1		WP_000461810.1	WP_010327114.1	WP_007483208.1	WP_004646589.1		WP_000461810.1	WP_000461816.1	WP_005406962.1	WP_019457651.1	WP_017390425.1	WP_017396624.1	WP_016805178.1	WP_019384588.1	WP_009391124.1	WP_017481555.1	WP_004642414.1	WP_004649091.1	WP_004652884.1		WP_004671144.1			WP_004696209.1	WP_004702345.1	WP_004709411.1		WP_004729987.1	WP_004749601.1			WP_004782488.1	WP_004793066.1		WP_004808123.1			WP_004865473.1	WP_004879572.1		WP_004898222.1	WP_004911146.1
OG900																					WP_019384198.1					WP_004653038.1	WP_004661545.1		WP_004677911.1	WP_004681016.1								WP_004759812.1			WP_004677911.1	WP_004807875.1				WP_029424883.1			WP_004911878.1
OG901*	WP_000792523.1	WP_000792527.1	WP_026057021.1	WP_000792529.1	WP_000792526.1	WP_000792523.1	YP_004996755.1	WP_029574643.1	WP_000792526.1	WP_010327567.1	WP_007478875.1	WP_034605810.1	WP_034592364.1	WP_000792526.1	WP_000792525.1	WP_005407176.1	WP_019456557.1	WP_017390191.1	WP_008942323.1	WP_004884546.1	WP_019385710.1	WP_034678125.1	WP_017481655.1	WP_035360671.1	WP_034697063.1	WP_004655944.1	WP_004658911.1	WP_004668631.1	WP_004674628.1	WP_004680514.1	WP_004691229.1	WP_004705437.1	WP_002050761.1	WP_004717964.1	WP_035341083.1	WP_004754163.1	WP_004680514.1	WP_034432775.1	WP_034590266.1	WP_004789565.1	WP_034431275.1	WP_004802584.1	WP_004809717.1	WP_004818842.1	WP_004869383.1	WP_004876752.1	WP_004896073.1	WP_004899417.1	WP_004916452.1
OG902*	WP_001004983.1	WP_001004984.1	WP_004928695.1	WP_001004984.1	WP_001004983.1	WP_001004983.1	YP_004996242.1	WP_010114920.1	WP_001004983.1	WP_010326452.1	WP_007479931.1	WP_004646510.1	WP_008304885.1	WP_001004983.1	WP_001004983.1	WP_005019389.1	WP_019457674.1	WP_017391858.1		WP_016804922.1	WP_019384941.1	WP_009393438.1	WP_002118463.1	WP_004643648.1	WP_034696474.1	WP_004652680.1	WP_004663084.1	WP_004668836.1	WP_004678029.1	WP_004681163.1	WP_026056433.1	WP_004699998.1	WP_004707569.1	WP_004721309.1	WP_004730117.1	WP_004752772.1	WP_004681163.1	WP_004759664.1	WP_034170047.1	WP_004790758.1	WP_004678029.1	WP_004808507.1	WP_004810527.1	WP_004820676.1	WP_004864161.1	WP_004880731.1	WP_004893985.1	WP_004901184.1	WP_004913427.1
OG903																										WP_004653621.1
OG904								WP_029574387.1				WP_016806856.1	WP_008303627.1			WP_034428826.1										WP_004653323.1								WP_004719816.1								WP_004807384.1	WP_004810641.1	WP_004821957.1	WP_004865437.1		WP_004893713.1
OG905														WP_000986577.1	WP_000986577.1
OG906																																				WP_004749390.1
OG907			WP_004928319.1
OG908										WP_010326115.1										WP_016803812.1							WP_004663000.1							WP_004717792.1		WP_004750974.1			WP_004782058.1		WP_004798975.1	WP_004807128.1		WP_004818974.1
OG909	WP_001162226.1																								WP_004648958.1		WP_004661724.1						WP_004708321.1						WP_004780889.1				WP_004812460.1			WP_004879030.1
OG910							YP_004997256.1						WP_008306706.1																														WP_004815438.1				WP_004892611.1
OG911																																													WP_004866785.1				WP_004911019.1
OG912																																		WP_004722303.1										WP_004819760.1
OG913																				WP_016804042.1
OG914																WP_005407240.1
OG915*	WP_000129009.1	WP_000129001.1	WP_004928223.1	WP_000129001.1	WP_000129004.1	WP_000129009.1	YP_004995869.1	WP_010115481.1	WP_000129001.1	WP_010326866.1	WP_007478848.1	WP_004645484.1	WP_004815546.1	WP_000129001.1	WP_000129005.1	WP_005014736.1	WP_019458305.1	WP_017392106.1	WP_008940989.1	WP_016804414.1	WP_019384121.1	WP_009391698.1	WP_017480872.1	WP_004643263.1	WP_004648733.1	WP_004654370.1	WP_004661392.1	WP_004670648.1	WP_004677017.1	WP_004682461.1	WP_004696810.1	WP_004700928.1	WP_004708136.1	WP_004720867.1	WP_004278903.1	WP_004752636.1	WP_004757771.1	WP_004761476.1	WP_004784029.1	WP_004791569.1	WP_004799371.1	WP_004806044.1	WP_004815546.1	WP_004821205.1	WP_004860900.1	WP_004878670.1	WP_004892758.1	WP_004901244.1	WP_004912133.1
OG916	WP_001139472.1	WP_001139472.1	WP_004923472.1	WP_001139472.1	WP_001139473.1	WP_001139472.1	YP_004997032.1	WP_010112384.1	WP_001139472.1		WP_029424896.1	WP_004647271.1	WP_008306028.1	WP_001139472.1	WP_001139474.1	WP_005024108.1	WP_019458507.1	WP_005038064.1	WP_005092474.1	WP_016803584.1		WP_009391861.1	WP_017481799.1	WP_004639924.1	WP_004650741.1	WP_004656454.1		WP_004668140.1			WP_004691680.1	WP_004704984.1	WP_004711521.1	WP_004725232.1	WP_004729199.1				WP_004781540.1	WP_004790005.1		WP_004802027.1	WP_004813686.1	WP_004816494.1		WP_029424896.1	WP_004890692.1		WP_004905482.1
OG917																										WP_081401974.1
OG918																																								WP_004792301.1
OG919	WP_000018555.1	WP_000018553.1			WP_000018538.1	WP_000018555.1	YP_004997825.1										WP_019456700.1	WP_017392379.1						WP_004641339.1								WP_004703765.1	WP_004710466.1
OG920*	WP_000050352.1	WP_000050371.1	WP_017385265.1	WP_000050371.1	WP_000050355.1	WP_000050352.1	YP_004997621.1	WP_010114404.1	WP_000050375.1	WP_010325862.1	WP_007478958.1	WP_004647403.1	WP_008303252.1	WP_000050375.1	WP_000050370.1	WP_005405788.1	WP_025465190.1	WP_017391317.1	WP_004637812.1	WP_016803625.1	WP_019385730.1	WP_009393237.1	WP_017482017.1	WP_004641024.1	WP_004649878.1	WP_004655994.1	WP_004659072.1	WP_004668550.1	WP_004674588.1	WP_004680555.1	WP_004692491.1	WP_025469061.1	WP_004710688.1	WP_004718018.1	WP_004729487.1	WP_004754282.1	WP_004756174.1	WP_004762169.1	WP_004781888.1	WP_034596455.1	WP_004800144.1	WP_004802548.1	WP_004813284.1	WP_004818826.1	WP_004855155.1	WP_004876703.1	WP_004890296.1	WP_004899315.1	WP_004916521.1
OG921
OG922	WP_000167375.1	WP_000167361.1		WP_000167361.1		WP_000167353.1	YP_004994467.1		WP_000167509.1	WP_010326749.1				WP_000167509.1	WP_000167359.1		WP_081400283.1	WP_080593034.1		WP_080593712.1			WP_023187666.1	WP_080632037.1		WP_004653473.1						WP_081401320.1	WP_080631643.1							WP_081399680.1		WP_004807061.1			WP_020846503.1
OG923	WP_001097177.1	WP_001097170.1	WP_004929602.1	WP_001097170.1	WP_001097172.1	WP_014462729.1	YP_004995895.1	WP_010115594.1	WP_001097188.1		WP_007481287.1			WP_001097188.1	WP_085944091.1	WP_005406773.1	WP_081400381.1	WP_080593064.1		WP_080593686.1	WP_019384993.1	WP_081400137.1	WP_080612832.1	WP_080632087.1	WP_004648104.1	WP_004652294.1	WP_004664571.1		WP_004679626.1	WP_004679626.1	WP_004692359.1	WP_085945701.1	WP_080631534.1	WP_004722105.1	WP_004733102.1		WP_004757879.1	WP_004762558.1		WP_081399492.1	WP_004679626.1	WP_004803006.1		WP_004819930.1	WP_035372993.1	WP_004881001.1		WP_004903659.1
OG924																										WP_004655076.1
OG925*	WP_000211075.1	WP_000211068.1	WP_004927438.1	WP_000211068.1	WP_000211068.1	WP_000211075.1	YP_004995177.1	WP_010111407.1	WP_000211069.1	WP_010326883.1	WP_007482397.1	WP_004646666.1	WP_004894294.1	WP_000211069.1	WP_000211073.1	WP_005406351.1	WP_019458959.1	WP_017390539.1	WP_008941515.1	WP_002050084.1	WP_019384301.1	WP_009388637.1	WP_005069597.1	WP_004642589.1	WP_004651639.1	WP_004653112.1	WP_004661831.1	WP_004670789.1	WP_004677641.1	WP_004680845.1	WP_004696768.1	WP_004702068.1	WP_002050084.1	WP_004719465.1	WP_004729884.1	WP_004752753.1	WP_004758143.1	WP_004759990.1	WP_004786277.1	WP_004792800.1	WP_004798937.1	WP_004807759.1	WP_004812554.1	WP_004822341.1	WP_004866160.1	WP_004879158.1	WP_004894294.1	WP_004901227.1	WP_004915377.1
OG926															WP_000340955.1											WP_004653833.1
OG927																																																WP_004899925.1
OG928										WP_035330361.1	WP_007482634.1	WP_016807011.1							WP_008942399.1		WP_019385885.1				WP_004650103.1	WP_004656407.1	WP_034600756.1	WP_004668159.1	WP_004674231.1	WP_004680793.1	WP_004692892.1			WP_004718577.1	WP_035341104.1		WP_004680793.1	WP_004762412.1			WP_004800395.1	WP_004802066.1		WP_004818426.1		WP_004876287.1			WP_004917102.1
OG929
OG930	WP_001002965.1	WP_001002965.1	WP_004923435.1	WP_001002965.1	WP_001002965.1	WP_001002960.1	YP_004997044.1	WP_010112365.1	WP_001002965.1		WP_007481346.1	WP_004647260.1	WP_005220600.1	WP_001002965.1	WP_001002965.1	WP_005407146.1	WP_019458515.1	WP_005038049.1	WP_008942156.1	WP_002053963.1	WP_004878021.1	WP_009391858.1	WP_002121838.1	WP_004639943.1	WP_004650752.1	WP_004657194.1	WP_004659924.1	WP_004673404.1	WP_004678980.1	WP_004683516.1	WP_004691701.1	WP_004704969.1	WP_002053963.1	WP_004723466.1	WP_004647260.1	WP_004749973.1	WP_004683516.1	WP_004760460.1	WP_004781522.1	WP_004790021.1	WP_004760460.1	WP_004803652.1	WP_004813709.1	WP_004823667.1	WP_004869997.1	WP_004878021.1	WP_004890717.1	WP_004902639.1	WP_004909871.1
OG931																																																WP_004901676.1
OG932							YP_004994964.1																	WP_004642211.1
OG933	WP_001042923.1	WP_001042913.1	WP_004922002.1	WP_001042913.1	WP_001042915.1	WP_001042923.1	YP_004994443.1	WP_010115562.1	WP_001042930.1					WP_001042930.1	WP_001042938.1		WP_019456812.1	WP_017391768.1		WP_016804425.1		WP_009390488.1	WP_017481339.1	WP_004641677.1				WP_004670183.1				WP_004703254.1	WP_004710204.1							WP_034596674.1					WP_004866291.1
OG934												WP_004646861.1
OG935								WP_010111218.1											WP_008941020.1
OG936
OG937																																WP_081401340.1
OG938										WP_010326235.1																		WP_004669893.1			WP_004694521.1								WP_004785019.1
OG939
OG940	WP_001035105.1	WP_001035111.1	WP_004922672.1	WP_001035109.1	WP_001035100.1	WP_001035103.1	YP_004997813.1	WP_010116489.1		WP_010325973.1	WP_007480871.1	WP_004646036.1		WP_001035114.1	WP_001035646.1	WP_005406760.1	WP_019456690.1	WP_080593111.1	WP_005091596.1	WP_016804856.1	WP_019385155.1	WP_009390638.1	WP_017481238.1	WP_080632031.1	WP_004650961.1	WP_032812748.1	WP_004663822.1	WP_004669813.1	WP_004675143.1		WP_004694998.1	WP_004703783.1	WP_004710488.1	WP_004723705.1	WP_004730724.1			WP_004761939.1		WP_004794467.1	WP_004799880.1	WP_004804548.1	WP_004814480.1	WP_004817629.1	WP_004862669.1	WP_004881422.1
OG941											WP_034605438.1																		WP_004674772.1	WP_004681407.1				WP_004719401.1			WP_004755875.1	WP_004758750.1			WP_004798504.1	WP_081400764.1		WP_004822389.1
OG942																							WP_017481858.1
OG943
OG944										WP_010326321.1		WP_004646182.1																			WP_004694254.1
OG945
OG946	WP_000993041.1	WP_000993042.1	WP_011182428.1	WP_000993042.1	WP_000993057.1	WP_000993041.1	YP_004995767.1		WP_000993033.1		WP_007483351.1			WP_000993037.1	WP_000993059.1	WP_005406378.1	WP_081400422.1	WP_080593100.1		WP_080593698.1	WP_019384396.1	WP_081400079.1	WP_080612881.1	WP_080632200.1								WP_081401354.1	WP_080631609.1	WP_004721416.1						WP_081399625.1				WP_004820579.1
OG947																		WP_017390814.1						WP_004642887.1								WP_004706794.1		WP_004724726.1							WP_004798355.1			WP_004822842.1	WP_004870594.1
OG948	WP_012392005.1				WP_015451650.1
OG949									WP_000243002.1	WP_010326198.1				WP_000243002.1					WP_008941090.1												WP_004691609.1								WP_004782684.1
OG950										WP_010326151.1																					WP_017396947.1
OG951	WP_000165904.1	WP_000165905.1	WP_026056875.1	WP_000165905.1	WP_000165899.1	WP_000165904.1	YP_004997716.1	WP_010116097.1	WP_000165905.1	WP_010327544.1	WP_007479389.1	WP_004647445.1	WP_004813135.1	WP_000165905.1	WP_000165905.1	WP_005405801.1	WP_019458089.1	WP_017391269.1	WP_005092230.1	WP_004710652.1	WP_019385230.1	WP_009390666.1	WP_017385757.1	WP_004641167.1	WP_004649855.1	WP_004655871.1	WP_004659054.1	WP_004672677.1	WP_004678423.1	WP_004681783.1	WP_004697639.1	WP_004698732.1	WP_004710652.1	WP_004725851.1	WP_004733073.1	WP_004749771.1	WP_004756118.1	WP_004760763.1	WP_004782079.1	WP_004794666.1	WP_004798205.1	WP_004804314.1	WP_004813135.1	WP_004816967.1	WP_004867520.1	WP_004881653.1	WP_004813135.1	WP_004902292.1	WP_004906550.1
OG952
OG953*	WP_001166121.1	WP_001166117.1	WP_004923352.1	WP_001166117.1	WP_001166128.1	WP_001166119.1	YP_004997061.1	WP_034598762.1	WP_001166129.1		WP_007481367.1	WP_004647244.1	WP_008305745.1	WP_001166129.1	WP_001166115.1	WP_005407274.1	WP_019458527.1	WP_017391043.1	WP_008942145.1	WP_016803577.1	WP_019385620.1	WP_009391390.1	WP_017481812.1	WP_004639977.1	WP_004650770.1	WP_004657160.1	WP_004659890.1	WP_004673434.1	WP_004679007.1	WP_004683538.1	WP_004691721.1	WP_004704939.1	WP_004711491.1	WP_004718612.1	WP_004729167.1	WP_004749988.1	WP_004683538.1	WP_004760435.1	WP_004781497.1	WP_004790053.1	WP_004760435.1	WP_004803618.1	WP_004813743.1	WP_004818401.1	WP_004870022.1	WP_004878050.1	WP_004890758.1	WP_004902666.1	WP_004909906.1
OG954
OG955															WP_001025617.1
OG956										WP_000693745.1												WP_000693745.1	WP_000693745.1							WP_000693745.1													WP_000693745.1						WP_000693745.1
OG957			WP_004923528.1					WP_010116437.1			WP_007480375.1																																WP_004811064.1
OG958			WP_004930031.1	WP_000550520.1							WP_034605077.1										WP_019383736.1					WP_004652424.1																WP_004802802.1				WP_004877262.1
OG959																																		WP_004722335.1										WP_004823027.1					WP_004912836.1
OG960																																	WP_002080875.1
OG961	WP_000211581.1	WP_000211578.1	WP_004925113.1	WP_000211578.1	WP_000211568.1	WP_000211581.1	YP_004995056.1		WP_000211584.1					WP_000211584.1	WP_000211585.1		WP_019458867.1	WP_017390450.1		WP_017398229.1		WP_009388320.1	WP_017481580.1	WP_004642461.1		WP_004654715.1	WP_004660884.1		WP_004676731.1	WP_004682732.1		WP_004702299.1	WP_004709345.1	WP_004721121.1			WP_004757602.1					WP_004805538.1		WP_004820980.1	WP_004863649.1
OG962												WP_004647231.1	WP_008305772.1			WP_005406845.1																			WP_004729148.1				WP_004785749.1
OG963
OG964								WP_010112793.1				WP_004646870.1	WP_008303755.1												WP_004649369.1											WP_004752427.1		WP_004761351.1						WP_004822025.1
OG965				WP_000729646.1										WP_000729646.1
OG966																															WP_004691480.1										WP_004797635.1
OG967								WP_029574707.1			WP_007479878.1	WP_004646463.1				WP_005406434.1																		WP_004724447.1								WP_004805087.1					WP_004893900.1
OG968										WP_010327508.1									WP_005086869.1		WP_019385438.1
OG969*	WP_001007229.1	WP_001007221.1	WP_004929432.1	WP_001007221.1	WP_001007236.1	WP_001007229.1	YP_004994374.1	WP_010113168.1	WP_001007221.1	WP_010327303.1	WP_007481154.1	WP_004645776.1	WP_008307613.1	WP_001007221.1	WP_001007235.1	WP_005406957.1	WP_019456637.1	WP_005042696.1	WP_005091458.1	WP_004888490.1	WP_019385036.1	WP_009393824.1	WP_017481323.1	WP_004641592.1	WP_004651247.1	WP_004655241.1	WP_004663509.1	WP_004670053.1	WP_004676525.1	WP_004682841.1	WP_004695523.1	WP_004703375.1	WP_004710286.1	WP_004722485.1	WP_004280593.1	WP_004751104.1	WP_004757365.1	WP_004761821.1	WP_004784830.1	WP_004794194.1	WP_004799720.1	WP_004804975.1	WP_004814914.1	WP_004819622.1	WP_004863171.1	WP_004881129.1	WP_004891971.1	WP_004900013.1	WP_004913976.1
OG970																										WP_004652462.1																WP_004802740.1
OG971
OG972										WP_010326812.1		WP_004646735.1													WP_004651751.1						WP_004696943.1				WP_004729835.1				WP_004786129.1						WP_004858485.1
OG973*	WP_001121792.1	WP_001121792.1	WP_004924510.1	WP_001121792.1	WP_001121792.1	WP_001121792.1	YP_004997766.1	WP_010113796.1	WP_001121796.1	WP_010325937.1	WP_007479525.1	WP_004647517.1	WP_008303473.1	WP_001121796.1	WP_001121792.1	WP_005405956.1	WP_019456642.1	WP_005302419.1	WP_005092352.1	WP_004710556.1	WP_019385175.1	WP_004794546.1	WP_002117224.1	WP_003655037.1	WP_004649817.1	WP_004655671.1	WP_004664201.1	WP_004672512.1	WP_004675674.1	WP_004683048.1	WP_004692292.1	WP_004698590.1	WP_004710556.1	WP_004723075.1	WP_004278291.1	WP_004753681.1	WP_004757242.1	WP_004761986.1	WP_004783592.1	WP_004794546.1	WP_004799936.1	WP_004804472.1	WP_004813026.1	WP_004723075.1	WP_004854802.1	WP_004881783.1	WP_004813026.1	WP_004903443.1	WP_004906717.1
OG974																									WP_004648481.1
OG975																													WP_004676752.1	WP_004682719.1							WP_004682719.1	WP_004761687.1			WP_004799598.1
OG976*	WP_001043531.1	WP_001043524.1	WP_004924319.1	WP_001043524.1	WP_001043533.1	WP_001043531.1	YP_004996652.1	WP_010116077.1	WP_001043515.1	WP_010327554.1	WP_007479353.1	WP_004645127.1	WP_008304913.1	WP_001043515.1	WP_001043526.1	WP_005407032.1	WP_019457455.1	WP_017392404.1	WP_008942197.1	WP_016804012.1	WP_019385249.1	WP_009389659.1	WP_017482210.1	WP_004638749.1	WP_004650290.1	WP_004655919.1	WP_004664930.1	WP_004672648.1	WP_004678455.1	WP_004681817.1	WP_017397152.1	WP_004705650.1	WP_004711917.1	WP_004717977.1	WP_004733701.1	WP_004754118.1	WP_004756133.1	WP_004760737.1	WP_004783663.1	WP_004789068.1	WP_004798185.1	WP_004804288.1	WP_004816008.1	WP_004818835.1	WP_004855384.1	WP_004881604.1	WP_004891345.1	WP_004903062.1	WP_004906507.1
OG977
OG978											WP_034605137.1																		WP_004675544.1	WP_004683152.1	WP_026056437.1							WP_004762066.1			WP_004683152.1			WP_004819059.1		WP_004877325.1
OG979	WP_000672534.1	WP_000672540.1		WP_000672540.1	WP_000672535.1	WP_000672534.1	YP_004996737.1	WP_010116240.1	WP_000672541.1		WP_007482717.1			WP_000672541.1	WP_000672674.1		WP_019456608.1	WP_017391496.1		WP_016805136.1	WP_019383682.1	WP_009388729.1	WP_017482425.1	WP_004638688.1		WP_004652557.1	WP_004664122.1	WP_004669649.1	WP_004675475.1			WP_004704097.1	WP_004711885.1	WP_004724106.1				WP_004762113.1		WP_004796292.1	WP_004800078.1	WP_004802608.1		WP_004817868.1	WP_004857474.1	WP_004877449.1			WP_035336794.1
OG980											WP_050934462.1																		WP_004679599.1
OG981			WP_004922638.1								WP_007480886.1								WP_008941890.1							WP_004655540.1		WP_004669825.1		WP_010589213.1								WP_004761926.1			WP_004799860.1					WP_004881400.1
OG982																			WP_008941952.1										WP_004679575.1	WP_004682282.1		WP_004704373.1					WP_004679575.1						WP_004809296.1
OG983																	WP_019459136.1	WP_017390693.1		WP_016805521.1				WP_004642802.1							WP_004693564.1	WP_004701670.1	WP_004708792.1							WP_004792414.1
OG984																																													WP_004867158.1
OG985
OG986	WP_000055510.1	WP_000055510.1		WP_000055510.1	WP_000055527.1	WP_002019215.1	YP_004996123.1	WP_010115052.1	WP_002013604.1	WP_010327246.1	WP_007482737.1	WP_004646391.1	WP_008303651.1	WP_000055526.1	WP_000055513.1	WP_005406187.1	WP_019457755.1	WP_017391920.1	WP_005091029.1	WP_017398108.1	WP_019384956.1		WP_017480709.1	WP_080632095.1	WP_004651470.1	WP_004652646.1	WP_004663117.1	WP_004670518.1	WP_035328303.1		WP_004695674.1	WP_025469086.1	WP_025469277.1	WP_004724624.1	WP_004279579.1				WP_004782787.1	WP_034596152.1		WP_004808552.1	WP_004810607.1	WP_004822721.1	WP_004866803.1	WP_004880777.1	WP_004893759.1		WP_004912354.1
OG987																	WP_019458554.1
OG988
OG989	WP_001072861.1	WP_001072861.1	WP_004920677.1	WP_001072861.1	WP_001072861.1	WP_001072861.1	YP_004997430.1	WP_010112954.1	WP_001072861.1	WP_010325711.1	WP_007480185.1	WP_004281076.1	WP_004810108.1	WP_001072861.1	WP_001072853.1	WP_005405783.1	WP_004699222.1	WP_003654459.1	WP_008942260.1	WP_001072857.1	WP_019385857.1	WP_004795134.1	WP_017481918.1	WP_004640685.1	WP_004650043.1	WP_004656330.1	WP_004659392.1	WP_004668237.1	WP_004674306.1	WP_004680755.1	WP_004692806.1	WP_004699222.1	WP_004710924.1	WP_004725307.1	WP_004281076.1	WP_004749910.1	WP_004756348.1	WP_004762352.1	WP_004787245.1	WP_004795134.1	WP_004800331.1	WP_004802185.1	WP_004810108.1	WP_004816569.1	WP_004868110.1	WP_004876377.1	WP_004896364.1	WP_004902535.1	WP_004916989.1
OG990	WP_000613969.1	WP_000613982.1	WP_004930055.1	WP_000613982.1	WP_000613983.1	WP_000613985.1	YP_004996705.1	WP_010116383.1	WP_000613965.1		WP_007482107.1	WP_004281940.1	WP_008306871.1	WP_000613965.1	WP_000613985.1	WP_005405972.1	WP_019456683.1	WP_017391217.1	WP_008942568.1		WP_019385914.1	WP_009392835.1	WP_005804875.1	WP_004640233.1	WP_004650893.1	WP_004656869.1	WP_004660565.1	WP_004672269.1	WP_004675444.1	WP_004683897.1	WP_004697418.1	WP_004698171.1	WP_004711275.1	WP_004718924.1	WP_004728972.1	WP_004749221.1	WP_004683897.1	WP_004760259.1	WP_004780357.1	WP_004795580.1	WP_004797944.1	WP_004803356.1	WP_004814022.1	WP_004818190.1	WP_004871608.1	WP_004882255.1	WP_004897450.1	WP_004902975.1	WP_004914586.1
OG991	WP_001248739.1					WP_001248739.1														WP_016804224.1						WP_004655365.1							WP_004710349.1
OG992																														WP_004683635.1							WP_004683635.1
OG993	WP_000805411.1					WP_000805411.1
OG994*	WP_000967375.1	WP_000967374.1	WP_004924019.1	WP_000967374.1	WP_000967375.1	WP_000967375.1	YP_004996837.1	WP_010111855.1	WP_000967375.1	WP_010327616.1	WP_007480593.1	WP_004645028.1	WP_008303030.1	WP_000967375.1	WP_000967375.1	WP_005407177.1	WP_019457802.1	WP_017391004.1	WP_008941200.1	WP_016804168.1	WP_019385445.1	WP_009387987.1	WP_002117085.1	WP_004639565.1	WP_004650521.1	WP_004657627.1	WP_004660294.1	WP_004673057.1	WP_004678644.1	WP_004683303.1	WP_004691375.1	WP_004705336.1	WP_004711780.1	WP_004725622.1	WP_004732318.1	WP_004754072.1	WP_004757071.1	WP_004760614.1	WP_004786978.1	WP_004789679.1	WP_004797555.1	WP_004804067.1	WP_004809861.1	WP_004816835.1	WP_004869645.1	WP_004877691.1	WP_004896170.1	WP_004903108.1	WP_004909436.1
OG995
OG996
OG997	WP_000632264.1	WP_000632243.1	WP_004929126.1	WP_000632243.1	WP_000632247.1	WP_064851197.1	YP_004995412.1		WP_000632244.1		WP_007482350.1			WP_000632244.1		WP_005407362.1	WP_081400456.1	WP_080592918.1	WP_008941508.1	WP_079744808.1		WP_009391306.1	WP_080612847.1	WP_080632071.1		WP_004653150.1		WP_004670829.1				WP_081401369.1	WP_080631623.1							WP_081399639.1		WP_004807666.1				WP_004879209.1
OG998*	WP_001286662.1	WP_001286662.1	WP_004929328.1	WP_001286662.1	WP_001286662.1	WP_001286662.1	YP_004996390.1	WP_010113876.1	WP_001286662.1	WP_004695609.1	WP_004878287.1	WP_004280565.1	WP_004814946.1	WP_001286662.1	WP_001286662.1	WP_005015684.1	WP_019456566.1	WP_005038718.1	WP_004640283.1	WP_016803858.1		WP_004790465.1	WP_005067604.1	WP_004643856.1	WP_004648238.1	WP_004651936.1	WP_004660808.1	WP_004669140.1	WP_004676659.1	WP_004682760.1	WP_004695609.1	WP_004699633.1	WP_004707348.1	WP_004717320.1	WP_004280565.1	WP_034426006.1	WP_004757571.1	WP_004676659.1	WP_034170205.1	WP_004790465.1	WP_004676659.1	WP_004801591.1	WP_004814946.1	WP_004823226.1	WP_004858920.1	WP_004878287.1	WP_004814946.1	WP_035364973.1	WP_004908274.1
OG999																																							WP_004783109.1
OG1000*	WP_001001669.1	WP_001001666.1	WP_004922478.1	WP_001001666.1	WP_001001666.1	WP_001001669.1	YP_004994305.1	WP_010115136.1	WP_001001665.1	WP_005399955.1	WP_007480974.1	WP_004280750.1	WP_004891720.1	WP_001001665.1	WP_001001668.1	WP_005406548.1	WP_019457075.1	WP_017392317.1	WP_008941865.1	WP_016804213.1	WP_019385114.1	WP_009393900.1	WP_017481287.1	WP_004641482.1	WP_004651054.1	WP_004655413.1	WP_004663727.1	WP_004669875.1	WP_004675072.1	WP_004682939.1	WP_004694567.1	WP_004703473.1	WP_004710370.1	WP_004723768.1	WP_004732045.1	WP_004753751.1	WP_004757292.1	WP_004675072.1	WP_004785048.1	WP_004794297.1	WP_004799797.1	WP_004804797.1	WP_004814720.1	WP_004817679.1	WP_004857339.1	WP_004881298.1	WP_004891720.1	WP_004903378.1	WP_004914256.1
OG1001																										WP_004657444.1										WP_004754526.1												WP_004899036.1
OG1002				WP_000573062.1		WP_000573060.1					WP_000999878.1									WP_000573049.1																	WP_004756438.1
OG1003						WP_000573066.1
OG1004
OG1005
OG1006																							WP_000879942.1									WP_004704801.1
OG1007						WP_000698012.1
OG1008			WP_004921910.1															WP_017390318.1						WP_004642255.1
OG1009											WP_004777775.1								WP_008942235.1																		WP_004756397.1		WP_004787328.1
OG1010
OG1011								WP_010115223.1		WP_010325986.1															WP_004650974.1						WP_004694975.1				WP_004733211.1									WP_004817600.1			WP_004897648.1
OG1012						WP_000370726.1														WP_016803700.1							WP_051063530.1																				WP_004890075.1
OG1013	WP_000045379.1	WP_000045364.1	WP_011182099.1	WP_000045364.1	WP_000045372.1	WP_000045379.1	YP_004996605.1	WP_010112606.1	WP_000045365.1	WP_029575107.1	WP_007482518.1	WP_004647510.1	WP_008304224.1	WP_000045365.1	WP_000045373.1	WP_034429097.1	WP_019457502.1	WP_017392441.1	WP_008942351.1	WP_016804534.1	WP_019383733.1	WP_009389657.1	WP_017482189.1	WP_080631989.1	WP_004649516.1	WP_004652429.1	WP_004664787.1	WP_004669536.1	WP_004675594.1	WP_004683105.1	WP_017397160.1	WP_004705699.1	WP_080631589.1	WP_004725960.1	WP_004732969.1	WP_004749688.1	WP_004757208.1	WP_004762030.1	WP_004782180.1	WP_004789154.1	WP_004799980.1	WP_004802793.1	WP_004816113.1	WP_004817039.1	WP_020846752.1	WP_004877269.1	WP_004891498.1	WP_004902094.1	WP_004908871.1
OG1014								WP_010115575.1															WP_017482067.1						WP_051061466.1	WP_004681764.1							WP_004756104.1
OG1015																												WP_004668035.1
OG1016*	WP_001294942.1	WP_001294933.1	WP_004920581.1	WP_001294933.1	WP_001294937.1	WP_001294942.1	YP_004997470.1	WP_010114078.1	WP_001294933.1	WP_010325741.1	WP_007480155.1	WP_004647318.1	WP_004813541.1	WP_001294933.1	WP_001294942.1	WP_005405887.1	WP_019456798.1	WP_017391396.1	WP_005087967.1	WP_004710874.1	WP_019385838.1	WP_009393249.1	WP_005079391.1	WP_004640770.1	WP_004650641.1	WP_004656270.1	WP_004659329.1	WP_004668282.1	WP_004674357.1	WP_004680729.1	WP_004692753.1	WP_004699147.1	WP_004710874.1	WP_004718460.1	WP_004729315.1	WP_004749872.1	WP_004756323.1	WP_004762314.1	WP_004781689.1	WP_004795082.1	WP_004800297.1	WP_004802254.1	WP_004813541.1	WP_004818521.1	WP_004868015.1	WP_004876430.1	WP_004890551.1	WP_004902471.1	WP_004916915.1
OG1017																									WP_004650556.1
OG1018								WP_010111356.1
OG1019												WP_004645893.1																															WP_004814613.1
OG1020
OG1021																											WP_081399799.1															WP_081400779.1
OG1022*	WP_000500957.1	WP_000500957.1	WP_004929391.1	WP_000500957.1	WP_000500957.1	WP_000500957.1	YP_004996421.1	WP_010112438.1	WP_000500957.1	WP_010327291.1	WP_004876946.1	WP_004646289.1	WP_004810838.1	WP_000500957.1	WP_000500957.1	WP_005015740.1	WP_019457180.1	WP_005036502.1	WP_026056325.1	WP_002051114.1		WP_009389358.1	WP_002116225.1	WP_003655456.1	WP_004651297.1	WP_004652196.1	WP_004664448.1	WP_034595396.1	WP_004674936.1	WP_004681506.1	WP_004695556.1	WP_004705891.1	WP_002051114.1	WP_004717286.1	WP_004646289.1	WP_004753554.1	WP_004681506.1	WP_004760949.1	WP_004782979.1	WP_004789419.1	WP_004760949.1	WP_004803167.1	WP_004810838.1	WP_004717286.1	WP_004863223.1	WP_004876946.1	WP_004810838.1	WP_004903553.1	WP_035336742.1
OG1023																																							WP_004782642.1
OG1024	WP_000154902.1					WP_000154902.1					WP_007480941.1		WP_034592732.1																				WP_004710405.1			WP_004753996.1								WP_004819302.1			WP_004891662.1		WP_004911036.1
OG1025*	WP_001062605.1	WP_001062607.1	WP_004930151.1	WP_001062607.1	WP_001062605.1	WP_001062605.1	YP_004996671.1	WP_010116116.1	WP_001062608.1		WP_004882189.1	WP_004647118.1	WP_008305940.1	WP_001062608.1	WP_001062605.1	WP_005023873.1	WP_019456665.1	WP_017391196.1	WP_005086107.1		WP_019383664.1	WP_002115449.1	WP_002115449.1	WP_003656004.1	WP_004650885.1	WP_004656796.1	WP_004660492.1	WP_004672183.1	WP_004675397.1	WP_004683859.1	WP_004697401.1	WP_004706156.1	WP_004711235.1	WP_004719012.1	WP_004647118.1	WP_004749255.1	WP_004683859.1	WP_004760293.1	WP_004780370.1	WP_004795542.1	WP_004797890.1	WP_004803271.1	WP_004814038.1	WP_004719012.1	WP_004871753.1	WP_004882189.1	WP_004897442.1	WP_004902925.1	WP_004914462.1
OG1026
OG1027								WP_010116111.1					WP_008305590.1																					WP_004719030.1			WP_004755872.1							WP_004818124.1	WP_004871579.1
OG1028		WP_001178316.1	WP_004926693.1	WP_001178316.1			YP_004994657.1		WP_001178308.1					WP_001178308.1	WP_001178325.1		WP_019458181.1	WP_017391612.1	WP_005091249.1	WP_016804347.1		WP_009387725.1	WP_002120523.1	WP_004641967.1	WP_004651128.1							WP_004702849.1	WP_004709896.1							WP_004793821.1					WP_004861826.1		WP_004892377.1
OG1029																												WP_004669328.1														WP_004803031.1
OG1030	WP_001171034.1	WP_001171009.1	WP_004921436.1	WP_001171009.1	WP_001171022.1	WP_085916950.1	YP_004994606.1	WP_010112507.1	WP_001171026.1	WP_010326358.1	WP_007483571.1	WP_004646368.1	WP_008306326.1	WP_001171026.1	WP_085946122.1	WP_005406588.1	WP_081400377.1	WP_080593040.1	WP_005091040.1	WP_080593617.1	WP_019384967.1	WP_081400082.1	WP_078210353.1	WP_080632156.1	WP_004651406.1	WP_004652632.1	WP_004663141.1	WP_004670506.1	WP_004678080.1	WP_004681261.1	WP_004694041.1	WP_081401382.1	WP_080631639.1	WP_004722043.1	WP_004279532.1	WP_004753463.1	WP_004681261.1	WP_004759608.1	WP_004782852.1	WP_081399671.1	WP_004798632.1	WP_004808570.1	WP_004810686.1	WP_004819989.1	WP_004863838.1	WP_004880802.1	WP_004893659.1	WP_004903631.1	WP_004912384.1
OG1031								WP_010110886.1																																							WP_004893731.1
OG1032														WP_000643578.1	WP_000643578.1
OG1033																													WP_004777202.1
OG1034*	WP_000335877.1	WP_000335877.1	WP_004925791.1	WP_000335877.1		WP_000665946.1	YP_004996011.1	WP_010110918.1	WP_000335877.1	WP_010327093.1	WP_034604614.1	WP_004646611.1	WP_008306540.1	WP_000335877.1	WP_000665946.1	WP_005405560.1	WP_031944923.1	WP_035360185.1	WP_017396643.1	WP_004707885.1	WP_004878809.1	WP_005306963.1	WP_031945002.1	WP_004643441.1	WP_004648655.1	WP_004653027.1	WP_034601244.1	WP_034595555.1	WP_004677487.1	WP_004680818.1	WP_017396842.1	WP_004700585.1	WP_004707885.1	WP_004719448.1	WP_004729955.1	WP_004751583.1	WP_004680818.1	WP_004760021.1	WP_051065364.1	WP_004791276.1	WP_004799017.1	WP_004807894.1	WP_034424498.1	WP_004822360.1	WP_004866359.1	WP_004878809.1	WP_004894188.1	WP_004900562.1	WP_035336237.1
OG1035			WP_004923580.1					WP_010114980.1				WP_004278669.1	WP_004813656.1						WP_008941109.1						WP_034697118.1	WP_004657295.1		WP_004673311.1						WP_004718533.1	WP_004729217.1				WP_004781579.1			WP_004803777.1	WP_004813656.1	WP_004718533.1	WP_004867856.1		WP_004813656.1
OG1036																																					WP_004756426.1
OG1037																												WP_004668311.1
OG1038							YP_004994884.1	WP_010116615.1				WP_004647018.1																															WP_004809413.1			WP_004880102.1
OG1039	WP_000279938.1	WP_000279948.1		WP_000279948.1	WP_000279955.1	WP_000279955.1	YP_004997307.1								WP_000290082.1		WP_019457974.1	WP_017391539.1		WP_016803516.1		WP_009387397.1	WP_017482322.1	WP_004640487.1								WP_004705981.1	WP_004711091.1							WP_004795346.1
OG1040							YP_004997461.1
OG1041*	WP_001281941.1	WP_001281941.1	WP_004929482.1	WP_001281941.1	WP_001281941.1	WP_001281941.1	YP_004996430.1	WP_010113135.1	WP_001281941.1	WP_010327320.1	WP_004876965.1	WP_004280624.1	WP_008307589.1	WP_001281941.1	WP_001281941.1	WP_005015823.1	WP_004705884.1	WP_017392564.1	WP_004681517.1	WP_016803849.1	WP_026094036.1	WP_034677868.1	WP_002116414.1	WP_004639159.1	WP_004651226.1	WP_004652211.1	WP_004664471.1	WP_004669224.1	WP_004674948.1	WP_004681517.1	WP_004695479.1	WP_004705884.1	WP_004712253.1	WP_004722526.1	WP_004280624.1	WP_004751069.1	WP_004755943.1	WP_004760945.1	WP_004784872.1	WP_004789404.1	WP_004798422.1	WP_004803144.1	WP_004814887.1	WP_004722526.1	WP_004856837.1	WP_004876965.1	WP_004891926.1	WP_004899973.1	WP_004908401.1
OG1042	WP_000531135.1	WP_000531132.1	WP_004927613.1	WP_000531132.1	WP_000531140.1	WP_000531135.1			WP_000531139.1		WP_007483352.1			WP_000531136.1	WP_000531127.1	WP_034428876.1		WP_017392191.1			WP_019384395.1	WP_009390151.1												WP_004721417.1
OG1043																				WP_017398081.1
OG1044												WP_004645807.1													WP_004648175.1						WP_004694438.1												WP_004814831.1				WP_004891860.1
OG1045	WP_000129807.1	WP_000136119.1		WP_000136119.1	WP_000129802.1		YP_004995102.1		WP_000136110.1					WP_000136110.1	WP_000136116.1		WP_019458907.1	WP_017390486.1	WP_008941016.1	WP_016805660.1		WP_009388230.1	WP_017481619.1	WP_004642513.1		WP_004653476.1						WP_004702221.1	WP_004709266.1	WP_004721075.1						WP_004792925.1		WP_004807057.1		WP_004821007.1	WP_004870281.1
OG1046		WP_000721147.1		WP_000721147.1					WP_000721144.1	WP_010325573.1	WP_007478227.1		WP_008307055.1	WP_000721147.1		WP_005404727.1			WP_008942463.1		WP_019385319.1				WP_034696889.1		WP_034602140.1	WP_004667970.1		WP_004680121.1					WP_004728846.1	WP_004750932.1	WP_004756746.1	WP_004758605.1	WP_004780506.1				WP_004814165.1			WP_004882105.1	WP_004895839.1	WP_004899836.1	WP_004907239.1
OG1047
OG1048																																													WP_004861855.1
OG1049	WP_000920012.1	WP_000920020.1	WP_004928854.1	WP_000920020.1	WP_000920029.1	WP_000920012.1	YP_004996306.1	WP_010113237.1	WP_000920024.1	WP_010326402.1	WP_007481526.1			WP_000920022.1	WP_000920028.1	WP_005406564.1	WP_019457285.1	WP_080593052.1		WP_004707471.1	WP_019384024.1	WP_009393557.1	WP_017480548.1	WP_080632098.1	WP_004648329.1	WP_004654624.1	WP_004661140.1	WP_004668931.1	WP_004676823.1		WP_004693895.1	WP_004699867.1	WP_004707471.1	WP_004721757.1	WP_004731750.1			WP_004761627.1	WP_004784622.1	WP_004790637.1	WP_004761627.1	WP_004805645.1	WP_004815089.1	WP_004820271.1	WP_004861670.1	WP_004878471.1	WP_004892159.1		WP_004913606.1
OG1050*	WP_000559183.1	WP_000559187.1	WP_004928408.1	WP_000559191.1	WP_000559183.1	WP_000559183.1	YP_004995938.1	WP_010115926.1	WP_000559183.1	WP_010327047.1	WP_007479215.1	WP_004646707.1	WP_004812636.1	WP_000559183.1	WP_000559182.1	WP_005405462.1	WP_019458350.1	WP_017392063.1	WP_017394626.1	WP_002049310.1	WP_004878581.1	WP_009391708.1	WP_017480824.1	WP_004643337.1	WP_004651716.1	WP_004654475.1	WP_004661307.1	WP_004670589.1	WP_004676953.1	WP_004682614.1	WP_004696403.1	WP_004700814.1	WP_004708035.1	WP_004719311.1	WP_004279892.1	WP_004753098.1	WP_004757726.1	WP_004682614.1	WP_034581157.1	WP_004791439.1	WP_004799433.1	WP_004805935.1	WP_004812636.1	WP_004719311.1	WP_004866241.1	WP_004878581.1	WP_004894383.1	WP_004903889.1	WP_004912246.1
OG1051																													WP_004678895.1					WP_004718765.1
OG1052																										WP_004657260.1																		WP_004822806.1	WP_004860633.1
OG1053
OG1054			WP_011181965.1									WP_004647646.1																			WP_004684231.1
OG1055
OG1056							YP_004997257.1	WP_010113537.1												WP_080593673.1			WP_080613006.1									WP_081401437.1	WP_080631667.1	WP_004723522.1		WP_004750219.1								WP_004823615.1	WP_004858586.1			WP_004902848.1
OG1057	WP_001181667.1	WP_001181664.1		WP_001181664.1	WP_001181667.1		YP_004996987.1		WP_001181667.1	WP_010327687.1	WP_004877957.1			WP_001181667.1	WP_001181667.1	WP_005407118.1	WP_004705082.1	WP_017390917.1		WP_016803611.1	WP_004877957.1	WP_009391934.1	WP_002117080.1	WP_003653920.1		WP_004652853.1	WP_004659972.1		WP_004678880.1	WP_004683487.1	WP_004691581.1	WP_004705082.1	WP_004711574.1			WP_004750067.1	WP_004756934.1	WP_004760474.1		WP_004789917.1	WP_004760474.1	WP_004808184.1				WP_004877957.1		WP_004902741.1	WP_004909798.1
OG1058*	WP_000323476.1	WP_000323471.1	WP_004920192.1	WP_000323471.1	WP_000323467.1	WP_000323476.1	YP_004997613.1	WP_010114384.1	WP_000323471.1	WP_010325854.1	WP_007478969.1	WP_004647395.1	WP_008303262.1	WP_000323471.1	WP_000323469.1	WP_005405751.1	WP_019458038.1	WP_005037014.1	WP_005088131.1	WP_016803630.1	WP_019385734.1	WP_009392978.1	WP_017482012.1	WP_004641010.1	WP_004649887.1	WP_004656009.1	WP_004659084.1	WP_004668539.1	WP_004674574.1	WP_004680562.1	WP_004692515.1	WP_004698891.1	WP_004710693.1	WP_004718049.1	WP_004729481.1	WP_004754297.1	WP_004756180.1	WP_004762172.1	WP_004781871.1	WP_004794828.1	WP_004800158.1	WP_004802529.1	WP_004813296.1	WP_004818809.1	WP_004855202.1	WP_004876685.1	WP_004890315.1	WP_004899302.1	WP_004916574.1
OG1059	WP_000369405.1	WP_000247733.1		WP_000247733.1	WP_000369421.1	WP_000369421.1	YP_004997313.1		WP_000369408.1					WP_000369408.1	WP_000369413.1		WP_019457979.1	WP_017391534.1		WP_016803511.1		WP_009387698.1	WP_017482318.1	WP_004640498.1								WP_004705976.1	WP_004711080.1							WP_004795338.1
OG1060*	WP_001270222.1	WP_001270222.1	WP_004919923.1	WP_001270222.1	WP_001270222.1	WP_001270222.1	YP_004996643.1	WP_010112668.1	WP_001270222.1	WP_010327525.1	WP_004877349.1	WP_004645157.1	WP_008304945.1	WP_001270222.1	WP_001270222.1	WP_005405837.1	WP_019457464.1	WP_004638762.1	WP_004640806.1	WP_002051326.1	WP_004877349.1	WP_009389460.1	WP_002116237.1	WP_004638762.1	WP_004650212.1	WP_004652488.1	WP_004664875.1	WP_004669597.1	WP_004675513.1	WP_004683170.1	WP_004697691.1	WP_004705659.1	WP_004711928.1	WP_004723158.1	WP_004733746.1	WP_004749740.1	WP_004757165.1	WP_004762080.1	WP_004783616.1	WP_004789079.1	WP_004800041.1	WP_004802699.1	WP_004816063.1	WP_004723158.1	WP_004867459.1	WP_004877349.1	WP_004891415.1	WP_004902178.1	WP_004908973.1
OG1061*	WP_000214355.1	WP_000214356.1	WP_004929305.1	WP_000214356.1	WP_000214355.1	WP_000214355.1	YP_004996379.1	WP_010113887.1	WP_000214355.1	WP_010326282.1	WP_007481738.1	WP_004279470.1	WP_004893548.1	WP_000214355.1	WP_000214355.1	WP_005015671.1	WP_019456544.1	WP_004643846.1	WP_004638306.1	WP_004707365.1	WP_019383916.1	WP_009392199.1	WP_002115528.1	WP_004643846.1	WP_004651330.1	WP_004652026.1	WP_004663356.1	WP_004670333.1	WP_004674891.1	WP_004674891.1	WP_004694340.1	WP_004699652.1	WP_004707365.1	WP_004722449.1	WP_004730232.1	WP_004751270.1	WP_004674891.1	WP_004760985.1	WP_004782933.1	WP_004790485.1	WP_004798454.1	WP_004801473.1	WP_004810788.1	WP_004819663.1	WP_004863369.1	WP_004878350.1	WP_004893548.1	WP_004900251.1	WP_004912697.1
OG1062*	WP_000121137.1	WP_000121137.1	WP_004922500.1	WP_000121137.1	WP_000121137.1	WP_000121137.1	YP_004994296.1	WP_010115119.1	WP_000121137.1	WP_010327355.1	WP_007480959.1	WP_004280768.1	WP_008307462.1	WP_000121137.1	WP_000121137.1	WP_005406735.1	WP_019457081.1	WP_003653465.1	WP_008941871.1	WP_004888613.1	WP_019385120.1	WP_009393870.1	WP_002120008.1	WP_004641470.1	WP_004651042.1	WP_004655435.1	WP_004663747.1	WP_004669865.1	WP_004675083.1	WP_004663747.1	WP_004695396.1	WP_004703496.1	WP_004710377.1	WP_004722828.1	WP_004732069.1	WP_004750670.1	WP_004757284.1	WP_004761905.1	WP_004785075.1	WP_004794316.1	WP_004663747.1	WP_004804778.1	WP_004814695.1	WP_004722828.1	WP_004867106.1	WP_004881317.1	WP_004814695.1	WP_004901918.1	WP_004914283.1
OG1063														WP_001238796.1	WP_002016370.1
OG1064	WP_000138444.1	WP_000138434.1		WP_000138434.1	WP_000138447.1	WP_085917004.1	YP_004995247.1	WP_029574652.1	WP_000138439.1	WP_010327375.1	WP_007481099.1	WP_004646087.1		WP_000138439.1	WP_085946120.1		WP_081400439.1	WP_017390577.1	WP_008941820.1	WP_080593635.1	WP_019385057.1	WP_009387074.1	WP_017482261.1	WP_080632062.1		WP_032812740.1	WP_004663579.1	WP_004669987.1	WP_004676464.1	WP_004682881.1	WP_004695330.1		WP_080631547.1	WP_035371707.1	WP_004730635.1		WP_004757330.1	WP_004761849.1	WP_004783326.1	WP_004792687.1	WP_004799760.1	WP_032864965.1		WP_035371105.1		WP_004881181.1			WP_004914056.1
OG1065								WP_010113365.1				WP_004282101.1													WP_004649054.1										WP_004733251.1														WP_004913248.1
OG1066																																						WP_004761031.1									WP_004894909.1	WP_004898502.1
OG1067*	WP_000195976.1	WP_000195974.1	WP_004923263.1	WP_000195974.1	WP_000195974.1	WP_000195974.1	YP_004997095.1	WP_010112272.1	WP_000195970.1		WP_004878114.1	WP_004647209.1	WP_008305831.1	WP_000195970.1	WP_000195974.1	WP_005407124.1	WP_019458547.1	WP_005037976.1	WP_008942121.1	WP_000195970.1	WP_004878114.1	WP_009391402.1	WP_017387584.1	WP_004640032.1	WP_004650808.1	WP_004657097.1	WP_004659820.1	WP_004673511.1	WP_004679074.1	WP_004683582.1	WP_004691774.1	WP_004704878.1	WP_000195970.1	WP_004718669.1	WP_004729108.1	WP_004750028.1	WP_004683582.1	WP_004760396.1	WP_004781443.1	WP_004790102.1	WP_004797804.1	WP_004803540.1	WP_004813846.1	WP_004718669.1	WP_004870086.1	WP_004878114.1	WP_004890863.1	WP_004902714.1	WP_004910003.1
OG1068
OG1069	WP_000934676.1					WP_000934676.1									WP_000934674.1																									WP_004792367.1					WP_035373057.1
OG1070
OG1071
OG1072
OG1073	WP_000750603.1	WP_000750598.1	WP_004926196.1	WP_000750598.1	WP_000750599.1	WP_000750603.1	YP_004996227.1		WP_000750594.1		WP_007481691.1			WP_000750594.1	WP_000750591.1		WP_019457689.1	WP_017391866.1	WP_008940915.1	WP_016805075.1	WP_019383941.1	WP_009393455.1		WP_004643631.1		WP_004652061.1	WP_004663302.1	WP_004670392.1					WP_004707591.1						WP_004780118.1	WP_004790773.1		WP_004801397.1	WP_004812104.1			WP_004878384.1
OG1074*	WP_000008979.1	WP_000008979.1	WP_004920372.1	WP_000008978.1	WP_000008979.1	WP_000008979.1	YP_004997545.1	WP_010111807.1	WP_000008977.1	WP_010325794.1	WP_007480078.1	WP_004647345.1		WP_000008977.1	WP_000008979.1	WP_005405927.1	WP_019456900.1	WP_017391355.1	WP_004637731.1	WP_004710778.1	WP_019385793.1	WP_009393274.1	WP_017402577.1	WP_004640905.1	WP_004649986.1	WP_004656145.1	WP_004659213.1	WP_004668428.1	WP_004674458.1	WP_004680666.1	WP_004692655.1	WP_004699007.1	WP_004710778.1	WP_004725528.1	WP_004729354.1	WP_004749809.1	WP_004680666.1	WP_004762236.1	WP_004781735.1	WP_004794953.1	WP_004800232.1	WP_004802384.1	WP_004813472.1	WP_004816746.1	WP_004869771.1	WP_004876553.1	WP_004890476.1	WP_004902374.1	WP_004916759.1
OG1075											WP_007483950.1
OG1076																																								WP_004793522.1
OG1077									WP_001205827.1					WP_001205827.1																			WP_004710616.1
OG1078								WP_010116571.1		WP_010326612.1									WP_005090615.1							WP_004653360.1	WP_004662054.1	WP_004670999.1						WP_004726820.1			WP_004758100.1		WP_004781127.1		WP_004799042.1	WP_004807320.1	WP_004281756.1			WP_004879376.1			WP_004915697.1
OG1079	WP_001061322.1	WP_001061302.1		WP_001061302.1	WP_001061301.1	WP_001061322.1	YP_004995917.1							WP_001061304.1	WP_001061298.1		WP_019458340.1	WP_017392071.1		WP_016804207.1		WP_034678545.1	WP_017480833.1	WP_004643317.1	WP_004651306.1	WP_004652757.1						WP_004700848.1	WP_004708050.1							WP_004791474.1			WP_004810824.1				WP_004810824.1	WP_004903825.1	WP_004908333.1
OG1080*	WP_000922240.1	WP_000922246.1	WP_004927039.1	WP_000922246.1	WP_000922246.1	WP_000922240.1	YP_004995192.1	WP_010111492.1	WP_000922239.1	WP_010326648.1	WP_007482359.1	WP_004647067.1	WP_005222282.1	WP_000922239.1	WP_000922234.1	WP_005405630.1	WP_019458973.1	WP_017390548.1	WP_005090733.1	WP_004709151.1	WP_019384316.1	WP_009387059.1	WP_014206581.1	WP_004642604.1	WP_004649418.1	WP_004653139.1	WP_004662446.1	WP_004670827.1	WP_004677820.1	WP_004680940.1	WP_004693237.1	WP_004702035.1	WP_004709151.1	WP_004719692.1	WP_004731143.1	WP_004752099.1	WP_004758231.1	WP_004759888.1	WP_004785584.1	WP_004792777.1	WP_004798849.1	WP_004807676.1	WP_004809508.1	WP_004822162.1	WP_004865582.1	WP_004879193.1	WP_004895012.1	WP_004901593.1	WP_004915418.1
OG1081										WP_010327482.1
OG1082	WP_000084320.1	WP_000084318.1	WP_004920304.1	WP_000084318.1	WP_000084314.1	WP_000084320.1	YP_004997577.1	WP_010113363.1	WP_000084318.1	WP_010325821.1	WP_007479134.1		WP_008303373.1	WP_000084318.1	WP_000084310.1	WP_005405945.1	WP_019458010.1	WP_005037075.1	WP_004637769.1	WP_016803651.1	WP_019385763.1	WP_009393080.1	WP_017481994.1	WP_004640955.1	WP_004649948.1	WP_004656082.1	WP_004659155.1	WP_004668487.1	WP_004674502.1	WP_004680611.1	WP_004692579.1	WP_004698944.1	WP_004710745.1	WP_004718161.1	WP_004729398.1	WP_004754366.1	WP_004680611.1	WP_004762206.1	WP_004781804.1	WP_004794889.1	WP_004800203.1	WP_004802448.1	WP_004813386.1	WP_004818739.1	WP_004867622.1	WP_004876623.1	WP_004890385.1	WP_004899223.1	WP_004916657.1
OG1083																										WP_004657264.1		WP_004673351.1
OG1084																																																	WP_004907258.1
OG1085	WP_000733835.1	WP_000733830.1	WP_004923292.1	WP_000733830.1	WP_000733813.1	WP_000733812.1	YP_004997083.1		WP_000733828.1		WP_007481402.1	WP_004647222.1		WP_000733828.1	WP_000733806.1		WP_019458538.1	WP_017391053.1	WP_008942131.1	WP_016803572.1	WP_026094219.1	WP_009391424.1	WP_017481822.1	WP_004640009.1	WP_004650801.1	WP_032812601.1	WP_004659847.1	WP_004673491.1	WP_004679061.1	WP_004683567.1	WP_004691755.1	WP_004704900.1	WP_004711468.1		WP_004729130.1	WP_004750014.1	WP_004756886.1	WP_004760406.1	WP_004781456.1	WP_004790090.1	WP_004797791.1	WP_004803562.1	WP_004813800.1			WP_004878095.1	WP_004890818.1	WP_004902701.1	WP_004909971.1
OG1086																											WP_004660940.1																						WP_004827094.1
OG1087								WP_010111316.1													WP_019384230.1
OG1088
OG1089															WP_000257880.1
OG1090*	WP_000443441.1	WP_000443421.1	WP_004925574.1	WP_000443421.1	WP_000443440.1	WP_000443442.1	YP_004995275.1	WP_010114790.1	WP_000443434.1	WP_010326786.1	WP_007480234.1	WP_004646769.1	WP_004812749.1	WP_000443434.1	WP_000443436.1	WP_005405481.1	WP_019459030.1	WP_017390592.1	WP_008941312.1	WP_017398267.1	WP_019384157.1	WP_009387128.1	WP_017482247.1	WP_004642675.1	WP_004651792.1	WP_004652986.1	WP_004661470.1	WP_004671585.1	WP_004677854.1	WP_004680959.1	WP_004697019.1	WP_004701906.1	WP_004709041.1	WP_004720618.1	WP_004646769.1	WP_004751849.1	WP_004758238.1	WP_004759871.1	WP_004786048.1	WP_004792633.1	WP_004798839.1	WP_004807966.1	WP_004812749.1	WP_004821392.1	WP_004865751.1	WP_004878742.1	WP_004894505.1	WP_004900911.1	WP_004912019.1
OG1091	WP_000910253.1	WP_000910246.1		WP_000910246.1	WP_000910262.1	WP_000910253.1	YP_004996146.1		WP_000910258.1					WP_000910258.1	WP_000910265.1				WP_005084729.1				WP_017480691.1																						WP_004863384.1
OG1092							YP_004995958.1	WP_010111143.1									WP_081400388.1	WP_080593089.1						WP_080632208.1		WP_004653252.1						WP_081401348.1		WP_004724774.1						WP_081399613.1		WP_004807487.1		WP_004822935.1
OG1093
OG1094												WP_004647443.1	WP_008301974.1																						WP_004733078.1				WP_004782077.1				WP_004813137.1				WP_004890034.1
OG1095
OG1096																														WP_004680904.1																			WP_004914923.1
OG1097																				WP_017398218.1
OG1098
OG1099							YP_004994873.1																																										WP_004909529.1
OG1100																																																WP_004903156.1
OG1101																	WP_019457738.1
OG1102*	WP_001280092.1	WP_001280092.1	WP_004922602.1	WP_001280092.1	WP_001280092.1	WP_001280092.1	YP_004996565.1	WP_010112583.1	WP_001280092.1	WP_010327435.1	WP_004877193.1	WP_004281716.1	WP_004891578.1	WP_001280092.1	WP_001280092.1	WP_005018791.1	WP_004705742.1	WP_005036264.1	WP_008941678.1	WP_004712053.1	WP_004877193.1	WP_009389420.1	WP_017482163.1	WP_003655262.1	WP_004647970.1	WP_032812341.1	WP_004664688.1	WP_004669462.1	WP_004678296.1	WP_004681681.1	WP_004695169.1	WP_004705742.1	WP_004712053.1	WP_004723004.1	WP_004281716.1	WP_004753599.1	WP_004681681.1	WP_004681681.1	WP_004785176.1	WP_004789229.1	WP_004681681.1	WP_017402215.1	WP_004814517.1	WP_004723004.1	WP_004854777.1	WP_004877193.1	WP_004891578.1	WP_004903512.1	WP_004908783.1
OG1103	WP_000797598.1	WP_000797607.1		WP_000797607.1	WP_079378781.1	WP_000797610.1	YP_004997138.1		WP_000797613.1					WP_000797612.1	WP_000797596.1		WP_019458586.1	WP_017391089.1		WP_016804555.1		WP_009391377.1		WP_004640113.1								WP_004704791.1	WP_004711384.1							WP_004790158.1
OG1104*	WP_001112081.1	WP_001112080.1	WP_004923975.1	WP_001112080.1	WP_001112080.1	WP_001112081.1	YP_004996842.1	WP_010111848.1	WP_001112080.1	WP_010327622.1	WP_004877701.1	WP_004645022.1	WP_008303040.1	WP_001112080.1	WP_001112079.1	WP_005407214.1	WP_004705328.1	WP_017390999.1	WP_008941192.1	WP_016803859.1	WP_019385453.1	WP_009388005.1	WP_002116803.1	WP_003653705.1	WP_004650528.1	WP_004657610.1	WP_004660284.1	WP_004673064.1	WP_004678654.1	WP_004683312.1	WP_004691386.1	WP_004705328.1	WP_004711776.1	WP_004725609.1	WP_004732327.1	WP_004754087.1	WP_004757060.1	WP_004760603.1	WP_004786990.1	WP_004789687.1	WP_004797567.1	WP_004804056.1	WP_004809874.1	WP_004725609.1	WP_004869661.1	WP_004877701.1	WP_004896181.1	WP_004903091.1	WP_004909455.1
OG1105			WP_004925276.1				YP_004995429.1								WP_000475979.1		WP_019459171.1	WP_017390724.1								WP_085942740.1	WP_051063518.1					WP_025469132.1		WP_004717512.1								WP_004805259.1		WP_004823396.1
OG1106
OG1107																							WP_017482452.1
OG1108*	WP_001278225.1	WP_001278226.1	WP_004920702.1	WP_001278226.1	WP_001278225.1	WP_001278225.1	YP_004997422.1	WP_010112943.1	WP_001278225.1	WP_010325704.1	WP_004876360.1	WP_004281066.1	WP_004810126.1	WP_001278225.1	WP_001278229.1	WP_005022978.1	WP_019457011.1	WP_017391154.1	WP_008942253.1	WP_004710937.1	WP_019385863.1	WP_009392372.1	WP_002121211.1	WP_004640669.1	WP_004650052.1	WP_004656345.1	WP_004659407.1	WP_004668224.1	WP_004674298.1	WP_004674298.1	WP_004692824.1	WP_004699238.1	WP_004710937.1	WP_004718379.1	WP_004281066.1	WP_004749921.1	WP_004674298.1	WP_004762362.1	WP_004787264.1	WP_004795148.1	WP_004800344.1	WP_004802164.1	WP_004810126.1	WP_004818574.1	WP_004868147.1	WP_004876360.1	WP_004896379.1	WP_004902553.1	WP_004917002.1
OG1109								WP_010116553.1																				WP_034595736.1			WP_004694365.1		WP_004708724.1
OG1110																																		WP_004718256.1										WP_004818671.1
OG1111																															WP_004695746.1
OG1112*	WP_001196572.1	WP_001196578.1	WP_004925600.1	WP_001196578.1	WP_001196568.1	WP_001196572.1	YP_004995266.1	WP_010114773.1	WP_001196574.1	WP_010326790.1	WP_007480231.1	WP_004646762.1	WP_008305237.1	WP_001196574.1	WP_001196579.1	WP_005405533.1	WP_004701921.1	WP_005041014.1	WP_005082691.1	WP_016805362.1	WP_019384154.1	WP_009387112.1	WP_017482250.1	WP_004642671.1	WP_004651782.1	WP_004652977.1	WP_004661455.1	WP_004671595.1	WP_004677864.1	WP_004680964.1	WP_004697002.1	WP_004701921.1	WP_004709050.1	WP_004720636.1	WP_004646762.1	WP_004751836.1	WP_004758243.1	WP_004759863.1	WP_004786067.1	WP_004792651.1	WP_004777004.1	WP_004807981.1	WP_004812734.1	WP_004821382.1	WP_004865773.1	WP_004878726.1	WP_004894493.1	WP_004900892.1	WP_004912043.1
OG1113
OG1114																																																	WP_004910041.1
OG1115																	WP_019457944.1								WP_004647986.1
OG1116																							WP_017481850.1
OG1117								WP_010112554.1		WP_010327363.1	WP_007483119.1								WP_005090465.1		WP_019384547.1					WP_004653589.1	WP_004662214.1	WP_004671226.1	WP_004677385.1	WP_004682019.1	WP_004695355.1			WP_035372142.1			WP_004682019.1	WP_004760095.1			WP_004799078.1	WP_004806873.1		WP_004821055.1		WP_004879702.1			WP_004911262.1
OG1118																																				WP_004751622.1												WP_004900611.1
OG1119
OG1120	WP_000568832.1	WP_000568822.1	WP_004929001.1	WP_000568822.1		WP_000568832.1	YP_004994911.1		WP_000568822.1	WP_010326722.1	WP_007481640.1			WP_000568822.1	WP_000568819.1		WP_019457579.1	WP_005041654.1		WP_016805476.1	WP_019383969.1			WP_004642331.1	WP_004649009.1	WP_004654757.1					WP_004693086.1		WP_004709557.1	WP_004723555.1					WP_004785889.1	WP_004793197.1		WP_004805524.1	WP_004809261.1	WP_004823592.1	WP_004870317.1		WP_004894641.1		WP_004913780.1
OG1121					WP_000064132.1		YP_004995564.1					WP_004647094.1	WP_008307417.1					WP_017390845.1		WP_017398148.1			WP_017481057.1	WP_004642917.1									WP_004709685.1		WP_004731193.1				WP_004785525.1	WP_004792349.1			WP_004809565.1				WP_004895072.1
OG1122*	WP_000227942.1	WP_000227936.1	WP_004923697.1	WP_000227936.1	WP_000227936.1	WP_000227940.1	YP_004996936.1	WP_010113044.1	WP_000227937.1	WP_010327652.1	WP_004877850.1	WP_004644942.1	WP_004810024.1	WP_000227937.1	WP_000227936.1	WP_005407254.1	WP_019457882.1	WP_005038254.1	WP_008941134.1	WP_002051677.1	WP_019385524.1	WP_009391985.1	WP_002117016.1	WP_003653827.1	WP_004650610.1	WP_004657404.1	WP_004660121.1	WP_004673226.1	WP_004678791.1	WP_004683423.1	WP_004691505.1	WP_004705171.1	WP_002051677.1	WP_004725409.1	WP_004732461.1	WP_004754566.1	WP_004756979.1	WP_004678791.1	WP_004787144.1	WP_004789833.1	WP_004678791.1	WP_004803891.1	WP_004810024.1	WP_004816649.1	WP_004869859.1	WP_004877850.1	WP_004896283.1	WP_004898988.1	WP_004909649.1
OG1123			WP_004927259.1																						WP_004649626.1	WP_004653174.1			WP_004679784.1	WP_004682425.1				WP_004720357.1			WP_004757796.1	WP_004761442.1			WP_004799337.1	WP_004807623.1		WP_004821617.1
OG1124	WP_000365484.1	WP_000365488.1	WP_004920045.1	WP_000365488.1	WP_000365490.1	WP_000365484.1	YP_004997665.1		WP_000365494.1					WP_000365494.1	WP_000365484.1		WP_019458069.1	WP_005036947.1		WP_016803741.1		WP_009390828.1	WP_017482031.1	WP_004641086.1								WP_004698783.1	WP_004710668.1							WP_004794743.1
OG1125			WP_011182429.1													WP_034428837.1		WP_017392188.1				WP_009390222.1												WP_004721425.1
OG1126																											WP_004663613.1	WP_004669944.1			WP_004695281.1
OG1127																																																	WP_080632249.1
OG1128																																				WP_004753796.1												WP_004903303.1
OG1129	WP_000916831.1	WP_000916846.1		WP_000916846.1	WP_000916837.1	WP_000916831.1	YP_004994887.1		WP_000916832.1			WP_004647015.1	WP_005222143.1	WP_000916832.1	WP_000916829.1		WP_019457569.1	WP_017390354.1		WP_016804613.1		WP_009388833.1	WP_017481487.1	WP_004642310.1								WP_004702493.1	WP_004709574.1		WP_004731053.1					WP_004793225.1			WP_004809411.1	WP_035371026.1	WP_004866603.1		WP_004894904.1	WP_004898511.1
OG1130			WP_004925274.1				YP_004995430.1								WP_001098214.1		WP_019459172.1	WP_017390725.1								WP_004655049.1	WP_004660894.1					WP_004701605.1		WP_004717509.1								WP_004805260.1		WP_004823395.1
OG1131																													WP_004675242.1	WP_004682132.1					WP_004732683.1		WP_004675242.1
OG1132*	WP_000334189.1	WP_000334179.1	WP_004923173.1	WP_000334179.1	WP_000334176.1	WP_000334189.1	YP_004997133.1	WP_010112222.1	WP_000334181.1	WP_010325591.1	WP_007480827.1	WP_004647621.1	WP_008307060.1	WP_000334181.1	WP_000334189.1	WP_005017717.1	WP_019458577.1	WP_017391086.1	WP_008942100.1	WP_016804558.1	WP_004878162.1	WP_009391340.1	WP_017481847.1	WP_003654201.1	WP_004649647.1	WP_004657007.1	WP_004659759.1	WP_004673576.1	WP_004679132.1	WP_004683626.1	WP_004684283.1	WP_004704805.1	WP_004711403.1	WP_004718760.1	WP_004728822.1	WP_004750202.1	WP_004756856.1	WP_004760357.1	WP_004780518.1	WP_004790149.1	WP_004769990.1	WP_004803452.1	WP_004814171.1	WP_004818310.1	WP_004870146.1	WP_004878162.1	WP_004895829.1	WP_004902829.1	WP_004910116.1
OG1133	WP_000999148.1	WP_000999140.1		WP_000999140.1	WP_000999152.1	WP_000999148.1	YP_004996111.1	WP_010112428.1	WP_000999155.1					WP_000999155.1	WP_000999147.1		WP_019457765.1	WP_017391931.1		WP_016805158.1		WP_009389738.1	WP_017480716.1	WP_004643527.1								WP_004700372.1	WP_004707716.1	WP_004717296.1						WP_004790955.1				WP_004823197.1	WP_004859358.1
OG1134
OG1135																											WP_004665223.1
OG1136			WP_004925511.1																						WP_004648120.1	WP_004653346.1								WP_004721548.1		WP_004752206.1								WP_004820466.1				WP_004901723.1
OG1137																																										WP_000205686.1
OG1138*	WP_000852150.1	WP_000852150.1	WP_004922523.1	WP_000852150.1	WP_000852150.1	WP_000852150.1	YP_004994288.1	WP_010115111.1	WP_000852150.1	WP_010327357.1	WP_007480954.1	WP_004280776.1	WP_008307459.1	WP_000852150.1	WP_000852150.1	WP_005018663.1	WP_004703507.1	WP_016139137.1	WP_004638050.1	WP_002050296.1	WP_019385122.1	WP_009393828.1	WP_002120052.1	WP_003653478.1	WP_004651033.1	WP_004655448.1	WP_004663757.1	WP_004669858.1	WP_004675094.1	WP_004682955.1	WP_004695384.1	WP_004703507.1	WP_002050296.1	WP_004722840.1	WP_004732074.1	WP_004750652.1	WP_004682955.1	WP_004761911.1	WP_004785088.1	WP_004794331.1	WP_004761911.1	WP_004804769.1	WP_004814678.1	WP_004722840.1	WP_004867130.1	WP_004881333.1	WP_004891702.1	WP_004750652.1	WP_004914299.1
OG1139																														WP_004644611.1	WP_004692376.1	WP_000344079.1		WP_016539566.1			WP_004644611.1							WP_004818954.1
OG1140	WP_001113596.1	WP_001113590.1	WP_004925944.1	WP_001113590.1	WP_001113592.1	WP_001113591.1	YP_004997195.1	WP_010113464.1	WP_001113590.1		WP_007479809.1	WP_026055737.1	WP_008306966.1	WP_001113590.1	WP_001113593.1		WP_019458622.1	WP_003654323.1	WP_005087404.1	WP_005109202.1	WP_007479809.1	WP_034678775.1	WP_005804318.1	WP_016801744.1	WP_081399745.1	WP_032812580.1	WP_004659689.1	WP_004637289.1	WP_034428198.1	WP_010589197.1	WP_017396979.1	WP_019458622.1	WP_004711295.1	WP_004718884.1	WP_026055737.1	WP_004753227.1	WP_034422650.1	WP_034428198.1	WP_081400876.1	WP_034596113.1	WP_034428198.1	WP_032864937.1	WP_008306966.1	WP_004718884.1	WP_004870296.1	WP_004878219.1	WP_008306966.1	WP_004903798.1	WP_004910333.1
OG1141	WP_001144958.1			WP_001144958.1		WP_001144964.1									WP_001144964.1					WP_001144964.1											WP_004692856.1
OG1142	WP_000369435.1	WP_000369448.1	WP_004920398.1	WP_000369448.1	WP_000369438.1	WP_000369435.1	YP_004997536.1	WP_010111795.1	WP_000369425.1	WP_010325788.1	WP_034604594.1	WP_004647339.1	WP_004813486.1	WP_000369425.1	WP_000369443.1	WP_005405834.1	WP_019456892.1	WP_017391361.1	WP_005088043.1	WP_016803960.1	WP_026094238.1	WP_009393062.1	WP_025468493.1	WP_004640890.1	WP_004649996.1	WP_004656166.1	WP_034600701.1	WP_004668419.1	WP_004674449.1	WP_004680674.1	WP_004692672.1	WP_004699026.1	WP_004710790.1	WP_004725510.1	WP_004729350.1	WP_004749820.1	WP_004680674.1	WP_004762245.1	WP_004781726.1	WP_004794968.1	WP_004800240.1	WP_004802365.1	WP_004813486.1	WP_004816738.1	WP_035373323.1	WP_029424869.1	WP_004890485.1	WP_004902392.1	WP_004916780.1
OG1143																WP_005406576.1
OG1144											WP_007479345.1												WP_002120570.1				WP_081399787.1		WP_004676900.1																	WP_004881588.1
OG1145																																														WP_004877815.1
OG1146
OG1147														WP_001075257.1
OG1148	WP_001131917.1	WP_001131921.1	WP_004926608.1	WP_001131921.1		WP_001131917.1	YP_004995011.1		WP_001131937.1		WP_007484064.1			WP_001131937.1	WP_001131932.1		WP_019457646.1	WP_017390421.1		WP_017398220.1		WP_009391067.1	WP_017481551.1	WP_004642406.1									WP_004709422.1	WP_004721446.1						WP_004793075.1				WP_004820543.1
OG1149
OG1150	WP_001987685.1	WP_001985868.1		WP_001985868.1		WP_001987685.1	YP_004994362.1	WP_010113156.1	WP_002012606.1	WP_010327310.1		WP_004645785.1	WP_005222921.1	WP_002012606.1	WP_002009411.1		WP_019457032.1	WP_017392281.1		WP_017398084.1		WP_034679173.1	WP_017481317.1	WP_004641575.1							WP_004695501.1	WP_004703385.1	WP_004710298.1	WP_004722510.1	WP_004731888.1				WP_004784848.1	WP_004794202.1			WP_004814904.1	WP_004819603.1			WP_004891946.1
OG1151																																										WP_004808228.1
OG1152																																																	WP_004918198.1
OG1153
OG1154*	WP_000459271.1	WP_000459267.1	WP_004920446.1	WP_000459267.1	WP_000459269.1	WP_000459271.1	YP_004997518.1	WP_010111765.1	WP_000459271.1	WP_010325774.1	WP_007480106.1	WP_004281113.1	WP_008303239.1	WP_000459271.1	WP_000459271.1	WP_005405814.1	WP_019456878.1	WP_017391371.1	WP_008942285.1	WP_016803973.1	WP_019385812.1	WP_009393227.1	WP_017481953.1	WP_004640859.1	WP_004650013.1	WP_004656201.1	WP_004659261.1	WP_004668381.1	WP_004674420.1	WP_004680692.1	WP_004692697.1	WP_004699059.1	WP_004710816.1	WP_004725455.1	WP_004281113.1	WP_004754492.1	WP_004680692.1	WP_004762274.1	WP_004787188.1	WP_004794997.1	WP_004800270.1	WP_004802330.1	WP_004810056.1	WP_004816691.1	WP_004869823.1	WP_004876504.1	WP_004896309.1	WP_004899071.1	WP_004916823.1
OG1155*	WP_000035781.1	WP_000035781.1	WP_004928731.1	WP_000035781.1	WP_000035781.1	WP_000035781.1	YP_004996260.1	WP_010115851.1	WP_000035781.1	WP_005399692.1	WP_004878526.1	WP_004279065.1	WP_004815191.1	WP_000035781.1	WP_000035781.1	WP_005019363.1	WP_004699962.1	WP_003650302.1		WP_004699962.1	WP_004878526.1	WP_009393568.1	WP_002118606.1	WP_003650302.1	WP_004648385.1	WP_004654523.1	WP_004661245.1	WP_004668859.1	WP_004676908.1	WP_004682650.1	WP_004693672.1	WP_004699962.1	WP_002052578.1	WP_004717093.1	WP_004731667.1	WP_004751732.1	WP_004682650.1	WP_004761587.1	WP_004784519.1	WP_004790731.1	WP_004682650.1	WP_004805883.1	WP_004815191.1	WP_004717093.1	WP_004864099.1	WP_004878526.1	WP_004815191.1	WP_004900778.1	WP_004913460.1
OG1156						WP_001144971.1								WP_001144971.1	WP_001144971.1																											WP_001144971.1
OG1157								WP_010117223.1			WP_007481188.1				WP_001093284.1	WP_005407441.1			WP_005091414.1							WP_004655743.1	WP_004665961.1					WP_004699721.1		WP_004722327.1	WP_004733198.1				WP_004781071.1			WP_004699721.1	WP_004812239.1	WP_004823023.1		WP_004880422.1			WP_004912826.1
OG1158												WP_004646953.1	WP_005222158.1			WP_005405745.1																			WP_004730955.1				WP_004785720.1	WP_004792359.1
OG1159	WP_001049755.1	WP_001049748.1		WP_001049748.1	WP_001049743.1	WP_002000215.1	YP_004995246.1	WP_029574653.1	WP_001049757.1	WP_010327376.1	WP_034604753.1			WP_001049757.1	WP_023060531.1		WP_081400451.1	WP_017390576.1		WP_080593649.1	WP_026094148.1	WP_009387089.1	WP_078225382.1	WP_004642649.1		WP_004655295.1	WP_051063529.1	WP_004669984.1	WP_004676461.1	WP_004682883.1	WP_017397005.1		WP_080631626.1	WP_035371683.1			WP_004757329.1	WP_004761851.1	WP_034589976.1	WP_081399521.1	WP_004799761.1	WP_004804918.1		WP_035370858.1		WP_004881183.1			WP_004914058.1
OG1160									WP_001086232.1					WP_001086232.1						WP_001086233.1		WP_001086232.1										WP_001086233.1								WP_001086233.1
OG1161																																										WP_004805295.1
OG1162			WP_004926890.1
OG1163																					WP_019384922.1															WP_004749620.1												WP_004898248.1
OG1164*	WP_002000672.1	WP_012300759.1	WP_004920527.1	WP_012300759.1	WP_012300759.1	WP_002000672.1	YP_004997486.1	WP_010114098.1	WP_012300759.1	WP_010325756.1	WP_007480137.1	WP_004647300.1	WP_034592013.1	WP_012300759.1	WP_012300759.1	WP_005405789.1	WP_031944916.1	WP_035360113.1	WP_005087991.1	WP_031946858.1	WP_019385830.1	WP_009392970.1	WP_002114749.1	WP_004640818.1	WP_004650679.1	WP_004656245.1	WP_004659305.1	WP_034595349.1	WP_035327703.1	WP_004680714.1	WP_004692731.1	WP_031944417.1	WP_031944813.1	WP_004718427.1	WP_004647300.1	WP_004749858.1	WP_004756307.1	WP_034432778.1	WP_004781629.1	WP_004795055.1	WP_034431286.1	WP_004802284.1	WP_004813609.1	WP_004818546.1	WP_004867957.1	WP_017196806.1	WP_004890610.1	WP_004902454.1	WP_004916878.1
OG1165				WP_031944227.1						WP_029574997.1				WP_031944227.1										WP_035360626.1				WP_004670242.1
OG1166																																														WP_004882115.1
OG1167
OG1168										WP_010325758.1		WP_004281080.1	WP_004810098.1			WP_005405901.1			WP_004637656.1							WP_004656260.1		WP_004668288.1			WP_004692727.1			WP_004718377.1	WP_004281080.1				WP_004787238.1			WP_004802266.1	WP_004810098.1	WP_004718377.1	WP_004869974.1		WP_004896352.1		WP_004916897.1
OG1169											WP_007481140.1								WP_008942495.1		WP_019385038.1					WP_004655257.1	WP_004663526.1	WP_004670037.1														WP_004804961.1				WP_004881144.1			WP_004914005.1
OG1170	WP_001136744.1	WP_001136747.1	WP_004919837.1	WP_001136747.1	WP_001136745.1	WP_001136744.1	YP_004996615.1	WP_010112624.1	WP_001136746.1	WP_010327498.1	WP_004877288.1	WP_004647499.1	WP_008305511.1	WP_001136746.1	WP_001136744.1	WP_005407022.1	WP_019457492.1	WP_004638893.1	WP_008942360.1	WP_004711974.1	WP_004877288.1	WP_009389485.1	WP_017482197.1	WP_004638893.1	WP_004650172.1	WP_004652440.1	WP_004664803.1	WP_004669550.1	WP_004675573.1	WP_004683118.1	WP_004697748.1	WP_004705687.1	WP_004711974.1	WP_016539580.1	WP_004732990.1	WP_004749697.1	WP_004757195.1	WP_004762048.1	WP_004782158.1	WP_004789135.1	WP_004800006.1	WP_004802774.1	WP_004816089.1	WP_034610112.1	WP_004867384.1	WP_004877288.1	WP_004891469.1	WP_004902109.1	WP_004908892.1
OG1171	WP_000093482.1	WP_000093480.1	WP_004923518.1	WP_000093480.1		WP_000093483.1	YP_004995995.1		WP_000093478.1		WP_007480222.1			WP_000093478.1			WP_019458413.1	WP_017392018.1	WP_008941319.1	WP_004707961.1	WP_019384146.1	WP_009387711.1	WP_017480793.1	WP_004643402.1		WP_004652960.1	WP_004661436.1	WP_004671618.1	WP_004677873.1	WP_004680974.1		WP_004700655.1	WP_004707961.1				WP_004758254.1	WP_004759851.1		WP_004791328.1	WP_004798815.1	WP_004808003.1				WP_004878708.1
OG1172	WP_001290926.1	WP_001290935.1		WP_001290935.1	WP_001290940.1	WP_001290926.1	YP_004996386.1		WP_001290931.1		WP_007481749.1			WP_001290931.1	WP_001290922.1		WP_019456563.1	WP_017391184.1	WP_008940892.1	WP_016804967.1	WP_019383910.1	WP_009392195.1	WP_017480491.1	WP_004643852.1	WP_034696445.1	WP_004652015.1	WP_004663378.1	WP_004670308.1	WP_004674909.1	WP_004681486.1	WP_004695613.1	WP_004699639.1	WP_004707360.1				WP_004681486.1	WP_004760969.1		WP_004790475.1	WP_004798450.1	WP_004801489.1				WP_004878339.1			WP_004912751.1
OG1173	WP_001156885.1			WP_001156890.1	WP_001156891.1	WP_001156885.1		WP_010116575.1	WP_001156891.1	WP_010326610.1	WP_007483357.1			WP_001156891.1	WP_001156892.1				WP_008941457.1		WP_019384392.1					WP_004653358.1	WP_004662050.1	WP_004670995.1						WP_004726824.1			WP_004758104.1		WP_004781124.1		WP_004799039.1	WP_004807324.1	WP_004814633.1			WP_004879373.1			WP_004915693.1
OG1174			WP_004921976.1				YP_004995476.1								WP_000935949.1					WP_017398377.1					WP_004649227.1	WP_004653202.1						WP_004700609.1	WP_025469283.1											WP_004817232.1	WP_004859546.1				WP_004913026.1
OG1175																	WP_019458232.1	WP_017391641.1														WP_004702958.1			WP_004731715.1					WP_004793875.1			WP_004815136.1	WP_004821552.1			WP_004892206.1
OG1176
OG1177	WP_000209606.1	WP_000550519.1			WP_000550506.1	WP_000209606.1	YP_004995394.1		WP_000550505.1					WP_000550505.1	WP_000550511.1		WP_019459137.1	WP_017390694.1		WP_017398116.1		WP_009391248.1	WP_017481152.1	WP_004642805.1				WP_004669529.1		WP_004683098.1		WP_004701667.1	WP_004708788.1				WP_004757212.1			WP_004792411.1									WP_004683098.1
OG1178
OG1179																										WP_004652202.1																WP_004803159.1			WP_042072470.1
OG1180										WP_010326387.1			WP_008302366.1												WP_004648282.1			WP_004671156.1			WP_004693936.1			WP_004717012.1	WP_004731824.1								WP_004815005.1	WP_004823078.1	WP_004863722.1		WP_004892087.1
OG1181
OG1182
OG1183								WP_010113749.1		WP_010327190.1																					WP_004696026.1
OG1184			WP_004925286.1				YP_004995426.1								WP_000024065.1		WP_019459168.1	WP_017390721.1								WP_004655055.1	WP_004660878.1					WP_004701612.1		WP_004717519.1								WP_004805250.1		WP_004823399.1
OG1185	WP_000999650.1	WP_000999655.1		WP_000999655.1	WP_015451542.1	WP_000999650.1			WP_000999643.1					WP_000999643.1	WP_000999646.1			WP_017390875.1		WP_016805382.1		WP_009387299.1	WP_017481091.1										WP_004708658.1						WP_004782558.1	WP_004792203.1
OG1186	WP_000002861.1	WP_000002862.1		WP_000002862.1	WP_000002869.1	WP_000002861.1	YP_004996742.1	WP_010116230.1	WP_002013522.1		WP_081399768.1			WP_002013522.1	WP_000002849.1		WP_019456603.1	WP_017391491.1	WP_005089108.1	WP_016805141.1	WP_019383677.1	WP_009388685.1	WP_017482429.1	WP_004638678.1		WP_004652563.1	WP_004664117.1	WP_004669658.1	WP_004675468.1			WP_004704087.1	WP_004711875.1	WP_004724114.1				WP_004762123.1		WP_004796282.1	WP_004800090.1	WP_004802600.1		WP_004817879.1	WP_004857487.1	WP_004877459.1			WP_004909066.1
OG1187																										WP_004653612.1
OG1188	WP_000996679.1																								WP_004648960.1								WP_000996682.1
OG1189*	WP_001090284.1	WP_001090284.1	WP_004930584.1	WP_001090284.1	WP_001090284.1	WP_001090284.1	YP_004997331.1	WP_010116777.1	WP_001090285.1	WP_010325630.1	WP_007478343.1	WP_004647199.1		WP_001090285.1	WP_001090288.1	WP_005406012.1	WP_004705948.1	WP_017391524.1	WP_005092503.1	WP_016803500.1	WP_019385278.1	WP_009387463.1	WP_017482407.1	WP_004640529.1	WP_034697172.1	WP_004656545.1	WP_004665225.1	WP_004668098.1	WP_004674091.1	WP_004680065.1	WP_004684391.1	WP_004705948.1	WP_004711054.1	WP_004723449.1	WP_004729091.1	WP_004754797.1	WP_004756645.1	WP_004758573.1	WP_034170292.1	WP_004795309.1	WP_004798058.1	WP_004801961.1	WP_017401707.1	WP_004823680.1	WP_004858306.1	WP_004882017.1	WP_017401707.1	WP_004898746.1	WP_004905578.1
OG1190																						WP_009386617.1
OG1191																			WP_080591898.1													WP_025469202.1		WP_004723940.1		WP_004755235.1						WP_004804595.1
OG1192	WP_001020922.1	WP_001020910.1	WP_004927862.1	WP_001020910.1	WP_001020916.1	WP_001020922.1	YP_004996051.1	WP_010112884.1	WP_001020912.1	WP_010327163.1	WP_004879999.1	WP_004645582.1	WP_008302570.1	WP_001020912.1	WP_001020909.1	WP_005406297.1	WP_019457134.1	WP_017391969.1	WP_034437313.1	WP_016804627.1	WP_019384433.1	WP_009389913.1	WP_017398589.1	WP_004643476.1	WP_004648563.1	WP_032812709.1	WP_034601299.1	WP_004670731.1	WP_004679717.1	WP_004682361.1	WP_004696096.1	WP_004700509.1	WP_004707823.1	WP_004721892.1	WP_004731625.1	WP_004751204.1	WP_004682361.1	WP_004761312.1	WP_004784255.1	WP_004791208.1	WP_004799305.1	WP_032865133.1	WP_004815355.1	WP_004820151.1		WP_004879999.1	WP_004892485.1	WP_004900179.1
OG1193												WP_004647054.1																							WP_004731125.1	WP_004749543.1			WP_004785610.1									WP_035365676.1
OG1194*	WP_001188089.1	WP_001188090.1	WP_004930076.1	WP_001188090.1	WP_001188089.1	WP_001188088.1	YP_004996695.1	WP_010116272.1	WP_001188090.1		WP_004882236.1	WP_004281930.1	WP_004814010.1	WP_001188090.1	WP_001188089.1	WP_005023828.1	WP_004706192.1	WP_017391213.1	WP_008942565.1		WP_004882236.1	WP_009392862.1	WP_002115440.1	WP_004640248.1	WP_004650903.1	WP_004656854.1	WP_004660548.1	WP_004672253.1	WP_004675432.1	WP_004683887.1	WP_004697434.1	WP_004706192.1	WP_004711270.1	WP_004718941.1	WP_004728983.1	WP_004749231.1	WP_004683887.1	WP_004683887.1	WP_004780344.1	WP_004795565.1	WP_004683887.1	WP_004803334.1	WP_004814010.1	WP_004718941.1	WP_004871628.1	WP_004882236.1	WP_004814010.1	WP_004902957.1	WP_004914555.1
OG1195
OG1196
OG1197				WP_000073989.1
OG1198	WP_000567298.1				WP_000567292.1	WP_000567280.1			WP_000567297.1	WP_010326543.1	WP_007481330.1			WP_000567297.1	WP_000567293.1		WP_019459054.1		WP_008941684.1	WP_016804998.1		WP_009387083.1							WP_004675914.1	WP_004682491.1	WP_017397051.1	WP_004701856.1	WP_004708942.1			WP_004749375.1	WP_004757754.1			WP_004792586.1					WP_004856692.1	WP_004880957.1			WP_004908527.1
OG1199								WP_010114681.1		WP_010326541.1											WP_019385673.1				WP_004651504.1	WP_004656971.1	WP_004659745.1				WP_004693549.1			WP_004722014.1								WP_004803445.1		WP_004820014.1	WP_004859036.1	WP_004878170.1			WP_004910261.1
OG1200																															WP_004691645.1
OG1201	WP_000956371.1		WP_004929210.1			WP_000956371.1	YP_004995537.1											WP_017390832.1		WP_016804908.1														WP_004724883.1						WP_004793839.1		WP_004807124.1
OG1202*	WP_000986451.1	WP_000986451.1	WP_004919871.1	WP_000986451.1	WP_000986451.1	WP_000986451.1	YP_004996625.1	WP_029574447.1	WP_000986451.1	WP_005401682.1	WP_004877310.1	WP_004647490.1	WP_034592139.1	WP_000986451.1	WP_000986451.1	WP_005016423.1	WP_019457484.1	WP_017392427.1	WP_008942369.1	WP_016804542.1	WP_004877310.1	WP_009389628.1	WP_002116046.1	WP_003655162.1	WP_004650183.1	WP_004652455.1	WP_004664816.1	WP_004669569.1	WP_004675555.1	WP_004683135.1	WP_004697728.1	WP_004705679.1	WP_004711960.1	WP_004723113.1	WP_004647490.1	WP_004749705.1	WP_004757186.1	WP_004762060.1	WP_004782144.1	WP_004789117.1	WP_004800025.1	WP_004802753.1	WP_004813041.1	WP_004819069.1	WP_004867403.1	WP_004877310.1	WP_004889934.1	WP_004902122.1	WP_020899841.1
OG1203				WP_005115822.1																								WP_004669065.1
OG1204																											WP_004663623.1			WP_004681189.1							WP_051062842.1
OG1205
OG1206*	WP_001123422.1	WP_001123422.1	WP_004919839.1	WP_001123422.1	WP_001123422.1	WP_001123422.1	YP_004996616.1	WP_010112626.1	WP_001123422.1	WP_010327499.1	WP_004877291.1	WP_004647498.1	WP_008305513.1	WP_001123422.1	WP_001123422.1	WP_005407045.1	WP_019457491.1	WP_004638890.1	WP_017396023.1	WP_016804539.1	WP_004877291.1	WP_009389352.1	WP_017482198.1	WP_004638890.1	WP_004650174.1	WP_004652441.1	WP_004664804.1	WP_004669552.1	WP_004675571.1	WP_004683120.1	WP_004697747.1	WP_004705686.1	WP_004711973.1	WP_004723090.1	WP_004732993.1	WP_004749698.1	WP_004683120.1	WP_004762050.1	WP_004782156.1	WP_004789132.1	WP_004800008.1	WP_004652441.1	WP_004816087.1	WP_004819087.1	WP_004867386.1	WP_004877291.1	WP_004891467.1	WP_004902111.1	WP_004908894.1
OG1207																					WP_100607982.1
OG1208
OG1209		WP_000981543.1	WP_004927783.1	WP_000981543.1	WP_000981543.1	WP_000981543.1	YP_004996161.1	WP_010115450.1	WP_000981543.1	WP_029574994.1	WP_007483785.1	WP_004646548.1	WP_008306592.1	WP_000981543.1	WP_000981543.1	WP_005406067.1	WP_025465158.1	WP_004643559.1	WP_008941999.1	WP_004707685.1	WP_019384842.1	WP_009393472.1	WP_017480624.1	WP_004643559.1	WP_034696480.1	WP_004652837.1	WP_004662916.1	WP_004671878.1	WP_004679397.1	WP_026040080.1	WP_026056434.1	WP_004700169.1	WP_004707685.1	WP_034612070.1	WP_004730059.1	WP_004752969.1	WP_034422930.1	WP_004761185.1	WP_004782611.1	WP_004790905.1	WP_004799139.1	WP_004808252.1	WP_004810443.1	WP_034612070.1	WP_004861335.1	WP_004880495.1	WP_004894094.1	WP_004903958.1	WP_004913105.1
OG1210																			WP_008942209.1							WP_004655798.1		WP_004672701.1														WP_004804378.1
OG1211	WP_000448792.1	WP_000428993.1		WP_000428993.1	WP_000448780.1	WP_000448792.1	YP_004995348.1		WP_000448793.1					WP_000448793.1	WP_000448791.1			WP_017390648.1		WP_016805539.1		WP_009393394.1				WP_004654719.1							WP_004708877.1												WP_004867870.1
OG1212																																							WP_004788184.1
OG1213		WP_000269396.1		WP_000269396.1																WP_004890089.1												WP_004703246.1	WP_050560550.1														WP_004890089.1
OG1214								WP_010113179.1		WP_010327269.1																																		WP_004819652.1
OG1215							YP_004995797.1								WP_001009665.1		WP_019458681.1	WP_017392168.1	WP_005090105.1	WP_016804720.1			WP_017480917.1	WP_004643187.1				WP_004671550.1				WP_004701077.1	WP_004708243.1	WP_004720587.1						WP_004791710.1				WP_004821418.1
OG1216	WP_000060268.1	WP_000060267.1		WP_000060267.1	WP_000060275.1	WP_085947910.1	YP_004997308.1								WP_085944006.1		WP_081400359.1	WP_080593023.1		WP_080593677.1		WP_081399993.1	WP_078210245.1	WP_080632116.1								WP_081401434.1	WP_079377502.1							WP_081399718.1
OG1217																	WP_019458580.1																WP_004711397.1			WP_004750980.1												WP_004899881.1
OG1218																																		WP_004717546.1										WP_004823411.1
OG1219
OG1220													WP_034592288.1													WP_004652809.1																			WP_004871671.1
OG1221																											WP_004663801.1
OG1222										WP_010326122.1		WP_004647827.1																															WP_004812195.1
OG1223
OG1224																WP_005406180.1																															WP_004890220.1
OG1225
OG1226		WP_001034707.1		WP_001034707.1																WP_016805626.1													WP_004711435.1
OG1227																						WP_009388178.1												WP_004724968.1
OG1228																																													WP_004867739.1
OG1229												WP_004646986.1	WP_008303565.1						WP_008941921.1				WP_017480643.1						WP_004675015.1	WP_004681601.1					WP_004731010.1		WP_004675015.1	WP_004760909.1	WP_004785769.1		WP_004798350.1		WP_004809338.1				WP_004894761.1
OG1230
OG1231																																				WP_004750982.1												WP_004899883.1
OG1232																					WP_019385408.1
OG1233			WP_026056829.1					WP_010116580.1																		WP_004653435.1					WP_004694210.1			WP_004719995.1								WP_004807175.1		WP_004821798.1	WP_004865126.1
OG1234																																													WP_004869135.1
OG1235
OG1236																										WP_004651993.1
OG1237	WP_000221997.1	WP_012578787.1		WP_000221993.1		WP_000221997.1	YP_004996406.1		WP_000222003.1		WP_007483032.1			WP_000222003.1	WP_000222010.1		WP_019456577.1	WP_017391178.1				WP_009392180.1	WP_017480482.1	WP_004643863.1		WP_004651921.1	WP_004660782.1					WP_004699606.1	WP_004707328.1							WP_004790437.1		WP_004801615.1				WP_004878272.1
OG1238												WP_004646698.1																																				WP_004898419.1
OG1239																																																	WP_004906541.1
OG1240								WP_029574549.1				WP_004646513.1							WP_008942299.1									WP_004668459.1						WP_004721305.1	WP_004730111.1							WP_004802415.1		WP_004820683.1				WP_004903831.1
OG1241																																			WP_004730500.1										WP_004859538.1
OG1242*	WP_000422094.1	WP_000422094.1	WP_004924410.1	WP_000422094.1	WP_000422094.1	WP_000422094.1	YP_004997721.1	WP_010112733.1	WP_000422094.1	WP_010327538.1	WP_004881668.1	WP_004278370.1	WP_004813127.1	WP_000422094.1	WP_000422094.1	WP_005016394.1	WP_004698721.1	WP_003654952.1	WP_005085438.1	WP_002053493.1	WP_019385223.1	WP_009390847.1	WP_017482044.1	WP_003654952.1	WP_004649847.1	WP_004655856.1	WP_004659029.1	WP_004672683.1	WP_004678409.1	WP_004681773.1	WP_004697652.1	WP_004698721.1	WP_002053493.1	WP_016539389.1	WP_004278370.1	WP_004749763.1	WP_004756113.1	WP_004760769.1	WP_004782089.1	WP_004794658.1	WP_004798219.1	WP_004804328.1	WP_004813127.1	WP_016539389.1	WP_020846802.1	WP_004881668.1	WP_004813127.1	WP_004902276.1	WP_004906563.1
OG1243
OG1244																									WP_004651457.1
OG1245																																		WP_004722468.1											WP_020846820.1
OG1246		WP_001110029.1	WP_004926681.1	WP_001110029.1			YP_004994652.1		WP_001110016.1					WP_001110016.1	WP_001110031.1		WP_019458185.1	WP_017391616.1	WP_005091258.1	WP_016804342.1		WP_009387840.1	WP_002120498.1	WP_004641958.1	WP_004651123.1							WP_004702857.1	WP_004709903.1							WP_004793826.1					WP_004861837.1
OG1247			WP_004925074.1				YP_004995464.1								WP_004738569.1			WP_017390757.1											WP_004679594.1			WP_004701546.1		WP_004724850.1											WP_004863123.1
OG1248
OG1249																																													WP_035374395.1			WP_004898080.1
OG1250																														WP_004681226.1							WP_004755763.1				WP_004799836.1
OG1251*	WP_001088486.1	WP_001088484.1	WP_004929439.1	WP_001088484.1	WP_001088484.1	WP_000100661.1	YP_004994371.1		WP_001088484.1	WP_029575087.1		WP_004645778.1	WP_005222911.1	WP_001088484.1	WP_000100660.1	WP_005406926.1	WP_081400255.1	WP_080593113.1	WP_005091462.1	WP_002050421.1	WP_026094145.1	WP_009393836.1	WP_017481321.1	WP_080632147.1	WP_004651245.1	WP_004655244.1	WP_004663514.1	WP_004670048.1	WP_004676521.1	WP_004682843.1	WP_004695519.1	WP_081401389.1	WP_080631645.1	WP_004722489.1	WP_004731880.1	WP_034425774.1	WP_004757359.1	WP_004761823.1	WP_004784833.1	WP_081399684.1	WP_004799723.1	WP_004804972.1	WP_034425016.1	WP_004819617.1	WP_004863166.1	WP_004881134.1	WP_004891967.1	WP_035365155.1	WP_004913978.1
OG1252															WP_031951539.1								WP_017481474.1
OG1253	WP_000217397.1																								WP_004648967.1		WP_004661734.1						WP_004708324.1										WP_004812475.1			WP_004879048.1
OG1254					WP_000555797.1			WP_010115577.1											WP_008942188.1				WP_017482066.1						WP_004678400.1	WP_004681765.1	WP_004692347.1						WP_004756106.1	WP_004678400.1			WP_004798226.1
OG1255
OG1256
OG1257
OG1258								WP_010113792.1			WP_007481608.1								WP_008941721.1		WP_026094056.1					WP_004654706.1	WP_004661039.1	WP_004668983.1	WP_004676738.1	WP_004682725.1				WP_004723079.1			WP_004757605.1	WP_004761695.1			WP_004799604.1	WP_004805546.1		WP_004819096.1	WP_004854809.1	WP_004878418.1
OG1259*	WP_000803945.1	WP_000803936.1	WP_004927148.1	WP_000803936.1	WP_000803944.1	WP_000803945.1	YP_004995861.1	WP_010111684.1	WP_000803936.1	WP_010326803.1	WP_034605346.1	WP_004646750.1	WP_008305257.1	WP_000803936.1	WP_000803948.1	WP_005406389.1	WP_019458298.1	WP_017392113.1	WP_008940994.1	WP_016804417.1	WP_019384127.1	WP_009391777.1	WP_017385407.1	WP_004643255.1	WP_004651766.1	WP_004654347.1	WP_004661404.1	WP_004670657.1	WP_035328151.1	WP_004682452.1	WP_004696972.1	WP_004700946.1	WP_002049025.1	WP_004719961.1	WP_004729824.1	WP_004752068.1	WP_034423178.1	WP_034432601.1	WP_004786096.1	WP_004791584.1	WP_034431244.1	WP_004806063.1	WP_004812703.1	WP_004821833.1	WP_004866033.1	WP_004878678.1	WP_004894460.1	WP_004901564.1	WP_004912119.1
OG1260								WP_010111642.1		WP_010326652.1	WP_007482340.1	WP_004647062.1	WP_008307371.1			WP_034429253.1			WP_008941504.1		WP_019384337.1				WP_004649129.1	WP_004653161.1		WP_034595627.1	WP_004677788.1	WP_004680928.1	WP_004693231.1			WP_004720217.1	WP_004731135.1		WP_004758222.1	WP_004759896.1	WP_004785597.1		WP_004798854.1	WP_004807647.1	WP_004809494.1	WP_004821748.1	WP_004865572.1	WP_004879224.1	WP_004894995.1		WP_004915439.1
OG1261																			WP_008941878.1														WP_004710394.1														WP_004891684.1
OG1262
OG1263																																													WP_004865325.1			WP_004898077.1
OG1264	WP_001202896.1					WP_001202896.1																																										WP_004898403.1
OG1265																									WP_004649120.1
OG1266	WP_001060816.1	WP_001060819.1		WP_001060819.1	WP_001060819.1	WP_001060816.1	YP_004995587.1		WP_001060822.1					WP_001060822.1	WP_001060822.1			WP_017390897.1		WP_016805304.1		WP_009388359.1	WP_017481039.1										WP_004708609.1						WP_004782538.1	WP_004792088.1
OG1267		WP_000126755.1	WP_004926715.1	WP_000126755.1			YP_004994681.1	WP_010112424.1	WP_000126742.1	WP_010327293.1	WP_007482858.1			WP_000126742.1	WP_000126751.1	WP_005406810.1	WP_019458164.1	WP_017391596.1		WP_016805373.1	WP_019384767.1	WP_009387766.1		WP_004641986.1	WP_004651293.1	WP_004654108.1	WP_004662620.1	WP_004671702.1			WP_004695550.1	WP_004702817.1	WP_004709875.1	WP_004717302.1						WP_004793788.1		WP_004806326.1		WP_004823200.1	WP_004863212.1	WP_004880205.1			WP_004915070.1
OG1268																																		WP_004717544.1										WP_004823410.1
OG1269									WP_000741691.1					WP_000741691.1																														WP_004817455.1
OG1270
OG1271												WP_004645813.1			WP_001077081.1										WP_004648169.1	WP_004653445.1										WP_034426221.1			WP_004784943.1			WP_004807115.1	WP_004814818.1		WP_004857173.1		WP_004891847.1	WP_035365299.1
OG1272																							WP_017480684.1
OG1273	WP_000623102.1	WP_000623104.1	WP_004930582.1	WP_000623104.1	WP_000623101.1	WP_000623101.1	YP_004997332.1	WP_010116781.1	WP_000623104.1	WP_010325632.1	WP_007478344.1	WP_004280930.1	WP_034592862.1	WP_000623104.1	WP_000623101.1	WP_005017337.1	WP_019457991.1	WP_004640531.1	WP_008940888.1	WP_016803499.1	WP_019385277.1	WP_009387651.1	WP_005804761.1	WP_004640531.1	WP_004651366.1	WP_004654810.1	WP_004660973.1	WP_004670293.1			WP_004684395.1	WP_004705947.1	WP_000623106.1	WP_004723444.1		WP_004754793.1			WP_004782816.1	WP_004795306.1		WP_004805479.1		WP_004823684.1	WP_004858302.1	WP_004882015.1	WP_004894113.1	WP_004898751.1	WP_004905575.1
OG1274	WP_001193009.1	WP_001193005.1	WP_004930735.1	WP_001193005.1	WP_001193016.1	WP_001193016.1	YP_004997262.1	WP_010115090.1	WP_001193032.1	WP_010326373.1			WP_008303619.1	WP_001193006.1	WP_001986260.1	WP_005406785.1	WP_081400355.1	WP_080593015.1		WP_080593674.1		WP_081399985.1	WP_080613003.1	WP_080632016.1	WP_004651424.1	WP_004656685.1					WP_004694004.1	WP_081401431.1	WP_004711160.1	WP_004724894.1		WP_004752018.1				WP_004795434.1		WP_004801825.1	WP_004810652.1	WP_004823050.1	WP_004863909.1		WP_004893697.1	WP_004901504.1	WP_004915291.1
OG1275						WP_000052512.1
OG1276	WP_000400008.1	WP_000400008.1		WP_000400008.1	WP_000400008.1	WP_000400008.1	YP_004997555.1		WP_000400008.1					WP_000400008.1	WP_000400008.1		WP_004698986.1	WP_017391349.1	WP_008942297.1	WP_016805325.1	WP_019385783.1	WP_009392990.1	WP_017481977.1	WP_003654656.1		WP_004656124.1	WP_004659191.1		WP_004674472.1	WP_004680650.1		WP_004698986.1	WP_002053275.1		WP_004730990.1	WP_004749798.1	WP_004756237.1	WP_004762227.1		WP_004794933.1	WP_004800225.1	WP_004802403.1				WP_004876582.1		WP_004902340.1	WP_004916716.1
OG1277			WP_004923981.1					WP_010111821.1		WP_010325801.1		WP_004278561.1	WP_004890452.1												WP_004649976.1						WP_004692627.1			WP_004725573.1	WP_004278561.1				WP_004781753.1				WP_004813444.1	WP_004725573.1			WP_004890452.1
OG1278			WP_004923555.1				YP_004994625.1
OG1279			WP_004920197.1
OG1280	WP_000016109.1	WP_000016108.1	WP_004923478.1	WP_000016122.1	WP_000016118.1	WP_000016117.1	YP_004997030.1	WP_010117551.1	WP_000016110.1		WP_007482785.1	WP_004647273.1	WP_008305146.1	WP_000016110.1	WP_000016120.1	WP_005407231.1	WP_019458505.1	WP_017391028.1	WP_017396633.1	WP_017398297.1	WP_019385601.1	WP_009391847.1	WP_017481797.1	WP_004639921.1	WP_004650737.1	WP_004657219.1	WP_004659934.1	WP_004673391.1			WP_004691677.1	WP_004704987.1	WP_004711523.1	WP_004725238.1	WP_004729202.1				WP_004781547.1	WP_004790002.1		WP_004803680.1	WP_004813681.1	WP_004816502.1		WP_004878006.1	WP_004813681.1		WP_004909857.1
OG1281			WP_004926550.1									WP_004646974.1																											WP_004786261.1					WP_004820518.1
OG1282			WP_004923610.1				YP_004996972.1								WP_000670483.1		WP_019458454.1	WP_017390928.1		WP_016803772.1			WP_017481756.1	WP_004639795.1								WP_004705106.1										WP_004803566.1
OG1283																								WP_004641680.1																		WP_004803766.1
OG1284																														WP_004680101.1
OG1285
OG1286																																							WP_004784750.1										WP_004912994.1
OG1287
OG1288																			WP_008941984.1							WP_004655725.1
OG1289	WP_001295038.1	WP_001295038.1		WP_001295038.1	WP_001295040.1	WP_001295038.1	YP_004995251.1	WP_010116885.1	WP_001295035.1	WP_010327372.1	WP_007481105.1	WP_004646091.1		WP_001295035.1	WP_001295038.1		WP_019459017.1	WP_017390581.1	WP_026056294.1	WP_016805253.1	WP_019385053.1	WP_009387178.1	WP_017482258.1	WP_004642656.1		WP_004655288.1	WP_004663575.1	WP_004669995.1	WP_004676472.1	WP_004682875.1	WP_004695339.1		WP_004709072.1	WP_004722886.1	WP_004730631.1		WP_004757334.1	WP_004761841.1	WP_004783320.1	WP_004792681.1	WP_004799753.1	WP_004804929.1		WP_004819251.1		WP_004881175.1			WP_004914046.1
OG1290			WP_004923657.1														WP_019458443.1			WP_016803765.1												WP_004705130.1	WP_004711617.1												WP_004862732.1
OG1291																WP_005406614.1																													WP_004863769.1
OG1292						WP_020752482.1
OG1293	WP_000891197.1	WP_000891202.1	WP_004929603.1	WP_000891202.1	WP_000891214.1	WP_000891197.1	YP_004995896.1	WP_010115596.1	WP_000889171.1		WP_007481285.1			WP_000889171.1	WP_000891219.1	WP_005406635.1	WP_019458327.1	WP_017392084.1		WP_016804193.1	WP_026094139.1	WP_009391779.1	WP_017480851.1	WP_004643297.1	WP_004648103.1	WP_032812334.1	WP_034602042.1		WP_004679628.1	WP_004679628.1	WP_004692360.1	WP_004700876.1	WP_004708092.1	WP_004722108.1	WP_004733103.1		WP_004679628.1	WP_004762559.1		WP_004791502.1	WP_004679628.1	WP_032864892.1		WP_004819929.1	WP_004861024.1	WP_029424899.1		WP_035364985.1	WP_004908623.1
OG1294													WP_008307320.1
OG1295														WP_001102765.1	WP_001102765.1
OG1296	WP_000203259.1					WP_000203259.1
OG1297												WP_004646254.1	WP_008305008.1																						WP_004730321.1				WP_004783048.1				WP_082191085.1				WP_004893428.1
OG1298	WP_001183739.1	WP_001183733.1		WP_001183733.1	WP_001183749.1	WP_001183739.1	YP_004995021.1		WP_001183740.1	WP_010327110.1	WP_007483217.1	WP_004646595.1		WP_001183740.1	WP_001183739.1	WP_005406912.1	WP_019457654.1	WP_017390428.1	WP_008941404.1	WP_017398222.1	WP_007483217.1	WP_009391098.1	WP_017481559.1	WP_003651166.1	WP_004649085.1	WP_004652890.1		WP_004671134.1			WP_004696218.1		WP_004709405.1		WP_004729982.1	WP_004749607.1			WP_004782479.1	WP_004793060.1		WP_004808112.1			WP_004865481.1	WP_004879562.1		WP_004898231.1	WP_004911135.1
OG1299	WP_001090993.1	WP_001091000.1	WP_004928552.1	WP_001091000.1	WP_001091006.1	WP_001090993.1	YP_004994870.1		WP_001091007.1	WP_029574977.1	WP_007482849.1			WP_001091007.1	WP_001091003.1		WP_019458650.1	WP_017390335.1	WP_008941332.1	WP_031946868.1	WP_019384770.1	WP_034677739.1	WP_017481472.1	WP_080632171.1	WP_004651143.1	WP_032812397.1	WP_004662608.1				WP_004694264.1	WP_031944507.1	WP_031944774.1	WP_004718032.1						WP_034596271.1		WP_004808397.1		WP_004818815.1	WP_035373450.1	WP_004880199.1			WP_004915077.1
OG1300																										WP_004652860.1																WP_032865046.1
OG1301
OG1302																																			WP_004730478.1
OG1303
OG1304	WP_001195765.1	WP_001195775.1	WP_011181967.1	WP_001195775.1	WP_015451633.1	WP_001988049.1	YP_004996913.1	WP_010117229.1	WP_001195774.1	WP_010325552.1	WP_007480704.1	WP_004644968.1		WP_001195775.1	WP_002015646.1		WP_019457862.1	WP_017390958.1	WP_008941152.1	WP_017398294.1	WP_026094203.1	WP_009391925.1	WP_017481721.1	WP_004639704.1	WP_004650584.1	WP_004657458.1	WP_004660180.1	WP_004673181.1	WP_004678755.1	WP_004683391.1	WP_004684195.1	WP_004705217.1	WP_004711680.1	WP_004718311.1	WP_004732425.1	WP_004754465.1	WP_004757008.1	WP_004760540.1	WP_004787101.1	WP_004789791.1	WP_004797619.1	WP_004803946.1	WP_034424036.1	WP_004818628.1	WP_004867792.1	WP_004877799.1	WP_004896254.1	WP_004899112.1	WP_004909587.1
OG1305*	WP_001070734.1	WP_001070729.1	WP_004928194.1	WP_001070729.1	WP_001070729.1	WP_001070737.1	YP_004995213.1	WP_010115495.1	WP_001070729.1	WP_010326858.1	WP_007481851.1		WP_004815568.1	WP_001070729.1	WP_001070738.1	WP_005405456.1	WP_019458988.1	WP_017390559.1	WP_004639312.1	WP_016804849.1	WP_019384478.1	WP_009387151.1	WP_002121388.1	WP_004642622.1	WP_004648748.1	WP_004653880.1	WP_004662391.1	WP_004671402.1	WP_004679498.1	WP_004682239.1	WP_004696834.1	WP_004701993.1	WP_004709124.1	WP_004720843.1	WP_004731485.1	WP_004752613.1	WP_004757922.1	WP_004761231.1	WP_004784013.1	WP_004792748.1	WP_004799220.1	WP_004806618.1	WP_004815568.1	WP_004821221.1	WP_004860865.1	WP_004879901.1	WP_004815568.1	WP_004901272.1	WP_004911532.1
OG1306																												WP_004668450.1
OG1307	WP_001021934.1	WP_001021934.1	WP_004921798.1	WP_001021934.1	WP_001021934.1	WP_001021934.1	YP_004994472.1	WP_010113900.1	WP_001021934.1	WP_010326964.1	WP_007480906.1	WP_004646977.1	WP_008303525.1	WP_001021934.1	WP_001021934.1	WP_034428959.1	WP_019456939.1	WP_004641705.1		WP_016804838.1	WP_019385131.1	WP_009386590.1	WP_017481348.1	WP_004641705.1		WP_004655494.1	WP_034601654.1	WP_004669838.1			WP_004696643.1	WP_004703206.1	WP_004710172.1	WP_004717579.1	WP_004730996.1				WP_004785682.1	WP_004794061.1		WP_004804719.1	WP_004809375.1	WP_004717579.1		WP_004881366.1	WP_004894819.1
OG1308																									WP_004650321.1
OG1309																											WP_004661754.1																			WP_004879074.1
OG1310	WP_000271578.1		WP_004919967.1		WP_015451384.1	WP_000271578.1	YP_004997693.1	WP_029574453.1		WP_029574914.1	WP_007482688.1							WP_017391279.1				WP_009390811.1		WP_004641129.1	WP_004650230.1	WP_004652512.1					WP_004684313.1			WP_004722201.1						WP_004794696.1		WP_004802667.1		WP_004819858.1		WP_004877382.1		WP_004902219.1
OG1311																										WP_004657446.1										WP_004754523.1												WP_004899040.1
OG1312																WP_005406306.1									WP_004648579.1
OG1313																																										WP_004807512.1
OG1314																							WP_015060705.1
OG1315
OG1316																																							WP_004787330.1
OG1317											WP_000421732.1								WP_008942237.1													WP_004703543.1					WP_004756392.1		WP_004787322.1
OG1318
OG1319																			WP_008942063.1									WP_004673670.1																					WP_004910351.1
OG1320						WP_015445076.1
OG1321*	WP_000808295.1	WP_000808297.1	WP_004927388.1	WP_000808297.1	WP_000808298.1	WP_000808295.1	YP_004995851.1	WP_010114715.1	WP_000808301.1	WP_010326869.1	WP_007480214.1	WP_004645492.1	WP_004815536.1	WP_000808301.1	WP_000808299.1	WP_005404489.1	WP_019458291.1	WP_005039753.1	WP_008940997.1	WP_016804421.1	WP_026094063.1	WP_005306567.1	WP_017480883.1	WP_004643243.1	WP_004648722.1	WP_004654332.1	WP_004661410.1	WP_004671641.1	WP_004677889.1	WP_004680996.1	WP_004696792.1	WP_004700962.1	WP_004708158.1	WP_004719652.1	WP_004278911.1	WP_004751978.1	WP_004758261.1	WP_004759831.1	WP_004784036.1	WP_004791601.1	WP_004798800.1	WP_004806084.1	WP_004815536.1	WP_004822190.1	WP_004866140.1	WP_004878688.1	WP_004892743.1	WP_004901453.1	WP_004912102.1
OG1322*	WP_000903512.1	WP_000903521.1	WP_011182235.1	WP_000903522.1	WP_000903510.1	WP_000903512.1	YP_004996219.1	WP_010112758.1	WP_000903521.1	WP_010326933.1	WP_007481681.1	WP_004645545.1	WP_008306698.1	WP_000903521.1	WP_000903507.1	WP_005406042.1	WP_019457696.1	WP_017391872.1	WP_008940921.1	WP_016804278.1	WP_019383947.1	WP_009393616.1	WP_017480598.1	WP_004643622.1	WP_004651580.1	WP_004652070.1	WP_004663291.1	WP_004670412.1	WP_004674744.1	WP_004681381.1	WP_004696731.1	WP_004700053.1	WP_004707604.1	WP_004717059.1	WP_004278957.1	WP_004751239.1	WP_004755857.1	WP_004681381.1	WP_004784167.1	WP_004790787.1	WP_004798526.1	WP_004801381.1	WP_004815423.1	WP_004823111.1	WP_004861525.1	WP_017196731.1	WP_004892595.1	WP_004900213.1	WP_004912595.1
OG1323*	WP_000978841.1	WP_000978841.1	WP_004920079.1	WP_000978841.1	WP_000978837.1	WP_000978841.1	YP_004997653.1	WP_010117010.1	WP_000978841.1	WP_010325887.1	WP_007479631.1	WP_004278413.1	WP_008302031.1	WP_000978841.1	WP_000978840.1	WP_005023350.1	WP_004698805.1	WP_004641067.1	WP_008941234.1	WP_004883345.1	WP_019385388.1	WP_009393014.1	WP_005066113.1	WP_004641067.1	WP_004649791.1	WP_004657812.1	WP_004660436.1	WP_004672908.1	WP_004678507.1	WP_004683220.1	WP_004692435.1	WP_004698805.1	WP_000978841.1	WP_004726520.1	WP_004729532.1	WP_004753847.1	WP_004757130.1	WP_004760694.1	WP_034169885.1	WP_004794764.1	WP_004797345.1	WP_004804214.1	WP_034424737.1	WP_004818892.1	WP_004855053.1	WP_004877530.1	WP_034429501.1	WP_004903259.1	WP_004909231.1
OG1324	WP_000469457.1	WP_000469459.1		WP_000469453.1	WP_000469459.1	WP_000469457.1	YP_004996187.1		WP_000469462.1					WP_000469462.1	WP_000469456.1	WP_005406142.1	WP_019457716.1	WP_005045955.1		WP_016804260.1		WP_009393430.1	WP_017480613.1	WP_004643587.1		WP_004652124.1						WP_004700119.1	WP_004707644.1						WP_004782661.1	WP_004790859.1		WP_004801288.1			WP_004861431.1
OG1325																		WP_017390752.1						WP_004642838.1																WP_004792280.1
OG1326
OG1327							YP_004994667.1	WP_010111104.1		WP_081241759.1							WP_019458174.1					WP_009387767.1																		WP_004793806.1
OG1328	WP_005133729.1	WP_000784164.1	WP_004921563.1	WP_000784164.1	WP_000784160.1	WP_000784166.1	YP_004994564.1		WP_000784172.1				WP_004809469.1	WP_000784172.1	WP_000784169.1	WP_005406461.1	WP_019456859.1	WP_017391683.1		WP_017398196.1		WP_009386576.1	WP_005802933.1	WP_004641818.1								WP_004703075.1	WP_004710052.1	WP_004720302.1		WP_034425783.1			WP_004785855.1	WP_004793950.1			WP_004809469.1	WP_004821679.1	WP_004855239.1		WP_004894973.1	WP_004900131.1
OG1329															WP_000769551.1								WP_002163163.1
OG1330			WP_004925533.1									WP_004646903.1	WP_008303575.1						WP_008941619.1									WP_004669303.1	WP_004674996.1	WP_004681555.1				WP_004722614.1	WP_004729787.1	WP_004751606.1	WP_004755967.1	WP_004760923.1			WP_004798373.1		WP_004809321.1	WP_004819505.1			WP_004894750.1	WP_004900581.1
OG1331*	WP_031944935.1	WP_012300504.1	WP_004919832.1	WP_012300504.1	WP_005119692.1	WP_031944935.1	YP_004996613.1	WP_010112621.1	WP_031946908.1	WP_010327496.1	WP_007482506.1	WP_004647501.1	WP_008305507.1	WP_031946908.1	WP_031946322.1	WP_026056667.1	WP_019457494.1	WP_035360300.1	WP_008942358.1	WP_004885296.1	WP_019383726.1	WP_009389450.1	WP_031945087.1	WP_004638896.1	WP_004650170.1	WP_004652438.1	WP_034602006.1	WP_004669547.1	WP_004675576.1	WP_004683116.1	WP_004697753.1	WP_004705689.1	WP_004711979.1	WP_035371923.1	WP_004732985.1	WP_034425553.1	WP_004757198.1	WP_004762043.1	WP_004782161.1	WP_004789138.1	WP_034431150.1	WP_004802776.1	WP_004816093.1	WP_035370610.1	WP_004867381.1	WP_004877285.1	WP_004891474.1	WP_035365740.1	WP_004908889.1
OG1332																																		WP_004721493.1										WP_004820506.1
OG1333*	WP_000161615.1	WP_000161610.1	WP_004923374.1	WP_000161610.1	WP_000161618.1	WP_000161616.1	YP_004997053.1	WP_010112354.1	WP_000161610.1		WP_007481355.1	WP_004647250.1	WP_008305735.1	WP_000161610.1	WP_000161621.1	WP_005407107.1	WP_019458521.1	WP_017391038.1	WP_017396632.1	WP_016803581.1	WP_019385614.1	WP_009391428.1	WP_005066825.1	WP_004639962.1	WP_004650764.1	WP_004657172.1	WP_004659905.1	WP_004673421.1	WP_004678996.1	WP_004683528.1	WP_004691714.1	WP_004704954.1	WP_004711499.1	WP_004718599.1	WP_004729175.1	WP_004749980.1	WP_004756915.1	WP_004760446.1	WP_004781509.1	WP_004790037.1	WP_004760446.1	WP_004803633.1	WP_004813730.1	WP_004818407.1	WP_004870009.1	WP_004878037.1	WP_004890743.1	WP_004902654.1	WP_004909888.1
OG1334																															WP_004693277.1												WP_004813451.1				WP_004890455.1
OG1335	WP_000157986.1	WP_000157981.1	WP_004927183.1	WP_000157981.1	WP_000157984.1	WP_000157985.1	YP_004995782.1	WP_010111496.1	WP_000157977.1	WP_010326813.1	WP_007482315.1	WP_004645422.1	WP_004815676.1	WP_000157977.1	WP_000157981.1	WP_005406265.1	WP_019458696.1	WP_080593097.1	WP_008941496.1	WP_017398347.1	WP_019384326.1	WP_081400076.1	WP_080612878.1	WP_004643175.1		WP_004653196.1	WP_004661952.1	WP_004670869.1		WP_004682390.1	WP_004696941.1	WP_004701102.1	WP_002052116.1	WP_004720693.1	WP_004278804.1		WP_004757830.1	WP_004761424.1	WP_004783900.1	WP_004791750.1	WP_004799322.1	WP_004807584.1	WP_004815676.1	WP_004821337.1	WP_004866056.1	WP_004879257.1	WP_004892892.1		WP_004915492.1
OG1336	WP_001011360.1	WP_001011356.1		WP_001011356.1	WP_001011361.1	WP_001011360.1			WP_001011348.1					WP_001011348.1	WP_001011336.1
OG1337		WP_000154593.1		WP_000154593.1			YP_004994671.1	WP_010112570.1	WP_000154591.1					WP_000154591.1	WP_000154602.1		WP_019458170.1	WP_017391602.1		WP_004888072.1		WP_009387773.1	WP_002163166.1	WP_004641980.1			WP_004662231.1					WP_004702838.1	WP_004709881.1							WP_004793799.1
OG1338		WP_001097214.1		WP_001097214.1																																						WP_004803704.1
OG1339*	WP_000079188.1	WP_000079186.1	WP_081398986.1	WP_000079186.1	WP_000079185.1	WP_000079188.1	YP_004996718.1	WP_010113654.1	WP_000079184.1	WP_010327456.1	WP_007479658.1	WP_004645955.1	WP_004891547.1	WP_000079184.1	WP_000079183.1	WP_005406913.1	WP_004704129.1	WP_017391502.1	WP_005088257.1	WP_016805434.1	WP_019385370.1	WP_009388689.1	WP_017482418.1	WP_004638719.1	WP_004647941.1	WP_004657884.1	WP_004660476.1	WP_034595719.1	WP_004678468.1	WP_004683200.1	WP_017397101.1	WP_004704129.1	WP_004711904.1	WP_004722927.1	WP_004732178.1	WP_004750517.1	WP_004683200.1	WP_004760721.1	WP_004785221.1	WP_004796322.1	WP_004797373.1	WP_032864953.1	WP_004814482.1	WP_004819226.1	WP_004857419.1	WP_004877484.1	WP_004891547.1	WP_004902044.1	WP_004909180.1
OG1340				WP_000165574.1																WP_016804308.1																				WP_004793441.1
OG1341
OG1342	WP_000257906.1	WP_000257898.1		WP_000257898.1		WP_000257906.1	YP_004996407.1				WP_007483030.1				WP_000259962.1		WP_019456578.1	WP_017391177.1				WP_009392160.1	WP_017480481.1	WP_004643864.1		WP_004651920.1	WP_004660780.1						WP_004707326.1							WP_004790436.1		WP_032864831.1			WP_004871372.1	WP_004878271.1
OG1343
OG1344*	WP_001202763.1	WP_001202759.1	WP_004922386.1	WP_001202759.1	WP_001202767.1	WP_001202763.1	YP_004996539.1	WP_010114190.1	WP_001202764.1	WP_005399928.1	WP_007482459.1	WP_004645846.1	WP_004891776.1	WP_001202764.1	WP_001202756.1	WP_005406872.1	WP_019457548.1	WP_017392487.1	WP_004640634.1	WP_016804668.1	WP_019383786.1	WP_009389591.1	WP_017482148.1	WP_003655284.1	WP_004648135.1	WP_004652358.1	WP_004664662.1	WP_004669434.1	WP_004678263.1	WP_004681662.1	WP_004694502.1	WP_004705769.1	WP_004712081.1	WP_004723805.1	WP_004732007.1	WP_004750718.1	WP_004681662.1	WP_004760859.1	WP_004784998.1	WP_004789258.1	WP_004798313.1	WP_004802926.1	WP_004814759.1	WP_004817703.1	WP_004857258.1	WP_004877170.1	WP_004891776.1	WP_004901865.1	WP_004908743.1
OG1345
OG1346	WP_000930947.1	WP_000930941.1		WP_000930941.1		WP_000930947.1	YP_004994988.1		WP_000930939.1					WP_000930939.1	WP_000930942.1		WP_019457629.1			WP_017398217.1		WP_009391068.1						WP_004668824.1	WP_004677244.1			WP_004702361.1	WP_004709442.1	WP_004724812.1						WP_004793114.1					WP_004865424.1				WP_004913256.1
OG1347	WP_000047786.1	WP_000047790.1	WP_004922462.1	WP_000047790.1	WP_000047790.1	WP_000047785.1	YP_004994310.1	WP_010115143.1	WP_000047794.1	WP_010326227.1	WP_007480983.1			WP_000047794.1	WP_000047790.1	WP_005406857.1	WP_004703464.1	WP_005048729.1	WP_017396626.1	WP_006581136.1	WP_019385110.1	WP_009393753.1	WP_017481291.1	WP_004641492.1		WP_004655407.1	WP_004663716.1	WP_004669881.1			WP_004694553.1	WP_004703464.1	WP_002050275.1	WP_004723756.1		WP_004750690.1				WP_004794290.1		WP_004804807.1		WP_004817668.1	WP_004857322.1	WP_004881289.1		WP_004901891.1
OG1348							YP_004994745.1	WP_010113965.1							WP_000124865.1		WP_019457425.1						WP_017481384.1		WP_004651098.1							WP_004702703.1		WP_004721355.1						WP_004793596.1				WP_004820639.1	WP_004866011.1
OG1349
OG1350*	WP_001274990.1	WP_001274994.1	WP_004920473.1	WP_001274987.1	WP_001274986.1	WP_001274990.1	YP_004997508.1	WP_010114134.1	WP_001274988.1	WP_010325768.1	WP_007480114.1	WP_004644929.1	WP_034592101.1	WP_001274988.1	WP_001274992.1	WP_005406017.1	WP_019456772.1	WP_017391374.1	WP_008942284.1	WP_016803974.1	WP_019385818.1	WP_034678972.1	WP_017385371.1	WP_004640847.1	WP_004650025.1	WP_004656215.1	WP_004659278.1	WP_004668368.1	WP_004674405.1	WP_004680703.1	WP_004692712.1	WP_004699074.1	WP_004710829.1	WP_035371771.1	WP_004281098.1	WP_004749841.1	WP_004756293.1	WP_004762283.1	WP_004787208.1	WP_004795016.1	WP_004800277.1	WP_004802313.1	WP_004810077.1	WP_035370827.1	WP_004867828.1	WP_004876485.1	WP_004896338.1	WP_004902424.1	WP_004916851.1
OG1351																																										WP_004805443.1
OG1352
OG1353	WP_000871878.1	WP_000871885.1	WP_004923464.1	WP_000871885.1	WP_000871885.1	WP_000871878.1	YP_004997034.1	WP_010112380.1	WP_000871885.1		WP_007478632.1	WP_004647269.1	WP_008305707.1	WP_000871885.1	WP_000871881.1	WP_005017886.1	WP_019458508.1	WP_017391030.1	WP_017394442.1	WP_016803583.1		WP_009391852.1	WP_002121878.1	WP_004639927.1	WP_004650743.1	WP_032812560.1	WP_034602099.1	WP_034595323.1	WP_035327625.1	WP_035329786.1	WP_004691683.1	WP_004704982.1	WP_002053821.1	WP_004725228.1	WP_004729195.1	WP_004749969.1	WP_034422526.1	WP_034430970.1	WP_004781536.1	WP_004790007.1	WP_034430970.1	WP_017402153.1	WP_004813688.1	WP_004816490.1	WP_035373289.1	WP_007478632.1	WP_004890694.1	WP_004902634.1	WP_004905491.1
OG1354																										WP_004655073.1
OG1355						WP_001083510.1
OG1356										WP_010326173.1											WP_019383643.1										WP_004694642.1
OG1357															WP_000133665.1									WP_004643742.1		WP_004653817.1
OG1358																WP_080587407.1										WP_004652905.1								WP_004723640.1								WP_004808084.1		WP_004817537.1
OG1359						WP_000125540.1		WP_010116654.1		WP_010326053.1										WP_017398249.1											WP_004694121.1					WP_004752913.1			WP_004782351.1
OG1360
OG1361								WP_010117571.1				WP_004646441.1				WP_005406156.1															WP_004693733.1											WP_004805052.1
OG1362								WP_010112823.1				WP_026055753.1	WP_008303792.1												WP_004649391.1											WP_004752464.1		WP_004761382.1						WP_004822068.1
OG1363						WP_000865808.1														WP_016803585.1
OG1364	WP_044052075.1	WP_001991057.1		WP_001991057.1	WP_043961111.1	WP_002017062.1	YP_004996472.1	WP_010113069.1		WP_010326219.1	WP_007484222.1			WP_002014323.1	WP_002015859.1		WP_019457207.1	WP_017392539.1			WP_019383862.1		WP_017482108.1		WP_004651180.1	WP_004652268.1	WP_004664537.1				WP_004694594.1	WP_031944592.1										WP_004803057.1			WP_004856964.1	WP_017196892.1			WP_004908489.1
OG1365										WP_010325586.1					WP_001061231.1								WP_000181345.1						WP_004679135.1	WP_004683630.1	WP_004684274.1	WP_000181344.1			WP_004728829.1		WP_004683630.1	WP_004683630.1			WP_004797832.1
OG1366					WP_000166095.1							WP_004646949.1	WP_005222155.1										WP_017481059.1												WP_004730948.1				WP_004785730.1
OG1367												WP_004647624.1																																					WP_004910120.1
OG1368																																		WP_004722365.1										WP_004722365.1	WP_051069887.1
OG1369						WP_000753551.1						WP_004646132.1			WP_001094424.1						WP_019383551.1										WP_001094410.1								WP_004781138.1										WP_020899667.1
OG1370				WP_001293191.1																WP_016804320.1			WP_017480505.1														WP_004757520.1			WP_004793466.1								WP_004900969.1
OG1371	WP_000045495.1		WP_004930760.1				YP_004997254.1	WP_010113577.1		WP_010325576.1	WP_007478233.1	WP_004647631.1	WP_008307057.1		WP_000045497.1	WP_005405949.1	WP_019457937.1	WP_017391460.1	WP_008942461.1	WP_004711170.1	WP_019385316.1	WP_009387457.1	WP_017482344.1	WP_004640394.1	WP_004649650.1	WP_004656699.1	WP_004665312.1	WP_034595316.1	WP_004675307.1	WP_004680116.1	WP_004684260.1	WP_004706051.1	WP_004711170.1	WP_004723493.1	WP_004728840.1	WP_004750223.1	WP_004756743.1	WP_004758603.1	WP_004780510.1	WP_004795441.1	WP_034430997.1	WP_004801810.1	WP_004814168.1	WP_004823642.1	WP_004858503.1	WP_004882099.1	WP_004895834.1	WP_004902854.1	WP_020899793.1
OG1372	WP_001192469.1	WP_001192460.1	WP_004927333.1	WP_001192460.1	WP_001192465.1	WP_001192469.1	YP_004995695.1		WP_001192461.1					WP_001192461.1	WP_001192477.1		WP_019458752.1	WP_017392236.1	WP_008941773.1	WP_017398336.1		WP_009392702.1	WP_017480976.1	WP_004643090.1								WP_004701245.1	WP_004708451.1							WP_004791911.1
OG1373
OG1374
OG1375								WP_010113190.1		WP_005400417.1	WP_007484118.1	WP_004646298.1	WP_008301911.1						WP_008941581.1							WP_004652190.1	WP_004664433.1	WP_081398948.1	WP_004674924.1	WP_004681498.1	WP_004695572.1			WP_004723634.1	WP_004730259.1		WP_004755927.1	WP_004760954.1			WP_004760954.1	WP_004803178.1	WP_004810816.1	WP_004817529.1	WP_004856673.1	WP_004876933.1	WP_004893520.1		WP_004908324.1
OG1376																																							WP_004780027.1			WP_004808182.1	WP_004812162.1
OG1377				WP_001261044.1
OG1378																																							WP_004787866.1
OG1379*	WP_001119808.1	WP_001119808.1	WP_004920154.1	WP_001119808.1	WP_001119808.1	WP_001119808.1	YP_004997626.1	WP_010114410.1	WP_001119808.1	WP_004978997.1	WP_007478954.1	WP_004647407.1	WP_008302322.1	WP_001119808.1	WP_001119808.1	WP_005016649.1	WP_004698868.1	WP_017391315.1	WP_004637816.1	WP_004710684.1	WP_019385728.1	WP_009393075.1	WP_005079171.1	WP_003654769.1	WP_004649872.1	WP_004655983.1	WP_004658947.1	WP_004668560.1	WP_004674595.1	WP_004680550.1	WP_004692484.1	WP_004698868.1	WP_004710684.1	WP_004718008.1	WP_004729493.1	WP_004754275.1	WP_004756171.1	WP_004762166.1	WP_004781895.1	WP_004794809.1	WP_004800140.1	WP_004802558.1	WP_004813277.1	WP_004718008.1	WP_004855143.1	WP_004876714.1	WP_004890287.1	WP_004899325.1	WP_004916503.1
OG1380																																													WP_004865362.1
OG1381	WP_000914627.1				WP_000914625.1	WP_000914629.1														WP_016803746.1													WP_004711679.1
OG1382							YP_004994273.1																	WP_004641435.1										WP_004723256.1						WP_004794366.1
OG1383																										WP_004656645.1																WP_004801865.1
OG1384																									WP_004651717.1		WP_004661180.1
OG1385																									WP_004648505.1
OG1386
OG1387																													WP_004677876.1	WP_004680977.1							WP_004758256.1				WP_004798809.1
OG1388																																		WP_004717150.1
OG1389																																				WP_004754379.1
OG1390			WP_004920271.1					WP_010113338.1		WP_010325831.1			WP_008303320.1			WP_005405932.1									WP_004649918.1						WP_004692556.1			WP_004718123.1									WP_004813349.1	WP_004818770.1	WP_035373488.1		WP_004890362.1
OG1391
OG1392	WP_050761132.1				WP_001207328.1	WP_001207327.1			WP_001207319.1					WP_001207319.1		WP_005406908.1																								WP_004793693.1
OG1393						WP_000206081.1
OG1394								WP_034599733.1																										WP_004722987.1										WP_004819175.1	WP_004854744.1
OG1395																																				WP_004752291.1
OG1396			WP_004927564.1															WP_017392548.1
OG1397	WP_000214184.1	WP_000210410.1		WP_000210410.1	WP_000214179.1	WP_000214181.1	YP_004997143.1		WP_000214181.1		WP_007482897.1			WP_000214181.1	WP_000214181.1		WP_002054061.1	WP_004640122.1	WP_026056268.1	WP_002054061.1	WP_019384744.1	WP_081400125.1	WP_014207979.1	WP_004640122.1	WP_004651117.1	WP_004654208.1	WP_004662694.1	WP_034595646.1				WP_002054061.1	WP_002054061.1	WP_004721803.1						WP_081399456.1		WP_004806244.1		WP_004820229.1		WP_029424847.1			WP_004915001.1
OG1398																								WP_004642864.1
OG1399	WP_000875353.1	WP_000875361.1		WP_000875361.1	WP_000875354.1	WP_000875353.1	YP_004994525.1		WP_000875360.1					WP_000875360.1	WP_000875364.1	WP_005406762.1	WP_019456838.1	WP_017391702.1		WP_016804068.1		WP_009386541.1	WP_005802985.1	WP_004641771.1		WP_004652041.1	WP_004663328.1					WP_025469183.1	WP_004710085.1	WP_004721482.1						WP_004793995.1		WP_004801444.1		WP_004820514.1
OG1400																																																	WP_004908586.1
OG1401			WP_004928322.1
OG1402																									WP_004648703.1									WP_004721712.1										WP_004820309.1
OG1403	WP_001188109.1	WP_001188098.1	WP_004921503.1	WP_001188098.1	WP_001188117.1	WP_001188108.1			WP_001188106.1					WP_001188106.1	WP_001188099.1		WP_019457305.1			WP_016803998.1		WP_009393432.1				WP_004654668.1	WP_004661101.1						WP_004707437.1			WP_004753327.1				WP_004790595.1		WP_004805598.1		WP_004822635.1				WP_004903760.1
OG1404	WP_000612480.1	WP_001986556.1	WP_004929106.1	WP_001986556.1	WP_000612480.1	WP_002016783.1	YP_004995988.1		WP_004712925.1					WP_004712925.1	WP_002009974.1		WP_029767837.1	WP_026056202.1		WP_002049115.1		WP_009391528.1	WP_031945004.1	WP_004643391.1		WP_004654788.1		WP_004671668.1				WP_004700726.1	WP_002049115.1	WP_004717706.1						WP_034596573.1		WP_032864976.1		WP_004823506.1
OG1405																																											WP_004815030.1				WP_004815030.1
OG1406		WP_000045515.1		WP_000045515.1	WP_000045514.1	WP_000045514.1			WP_000045510.1					WP_000045515.1
OG1407									WP_000050995.1					WP_000050995.1
OG1408
OG1409													WP_034592777.1																														WP_004816099.1		WP_004867378.1		WP_004891481.1
OG1410
OG1411																								WP_004643030.1	WP_004651689.1			WP_004672693.1
OG1412																																												WP_004822085.1
OG1413										WP_010327654.1											WP_005167203.1
OG1414																																													WP_004869914.1
OG1415	WP_001202883.1			WP_001260987.1		WP_001202883.1																																				WP_004807558.1
OG1416								WP_005021598.1																														WP_004761052.1
OG1417			WP_004927854.1																																													WP_081401988.1
OG1418										WP_010325615.1																					WP_004684344.1				WP_004733119.1	WP_034425674.1			WP_004780570.1									WP_035365582.1
OG1419																WP_005406028.1
OG1420						WP_000220360.1			WP_000220356.1																									WP_004724485.1								WP_004805805.1		WP_004820860.1
OG1421	WP_000399243.1	WP_000399235.1	WP_004926770.1	WP_000399235.1	WP_000399243.1	WP_000399243.1	YP_004995074.1	WP_010114016.1	WP_000399251.1		WP_007481298.1			WP_000399251.1	WP_000399249.1	WP_005406486.1	WP_019458880.1	WP_017390464.1		WP_016804794.1		WP_009388306.1	WP_017481596.1	WP_004642482.1	WP_004648534.1	WP_004657509.1						WP_004702275.1	WP_004709318.1			WP_004751677.1				WP_004792976.1						WP_004880991.1		WP_004900708.1
OG1422	WP_000421177.1	WP_000421172.1		WP_000421172.1	WP_000421182.1	WP_000421177.1	YP_004995339.1		WP_000421187.1					WP_000421187.1	WP_000421175.1		WP_019459087.1	WP_017390642.1		WP_016805534.1		WP_009393374.1	WP_017481189.1	WP_004642743.1								WP_004701775.1	WP_004708889.1			WP_004752783.1				WP_004792506.1								WP_004901158.1
OG1423												WP_004646888.1
OG1424
OG1425
OG1426				WP_001029311.1																															WP_004727787.1										WP_004870770.1
OG1427																		WP_017390220.1																		WP_004749411.1
OG1428*	WP_000411991.1	WP_000411991.1	WP_004920772.1	WP_000411991.1	WP_000411988.1	WP_000411991.1	YP_004997386.1	WP_010116736.1	WP_000411991.1	WP_010325679.1	WP_004876300.1	WP_004644897.1	WP_008305159.1	WP_000411991.1	WP_000411991.1	WP_005405710.1	WP_004699291.1	WP_017391139.1	WP_004637539.1	WP_016803664.1	WP_019385880.1	WP_009392351.1	WP_002121274.1	WP_004640615.1	WP_004650094.1	WP_004656394.1	WP_004659466.1	WP_004668166.1	WP_004674239.1	WP_004680787.1	WP_004692881.1	WP_004699291.1	WP_004710985.1	WP_004725264.1	WP_004732543.1	WP_004749955.1	WP_004756453.1	WP_004762404.1	WP_004787366.1	WP_004795215.1	WP_004800387.1	WP_004802078.1	WP_008305159.1	WP_004816532.1	WP_004868226.1	WP_004876300.1	WP_008305159.1	WP_004902614.1	WP_004917080.1
OG1429								WP_010117324.1																					WP_004677504.1																	WP_004878322.1
OG1430*	WP_000472465.1	WP_001985884.1	WP_004922536.1	WP_001985884.1	WP_043960856.1	WP_085916995.1	YP_004994283.1	WP_029574561.1	WP_000472465.1	WP_029575094.1	WP_007480951.1	WP_023278689.1	WP_008307452.1	WP_000472465.1	WP_085944028.1	WP_005406895.1	WP_077163896.1	WP_080028160.1	WP_005081329.1	WP_079377065.1	WP_007480951.1	WP_081400236.1	WP_078210176.1	WP_080632142.1	WP_004651029.1	WP_004655456.1	WP_004663761.1	WP_004669853.1	WP_004675098.1	WP_004682960.1	WP_004695377.1	WP_081401395.1	WP_079377065.1	WP_004722852.1	WP_004732077.1	WP_004753974.1	WP_004682960.1	WP_004761914.1	WP_004785096.1	WP_081399691.1	WP_004682960.1	WP_004804758.1	WP_004814671.1	WP_004722852.1	WP_004867141.1	WP_007480951.1	WP_004891695.1	WP_004903163.1	WP_004914315.1
OG1431	WP_001197438.1	WP_001197448.1	WP_004922678.1	WP_001197448.1	WP_001197434.1	WP_002023213.1	YP_004997810.1	WP_010116484.1	WP_001197446.1	WP_004984191.1	WP_004881426.1	WP_004646033.1		WP_001197448.1	WP_004735931.1	WP_005406838.1	WP_081400246.1	WP_035360247.1			WP_019385157.1	WP_034678157.1		WP_004641309.1	WP_004650959.1	WP_004655572.1	WP_004663826.1	WP_004669811.1	WP_004675145.1		WP_004695001.1		WP_004710495.1	WP_004723709.1	WP_004730727.1			WP_004761942.1		WP_004794470.1	WP_004799882.1	WP_004804544.1	WP_004814477.1	WP_004817633.1	WP_004862662.1	WP_004881426.1
OG1432																														WP_004681574.1							WP_081399404.1												WP_004908602.1
OG1433					WP_000128094.1																																							WP_004817395.1
OG1434															WP_001094423.1
OG1435																																											WP_004814543.1
OG1436																																WP_001094416.1
OG1437			WP_004923056.1									WP_004647688.1	WP_008306974.1			WP_005017626.1									WP_004649708.1						WP_004691869.1				WP_004647688.1				WP_004780401.1				WP_004814077.1				WP_004895908.1
OG1438
OG1439*	WP_000955430.1	WP_000955427.1	WP_004920499.1	WP_000955425.1	WP_000955429.1	WP_000955430.1	YP_004997499.1	WP_010114122.1	WP_000955429.1	WP_010325763.1	WP_007480124.1	WP_004644925.1	WP_008306828.1	WP_000955429.1	WP_000955429.1	WP_005405694.1	WP_019456778.1	WP_017391376.1	WP_008942279.1	WP_004883559.1	WP_019385823.1	WP_009392954.1	WP_017481947.1	WP_004640835.1	WP_004650033.1	WP_004656226.1	WP_004659292.1	WP_004668354.1	WP_004674394.1	WP_004680709.1	WP_004692719.1	WP_004699088.1	WP_004710842.1	WP_004718358.1	WP_004644925.1	WP_004749848.1	WP_004680709.1	WP_004762291.1	WP_004787223.1	WP_004795035.1	WP_004674394.1	WP_004802300.1	WP_004810089.1	WP_004818595.1	WP_004867849.1	WP_004876471.1	WP_004896349.1	WP_004902439.1	WP_004916863.1
OG1440																				WP_016805256.1		WP_009389689.1		WP_035360606.1									WP_017393845.1							WP_004789345.1
OG1441	WP_000253052.1	WP_000253062.1		WP_000253062.1	WP_000253045.1	WP_000253052.1	YP_004997765.1	WP_010113788.1	WP_000253047.1		WP_007479524.1			WP_000253047.1	WP_000253052.1		WP_019456641.1	WP_017391236.1	WP_005092350.1	WP_016804446.1	WP_019385176.1	WP_009390761.1	WP_017482382.1	WP_004641241.1		WP_004655673.1	WP_004664199.1	WP_004672510.1	WP_004675672.1	WP_004683049.1		WP_004698591.1	WP_004710558.1	WP_004723082.1		WP_004753682.1	WP_004757241.1	WP_004761987.1		WP_004794548.1	WP_004799939.1	WP_004804471.1		WP_004819092.1	WP_004854815.1	WP_004881782.1		WP_004903440.1	WP_004906715.1
OG1442
OG1443
OG1444																																					WP_004757547.1											WP_004901006.1
OG1445	WP_000548737.1	WP_012578732.1				WP_000548737.1	YP_004995295.1		WP_000548723.1		WP_007483311.1			WP_000548723.1		WP_005406277.1	WP_081400452.1	WP_080592937.1	WP_008941444.1	WP_080593650.1		WP_009387094.1	WP_080613000.1	WP_080632185.1		WP_032812438.1	WP_004662085.1					WP_081401371.1	WP_080631625.1						WP_004785754.1	WP_081399644.1									WP_004915748.1
OG1446
OG1447*	WP_000367539.1	WP_000367533.1	WP_004928739.1	WP_000367533.1	WP_000367540.1	WP_000367539.1	YP_004996263.1	WP_010115845.1	WP_000367540.1	WP_035330439.1	WP_007479320.1	WP_004645625.1	WP_008307634.1	WP_000367540.1	WP_000367542.1	WP_005019358.1	WP_019457250.1	WP_017390058.1	WP_008941799.1	WP_016804960.1	WP_019384065.1	WP_009393724.1	WP_000367525.1	WP_035361044.1	WP_004648381.1	WP_004654531.1	WP_034601697.1	WP_004668865.1	WP_035328142.1	WP_026040020.1	WP_017397087.1	WP_031944433.1	WP_031944741.1	WP_016539132.1	WP_004731669.1	WP_004750790.1	WP_026040020.1	WP_034432614.1	WP_034590115.1	WP_034596149.1	WP_034431121.1	WP_004805746.1	WP_004815186.1	WP_004823134.1	WP_004864085.1	WP_004878523.1	WP_004892259.1	WP_004901780.1	WP_004913468.1
OG1448
OG1449	WP_000969572.1	WP_000969576.1	WP_004925055.1	WP_000969576.1	WP_000969578.1	WP_000969578.1	YP_004997298.1		WP_002013508.1		WP_007478310.1	WP_004646941.1		WP_002013508.1	WP_002009580.1	WP_005407288.1	WP_019457966.1	WP_017391546.1	WP_005092614.1	WP_016803521.1	WP_019385295.1	WP_034677365.1	WP_017482326.1	WP_004640473.1	WP_004649324.1	WP_004656603.1		WP_004668022.1			WP_004693985.1	WP_004705989.1	WP_004711108.1	WP_004720380.1	WP_004730937.1					WP_004795363.1		WP_004801899.1		WP_004821580.1	WP_004858443.1	WP_004882061.1
OG1450			WP_004924508.1							WP_010325936.1		WP_004647514.1	WP_008303469.1												WP_004649818.1						WP_004692294.1				WP_004732963.1				WP_004783601.1				WP_004813032.1				WP_004889922.1
OG1451			WP_004923783.1									WP_016806919.1
OG1452	WP_000933691.1	WP_000933688.1	WP_004930743.1	WP_000933688.1	WP_000933696.1	WP_000933696.1	YP_004997259.1	WP_010115087.1	WP_000933684.1	WP_010326371.1			WP_008303614.1	WP_000933688.1	WP_000933698.1	WP_005027170.1	WP_019457939.1	WP_017389238.1		WP_016803538.1		WP_009387690.1	WP_000933683.1	WP_004640403.1	WP_004651420.1	WP_004656693.1					WP_004694011.1	WP_004706046.1	WP_004711165.1	WP_004724899.1	WP_004733122.1	WP_004752012.1				WP_004795438.1		WP_004801818.1	WP_004810658.1	WP_004823053.1	WP_004863903.1		WP_004893691.1	WP_004901497.1	WP_080632258.1
OG1453	WP_000181290.1		WP_004926944.1			WP_000181290.1		WP_010111436.1		WP_010326941.1		WP_004647030.1	WP_004809425.1		WP_000181291.1																WP_004696716.1			WP_004720985.1	WP_004731088.1				WP_004785656.1	WP_004792369.1			WP_004809425.1	WP_004821108.1	WP_004861111.1		WP_004894931.1
OG1454
OG1455			WP_004927671.1												WP_000072426.1
OG1456										WP_010325743.1	WP_007480152.1	WP_004647320.1							WP_005087976.1		WP_019385836.1				WP_004650636.1	WP_004656266.1	WP_004659322.1	WP_004668284.1	WP_004674361.1	WP_004680727.1					WP_004729320.1		WP_004680727.1	WP_004762311.1	WP_004781694.1		WP_004800295.1	WP_004802260.1	WP_004813535.1			WP_004876434.1	WP_004890547.1		WP_004916908.1
OG1457
OG1458										WP_010327349.1	WP_007484215.1										WP_019383868.1						WP_004664529.1																			WP_004877019.1
OG1459	WP_000370162.1	WP_000370162.1		WP_000370162.1	WP_000370162.1	WP_001984224.1	YP_004994385.1		WP_000370169.1					WP_000370169.1	WP_001984224.1		WP_081400253.1			WP_004710271.1		WP_009393752.1	WP_023187688.1			WP_004654305.1						WP_081401322.1	WP_006581588.1	WP_016539053.1						WP_081399556.1		WP_004806105.1		WP_085942764.1
OG1460	WP_000574045.1					WP_000574045.1	YP_004995991.1				WP_007482967.1					WP_005407303.1	WP_004700714.1					WP_009387716.1	WP_005068377.1			WP_004654293.1	WP_004662714.1					WP_004700714.1		WP_004717741.1								WP_004806114.1		WP_004817270.1		WP_004880316.1
OG1461																								WP_004641915.1
OG1462
OG1463			WP_004923329.1								WP_007482792.1								WP_008941010.1		WP_019384666.1				WP_004648790.1		WP_004662556.1	WP_004670669.1	WP_004679690.1	WP_004682329.1								WP_004761279.1			WP_004799281.1					WP_004880151.1
OG1464
OG1465																				WP_016804652.1
OG1466							YP_004995562.1									WP_005405923.1		WP_017390843.1						WP_004642915.1
OG1467																			WP_008942222.1	WP_016803713.1
OG1468																										WP_004655370.1		WP_004669901.1														WP_004804849.1
OG1469											WP_007482996.1										WP_019384726.1						WP_004662741.1																			WP_004880342.1			WP_004914956.1
OG1470														WP_002011569.1	WP_002011569.1
OG1471	WP_000853314.1	WP_000853306.1	WP_004925041.1	WP_000853306.1	WP_000853304.1	WP_000853316.1		WP_010111308.1	WP_000853301.1	WP_010327018.1		WP_016806812.1		WP_000853301.1	WP_000853296.1	WP_005405645.1	WP_019458332.1			WP_016804197.1					WP_004648857.1						WP_004696493.1	WP_004700870.1	WP_004708079.1	WP_004719398.1	WP_004731435.1				WP_004783837.1					WP_004822396.1
OG1472																	WP_019456867.1										WP_004663201.1																			WP_004880888.1
OG1473																					WP_019384898.1																									WP_004880629.1
OG1474	WP_000714073.1	WP_000714075.1	WP_004921803.1	WP_000714076.1	WP_000714073.1	WP_000714073.1	YP_004994471.1	WP_010114828.1	WP_000714073.1	WP_005401059.1	WP_007480914.1			WP_000714073.1	WP_000714073.1		WP_019456938.1	WP_005042372.1		WP_017398382.1	WP_019385127.1	WP_009386534.1	WP_017387098.1	WP_004641704.1		WP_004655481.1	WP_004663770.1				WP_004696642.1	WP_004703213.1	WP_002054430.1	WP_004720897.1	WP_004733172.1	WP_004750206.1				WP_004794062.1		WP_004804731.1	WP_004812147.1	WP_004720897.1		WP_004881358.1		WP_004902833.1
OG1475																														WP_004681082.1	WP_004684361.1				WP_004733110.1				WP_004780061.1
OG1476*	WP_000281766.1	WP_000281764.1	WP_004929610.1	WP_000281764.1	WP_000281766.1	WP_000281766.1	YP_004996576.1	WP_010112600.1	WP_000281764.1	WP_004695142.1	WP_007482572.1	WP_004645943.1	WP_008304512.1	WP_000281764.1	WP_000281766.1	WP_005406954.1	WP_004789205.1	WP_017392463.1	WP_005089243.1	WP_016804640.1	WP_019383763.1	WP_004789205.1	WP_017482168.1	WP_003655249.1	WP_004647960.1	WP_004652390.1	WP_004664717.1	WP_004669479.1	WP_004675655.1	WP_004683060.1	WP_004695142.1	WP_004705730.1	WP_004712033.1	WP_004725972.1	WP_004732157.1	WP_004753618.1	WP_004683060.1	WP_004761996.1	WP_004785195.1	WP_004789205.1	WP_004799945.1	WP_004802867.1	WP_004814499.1	WP_004817044.1	WP_004867344.1	WP_004877208.1	WP_004891571.1	WP_004903496.1	WP_004908811.1
OG1477*	WP_000090021.1	WP_000090021.1	WP_004923661.1	WP_000090021.1	WP_000090021.1	WP_000090021.1	YP_004996956.1	WP_010112970.1	WP_000090021.1	WP_004978114.1	WP_007480773.1	WP_005168915.1	WP_004810042.1	WP_000090021.1	WP_000090021.1	WP_005018007.1	WP_004705132.1	WP_017390934.1	WP_004641376.1	WP_002052196.1	WP_007480773.1	WP_009392033.1	WP_005067029.1	WP_004639772.1	WP_004650621.1	WP_004657370.1	WP_004660087.1	WP_004673266.1	WP_004678822.1	WP_004683454.1	WP_004691537.1	WP_004705132.1	WP_002052196.1	WP_004725320.1	WP_026056536.1	WP_004754592.1	WP_004678822.1	WP_004760504.1	WP_004787167.1	WP_004789871.1	WP_004683454.1	WP_004803860.1	WP_004810042.1	WP_004816581.1	WP_004869890.1	WP_004877891.1	WP_004810042.1	WP_004898964.1	WP_004909725.1
OG1478				WP_000209296.1								WP_004644736.1								WP_016805108.1							WP_004658213.1							WP_004644736.1	WP_004644736.1
OG1479*	WP_001289239.1	WP_001289231.1	WP_004921446.1	WP_001289231.1	WP_001289247.1	WP_001289239.1	YP_004994603.1	WP_010112503.1	WP_001289241.1	WP_010326355.1	WP_007483575.1	WP_004646365.1	WP_008306321.1	WP_001289241.1	WP_001289226.1	WP_005406832.1	WP_019458255.1	WP_017391656.1	WP_005091045.1	WP_016804697.1	WP_019384970.1	WP_009390418.1	WP_002117761.1	WP_004641864.1	WP_004651403.1	WP_004652628.1	WP_004663146.1	WP_004670503.1	WP_004678085.1	WP_004681266.1	WP_004694047.1	WP_004702991.1	WP_004709983.1	WP_004722050.1	WP_004279527.1	WP_004753467.1	WP_004755769.1	WP_004759602.1	WP_004782858.1	WP_004793902.1	WP_004798627.1	WP_004808576.1	WP_004810691.1	WP_004819982.1	WP_004863831.1	WP_004880808.1	WP_004893651.1	WP_004903625.1	WP_004912394.1
OG1480	WP_001028494.1	WP_001028494.1	WP_004927119.1	WP_001028494.1	WP_001028502.1	WP_001028494.1	YP_004995760.1		WP_001028494.1		WP_007482289.1			WP_001028494.1	WP_001028495.1		WP_019458712.1	WP_017392199.1	WP_008941489.1	WP_016804895.1	WP_019384359.1	WP_009390102.1	WP_017480943.1	WP_004643142.1		WP_004653236.1	WP_004661980.1	WP_004670903.1	WP_004679730.1	WP_004682374.1		WP_004701137.1	WP_004708356.1			WP_004754752.1	WP_004757836.1	WP_004761324.1		WP_004791794.1	WP_004761324.1	WP_004807520.1				WP_004879289.1		WP_004898805.1	WP_004915556.1
OG1481*	WP_000140309.1	WP_000140309.1	WP_004928139.1	WP_000140309.1	WP_000140309.1	WP_000140309.1	YP_004995230.1	WP_010115519.1	WP_000140309.1	WP_004696863.1	WP_004879865.1	WP_004645456.1	WP_004815604.1	WP_000140309.1	WP_000140309.1	WP_005014687.1	WP_002050239.1	WP_005041073.1	WP_008941262.1	WP_002050239.1	WP_004879865.1	WP_009387126.1	WP_002121348.1	WP_003651487.1	WP_004648769.1	WP_004653855.1	WP_004662360.1	WP_004671374.1	WP_004679476.1	WP_004679476.1	WP_004696863.1	WP_002050239.1	WP_002050239.1		WP_004278854.1	WP_004752588.1	WP_004679476.1	WP_004679476.1	WP_004783987.1	WP_004792715.1	WP_004679476.1	WP_004806660.1	WP_004815604.1	WP_004821252.1	WP_004860813.1	WP_004879865.1	WP_004815604.1	WP_004901308.1	WP_004911480.1
OG1482		WP_000372803.1																WP_017390400.1
OG1483										WP_010326229.1	WP_007480990.1									WP_004726755.1	WP_019385105.1					WP_004655401.1	WP_004663709.1			WP_004681096.1	WP_004694546.1			WP_004726755.1			WP_004726755.1	WP_004726755.1				WP_004804815.1			WP_004863627.1	WP_004881279.1			WP_004914222.1
OG1484
OG1485								WP_029574468.1			WP_007480901.1										WP_019385136.1					WP_004655506.1	WP_004663793.1							WP_004725357.1								WP_004804707.1	WP_004812308.1	WP_004816604.1		WP_004881380.1	WP_004894149.1
OG1486
OG1487
OG1488														WP_001271961.1	WP_001271961.1
OG1489
OG1490		WP_001033905.1		WP_001033905.1																					WP_004651391.1															WP_004793314.1
OG1491	WP_000116422.1	WP_000116421.1	WP_004928514.1	WP_000116421.1	WP_000116422.1	WP_001990047.1	YP_004995043.1		WP_000116422.1					WP_000116422.1	WP_000138191.1	WP_005406224.1	WP_019458857.1	WP_100222423.1		WP_099143678.1		WP_009388208.1	WP_017481569.1	WP_004642440.1								WP_085945705.1	WP_004709366.1			WP_004754656.1				WP_085944191.1				WP_004822803.1	WP_004855210.1			WP_004898918.1
OG1492																			WP_008941880.1														WP_004710397.1		WP_004730507.1										WP_004859532.1		WP_004891679.1
OG1493
OG1494								WP_010116031.1		WP_010327392.1	WP_007483429.1						WP_019459124.1	WP_017390682.1		WP_016805395.1	WP_019384508.1	WP_009391198.1		WP_004642790.1							WP_004695297.1	WP_004701683.1	WP_004708814.1							WP_004792436.1					WP_004867231.1	WP_004879804.1
OG1495																WP_005406400.1									WP_004651164.1
OG1496*	WP_000148660.1	WP_000148658.1	WP_004927357.1	WP_000148658.1	WP_000148660.1	WP_000148660.1	YP_004995647.1	WP_010111704.1	WP_000148658.1	WP_010326967.1	WP_007483082.1		WP_004815797.1	WP_000148658.1	WP_000148658.1	WP_005406369.1	WP_004701331.1	WP_004643040.1	WP_004639226.1	WP_002050609.1	WP_007483082.1	WP_009392659.1	WP_017480995.1	WP_004643040.1	WP_004651825.1	WP_004653724.1	WP_004662252.1	WP_004671272.1	WP_004677341.1	WP_004682036.1	WP_004696627.1	WP_004701331.1	WP_002050609.1	WP_004719920.1	WP_004645272.1	WP_004751528.1	WP_004677341.1	WP_004760139.1	WP_004783758.1	WP_004792002.1	WP_004799104.1	WP_004806814.1	WP_004815797.1	WP_004719920.1	WP_004865937.1	WP_004879737.1	WP_004893048.1	WP_004900501.1	WP_004911289.1
OG1497								WP_010111107.1			WP_007483018.1																				WP_004695685.1
OG1498																																				WP_004750117.1									WP_004866057.1			WP_004902760.1
OG1499																			WP_004637903.1							WP_004655799.1		WP_004672700.1														WP_004804375.1
OG1500											WP_007480755.1								WP_008941131.1		WP_019385530.1					WP_004657389.1	WP_004660106.1	WP_004673244.1	WP_004678800.1	WP_004683440.1							WP_004683440.1	WP_004760512.1			WP_004797694.1	WP_004803876.1				WP_004877865.1
OG1501
OG1502															WP_001039872.1									WP_004643744.1		WP_004653819.1
OG1503	WP_001072699.1	WP_001072702.1	WP_004920032.1	WP_001072702.1	WP_001072696.1	WP_001072699.1	YP_004997669.1		WP_001072704.1					WP_001072702.1	WP_001072699.1		WP_019458073.1	WP_017391293.1		WP_016803739.1		WP_009390866.1	WP_017482032.1	WP_004641092.1								WP_004698776.1	WP_002053334.1							WP_004794737.1
OG1504																																											WP_004811706.1
OG1505	WP_000744381.1	WP_000744371.1		WP_000744369.1	WP_000744367.1	WP_000744381.1	YP_004996137.1		WP_000744378.1					WP_000744378.1	WP_000744363.1		WP_019459133.1	WP_017390690.1	WP_005089791.1	WP_016805236.1		WP_009391317.1	WP_017480699.1	WP_004642799.1								WP_004701674.1	WP_004708798.1							WP_004792418.1				WP_004819789.1	WP_035374294.1
OG1506											WP_007483051.1								WP_008941568.1						WP_004648240.1	WP_004651939.1	WP_004660813.1	WP_004669135.1	WP_004676665.1	WP_004682757.1							WP_004757576.1	WP_004761742.1			WP_004799639.1	WP_004801587.1			WP_004858924.1	WP_004878289.1			WP_004908265.1
OG1507																										WP_004652191.1																WP_004803175.1
OG1508	WP_001045993.1					WP_001045993.1									WP_001045990.1																									WP_004792373.1
OG1509																									WP_004649311.1		WP_004662942.1							WP_004721809.1				WP_004761498.1						WP_004820225.1
OG1510								WP_010116909.1																																							WP_004890057.1
OG1511*	WP_000612218.1	WP_000612216.1	WP_004920426.1	WP_000612216.1	WP_000612218.1	WP_000612218.1	YP_004997527.1	WP_010111780.1	WP_000612220.1	WP_010325781.1	WP_007480098.1	WP_004647330.1	WP_008303875.1	WP_000612220.1	WP_000612218.1	WP_005405869.1	WP_019456886.1	WP_017391364.1	WP_004637712.1	WP_016803967.1	WP_019385805.1	WP_009393215.1	WP_017481960.1	WP_004640873.1	WP_004650005.1	WP_004656184.1	WP_004659245.1	WP_004668400.1	WP_004674436.1	WP_004680684.1	WP_004692684.1	WP_004699046.1	WP_004710805.1	WP_004725472.1	WP_004729335.1	WP_004754482.1	WP_004756270.1	WP_004762256.1	WP_004781718.1	WP_004794982.1	WP_004800253.1	WP_004802347.1	WP_004813502.1	WP_004816706.1	WP_004869796.1	WP_004876525.1	WP_004890512.1	WP_004899083.1	WP_004916803.1
OG1512
OG1513
OG1514																							WP_017402503.1															WP_004762543.1	WP_004785110.1
OG1515								WP_010113748.1			WP_007479691.1															WP_004651947.1	WP_004660829.1	WP_004669124.1	WP_004676687.1	WP_004682754.1				WP_035372299.1			WP_004757578.1	WP_004761734.1			WP_004799634.1	WP_004801576.1		WP_051065621.1		WP_004878297.1			WP_004908247.1
OG1516
OG1517																													WP_004679158.1															WP_004822989.1
OG1518																												WP_004673317.1					WP_004708726.1
OG1519																																		WP_004723746.1										WP_004817656.1
OG1520	WP_000193592.1	WP_000193596.1		WP_000193596.1	WP_000193585.1	WP_000193592.1	YP_004995814.1		WP_000193892.1	WP_010327407.1				WP_000193892.1	WP_000193891.1		WP_019458669.1	WP_080593095.1		WP_016805401.1	WP_019384528.1	WP_081400073.1	WP_080612877.1	WP_080632203.1		WP_004653735.1	WP_004662272.1	WP_004671288.1			WP_004695238.1	WP_004701031.1	WP_004708214.1	WP_004720529.1						WP_081399619.1		WP_004806795.1		WP_004821489.1	WP_004865589.1
OG1521
OG1522			WP_004929193.1																																	WP_004749317.1
OG1523
OG1524																							WP_025466762.1							WP_004683633.1		WP_031944565.1					WP_004683633.1	WP_004760352.1			WP_004797836.1								WP_004910206.1
OG1525
OG1526							YP_004995600.1															WP_009392113.1				WP_004654841.1						WP_004701419.1								WP_004792069.1		WP_004805418.1		WP_035371152.1
OG1527												WP_004645658.1																							WP_004731722.1				WP_004784586.1
OG1528			WP_004925105.1				YP_004995452.1										WP_081400459.1	WP_026056115.1														WP_004701570.1
OG1529*	WP_000834616.1	WP_000834616.1	WP_004929407.1	WP_000834616.1	WP_000834616.1	WP_000834616.1	YP_004994392.1	WP_010112420.1	WP_000834616.1	WP_010327297.1	WP_007481198.1	WP_004646285.1		WP_000834616.1	WP_000834616.1	WP_005406971.1	WP_019456625.1	WP_017392272.1	WP_005091392.1	WP_004710259.1	WP_019385029.1	WP_009393936.1	WP_005803179.1	WP_004641611.1	WP_004651262.1	WP_004655226.1	WP_004663482.1	WP_004670072.1	WP_004676551.1	WP_004682820.1	WP_004695541.1	WP_004703338.1	WP_004710259.1	WP_004717311.1	WP_004730268.1	WP_004753571.1	WP_004757370.1	WP_004761814.1	WP_004782987.1	WP_004794169.1	WP_004757370.1	WP_004805122.1	WP_004810848.1	WP_004823221.1	WP_004863205.1	WP_004881112.1	WP_004893491.1	WP_004903544.1	WP_004913968.1
OG1530
OG1531								WP_010111330.1		WP_010326101.1											WP_019384238.1
OG1532											WP_007483056.1								WP_008941567.1							WP_004651943.1	WP_004660818.1	WP_004669131.1	WP_004676668.1	WP_004682755.1							WP_004682755.1				WP_004799637.1	WP_004801584.1				WP_004878292.1			WP_004908260.1
OG1533																																													WP_004865243.1
OG1534										WP_010325584.1		WP_004647626.1																	WP_004679137.1						WP_004728833.1														WP_004910172.1
OG1535	WP_000537617.1					WP_000537617.1		WP_010112782.1																												WP_034425910.1							WP_004812535.1
OG1536
OG1537	WP_000140233.1	WP_000140222.1	WP_004921827.1	WP_000140222.1	WP_000140235.1	WP_000140233.1	YP_004994503.1		WP_000140229.1		WP_007483751.1			WP_000140229.1	WP_000140239.1	WP_005406221.1	WP_019456959.1	WP_017391720.1	WP_005089823.1	WP_016804080.1	WP_019384860.1	WP_009386605.1	WP_016141928.1	WP_004641739.1		WP_004652936.1		WP_004671908.1				WP_004703153.1	WP_004710125.1	WP_004717610.1						WP_004794020.1		WP_004808038.1		WP_004823449.1		WP_004880536.1
OG1538							YP_004996441.1											WP_017392557.1					WP_031945082.1	WP_004639145.1		WP_004656015.1			WP_051061463.1									WP_081399911.1		WP_004789385.1	WP_051060434.1	WP_004802514.1
OG1539																	WP_019457089.1															WP_004703558.1
OG1540	WP_000243380.1	WP_000243375.1	WP_004921791.1	WP_000243375.1	WP_000243381.1	WP_000243382.1	YP_004994475.1		WP_000243373.1					WP_000243373.1	WP_000243373.1		WP_019456941.1	WP_017391743.1		WP_000243381.1		WP_009386543.1	WP_005803045.1	WP_004641707.1		WP_004655486.1	WP_004663778.1	WP_004669841.1				WP_004703203.1	WP_004710169.1	WP_004717570.1						WP_004794056.1		WP_004804726.1		WP_004823430.1
OG1541	WP_032062130.1	WP_000622645.1	WP_004927980.1	WP_000622645.1		WP_000622644.1	YP_004995673.1	WP_010114558.1	WP_000622647.1	WP_010326963.1	WP_004879794.1	WP_004645266.1	WP_004815816.1	WP_000622647.1	WP_000622647.1	WP_005020163.1	WP_004701290.1	WP_017392251.1	WP_005080519.1	WP_016804871.1	WP_019384513.1	WP_009392701.1	WP_005068987.1	WP_004643065.1	WP_004651835.1	WP_004653759.1	WP_004662309.1	WP_004671319.1	WP_004677293.1	WP_004682084.1	WP_004696658.1	WP_004701290.1	WP_004708483.1	WP_004719676.1	WP_004731262.1	WP_004753103.1	WP_004757992.1	WP_004761157.1	WP_004783739.1	WP_004791959.1	WP_004799126.1	WP_004806748.1	WP_004815816.1	WP_004719676.1	WP_004860604.1	WP_004879794.1	WP_004815816.1	WP_004903885.1	WP_004911377.1
OG1542*	WP_001087643.1	WP_001087641.1	WP_004921698.1	WP_001087641.1	WP_001087641.1	WP_001087641.1	YP_004994520.1	WP_029574665.1	WP_001087642.1	WP_005399885.1	WP_004878432.1	WP_016806669.1	WP_008304765.1	WP_001087642.1	WP_001087641.1	WP_005019044.1	WP_004703132.1	WP_017391706.1	WP_004640196.1	WP_016804071.1	WP_004878432.1	WP_034676953.1	WP_005070664.1	WP_003653086.1	WP_004648193.1	WP_004654690.1	WP_004661071.1	WP_004668972.1	WP_004676755.1	WP_004682717.1	WP_004694403.1	WP_004703132.1	WP_004710095.1	WP_004722795.1	WP_034435995.1	WP_004753177.1	WP_004682717.1	WP_004761683.1	WP_034589959.1	WP_004794004.1	WP_004799594.1	WP_004805567.1	WP_017401556.1	WP_004819362.1	WP_004857102.1	WP_004878432.1	WP_017401556.1	WP_004903839.1	WP_004913694.1
OG1543
OG1544*	WP_000429844.1	WP_000429844.1	WP_004922497.1	WP_000429844.1	WP_000429844.1	WP_000429844.1	YP_004994297.1	WP_010115120.1	WP_000429844.1	WP_010327354.1	WP_007480960.1	WP_004280767.1	WP_008307463.1	WP_000429844.1	WP_000429844.1	WP_005018684.1	WP_019457080.1	WP_003653463.1	WP_004638059.1	WP_002050326.1	WP_004881315.1	WP_009393954.1	WP_002120006.1	WP_003653463.1	WP_004651043.1	WP_004655434.1	WP_004663744.1	WP_004669866.1	WP_004675082.1	WP_004682949.1	WP_004695398.1	WP_004703495.1	WP_002050326.1	WP_004722827.1	WP_004280767.1	WP_004750671.1	WP_004757285.1	WP_004761903.1	WP_004785072.1	WP_004794314.1	WP_004799814.1	WP_004804780.1	WP_004814697.1	WP_004819335.1	WP_004867103.1	WP_004881315.1	WP_004814697.1	WP_004901916.1	WP_004914281.1
OG1545																						WP_009389059.1
OG1546
OG1547																																		WP_004720171.1										WP_004821783.1
OG1548																											WP_004662434.1							WP_004720519.1										WP_004821494.1
OG1549								WP_029574706.1			WP_007479880.1	WP_004646464.1				WP_005406498.1																		WP_004724446.1								WP_004805089.1					WP_004893902.1
OG1550																																													WP_004855284.1
OG1551	WP_000841495.1	WP_000841503.1	WP_004930091.1	WP_000841503.1	WP_000841512.1	WP_000841495.1	YP_004995503.1		WP_000671490.1		WP_007483171.1			WP_000671490.1	WP_000841504.1		WP_019456769.1	WP_017390782.1	WP_008942423.1	WP_016805454.1	WP_019384571.1		WP_017481114.1	WP_004642856.1		WP_004653575.1	WP_004662190.1	WP_004671208.1				WP_004701517.1	WP_004708712.1							WP_004792254.1		WP_004806895.1				WP_004879622.1
OG1552	WP_001055558.1																							WP_004643755.1									WP_001055556.1															WP_004900951.1
OG1553																																			WP_004734868.1				WP_004781273.1									WP_004900705.1
OG1554			WP_026056873.1					WP_029574424.1			WP_007481416.1	WP_004647211.1							WP_008942124.1		WP_019385649.1					WP_004657101.1	WP_004659828.1	WP_004673507.1	WP_004679072.1	WP_004683579.1	WP_004691770.1			WP_004718665.1	WP_004729112.1		WP_004683579.1	WP_004760398.1	WP_004785877.1		WP_004797799.1	WP_004803545.1		WP_004818353.1		WP_004878110.1			WP_004909994.1
OG1555			WP_004925465.1													WP_052587735.1																		WP_004721559.1										WP_004820444.1
OG1556																						WP_009391365.1																						WP_004819263.1
OG1557
OG1558	WP_000927323.1	WP_000927323.1		WP_000927323.1	WP_000927323.1	WP_000927323.1			WP_000927323.1	WP_010326534.1		WP_004646681.1		WP_000927323.1		WP_005406323.1									WP_004649635.1														WP_004786226.1								WP_004894333.1	WP_004898146.1
OG1559																																			WP_004733329.1
OG1560	WP_000214787.1	WP_000214787.1	WP_026056943.1	WP_000214787.1	WP_000214787.1	WP_000214787.1	YP_004994557.1	WP_010112410.1	WP_000214788.1	WP_010327264.1	WP_004880670.1	WP_004280550.1	WP_004814964.1	WP_000214788.1	WP_000214789.1	WP_005027281.1	WP_002117581.1	WP_003653024.1		WP_002054455.1	WP_004880670.1	WP_009386610.1	WP_002117581.1	WP_003653024.1	WP_004648249.1	WP_004652709.1	WP_004663037.1	WP_004668784.1	WP_004677987.1	WP_004681136.1	WP_004695627.1	WP_004703081.1	WP_002054455.1	WP_004722767.1	WP_004280550.1	WP_004753299.1	WP_004755727.1	WP_004759687.1	WP_004784773.1	WP_004793960.1	WP_004798716.1	WP_004808463.1	WP_004814964.1	WP_004722767.1	WP_004856700.1	WP_004880670.1	WP_004814964.1	WP_004903781.1	WP_026057438.1
OG1561	WP_001987964.1	WP_000609993.1	WP_004927052.1		WP_000609999.1	WP_001987964.1	YP_004995407.1	WP_010111559.1	WP_000609997.1	WP_010326637.1	WP_007483108.1	WP_004647074.1		WP_000609997.1	WP_031946207.1	WP_005405592.1	WP_019459151.1	WP_017390705.1	WP_034437673.1	WP_016805598.1	WP_019384545.1	WP_009391226.1	WP_017481142.1	WP_004642820.1	WP_004649429.1	WP_004653594.1	WP_004662220.1	WP_051064213.1			WP_004693258.1	WP_004701649.1	WP_031944760.1	WP_004720537.1	WP_004731164.1				WP_004785561.1	WP_081399640.1		WP_004806864.1	WP_004809528.1	WP_004821484.1	WP_035373158.1	WP_004879711.1	WP_004895026.1
OG1562								WP_010112548.1		WP_010327080.1		WP_004647001.1	WP_004809399.1			WP_005407339.1									WP_004651658.1				WP_004677405.1	WP_004682012.1	WP_004696317.1			WP_004722164.1	WP_004731033.1		WP_004682012.1	WP_004760085.1	WP_004783158.1				WP_004809399.1	WP_004819895.1			WP_004894865.1
OG1563																							WP_017480673.1															WP_004759774.1							WP_004862002.1
OG1564																																	WP_004707607.1
OG1565
OG1566																							WP_017482437.1												WP_004732702.1									WP_004817234.1
OG1567																																																	WP_004918671.1
OG1568*	WP_000008538.1	WP_000008539.1	WP_004924422.1	WP_000008539.1	WP_000008538.1	WP_000008538.1	YP_004997727.1	WP_010115627.1	WP_000008538.1	WP_010325908.1	WP_007479426.1	WP_004647433.1	WP_004813164.1	WP_000008538.1	WP_000008538.1	WP_005405912.1	WP_004698705.1	WP_005044796.1	WP_004637906.1	WP_016803807.1	WP_007479426.1	WP_009390900.1	WP_016142208.1	WP_004641186.1	WP_004649762.1	WP_004655793.1	WP_004658991.1	WP_004672704.1	WP_004678388.1	WP_004681760.1	WP_004692398.1	WP_004698705.1	WP_004710644.1	WP_004723253.1	WP_004733089.1	WP_004753795.1	WP_004681760.1	WP_004760786.1	WP_004782060.1	WP_004794650.1	WP_004681760.1	WP_004804382.1	WP_004813164.1	WP_004723253.1	WP_004854963.1	WP_007479426.1	WP_004890054.1	WP_004903305.1	WP_004906585.1
OG1569																							WP_017481412.1
OG1570
OG1571
OG1572																WP_005406184.1																					WP_004757498.1
OG1573
OG1574																					WP_019384441.1										WP_004695361.1
OG1575	WP_000154072.1	WP_000154085.1		WP_000154085.1	WP_000154089.1	WP_000154072.1	YP_004996740.1	WP_010116233.1	WP_000154095.1		WP_007482722.1			WP_000154095.1	WP_000154086.1		WP_019456605.1	WP_017391493.1		WP_016805139.1	WP_019383679.1	WP_009388722.1		WP_004638682.1		WP_004652561.1	WP_004664119.1	WP_034595448.1	WP_004675471.1			WP_004704091.1	WP_004711879.1	WP_004724110.1				WP_004762119.1		WP_004796286.1	WP_004800084.1	WP_004802603.1		WP_004817874.1	WP_004857482.1	WP_004877454.1			WP_004909061.1
OG1576															WP_000547726.1
OG1577
OG1578										WP_010327189.1						WP_005406476.1									WP_004649140.1						WP_004696028.1	WP_004704338.1		WP_004721786.1		WP_004749536.1								WP_004820246.1				WP_035365665.1
OG1579																											WP_004661919.1							WP_004719262.1										WP_004822536.1
OG1580
OG1581*	WP_000082280.1	WP_000082281.1	WP_004923251.1	WP_000082281.1	WP_000082277.1	WP_000082281.1	YP_004997105.1	WP_010112266.1	WP_000082281.1		WP_007481431.1	WP_004647205.1	WP_008305840.1	WP_000082281.1	WP_000082281.1	WP_034429144.1	WP_019458559.1	WP_004640055.1	WP_017396323.1	WP_006581421.1	WP_019385654.1	WP_009391334.1	WP_017481833.1	WP_004640055.1	WP_004650812.1	WP_004657073.1	WP_004659811.1	WP_004673528.1	WP_004679081.1	WP_004683588.1	WP_004691780.1	WP_004704853.1	WP_004711431.1	WP_004718681.1	WP_004729100.1	WP_004749186.1	WP_004756876.1	WP_004760392.1	WP_004781436.1	WP_004790112.1	WP_004683588.1	WP_004803519.1	WP_004813850.1	WP_004718681.1	WP_004870097.1	WP_004878120.1	WP_004890871.1	WP_004903036.1	WP_004910053.1
OG1582										WP_010327284.1
OG1583	WP_000550783.1	WP_000550802.1	WP_034709753.1	WP_000550802.1	WP_000550789.1	WP_000550783.1	YP_004994609.1	WP_010112513.1	WP_000550784.1	WP_010326361.1	WP_007483562.1		WP_008306333.1	WP_000550784.1	WP_000550792.1	WP_005019176.1	WP_019458249.1	WP_100222436.1	WP_005091035.1	WP_017398190.1	WP_019384964.1	WP_081400081.1	WP_002117612.1	WP_004641874.1	WP_004651410.1	WP_004652635.1	WP_004663136.1	WP_004670509.1	WP_004678074.1	WP_004681257.1	WP_004694036.1	WP_004702983.1	WP_004709971.1	WP_004722036.1		WP_004753460.1	WP_004681257.1	WP_004759615.1		WP_081399549.1	WP_004798634.1	WP_004808564.1	WP_004810682.1	WP_004819995.1	WP_004863848.1	WP_004880796.1	WP_004893667.1	WP_004903635.1	WP_004912376.1
OG1584	WP_000520927.1					WP_000520927.1	YP_004995992.1				WP_007482969.1					WP_005407356.1	WP_019458396.1					WP_009387714.1	WP_002116631.1			WP_004654295.1	WP_004662715.1					WP_004700712.1		WP_004717742.1								WP_004806113.1		WP_004817271.1		WP_004880318.1
OG1585					WP_000650521.1			WP_010113330.1			WP_007481954.1				WP_000650525.1		WP_019457114.1	WP_017391985.1					WP_017480780.1			WP_004653907.1	WP_004661924.1	WP_004671435.1				WP_004700553.1		WP_004719265.1								WP_004806576.1		WP_004822532.1	WP_004861551.1	WP_004879947.1			WP_004911591.1
OG1586	WP_001295011.1	WP_001295009.1	WP_004928402.1	WP_001295009.1	WP_001295012.1	WP_001295011.1	YP_004995935.1	WP_081399950.1	WP_001295026.1	WP_010327043.1	WP_004878625.1	WP_004645420.1	WP_004815679.1	WP_001295026.1	WP_001295024.1	WP_005405510.1	WP_019458348.1	WP_017392065.1	WP_008940972.1	WP_017398364.1	WP_019384107.1	WP_009391737.1	WP_017480826.1	WP_004643335.1	WP_004648816.1	WP_004654428.1	WP_004661356.1	WP_004670622.1	WP_004676975.1	WP_004682509.1	WP_004696412.1	WP_004700819.1	WP_004708036.1		WP_004278802.1	WP_004753090.1	WP_004682509.1	WP_004761524.1	WP_004783894.1	WP_004791442.1	WP_004799400.1	WP_004805991.1	WP_004815679.1	WP_004822459.1	WP_004866219.1	WP_004878625.1	WP_004892896.1	WP_004903894.1	WP_004912199.1
OG1587					WP_001178537.1	WP_001178537.1																								WP_004681202.1
OG1588	WP_001072761.1	WP_001072777.1		WP_001072777.1	WP_001072769.1	WP_001072761.1	YP_004995018.1		WP_001072775.1	WP_010327112.1	WP_007483212.1	WP_004646591.1		WP_001072775.1	WP_001072772.1	WP_034429069.1	WP_019457653.1	WP_017390427.1	WP_008941402.1	WP_016805176.1	WP_019384590.1	WP_009390945.1	WP_017481557.1	WP_004642417.1	WP_004649088.1	WP_004652886.1		WP_004671140.1			WP_004696213.1	WP_025469157.1	WP_004709408.1		WP_004729985.1	WP_004749603.1			WP_004782485.1	WP_004793063.1		WP_004808118.1			WP_004865477.1	WP_004879568.1		WP_004898227.1	WP_004911140.1
OG1589																WP_034429261.1															WP_004693124.1																WP_004894656.1
OG1590			WP_017385206.1																				WP_080612820.1
OG1591
OG1592																							WP_017480674.1															WP_004759775.1							WP_004862007.1
OG1593							YP_004994740.1	WP_010113955.1							WP_000211828.1		WP_000211828.1						WP_017481382.1		WP_004651093.1							WP_004702709.1		WP_004721363.1						WP_004793599.1				WP_004820631.1	WP_004866017.1
OG1594
OG1595*	WP_001274622.1	WP_001274623.1	WP_004929298.1	WP_001274623.1	WP_001274623.1	WP_001274623.1	YP_004996373.1	WP_010113893.1	WP_001274623.1	WP_004694331.1	WP_004878354.1	WP_004279474.1	WP_004810785.1	WP_001274623.1	WP_001274623.1	WP_005015664.1	WP_019456581.1	WP_005038745.1	WP_004638311.1	WP_002048605.1	WP_004878354.1	WP_004790490.1	WP_002120607.1	WP_003650104.1	WP_004651334.1	WP_004652031.1	WP_004663351.1	WP_004670341.1	WP_004674885.1	WP_004681467.1	WP_004694331.1	WP_004699660.1	WP_002048605.1	WP_004722441.1	WP_004279474.1	WP_004751275.1	WP_004755906.1	WP_004674885.1	WP_004782928.1	WP_004790490.1	WP_004755906.1	WP_004801460.1	WP_004810785.1	WP_004819670.1	WP_004863381.1	WP_004878354.1	WP_004810785.1	WP_004900257.1	WP_004912691.1
OG1596															WP_001094422.1																				WP_004733291.1
OG1597		WP_001211794.1	WP_011182538.1	WP_001211794.1	WP_001211807.1		YP_004994869.1			WP_010326310.1	WP_007482851.1			WP_001211805.1	WP_001211789.1		WP_019458649.1	WP_017390334.1	WP_008941333.1	WP_016804601.1	WP_026094122.1	WP_009389094.1	WP_017481471.1	WP_004642285.1	WP_004651142.1	WP_004652753.1	WP_004662611.1	WP_004671694.1			WP_004694265.1	WP_004702519.1	WP_004709599.1	WP_004718033.1						WP_004793256.1		WP_004808399.1		WP_004818814.1	WP_004855184.1	WP_004880200.1			WP_004915076.1
OG1598																							WP_004201176.1
OG1599											WP_007481042.1										WP_019385089.1																					WP_004804857.1				WP_004881241.1
OG1600																																		WP_004722797.1
OG1601*	WP_000575778.1	WP_000575778.1	WP_004920782.1	WP_000575778.1	WP_000575778.1	WP_000575778.1	YP_004997381.1	WP_010116725.1	WP_000575778.1	WP_010325675.1	WP_007482636.1	WP_004644891.1	WP_004810201.1	WP_000575778.1	WP_000575778.1	WP_005405845.1	WP_019456986.1	WP_005037379.1	WP_008942402.1	WP_004710994.1	WP_019385883.1	WP_009392259.1	WP_005804011.1	WP_004640605.1	WP_004650100.1	WP_004656404.1	WP_004659474.1	WP_004668161.1	WP_004674234.1	WP_004680791.1	WP_004692886.1	WP_004699300.1	WP_004710994.1	WP_004725249.1	WP_004732553.1	WP_004749965.1	WP_004756458.1	WP_004762409.1	WP_004787379.1	WP_004795227.1	WP_004800393.1	WP_004802070.1	WP_004810201.1	WP_004816521.1	WP_035373702.1	WP_004876291.1	WP_004810201.1	WP_004902626.1	WP_004917094.1
OG1602											WP_004877479.1	WP_004645599.1							WP_008941245.1		WP_019385367.1							WP_004672860.1														WP_004804267.1				WP_004877479.1
OG1603*	WP_000019502.1	WP_000019495.1	WP_004921614.1	WP_000019495.1	WP_000019507.1	WP_000019502.1	YP_004994551.1	WP_010116551.1	WP_000019491.1	WP_010326270.1	WP_007479978.1	WP_004646302.1	WP_004893527.1	WP_000019491.1	WP_000019502.1	WP_005406879.1	WP_019456853.1	WP_017391689.1		WP_016805713.1	WP_019384929.1	WP_009386514.1	WP_005802949.1	WP_004641809.1	WP_004651315.1	WP_004652701.1	WP_004663050.1	WP_004668794.1	WP_004677994.1	WP_004681141.1	WP_004694367.1	WP_004703089.1	WP_004710057.1	WP_004722787.1	WP_004730250.1	WP_004752344.1	WP_004755733.1	WP_004759683.1	WP_004782958.1	WP_004793965.1	WP_004798699.1	WP_004808478.1	WP_004810808.1	WP_004819369.1	WP_004856724.1	WP_004880685.1	WP_004893527.1	WP_004904971.1	WP_004913383.1
OG1604										WP_010326136.1																					WP_004694801.1
OG1605																													WP_004675245.1	WP_004682128.1					WP_004732679.1		WP_004757747.1
OG1606											WP_007482598.1								WP_005087853.1		WP_019385907.1							WP_004668142.1															WP_004815997.1		WP_035372787.1	WP_004876252.1	WP_004891334.1
OG1607																										WP_004651982.1
OG1608		WP_001189894.1																		WP_016805170.1													WP_004708740.1
OG1609			WP_011181993.1									WP_004646913.1	WP_008303555.1													WP_032812561.1								WP_004721507.1	WP_004729773.1				WP_034590212.1				WP_004809350.1	WP_004820494.1			WP_026056750.1
OG1610																									WP_004649153.1
OG1611			WP_004928086.1	WP_000548727.1	WP_000548747.1			WP_010111393.1		WP_010326603.1					WP_000548733.1						WP_026094093.1				WP_004649469.1			WP_004671033.1			WP_004693343.1			WP_004719702.1	WP_004733135.1							WP_032865013.1		WP_004822158.1		WP_004879428.1	WP_004892320.1
OG1612					WP_001054273.1	WP_001054273.1																																							WP_004870965.1
OG1613																																				WP_004752698.1
OG1614																														WP_004682298.1											WP_004682298.1			WP_004823005.1					WP_004913060.1
OG1615								WP_010115369.1			WP_007481218.1										WP_019385019.1					WP_004655189.1	WP_004663456.1	WP_004670107.1		WP_004757377.1				WP_004723648.1			WP_004757377.1				WP_004757377.1	WP_004805151.1		WP_004817551.1	WP_004862770.1	WP_004881087.1			WP_004913939.1
OG1616																																					WP_004757019.1
OG1617																																		WP_004720175.1										WP_004821781.1
OG1618																				WP_016804307.1													WP_004712173.1
OG1619			WP_004926967.1
OG1620																																			WP_004279036.1				WP_004780008.1				WP_004780008.1
OG1621	WP_001026282.1	WP_001026286.1		WP_001026286.1	WP_001026286.1	WP_001026282.1	YP_004995529.1		WP_001026286.1					WP_001026286.1	WP_001026289.1		WP_019456749.1	WP_017390818.1		WP_016805698.1		WP_009389135.1	WP_017481089.1	WP_004642890.1								WP_004701478.1	WP_004708653.1							WP_004792198.1							WP_004894703.1
OG1622			WP_004928011.1					WP_010114584.1		WP_010326773.1		WP_004645253.1				WP_005406412.1									WP_004651860.1						WP_004697082.1			WP_004719610.1	WP_004731233.1				WP_004783700.1				WP_004815857.1	WP_004822222.1	WP_004860650.1		WP_004893094.1
OG1623										WP_081241770.1
OG1624																WP_005406634.1
OG1625																																								WP_004792336.1
OG1626
OG1627*	WP_001203086.1	WP_001203096.1	WP_004920357.1	WP_001203096.1	WP_001203096.1	WP_001203086.1	YP_004997551.1	WP_010111818.1	WP_001203090.1	WP_010325799.1	WP_007480072.1	WP_004278565.1	WP_004890467.1	WP_001203090.1	WP_001203088.1	WP_005405713.1	WP_019456906.1	WP_017391351.1	WP_004637736.1	WP_002156963.1	WP_019385789.1	WP_009393011.1	WP_017481975.1	WP_004640917.1	WP_004649981.1	WP_004656131.1	WP_004659204.1	WP_004668434.1	WP_004674465.1	WP_004680659.1	WP_004692644.1	WP_004698993.1	WP_002156963.1	WP_004725558.1	WP_004729360.1	WP_004749805.1	WP_004756242.1	WP_004762232.1	WP_004781741.1	WP_004794940.1	WP_004762232.1	WP_004802395.1	WP_004813462.1	WP_004816761.1	WP_004869746.1	WP_004876563.1	WP_004890467.1	WP_004902365.1	WP_004916744.1
OG1628						WP_002000764.1
OG1629										WP_010326518.1														WP_004638845.1
OG1630																												WP_004668062.1
OG1631																																																	WP_004910202.1
OG1632			WP_004925227.1				YP_004995447.1								WP_000184662.1		WP_019459183.1	WP_017390739.1								WP_004655020.1	WP_004660923.1					WP_004701579.1		WP_004717479.1								WP_004805284.1		WP_004823378.1
OG1633								WP_010115299.1
OG1634
OG1635			WP_004923761.1
OG1636																																				WP_004749534.1			WP_004783135.1									WP_004898112.1
OG1637	WP_001026393.1	WP_001026405.1		WP_001026403.1	WP_001026391.1	WP_001026393.1	YP_004995703.1		WP_001026394.1					WP_001026394.1	WP_001026396.1			WP_017392232.1		WP_016805543.1			WP_017480972.1										WP_004708434.1							WP_004791896.1									WP_004913432.1
OG1638
OG1639																																		WP_004717152.1											WP_004862961.1
OG1640
OG1641																	WP_019457217.1			WP_016803952.1			WP_017386292.1				WP_004661000.1					WP_004705832.1	WP_004712178.1																WP_004913813.1
OG1642	WP_000930604.1	WP_000930590.1	WP_004928112.1	WP_000930590.1	WP_000930608.1	WP_014538345.1	YP_004995235.1	WP_010116160.1	WP_000930601.1	WP_010326844.1	WP_007481825.1	WP_004645452.1	WP_008304026.1	WP_000930601.1	WP_085946119.1	WP_005405558.1	WP_019459003.1	WP_080592911.1	WP_008941260.1	WP_080593633.1	WP_019384495.1	WP_009387146.1	WP_014206603.1	WP_080632061.1	WP_004648774.1	WP_004653845.1	WP_004662348.1	WP_004671367.1	WP_004679464.1	WP_004682210.1	WP_004696873.1	WP_081401290.1	WP_080631549.1	WP_004720774.1			WP_004757945.1	WP_004761216.1		WP_081399522.1	WP_004761216.1	WP_004806681.1	WP_004815615.1	WP_004821277.1	WP_004860782.1	WP_004879849.1			WP_004911459.1
OG1643			WP_004926880.1
OG1644	WP_001265376.1		WP_004919960.1		WP_001265377.1	WP_001265376.1	YP_004997696.1	WP_029574452.1		WP_010325605.1	WP_034605149.1							WP_017391276.1				WP_009390732.1		WP_004641134.1	WP_004650227.1	WP_032812357.1					WP_004684319.1			WP_004722194.1						WP_004794690.1		WP_032864912.1		WP_004819864.1		WP_035311835.1		WP_004902213.1
OG1645																WP_005407372.1
OG1646																	WP_019457924.1
OG1647	WP_001080623.1	WP_001097729.1	WP_004929221.1	WP_001097729.1		WP_001080623.1			WP_001080160.1					WP_001080160.1				WP_017390748.1																						WP_004792318.1
OG1648			WP_004927257.1																						WP_004649625.1	WP_004653175.1			WP_004679783.1	WP_004682420.1				WP_004720359.1			WP_004757798.1	WP_004761441.1			WP_004761441.1	WP_004807621.1		WP_004821615.1
OG1649																							WP_000267038.1							WP_004683632.1					WP_004728832.1		WP_004683632.1	WP_004683632.1			WP_034430948.1
OG1650																																									WP_081399060.1
OG1651	WP_000181284.1	WP_000181272.1		WP_000181272.1	WP_000181276.1	WP_000181284.1	YP_004995532.1		WP_000181274.1					WP_000181274.1	WP_000181279.1		WP_019458422.1	WP_017390827.1		WP_016805470.1		WP_009388594.1	WP_017481081.1	WP_004642895.1		WP_004652897.1						WP_004700637.1	WP_004707937.1	WP_004722228.1						WP_004792178.1		WP_004808098.1		WP_004819827.1	WP_004867900.1
OG1652	WP_001160337.1	WP_001160337.1	WP_011182006.1	WP_001160337.1	WP_001160336.1	WP_002001070.1	YP_004997414.1	WP_010112925.1	WP_001160345.1	WP_010325696.1	WP_007480197.1	WP_004644918.1	WP_004810141.1	WP_001160345.1	WP_002009561.1	WP_005405790.1	WP_081400289.1	WP_080592974.1	WP_005087910.1		WP_019385867.1	WP_009392252.1	WP_080612965.1	WP_080632121.1	WP_004650063.1	WP_004656361.1	WP_004659423.1	WP_004668211.1	WP_004674273.1	WP_004680768.1	WP_004692838.1	WP_081401252.1	WP_080631664.1	WP_004718393.1	WP_004732491.1	WP_004749930.1	WP_004756363.1	WP_004762372.1	WP_004787280.1	WP_081399714.1	WP_004800354.1	WP_004802151.1	WP_004810141.1	WP_004818560.1		WP_004876350.1	WP_004896392.1	WP_004902569.1	WP_004917019.1
OG1653																				WP_025465673.1
OG1654	WP_000128073.1	WP_000128078.1		WP_000128078.1	WP_000128064.1	WP_000128073.1	YP_004997606.1	WP_010114369.1	WP_000128069.1	WP_010325850.1	WP_007478976.1	WP_004647390.1		WP_000128069.1	WP_000128085.1	WP_005405677.1	WP_019458033.1	WP_017391325.1	WP_008942313.1	WP_016803634.1	WP_026094229.1	WP_009393269.1	WP_005079196.1	WP_004640998.1	WP_004649893.1	WP_004656027.1	WP_004659098.1	WP_004668534.1	WP_004674559.1	WP_004680564.1	WP_004692523.1	WP_004698902.1	WP_004710701.1	WP_004718074.1	WP_004729474.1	WP_004754313.1	WP_004680564.1	WP_004762178.1	WP_004781861.1	WP_004794841.1	WP_004800173.1	WP_004802503.1	WP_004813304.1	WP_004818799.1	WP_004855314.1	WP_004876672.1	WP_004890326.1	WP_004899284.1	WP_004916586.1
OG1655																					WP_004907089.1																								WP_004858390.1				WP_004907089.1
OG1656
OG1657	WP_001002144.1	WP_001032988.1	WP_004930085.1	WP_001032988.1	WP_001032989.1	WP_001002144.1	YP_004995505.1		WP_001032999.1		WP_007483167.1			WP_001032999.1	WP_001032985.1		WP_019456767.1	WP_004642857.1	WP_004639199.1	WP_016804940.1	WP_019384569.1		WP_017481112.1	WP_004642857.1		WP_085942734.1	WP_004662194.1	WP_004671212.1				WP_004701515.1	WP_004708708.1							WP_081399637.1		WP_004806891.1				WP_004879629.1
OG1658										WP_010326315.1		WP_004646186.1																			WP_004694259.1
OG1659										WP_010325585.1		WP_004647625.1																	WP_004679136.1																				WP_004910123.1
OG1660			WP_004925295.1				YP_004995423.1								WP_001033950.1		WP_019459165.1	WP_017390718.1								WP_004655062.1	WP_004660873.1					WP_004701620.1		WP_004717524.1								WP_004805246.1		WP_004717524.1
OG1661																			WP_008941958.1							WP_004657790.1			WP_004678537.1								WP_004757110.1				WP_004757110.1	WP_004804187.1
OG1662
OG1663	WP_001281538.1	WP_001281554.1		WP_001281554.1	WP_001281545.1	WP_031967279.1	YP_004996132.1		WP_001281541.1					WP_001281541.1	WP_085944102.1				WP_017396773.1				WP_080612864.1																						WP_004863427.1
OG1664																								WP_004640418.1																								WP_004901535.1
OG1665																													WP_004674820.1									WP_004759798.1							WP_004862040.1
OG1666																																				WP_004752311.1
OG1667	WP_001023028.1	WP_001023024.1	WP_004926526.1	WP_001023024.1	WP_001023022.1	WP_001023028.1	YP_004995289.1		WP_001023034.1					WP_001023034.1	WP_001023038.1	WP_005407087.1	WP_019459043.1	WP_017390604.1		WP_016805208.1	WP_026094091.1	WP_009387071.1	WP_025468529.1	WP_004642691.1		WP_004653372.1	WP_034601357.1	WP_004671015.1		WP_004681084.1		WP_004701878.1	WP_004709015.1	WP_004720192.1						WP_004792609.1		WP_004807300.1		WP_035370996.1	WP_004865647.1	WP_004879409.1
OG1668															WP_000267039.1
OG1669																	WP_019456752.1							WP_004642873.1								WP_004701484.1								WP_004792221.1
OG1670							YP_004994444.1																			WP_004657286.1								WP_004717799.1		WP_004750072.1								WP_004818469.1
OG1671																									WP_004649099.1		WP_004661318.1	WP_004670595.1	WP_004676954.1	WP_004682610.1				WP_004719775.1			WP_004682610.1	WP_004761546.1				WP_004805945.1		WP_004821986.1
OG1672	WP_000203775.1	WP_000203777.1		WP_000203777.1		WP_000203775.1	YP_004994947.1		WP_000203771.1					WP_000203771.1	WP_000203775.1					WP_000203775.1		WP_009391104.1											WP_004709500.1						WP_004780598.1	WP_004793134.1
OG1673
OG1674
OG1675*	WP_000210750.1	WP_000210750.1	WP_004930622.1	WP_000210750.1	WP_000210750.1	WP_000210750.1	YP_004997323.1	WP_010116759.1	WP_000210751.1	WP_004684379.1	WP_007478330.1	WP_004644840.1	WP_004895334.1	WP_000210751.1	WP_000210748.1	WP_005017353.1	WP_004705956.1	WP_004640513.1	WP_004637461.1	WP_016803504.1	WP_004882034.1	WP_009387699.1	WP_002114136.1	WP_004640513.1	WP_004649601.1	WP_004656576.1	WP_004665243.1	WP_034594860.1	WP_004674096.1	WP_004680080.1	WP_004684379.1	WP_004705956.1	WP_002054280.1	WP_004723478.1	WP_004732651.1	WP_004749968.1	WP_004674096.1	WP_004674096.1	WP_004780652.1	WP_004795322.1	WP_004674096.1	WP_004801923.1	WP_004814201.1	WP_004823655.1	WP_004858344.1	WP_004882034.1	WP_004895334.1	WP_004902633.1	WP_004905594.1
OG1676											WP_007482774.1								WP_017396153.1		WP_019385592.1										WP_004691659.1	WP_004705011.1																	WP_004909834.1
OG1677*	WP_000065138.1	WP_000065140.1	WP_004920436.1	WP_000065140.1	WP_000065141.1	WP_000065138.1	YP_004997523.1	WP_010111771.1	WP_000065138.1	WP_010325777.1	WP_007480102.1	WP_004281118.1	WP_008303229.1	WP_000065138.1	WP_000065138.1	WP_005016954.1	WP_019456881.1	WP_004640865.1	WP_005083827.1	WP_016803971.1	WP_019385809.1	WP_009393198.1	WP_017481956.1	WP_004640865.1	WP_034696991.1	WP_004656194.1	WP_004659254.1	WP_004668389.1	WP_004674426.1	WP_004680689.1	WP_004692691.1	WP_004699053.1	WP_002156955.1	WP_004725463.1	WP_004732474.1	WP_051064842.1	WP_004680689.1	WP_004674426.1	WP_034590271.1	WP_004794991.1	WP_004674426.1	WP_004802336.1	WP_004810049.1	WP_004725463.1	WP_004869812.1	WP_004876514.1	WP_004896301.1	WP_044450322.1	WP_004916813.1
OG1678			WP_004925140.1																															WP_004720431.1											WP_004862995.1
OG1679	WP_000130581.1	WP_000130574.1		WP_000130574.1	WP_000130584.1	WP_000130581.1	YP_004994958.1	WP_010111203.1	WP_000130559.1			WP_004646063.1		WP_000130559.1	WP_000130572.1		WP_019457607.1	WP_017390395.1		WP_016804494.1		WP_009390946.1	WP_017481513.1	WP_004642205.1		WP_004653339.1						WP_004702412.1	WP_004709485.1	WP_004717755.1	WP_004730681.1					WP_004793389.1		WP_004807351.1		WP_004817282.1				WP_004904943.1
OG1680
OG1681																																						WP_004759653.1			WP_004798640.1
OG1682																																												WP_004817311.1	WP_004863081.1
OG1683		WP_001086349.1	WP_004927727.1	WP_001086349.1					WP_001086350.1					WP_001086350.1																WP_004682572.1																	WP_004893858.1	WP_004904500.1
OG1684	WP_000160011.1	WP_000160012.1	WP_004922123.1	WP_000160012.1	WP_000160017.1	WP_002000190.1	YP_004994396.1	WP_010115186.1	WP_000160001.1	WP_010326000.1	WP_007481206.1	WP_004646110.1	WP_008305515.1	WP_000160001.1	WP_085944033.1	WP_005406608.1	WP_081400254.1	WP_080593112.1	WP_005091386.1	WP_080593547.1	WP_019385025.1	WP_081400230.1	WP_080612927.1	WP_080547719.1	WP_004648012.1	WP_004655206.1	WP_004663470.1	WP_004670086.1	WP_004676562.1	WP_004682816.1	WP_004694931.1	WP_077170034.1	WP_080631644.1	WP_004723655.1	WP_004730604.1		WP_004682816.1	WP_004761811.1	WP_004783284.1	WP_081399683.1	WP_004799696.1	WP_004805137.1	WP_004811170.1	WP_004817562.1	WP_020846449.1	WP_004881098.1	WP_004893310.1	WP_004901969.1	WP_004913957.1
OG1685	WP_000098357.1		WP_004921694.1	WP_000098374.1	WP_000098359.1	WP_000098357.1	YP_004994522.1	WP_010117024.1	WP_000098378.1	WP_005399884.1	WP_034604500.1	WP_004646258.1	WP_008304767.1	WP_000098378.1	WP_000098376.1	WP_005406531.1	WP_019456972.1	WP_017391704.1	WP_008942206.1	WP_016804069.1	WP_026094168.1	WP_009386573.1	WP_005802988.1	WP_003653084.1	WP_004648194.1	WP_004653499.1		WP_004672694.1			WP_004694401.1	WP_004703130.1	WP_004710090.1	WP_004722648.1	WP_004730310.1	WP_004753175.1			WP_004783043.1	WP_004794001.1		WP_004807039.1	WP_004810905.1	WP_004819475.1	WP_004856957.1	WP_004881690.1	WP_004893438.1	WP_004903840.1	WP_020899786.1
OG1686																								WP_004641906.1
OG1687*	WP_000153210.1	WP_000153210.1	WP_004928422.1	WP_000153210.1	WP_000153210.1	WP_000153210.1	YP_004995943.1	WP_029574596.1	WP_000153210.1	WP_029575056.1	WP_007479271.1	WP_004646700.1	WP_004812624.1	WP_000153210.1	WP_000153210.1	WP_005405531.1	WP_019458354.1	WP_026056206.1	WP_005082034.1	WP_016805213.1	WP_007479271.1	WP_034678556.1	WP_025465553.1	WP_035361157.1	WP_004651709.1	WP_004654482.1	WP_004661299.1	WP_004670585.1	WP_004676948.1	WP_004682618.1	WP_004696391.1	WP_004700806.1	WP_004708032.1	WP_004719305.1	WP_004279915.1	WP_004751479.1	WP_004682618.1	WP_004761553.1	WP_004786185.1	WP_013197325.1	WP_004799441.1	WP_004805926.1	WP_004812624.1	WP_004822474.1	WP_004866253.1	WP_004878570.1	WP_004894373.1	WP_004900435.1	WP_004912263.1
OG1688	WP_000932303.1	WP_000932294.1		WP_000932293.1	WP_000932298.1	WP_000932303.1	YP_004994946.1		WP_000932296.1					WP_000932296.1	WP_000932290.1					WP_016804804.1		WP_009391115.1											WP_004709502.1	WP_004721503.1					WP_004780595.1	WP_004793136.1				WP_004820499.1
OG1689		WP_000042107.1	WP_004930669.1				YP_004994650.1		WP_000042102.1					WP_000042102.1	WP_000042114.1			WP_017391617.1				WP_009387737.1	WP_002120529.1
OG1690	WP_000537113.1	WP_000537113.1	WP_004924089.1	WP_000537113.1	WP_000537113.1	WP_000537113.1	YP_004996813.1	WP_010111899.1	WP_000537113.1	WP_010327595.1	WP_007480554.1	WP_004645050.1	WP_008302997.1	WP_000537113.1	WP_000537110.1		WP_019457785.1	WP_017390210.1	WP_005088327.1	WP_016804178.1		WP_009388030.1	WP_005804609.1	WP_004639532.1	WP_004650493.1	WP_004657671.1	WP_004660338.1	WP_004673012.1	WP_004678602.1	WP_004683278.1	WP_004691332.1	WP_004705371.1	WP_004711804.1	WP_004725670.1	WP_004732283.1		WP_004757084.1	WP_004760643.1	WP_004786933.1	WP_004789637.1	WP_004797525.1	WP_004804110.1	WP_004809820.1	WP_004816862.1	WP_004869569.1	WP_004877639.1	WP_004896134.1		WP_004909381.1
OG1691	WP_001095752.1	WP_001090101.1		WP_001090101.1	WP_001090102.1	WP_001095752.1	YP_004996131.1		WP_001090559.1					WP_001090559.1	WP_001095756.1				WP_005089796.1				WP_017480704.1																						WP_004863431.1
OG1692	WP_000234437.1	WP_000152473.1		WP_000152473.1		WP_000234437.1	YP_004995527.1		WP_000152504.1					WP_000152504.1	WP_000152465.1					WP_017398313.1		WP_009388376.1	WP_017481090.1										WP_004708615.1						WP_004782560.1
OG1693							YP_004994894.1			WP_005239026.1					WP_000102029.1
OG1694		WP_000234429.1		WP_000234429.1	WP_000234415.1	WP_000152484.1									WP_000234444.1																		WP_004708657.1						WP_004782534.1
OG1695																WP_005407328.1					WP_019384647.1							WP_004670530.1	WP_004676720.1	WP_004682740.1					WP_004730530.1		WP_004757592.1	WP_004761713.1			WP_004799615.1
OG1696											WP_007481011.1							WP_017392346.1
OG1697
OG1698													WP_008305659.1
OG1699	WP_000152485.1				WP_000152502.1				WP_000234418.1					WP_000234418.1
OG1700			WP_004923889.1																								WP_004660495.1
OG1701																							WP_075382779.1													WP_004749308.1							WP_004812580.1
OG1702
OG1703				WP_000050481.1		WP_000050481.1									WP_000050481.1
OG1704																																												WP_004818964.1	WP_004863599.1
OG1705			WP_004920274.1									WP_004647373.1																							WP_004729440.1				WP_004781832.1
OG1706							YP_004994271.1																	WP_004641442.1										WP_004723258.1						WP_004794359.1					WP_004871305.1
OG1707								WP_010112966.1			WP_007480285.1										WP_019385540.1													WP_004725317.1										WP_004816577.1		WP_004877899.1
OG1708	WP_000997200.1					WP_000997200.1									WP_000997200.1	WP_005405952.1										WP_004656064.1	WP_004659136.1	WP_004668500.1	WP_004674524.1	WP_004680591.1				WP_004718136.1			WP_004756204.1	WP_004762196.1			WP_004800195.1	WP_004802468.1		WP_004818759.1					WP_004916640.1
OG1709*	WP_001240169.1	WP_001240161.1	WP_004930858.1	WP_001240161.1	WP_001240166.1	WP_001240166.1	YP_004997233.1	WP_010113544.1	WP_001240167.1	WP_010325556.1	WP_007478194.1	WP_004647172.1	WP_008305891.1	WP_001240161.1	WP_001240157.1	WP_005406010.1	WP_019457908.1	WP_017391468.1	WP_008942480.1	WP_004711192.1	WP_019385337.1	WP_009387686.1	WP_017482361.1	WP_004640359.1	WP_034697135.1	WP_004656737.1	WP_004665349.1	WP_004667939.1	WP_004675338.1	WP_004680170.1	WP_004684202.1	WP_004706089.1	WP_004711192.1	WP_004723518.1	WP_004729059.1	WP_004750247.1	WP_004756778.1	WP_004758630.1	WP_004781389.1	WP_004795477.1	WP_004675338.1	WP_004801782.1	WP_004813898.1	WP_004823620.1	WP_004858579.1	WP_004882138.1	WP_004813898.1	WP_004902879.1	WP_004907294.1
OG1710								WP_010111183.1											WP_080591906.1																										WP_051069897.1
OG1711	WP_000872626.1	WP_000872627.1		WP_000872627.1	WP_000872615.1	WP_000872622.1	YP_004996110.1		WP_000872624.1					WP_000872624.1	WP_000872618.1		WP_019457766.1	WP_080593058.1		WP_016805157.1		WP_081400063.1	WP_080612824.1	WP_080632094.1								WP_004700373.1	WP_004707718.1	WP_004717294.1						WP_081399481.1				WP_004823196.1	WP_085945814.1
OG1712
OG1713*		WP_000334670.1	WP_004925794.1	WP_000334670.1	WP_000334670.1	WP_000334670.1	YP_004996012.1	WP_010110917.1	WP_000334674.1	WP_010327094.1	WP_004878808.1	WP_004646610.1	WP_004894187.1	WP_000334674.1	WP_000334674.1	WP_005014903.1	WP_019457102.1	WP_017391993.1	WP_005090262.1	WP_004707883.1	WP_004878808.1	WP_009389773.1	WP_005073509.1	WP_004643442.1	WP_004648654.1	WP_004653026.1	WP_004661530.1	WP_004671521.1	WP_004677488.1	WP_004680819.1	WP_004696272.1	WP_004700583.1	WP_004707883.1	WP_004719445.1	WP_004729956.1	WP_004751581.1	WP_004680819.1	WP_004760020.1	WP_004782444.1	WP_004791274.1	WP_004760020.1	WP_004807897.1	WP_004812339.1	WP_004719445.1	WP_004866362.1	WP_004878808.1	WP_004894187.1	WP_004900560.1	WP_004911915.1
OG1714
OG1715		WP_000483430.1		WP_000483430.1			YP_004994674.1		WP_000483427.1					WP_000483427.1	WP_000483420.1		WP_019458167.1	WP_017391599.1		WP_016805369.1		WP_009387777.1		WP_004641983.1				WP_004671711.1				WP_004702832.1	WP_004709878.1							WP_004793793.1		WP_004806915.1
OG1716										WP_010327171.1
OG1717																																											WP_004815485.1				WP_004892671.1
OG1718
OG1719		WP_000764666.1		WP_000913870.1																													WP_004710202.1
OG1720																																WP_004705312.1
OG1721	WP_000256760.1	WP_000256739.1		WP_000256738.1	WP_000256748.1	WP_000256760.1			WP_000256749.1					WP_000256749.1	WP_000256744.1		WP_019458159.1			WP_016805550.1												WP_004702803.1	WP_004709864.1
OG1722																																							WP_004781056.1
OG1723*	WP_000128749.1	WP_000128749.1	WP_004920731.1	WP_000128749.1	WP_000128749.1	WP_000128749.1	YP_004997411.1	WP_010112921.1	WP_000128742.1	WP_010325693.1	WP_007479793.1	WP_004644915.1	WP_008306856.1	WP_000128742.1	WP_000128745.1	WP_005405996.1	WP_004699264.1	WP_017391150.1	WP_008942248.1	WP_016803678.1	WP_019385869.1	WP_009392233.1	WP_005804050.1	WP_004640652.1	WP_004650066.1	WP_004656366.1	WP_004659428.1	WP_004668206.1	WP_004674269.1	WP_004680771.1	WP_004692841.1	WP_004699264.1	WP_004710953.1	WP_004718399.1	WP_004732499.1	WP_034425652.1	WP_004756367.1	WP_004762377.1	WP_004787286.1	WP_004795170.1	WP_004800360.1	WP_004802144.1	WP_034424062.1	WP_004818557.1	WP_004868170.1	WP_004876344.1	WP_017401483.1	WP_004902575.1	WP_004917026.1
OG1724
OG1725																							WP_017480862.1	WP_004643277.1		WP_004653955.1	WP_004661864.1															WP_004806483.1					WP_004893370.1
OG1726	WP_001257169.1	WP_001257162.1	WP_004923502.1	WP_001257162.1	WP_015451644.1	WP_001987724.1	YP_004997013.1		WP_001257161.1	WP_010326146.1	WP_007482758.1	WP_004646934.1		WP_001257161.1	WP_000179710.1	WP_005019616.1	WP_019458488.1	WP_017391018.1	WP_008941075.1	WP_080593653.1	WP_019385580.1	WP_081400134.1	WP_017481788.1	WP_004639893.1	WP_004648528.1	WP_004652902.1					WP_004694777.1	WP_004705035.1	WP_004711534.1		WP_004729739.1	WP_004750126.1				WP_004789971.1		WP_004808090.1		WP_004823419.1		WP_004877976.1		WP_004902772.1	WP_004909822.1
OG1727
OG1728																																		WP_004720205.1
OG1729																																			WP_004730510.1
OG1730																												WP_004672241.1	WP_004679657.1	WP_004679657.1							WP_004679657.1				WP_004799267.1
OG1731*	WP_000461855.1	WP_000461855.1	WP_004925766.1	WP_000461855.1	WP_000461855.1	WP_000461855.1	YP_004996002.1	WP_010116503.1	WP_000461855.1	WP_029575065.1	WP_007480053.1	WP_004646622.1	WP_004812363.1	WP_000461855.1	WP_000461855.1	WP_005025427.1	WP_004700599.1	WP_005306944.1	WP_005089765.1	WP_002049303.1	WP_019384873.1	WP_009389794.1	WP_017480790.1	WP_004643431.1	WP_004648666.1	WP_004652798.1	WP_004662947.1	WP_004671937.1	WP_004677049.1	WP_004682434.1	WP_004696290.1	WP_004700599.1	WP_002049303.1	WP_004719294.1	WP_004729932.1	WP_004751693.1	WP_004682434.1	WP_004761449.1	WP_004782421.1	WP_004791293.1	WP_004799344.1	WP_004808303.1	WP_004812363.1	WP_004822500.1	WP_004866333.1	WP_004880577.1	WP_004812363.1	WP_035365322.1	WP_004913183.1
OG1732
OG1733																																										WP_004806919.1
OG1734																	WP_019458578.1				WP_019383549.1								WP_004676043.1				WP_004711402.1												WP_004871203.1
OG1735												WP_004646194.1																							WP_004730419.1
OG1736*	WP_000227392.1	WP_000227394.1	WP_004926098.1	WP_000227394.1	WP_000227387.1	WP_000227392.1	YP_004996190.1	WP_010113296.1	WP_000227394.1	WP_010326461.1	WP_007483647.1	WP_004646523.1	WP_008304863.1	WP_000227394.1	WP_000227388.1	WP_005015054.1	WP_004700113.1	WP_017391891.1	WP_008940927.1	WP_016804262.1		WP_009393619.1	WP_002118849.1	WP_004643591.1	WP_004648421.1	WP_004652119.1	WP_004663225.1	WP_004670446.1	WP_004675888.1	WP_004681329.1	WP_004693604.1	WP_004700113.1	WP_004707641.1	WP_004721689.1	WP_004730104.1	WP_004753403.1	WP_004755813.1	WP_004759220.1	WP_004782668.1	WP_004790855.1	WP_004755813.1	WP_004652119.1	WP_004810503.1	WP_004820324.1	WP_004861437.1	WP_004880924.1	WP_004894021.1	WP_004903700.1	WP_004912543.1
OG1737	WP_000886809.1	WP_000886807.1	WP_004926019.1	WP_000886807.1	WP_000886807.1	WP_000886809.1	YP_004994721.1	WP_010113249.1	WP_000886807.1	WP_010326568.1	WP_007482802.1	WP_004645589.1	WP_004815516.1	WP_000886807.1	WP_000886806.1	WP_005026743.1	WP_019457443.1	WP_017390492.1	WP_017396552.1	WP_017398237.1	WP_019384657.1		WP_017481372.1	WP_004642026.1		WP_004653037.1	WP_004662576.1	WP_004670659.1			WP_004693484.1	WP_004702204.1		WP_004721745.1	WP_004278920.1	WP_004753214.1			WP_004784048.1	WP_004793633.1		WP_004806360.1	WP_004815516.1	WP_004820281.1	WP_004861643.1		WP_004892467.1	WP_004903806.1
OG1738	WP_000113406.1	WP_000113414.1			WP_000113401.1	WP_000113406.1	YP_004995070.1		WP_000113395.1					WP_000113395.1	WP_000113417.1		WP_019458874.1	WP_017390460.1		WP_017398230.1		WP_034677621.1	WP_017481593.1	WP_004642475.1								WP_004702281.1	WP_004709325.1						WP_004779951.1	WP_004792990.1
OG1739		WP_001175670.1	WP_004925604.1	WP_001175670.1	WP_001175670.1		YP_004995264.1	WP_010114771.1		WP_010326791.1		WP_004729820.1	WP_008305239.1	WP_001175670.1	WP_001175660.1	WP_005405567.1	WP_019459027.1	WP_017390589.1	WP_005082689.1	WP_002050106.1	WP_019384152.1	WP_009387118.1	WP_017403203.1	WP_004642669.1	WP_004651780.1	WP_004652972.1	WP_004661449.1	WP_004671601.1	WP_004677865.1	WP_004680967.1	WP_004696998.1	WP_004701923.1	WP_004709052.1	WP_004720640.1	WP_004729820.1	WP_004751833.1	WP_004758245.1	WP_004759861.1	WP_004786070.1	WP_004792655.1	WP_004798833.1	WP_004807987.1	WP_004812731.1	WP_004720640.1	WP_004865779.1	WP_004878722.1	WP_004894490.1	WP_004900888.1	WP_004912051.1
OG1740							YP_004994932.1										WP_019457595.1	WP_017389338.1					WP_017481504.1	WP_004642357.1	WP_004649186.1							WP_004702433.1		WP_004717597.1						WP_004793164.1		WP_004804060.1		WP_004823440.1					WP_004910126.1
OG1741																																											WP_000076364.1
OG1742	WP_000098519.1																										WP_004661751.1						WP_000098521.1						WP_004780828.1				WP_004811546.1			WP_004879070.1
OG1743	WP_000886808.1		WP_004927885.1	WP_000886809.1		WP_000886779.1	YP_004995109.1		WP_000886812.1	WP_010327177.1	WP_007480199.1		WP_008303969.1	WP_000886812.1	WP_000886815.1	WP_005406497.1	WP_019458914.1	WP_017390224.1			WP_019384197.1		WP_025468453.1	WP_004642527.1		WP_004654062.1		WP_004671503.1			WP_004696052.1	WP_004702747.1			WP_004731636.1					WP_004792907.1		WP_004807877.1	WP_004815337.1		WP_004861788.1
OG1744
OG1745																			WP_017396472.1
OG1746												WP_004645501.1								WP_017398100.1							WP_004661542.1		WP_004677924.1	WP_004681022.1			WP_004709818.1				WP_004758276.1	WP_004759729.1	WP_004784290.1		WP_004798767.1
OG1747		WP_000917364.1	WP_004930686.1				YP_004994646.1		WP_000917355.1					WP_000917355.1	WP_000917348.1			WP_017391620.1				WP_009387760.1	WP_002120551.1		WP_004648398.1
OG1748
OG1749*	WP_001011955.1	WP_001011955.1	WP_004922494.1	WP_001011955.1	WP_001011959.1	WP_001011955.1	YP_004994298.1	WP_010115123.1	WP_001011955.1	WP_005400347.1	WP_007480962.1	WP_004645875.1	WP_008307464.1	WP_001011955.1	WP_001011955.1	WP_005018687.1	WP_019457079.1	WP_003653461.1	WP_008941870.1	WP_017398080.1	WP_019385119.1	WP_009393750.1	WP_017481285.1	WP_003653461.1	WP_004651044.1	WP_004655432.1	WP_004663743.1	WP_004669867.1	WP_004675081.1	WP_004682948.1	WP_004695399.1	WP_004703492.1	WP_002050422.1	WP_004722824.1	WP_004732067.1	WP_004750673.1	WP_004757287.1	WP_004761902.1	WP_004785070.1	WP_004794312.1	WP_004799812.1	WP_004804782.1	WP_004814699.1	WP_004819337.1	WP_004867101.1	WP_004881314.1	WP_004814699.1	WP_004901915.1	WP_004914279.1
OG1750
OG1751								WP_010111221.1
OG1752																																																	WP_004910179.1
OG1753	WP_000857095.1	WP_000857095.1	WP_004922005.1	WP_000857095.1	WP_000857095.1	WP_000857095.1	YP_004994442.1	WP_010116259.1	WP_000857095.1	WP_005400144.1	WP_007481276.1			WP_000857095.1	WP_000857095.1	WP_005406646.1	WP_004703256.1	WP_003653208.1	WP_008940866.1	WP_016804426.1	WP_019384989.1	WP_009390540.1	WP_005803108.1	WP_004641676.1	WP_004651069.1	WP_004655105.1	WP_004663405.1	WP_004670182.1			WP_004694836.1	WP_004703256.1	WP_004710206.1	WP_004722804.1		WP_004753924.1			WP_004783218.1	WP_004794097.1		WP_004805230.1		WP_004819350.1	WP_035373836.1	WP_004881017.1		WP_004903196.1	WP_004913858.1
OG1754						WP_020752474.1
OG1755
OG1756											WP_007483342.1					WP_005406493.1					WP_019384400.1																		WP_004779915.1							WP_004879398.1
OG1757*	WP_000868422.1	WP_000868422.1	WP_004923679.1	WP_000868422.1	WP_000868422.1	WP_000868422.1	YP_004996941.1	WP_010113032.1	WP_000868422.1	WP_010327660.1	WP_007480752.1	WP_004644936.1	WP_008303225.1	WP_000868422.1	WP_000868422.1	WP_005407130.1	WP_019457885.1	WP_017390943.1	WP_008941133.1	WP_002051704.1	WP_019385528.1	WP_009392019.1	WP_017400508.1	WP_004639751.1	WP_004650616.1	WP_004657396.1	WP_004660111.1	WP_004673237.1	WP_035328541.1	WP_004769930.1	WP_004691531.1	WP_004705162.1	WP_004711640.1	WP_004725395.1	WP_004732466.1	WP_004754575.1	WP_004769930.1	WP_034432349.1	WP_004787161.1	WP_004789843.1	WP_004769930.1	WP_004803881.1	WP_004810035.1	WP_004816639.1	WP_004869873.1	WP_004877858.1	WP_004896292.1	WP_004898977.1	WP_004909661.1
OG1758																									WP_004648712.1																					WP_004880169.1
OG1759	WP_000476845.1				WP_000476843.1							WP_004647193.1	WP_008305852.1			WP_005407127.1										WP_004657030.1									WP_004729080.1				WP_004781420.1			WP_004803475.1	WP_004813872.1		WP_004870124.1		WP_004890898.1
OG1760
OG1761				WP_079261367.1																			WP_015056392.1
OG1762*	WP_002017216.1	WP_000193744.1	WP_004921630.1	WP_000193744.1	WP_000193744.1	WP_002017216.1	YP_004994547.1	WP_010116543.1	WP_000193744.1	WP_010326267.1	WP_004880692.1	WP_004646277.1	WP_008306008.1	WP_000193744.1	WP_000193744.1	WP_005406738.1	WP_004703097.1	WP_003653042.1		WP_016804058.1	WP_019384931.1	WP_004793971.1	WP_002117806.1	WP_004641802.1	WP_004648217.1	WP_004652696.1	WP_004663057.1	WP_004668804.1	WP_004678002.1	WP_004681145.1	WP_004694374.1	WP_004703097.1	WP_002054306.1	WP_004717379.1	WP_004730285.1	WP_004753308.1	WP_004681145.1	WP_004681145.1	WP_004783006.1	WP_004793971.1	WP_004681145.1	WP_004808486.1	WP_004810866.1	WP_004717379.1	WP_004857075.1	WP_004880692.1	WP_004810866.1	WP_004903775.1	WP_004913394.1
OG1763																																					WP_004756411.1
OG1764	WP_001289726.1	WP_001289727.1	WP_004921771.1	WP_001289727.1	WP_005132016.1	WP_001289726.1	YP_004995331.1		WP_001289744.1	WP_029575024.1				WP_001289744.1	WP_001289742.1	WP_034428605.1	WP_019459080.1	WP_026056109.1		WP_016805199.1		WP_034679032.1	WP_017481193.1	WP_004642734.1	WP_004649076.1							WP_004701789.1	WP_004708904.1	WP_004717557.1		WP_004751643.1				WP_004792518.1			WP_004812185.1	WP_004823425.1	WP_004858965.1			WP_004900652.1
OG1765*	WP_000047932.1	WP_000047940.1	WP_004927289.1	WP_000047940.1	WP_000047943.1	WP_000047932.1	YP_004995803.1	WP_029574581.1	WP_000047940.1	WP_029575037.1	WP_034604637.1	WP_004645433.1	WP_034592312.1	WP_000047940.1	WP_000047940.1	WP_005019953.1	WP_004701062.1	WP_017392161.1	WP_004639407.1	WP_002053671.1	WP_026094065.1	WP_009390145.1	WP_017480913.1	WP_004643195.1	WP_004648802.1	WP_004653004.1	WP_004661491.1	WP_004671556.1	WP_004677753.1	WP_004680908.1	WP_004696926.1	WP_004701062.1	WP_004708232.1	WP_004719531.1	WP_004278822.1	WP_004752386.1	WP_004680908.1	WP_004759918.1	WP_004783924.1	WP_004791700.1	WP_004680908.1	WP_004807933.1	WP_004815659.1	WP_004822283.1	WP_004866080.1	WP_004878771.1	WP_004892868.1	WP_004901393.1	WP_004911981.1
OG1766			WP_004925025.1															WP_017390306.1						WP_004642237.1
OG1767																WP_005015494.1				WP_016804598.1			WP_005804778.1
OG1768																									WP_004648550.1																								WP_004915132.1
OG1769	WP_000868064.1		WP_011182634.1	WP_000868053.1	WP_000868065.1	WP_000868064.1	YP_004996380.1	WP_010113188.1	WP_000868066.1	WP_010326281.1	WP_007481742.1			WP_000868066.1	WP_000868045.1		WP_019456545.1	WP_017391188.1	WP_004638303.1	WP_017398130.1	WP_019383912.1	WP_009392201.1	WP_002115524.1	WP_004643847.1	WP_004651327.1	WP_004652023.1	WP_004663366.1	WP_004670324.1	WP_035327762.1	WP_010589163.1	WP_004694343.1	WP_004699650.1	WP_004707364.1	WP_004722455.1			WP_010589163.1	WP_034432394.1		WP_004790483.1	WP_034431037.1	WP_004801478.1		WP_004819658.1	WP_004863809.1	WP_004878347.1			WP_004912728.1
OG1770											WP_007481040.1		WP_005223032.1								WP_019385090.1						WP_004663678.1	WP_004669905.1	WP_004675054.1										WP_004785001.1		WP_081399086.1		WP_004814758.1		WP_004857269.1	WP_004881243.1	WP_004891774.1
OG1771	WP_001092382.1	WP_001092394.1	WP_026056866.1	WP_001092394.1	WP_001092394.1	WP_001092394.1	YP_004997296.1		WP_001092387.1		WP_007478306.1	WP_004646943.1		WP_001092387.1	WP_001092389.1	WP_005407367.1	WP_019457964.1	WP_017391547.1	WP_005085784.1	WP_016803523.1	WP_019385297.1	WP_009387407.1	WP_017482328.1	WP_004640469.1	WP_004649326.1	WP_004656605.1		WP_004668018.1				WP_004705991.1	WP_004711111.1	WP_004720376.1	WP_004280287.1					WP_004795367.1		WP_004801896.1		WP_004821585.1	WP_004858448.1	WP_004882063.1
OG1772			WP_004925338.1								WP_007479991.1				WP_000927321.1		WP_019457395.1	WP_080028222.1		WP_017398144.1				WP_080632165.1		WP_004652735.1	WP_004663022.1						WP_017398144.1	WP_004726565.1								WP_004808428.1				WP_004880649.1
OG1773			WP_004925849.1
OG1774*	WP_000952789.1	WP_000952789.1	WP_004925715.1	WP_000952789.1	WP_000952789.1	WP_000952789.1	YP_004995665.1	WP_010114540.1	WP_000952789.1	WP_010326955.1	WP_004879773.1	WP_004646781.1	WP_004812768.1	WP_000952789.1	WP_000952789.1	WP_005405526.1	WP_019458773.1	WP_003652088.1	WP_005080536.1	WP_002050663.1	WP_019384521.1	WP_009392685.1	WP_005069011.1	WP_003652088.1	WP_004651806.1	WP_004653748.1	WP_004662289.1	WP_004671305.1	WP_004677315.1	WP_004682066.1	WP_004696682.1	WP_004701302.1	WP_002050663.1	WP_004720759.1	WP_004646781.1	WP_004752247.1	WP_004682066.1	WP_004761142.1	WP_004786022.1	WP_004791974.1	WP_004677315.1	WP_004806770.1	WP_004812768.1	WP_004821288.1	WP_004860573.1	WP_004879773.1	WP_004812768.1	WP_004905011.1	WP_004911347.1
OG1775	WP_000967572.1	WP_000967566.1	WP_004920213.1	WP_000967566.1	WP_000967563.1	WP_000967572.1	YP_004997605.1	WP_010114368.1	WP_000967584.1	WP_010325849.1	WP_007478977.1	WP_004647389.1	WP_004813307.1	WP_000967584.1	WP_000967577.1		WP_081400366.1	WP_017391326.1	WP_008942312.1	WP_080593597.1	WP_019385739.1	WP_081400205.1	WP_080612980.1	WP_004640996.1	WP_004649894.1	WP_004656030.1	WP_004659100.1	WP_004668533.1	WP_004674556.1	WP_004680565.1	WP_004692525.1	WP_081401247.1	WP_079377137.1	WP_004718077.1	WP_004729472.1	WP_004754315.1	WP_004756184.1	WP_004762179.1	WP_004781860.1	WP_081399705.1	WP_004800174.1	WP_004802501.1	WP_004813307.1	WP_004818797.1		WP_004876670.1	WP_004890328.1	WP_004899282.1	WP_004916589.1
OG1776	WP_000063779.1	WP_000063780.1	WP_004921999.1	WP_000063780.1	WP_000063781.1	WP_000063779.1	YP_004996381.1	WP_010115765.1	WP_000063780.1	WP_004984334.1	WP_007481743.1	WP_004646148.1	WP_008305563.1	WP_000063780.1	WP_000063780.1	WP_005406697.1	WP_019456546.1	WP_017391187.1	WP_005081717.1	WP_004885534.1	WP_019383911.1	WP_009392181.1	WP_017480494.1	WP_035361062.1	WP_004651070.1	WP_004652021.1	WP_004663369.1	WP_004670320.1	WP_004674902.1	WP_004681481.1	WP_004694833.1	WP_004699649.1	WP_004707363.1	WP_004723625.1	WP_004730545.1	WP_034426036.1	WP_004681481.1	WP_004760975.1	WP_004783217.1	WP_004790482.1	WP_004760975.1	WP_004801481.1	WP_004811098.1	WP_004817514.1	WP_004862903.1	WP_004878344.1	WP_004893343.1	WP_004903197.1	WP_004912734.1
OG1777
OG1778
OG1779
OG1780					WP_001038286.1																					WP_004654166.1
OG1781												WP_004646950.1	WP_008307302.1													WP_004652940.1									WP_004730950.1				WP_004785724.1
OG1782*	WP_001186635.1	WP_001186635.1	WP_004930540.1	WP_001186635.1	WP_001186635.1	WP_001186635.1	YP_004997344.1	WP_010117192.1	WP_001186635.1	WP_004684423.1	WP_004881993.1	WP_004644861.1	WP_004814250.1	WP_001186635.1	WP_001186635.1	WP_005017281.1	WP_004705937.1	WP_005037448.1	WP_004637486.1	WP_002054271.1	WP_004881993.1	WP_005037448.1	WP_002114049.1	WP_004640548.1	WP_004649566.1	WP_004656522.1	WP_004665204.1	WP_004668110.1	WP_004674081.1	WP_004656522.1	WP_004684423.1	WP_004705937.1	WP_002054271.1	WP_004723422.1	WP_004644861.1	WP_004750046.1	WP_004656522.1	WP_004758561.1	WP_004780707.1	WP_004795293.1	WP_004656522.1	WP_004801981.1	WP_004814250.1	WP_004723422.1	WP_004858256.1	WP_004881993.1	WP_004895295.1	WP_004902728.1	WP_004777723.1
OG1783*	WP_000207467.1	WP_000207467.1	WP_004920057.1	WP_000207467.1	WP_000207467.1	WP_000207467.1	YP_004997661.1	WP_010115282.1	WP_000207467.1	WP_004692421.1	WP_007479637.1	WP_004278405.1	WP_008302017.1	WP_000207467.1	WP_000207468.1	WP_005016550.1	WP_004883333.1	WP_016139315.1	WP_008941238.1	WP_002053445.1	WP_019385385.1	WP_009390864.1	WP_017482029.1	WP_004641080.1	WP_004649776.1	WP_004657827.1	WP_004660453.1	WP_004672888.1	WP_004678492.1	WP_004683216.1	WP_004692421.1	WP_004698789.1	WP_002053445.1	WP_004726542.1	WP_004278405.1	WP_004753828.1	WP_004757135.1	WP_004760703.1	WP_004781991.1	WP_004794749.1	WP_004797356.1	WP_004657827.1	WP_004813196.1	WP_004726542.1	WP_004855017.1	WP_004877511.1	WP_004813196.1	WP_004903272.1	WP_004909213.1
OG1784	WP_000883665.1	WP_000883676.1		WP_000883676.1	WP_000883685.1	WP_000883665.1		WP_010116573.1	WP_000883670.1		WP_007483356.1			WP_000883671.1	WP_000883674.1				WP_008941456.1		WP_019384393.1					WP_004653359.1	WP_004662051.1	WP_004670997.1						WP_004726821.1			WP_004758102.1		WP_004781126.1		WP_004758102.1	WP_004807322.1	WP_004814635.1			WP_004879374.1
OG1785								WP_010116920.1																										WP_004723490.1										WP_004823646.1
OG1786								WP_010116409.1			WP_007480626.1								WP_017396704.1		WP_019385464.1					WP_004654951.1	WP_004660263.1							WP_004721782.1								WP_004805331.1		WP_004820250.1	WP_004858231.1	WP_004877721.1
OG1787
OG1788	WP_000220487.1	WP_000220505.1	WP_004926572.1	WP_000220505.1			YP_004995001.1		WP_000220490.1		WP_007484084.1	WP_004646964.1	WP_005222167.1	WP_000220490.1	WP_000220493.1	WP_005405803.1		WP_017390414.1		WP_016805024.1					WP_004651156.1									WP_004721462.1	WP_004730970.1				WP_004785707.1					WP_004820530.1
OG1789
OG1790																								WP_004641422.1																					WP_051069895.1
OG1791																																								WP_004792331.1				WP_004822874.1
OG1792	WP_001269054.1	WP_001269058.1	WP_004927398.1	WP_001269058.1	WP_001269055.1	WP_001269054.1	YP_004995855.1	WP_010115555.1	WP_001269055.1	WP_010326874.1	WP_004879686.1	WP_016807258.1		WP_001269055.1	WP_001269055.1	WP_005406368.1	WP_004791594.1	WP_017392118.1	WP_017396620.1	WP_016804418.1	WP_019384552.1	WP_009391887.1	WP_002119354.1	WP_004643247.1	WP_004651647.1	WP_004654339.1	WP_004660991.1		WP_004674432.1	WP_004680687.1	WP_004696782.1	WP_004700957.1	WP_002049023.1	WP_004719517.1	WP_004728809.1	WP_004751972.1	WP_004756276.1	WP_004762262.1	WP_004779936.1	WP_004791594.1	WP_004800258.1	WP_004806078.1	WP_004779936.1	WP_004719517.1	WP_004866281.1	WP_004879686.1		WP_004901443.1	WP_004911212.1
OG1793																WP_005406085.1
OG1794	WP_000886870.1	WP_000886877.1		WP_000886877.1	WP_000886880.1	WP_000886870.1	YP_004995662.1		WP_000886874.1		WP_004879768.1			WP_000886874.1	WP_000886875.1		WP_019458775.1	WP_017392254.1		WP_017398332.1	WP_019384524.1	WP_009392692.1	WP_017480988.1	WP_004643054.1		WP_004653742.1	WP_004662283.1	WP_004671301.1	WP_004677320.1			WP_004701304.1	WP_004708498.1				WP_004758000.1	WP_004761138.1		WP_004791980.1	WP_004799111.1	WP_004806779.1				WP_004879768.1			WP_004911339.1
OG1795																	WP_019457474.1			WP_017398102.1				WP_035360748.1									WP_004711946.1									WP_004803934.1
OG1796											WP_005091405.1				WP_000945692.1				WP_005091405.1								WP_004658650.1		WP_004679337.1					WP_004726737.1												WP_004880415.1
OG1797							YP_004996883.1																		WP_004650551.1															WP_081399446.1
OG1798	WP_000152964.1	WP_000152982.1	WP_004921916.1	WP_000152982.1	WP_000152986.1	WP_000152964.1	YP_004995509.1	WP_010114170.1							WP_000152985.1		WP_019456760.1	WP_017390795.1		WP_016804948.1		WP_009387300.1	WP_017481105.1	WP_004642866.1		WP_004655502.1	WP_004663790.1					WP_004701500.1	WP_004708680.1	WP_004722704.1						WP_004792236.1		WP_004804711.1		WP_004819428.1		WP_004881377.1
OG1799
OG1800	WP_000415125.1	WP_000415133.1	WP_004924170.1	WP_000415133.1	WP_000415133.1	WP_000415125.1	YP_004996782.1	WP_010112128.1	WP_000415133.1	WP_010327591.1	WP_007480401.1	WP_004645062.1		WP_000415133.1	WP_000415123.1	WP_005407281.1	WP_019457782.1	WP_017390205.1	WP_005086827.1	WP_016804181.1	WP_019385423.1	WP_009388042.1	WP_002116796.1	WP_004639511.1	WP_004650462.1	WP_004657704.1	WP_004660376.1	WP_004672977.1	WP_004678565.1	WP_004683262.1	WP_004691288.1	WP_004705389.1	WP_004711820.1	WP_004725729.1	WP_004732270.1	WP_004754209.1	WP_004683262.1	WP_004760657.1	WP_004786884.1	WP_004789605.1	WP_004797514.1	WP_004804131.1	WP_004809775.1	WP_004725729.1	WP_004869491.1	WP_004877609.1	WP_004809775.1	WP_004899370.1	WP_004909331.1
OG1801																																											WP_051064888.1
OG1802							YP_004996337.1				WP_007481578.1						WP_019457316.1		WP_008941732.1		WP_019383997.1		WP_005073055.1			WP_004654685.1		WP_004668967.1				WP_004699794.1								WP_004790571.1		WP_004805573.1				WP_004878435.1			WP_004913689.1
OG1803								WP_010115326.1																										WP_004721945.1										WP_004820094.1	WP_004859095.1
OG1804								WP_010116853.1				WP_004645328.1	WP_008304618.1		WP_000933902.1																			WP_004724999.1
OG1805														WP_001217963.1	WP_001217963.1
OG1806																			WP_008941989.1										WP_004679650.1	WP_004682118.1							WP_004757875.1
OG1807		WP_001985633.1		WP_001985633.1	WP_015451372.1	WP_000945958.1	YP_004997395.1		WP_002012685.1					WP_002012685.1			WP_019456993.1			WP_016803670.1		WP_009392254.1	WP_017481903.1	WP_004640628.1		WP_004654971.1						WP_004699280.1	WP_004710974.1	WP_004717602.1						WP_004795200.1		WP_004805308.1		WP_004823444.1					WP_004910143.1
OG1808												WP_080591869.1																WP_004671650.1							WP_004647791.1
OG1809																												WP_034595387.1
OG1810*	WP_001279274.1	WP_001279275.1	WP_004924560.1	WP_001279275.1	WP_001279275.1	WP_001279274.1	YP_004997782.1	WP_010117252.1	WP_001279276.1	WP_004692262.1	WP_004881799.1	WP_004647531.1	WP_004889882.1	WP_001279276.1	WP_001279273.1	WP_005405781.1	WP_004698565.1	WP_017388337.1	WP_004637977.1	WP_002054555.1	WP_004881799.1	WP_009390850.1	WP_014208409.1	WP_003655061.1	WP_004649741.1	WP_004655635.1	WP_004664230.1	WP_004672542.1	WP_004675705.1	WP_004683034.1	WP_004692262.1	WP_004698565.1	WP_002054555.1	WP_004723034.1	WP_004732937.1	WP_004753645.1	WP_004683034.1	WP_004683034.1	WP_004783558.1	WP_004794521.1	WP_004683034.1	WP_004804500.1	WP_004812994.1	WP_004819129.1	WP_004867300.1	WP_004881799.1	WP_004889882.1	WP_004903472.1	WP_004906756.1
OG1811													WP_004814181.1																														WP_004814181.1				WP_004814181.1
OG1812
OG1813
OG1814			WP_004922405.1					WP_010114195.1																										WP_004723809.1										WP_004817712.1					WP_004914173.1
OG1815																							WP_017480662.1
OG1816								WP_010111354.1
OG1817			WP_004928097.1					WP_010116170.1		WP_010326838.1		WP_004645445.1	WP_004815632.1			WP_005406583.1									WP_004648782.1						WP_004696888.1			WP_004719629.1	WP_004731467.1				WP_004783960.1			WP_004808407.1	WP_004815632.1	WP_004822208.1	WP_004865927.1		WP_004892844.1		WP_004913246.1
OG1818								WP_010117570.1			WP_007479855.1	WP_004646442.1																						WP_004724483.1								WP_004805054.1						WP_004904497.1
OG1819*	WP_000059344.1	WP_000059344.1	WP_004923637.1	WP_000059344.1	WP_000059344.1	WP_000059344.1	YP_004996964.1	WP_010112995.1	WP_000059344.1	WP_004978127.1		WP_004647324.1	WP_008305630.1	WP_000059344.1	WP_000059344.1	WP_005017988.1	WP_019458449.1	WP_003653872.1	WP_017396591.1	WP_016803769.1	WP_019385549.1	WP_009392045.1	WP_017481751.1	WP_003653872.1	WP_004650629.1	WP_004657334.1	WP_004660065.1	WP_004673284.1	WP_004678833.1	WP_004683465.1	WP_004691548.1	WP_002116671.1	WP_004711606.1	WP_004725359.1	WP_004729322.1	WP_004754606.1	WP_004756945.1	WP_004760495.1	WP_004781704.1	WP_004789882.1	WP_004756945.1	WP_004803821.1	WP_004813523.1	WP_004816606.1	WP_004869913.1	WP_004877920.1	WP_004890531.1	WP_004898956.1	WP_004909756.1
OG1820	WP_001142049.1	WP_001142047.1	WP_017385251.1	WP_001142047.1	WP_001142041.1	WP_001142049.1	YP_004996322.1	WP_010113213.1	WP_001142052.1	WP_050796978.1	WP_007481548.1	WP_016806642.1		WP_001142052.1	WP_001142049.1	WP_005406871.1	WP_019457298.1	WP_017391821.1	WP_008941743.1	WP_016803994.1	WP_019384012.1	WP_034679102.1	WP_017480542.1	WP_004643782.1	WP_004648310.1	WP_004654654.1	WP_034601123.1	WP_034595382.1	WP_004676787.1	WP_004777299.1	WP_017397044.1	WP_004699836.1	WP_004707447.1	WP_004724372.1	WP_004733129.1		WP_034422837.1	WP_004761650.1		WP_004790610.1	WP_004799540.1	WP_004805612.1		WP_004822614.1	WP_004861708.1	WP_004878452.1			WP_004913653.1
OG1821																																				WP_004752110.1												WP_004901609.1
OG1822																																		WP_004720965.1			WP_034423182.1	WP_004761452.1			WP_004799350.1			WP_004821126.1
OG1823	WP_000831627.1		WP_004925372.1				YP_004994461.1								WP_085944037.1			WP_080593049.1	WP_017396727.1				WP_079377674.1	WP_080632149.1		WP_004653518.1		WP_004671167.1						WP_004721326.1										WP_004820662.1	WP_004867624.1
OG1824
OG1825															WP_001196866.1
OG1826			WP_004921965.1
OG1827	WP_000421600.1	WP_000421600.1		WP_000421600.1	WP_000421604.1	WP_000421600.1	YP_004997142.1		WP_000421600.1		WP_004880255.1			WP_000421600.1	WP_000421600.1		WP_019458589.1	WP_003654215.1	WP_005089962.1	WP_004704779.1	WP_019384745.1	WP_009391433.1	WP_000421598.1	WP_003654215.1	WP_004651118.1	WP_004654206.1	WP_004662693.1	WP_004671734.1				WP_004704779.1	WP_004711374.1	WP_004721800.1						WP_004790166.1		WP_004806245.1		WP_004820231.1		WP_004880255.1			WP_004915004.1
OG1828																			WP_017396440.1							WP_004657791.1			WP_004678535.1								WP_004757112.1				WP_004797338.1	WP_004804190.1
OG1829			WP_004923399.1
OG1830																												WP_004673314.1
OG1831	WP_000119795.1	WP_000119795.1	WP_004924941.1	WP_000119795.1	WP_000119795.1	WP_000119795.1	YP_004995187.1	WP_010111719.1	WP_000119795.1	WP_010326794.1	WP_007482368.1			WP_000119795.1	WP_000119796.1	WP_005025803.1	WP_019458968.1	WP_017390545.1	WP_005080988.1	WP_004709158.1	WP_004879185.1	WP_009387107.1	WP_017482288.1	WP_004642598.1		WP_004653133.1	WP_004662455.1	WP_004670819.1			WP_004696990.1	WP_004702046.1	WP_004709158.1	WP_004719871.1		WP_004751510.1				WP_004792784.1		WP_004807691.1		WP_004821913.1	WP_004865995.1	WP_004879185.1		WP_004900476.1	WP_004915405.1
OG1832
OG1833																																		WP_035372269.1											WP_035373872.1
OG1834								WP_010113979.1																		WP_004653198.1								WP_004724761.1		WP_004751653.1						WP_004807578.1		WP_004822914.1	WP_004856793.1		WP_004890147.1	WP_004900666.1
OG1835	WP_001149481.1	WP_001149484.1	WP_004927457.1	WP_001149484.1	WP_001149476.1	WP_001149481.1	YP_004995166.1	WP_010111442.1	WP_001149471.1	WP_010326937.1	WP_007482412.1	WP_004645508.1	WP_004815503.1	WP_001149471.1	WP_001149470.1	WP_005406504.1	WP_019458953.1	WP_017390533.1	WP_008941516.1	WP_016805411.1	WP_019384292.1	WP_009388625.1	WP_017482299.1	WP_004642581.1	WP_004651628.1	WP_004653095.1	WP_004661809.1	WP_004670771.1	WP_004677267.1	WP_004682102.1	WP_004696726.1	WP_004702081.1	WP_004709182.1	WP_004719453.1	WP_004731509.1	WP_004752763.1	WP_004757980.1	WP_004761171.1	WP_004784064.1	WP_004792813.1	WP_004769363.1	WP_004807779.1	WP_004815503.1	WP_004822354.1	WP_004866189.1	WP_004879129.1	WP_004892700.1	WP_004901214.1	WP_004915350.1
OG1836
OG1837			WP_004925134.1								WP_004658516.1										WP_026094007.1	WP_004658516.1				WP_001089493.1	WP_004658516.1							WP_004658516.1				WP_001089493.1
OG1838		WP_000273035.1																																		WP_004752947.1								WP_004818182.1
OG1839*	WP_000218539.1	WP_000218543.1	WP_004923700.1	WP_000218541.1	WP_000218540.1	WP_000218539.1	YP_004996935.1	WP_010113046.1	WP_000218532.1	WP_005401359.1	WP_007480745.1	WP_004644944.1		WP_000218532.1	WP_000218545.1	WP_005407219.1	WP_019457881.1	WP_017390945.1	WP_004641336.1	WP_016803757.1	WP_019385523.1	WP_009391973.1	WP_017481737.1	WP_004639741.1	WP_004650609.1	WP_004657406.1	WP_004660124.1	WP_004673224.1	WP_004678789.1	WP_004683421.1	WP_004691504.1	WP_004705174.1	WP_004711648.1	WP_035371648.1	WP_004732459.1	WP_004754564.1	WP_004756981.1	WP_004760517.1	WP_004787142.1	WP_004789832.1	WP_004797689.1	WP_004803894.1	WP_004810022.1	WP_035370565.1	WP_004869857.1	WP_004877844.1	WP_004896282.1	WP_004898992.1	WP_004909644.1
OG1840																					WP_019384624.1
OG1841											WP_007481606.1								WP_008941722.1																										WP_004854806.1
OG1842
OG1843*	WP_000670577.1	WP_000670578.1	WP_011182263.1	WP_000670578.1	WP_000670572.1	WP_002000697.1	YP_004996008.1	WP_010110921.1	WP_000670572.1	WP_010327092.1	WP_007480036.1	WP_016806837.1	WP_008306538.1	WP_000670572.1	WP_085944101.1	WP_005405507.1	WP_081400300.1	WP_080593062.1	WP_005084702.1	WP_079377849.1	WP_004880605.1	WP_009389991.1	WP_080612830.1	WP_080632212.1	WP_099049319.1	WP_032812400.1	WP_004662965.1	WP_004671960.1	WP_004677041.1	WP_004682445.1	WP_004696280.1	WP_077163076.1	WP_080631601.1	WP_004720976.1	WP_051064737.1	WP_004751590.1	WP_004757781.1	WP_004761461.1	WP_004782436.1	WP_081399488.1	WP_004799353.1	WP_032865057.1	WP_034424499.1	WP_004720976.1	WP_004866350.1	WP_004880605.1	WP_004894194.1	WP_004900565.1	WP_004913205.1
OG1844																								WP_004640372.1		WP_004656721.1										WP_004750912.1
OG1845										WP_010326316.1		WP_004646187.1																			WP_004694257.1
OG1846																										WP_004652747.1
OG1847																																													WP_004861872.1
OG1848
OG1849
OG1850	WP_000768256.1	WP_000768265.1	WP_004922232.1	WP_000768265.1	WP_000768260.1	WP_000768270.1	YP_004996493.1	WP_010116902.1	WP_000768266.1		WP_004877086.1			WP_000768266.1	WP_000768267.1	WP_005406916.1		WP_005036388.1	WP_008941635.1	WP_016803909.1	WP_019383823.1	WP_009389346.1	WP_017482123.1	WP_003655340.1		WP_004652297.1	WP_004664575.1	WP_004669341.1	WP_004678192.1	WP_004681604.1	WP_004694648.1	WP_004705816.1	WP_004712137.1	WP_004722636.1					WP_004783080.1	WP_004789322.1		WP_004803002.1	WP_004810962.1	WP_004819486.1	WP_004856993.1	WP_004877086.1	WP_004893390.1		WP_004908626.1
OG1851								WP_010114732.1		WP_010326752.1	WP_007482299.1	WP_004646804.1	WP_005221861.1						WP_008941493.1		WP_019384354.1				WP_004648980.1	WP_004653226.1	WP_004661968.1	WP_004670885.1	WP_004679745.1		WP_004693028.1			WP_004719783.1	WP_004646804.1			WP_004679745.1	WP_004785962.1		WP_004799319.1	WP_004807538.1	WP_004809202.1	WP_004821981.1		WP_004879274.1	WP_004894571.1
OG1852																																				WP_004749545.1									WP_004865489.1			WP_004898069.1
OG1853														WP_001289700.1
OG1854
OG1855	WP_000084042.1	WP_000084042.1	WP_004921442.1	WP_000084042.1	WP_000084042.1	WP_000084042.1	YP_004994604.1		WP_002012216.1	WP_010326356.1	WP_007483574.1	WP_004646366.1	WP_008306323.1	WP_002012216.1	WP_002011229.1		WP_025465205.1	WP_017391655.1	WP_008940948.1	WP_016804696.1	WP_019384969.1	WP_009390365.1	WP_002117626.1	WP_004641866.1	WP_004651404.1	WP_004652629.1	WP_004663144.1	WP_004670504.1	WP_035328386.1	WP_010589246.1	WP_004694045.1	WP_004702988.1	WP_004709982.1	WP_004722048.1	WP_004279528.1	WP_004753465.1	WP_010589246.1	WP_034432181.1	WP_004782856.1	WP_004793900.1	WP_034431196.1	WP_004808574.1	WP_034424132.1	WP_004819985.1	WP_004863834.1	WP_004880804.1	WP_004893655.1	WP_004903628.1	WP_004912389.1
OG1856	WP_001191140.1	WP_001191140.1		WP_001191140.1	WP_001191140.1	WP_001191140.1	YP_004996867.1	WP_010112569.1	WP_001191140.1		WP_007483191.1			WP_001191140.1	WP_001191140.1	WP_005406671.1	WP_019457831.1	WP_005038383.1	WP_004638274.1	WP_016803876.1	WP_019384580.1	WP_009391945.1	WP_017481699.1	WP_004639631.1		WP_004654795.1	WP_004660989.1	WP_004670281.1				WP_004705280.1	WP_004711738.1			WP_004753457.1				WP_004789730.1		WP_004805495.1				WP_004879598.1		WP_004903641.1	WP_004913820.1
OG1857																																														WP_004878967.1
OG1858												WP_004647470.1																								WP_004751241.1												WP_004900216.1
OG1859						WP_000192314.1								WP_000192314.1	WP_000192314.1
OG1860																										WP_004654140.1																WP_004806295.1			WP_004866659.1
OG1861	WP_000042092.1	WP_000042089.1			WP_000042090.1		YP_004994638.1							WP_000042092.1	WP_000138945.1		WP_081400376.1	WP_080028212.1		WP_080593615.1		WP_009387744.1	WP_002120510.1	WP_080632160.1	WP_004648117.1	WP_004652807.1					WP_004694749.1		WP_002156846.1							WP_081399667.1		WP_004808289.1
OG1862
OG1863	WP_000893677.1	WP_000893677.1	WP_004928462.1	WP_000893677.1	WP_000893696.1	WP_000893683.1	YP_004996120.1		WP_000893691.1					WP_000893691.1	WP_000893699.1		WP_019457757.1	WP_017391923.1		WP_016804155.1			WP_017480711.1	WP_004643534.1								WP_004700209.1	WP_004707703.1							WP_004790941.1
OG1864
OG1865								WP_010113112.1					WP_008303693.1					WP_017390834.1			WP_019383880.1						WP_004664496.1							WP_004722555.1	WP_004731707.1								WP_004815145.1	WP_004819558.1		WP_004876987.1	WP_004815145.1
OG1866																										WP_004653392.1
OG1867*	WP_000209084.1	WP_000209090.1	WP_011182014.1	WP_000209090.1	WP_000209079.1	WP_000209084.1	YP_004997452.1	WP_010115025.1	WP_000209088.1	WP_010325729.1	WP_007480172.1	WP_004278621.1	WP_004813574.1	WP_000209088.1	WP_000209085.1	WP_005405839.1	WP_019457030.1	WP_017391174.1	WP_008942270.1	WP_016805436.1	WP_019385845.1	WP_009392263.1	WP_017481934.1	WP_004640734.1	WP_004650659.1	WP_004656298.1	WP_004659363.1	WP_004668257.1	WP_004674336.1	WP_004680740.1	WP_004692777.1	WP_004699180.1	WP_004710886.1	WP_004718493.1	WP_004729304.1	WP_004749889.1	WP_004680740.1	WP_004762324.1	WP_004781662.1	WP_004795107.1	WP_004800308.1	WP_004802220.1	WP_004813574.1	WP_004818504.1	WP_004868055.1	WP_004876406.1	WP_004813574.1	WP_004902498.1	WP_004916948.1
OG1868												WP_004646756.1	WP_008305250.1												WP_004651774.1										WP_004279831.1				WP_004786080.1				WP_004812719.1				WP_004894475.1
OG1869*	WP_000089273.1	WP_000089273.1	WP_004925683.1	WP_000089273.1	WP_000089273.1	WP_000089273.1	YP_004995731.1	WP_010111455.1	WP_000089273.1	WP_010326992.1	WP_007482233.1	WP_004646710.1	WP_004812644.1	WP_000089273.1	WP_000089273.1	WP_005405448.1	WP_004701189.1	WP_017392217.1	WP_004638982.1	WP_004708399.1	WP_007482233.1	WP_034678061.1	WP_002115702.1	WP_003652190.1	WP_004651720.1	WP_004653303.1	WP_004662022.1	WP_004670959.1	WP_004677626.1	WP_004680836.1	WP_004696552.1	WP_004701189.1	WP_004708399.1	WP_004719719.1	WP_004279889.1	WP_004751907.1	WP_004680836.1	WP_004759992.1	WP_004786175.1	WP_004791845.1	WP_004776945.1	WP_004807425.1	WP_004812644.1	WP_004822147.1	WP_004865875.1	WP_004879331.1	WP_004894395.1	WP_004904900.1	WP_004915619.1
OG1870
OG1871
OG1872																				WP_016803814.1							WP_004663002.1							WP_004717793.1					WP_004782056.1					WP_004818973.1
OG1873
OG1874	WP_000078456.1					WP_000078456.1
OG1875									WP_000945693.1					WP_000945693.1						WP_000945698.1		WP_000945693.1										WP_004698664.1								WP_004794612.1
OG1876						WP_001120888.1								WP_001120888.1	WP_001120888.1																											WP_001120888.1
OG1877																									WP_004649097.1		WP_004661321.1	WP_004670597.1	WP_004676956.1	WP_004682608.1				WP_004719780.1			WP_004682608.1	WP_004761543.1			WP_004799427.1	WP_004805948.1		WP_004821982.1
OG1878	WP_000209662.1																																WP_000209679.1										WP_004812521.1
OG1879*	WP_001194207.1	WP_001194201.1	WP_004924487.1	WP_001194201.1	WP_001194201.1	WP_001194207.1	YP_004997758.1	WP_010113780.1	WP_001194201.1	WP_010325931.1	WP_007479514.1	WP_004647477.1	WP_008303415.1	WP_001194201.1	WP_001194201.1	WP_005405861.1	WP_019458133.1	WP_017391240.1	WP_004637952.1	WP_016804449.1	WP_019385181.1	WP_009390756.1	WP_017482385.1	WP_003655021.1	WP_004649826.1	WP_004655686.1	WP_004664186.1	WP_004672501.1	WP_004678326.1	WP_004681706.1	WP_004692305.1	WP_004698606.1	WP_004710567.1	WP_004725923.1	WP_004733030.1	WP_004753695.1	WP_004681706.1	WP_004760824.1	WP_004782125.1	WP_004794561.1	WP_004798271.1	WP_004804460.1	WP_004813086.1	WP_004817018.1	WP_004854837.1	WP_004881765.1	WP_004889977.1	WP_004903431.1	WP_004906699.1
OG1880																									WP_004649065.1
OG1881																WP_005407472.1																			WP_004733337.1														WP_004913266.1
OG1882*	WP_001218060.1	WP_001218074.1	WP_004919858.1	WP_001218074.1	WP_001218065.1	WP_001218060.1	YP_004996622.1	WP_010112636.1	WP_001218062.1	WP_010327502.1	WP_034605093.1	WP_004647494.1	WP_008303466.1	WP_001218062.1	WP_001218071.1	WP_005405900.1	WP_019457487.1	WP_017392430.1	WP_034437615.1	WP_004711967.1	WP_019383720.1	WP_009389435.1	WP_017482202.1	WP_004638882.1	WP_004650179.1	WP_004652450.1	WP_004664812.1	WP_004669563.1	WP_004675561.1	WP_004683129.1	WP_004697736.1	WP_004705682.1	WP_004711967.1	WP_004723106.1	WP_004733001.1	WP_004749702.1	WP_004757190.1	WP_004762056.1	WP_004782149.1	WP_004789124.1	WP_004800019.1	WP_085944196.1	WP_004813034.1	WP_004819076.1	WP_004867397.1	WP_004877305.1	WP_004889924.1	WP_004902116.1	WP_004908903.1
OG1883																		WP_017390876.1		WP_017398317.1			WP_017481042.1																	WP_004792093.1
OG1884																																		WP_004722906.1										WP_004819242.1
OG1885				WP_005116093.1		WP_002017214.1					WP_004777765.1								WP_004777765.1	WP_002017214.1											WP_004692867.1						WP_004756430.1		WP_004787347.1
OG1886	WP_000526259.1	WP_000526259.1	WP_004929361.1	WP_000526259.1	WP_000526259.1	WP_000526259.1	YP_004996409.1	WP_010113850.1	WP_000526259.1	WP_010327278.1	WP_004876920.1	WP_004646282.1		WP_000526259.1	WP_000526259.1	WP_005406943.1	WP_019457177.1	WP_004639176.1				WP_009389368.1	WP_017482084.1	WP_004639176.1		WP_004652184.1	WP_004664425.1				WP_004695584.1	WP_004705905.1	WP_002051161.1	WP_004717371.1	WP_004730274.1	WP_004753533.1			WP_004782994.1	WP_004789435.1		WP_004803187.1	WP_004810855.1	WP_004717371.1	WP_004856658.1	WP_004876920.1	WP_004893486.1	WP_004903573.1
OG1887
OG1888	WP_001066523.1	WP_001066523.1	WP_004929011.1	WP_001066523.1		WP_001066523.1	YP_004994908.1		WP_001066523.1	WP_004693079.1	WP_007481645.1		WP_008304837.1	WP_001066523.1	WP_001066523.1		WP_019457578.1	WP_005041655.1		WP_017398208.1	WP_019383968.1			WP_004642329.1	WP_004649006.1	WP_004654763.1					WP_004693079.1	WP_004702469.1	WP_002048311.1	WP_004723559.1						WP_004793199.1		WP_004805523.1	WP_004809256.1	WP_004823591.1	WP_004870324.1		WP_004894632.1
OG1889																																WP_004699726.1		WP_004722319.1								WP_004699726.1		WP_004823020.1					WP_004912818.1
OG1890
OG1891
OG1892
OG1893																													WP_004678909.1
OG1894																																													WP_004867439.1
OG1895
OG1896	WP_000005752.1	WP_000005613.1		WP_000005613.1	WP_015451547.1	WP_000005752.1	YP_004995599.1	WP_010115795.1	WP_000005753.1					WP_000005753.1	WP_000005620.1	WP_005406189.1	WP_019458826.1	WP_017391441.1		WP_016805617.1		WP_009392078.1	WP_017481032.1	WP_004642984.1		WP_004654840.1						WP_004701421.1	WP_004708592.1	WP_004721583.1						WP_004792071.1		WP_004805420.1		WP_004820426.1
OG1897	WP_001170321.1	WP_001170306.1	WP_004927276.1	WP_001170306.1	WP_001170323.1	WP_001170321.1	YP_004995798.1	WP_010117512.1	WP_001170319.1		WP_007480258.1			WP_001170319.1	WP_001170312.1		WP_019458680.1	WP_017392167.1	WP_005090111.1	WP_016804721.1	WP_019384171.1	WP_009390121.1	WP_017480916.1	WP_004643188.1	WP_004649181.1	WP_004653012.1	WP_004661501.1	WP_004671544.1				WP_004701075.1	WP_004708241.1	WP_004719541.1						WP_004791708.1		WP_004807923.1		WP_004822275.1	WP_004861633.1	WP_004878781.1			WP_004911946.1
OG1898
OG1899*	WP_001160208.1	WP_001160220.1	WP_004919823.1	WP_001160220.1	WP_001160210.1	WP_001160208.1	YP_004996610.1	WP_010112612.1	WP_001160216.1	WP_010327492.1	WP_034605074.1	WP_004647506.1	WP_008304217.1	WP_001160216.1	WP_001160204.1	WP_005407026.1	WP_019457497.1	WP_017392437.1	WP_008942355.1	WP_016804538.1	WP_019383728.1	WP_009389490.1	WP_017482193.1	WP_004638900.1	WP_004649521.1	WP_004652434.1	WP_004664795.1	WP_004669544.1	WP_004675581.1	WP_004683112.1	WP_004697761.1	WP_004705694.1	WP_004711981.1	WP_004725951.1	WP_004732975.1	WP_004749693.1	WP_004757200.1	WP_004762038.1	WP_004782170.1	WP_004789142.1	WP_004799995.1	WP_032864885.1	WP_004816105.1		WP_004867370.1	WP_017196695.1	WP_004891487.1	WP_004902100.1	WP_004908878.1
OG1900
OG1901
OG1902															WP_000627736.1			WP_017392340.1	WP_008941935.1									WP_004668586.1				WP_004703535.1												WP_004817340.1
OG1903*	WP_000738520.1	WP_000738515.1	WP_004920758.1	WP_000738516.1	WP_000738520.1	WP_000738520.1	YP_004997400.1	WP_010112907.1	WP_000738520.1	WP_010325684.1	WP_004876320.1	WP_004644905.1	WP_004810169.1	WP_000738520.1	WP_000738520.1	WP_005017177.1	WP_019456996.1	WP_017391144.1	WP_005087891.1	WP_016803675.1	WP_004876320.1	WP_034678730.1	WP_005079483.1	WP_004640636.1	WP_004650080.1	WP_004656378.1	WP_004659445.1	WP_004668186.1	WP_004674248.1	WP_004680780.1	WP_004692853.1	WP_004699276.1	WP_002048891.1	WP_004725284.1	WP_004732523.1	WP_004749946.1	WP_004756384.1	WP_004762391.1	WP_004787311.1	WP_004795189.1	WP_004800372.1	WP_004802125.1	WP_004810169.1	WP_004816553.1	WP_004868202.1	WP_004876320.1	WP_004896405.1	WP_004902594.1	WP_004917056.1
OG1904																WP_005405633.1
OG1905
OG1906																																				WP_004754712.1												WP_004898854.1
OG1907																																											WP_004815055.1
OG1908		WP_000010457.1	WP_004920762.1		WP_000010456.1		YP_004997397.1	WP_010112902.1	WP_000010459.1	WP_010325683.1		WP_004644903.1	WP_004810176.1	WP_000010459.1			WP_019456995.1	WP_017391143.1			WP_019385876.1	WP_009392292.1	WP_017481904.1	WP_004640633.1	WP_004650084.1	WP_004656381.1	WP_034600751.1	WP_004668181.1	WP_004674246.1	WP_004680782.1		WP_004699278.1	WP_004710972.1	WP_004725279.1	WP_004732527.1	WP_004749949.1		WP_004762394.1		WP_004795194.1	WP_004800374.1		WP_004810176.1	WP_004816550.1	WP_004868210.1	WP_004876314.1	WP_004896408.1	WP_004902600.1	WP_035336872.1
OG1909	WP_000063728.1	WP_000063742.1	WP_011182233.1	WP_000063742.1	WP_000063726.1	WP_000063728.1	YP_004996223.1	WP_010112766.1	WP_000063743.1	WP_029575071.1	WP_007481686.1	WP_004647262.1	WP_008305715.1	WP_000063743.1	WP_000063721.1	WP_005406203.1	WP_019457693.1	WP_017391869.1	WP_008940918.1	WP_016805077.1	WP_019383944.1	WP_009393591.1	WP_017480596.1	WP_004643625.1	WP_034696658.1	WP_004652065.1	WP_004663297.1	WP_004670402.1		WP_004681388.1	WP_004696140.1	WP_004700038.1	WP_004707598.1	WP_004717068.1	WP_004647262.1	WP_004751233.1	WP_004755864.1	WP_004758737.1	WP_004781524.1	WP_004790779.1	WP_004798523.1	WP_004801389.1	WP_004813704.1	WP_004823112.1	WP_004861533.1	WP_004878389.1	WP_004890712.1	WP_004900206.1	WP_004912605.1
OG1910								WP_010112851.1																WP_004643771.1														WP_004761416.1						WP_004822113.1
OG1911	WP_000026482.1	WP_000026486.1		WP_000026486.1	WP_000026486.1	WP_000026482.1	YP_004994713.1	WP_010110873.1	WP_000026494.1	WP_010327119.1		WP_004646583.1	WP_008306554.1	WP_000026494.1	WP_000026493.1	WP_005405614.1	WP_019458141.1	WP_017391575.1		WP_016804463.1		WP_009388444.1	WP_002121601.1	WP_004642017.1	WP_004648624.1	WP_004654084.1			WP_004677938.1		WP_004696197.1	WP_004702754.1	WP_004709830.1	WP_004721091.1	WP_004729998.1			WP_004759722.1	WP_004782497.1	WP_004793657.1	WP_004798756.1	WP_004806350.1	WP_004812304.1	WP_004820996.1	WP_004866417.1		WP_004894141.1
OG1912												WP_004646233.1	WP_008304983.1												WP_004651172.1										WP_004730361.1				WP_004783075.1				WP_004810955.1		WP_004856980.1		WP_004893396.1
OG1913*	WP_000004971.1	WP_000004974.1	WP_004922610.1	WP_000004974.1	WP_000004971.1	WP_000004971.1	YP_004996568.1	WP_010112588.1	WP_000004971.1	WP_010327438.1	WP_004877196.1	WP_004645936.1	WP_008304503.1	WP_000004971.1	WP_000004971.1	WP_005406846.1	WP_019457532.1	WP_005036258.1	WP_008941680.1	WP_002051328.1	WP_019383771.1	WP_009389671.1	WP_002116519.1	WP_003655259.1	WP_004647967.1	WP_004652379.1	WP_004664692.1	WP_004669468.1	WP_004678304.1		WP_004695164.1	WP_004705739.1	WP_002051328.1	WP_004723010.1	WP_004732143.1	WP_004753606.1			WP_004785181.1	WP_004789223.1		WP_004802886.1	WP_004814510.1	WP_004723010.1	WP_004854783.1	WP_004877196.1	WP_004814510.1	WP_004903507.1	WP_004908787.1
OG1914																																												WP_004822790.1
OG1915													WP_034591968.1																										WP_004784655.1				WP_004815051.1				WP_004892123.1
OG1916
OG1917		WP_000230490.1	WP_004926150.1	WP_000230489.1	WP_000230503.1	WP_000230510.1	YP_004996204.1			WP_010326890.1	WP_007481663.1		WP_008304743.1	WP_000230491.1	WP_000230498.1	WP_005406152.1	WP_019457705.1	WP_017391881.1	WP_005091120.1	WP_016804271.1	WP_019383956.1	WP_009393644.1	WP_017480604.1	WP_004643609.1	WP_004648679.1		WP_004663265.1	WP_004670424.1	WP_004674727.1	WP_004681372.1	WP_004696749.1	WP_004700080.1	WP_002052436.1		WP_004729914.1		WP_004755845.1	WP_004758719.1	WP_004786343.1	WP_004790827.1	WP_004798534.1		WP_004812384.1	WP_004820132.1		WP_004878405.1	WP_004894233.1	WP_004899313.1	WP_004912575.1
OG1918																																				WP_004749894.1											WP_004894696.1	WP_004902506.1
OG1919																									WP_004651543.1																	WP_004804413.1
OG1920	WP_001005337.1	WP_001005337.1	WP_026056884.1	WP_001005337.1	WP_001005337.1	WP_001005337.1	YP_004996515.1		WP_001005337.1	WP_004981107.1	WP_004877129.1	WP_004645824.1	WP_005222998.1	WP_001005337.1	WP_001005337.1	WP_005406921.1	WP_019457236.1	WP_005036356.1	WP_008941652.1	WP_002051404.1	WP_004877129.1	WP_009389459.1	WP_017482134.1	WP_004639031.1		WP_004652334.1	WP_004664622.1	WP_004669389.1	WP_004678228.1	WP_004681632.1	WP_004694456.1	WP_004705795.1	WP_002051404.1		WP_004731963.1	WP_004753576.1	WP_004681632.1	WP_004760880.1	WP_004784954.1	WP_004789302.1		WP_004802963.1	WP_004814797.1			WP_004877129.1	WP_004891827.1	WP_004903540.1	WP_004908687.1
OG1921																																				WP_004751676.1
OG1922																WP_005406130.1
OG1923
OG1924
OG1925*	WP_000796648.1	WP_000796650.1	WP_004922274.1	WP_000796650.1	WP_000796651.1	WP_000796648.1	YP_004996507.1	WP_010116003.1	WP_000796650.1	WP_010326165.1	WP_007483944.1	WP_004646216.1	WP_008305658.1	WP_000796650.1	WP_000796648.1	WP_005406966.1	WP_019457228.1	WP_017392507.1	WP_008941642.1	WP_016803904.1	WP_019383813.1	WP_009389620.1	WP_017482126.1	WP_004639051.1	WP_004648072.1	WP_004652312.1	WP_004664598.1	WP_004669368.1	WP_004678214.1	WP_004681620.1	WP_004694676.1	WP_004705806.1	WP_004712122.1	WP_004717427.1	WP_004730380.1	WP_004750881.1	WP_004756015.1	WP_004760892.1	WP_004783102.1	WP_004789312.1	WP_004798337.1	WP_004802984.1	WP_004810990.1	WP_004823340.1	WP_004857033.1	WP_004877108.1	WP_004893374.1	WP_004899748.1	WP_004908654.1
OG1926		WP_001260521.1	WP_004927952.1	WP_001260521.1	WP_001260523.1	WP_001260530.1			WP_001260521.1					WP_001260521.1	WP_001260521.1			WP_004643398.1						WP_004643398.1										WP_004722280.1										WP_004722280.1	WP_004856941.1
OG1927	WP_000052002.1	WP_000052002.1		WP_000052002.1	WP_000052005.1	WP_000052002.1	YP_004995087.1		WP_000052002.1					WP_000052002.1	WP_000052002.1		WP_019458892.1	WP_017390474.1		WP_004709299.1		WP_009388188.1	WP_017481605.1	WP_004642495.1	WP_004651380.1	WP_004654184.1	WP_004662674.1				WP_004694786.1	WP_004702251.1	WP_004709299.1	WP_035372079.1		WP_004752182.1				WP_004792953.1		WP_004806266.1		WP_035371154.1				WP_004901697.1
OG1928
OG1929	WP_000132725.1	WP_000132725.1	WP_004923044.1	WP_000132725.1	WP_000132725.1	WP_000132725.1	YP_004997199.1	WP_010117304.1	WP_000132725.1		WP_007479812.1	WP_004280815.1	WP_004814063.1	WP_000132725.1	WP_000132725.1	WP_005407168.1	WP_019458625.1	WP_005037781.1	WP_005088826.1	WP_002053942.1	WP_004878225.1	WP_009392420.1	WP_017481897.1	WP_004640215.1	WP_004649715.1	WP_004656898.1	WP_004659682.1	WP_004673661.1	WP_004679218.1	WP_004683687.1	WP_004691884.1	WP_004704674.1	WP_002053942.1	WP_004718898.1	WP_004728934.1		WP_004756837.1	WP_004756837.1	WP_004780391.1	WP_004790264.1	WP_004756837.1	WP_004803394.1	WP_004814063.1	WP_004818199.1	WP_004858670.1	WP_004878225.1	WP_004814063.1		WP_004910343.1
OG1930							YP_004997374.1	WP_010114955.1			WP_007482624.1				WP_000021645.1						WP_019385891.1					WP_004656419.1	WP_004659490.1							WP_004723452.1								WP_004802056.1		WP_004823678.1	WP_035373700.1	WP_004876278.1			WP_004917121.1
OG1931	WP_001066272.1	WP_001066271.1	WP_004927878.1	WP_001066271.1	WP_001066258.1	WP_001066272.1	YP_004995098.1		WP_001065552.1		WP_007482673.1			WP_001065552.1	WP_001066262.1		WP_019458903.1	WP_017390484.1		WP_016805502.1		WP_009388280.1	WP_017481616.1	WP_004642511.1		WP_004652492.1						WP_004702230.1	WP_004709275.1							WP_004792933.1		WP_004802693.1				WP_004877355.1
OG1932											WP_007483327.1								WP_008941447.1		WP_019384410.1				WP_004650726.1	WP_004653375.1	WP_004662074.1															WP_004807295.1				WP_004879414.1
OG1933	WP_001166319.1	WP_001166321.1	WP_004924585.1	WP_001166321.1	WP_001166321.1	WP_001166319.1	YP_004997791.1	WP_010116870.1	WP_001166321.1	WP_010325954.1	WP_007479572.1	WP_004647539.1	WP_004812979.1	WP_001166321.1	WP_001166326.1	WP_005405899.1	WP_019456656.1	WP_004641278.1	WP_017396608.1	WP_016805398.1		WP_009390852.1	WP_005066314.1	WP_004641278.1	WP_004649730.1	WP_004655614.1	WP_004664247.1	WP_034595181.1	WP_004675720.1	WP_004675720.1	WP_004692246.1	WP_004698548.1	WP_004710523.1	WP_004725986.1	WP_004732921.1		WP_004757250.1	WP_004761961.1	WP_004783540.1	WP_004794500.1	WP_004799908.1	WP_004804510.1	WP_004812979.1	WP_004725986.1	WP_004854690.1	WP_004881810.1	WP_004812979.1		WP_004906779.1
OG1934																			WP_017396501.1								WP_004660863.1	WP_004669098.1											WP_004784729.1					WP_004817331.1	WP_004863533.1
OG1935			WP_004926245.1							WP_010326538.1															WP_004649059.1									WP_004721192.1								WP_004805457.1		WP_004820790.1
OG1936			WP_004925128.1																																	WP_004749533.1												WP_004898113.1
OG1937												WP_004646215.1
OG1938											WP_007479425.1																WP_004662862.1																			WP_004881705.1			WP_004914938.1
OG1939
OG1940																																							WP_004779927.1				WP_004812073.1
OG1941																																							WP_004781082.1
OG1942	WP_001088257.1	WP_001088252.1	WP_004920150.1	WP_001088252.1	WP_001088258.1	WP_001088257.1	YP_004997629.1	WP_010114482.1		WP_010325867.1	WP_034604421.1	WP_004647408.1	WP_034591954.1		WP_001088254.1	WP_005405777.1	WP_019458047.1	WP_017391314.1	WP_004637818.1	WP_016803623.1	WP_019385727.1	WP_009393251.1	WP_002115149.1	WP_004641031.1	WP_004649870.1	WP_004655982.1	WP_004658946.1	WP_004668562.1	WP_004674597.1	WP_004680548.1	WP_004692482.1	WP_004698864.1	WP_004710683.1	WP_016539261.1	WP_004729495.1	WP_004754271.1	WP_004756170.1	WP_004762164.1	WP_004781896.1	WP_004794807.1	WP_004800137.1	WP_004802561.1	WP_004813274.1	WP_035370841.1	WP_020846788.1	WP_004876716.1	WP_004890283.1	WP_004899329.1	WP_004916500.1
OG1943				WP_000003535.1																																						WP_004803323.1
OG1944																																				WP_051064854.1												WP_044450480.1
OG1945								WP_010111535.1				WP_004647090.1	WP_004811005.1		WP_000172113.1	WP_005014452.1	WP_019457369.1									WP_004653507.1						WP_004702604.1		WP_004720575.1	WP_004731186.1				WP_004785534.1			WP_004807027.1	WP_004811005.1	WP_004720575.1			WP_004811005.1
OG1946												WP_004645885.1																															WP_004814626.1
OG1947											WP_007480927.1																															WP_004804741.1							WP_004913049.1
OG1948	WP_000479765.1		WP_004930731.1		WP_000479777.1	WP_000479765.1	YP_004994548.1	WP_010116544.1			WP_007479976.1				WP_000479765.1		WP_019456852.1	WP_017391690.1		WP_016804057.1	WP_019384930.1	WP_009386599.1	WP_005802952.1	WP_004641803.1		WP_004652698.1	WP_004663055.1	WP_004668800.1	WP_004678001.1	WP_004681143.1		WP_004703094.1	WP_004710059.1	WP_004722793.1	WP_035340808.1		WP_004755736.1	WP_004759679.1		WP_004793969.1	WP_004798697.1	WP_004808484.1		WP_004819364.1		WP_004880690.1			WP_004913392.1
OG1949																																							WP_004780527.1
OG1950	WP_000024193.1	WP_000024222.1		WP_000024222.1		WP_000024240.1			WP_000024199.1					WP_000024200.1				WP_017390434.1		WP_017398225.1			WP_017481568.1
OG1951	WP_000448850.1	WP_000448849.1	WP_026056820.1	WP_000448849.1	WP_000448856.1	WP_000448850.1	YP_004996244.1	WP_029574548.1	WP_000448849.1	WP_010326449.1			WP_008304888.1	WP_000448849.1	WP_000448844.1	WP_005406814.1	WP_019457671.1	WP_017391857.1		WP_016804924.1		WP_009393617.1	WP_017480582.1	WP_004643650.1	WP_004648408.1						WP_004693645.1	WP_004699991.1	WP_004707564.1	WP_004721315.1		WP_004752774.1				WP_004790756.1			WP_004810531.1	WP_004820672.1	WP_004864156.1		WP_004893979.1	WP_004901179.1
OG1952
OG1953
OG1954																																														WP_004878817.1
OG1955*	WP_001247581.1	WP_001247585.1	WP_004922247.1	WP_001247585.1	WP_001247585.1	WP_001247581.1	YP_004996496.1	WP_010116014.1	WP_001247585.1	WP_010326169.1	WP_004877095.1	WP_004646223.1	WP_004893385.1	WP_001247585.1	WP_001247589.1	WP_005406952.1	WP_019457226.1	WP_017392512.1		WP_016803907.1	WP_019383819.1	WP_009389445.1	WP_017482124.1	WP_003655334.1	WP_004648082.1	WP_004652301.1	WP_004664582.1	WP_004669349.1	WP_004678199.1	WP_004681608.1	WP_004694657.1	WP_004705813.1	WP_004712133.1	WP_004717411.1	WP_004730372.1	WP_004750890.1	WP_004756011.1	WP_004760901.1	WP_004783088.1	WP_004789320.1	WP_004798340.1	WP_004802995.1	WP_004810971.1	WP_004823338.1	WP_004857006.1	WP_004877095.1	WP_004893385.1	WP_004899768.1	WP_004908633.1
OG1956	WP_000280061.1	WP_000280069.1		WP_000280069.1	WP_000280074.1	WP_085916934.1	YP_004996056.1		WP_000280068.1					WP_000280068.1	WP_085944094.1		WP_081400298.1	WP_080593060.1		WP_080593707.1		WP_081400061.1	WP_080612827.1	WP_080632093.1								WP_077164462.1	WP_080631530.1							WP_081399484.1
OG1957*	WP_000566255.1	WP_000566251.1	WP_004922651.1	WP_000566251.1	WP_000566251.1	WP_000566255.1	YP_004997819.1	WP_029574567.1	WP_000566251.1	WP_010325980.1	WP_007480880.1	WP_004646044.1		WP_000566251.1	WP_000566251.1	WP_005406673.1	WP_004703777.1	WP_017392384.1	WP_005091593.1	WP_004888682.1	WP_004881410.1	WP_009390631.1	WP_005071224.1	WP_004641328.1	WP_004650969.1	WP_004655554.1	WP_004663809.1	WP_004669820.1	WP_004675134.1	WP_004682987.1	WP_004694987.1	WP_004703777.1	WP_004710477.1	WP_004723696.1	WP_004730713.1	WP_004750571.1	WP_004769791.1	WP_004761930.1	WP_004783392.1	WP_004794454.1	WP_004769791.1	WP_004804563.1	WP_034424181.1	WP_004817614.1	WP_004862694.1	WP_004881410.1	WP_034429690.1	WP_004902002.1	WP_004914392.1
OG1958	WP_000040106.1	WP_000040106.1	WP_004926833.1	WP_000040106.1	WP_000040106.1	WP_002000179.1			WP_000040106.1			WP_004646208.1	WP_008303539.1	WP_000040106.1						WP_080593545.1									WP_004677800.1	WP_004677800.1			WP_080631647.1		WP_004730400.1		WP_004677800.1		WP_004783119.1		WP_004798393.1		WP_004809362.1				WP_004894793.1
OG1959			WP_004925387.1								WP_007482906.1								WP_008941359.1							WP_004654228.1		WP_004671747.1														WP_004806225.1				WP_004880272.1
OG1960
OG1961																																													WP_004858947.1
[truncated: 20,389 more rows]
[truncated: 5,000 more columns]

## Sheet: 2_core231+
Core_Orthologous_Group_ID	#strains represented (n=234)
[truncated: 889 more rows]
