# Supplementary material for: Evolutionarily stable gene clusters shed light on the common grounds of pathogenicity in the Acinetobacter calcoaceticus-baumannii complex
Source: PLoS Genet. 2022 Jun 2;18(6):e1010020. doi: 10.1371/journal.pgen.1010020 (PMC9162365; doi:10.1371/journal.pgen.1010020)
Supplement: S4 Table — This table comprises 15 sheets. Each sheet lists the NCBI RefSeq assembly accession and taxon label (species and strain label) of the genomes that were phylogenetically classified to belong to the following clades: B clade (A. baumannii), S clade (A. seifertii), NO clade (A. nosocomialis), BNS clade (three aforementioned), L clade (A. lactucae), PI clade (A. pittii), CA clade (A. calcoaceticus), CPL clade (three aforementioned), ACB clade, HA clade, BA clade, LW clade, BR clade, QI clade, and the outgroup. Genome assignments to A. baumannii which were at odds with its phylogenetic placement in our study are indicated by a blue line. In the same way, we highlighted assignments to A. pittii in light orange and A. calcoaceticus in dark orange. (XLSX) [file pgen.1010020.s019.xlsx]

## Sheet: CLADE_B
GCF_001704685.1	Acinetobacter baumannii	strain=IHIT29106
GCF_000576535.1	Acinetobacter baumannii PKAB07	strain=AB07
GCF_900117605.1	Acinetobacter baumannii	strain=Ab25
GCF_001673795.1	Acinetobacter baumannii	strain=ABUH772
GCF_000582115.1	Acinetobacter baumannii 1291820	strain=1291820
GCF_001664905.1	Acinetobacter baumannii	strain=CCF20
GCF_900117635.1	Acinetobacter baumannii	strain=Ab47
GCF_001863665.1	Acinetobacter baumannii	strain=XH552
GCF_000589435.1	Acinetobacter baumannii 25307_4	strain=25307_4
GCF_001668765.1	Acinetobacter baumannii	strain=ABUH713
GCF_000584355.1	Acinetobacter baumannii 318814	strain=318814
GCF_001939595.1	Acinetobacter baumannii	strain=VB36560
GCF_002137525.1	Acinetobacter baumannii	strain=PR325
GCF_001680475.1	Acinetobacter baumannii	strain=HJ18
GCF_000805065.1	Acinetobacter baumannii	strain=2011GDAB2
GCF_000581815.1	Acinetobacter baumannii 554515	strain=554515
GCF_002143405.1	Acinetobacter baumannii	strain=ARLG1856
GCF_001864665.1	Acinetobacter baumannii	strain=XH687
GCF_900117645.1	Acinetobacter baumannii	strain=Ab4
GCF_000627355.1	Acinetobacter baumannii 44839_10	strain=44839_10
GCF_002142935.1	Acinetobacter baumannii	strain=ARLG1849
GCF_000811285.3	Acinetobacter baumannii	strain=UH126_102
GCF_001668915.1	Acinetobacter baumannii	strain=ABUH767
GCF_002136745.1	Acinetobacter baumannii	strain=PR312
GCF_001861375.1	Acinetobacter baumannii	strain=XH726
GCF_000682415.1	Acinetobacter baumannii 1598530	strain=1598530
GCF_000939635.2	Acinetobacter baumannii	strain=ORAB19
GCF_900117735.1	Acinetobacter baumannii	strain=Ab18
GCF_000810485.3	Acinetobacter baumannii	strain=UH514_288
GCF_900118025.1	Acinetobacter baumannii	strain=Ab101
GCF_002863545.1	Acinetobacter baumannii	strain=GU71
GCF_000515895.1	Acinetobacter baumannii UH2307	strain=UH2307
GCF_000611265.1	Acinetobacter baumannii 26016_4	strain=26016_4
GCF_001862385.1	Acinetobacter baumannii	strain=XH733
GCF_000592755.1	Acinetobacter baumannii 25561_10	strain=25561_10
GCF_000591935.1	Acinetobacter baumannii 44327_6	strain=44327_6
GCF_001052675.1	Acinetobacter baumannii	strain=1039_ABAU
GCF_000811745.3	Acinetobacter baumannii	strain=UH225_493
GCF_000682655.1	Acinetobacter baumannii 24812_7	strain=24812_7
GCF_001862105.1	Acinetobacter baumannii	strain=XH713
GCF_001541795.1	Acinetobacter baumannii	strain=AbMDR-GLH11
GCF_002143315.1	Acinetobacter baumannii	strain=ARLG1855
GCF_000809215.3	Acinetobacter baumannii	strain=UH487_64
GCF_900118095.1	Acinetobacter baumannii	strain=ILBAbau5423462
GCF_002277315.1	Acinetobacter baumannii	strain=AB118
GCF_000588635.1	Acinetobacter baumannii 1237202	strain=1237202
GCF_000811625.3	Acinetobacter baumannii	strain=UH41_488
GCF_000592395.1	Acinetobacter baumannii 25766_10	strain=25766_10
GCF_002182615.1	Acinetobacter baumannii	strain=ABUH413
GCF_000591655.1	Acinetobacter baumannii 24975_7	strain=24975_7
GCF_001680425.1	Acinetobacter baumannii	strain=HJ19-2
GCF_000589295.1	Acinetobacter baumannii 44895_1	strain=44895_1
GCF_000580735.1	Acinetobacter baumannii 724909	strain=724909
GCF_001806405.1	Acinetobacter baumannii	strain=KAB04
GCF_000453785.1	Acinetobacter baumannii TG15241	strain=TG15241
GCF_001862235.1	Acinetobacter baumannii	strain=XH721
GCF_001668465.1	Acinetobacter baumannii	strain=ABUH773
GCF_001666715.1	Acinetobacter baumannii	strain=CCF75
GCF_900118115.1	Acinetobacter baumannii	strain=Ab116
GCF_000939415.2	Acinetobacter baumannii	strain=ORAB01
GCF_900117915.1	Acinetobacter baumannii	strain=Ab44
GCF_000453385.1	Acinetobacter baumannii TG27371	strain=TG27371
GCF_000591775.1	Acinetobacter baumannii 25750_8	strain=25750_8
GCF_002951175.1	Acinetobacter baumannii	strain=S15
GCF_000580215.1	Acinetobacter baumannii 1043903	strain=1043903
GCF_001674635.1	Acinetobacter baumannii	strain=ABUH710
GCF_000810385.3	Acinetobacter baumannii	strain=UH81_366
GCF_900117535.1	Acinetobacter baumannii	strain=Ab31
GCF_000580395.1	Acinetobacter baumannii 1046674	strain=1046674
GCF_000301275.1	Acinetobacter baumannii AB_1766_8	strain=AB_1766_8
GCF_000809985.3	Acinetobacter baumannii	strain=UH81_452
GCF_000589715.1	Acinetobacter baumannii 44895_5	strain=44895_5
GCF_000589095.1	Acinetobacter baumannii 25307_8	strain=25307_8
GCF_000515615.1	Acinetobacter baumannii UH12408	strain=UH12408
GCF_000939475.2	Acinetobacter baumannii	strain=ORAB09
GCF_002017255.1	Acinetobacter baumannii	strain=ABUH474
GCF_001862455.1	Acinetobacter baumannii	strain=XH738
GCF_000589555.1	Acinetobacter baumannii 25253_3	strain=25253_3
GCF_000453365.1	Acinetobacter baumannii TG27319	strain=TG27319
GCF_000600435.1	Acinetobacter baumannii 44362_2	strain=44362_2
GCF_000600555.1	Acinetobacter baumannii 44362_7	strain=44362_7
GCF_001863865.1	Acinetobacter baumannii	strain=XH667
GCF_002277605.1	Acinetobacter baumannii	strain=AB101
GCF_001862475.1	Acinetobacter baumannii	strain=XH739
GCF_900117865.1	Acinetobacter baumannii	strain=Ab16
GCF_900117685.1	Acinetobacter baumannii	strain=Ab8
GCF_001433695.1	Acinetobacter baumannii	strain=ABBL053
GCF_000627395.1	Acinetobacter baumannii 24860_1	strain=24860_1
GCF_001416075.1	Acinetobacter baumannii	strain=ABBL123
GCF_900117825.1	Acinetobacter baumannii	strain=Ab48
GCF_900117985.1	Acinetobacter baumannii	strain=Ab90
GCF_000589535.1	Acinetobacter baumannii 25253_10	strain=25253_10
GCF_000592115.1	Acinetobacter baumannii 25935_2	strain=25935_2
GCF_002182685.1	Acinetobacter baumannii	strain=ABUH428
GCF_000302195.1	Acinetobacter baumannii AB_TG27327	strain=AB_TG27327
GCF_000581575.1	Acinetobacter baumannii 1289546	strain=1289546
GCF_000809065.3	Acinetobacter baumannii	strain=ABUH524354
GCF_900117665.1	Acinetobacter baumannii	strain=Ab15
GCF_000308995.1	Acinetobacter baumannii AB_2008-23-07-01-7	strain=AB_2008-23-07-01-7
GCF_001862975.1	Acinetobacter baumannii	strain=XH797
GCF_000592315.1	Acinetobacter baumannii 25766_7	strain=25766_7
GCF_001863955.1	Acinetobacter baumannii	strain=XH706
GCF_000592515.1	Acinetobacter baumannii 25681_2	strain=25681_2
GCF_000589015.1	Acinetobacter baumannii 24845_3	strain=24845_3
GCF_001674015.1	Acinetobacter baumannii	strain=ABUH764
GCF_002017395.1	Acinetobacter baumannii	strain=ABUH681
GCF_000722985.1	Acinetobacter baumannii LY3	strain=LY3
GCF_000591875.1	Acinetobacter baumannii 44327_5	strain=44327_5
GCF_000588895.1	Acinetobacter baumannii 44895_9	strain=44895_9
GCF_000805305.1	Acinetobacter baumannii	strain=2011BJAB2
GCF_002184055.1	Acinetobacter baumannii	strain=ABUH586
GCF_900117775.1	Acinetobacter baumannii	strain=Ab23
GCF_001674035.1	Acinetobacter baumannii	strain=ABUH809
GCF_000453345.1	Acinetobacter baumannii TG27315	strain=TG27315
GCF_001666645.1	Acinetobacter baumannii	strain=CCF72
GCF_001414645.1	Acinetobacter baumannii	strain=ABBL060
GCF_002116575.1	Acinetobacter baumannii	strain=2012046
GCF_001861515.1	Acinetobacter baumannii	strain=XH743
GCF_000515975.1	Acinetobacter baumannii UH8807	strain=UH8807
GCF_002950795.1	Acinetobacter baumannii	strain=S11
GCF_000809725.3	Acinetobacter baumannii	strain=UH129_408
GCF_000810445.3	Acinetobacter baumannii	strain=UH293_377
GCF_001806425.1	Acinetobacter baumannii	strain=KAB05
GCF_000588975.1	Acinetobacter baumannii 24845_10	strain=24845_10
GCF_002182805.1	Acinetobacter baumannii	strain=ABUH473
GCF_001665045.1	Acinetobacter baumannii	strain=CCF37
GCF_001861775.1	Acinetobacter baumannii	strain=XH829
GCF_002143425.1	Acinetobacter baumannii	strain=ARLG1790
GCF_001669195.1	Acinetobacter baumannii	strain=ABUH785
GCF_000588935.1	Acinetobacter baumannii 44895_4	strain=44895_4
GCF_001674805.1	Acinetobacter baumannii	strain=ABUH805
GCF_000592375.1	Acinetobacter baumannii 25766_9	strain=25766_9
GCF_002950815.1	Acinetobacter baumannii	strain=R10
GCF_000589835.1	Acinetobacter baumannii 44895_3	strain=44895_3
GCF_000453525.1	Acinetobacter baumannii TG27407	strain=TG27407
GCF_000589615.1	Acinetobacter baumannii 25253_6	strain=25253_6
GCF_001862555.1	Acinetobacter baumannii	strain=XH748
GCF_001531455.2	Acinetobacter baumannii	strain=ORAB23
GCF_000805035.1	Acinetobacter baumannii	strain=1999BJAB11
GCF_000805275.1	Acinetobacter baumannii	strain=2011BJAB6
GCF_000592655.1	Acinetobacter baumannii 44467_10	strain=44467_10
GCF_002183545.1	Acinetobacter baumannii	strain=ABUH529
GCF_000587915.1	Acinetobacter baumannii 1294222	strain=1294222
GCF_000588915.1	Acinetobacter baumannii 44895_8	strain=44895_8
GCF_002212635.1	Acinetobacter baumannii	strain=AB487
GCF_002250465.1	Acinetobacter baumannii	strain=CCBH15815
GCF_002138215.1	Acinetobacter baumannii	strain=PR392
GCF_001666575.1	Acinetobacter baumannii	strain=CCF67
GCF_002951415.1	Acinetobacter baumannii	strain=R4
GCF_000581375.1	Acinetobacter baumannii 929679-2095	strain=929679-2095
GCF_001666625.1	Acinetobacter baumannii	strain=CCF69
GCF_900117805.1	Acinetobacter baumannii	strain=Ab13
GCF_000811705.3	Acinetobacter baumannii	strain=UH41_490
GCF_000811605.3	Acinetobacter baumannii	strain=UH430_478
GCF_900117675.1	Acinetobacter baumannii	strain=Ab46
GCF_900117555.1	Acinetobacter baumannii	strain=Ab20
GCF_002212445.1	Acinetobacter baumannii	strain=ABNH8
GCF_001414905.1	Acinetobacter baumannii	strain=ABBL067f
GCF_002014175.1	Acinetobacter baumannii	strain=ABUH426
GCF_001674165.1	Acinetobacter baumannii	strain=ABUH739
GCF_001433055.1	Acinetobacter baumannii	strain=ABBL050
GCF_000809305.3	Acinetobacter baumannii	strain=UH455_61
GCF_000810165.3	Acinetobacter baumannii	strain=UH71_278
GCF_000583355.1	Acinetobacter baumannii 1426993	strain=1426993
GCF_000584095.1	Acinetobacter baumannii 846928	strain=846928
GCF_000516055.1	Acinetobacter baumannii UH2907	strain=UH2907
GCF_000600595.1	Acinetobacter baumannii 44362_9	strain=44362_9
GCF_001415425.1	Acinetobacter baumannii	strain=ABBL083
GCF_001674365.1	Acinetobacter baumannii	strain=ABUH762
GCF_000589375.1	Acinetobacter baumannii 25307_1	strain=25307_1
GCF_001666065.1	Acinetobacter baumannii	strain=CCF29
GCF_000949055.2	Acinetobacter baumannii	strain=UH66_253
GCF_002143045.1	Acinetobacter baumannii	strain=ARLG1843
GCF_001861545.1	Acinetobacter baumannii	strain=XH747
GCF_001640075.1	Acinetobacter baumannii	strain=AB250
GCF_002183815.1	Acinetobacter baumannii	strain=ABUH464
GCF_000301175.1	Acinetobacter baumannii AB_1582-8	strain=AB_1582-8
GCF_000600915.1	Acinetobacter baumannii 44362_10	strain=44362_10
GCF_000611525.1	Acinetobacter baumannii 26016_8	strain=26016_8
GCF_000584415.1	Acinetobacter baumannii 1412924	strain=1412924
GCF_000809705.3	Acinetobacter baumannii	strain=UH129_404
GCF_002951135.1	Acinetobacter baumannii	strain=S17
GCF_001053695.1	Acinetobacter baumannii	strain=1038_ABAU
GCF_001669105.1	Acinetobacter baumannii	strain=ABUH787
GCF_000588155.1	Acinetobacter baumannii 1232509	strain=1232509
GCF_001674705.1	Acinetobacter baumannii	strain=ABUH780
GCF_002142995.1	Acinetobacter baumannii	strain=ARLG1842
GCF_000584155.1	Acinetobacter baumannii 836190	strain=836190
GCF_000600515.1	Acinetobacter baumannii 44362_5	strain=44362_5
GCF_001612075.1	Acinetobacter baumannii	strain=AB3785
GCF_001862855.1	Acinetobacter baumannii	strain=XH779
GCF_000584135.1	Acinetobacter baumannii 923118	strain=923118
GCF_900117705.1	Acinetobacter baumannii	strain=Ab22
GCF_001862505.1	Acinetobacter baumannii	strain=XH741
GCF_002143335.1	Acinetobacter baumannii	strain=ARLG1859
GCF_000580935.1	Acinetobacter baumannii 1462234	strain=1462234
GCF_002183845.1	Acinetobacter baumannii	strain=ABUH475
GCF_000600715.1	Acinetobacter baumannii 44437_9	strain=44437_9
GCF_001863205.1	Acinetobacter baumannii	strain=XH833
GCF_001543995.1	Acinetobacter baumannii	strain=YU-R612
GCF_002950995.1	Acinetobacter baumannii	strain=R2
GCF_002183875.1	Acinetobacter baumannii	strain=ABUH345
GCF_002265675.1	Acinetobacter baumannii	strain=DR2
GCF_000811565.3	Acinetobacter baumannii	strain=UH225_472
GCF_001668755.1	Acinetobacter baumannii	strain=ABUH720
GCF_000810905.3	Acinetobacter baumannii	strain=UH66_268
GCF_001415355.1	Acinetobacter baumannii	strain=ABBL072
GCF_000939395.2	Acinetobacter baumannii	strain=ORAB03
GCF_900118145.1	Acinetobacter baumannii	strain=Ab102
GCF_000600495.1	Acinetobacter baumannii 44362_4	strain=44362_4
GCF_001576615.1	Acinetobacter baumannii	strain=NCTC 13423
GCF_001861895.1	Acinetobacter baumannii	strain=XH781
GCF_002212405.1	Acinetobacter baumannii	strain=ABNH2
GCF_000723045.1	Acinetobacter baumannii LY6	strain=LY6
GCF_001861795.1	Acinetobacter baumannii	strain=XH830
GCF_000591895.1	Acinetobacter baumannii 44857_10	strain=44857_10
GCF_000588755.1	Acinetobacter baumannii 1391434	strain=1391434
GCF_001415095.1	Acinetobacter baumannii	strain=ABBL073
GCF_000453905.1	Acinetobacter baumannii TG20546	strain=TG20546
GCF_001806485.1	Acinetobacter baumannii	strain=KAB08
GCF_001665155.1	Acinetobacter baumannii	strain=CCF14
GCF_000787315.1	Acinetobacter baumannii	strain=BJ6
GCF_002184085.1	Acinetobacter baumannii	strain=ABUH592
GCF_002028445.1	Acinetobacter baumannii	strain=ABUH339
GCF_001668945.1	Acinetobacter baumannii	strain=ABUH736
GCF_000515535.1	Acinetobacter baumannii UH10707	strain=UH10707
GCF_001806465.1	Acinetobacter baumannii	strain=KAB07
GCF_000723055.1	Acinetobacter baumannii LY7	strain=LY7
GCF_001939665.1	Acinetobacter baumannii	strain=VB3552
GCF_002143495.1	Acinetobacter baumannii	strain=ARLG1802
GCF_002183265.1	Acinetobacter baumannii	strain=ABUH572
GCF_000301595.1	Acinetobacter baumannii AB_TG27323	strain=AB_TG27323
GCF_001666305.1	Acinetobacter baumannii	strain=CCF26
GCF_000515775.1	Acinetobacter baumannii UH18608	strain=UH18608
GCF_000592175.1	Acinetobacter baumannii 25935_6	strain=25935_6
GCF_002014355.1	Acinetobacter baumannii	strain=ABUH405
GCF_000810205.3	Acinetobacter baumannii	strain=UH514_287
GCF_001666565.1	Acinetobacter baumannii	strain=CCF68
GCF_001541425.1	Acinetobacter baumannii	strain=AbMDR-GLH3
GCF_000592735.1	Acinetobacter baumannii 44467_4	strain=44467_4
GCF_001863015.1	Acinetobacter baumannii	strain=XH800
GCF_001863455.1	Acinetobacter baumannii	strain=XH514
GCF_900117515.1	Acinetobacter baumannii	strain=Ab1
GCF_001541705.1	Acinetobacter baumannii	strain=AbMDR-GLH8
GCF_001673955.1	Acinetobacter baumannii	strain=ABUH790
GCF_000611565.1	Acinetobacter baumannii 16553_1	strain=16553_1
GCF_001862565.1	Acinetobacter baumannii	strain=XH750
GCF_000588695.1	Acinetobacter baumannii 1262761-97	strain=1262761-97
GCF_000592555.1	Acinetobacter baumannii 25681_5	strain=25681_5
GCF_000600655.1	Acinetobacter baumannii 44437_5	strain=44437_5
GCF_000304675.1	Acinetobacter baumannii Naval-72	strain=Naval-72
GCF_000804725.1	Acinetobacter baumannii	strain=2011GDAB3
GCF_001415765.1	Acinetobacter baumannii	strain=ABBL116
GCF_000611505.1	Acinetobacter baumannii 45057_4	strain=45057_4
GCF_001862485.1	Acinetobacter baumannii	strain=XH745
GCF_000695855.3	Acinetobacter baumannii	strain=AC29
GCF_002212115.1	Acinetobacter baumannii	strain=AB417
GCF_000811185.3	Acinetobacter baumannii	strain=UH280_99
GCF_000515715.1	Acinetobacter baumannii UH16008	strain=UH16008
GCF_001541875.1	Acinetobacter baumannii	strain=AbMDR-GLH1
GCF_000591615.1	Acinetobacter baumannii 25561_7	strain=25561_7
GCF_001861465.1	Acinetobacter baumannii	strain=XH742
GCF_000453845.1	Acinetobacter baumannii TG2013	strain=TG2013
GCF_001862895.1	Acinetobacter baumannii	strain=XH792
GCF_002017605.1	Acinetobacter baumannii	strain=ABUH615
GCF_000810185.3	Acinetobacter baumannii	strain=UH71_279
GCF_001864635.1	Acinetobacter baumannii	strain=XH686
GCF_000810025.3	Acinetobacter baumannii	strain=UH430_459
GCF_002017205.1	Acinetobacter baumannii	strain=ABUH630
GCF_001668585.1	Acinetobacter baumannii	strain=ABUH801
GCF_001665205.1	Acinetobacter baumannii	strain=CCF19
GCF_002154215.1	Acinetobacter baumannii	strain=AbS1 C0-D6-12
GCF_001433275.1	Acinetobacter baumannii	strain=ABBL043
GCF_001673985.1	Acinetobacter baumannii	strain=ABUH737
GCF_002136965.1	Acinetobacter baumannii	strain=PR359
GCF_000809545.3	Acinetobacter baumannii	strain=UH243_73
GCF_002138315.1	Acinetobacter baumannii	strain=PR396
GCF_002184105.1	Acinetobacter baumannii	strain=ABUH625
GCF_000809625.3	Acinetobacter baumannii	strain=UH236_85
GCF_000581395.1	Acinetobacter baumannii 58452	strain=58452
GCF_000627695.1	Acinetobacter baumannii 25442_7	strain=25442_7
GCF_001895985.1	Acinetobacter baumannii	strain=AF-673
GCF_000810505.3	Acinetobacter baumannii	strain=UH243_14
GCF_001669495.1	Acinetobacter baumannii	strain=ABUH698
GCF_001666155.1	Acinetobacter baumannii	strain=CCF45
GCF_000681995.1	Acinetobacter baumannii 26016_7	strain=26016_7
GCF_000583475.1	Acinetobacter baumannii 24812_10	strain=24812_10
GCF_000589735.1	Acinetobacter baumannii 44895_6	strain=44895_6
GCF_002950615.1	Acinetobacter baumannii	strain=S14
GCF_002951275.1	Acinetobacter baumannii	strain=S8
GCF_000805525.1	Acinetobacter baumannii	strain=T258
GCF_002951435.1	Acinetobacter baumannii	strain=S4
GCF_900117595.1	Acinetobacter baumannii	strain=Ab24
GCF_900117965.1	Acinetobacter baumannii	strain=Ab80
GCF_001674425.1	Acinetobacter baumannii	strain=ABUH745
GCF_000627715.1	Acinetobacter baumannii 25442_9	strain=25442_9
GCF_000589315.1	Acinetobacter baumannii 44895_2	strain=44895_2
GCF_000811785.3	Acinetobacter baumannii	strain=UH326_495
GCF_001665215.1	Acinetobacter baumannii	strain=CCF24
GCF_000810545.3	Acinetobacter baumannii	strain=UH243_56
GCF_000583575.1	Acinetobacter baumannii 24860_4	strain=24860_4
GCF_000453805.1	Acinetobacter baumannii TG15242	strain=TG15242
GCF_000583515.1	Acinetobacter baumannii 24812_6	strain=24812_6
GCF_000809945.1	Acinetobacter baumannii	strain=UH326_445
GCF_000515655.1	Acinetobacter baumannii UH13908	strain=UH13908
GCF_002183705.1	Acinetobacter baumannii	strain=ABUH421
GCF_000584195.1	Acinetobacter baumannii 737393	strain=737393
GCF_001863315.1	Acinetobacter baumannii	strain=XH840
GCF_001806445.1	Acinetobacter baumannii	strain=KAB06
GCF_000301615.1	Acinetobacter baumannii AB_TG27331	strain=AB_TG27331
GCF_002183805.1	Acinetobacter baumannii	strain=ABUH454
GCF_001664985.1	Acinetobacter baumannii	strain=CCF25
GCF_000453165.1	Acinetobacter baumannii TG22204	strain=TG22204
GCF_000453285.1	Acinetobacter baumannii TG27299	strain=TG27299
GCF_001415815.1	Acinetobacter baumannii	strain=ABBL121
GCF_000600475.1	Acinetobacter baumannii 44362_3	strain=44362_3
GCF_000600695.1	Acinetobacter baumannii 44437_8	strain=44437_8
GCF_000611445.1	Acinetobacter baumannii 26016_5	strain=26016_5
GCF_900118135.1	Acinetobacter baumannii	strain=Ab113
GCF_000581735.1	Acinetobacter baumannii 1277411	strain=1277411
GCF_001664585.1	Acinetobacter baumannii	strain=CCF33
GCF_001864395.1	Acinetobacter baumannii	strain=XH672
GCF_000163395.2	Acinetobacter baumannii 6014059	strain=6014059
GCF_000810605.3	Acinetobacter baumannii	strain=UH315_58
GCF_000301495.1	Acinetobacter baumannii AB_TG2026	strain=AB_TG2026
GCF_001541035.2	Acinetobacter baumannii	strain=ORAB21
GCF_000811525.3	Acinetobacter baumannii	strain=UH430_466
GCF_002137695.1	Acinetobacter baumannii	strain=PR334
GCF_001666235.1	Acinetobacter baumannii	strain=CCF51
GCF_000516295.1	Acinetobacter baumannii UH7007	strain=UH7007
GCF_001668645.1	Acinetobacter baumannii	strain=ABUH724
GCF_000939555.2	Acinetobacter baumannii	strain=ORAB16
GCF_000592575.1	Acinetobacter baumannii 25681_6	strain=25681_6
GCF_002082645.1	Acinetobacter baumannii	strain=CBA7
GCF_000589495.1	Acinetobacter baumannii 24845_1	strain=24845_1
GCF_002182945.1	Acinetobacter baumannii	strain=ABUH363
GCF_001415465.1	Acinetobacter baumannii	strain=ABBL089
GCF_001415875.1	Acinetobacter baumannii	strain=ABBL127
GCF_900118105.1	Acinetobacter baumannii	strain=Ab96
GCF_001664755.1	Acinetobacter baumannii	strain=CCF7
GCF_002144975.1	Acinetobacter baumannii	strain=ARLG1882
GCF_001896005.1	Acinetobacter baumannii	strain=AF-401
GCF_000809325.3	Acinetobacter baumannii	strain=UH507_300
GCF_001700395.1	Acinetobacter baumannii	strain=CU060707
GCF_000581015.1	Acinetobacter baumannii 647609	strain=647609
GCF_001863475.1	Acinetobacter baumannii	strain=XH510
GCF_002183165.1	Acinetobacter baumannii	strain=ABUH673
GCF_000723065.1	Acinetobacter baumannii LY9	strain=LY9
GCF_001863695.1	Acinetobacter baumannii	strain=XH554
GCF_001672535.1	Acinetobacter baumannii	strain=M3AC14-8
GCF_001432385.1	Acinetobacter baumannii	strain=ABBL006
GCF_001863555.1	Acinetobacter baumannii	strain=XH511
GCF_001415275.1	Acinetobacter baumannii	strain=ABBL091
GCF_001861565.1	Acinetobacter baumannii	strain=XH749
GCF_000589635.1	Acinetobacter baumannii 25253_7	strain=25253_7
GCF_000810865.3	Acinetobacter baumannii	strain=UH507_247
GCF_001027885.1	Acinetobacter baumannii MRSN 7341	strain=MRSN 7341
GCF_001669095.1	Acinetobacter baumannii	strain=ABUH781
GCF_000811145.3	Acinetobacter baumannii	strain=UH71_296
GCF_001669225.1	Acinetobacter baumannii	strain=ABUH715
GCF_000681675.1	Acinetobacter baumannii 24860_9	strain=24860_9
GCF_000588735.1	Acinetobacter baumannii 1392509	strain=1392509
GCF_900117895.1	Acinetobacter baumannii	strain=Ab3
GCF_000611405.1	Acinetobacter baumannii 26016_10	strain=26016_10
GCF_002950725.1	Acinetobacter baumannii	strain=S12
GCF_000589515.1	Acinetobacter baumannii 25253_1	strain=25253_1
GCF_001661665.1	Acinetobacter baumannii	strain=HJ01
GCF_000591915.1	Acinetobacter baumannii 44857_9	strain=44857_9
GCF_002082685.1	Acinetobacter baumannii	strain=15A34
GCF_001862185.1	Acinetobacter baumannii	strain=XH717
GCF_002182765.1	Acinetobacter baumannii	strain=ABUH449
GCF_900117655.1	Acinetobacter baumannii	strain=Ab12
GCF_000591595.1	Acinetobacter baumannii 25561_2	strain=25561_2
GCF_000808905.3	Acinetobacter baumannii	strain=ABUH504238
GCF_001864455.1	Acinetobacter baumannii	strain=XH850
GCF_000723125.1	Acinetobacter baumannii LY4	strain=LY4
GCF_001674695.1	Acinetobacter baumannii	strain=ABUH734
GCF_000581635.1	Acinetobacter baumannii 947299	strain=947299
GCF_002950545.1	Acinetobacter baumannii	strain=R17
GCF_002183595.1	Acinetobacter baumannii	strain=ABUH550
GCF_000723145.1	Acinetobacter baumannii LY5	strain=LY5
GCF_000802885.1	Acinetobacter baumannii	strain=T173
GCF_001612175.1	Acinetobacter baumannii	strain=AB4027
GCF_000828795.1	Acinetobacter baumannii NCGM 237	strain=NCGM 237
GCF_002951235.1	Acinetobacter baumannii	strain=R9
GCF_002182695.1	Acinetobacter baumannii	strain=ABUH431
GCF_002014265.1	Acinetobacter baumannii	strain=ABUH390
GCF_000580575.1	Acinetobacter baumannii 1406750	strain=1406750
GCF_002137995.1	Acinetobacter baumannii	strain=PR317
GCF_001861385.1	Acinetobacter baumannii	strain=XH727
GCF_002212235.1	Acinetobacter baumannii	strain=ABNH7
GCF_000804795.1	Acinetobacter baumannii	strain=2005JSAB1
GCF_000591835.1	Acinetobacter baumannii 44327_1	strain=44327_1
GCF_000811325.3	Acinetobacter baumannii	strain=UH126_106
GCF_000627595.1	Acinetobacter baumannii 44298_9	strain=44298_9
GCF_001862075.1	Acinetobacter baumannii	strain=XH710
GCF_001863625.1	Acinetobacter baumannii	strain=XH547
GCF_000592595.1	Acinetobacter baumannii 25681_8	strain=25681_8
GCF_000804905.1	Acinetobacter baumannii	strain=2005LNAB4
GCF_001700445.1	Acinetobacter baumannii	strain=CU032113
GCF_000949195.2	Acinetobacter baumannii	strain=UH514_289
GCF_001674245.1	Acinetobacter baumannii	strain=ABUH811
GCF_002136685.1	Acinetobacter baumannii	strain=PR310
GCF_000592535.1	Acinetobacter baumannii 25681_3	strain=25681_3
GCF_001669305.1	Acinetobacter baumannii	strain=ABUH747
GCF_900118035.1	Acinetobacter baumannii	strain=Ab89
GCF_001415015.1	Acinetobacter baumannii	strain=ABBL067l
GCF_001669425.1	Acinetobacter baumannii	strain=ABUH746
GCF_000671435.1	Acinetobacter baumannii 1064293_46	strain=1064293_46
GCF_001668445.1	Acinetobacter baumannii	strain=ABUH714
GCF_001861855.1	Acinetobacter baumannii	strain=XH837
GCF_002138245.1	Acinetobacter baumannii	strain=PR394
GCF_000581175.1	Acinetobacter baumannii 1465485	strain=1465485
GCF_000591675.1	Acinetobacter baumannii 24975_9	strain=24975_9
GCF_000592635.1	Acinetobacter baumannii 25750_6	strain=25750_6
GCF_000811105.3	Acinetobacter baumannii	strain=UH280_93
GCF_900117935.1	Acinetobacter baumannii	strain=Ab9
GCF_002182425.1	Acinetobacter baumannii	strain=ABUH533
GCF_900117745.1	Acinetobacter baumannii	strain=Ab17
GCF_001861695.1	Acinetobacter baumannii	strain=XH793
GCF_001674215.1	Acinetobacter baumannii	strain=ABUH810
GCF_000809235.3	Acinetobacter baumannii	strain=UH348_27
GCF_000587895.1	Acinetobacter baumannii 1494580	strain=1494580
GCF_000681735.1	Acinetobacter baumannii 987421	strain=987421
GCF_000808885.3	Acinetobacter baumannii	strain=ABUH497144
GCF_000591575.1	Acinetobacter baumannii 24975_4	strain=24975_4
GCF_001861905.1	Acinetobacter baumannii	strain=XH822
GCF_000627615.1	Acinetobacter baumannii 44298_10	strain=44298_10
GCF_000584055.1	Acinetobacter baumannii 73736	strain=73736
GCF_000969285.1	Acinetobacter baumannii	strain=M1
GCF_000515435.1	Acinetobacter baumannii UH0807	strain=UH0807
GCF_000516215.2	Acinetobacter baumannii UH6107	strain=UH6107
GCF_000592355.1	Acinetobacter baumannii 25766_5	strain=25766_5
GCF_001862035.1	Acinetobacter baumannii	strain=XH705
GCF_000627335.1	Acinetobacter baumannii 24975_10	strain=24975_10
GCF_000584395.1	Acinetobacter baumannii 2887	strain=2887
GCF_002017765.1	Acinetobacter baumannii	strain=ABUH504
GCF_001693205.1	Acinetobacter baumannii	strain=31D1
GCF_001680345.1	Acinetobacter baumannii	strain=HJ16
GCF_000808945.3	Acinetobacter baumannii	strain=ABUH518307
GCF_000335535.1	Acinetobacter baumannii Naval-57	strain=Naval-57
GCF_000671575.1	Acinetobacter baumannii 44839_9	strain=44839_9
GCF_000591975.1	Acinetobacter baumannii 25691_10	strain=25691_10
GCF_000809885.2	Acinetobacter baumannii	strain=UH225_433
GCF_000671535.1	Acinetobacter baumannii 44298_5	strain=44298_5
GCF_000581675.1	Acinetobacter baumannii 662545-1347	strain=662545-1347
GCF_001617895.1	Acinetobacter baumannii	strain=2015ZJAB4
GCF_900117755.1	Acinetobacter baumannii	strain=Ab33
GCF_001863295.1	Acinetobacter baumannii	strain=XH821
GCF_000591715.1	Acinetobacter baumannii 44327_8	strain=44327_8
GCF_001416465.1	Acinetobacter baumannii	strain=ABOB11
GCF_001026965.1	Acinetobacter baumannii	strain=XH386
GCF_000515935.1	Acinetobacter baumannii UH8407	strain=UH8407
GCF_001862395.1	Acinetobacter baumannii	strain=XH735
GCF_002137795.1	Acinetobacter baumannii	strain=PR341
GCF_000731965.1	Acinetobacter baumannii
GCF_002014245.1	Acinetobacter baumannii	strain=ABUH636
GCF_000627535.1	Acinetobacter baumannii 44298_4	strain=44298_4
GCF_000515495.1	Acinetobacter baumannii UH0707	strain=UH0707
GCF_002138035.1	Acinetobacter baumannii	strain=PR383
GCF_000584715.1	Acinetobacter baumannii 1062314	strain=1062314
GCF_000627495.1	Acinetobacter baumannii 44298_1	strain=44298_1
GCF_002082625.1	Acinetobacter baumannii	strain=JBA13
GCF_000589055.1	Acinetobacter baumannii 24845_9	strain=24845_9
GCF_000808845.3	Acinetobacter baumannii	strain=ABUH319118
GCF_001862265.1	Acinetobacter baumannii	strain=XH722
GCF_001862135.1	Acinetobacter baumannii	strain=XH714
GCF_002082865.1	Acinetobacter baumannii	strain=SSA12
GCF_001414785.1	Acinetobacter baumannii	strain=ABBL067a
GCF_000516075.1	Acinetobacter baumannii UH2707	strain=UH2707
GCF_001674835.1	Acinetobacter baumannii	strain=ABUH798
GCF_002885855.1	Acinetobacter baumannii	strain=247
GCF_001863065.1	Acinetobacter baumannii	strain=XH804
GCF_000589475.1	Acinetobacter baumannii 24845_6	strain=24845_6
GCF_002950975.1	Acinetobacter baumannii	strain=S3
GCF_002028485.1	Acinetobacter baumannii	strain=ABUH343
GCF_000580835.1	Acinetobacter baumannii 1159076	strain=1159076
GCF_001863115.1	Acinetobacter baumannii	strain=XH810
GCF_000681975.1	Acinetobacter baumannii 26016_3	strain=26016_3
GCF_002143015.1	Acinetobacter baumannii	strain=ARLG1857
GCF_001008125.1	Acinetobacter baumannii	strain=461
GCF_002947415.1	Acinetobacter baumannii	strain=AR_0056
GCF_000949175.2	Acinetobacter baumannii	strain=UH475_361
GCF_000584115.1	Acinetobacter baumannii 1045092	strain=1045092
GCF_000611345.1	Acinetobacter baumannii 26016_6	strain=26016_6
GCF_000580175.1	Acinetobacter baumannii 1051830	strain=1051830
GCF_000498375.2	Acinetobacter baumannii DU202	strain=DU202
GCF_000671495.1	Acinetobacter baumannii 44298_3	strain=44298_3
GCF_000805545.1	Acinetobacter baumannii	strain=T7
GCF_000787235.1	Acinetobacter baumannii	strain=BJ2
GCF_001861975.1	Acinetobacter baumannii	strain=XH839
GCF_900118085.1	Acinetobacter baumannii	strain=Ab94
GCF_002277535.1	Acinetobacter baumannii	strain=AB174
GCF_000581355.1	Acinetobacter baumannii 942133	strain=942133
GCF_001665985.1	Acinetobacter baumannii	strain=CCF28
GCF_000591995.1	Acinetobacter baumannii 25766_2	strain=25766_2
GCF_001541025.2	Acinetobacter baumannii	strain=ORAB6b
GCF_001669525.1	Acinetobacter baumannii	strain=ABUH812
GCF_000581335.1	Acinetobacter baumannii 959073	strain=959073
GCF_001612185.1	Acinetobacter baumannii	strain=AB4025
GCF_000589355.1	Acinetobacter baumannii 25253_8	strain=25253_8
GCF_002762495.1	Acinetobacter baumannii	strain=VB3373
GCF_002182725.1	Acinetobacter baumannii	strain=ABUH446
GCF_000581455.1	Acinetobacter baumannii 564012	strain=564012
GCF_002142955.1	Acinetobacter baumannii	strain=ARLG1851
GCF_000809645.3	Acinetobacter baumannii	strain=UH236_87
GCF_002143685.1	Acinetobacter baumannii	strain=ARLG1824
GCF_001664735.1	Acinetobacter baumannii	strain=CCF6
GCF_002017615.1	Acinetobacter baumannii	strain=ABUH606
GCF_002143095.1	Acinetobacter baumannii	strain=ARLG1845
GCF_002951155.1	Acinetobacter baumannii	strain=R15
GCF_001414805.1	Acinetobacter baumannii	strain=ABBL067b
GCF_002143035.1	Acinetobacter baumannii	strain=ARLG1841
GCF_000681875.1	Acinetobacter baumannii 916567	strain=916567
GCF_001863615.1	Acinetobacter baumannii	strain=XH546
GCF_000354115.1	Acinetobacter baumannii ABNIH18	strain=ABNIH18
GCF_002182865.1	Acinetobacter baumannii	strain=ABUH496
GCF_001864045.1	Acinetobacter baumannii	strain=XH606
GCF_900117485.1	Acinetobacter baumannii	strain=Ab38
GCF_001415715.1	Acinetobacter baumannii	strain=ABBL114
GCF_002082705.1	Acinetobacter baumannii	strain=15A5
GCF_001624975.1	Acinetobacter baumannii	strain=VB22595
GCF_001669435.1	Acinetobacter baumannii	strain=ABUH760
GCF_000600635.1	Acinetobacter baumannii 44437_4	strain=44437_4
GCF_000627555.1	Acinetobacter baumannii 44298_6	strain=44298_6
GCF_000581615.1	Acinetobacter baumannii 993520	strain=993520
GCF_001669605.1	Acinetobacter baumannii	strain=ABUH789
GCF_001415025.1	Acinetobacter baumannii	strain=ABBL068
GCF_001863875.1	Acinetobacter baumannii	strain=XH608
GCF_002143105.1	Acinetobacter baumannii	strain=ARLG1853
GCF_000809465.3	Acinetobacter baumannii	strain=UH243_43
GCF_002017475.1	Acinetobacter baumannii	strain=ABUH534
GCF_900117505.1	Acinetobacter baumannii	strain=Ab21
GCF_001666515.1	Acinetobacter baumannii	strain=CCF64
GCF_000515555.1	Acinetobacter baumannii UH11608	strain=UH11608
GCF_001666465.1	Acinetobacter baumannii	strain=CCF60
GCF_001666315.1	Acinetobacter baumannii	strain=CCF32
GCF_000592455.1	Acinetobacter baumannii 44467_6	strain=44467_6
GCF_002950755.1	Acinetobacter baumannii	strain=R11
GCF_002951015.1	Acinetobacter baumannii	strain=S2
GCF_000515695.1	Acinetobacter baumannii UH15208	strain=UH15208
GCF_001518715.1	Acinetobacter baumannii	strain=HUMC1
GCF_000939565.2	Acinetobacter baumannii	strain=ORAB15
GCF_000222225.1	Acinetobacter baumannii ABNIH1	strain=ABNIH1
GCF_000681695.1	Acinetobacter baumannii 23037	strain=23037
GCF_002137445.1	Acinetobacter baumannii	strain=PR321
GCF_000811685.3	Acinetobacter baumannii	strain=UH41_489
GCF_000592135.1	Acinetobacter baumannii 25935_4	strain=25935_4
GCF_000583455.1	Acinetobacter baumannii 7893	strain=7893
GCF_000591815.1	Acinetobacter baumannii 44327_7	strain=44327_7
GCF_000811645.3	Acinetobacter baumannii	strain=UH381_482
GCF_000592335.1	Acinetobacter baumannii 25691_1	strain=25691_1
GCF_900117905.1	Acinetobacter baumannii	strain=Ab39
GCF_001665285.1	Acinetobacter baumannii	strain=CCF40
GCF_001669365.1	Acinetobacter baumannii	strain=ABUH702
GCF_001617945.1	Acinetobacter baumannii	strain=2015ZJAB8
GCF_002028475.1	Acinetobacter baumannii	strain=ABUH337
GCF_000811225.3	Acinetobacter baumannii	strain=UH315_100
GCF_000627415.1	Acinetobacter baumannii 24860_6	strain=24860_6
GCF_000809745.3	Acinetobacter baumannii	strain=UH129_409
GCF_900117695.1	Acinetobacter baumannii	strain=Ab28
GCF_001668995.1	Acinetobacter baumannii	strain=ABUH716
GCF_002144725.1	Acinetobacter baumannii	strain=ARLG1901
GCF_002182965.1	Acinetobacter baumannii	strain=ABUH374
GCF_001861835.1	Acinetobacter baumannii	strain=XH834
GCF_001664855.1	Acinetobacter baumannii	strain=CCF16
GCF_000589415.1	Acinetobacter baumannii 25307_3	strain=25307_3
GCF_001862805.1	Acinetobacter baumannii	strain=XH771
GCF_000949035.2	Acinetobacter baumannii	strain=UH66_271
GCF_001863235.1	Acinetobacter baumannii	strain=XH836
GCF_001674115.1	Acinetobacter baumannii	strain=ABUH712
GCF_000810365.3	Acinetobacter baumannii	strain=UH81_364
GCF_900117765.1	Acinetobacter baumannii	strain=Ab29
GCF_001862345.1	Acinetobacter baumannii	strain=XH731
GCF_001693105.1	Acinetobacter baumannii	strain=192/2C
GCF_001666175.1	Acinetobacter baumannii	strain=CCF48
GCF_001669695.1	Acinetobacter baumannii	strain=ABUH765
GCF_002017745.1	Acinetobacter baumannii	strain=ABUH501
GCF_002143625.1	Acinetobacter baumannii	strain=ARLG1816
GCF_001669635.1	Acinetobacter baumannii	strain=ABUH779
GCF_000589275.1	Acinetobacter baumannii 44895_10	strain=44895_10
GCF_000581495.1	Acinetobacter baumannii 472237-1196	strain=472237-1196
GCF_002137345.1	Acinetobacter baumannii	strain=PR380
GCF_000810745.3	Acinetobacter baumannii	strain=UH475_197
GCF_900118015.1	Acinetobacter baumannii	strain=Ab114
GCF_000787225.1	Acinetobacter baumannii	strain=BJ1
GCF_002148745.1	Acinetobacter baumannii	strain=ARLG1933
GCF_001052325.1	Acinetobacter baumannii	strain=1168_ABAU
GCF_000811085.3	Acinetobacter baumannii	strain=UH392_684
GCF_001693195.1	Acinetobacter baumannii	strain=29D2
GCF_000810665.3	Acinetobacter baumannii	strain=UH134_168
GCF_001059495.1	Acinetobacter baumannii	strain=996_ABAU
GCF_000592075.1	Acinetobacter baumannii 25766_1	strain=25766_1
GCF_001668555.1	Acinetobacter baumannii	strain=ABUH756
GCF_002137815.1	Acinetobacter baumannii	strain=PR345
GCF_000600395.1	Acinetobacter baumannii 25878_2	strain=25878_2
GCF_000588215.1	Acinetobacter baumannii 466215	strain=466215
GCF_001420505.1	Acinetobacter baumannii	strain=A186
GCF_000681835.1	Acinetobacter baumannii 1539026	strain=1539026
GCF_000588495.1	Acinetobacter baumannii 213697	strain=213697
GCF_900118005.1	Acinetobacter baumannii	strain=Ab86
GCF_900117715.1	Acinetobacter baumannii	strain=Ab34
GCF_002950715.1	Acinetobacter baumannii	strain=R12
GCF_002950825.1	Acinetobacter baumannii	strain=S10
GCF_000811245.3	Acinetobacter baumannii	strain=UH315_101
GCF_000591735.1	Acinetobacter baumannii 44327_2	strain=44327_2
GCF_000453145.1	Acinetobacter baumannii TG22202	strain=TG22202
GCF_001541765.1	Acinetobacter baumannii	strain=AbMDR-GLH10
GCF_000302055.1	Acinetobacter baumannii AB_908-14-7	strain=AB_908-14-7
GCF_001669175.1	Acinetobacter baumannii	strain=ABUH806
GCF_002762545.1	Acinetobacter baumannii	strain=VB23193
GCF_000671555.1	Acinetobacter baumannii 44298_8	strain=44298_8
GCF_001052015.1	Acinetobacter baumannii	strain=1008_ABAU
GCF_001669295.1	Acinetobacter baumannii	strain=ABUH776
GCF_001861785.1	Acinetobacter baumannii	strain=XH823
GCF_900117795.1	Acinetobacter baumannii	strain=Ab32
GCF_000671655.1	Acinetobacter baumannii 25442_1	strain=25442_1
GCF_002183855.1	Acinetobacter baumannii	strain=ABUH485
GCF_000591635.1	Acinetobacter baumannii 25561_1	strain=25561_1
GCF_000787335.1	Acinetobacter baumannii	strain=BJ7
GCF_001433245.1	Acinetobacter baumannii	strain=ABBL049
GCF_001862645.1	Acinetobacter baumannii	strain=XH755
GCF_001862305.1	Acinetobacter baumannii	strain=XH724
GCF_001666275.1	Acinetobacter baumannii	strain=CCF55
GCF_000591855.1	Acinetobacter baumannii 44327_4	strain=44327_4
GCF_001668515.1	Acinetobacter baumannii	strain=ABUH721
GCF_001673805.1	Acinetobacter baumannii	strain=ABUH706
GCF_001862665.1	Acinetobacter baumannii	strain=XH756
GCF_002367895.1	Acinetobacter baumannii	strain=IHIT32296
GCF_002182625.1	Acinetobacter baumannii	strain=ABUH407
GCF_001863785.1	Acinetobacter baumannii	strain=XH645
GCF_001922205.1	Acinetobacter baumannii	strain=CMC-CR-MDR-Ab4
GCF_001861435.1	Acinetobacter baumannii	strain=XH728
GCF_000966525.1	Acinetobacter baumannii	strain=J133
GCF_000453865.1	Acinetobacter baumannii TG2014	strain=TG2014
GCF_001669675.1	Acinetobacter baumannii	strain=ABUH741
GCF_001415255.1	Acinetobacter baumannii	strain=ABBL088
GCF_001666635.1	Acinetobacter baumannii	strain=CCF70
GCF_000810825.3	Acinetobacter baumannii	strain=UH66_241
GCF_002261505.1	Acinetobacter baumannii	strain=554L
GCF_900117525.1	Acinetobacter baumannii	strain=Ab36
GCF_000591695.1	Acinetobacter baumannii 25935_10	strain=25935_10
GCF_001618125.1	Acinetobacter baumannii	strain=AB210M
GCF_000516115.1	Acinetobacter baumannii UH10707	strain=UH10707
GCF_000580375.1	Acinetobacter baumannii 1051176	strain=1051176
GCF_000581895.1	Acinetobacter baumannii 532279	strain=532279
GCF_002016815.1	Acinetobacter baumannii	strain=ABUH672
GCF_001861615.1	Acinetobacter baumannii	strain=XH757
GCF_001951035.1	Acinetobacter baumannii A13	strain=A13
GCF_002014155.1	Acinetobacter baumannii	strain=ABUH402
GCF_000981405.1	Acinetobacter baumannii	strain=Ab1
GCF_000627515.1	Acinetobacter baumannii 44298_2	strain=44298_2
GCF_000515455.1	Acinetobacter baumannii UH1007	strain=UH1007
GCF_000592495.1	Acinetobacter baumannii 44467_8	strain=44467_8
GCF_000592475.1	Acinetobacter baumannii 44467_7	strain=44467_7
GCF_000188215.1	Acinetobacter baumannii 1656-2	strain=1656-2
GCF_001416095.1	Acinetobacter baumannii	strain=ABBL124
GCF_000589595.1	Acinetobacter baumannii 25253_5	strain=25253_5
GCF_900118125.1	Acinetobacter baumannii	strain=ILBAbau5423458
GCF_001862375.1	Acinetobacter baumannii	strain=XH732
GCF_002762505.1	Acinetobacter baumannii	strain=VB2265
GCF_002184035.1	Acinetobacter baumannii	strain=ABUH680
GCF_000809225.3	Acinetobacter baumannii	strain=UH487_63
GCF_001665095.1	Acinetobacter baumannii	strain=CCF2
GCF_001433015.1	Acinetobacter baumannii	strain=ABBL044
GCF_001863855.1	Acinetobacter baumannii	strain=XH671
GCF_000810065.3	Acinetobacter baumannii	strain=UH17_465
GCF_000580555.1	Acinetobacter baumannii 1294217	strain=1294217
GCF_002017675.1	Acinetobacter baumannii	strain=ABUH627
GCF_001864755.1	Acinetobacter baumannii	strain=XH698
GCF_000810325.3	Acinetobacter baumannii	strain=UH189_349
GCF_000515835.1	Acinetobacter baumannii UH20108	strain=UH20108
GCF_000588375.1	Acinetobacter baumannii 98826	strain=98826
GCF_001416225.1	Acinetobacter baumannii	strain=ABBL137
GCF_002634325.1	Acinetobacter baumannii	strain=ABA2114
GCF_001416715.1	Acinetobacter baumannii	strain=ABOB09
GCF_002143785.1	Acinetobacter baumannii	strain=ARLG1835
GCF_000761175.1	Acinetobacter baumannii	strain=AbH12O-A2
GCF_002950625.1	Acinetobacter baumannii	strain=S16
GCF_000589075.1	Acinetobacter baumannii 25307_6	strain=25307_6
GCF_001292715.1	Acinetobacter baumannii	strain=TCM331
GCF_001863225.1	Acinetobacter baumannii	strain=XH835
GCF_002183665.1	Acinetobacter baumannii	strain=ABUH388
GCF_000682175.1	Acinetobacter baumannii 24812_2	strain=24812_2
GCF_000939485.2	Acinetobacter baumannii	strain=ORAB10
GCF_002017285.1	Acinetobacter baumannii	strain=ABUH480
GCF_000584775.1	Acinetobacter baumannii 1471012	strain=1471012
GCF_000811015.3	Acinetobacter baumannii	strain=UH175_679
GCF_000588995.1	Acinetobacter baumannii 24845_5	strain=24845_5
GCF_000804985.1	Acinetobacter baumannii	strain=2011BJAB8
GCF_000302075.1	Acinetobacter baumannii AB_909-05	strain=AB_909-05
GCF_001674555.1	Acinetobacter baumannii	strain=ABUH754
GCF_000809045.3	Acinetobacter baumannii	strain=ABUH304352
GCF_001416275.1	Acinetobacter baumannii	strain=ABBL141
GCF_000787295.1	Acinetobacter baumannii	strain=BJ5
GCF_000810645.3	Acinetobacter baumannii	strain=UH134_167
GCF_002183635.1	Acinetobacter baumannii	strain=ABUH375
GCF_001669645.1	Acinetobacter baumannii	strain=ABUH808
GCF_001862425.1	Acinetobacter baumannii	strain=XH736
GCF_001674755.1	Acinetobacter baumannii	strain=ABUH794
GCF_001414985.1	Acinetobacter baumannii	strain=ABBL067k
GCF_001648035.1	Acinetobacter baumannii	strain=A457
GCF_002014445.1	Acinetobacter baumannii	strain=ABUH441
GCF_000369285.1	Acinetobacter baumannii NIPH 528	strain=NIPH 528
GCF_002183365.1	Acinetobacter baumannii	strain=ABUH604
GCF_000804885.1	Acinetobacter baumannii	strain=2011LNAB1
GCF_001053755.1	Acinetobacter baumannii	strain=1054_ABAU
GCF_000811405.3	Acinetobacter baumannii	strain=UH126_137
GCF_900117875.1	Acinetobacter baumannii	strain=Ab19
GCF_002183115.1	Acinetobacter baumannii	strain=ABUH670
GCF_001414925.1	Acinetobacter baumannii	strain=ABBL067e
GCF_000592295.1	Acinetobacter baumannii 25691_9	strain=25691_9
GCF_000810405.3	Acinetobacter baumannii	strain=UH81_389
GCF_002017125.1	Acinetobacter baumannii	strain=ABUH594
GCF_000600575.1	Acinetobacter baumannii 44362_8	strain=44362_8
GCF_000583535.1	Acinetobacter baumannii 24860_10	strain=24860_10
GCF_002017735.1	Acinetobacter baumannii	strain=ABUH477
GCF_000516015.1	Acinetobacter baumannii UH9707	strain=UH9707
GCF_002182365.1	Acinetobacter baumannii	strain=ABUH508
GCF_001612315.1	Acinetobacter baumannii	strain=AB4795
GCF_000516095.1	Acinetobacter baumannii UH9907	strain=UH9907
GCF_001864745.1	Acinetobacter baumannii	strain=XH697
GCF_000810045.3	Acinetobacter baumannii	strain=UH326_461
GCF_001862145.1	Acinetobacter baumannii	strain=XH715
GCF_000589455.1	Acinetobacter baumannii 25307_5	strain=25307_5
GCF_000584735.1	Acinetobacter baumannii 1022959	strain=1022959
GCF_000682535.1	Acinetobacter baumannii 24812_8	strain=24812_8
GCF_000681855.1	Acinetobacter baumannii 18689	strain=18689
GCF_000588955.1	Acinetobacter baumannii 24845_8	strain=24845_8
GCF_000297955.1	Acinetobacter baumannii Ab44444	strain=Ab44444
GCF_900117945.1	Acinetobacter baumannii	strain=Ab77
GCF_001922225.1	Acinetobacter baumannii
GCF_001416475.1	Acinetobacter baumannii	strain=ABOB15
GCF_000516315.1	Acinetobacter baumannii UH7607	strain=UH7607
GCF_002184275.1	Acinetobacter baumannii	strain=ARLG-1775
GCF_000333715.1	Acinetobacter baumannii ABIsac_ColiS
GCF_001674075.1	Acinetobacter baumannii	strain=ABUH777
GCF_000761465.1	Acinetobacter baumannii	strain=T25
GCF_001669115.1	Acinetobacter baumannii	strain=ABUH791
GCF_000588795.1	Acinetobacter baumannii 1406182	strain=1406182
GCF_001432525.1	Acinetobacter baumannii	strain=ABBL017
GCF_002143265.1	Acinetobacter baumannii	strain=ARLG1847
GCF_000509325.1	Acinetobacter baumannii MRY10-0558
GCF_001415345.1	Acinetobacter baumannii	strain=ABBL069
GCF_000584475.1	Acinetobacter baumannii 1264936	strain=1264936
GCF_000809405.3	Acinetobacter baumannii	strain=UH348_13
GCF_001864815.1	Acinetobacter baumannii	strain=XH702
GCF_000186645.1	Acinetobacter baumannii WM99c	strain=WM99c
GCF_000627675.1	Acinetobacter baumannii 25442_5	strain=25442_5
GCF_001668475.1	Acinetobacter baumannii	strain=ABUH726
GCF_000516195.2	Acinetobacter baumannii UH5707	strain=UH5707
GCF_000592235.1	Acinetobacter baumannii 25766_6	strain=25766_6
GCF_001891205.1	Acinetobacter baumannii	strain=RB-1399
GCF_000453305.1	Acinetobacter baumannii TG27307	strain=TG27307
GCF_002277485.1	Acinetobacter baumannii	strain=AB56
GCF_001665125.1	Acinetobacter baumannii	strain=CCF10
GCF_000809785.3	Acinetobacter baumannii	strain=UH129_415
GCF_000584655.1	Acinetobacter baumannii 1178044	strain=1178044
GCF_001673825.1	Acinetobacter baumannii	strain=ABUH751
GCF_002899995.1	Acinetobacter sp. AKBS16	strain=AKBS16
GCF_000682595.1	Acinetobacter baumannii 756476	strain=756476
GCF_001669575.1	Acinetobacter baumannii	strain=ABUH709
GCF_002138115.1	Acinetobacter baumannii	strain=PR387
GCF_001433045.1	Acinetobacter nosocomialis	strain=ABBL048
GCF_001862875.1	Acinetobacter baumannii	strain=XH786
GCF_001862175.1	Acinetobacter baumannii	strain=XH718
GCF_000505685.1	Acinetobacter baumannii ZW85-1	strain=ZW85-1
GCF_000592275.1	Acinetobacter baumannii 25691_6	strain=25691_6
GCF_000583555.1	Acinetobacter baumannii 24860_2	strain=24860_2
GCF_000810285.3	Acinetobacter baumannii	strain=UH299_342
GCF_900118055.1	Acinetobacter baumannii	strain=ILBAbau5423495
GCF_000589035.1	Acinetobacter baumannii 24845_4	strain=24845_4
GCF_000810305.3	Acinetobacter baumannii	strain=UH189_348
GCF_000453405.1	Acinetobacter baumannii TG27379	strain=TG27379
GCF_000809605.3	Acinetobacter baumannii	strain=UH236_84
GCF_002138005.1	Acinetobacter baumannii	strain=PR382
GCF_000811765.3	Acinetobacter baumannii	strain=UH225_492
GCF_900117925.1	Acinetobacter baumannii	strain=Ab10
GCF_002136825.1	Acinetobacter baumannii	strain=PR353
GCF_002182605.1	Acinetobacter baumannii	strain=ABUH394
GCF_002237955.1	Acinetobacter baumannii	strain=SSMA8
GCF_002143195.1	Acinetobacter baumannii	strain=ARLG1786
GCF_000187205.2	Acinetobacter baumannii MDR-TJ	strain=MDR-TJ
GCF_001573065.1	Acinetobacter baumannii	strain=XH860
GCF_002137295.1	Acinetobacter baumannii	strain=PR377
GCF_002277705.1	Acinetobacter baumannii	strain=AB72
GCF_000592035.1	Acinetobacter baumannii 25935_9	strain=25935_9
GCF_001666255.1	Acinetobacter baumannii	strain=CCF54
GCF_001669025.1	Acinetobacter baumannii	strain=ABUH770
GCF_002184565.1	Acinetobacter baumannii	strain=ARLG-1854
GCF_001612155.1	Acinetobacter baumannii	strain=AB4026
GCF_000589575.1	Acinetobacter baumannii 25253_4	strain=25253_4
GCF_001673815.1	Acinetobacter baumannii	strain=ABUH696
GCF_000627575.1	Acinetobacter baumannii 44298_7	strain=44298_7
GCF_002017095.1	Acinetobacter baumannii	strain=ABUH585
GCF_001432755.1	Acinetobacter baumannii	strain=ABBL008
GCF_002028535.1	Acinetobacter baumannii	strain=ABUH341
GCF_000515875.2	Acinetobacter baumannii UH8907	strain=UH8907
GCF_000584555.1	Acinetobacter baumannii 1271651	strain=1271651
GCF_000589395.1	Acinetobacter baumannii 25307_2	strain=25307_2
GCF_000809665.3	Acinetobacter baumannii	strain=UH280_92
GCF_000810125.3	Acinetobacter baumannii	strain=UH66_276
GCF_000808815.3	Acinetobacter baumannii	strain=ABUH60486
GCF_000681915.1	Acinetobacter baumannii 25691_8	strain=25691_8
GCF_000809005.3	Acinetobacter baumannii	strain=ABUH304350
GCF_900117855.1	Acinetobacter baumannii	strain=Ab35
GCF_000600455.1	Acinetobacter baumannii 25878_3	strain=25878_3
GCF_000588295.1	Acinetobacter baumannii 981176	strain=981176
GCF_900117815.1	Acinetobacter baumannii	strain=Ab6
GCF_002182505.1	Acinetobacter baumannii	strain=ABUH379
GCF_002017265.1	Acinetobacter baumannii	strain=ABUH471
GCF_900117845.1	Acinetobacter baumannii	strain=Ab27
GCF_000368225.1	Acinetobacter baumannii NIPH 2061	strain=NIPH 2061
GCF_001668775.1	Acinetobacter baumannii	strain=ABUH750
GCF_000515955.1	Acinetobacter baumannii UH8707	strain=UH8707
GCF_001617915.1	Acinetobacter baumannii	strain=2015ZJAB7
GCF_000671515.1	Acinetobacter baumannii 44839_8	strain=44839_8
GCF_002137475.1	Acinetobacter baumannii	strain=PR322
GCF_001668815.1	Acinetobacter baumannii	strain=ABUH738
GCF_001414935.1	Acinetobacter baumannii	strain=ABBL067g
GCF_900117575.1	Acinetobacter baumannii	strain=Ab37
GCF_001861865.1	Acinetobacter baumannii	strain=XH780
GCF_900117475.1	Acinetobacter baumannii	strain=Ab5
GCF_002183355.1	Acinetobacter baumannii	strain=ABUH596
GCF_000592715.1	Acinetobacter baumannii 44467_3	strain=44467_3
GCF_001680395.1	Acinetobacter baumannii	strain=HJ19
GCF_000611325.1	Acinetobacter baumannii 26016_1	strain=26016_1
GCF_001674155.1	Acinetobacter baumannii	strain=ABUH786
GCF_002136935.1	Acinetobacter baumannii	strain=PR358
GCF_002182955.1	Acinetobacter baumannii	strain=ABUH367
GCF_900117545.1	Acinetobacter baumannii	strain=Ab30
GCF_001442575.1	Acinetobacter baumannii	strain=MRSN16874
GCF_900117885.1	Acinetobacter baumannii	strain=Ab26
GCF_000809425.3	Acinetobacter baumannii	strain=UH315_39
GCF_001432445.1	Acinetobacter baumannii	strain=ABBL009
GCF_001861665.1	Acinetobacter baumannii	strain=XH770
GCF_002138375.1	Acinetobacter baumannii	strain=PR400
GCF_001541725.1	Acinetobacter baumannii	strain=AbMDR-GLH9
GCF_900117615.1	Acinetobacter baumannii	strain=Ab14
GCF_000966495.1	Acinetobacter baumannii	strain=J65
GCF_001414885.1	Acinetobacter baumannii	strain=ABBL067c
GCF_002136775.1	Acinetobacter baumannii	strain=PR351
GCF_000939575.2	Acinetobacter baumannii	strain=ORAB17
GCF_000588315.1	Acinetobacter baumannii 70136	strain=70136
GCF_001863535.1	Acinetobacter baumannii	strain=XH548
GCF_000810265.3	Acinetobacter baumannii	strain=UH299_341
GCF_001674485.1	Acinetobacter baumannii	strain=ABUH795
GCF_000453585.1	Acinetobacter baumannii TG15234	strain=TG15234
GCF_001674345.1	Acinetobacter baumannii	strain=ABUH704
GCF_001950165.1	Acinetobacter baumannii	strain=Ab49_GEIH-2010
GCF_000681655.1	Acinetobacter baumannii 25691_5	strain=25691_5
GCF_002137555.1	Acinetobacter baumannii	strain=PR327
GCF_000810525.3	Acinetobacter baumannii	strain=UH243_33
GCF_001668935.1	Acinetobacter baumannii	strain=ABUH775
GCF_000809585.3	Acinetobacter baumannii	strain=UH280_81
GCF_000770905.1	Acinetobacter baumannii TYTH-6	strain=TYTH-6
GCF_001680445.1	Acinetobacter baumannii	strain=HJ20
GCF_002143395.1	Acinetobacter baumannii	strain=ARLG1793
GCF_001862055.1	Acinetobacter baumannii	strain=XH708
GCF_000810835.3	Acinetobacter baumannii	strain=UH475_239
GCF_000516335.2	Acinetobacter baumannii UH7707	strain=UH7707
GCF_002138345.1	Acinetobacter baumannii	strain=PR399
GCF_000809525.3	Acinetobacter baumannii	strain=UH243_68
GCF_000939425.2	Acinetobacter baumannii	strain=ORAB08
GCF_000302095.1	Acinetobacter baumannii AB_909-14-7	strain=AB_909-14-7
GCF_000592095.1	Acinetobacter baumannii 25935_1	strain=25935_1
GCF_000342065.1	Acinetobacter baumannii AB1H8	strain=AB1H8
GCF_002182645.1	Acinetobacter baumannii	strain=ABUH424
GCF_002016735.1	Acinetobacter baumannii	strain=ABUH648
GCF_000583495.1	Acinetobacter baumannii 24812_4	strain=24812_4
GCF_000811485.3	Acinetobacter baumannii	strain=UH243_54
GCF_002183905.1	Acinetobacter baumannii	strain=ABUH347
GCF_000681595.1	Acinetobacter baumannii 1505311	strain=1505311
GCF_000682575.1	Acinetobacter baumannii 24860_5	strain=24860_5
GCF_000580895.1	Acinetobacter baumannii 1397084	strain=1397084
GCF_000811725.3	Acinetobacter baumannii	strain=UH41_491
GCF_000592615.1	Acinetobacter baumannii 25681_9	strain=25681_9
GCF_002183435.1	Acinetobacter baumannii	strain=ABUH610
GCF_000297935.1	Acinetobacter baumannii Ab33333	strain=Ab33333
GCF_002082885.1	Acinetobacter baumannii	strain=SSMA17
GCF_900117585.1	Acinetobacter baumannii	strain=Ab2
GCF_000682555.1	Acinetobacter baumannii 24860_3	strain=24860_3
GCF_002017195.1	Acinetobacter baumannii	strain=ABUH462
GCF_002183085.1	Acinetobacter baumannii	strain=ABUH649
GCF_001666555.1	Acinetobacter baumannii	strain=CCF65
GCF_002182705.1	Acinetobacter baumannii	strain=ABUH442
GCF_000515995.2	Acinetobacter baumannii UH9007	strain=UH9007
GCF_000810875.3	Acinetobacter baumannii	strain=UH507_263
GCF_001862065.1	Acinetobacter baumannii	strain=XH709
GCF_002277235.1	Acinetobacter baumannii	strain=AB147
GCF_000580235.1	Acinetobacter baumannii 1042969-1265	strain=1042969-1265
GCF_900117495.1	Acinetobacter baumannii	strain=Ab43
GCF_000723075.1	Acinetobacter baumannii LY8	strain=LY8
GCF_000515675.1	Acinetobacter baumannii UH14508	strain=UH14508
GCF_000516595.2	Acinetobacter baumannii CI77	strain=CI77
GCF_002950595.1	Acinetobacter baumannii	strain=R16
GCF_000591955.1	Acinetobacter baumannii 44467_9	strain=44467_9
GCF_001862885.1	Acinetobacter baumannii	strain=XH787
GCF_002277515.1	Acinetobacter baumannii	strain=AB46
GCF_000302215.1	Acinetobacter baumannii AB_TG27335	strain=AB_TG27335
GCF_001052775.1	Acinetobacter baumannii	strain=1153_ABAU
GCF_000580295.1	Acinetobacter baumannii 1031433	strain=1031433
GCF_000600615.1	Acinetobacter baumannii 44437_3	strain=44437_3
GCF_002184265.1	Acinetobacter baumannii	strain=ARLG-1818
GCF_002017065.1	Acinetobacter baumannii	strain=ABUH588
GCF_000949045.2	Acinetobacter baumannii	strain=UH381_484
GCF_001806365.1	Acinetobacter baumannii	strain=KAB02
GCF_000810245.3	Acinetobacter baumannii	strain=UH299_338
GCF_900117975.1	Acinetobacter baumannii	strain=Ab85
GCF_001861535.1	Acinetobacter baumannii	strain=XH744
GCF_000939615.2	Acinetobacter baumannii	strain=ORAB18
GCF_001669595.1	Acinetobacter baumannii	strain=ABUH783
GCF_000515915.1	Acinetobacter baumannii UH8107	strain=UH8107
GCF_000600675.1	Acinetobacter baumannii 44437_7	strain=44437_7
GCF_000592435.1	Acinetobacter baumannii 44467_5	strain=44467_5
GCF_000600535.1	Acinetobacter baumannii 44362_6	strain=44362_6
GCF_001415295.1	Acinetobacter baumannii	strain=ABBL067i
GCF_000583255.1	Acinetobacter baumannii 458282	strain=458282
GCF_001666075.1	Acinetobacter baumannii	strain=CCF30
GCF_000581235.1	Acinetobacter baumannii 400834	strain=400834
GCF_001680305.1	Acinetobacter baumannii	strain=HJ13
GCF_002183785.1	Acinetobacter baumannii	strain=ABUH437
GCF_000583435.1	Acinetobacter baumannii 24860_8	strain=24860_8
GCF_001664975.1	Acinetobacter baumannii	strain=CCF23
GCF_000682395.1	Acinetobacter baumannii 1284800	strain=1284800
GCF_000580975.1	Acinetobacter baumannii 299505	strain=299505
GCF_001414735.1	Acinetobacter baumannii	strain=ABBL066
GCF_000811665.3	Acinetobacter baumannii	strain=UH41_487
GCF_001864195.1	Acinetobacter baumannii	strain=XH650
GCF_000805595.1	Acinetobacter baumannii	strain=T87
GCF_001669455.1	Acinetobacter baumannii	strain=ABUH766
GCF_000939405.2	Acinetobacter baumannii	strain=ORAB02
GCF_002950915.1	Acinetobacter baumannii	strain=R5
GCF_000939535.2	Acinetobacter baumannii	strain=ORAB14
GCF_001514375.1	Acinetobacter baumannii	strain=KBN10P02143
GCF_001664965.1	Acinetobacter baumannii	strain=CCF22
GCF_001863275.1	Acinetobacter baumannii	strain=XH838
GCF_002017705.1	Acinetobacter baumannii	strain=ABUH468
GCF_001862715.1	Acinetobacter baumannii	strain=XH763
GCF_002082845.1	Acinetobacter baumannii	strain=SAA14
GCF_000810725.3	Acinetobacter baumannii	strain=UH134_192
GCF_001680215.1	Acinetobacter baumannii	strain=HJ10
GCF_000592695.1	Acinetobacter baumannii 44467_2	strain=44467_2
GCF_000589195.1	Acinetobacter baumannii 24845_7	strain=24845_7
GCF_001433655.1	Acinetobacter baumannii	strain=ABBL039
GCF_002183725.1	Acinetobacter baumannii	strain=ABUH400
GCF_001922245.1	Acinetobacter baumannii	strain=CMC-CR-MDR-Ab66
GCF_000581535.1	Acinetobacter baumannii 34001	strain=34001
GCF_000517485.2	Acinetobacter baumannii UH2107	strain=UH2107
GCF_900117995.1	Acinetobacter baumannii	strain=Ab87
GCF_000367885.1	Acinetobacter baumannii NIPH 24	strain=NIPH 24
GCF_000453325.1	Acinetobacter baumannii TG27311	strain=TG27311
GCF_000584235.1	Acinetobacter baumannii 655555	strain=655555
GCF_002017185.1	Acinetobacter baumannii	strain=ABUH618
GCF_000681955.1	Acinetobacter baumannii 26016_2	strain=26016_2
GCF_001415325.1	Acinetobacter baumannii	strain=ABBL067j
GCF_000516035.1	Acinetobacter baumannii UH9907	strain=UH9907
GCF_002017115.1	Acinetobacter baumannii	strain=ABUH591
GCF_001669255.1	Acinetobacter baumannii	strain=ABUH717
GCF_000515595.1	Acinetobacter baumannii UH12308	strain=UH12308
GCF_002183585.1	Acinetobacter baumannii	strain=ABUH542
GCF_001674515.1	Acinetobacter baumannii	strain=ABUH807
GCF_000939495.2	Acinetobacter baumannii	strain=ORAB13
GCF_001674585.1	Acinetobacter baumannii	strain=ABUH707
GCF_001862215.1	Acinetobacter baumannii	strain=XH720
GCF_002182785.1	Acinetobacter baumannii	strain=ABUH457
GCF_000804825.1	Acinetobacter baumannii	strain=2011SDAB2
GCF_002183955.1	Acinetobacter baumannii	strain=ABUH628
GCF_000581935.1	Acinetobacter baumannii 1575710	strain=1575710
GCF_001863085.1	Acinetobacter baumannii	strain=XH805
GCF_000810145.3	Acinetobacter baumannii	strain=UH71_277
GCF_000516355.2	Acinetobacter baumannii UH7807	strain=UH7807
GCF_000581515.1	Acinetobacter baumannii 34654	strain=34654
GCF_002017515.1	Acinetobacter baumannii	strain=ABUH552
GCF_000515475.1	Acinetobacter baumannii UH10007	strain=UH10007
GCF_000592215.1	Acinetobacter baumannii 25935_8	strain=25935_8
GCF_002277145.1	Acinetobacter baumannii	strain=AB173
GCF_000592015.1	Acinetobacter baumannii 25766_3	strain=25766_3
GCF_001861655.1	Acinetobacter baumannii	strain=XH767
GCF_002277325.1	Acinetobacter baumannii	strain=AB108
GCF_002277575.1	Acinetobacter baumannii	strain=AB166
GCF_000453545.1	Acinetobacter baumannii TG27411	strain=TG27411
GCF_002017525.1	Acinetobacter baumannii	strain=ABUH555
GCF_001674605.1	Acinetobacter baumannii	strain=ABUH705
GCF_002182845.1	Acinetobacter baumannii	strain=ABUH479
GCF_000809085.3	Acinetobacter baumannii	strain=ABUH404571
GCF_001680365.1	Acinetobacter baumannii	strain=HJ16-2
GCF_000581415.1	Acinetobacter baumannii 796380-2102	strain=796380-2102
GCF_000580815.1	Acinetobacter baumannii 1035119	strain=1035119
GCF_000810425.3	Acinetobacter baumannii	strain=UH293_373
GCF_001864565.1	Acinetobacter baumannii	strain=XH684
GCF_000353915.1	Acinetobacter baumannii ABNIH25	strain=ABNIH25
GCF_000453425.1	Acinetobacter baumannii TG27383	strain=TG27383
GCF_000592675.1	Acinetobacter baumannii 44467_1	strain=44467_1
GCF_000805125.1	Acinetobacter baumannii	strain=2011HNAB1
GCF_000805055.1	Acinetobacter baumannii	strain=2011GDAB1
GCF_000600415.1	Acinetobacter baumannii 25878_1	strain=25878_1
GCF_000811585.3	Acinetobacter baumannii	strain=UH41_486
GCF_000809385.3	Acinetobacter baumannii	strain=UH487_41
GCF_001863935.1	Acinetobacter baumannii	strain=XH682
GCF_000516175.1	Acinetobacter baumannii UH5307	strain=UH5307
GCF_000516375.1	Acinetobacter baumannii UH7907	strain=UH7907
GCF_001887305.1	Acinetobacter baumannii	strain=HRAB-85
GCF_001861475.1	Acinetobacter baumannii	strain=XH737
GCF_001640065.1	Acinetobacter baumannii	strain=AB217
GCF_000369265.1	Acinetobacter baumannii NIPH 67	strain=NIPH 67
GCF_001862735.1	Acinetobacter baumannii	strain=XH766
GCF_000682135.1	Acinetobacter baumannii 25691_7	strain=25691_7
GCF_000588815.1	Acinetobacter baumannii 1397513	strain=1397513
GCF_001861995.1	Acinetobacter baumannii	strain=XH704
GCF_002762535.1	Acinetobacter baumannii	strain=VB17782
GCF_000682455.1	Acinetobacter baumannii 1042969-1197	strain=1042969-1197
GCF_900117835.1	Acinetobacter baumannii	strain=Ab11
GCF_000809565.3	Acinetobacter baumannii	strain=UH487_78
GCF_001673905.1	Acinetobacter baumannii	strain=ABUH729
GCF_001415645.1	Acinetobacter baumannii	strain=ABBL109
GCF_000333735.1	Acinetobacter baumannii ABIsac_ColiR
GCF_000611425.1	Acinetobacter baumannii 25569_6	strain=25569_6
GCF_001668835.1	Acinetobacter baumannii	strain=ABUH731
GCF_001674415.1	Acinetobacter baumannii	strain=ABUH728
GCF_001666405.1	Acinetobacter baumannii	strain=CCF58
GCF_001446715.1	Acinetobacter baumannii	strain=TTU2014-131AME
GCF_001664655.1	Acinetobacter baumannii	strain=CCF4
GCF_002182795.1	Acinetobacter baumannii	strain=ABUH458
GCF_001863575.1	Acinetobacter baumannii	strain=XH513
GCF_000810465.3	Acinetobacter baumannii	strain=UH348_25
GCF_002138165.1	Acinetobacter baumannii	strain=PR390
GCF_001415735.1	Acinetobacter baumannii	strain=ABBL115
GCF_001864035.1	Acinetobacter baumannii	strain=XH595
GCF_001674045.1	Acinetobacter baumannii	strain=ABUH788
GCF_001612285.1	Acinetobacter baumannii	strain=AB4498
GCF_000588435.1	Acinetobacter baumannii 303002	strain=303002
GCF_900117955.1	Acinetobacter baumannii	strain=Ab73
GCF_002017795.1	Acinetobacter baumannii	strain=ABUH483
GCF_002137875.1	Acinetobacter baumannii	strain=PR349
GCF_000592255.1	Acinetobacter baumannii 25691_2	strain=25691_2
GCF_000301575.1	Acinetobacter baumannii AB_TG2631	strain=AB_TG2631
GCF_000804815.1	Acinetobacter baumannii	strain=2011SHAB1
GCF_002017355.1	Acinetobacter baumannii	strain=ABUH660
GCF_001674315.1	Acinetobacter baumannii	strain=ABUH761
GCF_000592195.1	Acinetobacter baumannii 25935_7	strain=25935_7
GCF_001664895.1	Acinetobacter baumannii	strain=CCF18
GCF_001862825.1	Acinetobacter baumannii	strain=XH778
GCF_000809205.3	Acinetobacter baumannii	strain=UH243_66
GCF_000583595.1	Acinetobacter baumannii 24860_7	strain=24860_7
GCF_000515515.1	Acinetobacter baumannii UH10107	strain=UH10107
GCF_000592155.1	Acinetobacter baumannii 25935_5	strain=25935_5
GCF_001939605.1	Acinetobacter baumannii	strain=VB39358
GCF_001680375.1	Acinetobacter baumannii	strain=HJ18-2
GCF_001531205.2	Acinetobacter baumannii	strain=ORABSC
GCF_000804975.1	Acinetobacter baumannii	strain=2011BJAB5
GCF_000592415.1	Acinetobacter baumannii 25766_4	strain=25766_4
GCF_001863905.1	Acinetobacter baumannii	strain=XH680
GCF_000588575.1	Acinetobacter baumannii 1428368	strain=1428368
GCF_001862955.1	Acinetobacter baumannii	strain=XH795
GCF_900117625.1	Acinetobacter baumannii	strain=Ab42
GCF_001664665.1	Acinetobacter baumannii	strain=CCF41
GCF_002212145.1	Acinetobacter baumannii	strain=AB558
GCF_002014315.1	Acinetobacter baumannii	strain=ABUH396
GCF_001909135.1	Acinetobacter baumannii	strain=AB067
GCF_002017055.1	Acinetobacter baumannii	strain=ABUH582
GCF_001864655.1	Acinetobacter baumannii	strain=XH688
GCF_000581655.1	Acinetobacter baumannii 653020	strain=653020
GCF_001669265.1	Acinetobacter baumannii	strain=ABUH740
GCF_000627375.1	Acinetobacter baumannii 26016_9	strain=26016_9
GCF_002017685.1	Acinetobacter baumannii	strain=ABUH453
GCF_001541045.2	Acinetobacter baumannii	strain=ORABMayT
GCF_000808775.3	Acinetobacter baumannii	strain=ABUH504227
GCF_002143675.1	Acinetobacter baumannii	strain=ARLG1821
GCF_002145055.1	Acinetobacter baumannii	strain=ARLG1893
GCF_001665055.1	Acinetobacter baumannii	strain=CCF39
GCF_000584075.1	Acinetobacter baumannii 10519	strain=10519
GCF_002183555.1	Acinetobacter baumannii	strain=ABUH532
GCF_000810585.3	Acinetobacter baumannii	strain=UH184_295
GCF_000584175.1	Acinetobacter baumannii 825610	strain=825610
GCF_000805225.1	Acinetobacter baumannii	strain=2011ZJAB3
GCF_000808765.2	Acinetobacter baumannii	strain=ABUH42783
GCF_000810345.3	Acinetobacter baumannii	strain=UH189_355
GCF_000297515.1	Acinetobacter baumannii IS-143	strain=IS-143
GCF_001666395.1	Acinetobacter baumannii	strain=CCF57
GCF_001874915.1	Acinetobacter baumannii	strain=AR_0035
GCF_000591755.1	Acinetobacter baumannii 25750_7	strain=25750_7
GCF_001415535.1	Acinetobacter baumannii	strain=ABBL095
GCF_000681935.1	Acinetobacter baumannii 25750_1	strain=25750_1
GCF_000809765.3	Acinetobacter baumannii	strain=UH293_412
GCF_000811545.3	Acinetobacter baumannii	strain=UH381_467
GCF_000453765.1	Acinetobacter baumannii TG15240	strain=TG15240
GCF_001674255.1	Acinetobacter baumannii	strain=ABUH752
GCF_000581795.1	Acinetobacter baumannii 1440750	strain=1440750
GCF_000682235.1	Acinetobacter baumannii 1146103	strain=1146103
GCF_002183215.1	Acinetobacter baumannii	strain=ABUH691
GCF_002183245.1	Acinetobacter baumannii	strain=ABUH692
GCF_002143345.1	Acinetobacter baumannii	strain=ARLG1862
GCF_002017805.1	Acinetobacter baumannii	strain=ABUH513
GCF_001665175.1	Acinetobacter baumannii	strain=CCF15
GCF_002016955.1	Acinetobacter baumannii	strain=ABUH549
GCF_000584755.1	Acinetobacter baumannii 1482820	strain=1482820
GCF_000584835.1	Acinetobacter baumannii 1475764	strain=1475764
GCF_000804805.1	Acinetobacter baumannii	strain=2011SDAB1
GCF_000804875.1	Acinetobacter baumannii	strain=2011SDAB3
GCF_001863345.1	Acinetobacter baumannii	strain=XH508
GCF_001863395.1	Acinetobacter baumannii	strain=XH509
GCF_002136815.1	Acinetobacter baumannii	strain=PR352
GCF_000292545.1	Acinetobacter baumannii BZICU-2	strain=BZICU-2
GCF_000368545.1	Acinetobacter baumannii NIPH 60	strain=NIPH 60
GCF_000876075.1	Acinetobacter baumannii	strain=NBRC 110492
GCF_002145195.1	Acinetobacter baumannii	strain=ARLG1904
GCF_002183975.1	Acinetobacter baumannii	strain=ABUH632
GCF_000297535.1	Acinetobacter baumannii IS-116	strain=IS-116
GCF_000309115.1	Acinetobacter baumannii OIFC065	strain=OIFC065
GCF_002016865.1	Acinetobacter baumannii	strain=ABUH690
GCF_002017415.1	Acinetobacter baumannii	strain=ABUH687
GCF_002182445.1	Acinetobacter baumannii	strain=ABUH547
GCF_002137035.1	Acinetobacter baumannii	strain=PR363
GCF_002212385.1	Acinetobacter baumannii	strain=ABNH1
GCF_002212535.1	Acinetobacter baumannii	strain=ABNH4
GCF_002183195.1	Acinetobacter baumannii	strain=ABUH688
GCF_002184285.1	Acinetobacter baumannii	strain=ARLG-1915
GCF_002837035.1	Acinetobacter baumannii	strain=SMGC-AB1
GCF_002837005.1	Acinetobacter baumannii	strain=SMGC-AB2
GCF_001664915.1	Acinetobacter baumannii	strain=CCF21
GCF_001665065.1	Acinetobacter baumannii	strain=CCF42
GCF_000297575.1	Acinetobacter baumannii WC-692	strain=WC-692
GCF_000305275.1	Acinetobacter baumannii OIFC110	strain=OIFC110
GCF_001415665.1	Acinetobacter baumannii	strain=ABBL110
GCF_001055965.1	Acinetobacter baumannii	strain=219_ABAU
GCF_001680105.1	Acinetobacter baumannii	strain=HJ03
GCF_001680115.1	Acinetobacter baumannii	strain=HJ04
GCF_001862585.1	Acinetobacter baumannii	strain=XH751
GCF_001864535.1	Acinetobacter baumannii	strain=XH679
GCF_002143145.1	Acinetobacter baumannii	strain=ARLG1858
GCF_002182345.1	Acinetobacter baumannii	strain=ABUH502
GCF_001673875.1	Acinetobacter baumannii	strain=ABUH699
GCF_001668535.1	Acinetobacter baumannii	strain=ABUH744
GCF_001855175.1	Acinetobacter baumannii	strain=WA2859
GCF_000951165.1	Acinetobacter baumannii	strain=WA2859
GCF_000820665.1	Acinetobacter baumannii	strain=CS01
GCF_000820685.1	Acinetobacter baumannii	strain=CR17
GCF_002184385.1	Acinetobacter baumannii	strain=ARLG-1894
GCF_002183405.1	Acinetobacter baumannii	strain=ABUH608
GCF_001680185.1	Acinetobacter baumannii	strain=HJ07
GCF_001680195.1	Acinetobacter baumannii	strain=HJ08
GCF_002145155.1	Acinetobacter baumannii	strain=ARLG1902
GCF_000581995.1	Acinetobacter baumannii 1546444	strain=1546444
GCF_001669735.1	Acinetobacter baumannii	strain=863
GCF_000766105.1	Acinetobacter baumannii	strain=341
GCF_000969365.1	Acinetobacter baumannii	strain=S19
GCF_900118045.1	Acinetobacter baumannii	strain=ILBAbau5423446
GCF_001541775.1	Acinetobacter baumannii	strain=AbMDR-GLH4
GCF_001541455.1	Acinetobacter baumannii	strain=AbMDR-GLH2
GCF_002137225.1	Acinetobacter baumannii	strain=PR372
GCF_002137565.1	Acinetobacter baumannii	strain=PR328
GCF_002136885.1	Acinetobacter baumannii	strain=PR357
GCF_002182925.1	Acinetobacter baumannii	strain=ABUH358
GCF_000453725.1	Acinetobacter baumannii TG00314	strain=TG00314
GCF_000580315.1	Acinetobacter baumannii 1297	strain=1297
GCF_001432965.1	Acinetobacter baumannii	strain=ABBL035
GCF_001416005.1	Acinetobacter baumannii	strain=ABBL101
GCF_000516275.1	Acinetobacter baumannii UH6907	strain=UH6907
GCF_000515855.1	Acinetobacter baumannii UH22908	strain=UH22908
GCF_002951375.1	Acinetobacter baumannii	strain=S5
GCF_002950855.1	Acinetobacter baumannii	strain=S9
GCF_900118155.1	Acinetobacter baumannii	strain=ILBAbau5423457
GCF_900118065.1	Acinetobacter baumannii	strain=ILBAbau5423449
GCF_000248275.1	Acinetobacter baumannii W7282	strain=W7282
GCF_000189655.1	Acinetobacter baumannii AB210	strain=AB210
GCF_002016985.1	Acinetobacter baumannii	strain=ABUH564
GCF_001432975.1	Acinetobacter baumannii	strain=ABBL037
GCF_001674295.1	Acinetobacter baumannii	strain=ABUH753
GCF_001674435.1	Acinetobacter baumannii	strain=ABUH755
GCF_002238075.1	Acinetobacter baumannii	strain=Ab_12
GCF_002634345.1	Acinetobacter baumannii	strain=ABA1614
GCF_001910595.1	Acinetobacter baumannii	strain=AC_4820
GCF_001910675.1	Acinetobacter baumannii	strain=AC_4160
GCF_001433335.1	Acinetobacter baumannii	strain=ABBL052
GCF_001414565.1	Acinetobacter baumannii	strain=ABBL055
GCF_000810565.3	Acinetobacter baumannii	strain=UH243_57
GCF_000811505.3	Acinetobacter baumannii	strain=UH243_55
GCF_000757665.1	Acinetobacter baumannii	strain=A33405
GCF_001674235.1	Acinetobacter baumannii	strain=ABUH748
GCF_001674085.1	Acinetobacter baumannii	strain=ABUH749
GCF_001664835.1	Acinetobacter baumannii	strain=CCF13
GCF_001674325.1	Acinetobacter baumannii	strain=ABUH758
GCF_900117725.1	Acinetobacter baumannii	strain=Ab40
GCF_900117565.1	Acinetobacter baumannii	strain=Ab41
GCF_002212285.1	Acinetobacter baumannii	strain=AB466
GCF_002212625.1	Acinetobacter baumannii	strain=AB432
GCF_000301215.1	Acinetobacter baumannii AB_1595-8	strain=AB_1595-8
GCF_000301375.1	Acinetobacter baumannii AB_515-8	strain=AB_515-8
GCF_001416035.1	Acinetobacter baumannii	strain=ABBL106
GCF_001415595.1	Acinetobacter baumannii	strain=ABBL105
GCF_000592055.1	Acinetobacter baumannii 24975_1	strain=24975_1
GCF_000591795.1	Acinetobacter baumannii 24975_5	strain=24975_5
GCF_002143185.1	Acinetobacter baumannii	strain=ARLG1794
GCF_000413915.1	Acinetobacter baumannii NIPH 410	strain=NIPH 410
GCF_000587935.1	Acinetobacter baumannii 755829	strain=755829
GCF_000584435.1	Acinetobacter baumannii 1296252	strain=1296252
GCF_000335595.1	Acinetobacter baumannii AA-014	strain=AA-014
GCF_900243925.1	Acinetobacter baumannii
GCF_002143235.1	Acinetobacter baumannii	strain=ARLG1792
GCF_002154155.1	Acinetobacter baumannii	strain=AbS2 C1-D7-12
GCF_001864505.1	Acinetobacter baumannii	strain=XH854
GCF_001864475.1	Acinetobacter baumannii	strain=XH851
GCF_002182385.1	Acinetobacter baumannii	strain=ABUH511
GCF_000335655.1	Acinetobacter baumannii OIFC338	strain=OIFC338
GCF_002082725.1	Acinetobacter baumannii	strain=USA2
GCF_002082745.1	Acinetobacter baumannii	strain=SSA6
GCF_000359725.1	Acinetobacter baumannii 48055	strain=48055
GCF_000332855.1	Acinetobacter baumannii 53264	strain=53264
GCF_000581875.1	Acinetobacter baumannii 144107	strain=144107
GCF_001416495.1	Acinetobacter baumannii	strain=ABOB16
GCF_002951315.1	Acinetobacter baumannii	strain=R7
GCF_002951335.1	Acinetobacter baumannii	strain=S7
GCF_001680265.1	Acinetobacter baumannii	strain=HJ05
GCF_001680285.1	Acinetobacter baumannii	strain=HJ06
GCF_001861585.1	Acinetobacter baumannii	strain=XH753
GCF_001862615.1	Acinetobacter baumannii	strain=XH752
GCF_002948475.1	Acinetobacter baumannii	strain=S1; AB1A2
GCF_002951055.1	Acinetobacter baumannii	strain=R1
GCF_000600375.1	Acinetobacter baumannii 43557_1	strain=43557_1
GCF_000600935.1	Acinetobacter baumannii 44362_1	strain=44362_1
GCF_000301915.1	Acinetobacter baumannii AB_2008-15-34-7	strain=AB_2008-15-34-7
GCF_000184475.1	Acinetobacter baumannii UMB001	strain=UMB001
GCF_002950675.1	Acinetobacter baumannii	strain=S13
GCF_002950655.1	Acinetobacter baumannii	strain=R13
GCF_002183505.1	Acinetobacter baumannii	strain=ABUH505
GCF_002184365.1	Acinetobacter baumannii	strain=ARLG-1860
GCF_000369165.1	Acinetobacter baumannii NIPH 201	strain=NIPH 201
GCF_001936675.2	Acinetobacter baumannii	strain=DSM 30011
GCF_000222285.1	Acinetobacter baumannii ABNIH4	strain=ABNIH4
GCF_000309175.1	Acinetobacter baumannii Naval-2	strain=Naval-2
GCF_001863775.1	Acinetobacter baumannii	strain=XH643
GCF_001862775.1	Acinetobacter baumannii	strain=XH768
GCF_002837985.1	Acinetobacter baumannii	strain=ZQ7
GCF_002803655.1	Acinetobacter baumannii	strain=ZQ1
GCF_000580475.1	Acinetobacter baumannii 17534	strain=17534
GCF_000580335.1	Acinetobacter baumannii 136706	strain=136706
GCF_002212715.1	Acinetobacter baumannii	strain=AB357
GCF_002212685.1	Acinetobacter baumannii	strain=AB559
GCF_001864015.1	Acinetobacter baumannii	strain=XH550
GCF_001863545.1	Acinetobacter baumannii	strain=XH549
GCF_002145435.1	Acinetobacter baumannii	strain=ARLG1881
GCF_002136615.1	Acinetobacter baumannii	strain=PR305
GCF_001863165.1	Acinetobacter baumannii	strain=XH820
GCF_001863145.1	Acinetobacter baumannii	strain=XH819
GCF_001531265.2	Acinetobacter baumannii	strain=ORABRicT
GCF_001531135.1	Acinetobacter baumannii	strain=ORABAshR
GCF_000588175.1	Acinetobacter baumannii 628418	strain=628418
GCF_000587975.1	Acinetobacter baumannii 1266220	strain=1266220
GCF_000805635.1	Acinetobacter baumannii	strain=T188
GCF_000805615.1	Acinetobacter baumannii	strain=T185
GCF_002136955.1	Acinetobacter baumannii	strain=PR360
GCF_900093475.1	Acinetobacter calcoaceticus	strain=NCTC7364
GCF_001433205.1	Acinetobacter baumannii	strain=ABBL045
GCF_001415695.1	Acinetobacter baumannii	strain=ABBL113
GCF_001863335.1	Acinetobacter baumannii	strain=XH506
GCF_001863405.1	Acinetobacter baumannii	strain=XH507
GCF_000805195.1	Acinetobacter baumannii	strain=2011LNAB3
GCF_000804645.1	Acinetobacter baumannii	strain=2011BJAB7
GCF_000805145.1	Acinetobacter baumannii	strain=2011LNAB2
GCF_000809905.3	Acinetobacter baumannii	strain=UH106_440
GCF_000809865.3	Acinetobacter baumannii	strain=UH106_429
GCF_000809845.3	Acinetobacter baumannii	strain=UH535_423
GCF_000302575.1	Acinetobacter baumannii TYTH-1	strain=TYTH-1
GCF_000770865.1	Acinetobacter baumannii TYTH-3	strain=TYTH-3
GCF_000770815.1	Acinetobacter baumannii TYTH-2	strain=TYTH-2
GCF_000804635.1	Acinetobacter baumannii	strain=2011BJAB3
GCF_000419425.1	Acinetobacter baumannii BJAB0868	strain=BJAB0868
GCF_000787215.1	Acinetobacter baumannii	strain=BJ3
GCF_001863975.1	Acinetobacter baumannii	strain=XH690
GCF_000969295.1	Acinetobacter baumannii	strain=S10
GCF_000969465.1	Acinetobacter baumannii	strain=S46
GCF_000681895.1	Acinetobacter baumannii 96512	strain=96512
GCF_000582945.1	Acinetobacter baumannii 1552818	strain=1552818
GCF_000583295.1	Acinetobacter baumannii 470922	strain=470922
GCF_002843665.1	Acinetobacter baumannii
GCF_002762095.1	Acinetobacter baumannii	strain=Ab4977
GCF_002762115.1	Acinetobacter baumannii	strain=Ab4568
GCF_000582355.1	Acinetobacter baumannii 1417041	strain=1417041
GCF_002928045.1	Acinetobacter baumannii	strain=MCR54
GCF_002928075.1	Acinetobacter baumannii	strain=HEU2
GCF_002573735.1	Acinetobacter baumannii	strain=29R1
GCF_000516255.1	Acinetobacter baumannii UH6507	strain=UH6507
GCF_002138175.1	Acinetobacter baumannii	strain=PR391
GCF_002143835.1	Acinetobacter baumannii	strain=ARLG1275
GCF_000305255.1	Acinetobacter baumannii OIFC180	strain=OIFC180
GCF_000278605.1	Acinetobacter baumannii Naval-17	strain=Naval-17
GCF_001668855.1	Acinetobacter baumannii	strain=ABUH782
GCF_001669005.1	Acinetobacter baumannii	strain=ABUH719
GCF_001674865.1	Acinetobacter baumannii	strain=ABUH800
GCF_001674915.1	Acinetobacter baumannii	strain=ABUH703
GCF_001673915.1	Acinetobacter baumannii	strain=ABUH723
GCF_001668865.1	Acinetobacter baumannii	strain=ABUH695
GCF_000588135.1	Acinetobacter baumannii 1295549	strain=1295549
GCF_000588475.1	Acinetobacter baumannii 426863	strain=426863
GCF_000588195.1	Acinetobacter baumannii 277047	strain=277047
GCF_002017035.1	Acinetobacter baumannii	strain=ABUH579
GCF_000810085.3	Acinetobacter baumannii	strain=UH370_269
GCF_000811265.3	Acinetobacter baumannii	strain=UH370_301
GCF_900088705.1	Acinetobacter baumannii	strain=BAL062
GCF_900010465.1	Acinetobacter baumannii
GCF_900011305.1	Acinetobacter baumannii
GCF_002145065.1	Acinetobacter baumannii	strain=ARLG1886
GCF_002183325.1	Acinetobacter baumannii	strain=ABUH580
GCF_002183275.1	Acinetobacter baumannii	strain=ABUH575
GCF_000338835.1	Acinetobacter baumannii AB4A3	strain=AB4A3
GCF_000580695.1	Acinetobacter baumannii 342950	strain=342950
GCF_001693185.1	Acinetobacter baumannii	strain=8D1
GCF_002072795.1	Acinetobacter baumannii	strain=TDAB1
GCF_001680225.1	Acinetobacter baumannii	strain=HJ11
GCF_001680295.1	Acinetobacter baumannii	strain=HJ12
GCF_002182895.1	Acinetobacter baumannii	strain=ABUH356
GCF_002183185.1	Acinetobacter baumannii	strain=ABUH678
GCF_002144755.1	Acinetobacter baumannii	strain=ARLG1914
GCF_000222265.1	Acinetobacter baumannii ABNIH3	strain=ABNIH3
GCF_000301315.1	Acinetobacter baumannii AB_2008-15-45	strain=AB_2008-15-45
GCF_000301955.1	Acinetobacter baumannii AB_2008-15-70	strain=AB_2008-15-70
GCF_000588035.1	Acinetobacter baumannii 541915	strain=541915
GCF_002142735.1	Acinetobacter baumannii	strain=PR336
GCF_002136735.1	Acinetobacter baumannii	strain=PR311
GCF_000810915.3	Acinetobacter baumannii	strain=UH195_568
GCF_000810945.3	Acinetobacter baumannii	strain=UH195_573
GCF_000811905.3	Acinetobacter baumannii	strain=UH195_560
GCF_001950265.1	Acinetobacter baumannii	strain=Ab169_GEIH-2000
GCF_001950155.1	Acinetobacter baumannii	strain=Ab183_GEIH-2000
GCF_001950065.1	Acinetobacter baumannii	strain=Ab158_GEIH-2000
GCF_002183285.1	Acinetobacter baumannii	strain=ABUH578
GCF_002138295.1	Acinetobacter baumannii	strain=PR395
GCF_002137715.1	Acinetobacter baumannii	strain=PR335
GCF_001674395.1	Acinetobacter baumannii	strain=ABUH725
GCF_001674735.1	Acinetobacter baumannii	strain=ABUH784
GCF_001674655.1	Acinetobacter baumannii	strain=ABUH718
GCF_001077555.2	Acinetobacter baumannii	strain=B8342
GCF_002142945.1	Acinetobacter baumannii	strain=ARLG1846
GCF_000581255.1	Acinetobacter baumannii 625974	strain=625974
GCF_001636235.1	Acinetobacter baumannii	strain=3207
GCF_000301855.1	Acinetobacter baumannii AB_1583-8	strain=AB_1583-8
GCF_000302255.1	Acinetobacter baumannii AB_TG27343	strain=AB_TG27343
GCF_000809685.3	Acinetobacter baumannii	strain=UH532_392
GCF_000809485.3	Acinetobacter baumannii	strain=UH532_387
GCF_000809365.3	Acinetobacter baumannii	strain=UH532_386
GCF_000966515.1	Acinetobacter baumannii	strain=J2770
GCF_000770785.1	Acinetobacter baumannii TYTH-5	strain=TYTH-5
GCF_000770885.1	Acinetobacter baumannii TYTH-4	strain=TYTH-4
GCF_000810625.2	Acinetobacter baumannii	strain=UH17_151
GCF_000810685.3	Acinetobacter baumannii	strain=UH17_182
GCF_000810765.3	Acinetobacter baumannii	strain=UH17_202
GCF_002183485.1	Acinetobacter baumannii	strain=ABUH499
GCF_002183735.1	Acinetobacter baumannii	strain=ABUH425
GCF_002143795.1	Acinetobacter baumannii	strain=ARLG1836
GCF_000309235.1	Acinetobacter baumannii OIFC035	strain=OIFC035
GCF_002148735.1	Acinetobacter baumannii	strain=ARLG1935
GCF_000369225.1	Acinetobacter baumannii NIPH 329	strain=NIPH 329
GCF_000465635.2	Acinetobacter baumannii EGD-HP18	strain=EGD-HP18
GCF_002182465.1	Acinetobacter baumannii	strain=ABUH557
GCF_002144995.1	Acinetobacter baumannii	strain=ARLG1880
GCF_000810935.3	Acinetobacter baumannii	strain=UH355_569
GCF_000811825.3	Acinetobacter baumannii	strain=UH355_545
GCF_002016935.1	Acinetobacter baumannii	strain=ABUH546
GCF_000802895.1	Acinetobacter baumannii	strain=T122
GCF_900157405.1	Acinetobacter baumannii
GCF_000453625.1	Acinetobacter baumannii TG02011	strain=TG02011
GCF_002928035.1	Acinetobacter baumannii	strain=MCR6739
GCF_002212165.1	Acinetobacter baumannii	strain=AB309
GCF_002212105.1	Acinetobacter baumannii	strain=AB552
GCF_002212155.1	Acinetobacter baumannii	strain=AB462
GCF_002928155.1	Acinetobacter baumannii	strain=MCR8683
GCF_000186665.3	Acinetobacter baumannii D1279779	strain=D1279779
GCF_001261895.2	Acinetobacter baumannii
GCF_000515755.1	Acinetobacter baumannii UH16208	strain=UH16208
GCF_000515575.1	Acinetobacter baumannii UH12208	strain=UH12208
GCF_000515795.1	Acinetobacter baumannii UH19608	strain=UH19608
GCF_001432595.1	Acinetobacter baumannii	strain=ABBL021
GCF_001432685.1	Acinetobacter baumannii	strain=ABBL001
GCF_001432705.1	Acinetobacter baumannii	strain=ABBL004
GCF_002573825.1	Acinetobacter baumannii	strain=O1D3-2
GCF_000580875.1	Acinetobacter baumannii 1295743	strain=1295743
GCF_002573875.1	Acinetobacter baumannii	strain=PLG9P835
GCF_002573895.1	Acinetobacter baumannii	strain=86II/2C
GCF_001668955.1	Acinetobacter baumannii	strain=ABUH813
GCF_001673975.1	Acinetobacter baumannii	strain=ABUH814
GCF_001666485.1	Acinetobacter baumannii	strain=CCF63
GCF_001674885.1	Acinetobacter baumannii	strain=ABUH802
GCF_000368125.1	Acinetobacter baumannii NIPH 1362	strain=NIPH 1362
GCF_001420515.1	Acinetobacter baumannii	strain=Ab Crete
GCF_000018445.1	Acinetobacter baumannii ACICU	strain=ACICU
GCF_000189675.1	Acinetobacter baumannii 3990	strain=3990
GCF_001400975.1	Acinetobacter baumannii	strain=MAL
GCF_900118075.1	Acinetobacter baumannii	strain=ILBAbau5423469
GCF_000453925.1	Acinetobacter baumannii TG22110	strain=TG22110
GCF_000453185.1	Acinetobacter baumannii TG22212	strain=TG22212
GCF_000301395.1	Acinetobacter baumannii AB_908-12	strain=AB_908-12
GCF_000302015.1	Acinetobacter baumannii AB_2009-04-02-7	strain=AB_2009-04-02-7
GCF_000297915.1	Acinetobacter baumannii Ab11111	strain=Ab11111
GCF_000692095.1	Acinetobacter baumannii BIDMC 56	strain=BIDMC 56
GCF_001666475.1	Acinetobacter baumannii	strain=CCF62
GCF_001669355.1	Acinetobacter baumannii	strain=ABUH722
GCF_001674665.1	Acinetobacter baumannii	strain=ABUH733
GCF_001669535.1	Acinetobacter baumannii	strain=ABUH735
GCF_002137285.1	Acinetobacter baumannii	strain=PR376
GCF_002182875.1	Acinetobacter baumannii	strain=ABUH353
GCF_002183945.1	Acinetobacter baumannii	strain=ABUH371
GCF_002143655.1	Acinetobacter baumannii	strain=ARLG1819
GCF_002143575.1	Acinetobacter baumannii	strain=ARLG1810
GCF_002136705.1	Acinetobacter baumannii	strain=PR309
GCF_002182545.1	Acinetobacter baumannii	strain=ABUH383
GCF_002143715.1	Acinetobacter baumannii	strain=ARLG1827
GCF_001666105.1	Acinetobacter baumannii	strain=CCF43
GCF_001674765.1	Acinetobacter baumannii	strain=ABUH804
GCF_001674845.1	Acinetobacter baumannii	strain=ABUH799
GCF_001674785.1	Acinetobacter baumannii	strain=ABUH803
GCF_002951095.1	Acinetobacter baumannii	strain=R19
GCF_002950425.1	Acinetobacter baumannii	strain=S19
GCF_002950525.1	Acinetobacter baumannii	strain=S18
GCF_002950515.1	Acinetobacter baumannii	strain=R18
GCF_001674505.1	Acinetobacter baumannii	strain=ABUH796
GCF_001666545.1	Acinetobacter baumannii	strain=CCF66
GCF_001666085.1	Acinetobacter baumannii	strain=CCF31
GCF_001669145.1	Acinetobacter baumannii	strain=ABUH793
GCF_001674475.1	Acinetobacter baumannii	strain=ABUH763
GCF_002085505.1	Acinetobacter baumannii	strain=AB1845
GCF_000805205.1	Acinetobacter baumannii	strain=2011ZJAB2
GCF_000226275.1	Acinetobacter baumannii MDR-ZJ06	strain=MDR-ZJ06
GCF_002093815.1	Acinetobacter baumannii	strain=ZJ06-200P5-1
GCF_000804895.1	Acinetobacter baumannii	strain=2011ZJAB1
GCF_001664805.1	Acinetobacter baumannii	strain=CCF9
GCF_001664645.1	Acinetobacter baumannii	strain=CCF38
GCF_002017345.1	Acinetobacter baumannii	strain=ABUH657
GCF_001669185.1	Acinetobacter baumannii	strain=ABUH768
GCF_001669505.1	Acinetobacter baumannii	strain=ABUH743
GCF_001664725.1	Acinetobacter baumannii	strain=CCF5
GCF_001664575.1	Acinetobacter baumannii	strain=CCF36
GCF_001666145.1	Acinetobacter baumannii	strain=CCF44
GCF_001664885.1	Acinetobacter baumannii	strain=CCF17
GCF_001669705.1	Acinetobacter baumannii	strain=ABUH708
GCF_001874685.1	Acinetobacter baumannii	strain=AR_0036
GCF_002017315.1	Acinetobacter baumannii	strain=ABUH516
GCF_002016785.1	Acinetobacter baumannii	strain=ABUH642
GCF_002144925.1	Acinetobacter baumannii	strain=ARLG1864
GCF_002137495.1	Acinetobacter baumannii	strain=PR323
GCF_000808985.3	Acinetobacter baumannii	strain=ABUH463346
GCF_000809825.3	Acinetobacter baumannii	strain=UH535_419
GCF_000809805.3	Acinetobacter baumannii	strain=UH535_418
GCF_000809285.3	Acinetobacter baumannii	strain=UH184_310
GCF_000811165.3	Acinetobacter baumannii	strain=UH184_309
GCF_000582335.1	Acinetobacter baumannii 1593273	strain=1593273
GCF_000627735.1	Acinetobacter baumannii 42057_2	strain=42057_2
GCF_000588455.1	Acinetobacter baumannii 1117819	strain=1117819
GCF_000584035.1	Acinetobacter baumannii 1287985	strain=1287985
GCF_000584675.1	Acinetobacter baumannii 1095464	strain=1095464
GCF_002144805.1	Acinetobacter baumannii	strain=ARLG1936
GCF_001416315.1	Acinetobacter baumannii	strain=ABBL147
GCF_002136655.1	Acinetobacter baumannii	strain=PR307
GCF_002137955.1	Acinetobacter baumannii	strain=PR315
GCF_002143475.1	Acinetobacter baumannii	strain=ARLG1800
GCF_000811925.3	Acinetobacter baumannii	strain=UH367_565
GCF_000811865.3	Acinetobacter baumannii	strain=UH367_548
GCF_002017405.1	Acinetobacter baumannii	strain=ABUH519
GCF_002016915.1	Acinetobacter baumannii	strain=ABUH522
GCF_002017425.1	Acinetobacter baumannii	strain=ABUH525
GCF_001862635.1	Acinetobacter baumannii	strain=XH754
GCF_001863135.1	Acinetobacter baumannii	strain=XH811
GCF_001864615.1	Acinetobacter baumannii	strain=XH685
GCF_001617825.1	Acinetobacter baumannii	strain=2015ZJAB1
GCF_001617885.1	Acinetobacter baumannii	strain=2015ZJAB2
GCF_002573725.1	Acinetobacter baumannii	strain=151/1C
GCF_002573905.1	Acinetobacter baumannii	strain=GaenseEi-1
GCF_002573815.1	Acinetobacter baumannii	strain=LoGeIst3-1
GCF_001693175.1	Acinetobacter baumannii	strain=42R3
GCF_001693125.1	Acinetobacter baumannii	strain=280/1C
GCF_000453825.1	Acinetobacter baumannii TG2012	strain=TG2012
GCF_000453065.1	Acinetobacter baumannii TG22192	strain=TG22192
GCF_000301655.1	Acinetobacter baumannii AB_TG5064	strain=AB_TG5064
GCF_000301455.1	Acinetobacter baumannii AB_TG2022	strain=AB_TG2022
GCF_000301475.1	Acinetobacter baumannii AB_TG2023	strain=AB_TG2023
GCF_000811365.3	Acinetobacter baumannii	strain=UH410_128
GCF_000811205.3	Acinetobacter baumannii	strain=UH410_96
GCF_000515635.1	Acinetobacter baumannii UH12808	strain=UH12808
GCF_000811305.3	Acinetobacter baumannii	strain=UH410_103
GCF_000515735.1	Acinetobacter baumannii UH16108	strain=UH16108
GCF_000811345.3	Acinetobacter baumannii	strain=UH410_108
GCF_001864305.1	Acinetobacter baumannii	strain=XH665
GCF_001864315.1	Acinetobacter baumannii	strain=XH666
GCF_001864795.1	Acinetobacter baumannii	strain=XH701
GCF_001863465.1	Acinetobacter baumannii	strain=XH515
GCF_001863055.1	Acinetobacter baumannii	strain=XH803
GCF_001862535.1	Acinetobacter baumannii	strain=XH746
GCF_001910605.1	Acinetobacter baumannii	strain=AC_2355
GCF_001664595.1	Acinetobacter baumannii	strain=CCF1
GCF_001910665.1	Acinetobacter baumannii	strain=AC_6066
GCF_001910585.1	Acinetobacter baumannii	strain=AC_6031
GCF_001910685.1	Acinetobacter baumannii	strain=AC_6321
GCF_001910615.1	Acinetobacter baumannii	strain=AC_5696
GCF_002184025.1	Acinetobacter baumannii	strain=ABUH653
GCF_002183035.1	Acinetobacter baumannii	strain=ABUH644
GCF_002183625.1	Acinetobacter baumannii	strain=ABUH553
GCF_002144685.1	Acinetobacter baumannii	strain=ARLG1892
GCF_002184005.1	Acinetobacter baumannii	strain=ABUH641
GCF_002145175.1	Acinetobacter baumannii	strain=ARLG1907
GCF_001758125.1	Acinetobacter baumannii	strain=LIM3732
GCF_001758165.1	Acinetobacter baumannii	strain=LIM3756
GCF_001756815.1	Acinetobacter baumannii	strain=LIM3705
GCF_002922935.1	Acinetobacter baumannii	strain=Ab804
GCF_001649815.1	Acinetobacter baumannii	strain=LIM1820
GCF_001649595.1	Acinetobacter baumannii	strain=LIM1819
GCF_000805515.1	Acinetobacter baumannii	strain=T271
GCF_002249435.1	Acinetobacter baumannii	strain=ABCRPUTH10
GCF_002249365.1	Acinetobacter baumannii	strain=ABCRPUTH05
GCF_000417785.2	Acinetobacter baumannii AB-HKU3-10	strain=AB-HKU3-10
GCF_000417805.2	Acinetobacter baumannii AB-HKU3-08	strain=AB-HKU3-08
GCF_001573105.1	Acinetobacter baumannii	strain=XH857
GCF_001895125.1	Acinetobacter baumannii	strain=OCU_Ac16a
GCF_000335635.1	Acinetobacter baumannii OIFC047	strain=OIFC047
GCF_002727055.1	Acinetobacter baumannii	strain=I43
GCF_000307895.1	Acinetobacter baumannii OIFC0162	strain=OIFC0162
GCF_000314635.1	Acinetobacter baumannii WC-348	strain=WC-348
GCF_002144795.1	Acinetobacter baumannii	strain=ARLG1929
GCF_001674575.1	Acinetobacter baumannii	strain=ABUH769
GCF_001669415.1	Acinetobacter baumannii	strain=ABUH759
GCF_001666385.1	Acinetobacter baumannii	strain=CCF53
GCF_001673895.1	Acinetobacter baumannii	strain=ABUH774
GCF_001666425.1	Acinetobacter baumannii	strain=CCF59
GCF_001674135.1	Acinetobacter baumannii	strain=ABUH778
GCF_000513795.2	Acinetobacter baumannii UH0207	strain=UH0207
GCF_000809345.3	Acinetobacter baumannii	strain=UH455_62
GCF_000809445.3	Acinetobacter baumannii	strain=UH455_38
GCF_000808785.3	Acinetobacter baumannii	strain=ABUH4837
GCF_000811945.3	Acinetobacter baumannii	strain=UH455_6
GCF_000517505.1	Acinetobacter baumannii UH3807	strain=UH3807
GCF_000516235.1	Acinetobacter baumannii UH6207	strain=UH6207
GCF_000335675.1	Acinetobacter baumannii Naval-78	strain=Naval-78
GCF_002951215.1	Acinetobacter baumannii	strain=R14
GCF_002951255.1	Acinetobacter baumannii	strain=R8
GCF_002950455.1	Acinetobacter baumannii	strain=R21
GCF_002951345.1	Acinetobacter baumannii	strain=R6
GCF_002950925.1	Acinetobacter baumannii	strain=R3
GCF_002950895.1	Acinetobacter baumannii	strain=S6
GCF_002014235.1	Acinetobacter baumannii	strain=ABUH435
GCF_000515815.1	Acinetobacter baumannii UH19908	strain=UH19908
GCF_002014435.1	Acinetobacter baumannii	strain=ABUH438
GCF_000808925.3	Acinetobacter baumannii	strain=ABUH80286
GCF_002014195.1	Acinetobacter baumannii	strain=ABUH432
GCF_001666195.1	Acinetobacter baumannii	strain=CCF49
GCF_001666665.1	Acinetobacter baumannii	strain=CCF73
GCF_002947845.1	Acinetobacter baumannii	strain=AR_0063
GCF_001414995.1	Acinetobacter baumannii	strain=ABBL067h
GCF_001415385.1	Acinetobacter baumannii	strain=ABBL079
GCF_001432625.1	Acinetobacter baumannii	strain=ABBL023
GCF_001415785.1	Acinetobacter baumannii	strain=ABBL117
GCF_001432925.1	Acinetobacter baumannii	strain=ABBL030
GCF_001414815.1	Acinetobacter baumannii	strain=ABBL056
GCF_002951075.1	Acinetobacter baumannii	strain=S20
GCF_002183025.1	Acinetobacter baumannii	strain=ABUH634
GCF_002143555.1	Acinetobacter baumannii	strain=ARLG1806
GCF_002148725.1	Acinetobacter baumannii	strain=ARLG1899
GCF_002183765.1	Acinetobacter baumannii	strain=ABUH434
GCF_002143775.1	Acinetobacter baumannii	strain=ARLG1838
GCF_002137045.1	Acinetobacter baumannii	strain=PR364
GCF_000759395.1	Acinetobacter baumannii	strain=MAR002
GCF_000966305.1	Acinetobacter baumannii	strain=Ab5
GCF_001612025.1	Acinetobacter baumannii	strain=AB967
GCF_002136895.1	Acinetobacter baumannii	strain=PR356
GCF_002137775.1	Acinetobacter baumannii	strain=PR343
GCF_002183675.1	Acinetobacter baumannii	strain=ABUH397
GCF_002143725.1	Acinetobacter baumannii	strain=ARLG1830
GCF_002249255.1	Acinetobacter baumannii	strain=ABCRPSTH09
GCF_002249585.1	Acinetobacter baumannii	strain=ABCRPSTH11
GCF_002249305.1	Acinetobacter baumannii	strain=ABCRPSTH10
GCF_002249325.1	Acinetobacter baumannii	strain=ABCRPSTH12
GCF_002249385.1	Acinetobacter baumannii	strain=ABCRPUTH07
GCF_002249545.1	Acinetobacter baumannii	strain=ABCRPSTH08
GCF_002239885.1	Acinetobacter baumannii	strain=SIPA14
GCF_000611105.1	Acinetobacter baumannii 16553_3	strain=16553_3
GCF_000611165.1	Acinetobacter baumannii 16553_10	strain=16553_10
GCF_000611065.1	Acinetobacter baumannii 16553_2	strain=16553_2
GCF_000611045.1	Acinetobacter baumannii 16553_6	strain=16553_6
GCF_000611185.1	Acinetobacter baumannii 16553_9	strain=16553_9
GCF_000611545.1	Acinetobacter baumannii 16553_8	strain=16553_8
GCF_000611085.1	Acinetobacter baumannii 16553_4	strain=16553_4
GCF_000949065.2	Acinetobacter baumannii	strain=UH592_583
GCF_001666705.1	Acinetobacter baumannii	strain=CCF74
GCF_002017105.1	Acinetobacter baumannii	strain=ABUH597
GCF_001666325.1	Acinetobacter baumannii	strain=CCF47
GCF_002017335.1	Acinetobacter baumannii	strain=ABUH651
GCF_000949115.2	Acinetobacter baumannii	strain=UH175_674
GCF_002016775.1	Acinetobacter baumannii	strain=ABUH654
GCF_000811005.3	Acinetobacter baumannii	strain=UH175_677
GCF_002249265.1	Acinetobacter baumannii	strain=ABCRPSTH06
GCF_002249225.1	Acinetobacter baumannii	strain=ABCRPSTH07
GCF_002249425.1	Acinetobacter baumannii	strain=ABCRPUTH08
GCF_002239865.1	Acinetobacter baumannii	strain=SIUA14
GCF_002249655.1	Acinetobacter baumannii	strain=ABCRPUTH06
GCF_002249505.1	Acinetobacter baumannii	strain=ABCRPUTH14
GCF_002249335.1	Acinetobacter baumannii	strain=ABCRPUTH04
GCF_002249465.1	Acinetobacter baumannii	strain=ABCRPUTH12
GCF_900010325.1	Acinetobacter baumannii
GCF_002249475.1	Acinetobacter baumannii	strain=ABCRPUTH13
GCF_000805115.1	Acinetobacter baumannii	strain=2011GDAB4
GCF_000734775.1	Acinetobacter baumannii	strain=TCM206
GCF_001573125.1	Acinetobacter baumannii	strain=XH856
GCF_001864285.1	Acinetobacter baumannii	strain=XH663
GCF_001864385.1	Acinetobacter baumannii	strain=XH669
GCF_001864375.1	Acinetobacter baumannii	strain=XH670
GCF_002138305.1	Acinetobacter baumannii	strain=PR398
GCF_002145035.1	Acinetobacter baumannii	strain=ARLG1885
GCF_002137395.1	Acinetobacter baumannii	strain=PR381
GCF_002184605.1	Acinetobacter baumannii	strain=ARLG-1912
GCF_002145115.1	Acinetobacter baumannii	strain=ARLG1900
GCF_002183445.1	Acinetobacter baumannii	strain=ABUH622
GCF_002137895.1	Acinetobacter baumannii	strain=PR347
GCF_002183345.1	Acinetobacter baumannii	strain=ABUH589
GCF_000241725.1	Acinetobacter baumannii AB5711	strain=AB5711
GCF_002753915.1	Acinetobacter baumannii	strain=AbPK1
GCF_001414865.1	Acinetobacter baumannii	strain=ABBL062
GCF_001433675.1	Acinetobacter baumannii	strain=ABBL040
GCF_001612235.1	Acinetobacter baumannii	strain=AB4052
GCF_001612365.1	Acinetobacter baumannii	strain=AB4932
GCF_001612335.1	Acinetobacter baumannii	strain=AB4878
GCF_001612355.1	Acinetobacter baumannii	strain=AB4957
GCF_001612395.1	Acinetobacter baumannii	strain=AB5001
GCF_002017625.1	Acinetobacter baumannii	strain=ABUH621
GCF_001664565.1	Acinetobacter baumannii	strain=CCF34
GCF_002017555.1	Acinetobacter baumannii	strain=ABUH576
GCF_002014475.1	Acinetobacter baumannii	strain=ABUH645
GCF_001669035.1	Acinetobacter baumannii	strain=ABUH730
GCF_001669075.1	Acinetobacter baumannii	strain=ABUH771
GCF_002016745.1	Acinetobacter baumannii	strain=ABUH669
GCF_000811065.3	Acinetobacter baumannii	strain=UH588_663
GCF_000810985.3	Acinetobacter baumannii	strain=UH588_656
GCF_000368245.1	Acinetobacter baumannii NIPH 1734	strain=NIPH 1734
GCF_000988155.1	Acinetobacter baumannii	strain=CCBH5233
GCF_001758085.1	Acinetobacter baumannii	strain=LIM3695
GCF_001500225.1	Acinetobacter baumannii	strain=Ab03
GCF_000278685.1	Acinetobacter baumannii OIFC189	strain=OIFC189
GCF_002143935.1	Acinetobacter baumannii	strain=ARLG1294
GCF_000314655.1	Acinetobacter baumannii Naval-113	strain=Naval-113
GCF_002761575.1	Acinetobacter baumannii	strain=AYP-A2
GCF_002416425.1	Acinetobacter baumannii	strain=AC002-1-R4
GCF_002416435.1	Acinetobacter baumannii	strain=AC002
GCF_002416395.1	Acinetobacter baumannii	strain=AC002-1-R4-S1
GCF_002119285.1	Acinetobacter baumannii	strain=428
GCF_002119275.1	Acinetobacter baumannii	strain=080
GCF_002119295.1	Acinetobacter baumannii	strain=314
GCF_001276055.1	Acinetobacter baumannii	strain=10441_14
GCF_001806345.1	Acinetobacter baumannii	strain=KAB01
GCF_001806385.1	Acinetobacter baumannii	strain=KAB03
GCF_002249605.1	Acinetobacter baumannii	strain=ABCRPUTH11
GCF_002249405.1	Acinetobacter baumannii	strain=ABCRPUTH09
GCF_002249525.1	Acinetobacter baumannii	strain=ABCRPUTH15
GCF_002239735.1	Acinetobacter baumannii	strain=SIPA5
GCF_002249185.1	Acinetobacter baumannii	strain=ABCRPSTH04
GCF_002249135.1	Acinetobacter baumannii	strain=ABCRPSTH03
GCF_002249245.1	Acinetobacter baumannii	strain=ABCRPSTH05
GCF_001415065.1	Acinetobacter baumannii	strain=ABBL070
GCF_001415085.1	Acinetobacter baumannii	strain=ABBL071
GCF_000309155.1	Acinetobacter baumannii OIFC111	strain=OIFC111
GCF_000584455.1	Acinetobacter baumannii 1293320	strain=1293320
GCF_000581155.1	Acinetobacter baumannii 1461963	strain=1461963
GCF_002265555.1	Acinetobacter baumannii	strain=DR1
GCF_002137645.1	Acinetobacter baumannii	strain=PR333
GCF_002138155.1	Acinetobacter baumannii	strain=PR389
GCF_000173395.1	Acinetobacter baumannii AB900	strain=AB900
GCF_002137215.1	Acinetobacter baumannii	strain=PR373
GCF_002144835.1	Acinetobacter baumannii	strain=ARLG1941
GCF_001649625.1	Acinetobacter baumannii	strain=LIM552
GCF_001649615.1	Acinetobacter baumannii	strain=LIM565
GCF_001649975.1	Acinetobacter baumannii	strain=LIM1132
GCF_001693095.1	Acinetobacter baumannii	strain=3.5D
GCF_001997285.1	Acinetobacter baumannii	strain=ATCC 17945
GCF_002411775.1	Acinetobacter baumannii	strain=151
GCF_000453125.1	Acinetobacter baumannii TG22198	strain=TG22198
GCF_000580515.1	Acinetobacter baumannii 118362	strain=118362
GCF_001433005.1	Acinetobacter baumannii	strain=ABBL038
GCF_000302235.1	Acinetobacter baumannii AB_TG27339	strain=AB_TG27339
GCF_000301895.1	Acinetobacter baumannii AB_2007-16-27-01	strain=AB_2007-16-27-01
GCF_000301295.1	Acinetobacter baumannii AB_2007-16-25-01-7	strain=AB_2007-16-25-01-7
GCF_000746645.1	Acinetobacter baumannii	strain=AB030
GCF_002927915.1	Acinetobacter baumannii	strain=HEU5
GCF_002928135.1	Acinetobacter baumannii	strain=MCR6056
GCF_002928095.1	Acinetobacter baumannii	strain=HEU55808
GCF_001922685.1	Acinetobacter baumannii	strain=4113
GCF_001922425.2	Acinetobacter baumannii	strain=11510
GCF_001922755.1	Acinetobacter baumannii	strain=11606
GCF_001922705.1	Acinetobacter baumannii	strain=11536
GCF_001922635.1	Acinetobacter baumannii	strain=11502
GCF_001922745.1	Acinetobacter baumannii	strain=11551
GCF_001923005.1	Acinetobacter baumannii	strain=11598
GCF_001922695.1	Acinetobacter baumannii	strain=11547
GCF_001863035.1	Acinetobacter baumannii	strain=XH802
GCF_001864675.1	Acinetobacter baumannii	strain=XH689
GCF_001864125.1	Acinetobacter baumannii	strain=XH644
GCF_001864065.1	Acinetobacter baumannii	strain=XH640
GCF_001864115.1	Acinetobacter baumannii	strain=XH646
GCF_001617835.1	Acinetobacter baumannii	strain=2015ZJAB3
GCF_001863965.1	Acinetobacter baumannii	strain=XH707
GCF_001862225.1	Acinetobacter baumannii	strain=XH719
GCF_001863815.1	Acinetobacter baumannii	strain=XH649
GCF_001862295.1	Acinetobacter baumannii	strain=XH723
GCF_001861735.1	Acinetobacter baumannii	strain=XH799
GCF_001862985.1	Acinetobacter baumannii	strain=XH798
GCF_000805135.1	Acinetobacter baumannii	strain=2011TJAB1
GCF_000770805.1	Acinetobacter baumannii TYTH-7	strain=TYTH-7
GCF_000722965.1	Acinetobacter baumannii LY2	strain=LY2
GCF_000722975.1	Acinetobacter baumannii LY1	strain=LY1
GCF_000787275.1	Acinetobacter baumannii	strain=BJ4
GCF_000369245.1	Acinetobacter baumannii NIPH 601	strain=NIPH 601
GCF_000835995.1	Acinetobacter baumannii	strain=NBRC 110490
GCF_000775875.1	Acinetobacter baumannii	strain=NBRC 110489
GCF_000876055.1	Acinetobacter baumannii	strain=NBRC 110491
GCF_000760415.1	Acinetobacter baumannii	strain=GTC 03323
GCF_000760395.1	Acinetobacter baumannii	strain=GTC 03322
GCF_000760455.1	Acinetobacter baumannii	strain=GTC 03328
GCF_002919905.1	Acinetobacter calcoaceticus/baumannii complex sp. ABNIH27	strain=ABNIH27
GCF_000215005.1	Acinetobacter baumannii OIFC032	strain=OIFC032
GCF_000309135.1	Acinetobacter baumannii OIFC099	strain=OIFC099
GCF_001758065.1	Acinetobacter baumannii	strain=LIM3689
GCF_002143605.1	Acinetobacter baumannii	strain=ARLG1814
GCF_000581435.1	Acinetobacter baumannii 781407	strain=781407
GCF_000582175.1	Acinetobacter baumannii 1525283	strain=1525283
GCF_002138055.1	Acinetobacter baumannii	strain=PR384
GCF_002143875.1	Acinetobacter baumannii	strain=ARLG1306
GCF_001432825.1	Acinetobacter baumannii	strain=ABBL013
GCF_000309095.1	Acinetobacter baumannii OIFC087	strain=OIFC087
GCF_002144955.1	Acinetobacter baumannii	strain=ARLG1874
GCF_002136595.1	Acinetobacter baumannii	strain=PR304
GCF_001416635.1	Acinetobacter baumannii	strain=ABOB03
GCF_001416705.1	Acinetobacter baumannii	strain=ABOB07
GCF_001417485.1	Acinetobacter baumannii	strain=ABOB04_a
GCF_001416425.1	Acinetobacter baumannii	strain=ABOB10
GCF_001416415.1	Acinetobacter baumannii	strain=ABOB08
GCF_001416385.1	Acinetobacter baumannii	strain=ABOB04_b
GCF_001416355.1	Acinetobacter baumannii	strain=ABOB01
GCF_001417495.1	Acinetobacter baumannii	strain=ABOB12
GCF_001417545.1	Acinetobacter baumannii	strain=ABOB02
GCF_001416655.1	Acinetobacter baumannii	strain=ABOB04
GCF_001417515.1	Acinetobacter baumannii	strain=ABOBEN
GCF_001416395.1	Acinetobacter baumannii	strain=ABOB06_a
GCF_001416665.1	Acinetobacter baumannii	strain=ABOB06
GCF_000342085.1	Acinetobacter baumannii AB405E4	strain=AB405E4
GCF_000335615.1	Acinetobacter baumannii WC-A-92	strain=WC-A-92
GCF_001432425.1	Acinetobacter baumannii	strain=ABBL014
GCF_002143955.1	Acinetobacter baumannii	strain=ARLG1327
GCF_000580715.1	Acinetobacter baumannii 4749	strain=4749
GCF_002902885.1	Acinetobacter baumannii	strain=ABNIH28
GCF_002137945.1	Acinetobacter baumannii	strain=PR350
GCF_001416115.1	Acinetobacter baumannii	strain=ABBL125
GCF_000681575.1	Acinetobacter baumannii 21072	strain=21072
GCF_000369345.1	Acinetobacter baumannii NIPH 80	strain=NIPH 80
GCF_000580615.1	Acinetobacter baumannii 1440422	strain=1440422
GCF_002137575.1	Acinetobacter baumannii	strain=PR329
GCF_002837945.1	Acinetobacter baumannii	strain=ZQ4
GCF_000369305.1	Acinetobacter baumannii NIPH 70	strain=NIPH 70
GCF_001863705.1	Acinetobacter baumannii	strain=XH639
GCF_002928145.1	Acinetobacter baumannii	strain=HC9436
GCF_001721375.1	Acinetobacter baumannii	strain=XH198
GCF_001593425.2	Acinetobacter baumannii	strain=ATCC 17978
GCF_001721445.1	Acinetobacter baumannii	strain=XH181
GCF_001077675.1	Acinetobacter baumannii	strain=ATCC 17978-mff
GCF_001721455.1	Acinetobacter baumannii	strain=XH191
GCF_001941765.1	Acinetobacter baumannii	strain=AB042
GCF_001721425.1	Acinetobacter baumannii	strain=XH182
GCF_001721385.1	Acinetobacter baumannii	strain=XH192
GCF_001721475.1	Acinetobacter baumannii	strain=XH184
GCF_001721465.1	Acinetobacter baumannii	strain=XH183
GCF_001721365.1	Acinetobacter baumannii	strain=XH193
GCF_000746605.1	Acinetobacter baumannii	strain=AB031
GCF_000581075.1	Acinetobacter baumannii 1267820	strain=1267820
GCF_001415435.1	Acinetobacter baumannii	strain=ABBL085
GCF_000966505.1	Acinetobacter baumannii	strain=M2
GCF_900011275.1	Acinetobacter baumannii
GCF_002239725.1	Acinetobacter baumannii	strain=SIUA6
GCF_000581915.1	Acinetobacter baumannii 232184	strain=232184
GCF_000580415.1	Acinetobacter baumannii 1043794	strain=1043794
GCF_000581315.1	Acinetobacter baumannii 972082	strain=972082
GCF_000581955.1	Acinetobacter baumannii 268680	strain=268680
GCF_000582965.1	Acinetobacter baumannii 655378	strain=655378
GCF_000584695.1	Acinetobacter baumannii 1064293_45	strain=1064293_45
GCF_001471855.2	Acinetobacter baumannii	strain=FDAARGOS_123
GCF_000184495.1	Acinetobacter baumannii UMB002	strain=UMB002
GCF_000302135.1	Acinetobacter baumannii AB_TG19617	strain=AB_TG19617
GCF_000760435.1	Acinetobacter baumannii	strain=GTC 03324
GCF_000775835.1	Acinetobacter baumannii	strain=NBRC 110495
GCF_000876095.1	Acinetobacter baumannii	strain=NBRC 110494
GCF_000760475.1	Acinetobacter baumannii	strain=GTC 03329
GCF_000775855.1	Acinetobacter baumannii	strain=NBRC 110493
GCF_000836075.1	Acinetobacter baumannii	strain=GTC 03325
GCF_000931755.1	Acinetobacter baumannii	strain=NBRC 109757
GCF_000162295.1	Acinetobacter baumannii ATCC 19606 = CIP 70.34 = JCM 6841	strain=ATCC 19606
GCF_000369385.1	Acinetobacter baumannii ATCC 19606 = CIP 70.34 = JCM 6841	strain=CIP 70.34
GCF_002116925.1	Acinetobacter baumannii	strain=ab736
GCF_000737145.1	Acinetobacter baumannii ATCC 19606 = CIP 70.34 = JCM 6841	strain=ATCC 19606
GCF_900011295.1	Acinetobacter baumannii
GCF_000341985.1	Acinetobacter baumannii MSP4-16	strain=MSP4-16
GCF_002811175.1	Acinetobacter baumannii ATCC 19606 = CIP 70.34 = JCM 6841	strain=ATCC 19606
GCF_001950285.1	Acinetobacter baumannii	strain=Ab161_GEIH-2000
GCF_001950085.1	Acinetobacter baumannii	strain=Ab192_GEIH-2000
GCF_001708025.1	Acinetobacter baumannii	strain=ST-2_clon_2000
GCF_001950215.1	Acinetobacter baumannii	strain=Ab177_GEIH-2000
GCF_001949965.1	Acinetobacter baumannii	strain=Ab76_GEIH-2010
GCF_001949945.1	Acinetobacter baumannii	strain=Ab54_GEIH-2010
GCF_001707985.1	Acinetobacter baumannii	strain=ST-2_clon_2010
GCF_001949955.1	Acinetobacter baumannii	strain=Ab103_GEIH-2010
GCF_001950035.1	Acinetobacter baumannii	strain=Ab104_GEIH-2010
GCF_001950295.1	Acinetobacter baumannii	strain=Ab122_GEIH-2010
GCF_001950195.1	Acinetobacter baumannii	strain=Ab121_GEIH-2010
GCF_001541525.1	Acinetobacter baumannii	strain=AbMDR-GLH5
GCF_001949935.1	Acinetobacter baumannii	strain=Ab33_GEIH-2010
GCF_001541685.1	Acinetobacter baumannii	strain=AbMDR-GLH7
GCF_001541695.1	Acinetobacter baumannii	strain=AbMDR-GLH6
GCF_000787355.1	Acinetobacter baumannii	strain=BJ8
GCF_000804655.1	Acinetobacter baumannii	strain=2004BJAB10
GCF_000804735.1	Acinetobacter baumannii	strain=2003BJAB12
GCF_000804665.1	Acinetobacter baumannii	strain=2011BJAB4
GCF_000804745.1	Acinetobacter baumannii	strain=2004BJAB13
GCF_000804715.1	Acinetobacter baumannii	strain=2004BJAB14
GCF_001573085.1	Acinetobacter baumannii	strain=XH859
GCF_000805295.1	Acinetobacter baumannii	strain=2011BJAB1
GCF_000299675.1	Acinetobacter baumannii ZWS1219	strain=ZWS1219
GCF_000299655.1	Acinetobacter baumannii ZWS1122	strain=ZWS1122
GCF_001861455.1	Acinetobacter baumannii	strain=XH740
GCF_001861745.1	Acinetobacter baumannii	strain=XH801
GCF_000419385.1	Acinetobacter baumannii BJAB07104	strain=BJAB07104
GCF_001902375.1	Acinetobacter baumannii	strain=XDR-BJ83
GCF_002950495.1	Acinetobacter baumannii	strain=WCHAB005133
GCF_002762155.1	Acinetobacter baumannii	strain=Ab4653
GCF_002018935.1	Acinetobacter baumannii	strain=499
GCF_002018965.1	Acinetobacter baumannii	strain=502
GCF_002018995.1	Acinetobacter baumannii	strain=891
GCF_001649675.1	Acinetobacter baumannii	strain=LIM891
GCF_002019025.1	Acinetobacter baumannii	strain=923
GCF_002019005.1	Acinetobacter baumannii	strain=895
GCF_001758135.1	Acinetobacter baumannii	strain=LIM941
GCF_001649705.1	Acinetobacter baumannii	strain=LIM929
GCF_002019035.1	Acinetobacter baumannii	strain=991
GCF_001649875.1	Acinetobacter baumannii	strain=LIM997
GCF_001649795.1	Acinetobacter baumannii	strain=LIM1126
GCF_001649895.1	Acinetobacter baumannii	strain=LIM1099
GCF_001649765.1	Acinetobacter baumannii	strain=LIM1049
GCF_001649805.1	Acinetobacter baumannii	strain=LIM1029
GCF_001649955.1	Acinetobacter baumannii	strain=LIM1128
GCF_001649835.1	Acinetobacter baumannii	strain=LIM994
GCF_000589655.1	Acinetobacter baumannii 45002_6	strain=45002_6
GCF_000587875.1	Acinetobacter baumannii 145660	strain=145660
GCF_000589815.1	Acinetobacter baumannii 45002_4	strain=45002_4
GCF_000583315.1	Acinetobacter baumannii 1552389	strain=1552389
GCF_000589775.1	Acinetobacter baumannii 45002_10	strain=45002_10
GCF_000589675.1	Acinetobacter baumannii 45002_7	strain=45002_7
GCF_000589695.1	Acinetobacter baumannii 45002_8	strain=45002_8
GCF_000589755.1	Acinetobacter baumannii 45002_5	strain=45002_5
GCF_000583235.1	Acinetobacter baumannii 323408	strain=323408
GCF_000589795.1	Acinetobacter baumannii 45002_3	strain=45002_3
GCF_000588655.1	Acinetobacter baumannii 11126	strain=11126
GCF_000588555.1	Acinetobacter baumannii 730795	strain=730795
GCF_000682115.1	Acinetobacter baumannii 45002_9	strain=45002_9
GCF_000682075.1	Acinetobacter baumannii 45057_1	strain=45057_1
GCF_000583335.1	Acinetobacter baumannii 1488685	strain=1488685
GCF_000588055.1	Acinetobacter baumannii 339786	strain=339786
GCF_000682495.1	Acinetobacter baumannii 1276470-132	strain=1276470-132
GCF_000582215.1	Acinetobacter baumannii 1552865	strain=1552865
GCF_002212525.1	Acinetobacter baumannii	strain=AB601
GCF_002212645.1	Acinetobacter baumannii	strain=AB492
GCF_900119395.1	Acinetobacter baumannii	strain=ABE8_07
GCF_002212605.1	Acinetobacter baumannii	strain=AB354
GCF_002212305.1	Acinetobacter baumannii	strain=AB543
GCF_002212705.1	Acinetobacter baumannii	strain=AB596
GCF_002212325.1	Acinetobacter baumannii	strain=AB469
GCF_002212245.1	Acinetobacter baumannii	strain=AB393
GCF_002212565.1	Acinetobacter baumannii	strain=AB321
GCF_002241105.1	Acinetobacter baumannii	strain=AB252
GCF_002241095.1	Acinetobacter baumannii	strain=AB254
GCF_002212485.1	Acinetobacter baumannii	strain=AB388
GCF_002212365.1	Acinetobacter baumannii	strain=AB578
GCF_002212315.1	Acinetobacter baumannii	strain=AB576
GCF_002212465.1	Acinetobacter baumannii	strain=AB263
GCF_900175185.1	Acinetobacter baumannii	strain=ABE21_M
GCF_900117405.1	Acinetobacter baumannii	strain=ABE12_M
GCF_900176715.1	Acinetobacter baumannii	strain=AC15_M
GCF_900175195.1	Acinetobacter baumannii	strain=AC13_M
GCF_002277185.1	Acinetobacter baumannii	strain=AB165
GCF_002277405.1	Acinetobacter baumannii	strain=AB96
GCF_002277175.1	Acinetobacter baumannii	strain=AB172
GCF_002277715.1	Acinetobacter baumannii	strain=AB52
GCF_002277585.1	Acinetobacter baumannii	strain=AB156
GCF_002277505.1	Acinetobacter baumannii	strain=AB54
GCF_002277675.1	Acinetobacter baumannii	strain=AB73
GCF_002277225.1	Acinetobacter baumannii	strain=AB161
GCF_002277285.1	Acinetobacter baumannii	strain=AB112
GCF_002277275.1	Acinetobacter baumannii	strain=AB134
GCF_002277445.1	Acinetobacter baumannii	strain=AB88
GCF_002277385.1	Acinetobacter baumannii	strain=AB91
GCF_002277455.1	Acinetobacter baumannii	strain=AB79
GCF_002277215.1	Acinetobacter baumannii	strain=AB162
GCF_002277355.1	Acinetobacter baumannii	strain=AB100
GCF_002277435.1	Acinetobacter baumannii	strain=AB89
GCF_002277635.1	Acinetobacter baumannii	strain=AB81
GCF_002277365.1	Acinetobacter baumannii	strain=AB99
GCF_002277655.1	Acinetobacter baumannii	strain=AB74
GCF_000969485.1	Acinetobacter baumannii	strain=S11
GCF_001077965.2	Acinetobacter baumannii	strain=B8300
GCF_001862725.1	Acinetobacter baumannii	strain=XH764
GCF_000805535.1	Acinetobacter baumannii	strain=T229
GCF_001433155.1	Acinetobacter baumannii	strain=ABBL036
GCF_002137255.1	Acinetobacter baumannii	strain=PR374
GCF_000453465.1	Acinetobacter baumannii TG27391	strain=TG27391
GCF_000301875.1	Acinetobacter baumannii AB_2007-09-110-01-7	strain=AB_2007-09-110-01-7
GCF_001414685.1	Acinetobacter baumannii	strain=ABBL063
GCF_002137265.1	Acinetobacter baumannii	strain=PR375
GCF_001414915.1	Acinetobacter baumannii	strain=ABBL059
GCF_002145295.1	Acinetobacter baumannii	strain=ARLG1946
GCF_000368525.1	Acinetobacter baumannii NIPH 190	strain=NIPH 190
GCF_000309255.1	Acinetobacter baumannii Naval-82	strain=Naval-82
GCF_001415915.1	Acinetobacter baumannii	strain=ABBL094
GCF_001432745.1	Acinetobacter baumannii	strain=ABBL007
GCF_000581855.1	Acinetobacter baumannii 83444	strain=83444
GCF_002145395.1	Acinetobacter baumannii	strain=ARLG1873
GCF_000581775.1	Acinetobacter baumannii 1106579	strain=1106579
GCF_002950435.1	Acinetobacter baumannii	strain=R20
GCF_001077565.2	Acinetobacter baumannii	strain=B11911
GCF_001077575.1	Acinetobacter baumannii	strain=SP1917
GCF_000828935.1	Acinetobacter baumannii	strain=IOMTU 433
GCF_002197745.1	Acinetobacter baumannii	strain=AB360
GCF_001862335.1	Acinetobacter baumannii	strain=XH730
GCF_001861395.1	Acinetobacter baumannii	strain=XH729
GCF_001864155.1	Acinetobacter baumannii	strain=XH647
GCF_001862005.1	Acinetobacter baumannii	strain=XH703
GCF_001863725.1	Acinetobacter baumannii	strain=XH553
GCF_001863485.1	Acinetobacter baumannii	strain=XH545
GCF_001863415.1	Acinetobacter baumannii	strain=XH512
GCF_001864095.1	Acinetobacter baumannii	strain=XH642
GCF_001864165.1	Acinetobacter baumannii	strain=XH648
GCF_001863835.1	Acinetobacter baumannii	strain=XH664
GCF_001863745.1	Acinetobacter baumannii	strain=XH641
GCF_001864465.1	Acinetobacter baumannii	strain=XH674
GCF_001864355.1	Acinetobacter baumannii	strain=XH668
GCF_001864435.1	Acinetobacter baumannii	strain=XH673
GCF_001864235.1	Acinetobacter baumannii	strain=XH661
GCF_001864575.1	Acinetobacter baumannii	strain=XH681
GCF_001674185.1	Acinetobacter baumannii	strain=ABUH797
GCF_001415835.1	Acinetobacter baumannii	strain=ABBL122
GCF_001416625.1	Acinetobacter baumannii	strain=ABBL149
GCF_000876445.1	Acinetobacter baumannii	strain=M3AC9-7
GCF_002014325.1	Acinetobacter baumannii	strain=ABUH399
GCF_002183045.1	Acinetobacter baumannii	strain=ABUH638
GCF_002183125.1	Acinetobacter baumannii	strain=ABUH658
GCF_002183105.1	Acinetobacter baumannii	strain=ABUH650
GCF_000810995.3	Acinetobacter baumannii	strain=UH392_659
GCF_001664815.1	Acinetobacter baumannii	strain=CCF12
GCF_001666225.1	Acinetobacter baumannii	strain=CCF50
GCF_000949185.2	Acinetobacter baumannii	strain=UH592_599
GCF_002016825.1	Acinetobacter baumannii	strain=ABUH675
GCF_000949165.2	Acinetobacter baumannii	strain=UH592_595
GCF_002183005.1	Acinetobacter baumannii	strain=ABUH631
GCF_002144765.1	Acinetobacter baumannii	strain=ARLG1906
GCF_002144695.1	Acinetobacter baumannii	strain=ARLG1898
GCF_002183425.1	Acinetobacter baumannii	strain=ABUH619
GCF_002145095.1	Acinetobacter baumannii	strain=ARLG1891
GCF_002143885.1	Acinetobacter baumannii	strain=ARLG1326
GCF_001432455.1	Acinetobacter baumannii	strain=ABBL011
GCF_000453445.1	Acinetobacter baumannii TG27387	strain=TG27387
GCF_000580775.1	Acinetobacter baumannii 1297549	strain=1297549
GCF_000814345.1	Acinetobacter baumannii	strain=6200
GCF_002136995.1	Acinetobacter baumannii	strain=PR361
GCF_001414765.1	Acinetobacter baumannii	strain=ABBL067
GCF_002145255.1	Acinetobacter baumannii	strain=ARLG1940
GCF_002760785.1	Acinetobacter baumannii	strain=MBL_M6
GCF_002760825.1	Acinetobacter baumannii	strain=MBL_M8
GCF_002760765.1	Acinetobacter baumannii	strain=MBL_M5
GCF_002760725.1	Acinetobacter baumannii	strain=MBL_M2
GCF_900176685.1	Acinetobacter baumannii	strain=AC40_M
GCF_002760795.1	Acinetobacter baumannii	strain=MBL_M7
GCF_002760895.1	Acinetobacter baumannii	strain=MBL_M11
GCF_002760715.1	Acinetobacter baumannii	strain=MBL_M4
GCF_900175175.1	Acinetobacter baumannii	strain=ABE27_M
GCF_900169915.1	Acinetobacter baumannii
GCF_002760705.1	Acinetobacter baumannii	strain=MBL_M3
GCF_002760845.1	Acinetobacter baumannii	strain=MBL_M9
GCF_002760695.1	Acinetobacter baumannii	strain=MBL_M1
GCF_002760835.1	Acinetobacter baumannii	strain=MBL_M10
GCF_001432265.1	Acinetobacter baumannii	strain=ACMH-6200
GCF_001432275.1	Acinetobacter baumannii	strain=ACMH-6201
GCF_002006635.1	Acinetobacter baumannii	strain=AB-A
GCF_002006655.1	Acinetobacter baumannii
GCF_002006665.1	Acinetobacter baumannii
GCF_001874885.1	Acinetobacter baumannii	strain=AR_0033
GCF_001874765.1	Acinetobacter baumannii	strain=AR_0037
GCF_000354035.1	Acinetobacter baumannii ABNIH14	strain=ABNIH14
GCF_001907125.1	Acinetobacter baumannii	strain=CRO2
GCF_000353855.1	Acinetobacter baumannii ABNIH13	strain=ABNIH13
GCF_002014395.1	Acinetobacter baumannii	strain=ABUH420
GCF_000354055.1	Acinetobacter baumannii ABNIH15	strain=ABNIH15
GCF_002014405.1	Acinetobacter baumannii	strain=ABUH417
GCF_000354095.1	Acinetobacter baumannii ABNIH17	strain=ABNIH17
GCF_000354075.1	Acinetobacter baumannii ABNIH16	strain=ABNIH16
GCF_000353895.1	Acinetobacter baumannii ABNIH26	strain=ABNIH26
GCF_000453745.1	Acinetobacter baumannii TG15237	strain=TG15237
GCF_000222245.1	Acinetobacter baumannii ABNIH2	strain=ABNIH2
GCF_002137425.1	Acinetobacter baumannii	strain=PR319
GCF_002950415.1	Acinetobacter baumannii	strain=S21
GCF_000353815.1	Acinetobacter baumannii ABNIH23	strain=ABNIH23
GCF_000353795.1	Acinetobacter baumannii ABNIH22	strain=ABNIH22
[truncated: 436 more rows]

## Sheet: CLADE_S
GCF 002794295.1 A. seifertii MI30-324'
'GCF 002795375.1 A. seifertii MI421-133'
'GCF 000805365.1 A. baumannii 1'
'GCF 001990725.1 A. genomosp. A354'
'GCF 002795345.1 A. seifertii V1371'
'GCF 001707675.1 A. seifertii KCJK1723'
'GCF 000292385.1 A. sp. GG2'
'GCF 002148925.1 A. seifertii C917'
'GCF 000368065.1 A. seifertii NIPH 973'
'GCF 001990765.1 A. genomosp. A360'
'GCF 001990735.1 A. genomosp. A362'
'GCF 001054375.1 A. seifertii 1334 ABAU'

## Sheet: CLADE_NO
'GCF 002166815.1 A. nosocomialis P020'
'GCF 002145205.1 A. nosocomialis ARLG1930'
'GCF 000472005.1 A. nosocomialis M2'
'GCF 000582055.1 A. sp. 766875'
'GCF 000335575.1 A. sp. OIFC021'
'GCF 000814165.3 A. nosocomialis 6411'
'GCF 000775895.1 A. nosocomialis GTC 03312'
'GCF 000775795.1 A. nosocomialis NBRC 110500'
'GCF 002137075.1 A. nosocomialis PR365'
'GCF 000582255.1 A. sp. 1566109'
'GCF 002144915.1 A. baumannii ARLG1962'
'GCF 000588095.1 A. sp. 1130196'
'GCF 000368085.1 A. nosocomialis NIPH 2119'
'GCF 000836055.1 A. nosocomialis LMG 10619'
'GCF 000301775.1 A. nosocomialis TG21145'
'GCF 002951295.1 A. nosocomialis FDAARGOS 129 #IC2#'
'GCF 002082665.1 A. nosocomialis SSA3 #IC2#'
'GCF 000682515.1 A. baumannii 1571545'
'GCF 000588255.1 A. sp. 1424608'
'GCF 000580675.1 A. sp. 21871'
'GCF 001867335.1 A. nosocomialis CAS04'
'GCF 000802905.1 A. nosocomialis T228'
'GCF 000301695.1 A. nosocomialis TG19596'
'GCF 002137515.1 A. nosocomialis PR324'
'GCF 000682095.1 A. baumannii 25977 9'
'GCF 000589115.1 A. sp. 25977 10'
'GCF 000589135.1 A. sp. 25977 1'
'GCF 000589175.1 A. sp. 25977 3'
'GCF 000589155.1 A. sp. 25977 2'
'GCF 000682615.1 A. sp. 796380-1375'
'GCF 000589255.1 A. sp. 25977 7'
'GCF 000589335.1 A. sp. 25977 8'
'GCF 000589235.1 A. sp. 25977 6'
'GCF 000589215.1 A. sp. 25977 4'
'GCF 000162375.2 A. sp. RUH2624'
'GCF 000949675.1 A. nosocomialis NBRC 110498'
'GCF 000949695.1 A. nosocomialis NBRC 110499'
'GCF 000931795.1 A. nosocomialis NBRC 110503'
'GCF 000931775.1 A. nosocomialis NBRC 110501'
'GCF 000931675.1 A. nosocomialis GTC 03313'
'GCF 000949715.1 A. nosocomialis NBRC 110502'
'GCF 001471615.2 A. sp. FDAARGOS 131'
'GCF 002634315.1 A. nosocomialis AN2605'
'GCF 001056825.1 A. nosocomialis 446 ABAU'
'GCF 000588595.1 A. sp. 1281984'
'GCF 001864245.1 A. nosocomialis XH654'
'GCF 001864205.1 A. nosocomialis XH653'
'GCF 001863655.1 A. nosocomialis XH551'
'GCF 000584615.1 A. sp. 1245593'
'GCF 001680455.1 A. nosocomialis HJ14'
'GCF 001861705.1 A. nosocomialis XH796'
'GCF 001862695.1 A. nosocomialis XH762'
'GCF 000368605.1 A. nosocomialis NIPH 386'
'GCF 000584255.1 A. sp. 694762'
'GCF 000581115.1 A. sp. 1396970'
'GCF 000314595.1 A. sp. WC-487'
'GCF 001414835.1 A. baumannii ABBL058'
'GCF 000694975.1 A. baumannii BIDMC 57'
'GCF 000584795.1 A. sp. 216872'
'GCF 000588335.1 A. sp. 88816'
'GCF 000300635.1 A. nosocomialis Ab22222'
'GCF 001415395.1 A. nosocomialis ABBL080'
'GCF 000529215.1 A. nosocomialis 28F'
'GCF 002137015.1 A. nosocomialis PR362'
'GCF 000682335.1 A. baumannii 6112'
'GCF 002161975.1 A. nosocomialis ABUH381'
'GCF 001433095.1 A. nosocomialis ABBL032'
'GCF 000582095.1 A. sp. 259052'
'GCF 000582315.1 A. sp. 1592897'

## Sheet: CLADE_BNS
'GCF 002794295.1 A. seifertii MI30-324'
'GCF 002795375.1 A. seifertii MI421-133'
'GCF 000805365.1 A. baumannii 1'
'GCF 001990725.1 A. genomosp. A354'
'GCF 002795345.1 A. seifertii V1371'
'GCF 001707675.1 A. seifertii KCJK1723'
'GCF 000292385.1 A. sp. GG2'
'GCF 002148925.1 A. seifertii C917'
'GCF 000368065.1 A. seifertii NIPH 973'
'GCF 001990765.1 A. genomosp. A360'
'GCF 001990735.1 A. genomosp. A362'
'GCF 001054375.1 A. seifertii 1334 ABAU'
'GCF 000587995.1 A. sp. 1179249'
'GCF 002166815.1 A. nosocomialis P020'
'GCF 002145205.1 A. nosocomialis ARLG1930'
'GCF 000472005.1 A. nosocomialis M2'
'GCF 000582055.1 A. sp. 766875'
'GCF 000335575.1 A. sp. OIFC021'
'GCF 000814165.3 A. nosocomialis 6411'
'GCF 000775895.1 A. nosocomialis GTC 03312'
'GCF 000775795.1 A. nosocomialis NBRC 110500'
'GCF 002137075.1 A. nosocomialis PR365'
'GCF 000582255.1 A. sp. 1566109'
'GCF 002144915.1 A. baumannii ARLG1962'
'GCF 000588095.1 A. sp. 1130196'
'GCF 000368085.1 A. nosocomialis NIPH 2119'
'GCF 000836055.1 A. nosocomialis LMG 10619'
'GCF 000301775.1 A. nosocomialis TG21145'
'GCF 002951295.1 A. nosocomialis FDAARGOS 129 #IC2#'
'GCF 002082665.1 A. nosocomialis SSA3 #IC2#'
'GCF 000682515.1 A. baumannii 1571545'
'GCF 000588255.1 A. sp. 1424608'
'GCF 000580675.1 A. sp. 21871'
'GCF 001867335.1 A. nosocomialis CAS04'
'GCF 000802905.1 A. nosocomialis T228'
'GCF 000301695.1 A. nosocomialis TG19596'
'GCF 002137515.1 A. nosocomialis PR324'
'GCF 000682095.1 A. baumannii 25977 9'
'GCF 000589115.1 A. sp. 25977 10'
'GCF 000589135.1 A. sp. 25977 1'
'GCF 000589175.1 A. sp. 25977 3'
'GCF 000589155.1 A. sp. 25977 2'
'GCF 000682615.1 A. sp. 796380-1375'
'GCF 000589255.1 A. sp. 25977 7'
'GCF 000589335.1 A. sp. 25977 8'
'GCF 000589235.1 A. sp. 25977 6'
'GCF 000589215.1 A. sp. 25977 4'
'GCF 000162375.2 A. sp. RUH2624'
'GCF 000949675.1 A. nosocomialis NBRC 110498'
'GCF 000949695.1 A. nosocomialis NBRC 110499'
'GCF 000931795.1 A. nosocomialis NBRC 110503'
'GCF 000931775.1 A. nosocomialis NBRC 110501'
'GCF 000931675.1 A. nosocomialis GTC 03313'
'GCF 000949715.1 A. nosocomialis NBRC 110502'
'GCF 001471615.2 A. sp. FDAARGOS 131'
'GCF 002634315.1 A. nosocomialis AN2605'
'GCF 001056825.1 A. nosocomialis 446 ABAU'
'GCF 000588595.1 A. sp. 1281984'
'GCF 001864245.1 A. nosocomialis XH654'
'GCF 001864205.1 A. nosocomialis XH653'
'GCF 001863655.1 A. nosocomialis XH551'
'GCF 000584615.1 A. sp. 1245593'
'GCF 001680455.1 A. nosocomialis HJ14'
'GCF 001861705.1 A. nosocomialis XH796'
'GCF 001862695.1 A. nosocomialis XH762'
'GCF 000368605.1 A. nosocomialis NIPH 386'
'GCF 000584255.1 A. sp. 694762'
'GCF 000581115.1 A. sp. 1396970'
'GCF 000314595.1 A. sp. WC-487'
'GCF 001414835.1 A. baumannii ABBL058'
'GCF 000694975.1 A. baumannii BIDMC 57'
'GCF 000584795.1 A. sp. 216872'
'GCF 000588335.1 A. sp. 88816'
'GCF 000300635.1 A. nosocomialis Ab22222'
'GCF 001415395.1 A. nosocomialis ABBL080'
'GCF 000529215.1 A. nosocomialis 28F'
'GCF 002137015.1 A. nosocomialis PR362'
'GCF 000682335.1 A. baumannii 6112'
'GCF 002161975.1 A. nosocomialis ABUH381'
'GCF 001433095.1 A. nosocomialis ABBL032'
'GCF 000582095.1 A. sp. 259052'
'GCF 000582315.1 A. sp. 1592897'
'GCF 001704685.1 A. baumannii IHIT29106 #IC2#'
'GCF 000576535.1 A. baumannii AB07 #IC2#'
'GCF 900117605.1 A. baumannii Ab25 #IC2#'
'GCF 001673795.1 A. baumannii ABUH772 #IC2#'
'GCF 000582115.1 A. baumannii 1291820 #IC2#'
'GCF 001664905.1 A. baumannii CCF20 #IC2#'
'GCF 900117635.1 A. baumannii Ab47 #IC2#'
'GCF 001863665.1 A. baumannii XH552 #IC2#'
'GCF 000589435.1 A. baumannii 25307 4 #IC2#'
'GCF 001668765.1 A. baumannii ABUH713 #IC2#'
'GCF 000584355.1 A. baumannii 318814'
'GCF 001939595.1 A. baumannii VB36560 #IC2#'
'GCF 002137525.1 A. baumannii PR325 #IC2#'
'GCF 001680475.1 A. baumannii HJ18 #IC2#'
'GCF 000805065.1 A. baumannii 2011GDAB2'
'GCF 000581815.1 A. baumannii 554515 #IC2#'
'GCF 002143405.1 A. baumannii ARLG1856 #IC2#'
'GCF 001864665.1 A. baumannii XH687'
'GCF 900117645.1 A. baumannii Ab4 #IC2#'
'GCF 000627355.1 A. baumannii 44839 10 #IC2#'
'GCF 002142935.1 A. baumannii ARLG1849 #IC2#'
'GCF 000811285.3 A. baumannii UH126 102 #IC2#'
'GCF 001668915.1 A. baumannii ABUH767 #IC2#'
'GCF 002136745.1 A. baumannii PR312 #IC2#'
'GCF 001861375.1 A. baumannii XH726 #IC2#'
'GCF 000682415.1 A. baumannii 1598530'
'GCF 000939635.2 A. baumannii ORAB19 #IC2#'
'GCF 900117735.1 A. baumannii Ab18 #IC2#'
'GCF 000810485.3 A. baumannii UH514 288 #IC2#'
'GCF 900118025.1 A. baumannii Ab101 #IC2#'
'GCF 002863545.1 A. baumannii GU71 #IC2#'
'GCF 000515895.1 A. baumannii UH2307 #IC2#'
'GCF 000611265.1 A. baumannii 26016 4 #IC2#'
'GCF 001862385.1 A. baumannii XH733 #IC2#'
'GCF 000592755.1 A. baumannii 25561 10 #IC2#'
'GCF 000591935.1 A. baumannii 44327 6 #IC2#'
'GCF 001052675.1 A. baumannii 1039 ABAU #IC2#'
'GCF 000811745.3 A. baumannii UH225 493 #IC2#'
'GCF 000682655.1 A. baumannii 24812 7 #IC2#'
'GCF 001862105.1 A. baumannii XH713 #IC2#'
'GCF 001541795.1 A. baumannii AbMDR-GLH11 #IC2#'
'GCF 002143315.1 A. baumannii ARLG1855 #IC2#'
'GCF 000809215.3 A. baumannii UH487 64 #IC2#'
'GCF 900118095.1 A. baumannii ILBAbau5423462 #IC2#'
'GCF 002277315.1 A. baumannii AB118 #IC2#'
'GCF 000588635.1 A. baumannii 1237202 #IC2#'
'GCF 000811625.3 A. baumannii UH41 488 #IC2#'
'GCF 000592395.1 A. baumannii 25766 10 #IC2#'
'GCF 002182615.1 A. baumannii ABUH413 #IC2#'
'GCF 000591655.1 A. baumannii 24975 7 #IC2#'
'GCF 001680425.1 A. baumannii HJ19-2 #IC2#'
'GCF 000589295.1 A. baumannii 44895 1 #IC2#'
'GCF 000580735.1 A. baumannii 724909 #IC2#'
'GCF 001806405.1 A. baumannii KAB04 #IC2#'
'GCF 000453785.1 A. baumannii TG15241 #IC2#'
'GCF 001862235.1 A. baumannii XH721 #IC2#'
'GCF 001668465.1 A. baumannii ABUH773 #IC2#'
'GCF 001666715.1 A. baumannii CCF75 #IC2#'
'GCF 900118115.1 A. baumannii Ab116 #IC2#'
'GCF 000939415.2 A. baumannii ORAB01 #IC2#'
'GCF 900117915.1 A. baumannii Ab44 #IC2#'
'GCF 000453385.1 A. baumannii TG27371 #IC2#'
'GCF 000591775.1 A. baumannii 25750 8 #IC2#'
'GCF 002951175.1 A. baumannii S15 #IC2#'
'GCF 000580215.1 A. baumannii 1043903 #IC2#'
'GCF 001674635.1 A. baumannii ABUH710 #IC2#'
'GCF 000810385.3 A. baumannii UH81 366 #IC2#'
'GCF 900117535.1 A. baumannii Ab31 #IC2#'
'GCF 000580395.1 A. baumannii 1046674 #IC2#'
'GCF 000301275.1 A. baumannii AB 1766 8 #IC2#'
'GCF 000809985.3 A. baumannii UH81 452 #IC2#'
'GCF 000589715.1 A. baumannii 44895 5 #IC2#'
'GCF 000589095.1 A. baumannii 25307 8 #IC2#'
'GCF 000515615.1 A. baumannii UH12408 #IC2#'
'GCF 000939475.2 A. baumannii ORAB09 #IC2#'
'GCF 002017255.1 A. baumannii ABUH474 #IC2#'
'GCF 001862455.1 A. baumannii XH738 #IC2#'
'GCF 000589555.1 A. baumannii 25253 3 #IC2#'
'GCF 000453365.1 A. baumannii TG27319 #IC2#'
'GCF 000600435.1 A. baumannii 44362 2 #IC2#'
'GCF 000600555.1 A. baumannii 44362 7 #IC2#'
'GCF 001863865.1 A. baumannii XH667 #IC2#'
'GCF 002277605.1 A. baumannii AB101 #IC2#'
'GCF 001862475.1 A. baumannii XH739 #IC2#'
'GCF 900117865.1 A. baumannii Ab16 #IC2#'
'GCF 900117685.1 A. baumannii Ab8 #IC2#'
'GCF 001433695.1 A. baumannii ABBL053 #IC5#'
'GCF 000627395.1 A. baumannii 24860 1 #IC2#'
'GCF 001416075.1 A. baumannii ABBL123 #IC2#'
'GCF 900117825.1 A. baumannii Ab48 #IC2#'
'GCF 900117985.1 A. baumannii Ab90 #IC2#'
'GCF 000589535.1 A. baumannii 25253 10 #IC2#'
'GCF 000592115.1 A. baumannii 25935 2 #IC2#'
'GCF 002182685.1 A. baumannii ABUH428 #IC5#'
'GCF 000302195.1 A. baumannii AB TG27327 #IC2#'
'GCF 000581575.1 A. baumannii 1289546 #IC2#'
'GCF 000809065.3 A. baumannii ABUH524354 #IC2#'
'GCF 900117665.1 A. baumannii Ab15 #IC2#'
'GCF 000308995.1 A. baumannii AB 2008-23-07-01-7 #IC2#'
'GCF 001862975.1 A. baumannii XH797 #IC2#'
'GCF 000592315.1 A. baumannii 25766 7 #IC2#'
'GCF 001863955.1 A. baumannii XH706 #IC2#'
'GCF 000592515.1 A. baumannii 25681 2 #IC2#'
'GCF 000589015.1 A. baumannii 24845 3 #IC2#'
'GCF 001674015.1 A. baumannii ABUH764 #IC2#'
'GCF 002017395.1 A. baumannii ABUH681 #IC2#'
'GCF 000722985.1 A. baumannii LY3 #IC2#'
'GCF 000591875.1 A. baumannii 44327 5 #IC2#'
'GCF 000588895.1 A. baumannii 44895 9 #IC2#'
'GCF 000805305.1 A. baumannii 2011BJAB2 #IC2#'
'GCF 002184055.1 A. baumannii ABUH586 #IC2#'
'GCF 900117775.1 A. baumannii Ab23 #IC2#'
'GCF 001674035.1 A. baumannii ABUH809 #IC2#'
'GCF 000453345.1 A. baumannii TG27315 #IC2#'
'GCF 001666645.1 A. baumannii CCF72 #IC2#'
'GCF 001414645.1 A. baumannii ABBL060 #IC2#'
'GCF 002116575.1 A. baumannii 2012046 #IC2#'
'GCF 001861515.1 A. baumannii XH743 #IC2#'
'GCF 000515975.1 A. baumannii UH8807 #IC2#'
'GCF 002950795.1 A. baumannii S11 #IC2#'
'GCF 000809725.3 A. baumannii UH129 408 #IC2#'
'GCF 000810445.3 A. baumannii UH293 377 #IC2#'
'GCF 001806425.1 A. baumannii KAB05 #IC2#'
'GCF 000588975.1 A. baumannii 24845 10 #IC2#'
'GCF 002182805.1 A. baumannii ABUH473 #IC2#'
'GCF 001665045.1 A. baumannii CCF37 #IC2#'
'GCF 001861775.1 A. baumannii XH829 #IC2#'
'GCF 002143425.1 A. baumannii ARLG1790 #IC2#'
'GCF 001669195.1 A. baumannii ABUH785 #IC2#'
'GCF 000588935.1 A. baumannii 44895 4 #IC2#'
'GCF 001674805.1 A. baumannii ABUH805 #IC2#'
'GCF 000592375.1 A. baumannii 25766 9 #IC2#'
'GCF 002950815.1 A. baumannii R10 #IC2#'
'GCF 000589835.1 A. baumannii 44895 3 #IC2#'
'GCF 000453525.1 A. baumannii TG27407 #IC2#'
'GCF 000589615.1 A. baumannii 25253 6 #IC2#'
'GCF 001862555.1 A. baumannii XH748 #IC2#'
'GCF 001531455.2 A. baumannii ORAB23 #IC2#'
'GCF 000805035.1 A. baumannii 1999BJAB11 #IC2#'
'GCF 000805275.1 A. baumannii 2011BJAB6 #IC2#'
'GCF 000592655.1 A. baumannii 44467 10'
'GCF 002183545.1 A. baumannii ABUH529 #IC2#'
'GCF 000587915.1 A. baumannii 1294222 #IC2#'
'GCF 000588915.1 A. baumannii 44895 8 #IC2#'
'GCF 002212635.1 A. baumannii AB487 #IC2#'
'GCF 002250465.1 A. baumannii CCBH15815 #IC5#'
'GCF 002138215.1 A. baumannii PR392 #IC2#'
'GCF 001666575.1 A. baumannii CCF67 #IC2#'
'GCF 002951415.1 A. baumannii R4 #IC2#'
'GCF 000581375.1 A. baumannii 929679-2095 #IC2#'
'GCF 001666625.1 A. baumannii CCF69 #IC2#'
'GCF 900117805.1 A. baumannii Ab13 #IC2#'
'GCF 000811705.3 A. baumannii UH41 490 #IC2#'
'GCF 000811605.3 A. baumannii UH430 478 #IC2#'
'GCF 900117675.1 A. baumannii Ab46 #IC2#'
'GCF 900117555.1 A. baumannii Ab20 #IC2#'
'GCF 002212445.1 A. baumannii ABNH8 #IC2#'
'GCF 001414905.1 A. baumannii ABBL067f #IC5#'
'GCF 002014175.1 A. baumannii ABUH426 #IC2#'
'GCF 001674165.1 A. baumannii ABUH739 #IC2#'
'GCF 001433055.1 A. baumannii ABBL050 #IC5#'
'GCF 000809305.3 A. baumannii UH455 61 #IC2#'
'GCF 000810165.3 A. baumannii UH71 278 #IC2#'
'GCF 000583355.1 A. baumannii 1426993 #IC2#'
'GCF 000584095.1 A. baumannii 846928'
'GCF 000516055.1 A. baumannii UH2907 #IC2#'
'GCF 000600595.1 A. baumannii 44362 9 #IC2#'
'GCF 001415425.1 A. baumannii ABBL083 #IC5#'
'GCF 001674365.1 A. baumannii ABUH762 #IC2#'
'GCF 000589375.1 A. baumannii 25307 1 #IC2#'
'GCF 001666065.1 A. baumannii CCF29 #IC2#'
'GCF 000949055.2 A. baumannii UH66 253 #IC2#'
'GCF 002143045.1 A. baumannii ARLG1843 #IC2#'
'GCF 001861545.1 A. baumannii XH747 #IC2#'
'GCF 001640075.1 A. baumannii AB250 #IC2#'
'GCF 002183815.1 A. baumannii ABUH464 #IC2#'
'GCF 000301175.1 A. baumannii AB 1582-8 #IC2#'
'GCF 000600915.1 A. baumannii 44362 10 #IC2#'
FCH35N5BBXX-wHAXPI020693
'GCF 000611525.1 A. baumannii 26016 8 #IC2#'
'GCF 000584415.1 A. baumannii 1412924'
'GCF 000809705.3 A. baumannii UH129 404 #IC2#'
'GCF 002951135.1 A. baumannii S17 #IC2#'
'GCF 001053695.1 A. baumannii 1038 ABAU #IC2#'
'GCF 001669105.1 A. baumannii ABUH787 #IC2#'
'GCF 000588155.1 A. baumannii 1232509 #IC2#'
'GCF 001674705.1 A. baumannii ABUH780 #IC2#'
'GCF 002142995.1 A. baumannii ARLG1842 #IC2#'
'GCF 000584155.1 A. baumannii 836190 #IC2#'
'GCF 000600515.1 A. baumannii 44362 5 #IC2#'
'GCF 001612075.1 A. baumannii AB3785 #IC2#'
'GCF 001862855.1 A. baumannii XH779 #IC2#'
'GCF 000584135.1 A. baumannii 923118 #IC2#'
'GCF 900117705.1 A. baumannii Ab22 #IC2#'
'GCF 001862505.1 A. baumannii XH741 #IC2#'
'GCF 002143335.1 A. baumannii ARLG1859 #IC2#'
'GCF 000580935.1 A. baumannii 1462234 #IC2#'
'GCF 002183845.1 A. baumannii ABUH475 #IC2#'
'GCF 000600715.1 A. baumannii 44437 9 #IC2#'
'GCF 001863205.1 A. baumannii XH833 #IC2#'
'GCF 001543995.1 A. baumannii YU-R612 #IC2#'
'GCF 002950995.1 A. baumannii R2 #IC2#'
'GCF 002183875.1 A. baumannii ABUH345 #IC2#'
'GCF 002265675.1 A. baumannii DR2 #IC2#'
'GCF 000811565.3 A. baumannii UH225 472 #IC2#'
'GCF 001668755.1 A. baumannii ABUH720 #IC2#'
'GCF 000810905.3 A. baumannii UH66 268 #IC2#'
'GCF 001415355.1 A. baumannii ABBL072 #IC5#'
'GCF 000939395.2 A. baumannii ORAB03 #IC2#'
'GCF 900118145.1 A. baumannii Ab102 #IC2#'
'GCF 000600495.1 A. baumannii 44362 4 #IC2#'
'GCF 001576615.1 A. baumannii NCTC 13423 #IC2#'
'GCF 001861895.1 A. baumannii XH781 #IC2#'
'GCF 002212405.1 A. baumannii ABNH2 #IC2#'
'GCF 000723045.1 A. baumannii LY6 #IC2#'
'GCF 001861795.1 A. baumannii XH830 #IC2#'
'GCF 000591895.1 A. baumannii 44857 10 #IC2#'
'GCF 000588755.1 A. baumannii 1391434'
'GCF 001415095.1 A. baumannii ABBL073 #IC2#'
'GCF 000453905.1 A. baumannii TG20546 #IC2#'
'GCF 001806485.1 A. baumannii KAB08 #IC2#'
'GCF 001665155.1 A. baumannii CCF14 #IC2#'
'GCF 000787315.1 A. baumannii BJ6 #IC2#'
'GCF 002184085.1 A. baumannii ABUH592 #IC2#'
'GCF 002028445.1 A. baumannii ABUH339 #IC2#'
'GCF 001668945.1 A. baumannii ABUH736 #IC2#'
'GCF 000515535.1 A. baumannii UH10707 #IC2#'
'GCF 001806465.1 A. baumannii KAB07 #IC2#'
'GCF 000723055.1 A. baumannii LY7'
'GCF 001939665.1 A. baumannii VB3552 #IC2#'
'GCF 002143495.1 A. baumannii ARLG1802 #IC2#'
'GCF 002183265.1 A. baumannii ABUH572 #IC2#'
'GCF 000301595.1 A. baumannii AB TG27323 #IC2#'
'GCF 001666305.1 A. baumannii CCF26 #IC2#'
'GCF 000515775.1 A. baumannii UH18608 #IC2#'
'GCF 000592175.1 A. baumannii 25935 6 #IC2#'
'GCF 002014355.1 A. baumannii ABUH405 #IC2#'
'GCF 000810205.3 A. baumannii UH514 287 #IC2#'
'GCF 001666565.1 A. baumannii CCF68 #IC2#'
'GCF 001541425.1 A. baumannii AbMDR-GLH3 #IC2#'
'GCF 000592735.1 A. baumannii 44467 4 #IC2#'
'GCF 001863015.1 A. baumannii XH800 #IC2#'
'GCF 001863455.1 A. baumannii XH514 #IC2#'
'GCF 900117515.1 A. baumannii Ab1 #IC2#'
'GCF 001541705.1 A. baumannii AbMDR-GLH8 #IC2#'
'GCF 001673955.1 A. baumannii ABUH790 #IC2#'
'GCF 000611565.1 A. baumannii 16553 1 #IC2#'
'GCF 001862565.1 A. baumannii XH750 #IC2#'
'GCF 000588695.1 A. baumannii 1262761-97 #IC2#'
'GCF 000592555.1 A. baumannii 25681 5 #IC2#'
'GCF 000600655.1 A. baumannii 44437 5 #IC2#'
'GCF 000304675.1 A. baumannii Naval-72'
'GCF 000804725.1 A. baumannii 2011GDAB3 #IC2#'
'GCF 001415765.1 A. baumannii ABBL116 #IC2#'
'GCF 000611505.1 A. baumannii 45057 4 #IC2#'
'GCF 001862485.1 A. baumannii XH745 #IC2#'
'GCF 000695855.3 A. baumannii AC29 #IC2#'
'GCF 002212115.1 A. baumannii AB417 #IC2#'
'GCF 000811185.3 A. baumannii UH280 99 #IC2#'
'GCF 000515715.1 A. baumannii UH16008 #IC2#'
'GCF 001541875.1 A. baumannii AbMDR-GLH1 #IC2#'
'GCF 000591615.1 A. baumannii 25561 7 #IC2#'
'GCF 001861465.1 A. baumannii XH742 #IC2#'
'GCF 000453845.1 A. baumannii TG2013 #IC2#'
'GCF 001862895.1 A. baumannii XH792 #IC2#'
'GCF 002017605.1 A. baumannii ABUH615 #IC2#'
'GCF 000810185.3 A. baumannii UH71 279 #IC2#'
'GCF 001864635.1 A. baumannii XH686 #IC2#'
'GCF 000810025.3 A. baumannii UH430 459 #IC2#'
'GCF 002017205.1 A. baumannii ABUH630 #IC2#'
'GCF 001668585.1 A. baumannii ABUH801 #IC2#'
'GCF 001665205.1 A. baumannii CCF19 #IC2#'
'GCF 002154215.1 A. baumannii AbS1 C0-D6-12 #IC2#'
'GCF 001433275.1 A. baumannii ABBL043 #IC5#'
'GCF 001673985.1 A. baumannii ABUH737 #IC2#'
'GCF 002136965.1 A. baumannii PR359 #IC2#'
'GCF 000809545.3 A. baumannii UH243 73 #IC2#'
'GCF 002138315.1 A. baumannii PR396 #IC2#'
'GCF 002184105.1 A. baumannii ABUH625 #IC2#'
'GCF 000809625.3 A. baumannii UH236 85 #IC2#'
'GCF 000581395.1 A. baumannii 58452 #IC2#'
'GCF 000627695.1 A. baumannii 25442 7'
'GCF 001895985.1 A. baumannii AF-673 #IC2#'
'GCF 000810505.3 A. baumannii UH243 14 #IC2#'
'GCF 001669495.1 A. baumannii ABUH698 #IC2#'
'GCF 001666155.1 A. baumannii CCF45 #IC2#'
'GCF 000681995.1 A. baumannii 26016 7 #IC2#'
'GCF 000583475.1 A. baumannii 24812 10'
'GCF 000589735.1 A. baumannii 44895 6 #IC2#'
'GCF 002950615.1 A. baumannii S14 #IC2#'
'GCF 002951275.1 A. baumannii S8 #IC2#'
'GCF 000805525.1 A. baumannii T258 #IC2#'
'GCF 002951435.1 A. baumannii S4 #IC2#'
'GCF 900117595.1 A. baumannii Ab24 #IC2#'
'GCF 900117965.1 A. baumannii Ab80 #IC2#'
'GCF 001674425.1 A. baumannii ABUH745 #IC2#'
'GCF 000627715.1 A. baumannii 25442 9'
'GCF 000589315.1 A. baumannii 44895 2 #IC2#'
'GCF 000811785.3 A. baumannii UH326 495 #IC2#'
'GCF 001665215.1 A. baumannii CCF24 #IC2#'
'GCF 000810545.3 A. baumannii UH243 56 #IC2#'
'GCF 000583575.1 A. baumannii 24860 4 #IC2#'
'GCF 000453805.1 A. baumannii TG15242 #IC2#'
'GCF 000583515.1 A. baumannii 24812 6 #IC2#'
'GCF 000809945.1 A. baumannii UH326 445 #IC2#'
'GCF 000515655.1 A. baumannii UH13908 #IC2#'
'GCF 002183705.1 A. baumannii ABUH421 #IC2#'
'GCF 000584195.1 A. baumannii 737393 #IC2#'
'GCF 001863315.1 A. baumannii XH840 #IC2#'
'GCF 001806445.1 A. baumannii KAB06 #IC2#'
'GCF 000301615.1 A. baumannii AB TG27331 #IC2#'
'GCF 002183805.1 A. baumannii ABUH454 #IC2#'
'GCF 001664985.1 A. baumannii CCF25 #IC2#'
'GCF 000453165.1 A. baumannii TG22204'
'GCF 000453285.1 A. baumannii TG27299 #IC2#'
'GCF 001415815.1 A. baumannii ABBL121 #IC2#'
'GCF 000600475.1 A. baumannii 44362 3 #IC2#'
'GCF 000600695.1 A. baumannii 44437 8 #IC2#'
'GCF 000611445.1 A. baumannii 26016 5 #IC2#'
'GCF 900118135.1 A. baumannii Ab113 #IC2#'
'GCF 000581735.1 A. baumannii 1277411 #IC2#'
'GCF 001664585.1 A. baumannii CCF33 #IC2#'
'GCF 001864395.1 A. baumannii XH672 #IC2#'
'GCF 000163395.2 A. baumannii 6014059 #IC2#'
'GCF 000810605.3 A. baumannii UH315 58 #IC2#'
'GCF 000301495.1 A. baumannii AB TG2026 #IC2#'
'GCF 001541035.2 A. baumannii ORAB21 #IC2#'
'GCF 000811525.3 A. baumannii UH430 466 #IC2#'
'GCF 002137695.1 A. baumannii PR334 #IC2#'
'GCF 001666235.1 A. baumannii CCF51 #IC2#'
'GCF 000516295.1 A. baumannii UH7007 #IC2#'
'GCF 001668645.1 A. baumannii ABUH724 #IC2#'
'GCF 000939555.2 A. baumannii ORAB16 #IC2#'
'GCF 000592575.1 A. baumannii 25681 6 #IC2#'
'GCF 002082645.1 A. baumannii CBA7 #IC2#'
'GCF 000589495.1 A. baumannii 24845 1 #IC2#'
'GCF 002182945.1 A. baumannii ABUH363 #IC5#'
'GCF 001415465.1 A. baumannii ABBL089'
'GCF 001415875.1 A. baumannii ABBL127 #IC5#'
'GCF 900118105.1 A. baumannii Ab96 #IC2#'
'GCF 001664755.1 A. baumannii CCF7 #IC2#'
'GCF 002144975.1 A. baumannii ARLG1882 #IC2#'
'GCF 001896005.1 A. baumannii AF-401 #IC5#'
'GCF 000809325.3 A. baumannii UH507 300 #IC2#'
'GCF 001700395.1 A. baumannii CU060707 #IC2#'
'GCF 000581015.1 A. baumannii 647609 #IC2#'
'GCF 001863475.1 A. baumannii XH510 #IC2#'
'GCF 002183165.1 A. baumannii ABUH673 #IC2#'
'GCF 000723065.1 A. baumannii LY9 #IC2#'
'GCF 001863695.1 A. baumannii XH554 #IC2#'
'GCF 001672535.1 A. baumannii M3AC14-8 #IC2#'
'GCF 001432385.1 A. baumannii ABBL006 #IC5#'
'GCF 001863555.1 A. baumannii XH511 #IC2#'
'GCF 001415275.1 A. baumannii ABBL091 #IC2#'
'GCF 001861565.1 A. baumannii XH749 #IC2#'
'GCF 000589635.1 A. baumannii 25253 7 #IC2#'
'GCF 000810865.3 A. baumannii UH507 247 #IC2#'
'GCF 001027885.1 A. baumannii MRSN 7341 #IC2#'
'GCF 001669095.1 A. baumannii ABUH781 #IC2#'
'GCF 000811145.3 A. baumannii UH71 296 #IC2#'
'GCF 001669225.1 A. baumannii ABUH715 #IC2#'
'GCF 000681675.1 A. baumannii 24860 9 #IC2#'
'GCF 000588735.1 A. baumannii 1392509 #IC2#'
'GCF 900117895.1 A. baumannii Ab3 #IC2#'
'GCF 000611405.1 A. baumannii 26016 10 #IC2#'
'GCF 002950725.1 A. baumannii S12 #IC2#'
'GCF 000589515.1 A. baumannii 25253 1 #IC2#'
'GCF 001661665.1 A. baumannii HJ01 #IC2#'
'GCF 000591915.1 A. baumannii 44857 9 #IC2#'
'GCF 002082685.1 A. baumannii 15A34 #IC2#'
'GCF 001862185.1 A. baumannii XH717 #IC2#'
'GCF 002182765.1 A. baumannii ABUH449 #IC2#'
'GCF 900117655.1 A. baumannii Ab12 #IC2#'
'GCF 000591595.1 A. baumannii 25561 2 #IC2#'
'GCF 000808905.3 A. baumannii ABUH504238 #IC2#'
'GCF 001864455.1 A. baumannii XH850 #IC2#'
'GCF 000723125.1 A. baumannii LY4 #IC2#'
'GCF 001674695.1 A. baumannii ABUH734'
'GCF 000581635.1 A. baumannii 947299 #IC2#'
'GCF 002950545.1 A. baumannii R17 #IC2#'
'GCF 002183595.1 A. baumannii ABUH550 #IC2#'
'GCF 000723145.1 A. baumannii LY5 #IC2#'
'GCF 000802885.1 A. baumannii T173 #IC2#'
'GCF 001612175.1 A. baumannii AB4027 #IC2#'
'GCF 000828795.1 A. baumannii NCGM 237 #IC2#'
'GCF 002951235.1 A. baumannii R9 #IC2#'
'GCF 002182695.1 A. baumannii ABUH431 #IC2#'
'GCF 002014265.1 A. baumannii ABUH390 #IC2#'
'GCF 000580575.1 A. baumannii 1406750 #IC2#'
'GCF 002137995.1 A. baumannii PR317 #IC2#'
'GCF 001861385.1 A. baumannii XH727 #IC2#'
'GCF 002212235.1 A. baumannii ABNH7 #IC2#'
'GCF 000804795.1 A. baumannii 2005JSAB1 #IC2#'
'GCF 000591835.1 A. baumannii 44327 1 #IC2#'
'GCF 000811325.3 A. baumannii UH126 106 #IC2#'
'GCF 000627595.1 A. baumannii 44298 9 #IC2#'
'GCF 001862075.1 A. baumannii XH710 #IC2#'
'GCF 001863625.1 A. baumannii XH547 #IC2#'
'GCF 000592595.1 A. baumannii 25681 8 #IC2#'
'GCF 000804905.1 A. baumannii 2005LNAB4 #IC2#'
'GCF 001700445.1 A. baumannii CU032113 #IC5#'
'GCF 000949195.2 A. baumannii UH514 289 #IC2#'
'GCF 001674245.1 A. baumannii ABUH811 #IC2#'
'GCF 002136685.1 A. baumannii PR310'
'GCF 000592535.1 A. baumannii 25681 3 #IC2#'
'GCF 001669305.1 A. baumannii ABUH747 #IC2#'
'GCF 900118035.1 A. baumannii Ab89 #IC2#'
'GCF 001415015.1 A. baumannii ABBL067l #IC5#'
'GCF 001669425.1 A. baumannii ABUH746 #IC2#'
'GCF 000671435.1 A. baumannii 1064293 46 #IC2#'
'GCF 001668445.1 A. baumannii ABUH714 #IC2#'
'GCF 001861855.1 A. baumannii XH837 #IC2#'
'GCF 002138245.1 A. baumannii PR394 #IC2#'
'GCF 000581175.1 A. baumannii 1465485 #IC2#'
'GCF 000591675.1 A. baumannii 24975 9 #IC2#'
'GCF 000592635.1 A. baumannii 25750 6 #IC2#'
'GCF 000811105.3 A. baumannii UH280 93 #IC2#'
'GCF 900117935.1 A. baumannii Ab9 #IC2#'
'GCF 002182425.1 A. baumannii ABUH533 #IC2#'
'GCF 900117745.1 A. baumannii Ab17 #IC2#'
'GCF 001861695.1 A. baumannii XH793 #IC2#'
'GCF 001674215.1 A. baumannii ABUH810 #IC2#'
'GCF 000809235.3 A. baumannii UH348 27 #IC2#'
'GCF 000587895.1 A. baumannii 1494580 #IC2#'
'GCF 000681735.1 A. baumannii 987421 #IC2#'
'GCF 000808885.3 A. baumannii ABUH497144 #IC2#'
'GCF 000591575.1 A. baumannii 24975 4 #IC2#'
'GCF 001861905.1 A. baumannii XH822 #IC2#'
'GCF 000627615.1 A. baumannii 44298 10 #IC2#'
'GCF 000584055.1 A. baumannii 73736 #IC2#'
'GCF 000969285.1 A. baumannii M1 #IC2#'
'GCF 000515435.1 A. baumannii UH0807 #IC2#'
'GCF 000516215.2 A. baumannii UH6107 #IC2#'
'GCF 000592355.1 A. baumannii 25766 5 #IC2#'
'GCF 001862035.1 A. baumannii XH705 #IC2#'
'GCF 000627335.1 A. baumannii 24975 10 #IC2#'
'GCF 000584395.1 A. baumannii 2887 #IC2#'
'GCF 002017765.1 A. baumannii ABUH504 #IC2#'
'GCF 001693205.1 A. baumannii 31D1'
'GCF 001680345.1 A. baumannii HJ16 #IC2#'
'GCF 000808945.3 A. baumannii ABUH518307 #IC2#'
'GCF 000335535.1 A. baumannii Naval-57'
'GCF 000671575.1 A. baumannii 44839 9 #IC2#'
'GCF 000591975.1 A. baumannii 25691 10 #IC2#'
'GCF 000809885.2 A. baumannii UH225 433 #IC2#'
'GCF 000671535.1 A. baumannii 44298 5 #IC2#'
'GCF 000581675.1 A. baumannii 662545-1347 #IC2#'
'GCF 001617895.1 A. baumannii 2015ZJAB4 #IC2#'
'GCF 900117755.1 A. baumannii Ab33 #IC2#'
'GCF 001863295.1 A. baumannii XH821 #IC2#'
'GCF 000591715.1 A. baumannii 44327 8 #IC2#'
'GCF 001416465.1 A. baumannii ABOB11 #IC2#'
'GCF 001026965.1 A. baumannii XH386 #IC2#'
'GCF 000515935.1 A. baumannii UH8407 #IC2#'
'GCF 001862395.1 A. baumannii XH735 #IC2#'
'GCF 002137795.1 A. baumannii PR341 #IC2#'
'GCF 000731965.1 A. baumannii BM4587'
'GCF 002014245.1 A. baumannii ABUH636 #IC2#'
'GCF 000627535.1 A. baumannii 44298 4 #IC2#'
'GCF 000515495.1 A. baumannii UH0707 #IC2#'
'GCF 002138035.1 A. baumannii PR383 #IC2#'
'GCF 000584715.1 A. baumannii 1062314'
'GCF 000627495.1 A. baumannii 44298 1 #IC2#'
'GCF 002082625.1 A. baumannii JBA13 #IC2#'
'GCF 000589055.1 A. baumannii 24845 9 #IC2#'
'GCF 000808845.3 A. baumannii ABUH319118 #IC2#'
'GCF 001862265.1 A. baumannii XH722 #IC2#'
'GCF 001862135.1 A. baumannii XH714'
'GCF 002082865.1 A. baumannii SSA12 #IC2#'
'GCF 001414785.1 A. baumannii ABBL067a #IC5#'
'GCF 000516075.1 A. baumannii UH2707 #IC2#'
'GCF 001674835.1 A. baumannii ABUH798 #IC2#'
'GCF 002885855.1 A. baumannii 247'
'GCF 001863065.1 A. baumannii XH804 #IC2#'
'GCF 000589475.1 A. baumannii 24845 6 #IC2#'
'GCF 002950975.1 A. baumannii S3 #IC2#'
FCH35N5BBXX-wHAXPI020701
'GCF 002028485.1 A. baumannii ABUH343 #IC2#'
'GCF 000580835.1 A. baumannii 1159076 #IC2#'
'GCF 001863115.1 A. baumannii XH810 #IC2#'
'GCF 000681975.1 A. baumannii 26016 3 #IC2#'
'GCF 002143015.1 A. baumannii ARLG1857 #IC2#'
'GCF 001008125.1 A. baumannii 461 #IC2#'
'GCF 002947415.1 A. baumannii AR 0056 #IC2#'
'GCF 000949175.2 A. baumannii UH475 361 #IC2#'
'GCF 000584115.1 A. baumannii 1045092 #IC2#'
'GCF 000611345.1 A. baumannii 26016 6 #IC2#'
'GCF 000580175.1 A. baumannii 1051830'
'GCF 000498375.2 A. baumannii DU202 #IC2#'
'GCF 000671495.1 A. baumannii 44298 3 #IC2#'
'GCF 000805545.1 A. baumannii T7 #IC2#'
'GCF 000787235.1 A. baumannii BJ2 #IC2#'
'GCF 001861975.1 A. baumannii XH839 #IC2#'
'GCF 900118085.1 A. baumannii Ab94 #IC2#'
'GCF 002277535.1 A. baumannii AB174 #IC2#'
'GCF 000581355.1 A. baumannii 942133 #IC2#'
'GCF 001665985.1 A. baumannii CCF28 #IC2#'
'GCF 000591995.1 A. baumannii 25766 2 #IC2#'
'GCF 001541025.2 A. baumannii ORAB6b #IC2#'
'GCF 001669525.1 A. baumannii ABUH812 #IC2#'
'GCF 000581335.1 A. baumannii 959073 #IC2#'
'GCF 001612185.1 A. baumannii AB4025 #IC2#'
'GCF 000589355.1 A. baumannii 25253 8 #IC2#'
'GCF 002762495.1 A. baumannii VB3373 #IC2#'
'GCF 002182725.1 A. baumannii ABUH446 #IC2#'
'GCF 000581455.1 A. baumannii 564012 #IC2#'
'GCF 002142955.1 A. baumannii ARLG1851 #IC2#'
'GCF 000809645.3 A. baumannii UH236 87 #IC2#'
'GCF 002143685.1 A. baumannii ARLG1824 #IC2#'
'GCF 001664735.1 A. baumannii CCF6 #IC2#'
'GCF 002017615.1 A. baumannii ABUH606 #IC2#'
'GCF 002143095.1 A. baumannii ARLG1845 #IC2#'
'GCF 002951155.1 A. baumannii R15 #IC2#'
'GCF 001414805.1 A. baumannii ABBL067b #IC5#'
'GCF 002143035.1 A. baumannii ARLG1841 #IC2#'
'GCF 000681875.1 A. baumannii 916567 #IC2#'
'GCF 001863615.1 A. baumannii XH546 #IC2#'
'GCF 000354115.1 A. baumannii ABNIH18 #IC2#'
'GCF 002182865.1 A. baumannii ABUH496 #IC2#'
'GCF 001864045.1 A. baumannii XH606 #IC2#'
'GCF 900117485.1 A. baumannii Ab38 #IC2#'
'GCF 001415715.1 A. baumannii ABBL114 #IC2#'
'GCF 002082705.1 A. baumannii 15A5 #IC2#'
'GCF 001624975.1 A. baumannii VB22595 #IC2#'
'GCF 001669435.1 A. baumannii ABUH760 #IC2#'
'GCF 000600635.1 A. baumannii 44437 4 #IC2#'
'GCF 000627555.1 A. baumannii 44298 6 #IC2#'
'GCF 000581615.1 A. baumannii 993520 #IC2#'
'GCF 001669605.1 A. baumannii ABUH789 #IC2#'
'GCF 001415025.1 A. baumannii ABBL068 #IC5#'
'GCF 001863875.1 A. baumannii XH608 #IC2#'
'GCF 002143105.1 A. baumannii ARLG1853 #IC2#'
'GCF 000809465.3 A. baumannii UH243 43 #IC2#'
'GCF 002017475.1 A. baumannii ABUH534 #IC2#'
'GCF 900117505.1 A. baumannii Ab21 #IC2#'
'GCF 001666515.1 A. baumannii CCF64 #IC2#'
'GCF 000515555.1 A. baumannii UH11608 #IC2#'
'GCF 001666465.1 A. baumannii CCF60 #IC2#'
'GCF 001666315.1 A. baumannii CCF32 #IC2#'
'GCF 000592455.1 A. baumannii 44467 6 #IC2#'
'GCF 002950755.1 A. baumannii R11 #IC2#'
'GCF 002951015.1 A. baumannii S2 #IC2#'
'GCF 000515695.1 A. baumannii UH15208 #IC2#'
'GCF 001518715.1 A. baumannii HUMC1 #IC2#'
'GCF 000939565.2 A. baumannii ORAB15 #IC2#'
'GCF 000222225.1 A. baumannii ABNIH1 #IC2#'
'GCF 000681695.1 A. baumannii 23037 #IC2#'
'GCF 002137445.1 A. baumannii PR321 #IC2#'
'GCF 000811685.3 A. baumannii UH41 489 #IC2#'
'GCF 000592135.1 A. baumannii 25935 4 #IC2#'
'GCF 000583455.1 A. baumannii 7893 #IC2#'
'GCF 000591815.1 A. baumannii 44327 7 #IC2#'
'GCF 000811645.3 A. baumannii UH381 482 #IC2#'
'GCF 000592335.1 A. baumannii 25691 1 #IC2#'
'GCF 900117905.1 A. baumannii Ab39 #IC2#'
'GCF 001665285.1 A. baumannii CCF40 #IC2#'
'GCF 001669365.1 A. baumannii ABUH702 #IC2#'
'GCF 001617945.1 A. baumannii 2015ZJAB8 #IC2#'
'GCF 002028475.1 A. baumannii ABUH337 #IC2#'
'GCF 000811225.3 A. baumannii UH315 100 #IC2#'
'GCF 000627415.1 A. baumannii 24860 6 #IC2#'
'GCF 000809745.3 A. baumannii UH129 409 #IC2#'
'GCF 900117695.1 A. baumannii Ab28 #IC2#'
'GCF 001668995.1 A. baumannii ABUH716 #IC2#'
'GCF 002144725.1 A. baumannii ARLG1901 #IC2#'
'GCF 002182965.1 A. baumannii ABUH374 #IC2#'
'GCF 001861835.1 A. baumannii XH834 #IC2#'
'GCF 001664855.1 A. baumannii CCF16 #IC2#'
'GCF 000589415.1 A. baumannii 25307 3 #IC2#'
'GCF 001862805.1 A. baumannii XH771'
'GCF 000949035.2 A. baumannii UH66 271 #IC2#'
'GCF 001863235.1 A. baumannii XH836 #IC2#'
'GCF 001674115.1 A. baumannii ABUH712 #IC2#'
'GCF 000810365.3 A. baumannii UH81 364 #IC2#'
'GCF 900117765.1 A. baumannii Ab29 #IC2#'
'GCF 001862345.1 A. baumannii XH731 #IC2#'
'GCF 001693105.1 A. baumannii 192 2C'
'GCF 001666175.1 A. baumannii CCF48 #IC2#'
'GCF 001669695.1 A. baumannii ABUH765 #IC2#'
'GCF 002017745.1 A. baumannii ABUH501 #IC2#'
'GCF 002143625.1 A. baumannii ARLG1816 #IC2#'
'GCF 001669635.1 A. baumannii ABUH779 #IC2#'
'GCF 000589275.1 A. baumannii 44895 10 #IC2#'
'GCF 000581495.1 A. baumannii 472237-1196 #IC2#'
'GCF 002137345.1 A. baumannii PR380 #IC2#'
'GCF 000810745.3 A. baumannii UH475 197 #IC2#'
'GCF 900118015.1 A. baumannii Ab114 #IC2#'
'GCF 000787225.1 A. baumannii BJ1 #IC2#'
'GCF 002148745.1 A. baumannii ARLG1933'
'GCF 001052325.1 A. baumannii 1168 ABAU #IC2#'
'GCF 000811085.3 A. baumannii UH392 684 #IC2#'
'GCF 001693195.1 A. baumannii 29D2'
'GCF 000810665.3 A. baumannii UH134 168 #IC2#'
'GCF 001059495.1 A. baumannii 996 ABAU #IC2#'
'GCF 000592075.1 A. baumannii 25766 1 #IC2#'
'GCF 001668555.1 A. baumannii ABUH756 #IC2#'
'GCF 002137815.1 A. baumannii PR345 #IC2#'
'GCF 000600395.1 A. baumannii 25878 2 #IC2#'
'GCF 000588215.1 A. baumannii 466215 #IC2#'
'GCF 001420505.1 A. baumannii A186 #IC2#'
'GCF 000681835.1 A. baumannii 1539026 #IC2#'
'GCF 000588495.1 A. baumannii 213697 #IC2#'
'GCF 900118005.1 A. baumannii Ab86 #IC2#'
'GCF 900117715.1 A. baumannii Ab34 #IC2#'
'GCF 002950715.1 A. baumannii R12 #IC2#'
'GCF 002950825.1 A. baumannii S10 #IC2#'
'GCF 000811245.3 A. baumannii UH315 101 #IC2#'
'GCF 000591735.1 A. baumannii 44327 2 #IC2#'
'GCF 000453145.1 A. baumannii TG22202 #IC2#'
'GCF 001541765.1 A. baumannii AbMDR-GLH10 #IC2#'
'GCF 000302055.1 A. baumannii AB 908-14-7 #IC2#'
'GCF 001669175.1 A. baumannii ABUH806 #IC2#'
'GCF 002762545.1 A. baumannii VB23193 #IC2#'
'GCF 000671555.1 A. baumannii 44298 8 #IC2#'
'GCF 001052015.1 A. baumannii 1008 ABAU #IC2#'
'GCF 001669295.1 A. baumannii ABUH776 #IC2#'
'GCF 001861785.1 A. baumannii XH823 #IC2#'
'GCF 900117795.1 A. baumannii Ab32 #IC2#'
'GCF 000671655.1 A. baumannii 25442 1 #IC2#'
'GCF 002183855.1 A. baumannii ABUH485 #IC2#'
'GCF 000591635.1 A. baumannii 25561 1 #IC2#'
'GCF 000787335.1 A. baumannii BJ7 #IC2#'
'GCF 001433245.1 A. baumannii ABBL049 #IC5#'
'GCF 001862645.1 A. baumannii XH755 #IC2#'
BMBF-327
'GCF 001862305.1 A. baumannii XH724 #IC2#'
'GCF 001666275.1 A. baumannii CCF55 #IC2#'
'GCF 000591855.1 A. baumannii 44327 4 #IC2#'
'GCF 001668515.1 A. baumannii ABUH721 #IC2#'
'GCF 001673805.1 A. baumannii ABUH706 #IC2#'
'GCF 001862665.1 A. baumannii XH756 #IC2#'
'GCF 002367895.1 A. baumannii IHIT32296'
'GCF 002182625.1 A. baumannii ABUH407 #IC2#'
'GCF 001863785.1 A. baumannii XH645'
'GCF 001922205.1 A. baumannii CMC-CR-MDR-Ab4 #IC2#'
'GCF 001861435.1 A. baumannii XH728 #IC2#'
'GCF 000966525.1 A. baumannii J133 #IC2#'
'GCF 000453865.1 A. baumannii TG2014 #IC2#'
'GCF 001669675.1 A. baumannii ABUH741 #IC2#'
'GCF 001415255.1 A. baumannii ABBL088'
'GCF 001666635.1 A. baumannii CCF70 #IC2#'
'GCF 000810825.3 A. baumannii UH66 241 #IC2#'
'GCF 002261505.1 A. baumannii 554L #IC2#'
'GCF 900117525.1 A. baumannii Ab36 #IC2#'
'GCF 000591695.1 A. baumannii 25935 10 #IC2#'
'GCF 001618125.1 A. baumannii AB210M #IC2#'
'GCF 000516115.1 A. baumannii UH10707 #IC2#'
'GCF 000580375.1 A. baumannii 1051176 #IC2#'
'GCF 000581895.1 A. baumannii 532279'
'GCF 002016815.1 A. baumannii ABUH672 #IC2#'
'GCF 001861615.1 A. baumannii XH757 #IC2#'
'GCF 001951035.1 A. baumannii A13 #IC2#'
'GCF 002014155.1 A. baumannii ABUH402 #IC2#'
'GCF 000981405.1 A. baumannii Ab1 #IC2#'
'GCF 000627515.1 A. baumannii 44298 2 #IC2#'
'GCF 000515455.1 A. baumannii UH1007 #IC2#'
'GCF 000592495.1 A. baumannii 44467 8 #IC2#'
'GCF 000592475.1 A. baumannii 44467 7 #IC2#'
'GCF 000188215.1 A. baumannii 1656-2 #IC2#'
'GCF 001416095.1 A. baumannii ABBL124 #IC2#'
'GCF 000589595.1 A. baumannii 25253 5 #IC2#'
'GCF 900118125.1 A. baumannii ILBAbau5423458 #IC2#'
'GCF 001862375.1 A. baumannii XH732 #IC2#'
'GCF 002762505.1 A. baumannii VB2265 #IC2#'
'GCF 002184035.1 A. baumannii ABUH680 #IC2#'
'GCF 000809225.3 A. baumannii UH487 63 #IC2#'
'GCF 001665095.1 A. baumannii CCF2 #IC2#'
'GCF 001433015.1 A. baumannii ABBL044 #IC5#'
'GCF 001863855.1 A. baumannii XH671 #IC2#'
'GCF 000810065.3 A. baumannii UH17 465 #IC2#'
'GCF 000580555.1 A. baumannii 1294217 #IC2#'
'GCF 002017675.1 A. baumannii ABUH627 #IC2#'
'GCF 001864755.1 A. baumannii XH698 #IC2#'
'GCF 000810325.3 A. baumannii UH189 349 #IC2#'
'GCF 000515835.1 A. baumannii UH20108 #IC2#'
'GCF 000588375.1 A. baumannii 98826 #IC2#'
'GCF 001416225.1 A. baumannii ABBL137 #IC2#'
'GCF 002634325.1 A. baumannii ABA2114 #IC2#'
'GCF 001416715.1 A. baumannii ABOB09 #IC5#'
'GCF 002143785.1 A. baumannii ARLG1835 #IC2#'
'GCF 000761175.1 A. baumannii AbH12O-A2 #IC5#'
'GCF 002950625.1 A. baumannii S16 #IC2#'
'GCF 000589075.1 A. baumannii 25307 6 #IC2#'
'GCF 001292715.1 A. baumannii TCM331 #IC2#'
'GCF 001863225.1 A. baumannii XH835 #IC2#'
'GCF 002183665.1 A. baumannii ABUH388 #IC2#'
'GCF 000682175.1 A. baumannii 24812 2 #IC2#'
'GCF 000939485.2 A. baumannii ORAB10 #IC2#'
'GCF 002017285.1 A. baumannii ABUH480 #IC2#'
'GCF 000584775.1 A. baumannii 1471012 #IC2#'
'GCF 000811015.3 A. baumannii UH175 679 #IC2#'
'GCF 000588995.1 A. baumannii 24845 5 #IC2#'
'GCF 000804985.1 A. baumannii 2011BJAB8 #IC2#'
'GCF 000302075.1 A. baumannii AB 909-05 #IC2#'
'GCF 001674555.1 A. baumannii ABUH754 #IC2#'
'GCF 000809045.3 A. baumannii ABUH304352 #IC2#'
'GCF 001416275.1 A. baumannii ABBL141 #IC2#'
'GCF 000787295.1 A. baumannii BJ5 #IC2#'
'GCF 000810645.3 A. baumannii UH134 167 #IC2#'
'GCF 002183635.1 A. baumannii ABUH375 #IC2#'
'GCF 001669645.1 A. baumannii ABUH808 #IC2#'
'GCF 001862425.1 A. baumannii XH736 #IC2#'
'GCF 001674755.1 A. baumannii ABUH794 #IC2#'
'GCF 001414985.1 A. baumannii ABBL067k #IC5#'
'GCF 001648035.1 A. baumannii A457'
'GCF 002014445.1 A. baumannii ABUH441 #IC2#'
'GCF 000369285.1 A. baumannii NIPH 528 #IC2#'
'GCF 002183365.1 A. baumannii ABUH604 #IC2#'
'GCF 000804885.1 A. baumannii 2011LNAB1 #IC2#'
'GCF 001053755.1 A. baumannii 1054 ABAU'
'GCF 000811405.3 A. baumannii UH126 137 #IC2#'
'GCF 900117875.1 A. baumannii Ab19 #IC2#'
'GCF 002183115.1 A. baumannii ABUH670 #IC2#'
'GCF 001414925.1 A. baumannii ABBL067e #IC5#'
'GCF 000592295.1 A. baumannii 25691 9 #IC2#'
'GCF 000810405.3 A. baumannii UH81 389 #IC2#'
'GCF 002017125.1 A. baumannii ABUH594 #IC2#'
'GCF 000600575.1 A. baumannii 44362 8 #IC2#'
'GCF 000583535.1 A. baumannii 24860 10 #IC2#'
'GCF 002017735.1 A. baumannii ABUH477 #IC2#'
'GCF 000516015.1 A. baumannii UH9707 #IC2#'
'GCF 002182365.1 A. baumannii ABUH508 #IC2#'
'GCF 001612315.1 A. baumannii AB4795 #IC2#'
'GCF 000516095.1 A. baumannii UH9907 #IC2#'
'GCF 001864745.1 A. baumannii XH697'
'GCF 000810045.3 A. baumannii UH326 461 #IC2#'
'GCF 001862145.1 A. baumannii XH715 #IC2#'
'GCF 000589455.1 A. baumannii 25307 5 #IC2#'
'GCF 000584735.1 A. baumannii 1022959 #IC2#'
'GCF 000682535.1 A. baumannii 24812 8'
'GCF 000681855.1 A. baumannii 18689 #IC2#'
'GCF 000588955.1 A. baumannii 24845 8 #IC2#'
'GCF 000297955.1 A. baumannii Ab44444 #IC2#'
'GCF 900117945.1 A. baumannii Ab77 #IC2#'
'GCF 001922225.1 A. baumannii unspec01 #IC2#'
'GCF 001416475.1 A. baumannii ABOB15'
'GCF 000516315.1 A. baumannii UH7607 #IC5#'
'GCF 002184275.1 A. baumannii ARLG-1775 #IC5#'
'GCF 000333715.1 A. baumannii #IC2#'
'GCF 001674075.1 A. baumannii ABUH777 #IC2#'
'GCF 000761465.1 A. baumannii T25 #IC2#'
'GCF 001669115.1 A. baumannii ABUH791 #IC2#'
'GCF 000588795.1 A. baumannii 1406182 #IC2#'
'GCF 001432525.1 A. baumannii ABBL017 #IC5#'
'GCF 002143265.1 A. baumannii ARLG1847 #IC2#'
'GCF 000509325.1 A. baumannii strain MRY10-0558 #IC2#'
'GCF 001415345.1 A. baumannii ABBL069 #IC5#'
'GCF 000584475.1 A. baumannii 1264936 #IC2#'
'GCF 000809405.3 A. baumannii UH348 13 #IC2#'
'GCF 001864815.1 A. baumannii XH702 #IC2#'
'GCF 000186645.1 A. baumannii WM99c #IC2#'
'GCF 000627675.1 A. baumannii 25442 5'
'GCF 001668475.1 A. baumannii ABUH726 #IC2#'
'GCF 000516195.2 A. baumannii UH5707 #IC2#'
'GCF 000592235.1 A. baumannii 25766 6 #IC2#'
'GCF 001891205.1 A. baumannii RB-1399'
'GCF 000453305.1 A. baumannii TG27307 #IC2#'
'GCF 002277485.1 A. baumannii AB56 #IC2#'
'GCF 001665125.1 A. baumannii CCF10 #IC2#'
'GCF 000809785.3 A. baumannii UH129 415 #IC2#'
'GCF 000584655.1 A. baumannii 1178044 #IC2#'
'GCF 001673825.1 A. baumannii ABUH751 #IC2#'
'GCF 002899995.1 A. sp. AKBS16'
'GCF 000682595.1 A. baumannii 756476'
'GCF 001669575.1 A. baumannii ABUH709 #IC2#'
'GCF 002138115.1 A. baumannii PR387 #IC2#'
'GCF 001433045.1 A. nosocomialis ABBL048 #IC2#'
'GCF 001862875.1 A. baumannii XH786 #IC2#'
'GCF 001862175.1 A. baumannii XH718 #IC2#'
'GCF 000505685.1 A. baumannii ZW85-1'
'GCF 000592275.1 A. baumannii 25691 6 #IC2#'
'GCF 000583555.1 A. baumannii 24860 2 #IC2#'
'GCF 000810285.3 A. baumannii UH299 342 #IC2#'
'GCF 900118055.1 A. baumannii ILBAbau5423495'
'GCF 000589035.1 A. baumannii 24845 4 #IC2#'
'GCF 000810305.3 A. baumannii UH189 348 #IC2#'
'GCF 000453405.1 A. baumannii TG27379 #IC2#'
'GCF 000809605.3 A. baumannii UH236 84 #IC2#'
'GCF 002138005.1 A. baumannii PR382 #IC2#'
'GCF 000811765.3 A. baumannii UH225 492 #IC2#'
'GCF 900117925.1 A. baumannii Ab10 #IC2#'
'GCF 002136825.1 A. baumannii PR353 #IC2#'
'GCF 002182605.1 A. baumannii ABUH394 #IC2#'
'GCF 002237955.1 A. baumannii SSMA8 #IC2#'
'GCF 002143195.1 A. baumannii ARLG1786 #IC2#'
'GCF 000187205.2 A. baumannii MDR-TJ #IC2#'
'GCF 001573065.1 A. baumannii XH860 #IC2#'
'GCF 002137295.1 A. baumannii PR377 #IC2#'
'GCF 002277705.1 A. baumannii AB72 #IC2#'
'GCF 000592035.1 A. baumannii 25935 9 #IC2#'
'GCF 001666255.1 A. baumannii CCF54 #IC2#'
'GCF 001669025.1 A. baumannii ABUH770 #IC2#'
'GCF 002184565.1 A. baumannii ARLG-1854 #IC2#'
'GCF 001612155.1 A. baumannii AB4026 #IC2#'
'GCF 000589575.1 A. baumannii 25253 4 #IC2#'
'GCF 001673815.1 A. baumannii ABUH696 #IC2#'
'GCF 000627575.1 A. baumannii 44298 7 #IC2#'
'GCF 002017095.1 A. baumannii ABUH585 #IC2#'
'GCF 001432755.1 A. baumannii ABBL008 #IC2#'
'GCF 002028535.1 A. baumannii ABUH341 #IC2#'
'GCF 000515875.2 A. baumannii UH8907 #IC2#'
'GCF 000584555.1 A. baumannii 1271651 #IC2#'
'GCF 000589395.1 A. baumannii 25307 2 #IC2#'
'GCF 000809665.3 A. baumannii UH280 92 #IC2#'
'GCF 000810125.3 A. baumannii UH66 276 #IC2#'
'GCF 000808815.3 A. baumannii ABUH60486 #IC2#'
'GCF 000681915.1 A. baumannii 25691 8 #IC2#'
'GCF 000809005.3 A. baumannii ABUH304350 #IC2#'
'GCF 900117855.1 A. baumannii Ab35 #IC2#'
'GCF 000600455.1 A. baumannii 25878 3 #IC2#'
'GCF 000588295.1 A. baumannii 981176 #IC2#'
'GCF 900117815.1 A. baumannii Ab6 #IC2#'
'GCF 002182505.1 A. baumannii ABUH379 #IC2#'
'GCF 002017265.1 A. baumannii ABUH471 #IC2#'
'GCF 900117845.1 A. baumannii Ab27 #IC2#'
'GCF 000368225.1 A. baumannii NIPH 2061 #IC2#'
'GCF 001668775.1 A. baumannii ABUH750 #IC2#'
'GCF 000515955.1 A. baumannii UH8707 #IC2#'
'GCF 001617915.1 A. baumannii 2015ZJAB7 #IC2#'
'GCF 000671515.1 A. baumannii 44839 8 #IC2#'
'GCF 002137475.1 A. baumannii PR322 #IC2#'
'GCF 001668815.1 A. baumannii ABUH738 #IC2#'
'GCF 001414935.1 A. baumannii ABBL067g #IC5#'
'GCF 900117575.1 A. baumannii Ab37 #IC2#'
'GCF 001861865.1 A. baumannii XH780 #IC2#'
'GCF 900117475.1 A. baumannii Ab5 #IC2#'
'GCF 002183355.1 A. baumannii ABUH596 #IC2#'
'GCF 000592715.1 A. baumannii 44467 3 #IC2#'
'GCF 001680395.1 A. baumannii HJ19 #IC2#'
'GCF 000611325.1 A. baumannii 26016 1 #IC2#'
'GCF 001674155.1 A. baumannii ABUH786 #IC2#'
'GCF 002136935.1 A. baumannii PR358 #IC2#'
'GCF 002182955.1 A. baumannii ABUH367 #IC2#'
'GCF 900117545.1 A. baumannii Ab30 #IC2#'
'GCF 001442575.1 A. baumannii MRSN16874 #IC2#'
'GCF 900117885.1 A. baumannii Ab26 #IC2#'
'GCF 000809425.3 A. baumannii UH315 39 #IC2#'
'GCF 001432445.1 A. baumannii ABBL009 #IC2#'
'GCF 001861665.1 A. baumannii XH770 #IC2#'
'GCF 002138375.1 A. baumannii PR400 #IC2#'
'GCF 001541725.1 A. baumannii AbMDR-GLH9 #IC2#'
'GCF 900117615.1 A. baumannii Ab14 #IC2#'
'GCF 000966495.1 A. baumannii J65 #IC2#'
'GCF 001414885.1 A. baumannii ABBL067c #IC5#'
'GCF 002136775.1 A. baumannii PR351 #IC2#'
'GCF 000939575.2 A. baumannii ORAB17 #IC2#'
'GCF 000588315.1 A. baumannii 70136 #IC2#'
'GCF 001863535.1 A. baumannii XH548 #IC2#'
'GCF 000810265.3 A. baumannii UH299 341 #IC2#'
'GCF 001674485.1 A. baumannii ABUH795 #IC2#'
'GCF 000453585.1 A. baumannii TG15234 #IC2#'
'GCF 001674345.1 A. baumannii ABUH704 #IC2#'
'GCF 001950165.1 A. baumannii Ab49 GEIH-2010 #IC2#'
'GCF 000681655.1 A. baumannii 25691 5 #IC2#'
'GCF 002137555.1 A. baumannii PR327 #IC2#'
'GCF 000810525.3 A. baumannii UH243 33 #IC2#'
'GCF 001668935.1 A. baumannii ABUH775 #IC2#'
'GCF 000809585.3 A. baumannii UH280 81 #IC2#'
'GCF 000770905.1 A. baumannii TYTH-6 #IC2#'
BMBF-185
'GCF 001680445.1 A. baumannii HJ20 #IC2#'
'GCF 002143395.1 A. baumannii ARLG1793 #IC2#'
'GCF 001862055.1 A. baumannii XH708 #IC2#'
'GCF 000810835.3 A. baumannii UH475 239 #IC2#'
'GCF 000516335.2 A. baumannii UH7707 #IC2#'
'GCF 002138345.1 A. baumannii PR399 #IC2#'
'GCF 000809525.3 A. baumannii UH243 68 #IC2#'
'GCF 000939425.2 A. baumannii ORAB08 #IC2#'
'GCF 000302095.1 A. baumannii AB 909-14-7 #IC2#'
'GCF 000592095.1 A. baumannii 25935 1 #IC2#'
'GCF 000342065.1 A. baumannii AB1H8 #IC2#'
'GCF 002182645.1 A. baumannii ABUH424 #IC2#'
'GCF 002016735.1 A. baumannii ABUH648 #IC2#'
'GCF 000583495.1 A. baumannii 24812 4 #IC2#'
'GCF 000811485.3 A. baumannii UH243 54 #IC2#'
'GCF 002183905.1 A. baumannii ABUH347 #IC2#'
'GCF 000681595.1 A. baumannii 1505311'
'GCF 000682575.1 A. baumannii 24860 5 #IC2#'
'GCF 000580895.1 A. baumannii 1397084'
'GCF 000811725.3 A. baumannii UH41 491 #IC2#'
'GCF 000592615.1 A. baumannii 25681 9 #IC2#'
'GCF 002183435.1 A. baumannii ABUH610 #IC2#'
'GCF 000297935.1 A. baumannii Ab33333'
'GCF 002082885.1 A. baumannii SSMA17 #IC2#'
'GCF 900117585.1 A. baumannii Ab2 #IC2#'
'GCF 000682555.1 A. baumannii 24860 3 #IC2#'
'GCF 002017195.1 A. baumannii ABUH462 #IC2#'
'GCF 002183085.1 A. baumannii ABUH649 #IC2#'
'GCF 001666555.1 A. baumannii CCF65 #IC2#'
'GCF 002182705.1 A. baumannii ABUH442 #IC2#'
'GCF 000515995.2 A. baumannii UH9007 #IC2#'
'GCF 000810875.3 A. baumannii UH507 263 #IC2#'
'GCF 001862065.1 A. baumannii XH709 #IC2#'
'GCF 002277235.1 A. baumannii AB147 #IC2#'
'GCF 000580235.1 A. baumannii 1042969-1265 #IC2#'
'GCF 900117495.1 A. baumannii Ab43 #IC2#'
'GCF 000723075.1 A. baumannii LY8 #IC2#'
'GCF 000515675.1 A. baumannii UH14508 #IC2#'
'GCF 000516595.2 A. baumannii CI77 #IC2#'
'GCF 002950595.1 A. baumannii R16 #IC2#'
'GCF 000591955.1 A. baumannii 44467 9 #IC2#'
'GCF 001862885.1 A. baumannii XH787 #IC2#'
'GCF 002277515.1 A. baumannii AB46 #IC2#'
'GCF 000302215.1 A. baumannii AB TG27335 #IC2#'
'GCF 001052775.1 A. baumannii 1153 ABAU #IC2#'
'GCF 000580295.1 A. baumannii 1031433 #IC2#'
'GCF 000600615.1 A. baumannii 44437 3 #IC2#'
'GCF 002184265.1 A. baumannii ARLG-1818 #IC2#'
'GCF 002017065.1 A. baumannii ABUH588 #IC2#'
'GCF 000949045.2 A. baumannii UH381 484 #IC2#'
'GCF 001806365.1 A. baumannii KAB02 #IC2#'
'GCF 000810245.3 A. baumannii UH299 338 #IC2#'
'GCF 900117975.1 A. baumannii Ab85 #IC2#'
'GCF 001861535.1 A. baumannii XH744 #IC2#'
'GCF 000939615.2 A. baumannii ORAB18 #IC2#'
'GCF 001669595.1 A. baumannii ABUH783 #IC2#'
'GCF 000515915.1 A. baumannii UH8107 #IC2#'
'GCF 000600675.1 A. baumannii 44437 7 #IC2#'
'GCF 000592435.1 A. baumannii 44467 5 #IC2#'
'GCF 000600535.1 A. baumannii 44362 6 #IC2#'
'GCF 001415295.1 A. baumannii ABBL067i #IC5#'
'GCF 000583255.1 A. baumannii 458282 #IC2#'
'GCF 001666075.1 A. baumannii CCF30 #IC2#'
'GCF 000581235.1 A. baumannii 400834 #IC2#'
'GCF 001680305.1 A. baumannii HJ13 #IC2#'
'GCF 002183785.1 A. baumannii ABUH437 #IC2#'
'GCF 000583435.1 A. baumannii 24860 8 #IC2#'
'GCF 001664975.1 A. baumannii CCF23 #IC2#'
'GCF 000682395.1 A. baumannii 1284800 #IC2#'
'GCF 000580975.1 A. baumannii 299505'
'GCF 001414735.1 A. baumannii ABBL066 #IC5#'
'GCF 000811665.3 A. baumannii UH41 487 #IC2#'
'GCF 001864195.1 A. baumannii XH650 #IC2#'
'GCF 000805595.1 A. baumannii T87 #IC2#'
'GCF 001669455.1 A. baumannii ABUH766 #IC2#'
'GCF 000939405.2 A. baumannii ORAB02 #IC2#'
'GCF 002950915.1 A. baumannii R5 #IC2#'
'GCF 000939535.2 A. baumannii ORAB14 #IC2#'
'GCF 001514375.1 A. baumannii KBN10P02143 #IC2#'
'GCF 001664965.1 A. baumannii CCF22 #IC2#'
'GCF 001863275.1 A. baumannii XH838 #IC2#'
'GCF 002017705.1 A. baumannii ABUH468 #IC2#'
'GCF 001862715.1 A. baumannii XH763 #IC2#'
'GCF 002082845.1 A. baumannii SAA14'
'GCF 000810725.3 A. baumannii UH134 192 #IC2#'
'GCF 001680215.1 A. baumannii HJ10 #IC2#'
'GCF 000592695.1 A. baumannii 44467 2 #IC2#'
'GCF 000589195.1 A. baumannii 24845 7 #IC2#'
'GCF 001433655.1 A. baumannii ABBL039 #IC5#'
'GCF 002183725.1 A. baumannii ABUH400 #IC2#'
'GCF 001922245.1 A. baumannii CMC-CR-MDR-Ab66 #IC2#'
'GCF 000581535.1 A. baumannii 34001 #IC2#'
'GCF 000517485.2 A. baumannii UH2107 #IC2#'
'GCF 900117995.1 A. baumannii Ab87 #IC2#'
'GCF 000367885.1 A. baumannii NIPH 24 #IC2#'
'GCF 000453325.1 A. baumannii TG27311 #IC2#'
'GCF 000584235.1 A. baumannii 655555 #IC2#'
'GCF 002017185.1 A. baumannii ABUH618 #IC2#'
'GCF 000681955.1 A. baumannii 26016 2 #IC2#'
'GCF 001415325.1 A. baumannii ABBL067j #IC5#'
'GCF 000516035.1 A. baumannii UH9907 #IC2#'
'GCF 002017115.1 A. baumannii ABUH591 #IC2#'
'GCF 001669255.1 A. baumannii ABUH717 #IC2#'
'GCF 000515595.1 A. baumannii UH12308 #IC2#'
'GCF 002183585.1 A. baumannii ABUH542 #IC2#'
'GCF 001674515.1 A. baumannii ABUH807 #IC2#'
'GCF 000939495.2 A. baumannii ORAB13 #IC2#'
'GCF 001674585.1 A. baumannii ABUH707 #IC2#'
'GCF 001862215.1 A. baumannii XH720 #IC2#'
'GCF 002182785.1 A. baumannii ABUH457 #IC2#'
'GCF 000804825.1 A. baumannii 2011SDAB2 #IC2#'
'GCF 002183955.1 A. baumannii ABUH628 #IC2#'
'GCF 000581935.1 A. baumannii 1575710 #IC2#'
'GCF 001863085.1 A. baumannii XH805 #IC2#'
'GCF 000810145.3 A. baumannii UH71 277 #IC2#'
'GCF 000516355.2 A. baumannii UH7807 #IC2#'
'GCF 000581515.1 A. baumannii 34654'
'GCF 002017515.1 A. baumannii ABUH552 #IC2#'
'GCF 000515475.1 A. baumannii UH10007 #IC2#'
'GCF 000592215.1 A. baumannii 25935 8 #IC2#'
'GCF 002277145.1 A. baumannii AB173 #IC2#'
'GCF 000592015.1 A. baumannii 25766 3 #IC2#'
'GCF 001861655.1 A. baumannii XH767 #IC2#'
'GCF 002277325.1 A. baumannii AB108 #IC2#'
'GCF 002277575.1 A. baumannii AB166 #IC2#'
'GCF 000453545.1 A. baumannii TG27411 #IC2#'
'GCF 002017525.1 A. baumannii ABUH555 #IC2#'
'GCF 001674605.1 A. baumannii ABUH705 #IC2#'
'GCF 002182845.1 A. baumannii ABUH479 #IC2#'
'GCF 000809085.3 A. baumannii ABUH404571 #IC2#'
'GCF 001680365.1 A. baumannii HJ16-2 #IC2#'
'GCF 000581415.1 A. baumannii 796380-2102 #IC2#'
'GCF 000580815.1 A. baumannii 1035119'
'GCF 000810425.3 A. baumannii UH293 373 #IC2#'
'GCF 001864565.1 A. baumannii XH684 #IC2#'
'GCF 000353915.1 A. baumannii ABNIH25 #IC2#'
'GCF 000453425.1 A. baumannii TG27383 #IC2#'
'GCF 000592675.1 A. baumannii 44467 1 #IC2#'
'GCF 000805125.1 A. baumannii 2011HNAB1 #IC2#'
'GCF 000805055.1 A. baumannii 2011GDAB1 #IC2#'
'GCF 000600415.1 A. baumannii 25878 1 #IC2#'
'GCF 000811585.3 A. baumannii UH41 486 #IC2#'
'GCF 000809385.3 A. baumannii UH487 41 #IC2#'
'GCF 001863935.1 A. baumannii XH682 #IC2#'
'GCF 000516175.1 A. baumannii UH5307 #IC2#'
'GCF 000516375.1 A. baumannii UH7907 #IC5#'
'GCF 001887305.1 A. baumannii HRAB-85 #IC2#'
'GCF 001861475.1 A. baumannii XH737 #IC2#'
'GCF 001640065.1 A. baumannii AB217 #IC2#'
'GCF 000369265.1 A. baumannii NIPH 67'
'GCF 001862735.1 A. baumannii XH766 #IC2#'
'GCF 000682135.1 A. baumannii 25691 7 #IC2#'
'GCF 000588815.1 A. baumannii 1397513 #IC2#'
'GCF 001861995.1 A. baumannii XH704 #IC2#'
'GCF 002762535.1 A. baumannii VB17782 #IC2#'
'GCF 000682455.1 A. baumannii 1042969-1197 #IC2#'
'GCF 900117835.1 A. baumannii Ab11 #IC2#'
'GCF 000809565.3 A. baumannii UH487 78 #IC2#'
'GCF 001673905.1 A. baumannii ABUH729 #IC2#'
'GCF 001415645.1 A. baumannii ABBL109 #IC2#'
'GCF 000333735.1 A. baumannii #IC2#'
'GCF 000611425.1 A. baumannii 25569 6 #IC2#'
'GCF 001668835.1 A. baumannii ABUH731 #IC2#'
'GCF 001674415.1 A. baumannii ABUH728 #IC2#'
'GCF 001666405.1 A. baumannii CCF58 #IC2#'
'GCF 001446715.1 A. baumannii TTU2014-131AME'
'GCF 001664655.1 A. baumannii CCF4 #IC2#'
'GCF 002182795.1 A. baumannii ABUH458 #IC2#'
'GCF 001863575.1 A. baumannii XH513 #IC2#'
'GCF 000810465.3 A. baumannii UH348 25 #IC2#'
'GCF 002138165.1 A. baumannii PR390 #IC2#'
'GCF 001415735.1 A. baumannii ABBL115 #IC2#'
'GCF 001864035.1 A. baumannii XH595 #IC2#'
'GCF 001674045.1 A. baumannii ABUH788 #IC2#'
'GCF 001612285.1 A. baumannii AB4498 #IC2#'
'GCF 000588435.1 A. baumannii 303002 #IC2#'
'GCF 900117955.1 A. baumannii Ab73 #IC2#'
'GCF 002017795.1 A. baumannii ABUH483 #IC2#'
'GCF 002137875.1 A. baumannii PR349 #IC2#'
'GCF 000592255.1 A. baumannii 25691 2 #IC2#'
'GCF 000301575.1 A. baumannii AB TG2631 #IC2#'
'GCF 000804815.1 A. baumannii 2011SHAB1 #IC2#'
'GCF 002017355.1 A. baumannii ABUH660 #IC2#'
'GCF 001674315.1 A. baumannii ABUH761 #IC2#'
'GCF 000592195.1 A. baumannii 25935 7 #IC2#'
'GCF 001664895.1 A. baumannii CCF18 #IC2#'
'GCF 001862825.1 A. baumannii XH778 #IC2#'
'GCF 000809205.3 A. baumannii UH243 66 #IC2#'
'GCF 000583595.1 A. baumannii 24860 7 #IC2#'
'GCF 000515515.1 A. baumannii UH10107 #IC2#'
'GCF 000592155.1 A. baumannii 25935 5 #IC2#'
'GCF 001939605.1 A. baumannii VB39358 #IC2#'
'GCF 001680375.1 A. baumannii HJ18-2 #IC2#'
'GCF 001531205.2 A. baumannii ORABSC #IC2#'
'GCF 000804975.1 A. baumannii 2011BJAB5 #IC2#'
'GCF 000592415.1 A. baumannii 25766 4 #IC2#'
'GCF 001863905.1 A. baumannii XH680 #IC2#'
'GCF 000588575.1 A. baumannii 1428368 #IC2#'
'GCF 001862955.1 A. baumannii XH795 #IC2#'
'GCF 900117625.1 A. baumannii Ab42 #IC2#'
'GCF 001664665.1 A. baumannii CCF41 #IC2#'
'GCF 002212145.1 A. baumannii AB558'
'GCF 002014315.1 A. baumannii ABUH396'
'GCF 001909135.1 A. baumannii AB067 #IC2#'
'GCF 002017055.1 A. baumannii ABUH582 #IC2#'
'GCF 001864655.1 A. baumannii XH688 #IC2#'
'GCF 000581655.1 A. baumannii 653020 #IC2#'
'GCF 001669265.1 A. baumannii ABUH740 #IC2#'
'GCF 000627375.1 A. baumannii 26016 9 #IC2#'
'GCF 002017685.1 A. baumannii ABUH453 #IC2#'
'GCF 001541045.2 A. baumannii ORABMayT #IC2#'
'GCF 000808775.3 A. baumannii ABUH504227 #IC2#'
'GCF 002143675.1 A. baumannii ARLG1821 #IC2#'
'GCF 002145055.1 A. baumannii ARLG1893 #IC2#'
'GCF 001665055.1 A. baumannii CCF39 #IC2#'
'GCF 000584075.1 A. baumannii 10519 #IC2#'
'GCF 002183555.1 A. baumannii ABUH532 #IC2#'
'GCF 000810585.3 A. baumannii UH184 295 #IC2#'
'GCF 000584175.1 A. baumannii 825610 #IC2#'
'GCF 000805225.1 A. baumannii 2011ZJAB3 #IC2#'
'GCF 000808765.2 A. baumannii ABUH42783 #IC2#'
'GCF 000810345.3 A. baumannii UH189 355 #IC2#'
'GCF 000297515.1 A. baumannii IS-143 #IC2#'
'GCF 001666395.1 A. baumannii CCF57 #IC2#'
'GCF 001874915.1 A. baumannii AR 0035 #IC2#'
'GCF 000591755.1 A. baumannii 25750 7 #IC2#'
'GCF 001415535.1 A. baumannii ABBL095'
'GCF 000681935.1 A. baumannii 25750 1 #IC2#'
'GCF 000809765.3 A. baumannii UH293 412 #IC2#'
'GCF 000811545.3 A. baumannii UH381 467 #IC2#'
'GCF 000453765.1 A. baumannii TG15240 #IC2#'
'GCF 001674255.1 A. baumannii ABUH752 #IC2#'
'GCF 000581795.1 A. baumannii 1440750 #IC2#'
'GCF 000682235.1 A. baumannii 1146103 #IC2#'
'GCF 002183215.1 A. baumannii ABUH691 #IC2#'
'GCF 002183245.1 A. baumannii ABUH692 #IC2#'
'GCF 002143345.1 A. baumannii ARLG1862'
'GCF 002017805.1 A. baumannii ABUH513'
'GCF 001665175.1 A. baumannii CCF15 #IC2#'
'GCF 002016955.1 A. baumannii ABUH549 #IC2#'
'GCF 000584755.1 A. baumannii 1482820'
'GCF 000584835.1 A. baumannii 1475764 #IC2#'
'GCF 000804805.1 A. baumannii 2011SDAB1 #IC2#'
'GCF 000804875.1 A. baumannii 2011SDAB3 #IC2#'
'GCF 001863345.1 A. baumannii XH508 #IC2#'
'GCF 001863395.1 A. baumannii XH509 #IC2#'
'GCF 002136815.1 A. baumannii PR352'
'GCF 000292545.1 A. baumannii BZICU-2 #IC2#'
'GCF 000368545.1 A. baumannii NIPH 60'
'GCF 000876075.1 A. baumannii NBRC 110492'
'GCF 002145195.1 A. baumannii ARLG1904 #IC2#'
'GCF 002183975.1 A. baumannii ABUH632 #IC2#'
'GCF 000297535.1 A. baumannii IS-116 #IC2#'
'GCF 000309115.1 A. baumannii OIFC065 #IC2#'
'GCF 002016865.1 A. baumannii ABUH690 #IC2#'
'GCF 002017415.1 A. baumannii ABUH687 #IC2#'
'GCF 002182445.1 A. baumannii ABUH547 #IC2#'
'GCF 002137035.1 A. baumannii PR363 #IC2#'
'GCF 002212385.1 A. baumannii ABNH1 #IC2#'
'GCF 002212535.1 A. baumannii ABNH4 #IC2#'
'GCF 002183195.1 A. baumannii ABUH688 #IC2#'
'GCF 002184285.1 A. baumannii ARLG-1915 #IC2#'
'GCF 002837035.1 A. baumannii SMGC-AB1 #IC2#'
'GCF 002837005.1 A. baumannii SMGC-AB2 #IC2#'
'GCF 001664915.1 A. baumannii CCF21 #IC2#'
'GCF 001665065.1 A. baumannii CCF42 #IC2#'
'GCF 000297575.1 A. baumannii WC-692'
'GCF 000305275.1 A. baumannii OIFC110'
'GCF 001415665.1 A. baumannii ABBL110'
'GCF 001055965.1 A. baumannii 219 ABAU'
'GCF 001680105.1 A. baumannii HJ03 #IC2#'
'GCF 001680115.1 A. baumannii HJ04 #IC2#'
'GCF 001862585.1 A. baumannii XH751 #IC2#'
'GCF 001864535.1 A. baumannii XH679 #IC2#'
'GCF 002143145.1 A. baumannii ARLG1858 #IC5#'
'GCF 002182345.1 A. baumannii ABUH502 #IC5#'
'GCF 001673875.1 A. baumannii ABUH699 #IC2#'
'GCF 001668535.1 A. baumannii ABUH744 #IC2#'
'GCF 001855175.1 A. baumannii WA2859 #IC2#'
'GCF 000951165.1 A. baumannii WA2859'
'GCF 000820665.1 A. baumannii CS01 #IC2#'
'GCF 000820685.1 A. baumannii CR17 #IC2#'
'GCF 002184385.1 A. baumannii ARLG-1894 #IC2#'
'GCF 002183405.1 A. baumannii ABUH608 #IC2#'
'GCF 001680185.1 A. baumannii HJ07 #IC2#'
'GCF 001680195.1 A. baumannii HJ08 #IC2#'
'GCF 002145155.1 A. baumannii ARLG1902'
'GCF 000581995.1 A. baumannii 1546444'
'GCF 001669735.1 A. baumannii 863 #IC2#'
'GCF 000766105.1 A. baumannii 341 #IC2#'
'GCF 000969365.1 A. baumannii S19 #IC2#'
'GCF 900118045.1 A. baumannii ILBAbau5423446 #IC2#'
'GCF 001541775.1 A. baumannii AbMDR-GLH4 #IC2#'
'GCF 001541455.1 A. baumannii AbMDR-GLH2 #IC2#'
'GCF 002137225.1 A. baumannii PR372 #IC2#'
'GCF 002137565.1 A. baumannii PR328 #IC2#'
'GCF 002136885.1 A. baumannii PR357 #IC2#'
'GCF 002182925.1 A. baumannii ABUH358 #IC2#'
'GCF 000453725.1 A. baumannii TG00314'
'GCF 000580315.1 A. baumannii 1297'
'GCF 001432965.1 A. baumannii ABBL035 #IC5#'
'GCF 001416005.1 A. baumannii ABBL101 #IC5#'
'GCF 000516275.1 A. baumannii UH6907 #IC5#'
'GCF 000515855.1 A. baumannii UH22908 #IC5#'
'GCF 002951375.1 A. baumannii S5 #IC2#'
'GCF 002950855.1 A. baumannii S9 #IC2#'
'GCF 900118155.1 A. baumannii ILBAbau5423457 #IC2#'
'GCF 900118065.1 A. baumannii ILBAbau5423449 #IC2#'
'GCF 000248275.1 A. baumannii W7282 #IC2#'
'GCF 000189655.1 A. baumannii AB210 #IC2#'
'GCF 002016985.1 A. baumannii ABUH564 #IC5#'
'GCF 001432975.1 A. baumannii ABBL037 #IC5#'
'GCF 001674295.1 A. baumannii ABUH753 #IC2#'
'GCF 001674435.1 A. baumannii ABUH755 #IC2#'
'GCF 002238075.1 A. baumannii Ab 12 #IC2#'
'GCF 002634345.1 A. baumannii ABA1614'
'GCF 001910595.1 A. baumannii AC 4820 #IC2#'
'GCF 001910675.1 A. baumannii AC 4160 #IC2#'
'GCF 001433335.1 A. baumannii ABBL052 #IC5#'
'GCF 001414565.1 A. baumannii ABBL055 #IC5#'
'GCF 000810565.3 A. baumannii UH243 57 #IC2#'
'GCF 000811505.3 A. baumannii UH243 55 #IC2#'
BMBF-335
'GCF 000757665.1 A. baumannii A33405 #IC5#'
'GCF 001674235.1 A. baumannii ABUH748 #IC2#'
'GCF 001674085.1 A. baumannii ABUH749 #IC2#'
'GCF 001664835.1 A. baumannii CCF13 #IC2#'
'GCF 001674325.1 A. baumannii ABUH758 #IC2#'
'GCF 900117725.1 A. baumannii Ab40 #IC2#'
'GCF 900117565.1 A. baumannii Ab41 #IC2#'
'GCF 002212285.1 A. baumannii AB466 #IC2#'
'GCF 002212625.1 A. baumannii AB432 #IC2#'
'GCF 000301215.1 A. baumannii AB 1595-8 #IC2#'
'GCF 000301375.1 A. baumannii AB 515-8 #IC2#'
'GCF 001416035.1 A. baumannii ABBL106 #IC5#'
'GCF 001415595.1 A. baumannii ABBL105 #IC5#'
'GCF 000592055.1 A. baumannii 24975 1 #IC2#'
'GCF 000591795.1 A. baumannii 24975 5 #IC2#'
'GCF 002143185.1 A. baumannii ARLG1794'
'GCF 000413915.1 A. baumannii NIPH 410'
'GCF 000587935.1 A. baumannii 755829 #IC2#'
'GCF 000584435.1 A. baumannii 1296252 #IC2#'
'GCF 000335595.1 A. baumannii AA-014'
'GCF 900243925.1 A. baumannii K50'
'GCF 002143235.1 A. baumannii ARLG1792 #IC2#'
'GCF 002154155.1 A. baumannii AbS2 C1-D7-12 #IC2#'
'GCF 001864505.1 A. baumannii XH854 #IC2#'
'GCF 001864475.1 A. baumannii XH851 #IC2#'
'GCF 002182385.1 A. baumannii ABUH511 #IC2#'
'GCF 000335655.1 A. baumannii OIFC338 #IC2#'
'GCF 002082725.1 A. baumannii USA2 #IC2#'
'GCF 002082745.1 A. baumannii SSA6 #IC2#'
'GCF 000359725.1 A. baumannii 48055 #IC2#'
'GCF 000332855.1 A. baumannii 53264 #IC2#'
'GCF 000581875.1 A. baumannii 144107'
'GCF 001416495.1 A. baumannii ABOB16'
'GCF 002951315.1 A. baumannii R7 #IC2#'
'GCF 002951335.1 A. baumannii S7 #IC2#'
'GCF 001680265.1 A. baumannii HJ05 #IC2#'
'GCF 001680285.1 A. baumannii HJ06 #IC2#'
'GCF 001861585.1 A. baumannii XH753 #IC2#'
'GCF 001862615.1 A. baumannii XH752 #IC2#'
'GCF 002948475.1 A. baumannii S1 #IC2#'
'GCF 002951055.1 A. baumannii R1 #IC2#'
'GCF 000600375.1 A. baumannii 43557 1 #IC2#'
'GCF 000600935.1 A. baumannii 44362 1 #IC2#'
'GCF 000301915.1 A. baumannii AB 2008-15-34-7 #IC2#'
'GCF 000184475.1 A. baumannii UMB001 #IC2#'
'GCF 002950675.1 A. baumannii S13 #IC2#'
'GCF 002950655.1 A. baumannii R13 #IC2#'
'GCF 002183505.1 A. baumannii ABUH505 #IC5#'
'GCF 002184365.1 A. baumannii ARLG-1860 #IC5#'
'GCF 000369165.1 A. baumannii NIPH 201'
'GCF 001936675.2 A. baumannii DSM 30011'
'GCF 000222285.1 A. baumannii ABNIH4 #IC2#'
'GCF 000309175.1 A. baumannii Naval-2 #IC2#'
'GCF 001863775.1 A. baumannii XH643 #IC2#'
'GCF 001862775.1 A. baumannii XH768 #IC2#'
'GCF 002837985.1 A. baumannii ZQ7 #IC2#'
'GCF 002803655.1 A. baumannii ZQ1 #IC2#'
'GCF 000580475.1 A. baumannii 17534 #IC2#'
'GCF 000580335.1 A. baumannii 136706 #IC2#'
'GCF 002212715.1 A. baumannii AB357 #IC2#'
'GCF 002212685.1 A. baumannii AB559 #IC2#'
'GCF 001864015.1 A. baumannii XH550 #IC2#'
'GCF 001863545.1 A. baumannii XH549 #IC2#'
'GCF 002145435.1 A. baumannii ARLG1881 #IC2#'
'GCF 002136615.1 A. baumannii PR305 #IC2#'
'GCF 001863165.1 A. baumannii XH820 #IC2#'
'GCF 001863145.1 A. baumannii XH819 #IC2#'
'GCF 001531265.2 A. baumannii ORABRicT #IC5#'
'GCF 001531135.1 A. baumannii ORABAshR #IC5#'
'GCF 000588175.1 A. baumannii 628418 #IC2#'
'GCF 000587975.1 A. baumannii 1266220 #IC2#'
'GCF 000805635.1 A. baumannii T188 #IC2#'
'GCF 000805615.1 A. baumannii T185 #IC2#'
'GCF 002136955.1 A. baumannii PR360'
'GCF 900093475.1 A. calcoaceticus NCTC7364'
'GCF 001433205.1 A. baumannii ABBL045 #IC2#'
'GCF 001415695.1 A. baumannii ABBL113 #IC2#'
'GCF 001863335.1 A. baumannii XH506 #IC2#'
'GCF 001863405.1 A. baumannii XH507 #IC2#'
'GCF 000805195.1 A. baumannii 2011LNAB3 #IC2#'
'GCF 000804645.1 A. baumannii 2011BJAB7 #IC2#'
'GCF 000805145.1 A. baumannii 2011LNAB2 #IC2#'
'GCF 000809905.3 A. baumannii UH106 440 #IC5#'
'GCF 000809865.3 A. baumannii UH106 429 #IC5#'
'GCF 000809845.3 A. baumannii UH535 423 #IC5#'
'GCF 000302575.1 A. baumannii TYTH-1 #IC2#'
'GCF 000770865.1 A. baumannii TYTH-3'
'GCF 000770815.1 A. baumannii TYTH-2 #IC2#'
'GCF 000804635.1 A. baumannii 2011BJAB3 #IC2#'
'GCF 000419425.1 A. baumannii BJAB0868 #IC2#'
'GCF 000787215.1 A. baumannii BJ3 #IC2#'
'GCF 001863975.1 A. baumannii XH690'
'GCF 000969295.1 A. baumannii S10'
'GCF 000969465.1 A. baumannii S46 #IC2#'
'GCF 000681895.1 A. baumannii 96512 #IC2#'
'GCF 000582945.1 A. baumannii 1552818 #IC2#'
'GCF 000583295.1 A. baumannii 470922 #IC2#'
'GCF 002843665.1 A. baumannii SMC Paed Ab BL01 #IC2#'
'GCF 002762095.1 A. baumannii Ab4977 #IC2#'
'GCF 002762115.1 A. baumannii Ab4568 #IC2#'
'GCF 000582355.1 A. baumannii 1417041'
'GCF 002928045.1 A. baumannii MCR54'
'GCF 002928075.1 A. baumannii HEU2'
'GCF 002573735.1 A. baumannii 29R1'
'GCF 000516255.1 A. baumannii UH6507'
'GCF 002138175.1 A. baumannii PR391'
'GCF 002143835.1 A. baumannii ARLG1275 #IC2#'
'GCF 000305255.1 A. baumannii OIFC180 #IC2#'
'GCF 000278605.1 A. baumannii Naval-17 #IC2#'
'GCF 001668855.1 A. baumannii ABUH782 #IC2#'
'GCF 001669005.1 A. baumannii ABUH719 #IC2#'
'GCF 001674865.1 A. baumannii ABUH800 #IC2#'
'GCF 001674915.1 A. baumannii ABUH703 #IC2#'
'GCF 001673915.1 A. baumannii ABUH723 #IC2#'
'GCF 001668865.1 A. baumannii ABUH695 #IC2#'
'GCF 000588135.1 A. baumannii 1295549'
'GCF 000588475.1 A. baumannii 426863'
'GCF 000588195.1 A. baumannii 277047'
'GCF 002017035.1 A. baumannii ABUH579 #IC2#'
'GCF 000810085.3 A. baumannii UH370 269 #IC2#'
'GCF 000811265.3 A. baumannii UH370 301 #IC2#'
'GCF 900088705.1 A. baumannii BAL062 #IC2#'
'GCF 900010465.1 A. baumannii BAL 062 #IC2#'
'GCF 900011305.1 A. baumannii BAL 062 #IC2#'
'GCF 002145065.1 A. baumannii ARLG1886 #IC2#'
'GCF 002183325.1 A. baumannii ABUH580 #IC2#'
'GCF 002183275.1 A. baumannii ABUH575 #IC2#'
'GCF 000338835.1 A. baumannii AB4A3'
'GCF 000580695.1 A. baumannii 342950'
'GCF 001693185.1 A. baumannii 8D1'
'GCF 002072795.1 A. baumannii TDAB1 #IC2#'
'GCF 001680225.1 A. baumannii HJ11 #IC2#'
'GCF 001680295.1 A. baumannii HJ12 #IC2#'
'GCF 002182895.1 A. baumannii ABUH356 #IC2#'
'GCF 002183185.1 A. baumannii ABUH678 #IC2#'
'GCF 002144755.1 A. baumannii ARLG1914 #IC2#'
'GCF 000222265.1 A. baumannii ABNIH3 #IC2#'
'GCF 000301315.1 A. baumannii AB 2008-15-45 #IC2#'
'GCF 000301955.1 A. baumannii AB 2008-15-70 #IC2#'
'GCF 000588035.1 A. baumannii 541915'
'GCF 002142735.1 A. baumannii PR336'
'GCF 002136735.1 A. baumannii PR311'
'GCF 000810915.3 A. baumannii UH195 568 #IC2#'
'GCF 000810945.3 A. baumannii UH195 573 #IC2#'
'GCF 000811905.3 A. baumannii UH195 560 #IC2#'
'GCF 001950265.1 A. baumannii Ab169 GEIH-2000 #IC2#'
'GCF 001950155.1 A. baumannii Ab183 GEIH-2000 #IC2#'
'GCF 001950065.1 A. baumannii Ab158 GEIH-2000 #IC2#'
'GCF 002183285.1 A. baumannii ABUH578 #IC2#'
'GCF 002138295.1 A. baumannii PR395 #IC2#'
'GCF 002137715.1 A. baumannii PR335 #IC2#'
'GCF 001674395.1 A. baumannii ABUH725 #IC2#'
'GCF 001674735.1 A. baumannii ABUH784 #IC2#'
'GCF 001674655.1 A. baumannii ABUH718 #IC2#'
'GCF 001077555.2 A. baumannii B8342'
'GCF 002142945.1 A. baumannii ARLG1846'
'GCF 000581255.1 A. baumannii 625974'
'GCF 001636235.1 A. baumannii 3207 #IC5#'
'GCF 000301855.1 A. baumannii AB 1583-8 #IC5#'
'GCF 000302255.1 A. baumannii AB TG27343 #IC5#'
'GCF 000809685.3 A. baumannii UH532 392 #IC2#'
'GCF 000809485.3 A. baumannii UH532 387 #IC2#'
'GCF 000809365.3 A. baumannii UH532 386 #IC2#'
'GCF 000966515.1 A. baumannii J2770 #IC2#'
'GCF 000770785.1 A. baumannii TYTH-5'
'GCF 000770885.1 A. baumannii TYTH-4 #IC2#'
'GCF 000810625.2 A. baumannii UH17 151 #IC2#'
'GCF 000810685.3 A. baumannii UH17 182 #IC2#'
'GCF 000810765.3 A. baumannii UH17 202 #IC2#'
'GCF 002183485.1 A. baumannii ABUH499 #IC2#'
'GCF 002183735.1 A. baumannii ABUH425 #IC2#'
'GCF 002143795.1 A. baumannii ARLG1836 #IC2#'
'GCF 000309235.1 A. baumannii OIFC035'
'GCF 002148735.1 A. baumannii ARLG1935'
'GCF 000369225.1 A. baumannii NIPH 329'
'GCF 000465635.2 A. baumannii EGD-HP18'
'GCF 002182465.1 A. baumannii ABUH557'
'GCF 002144995.1 A. baumannii ARLG1880'
'GCF 000810935.3 A. baumannii UH355 569 #IC2#'
'GCF 000811825.3 A. baumannii UH355 545 #IC2#'
'GCF 002016935.1 A. baumannii ABUH546 #IC2#'
'GCF 000802895.1 A. baumannii T122 #IC2#'
FCH35N5BBXX-wHAXPI020700
'GCF 900157405.1 A. baumannii H31499 #IC2#'
'GCF 000453625.1 A. baumannii TG02011 #IC5#'
BMBF-80
'GCF 002928035.1 A. baumannii MCR6739'
'GCF 002212165.1 A. baumannii AB309 #IC2#'
'GCF 002212105.1 A. baumannii AB552'
'GCF 002212155.1 A. baumannii AB462 #IC2#'
'GCF 002928155.1 A. baumannii MCR8683'
'GCF 000186665.3 A. baumannii D1279779'
'GCF 001261895.2 A. baumannii R2090'
'GCF 000515755.1 A. baumannii UH16208 #IC5#'
'GCF 000515575.1 A. baumannii UH12208 #IC5#'
'GCF 000515795.1 A. baumannii UH19608 #IC5#'
'GCF 001432595.1 A. baumannii ABBL021'
'GCF 001432685.1 A. baumannii ABBL001'
'GCF 001432705.1 A. baumannii ABBL004'
'GCF 002573825.1 A. baumannii O1D3-2'
'GCF 000580875.1 A. baumannii 1295743'
'GCF 002573875.1 A. baumannii PLG9P835'
'GCF 002573895.1 A. baumannii 86II 2C'
'GCF 001668955.1 A. baumannii ABUH813 #IC2#'
'GCF 001673975.1 A. baumannii ABUH814 #IC2#'
'GCF 001666485.1 A. baumannii CCF63 #IC2#'
'GCF 001674885.1 A. baumannii ABUH802 #IC2#'
'GCF 000368125.1 A. baumannii NIPH 1362 #IC2#'
'GCF 001420515.1 A. baumannii Ab Crete #IC2#'
'GCF 000018445.1 A. baumannii ACICU #IC2#'
'GCF 000189675.1 A. baumannii 3990 #IC2#'
'GCF 001400975.1 A. baumannii MAL'
'GCF 900118075.1 A. baumannii ILBAbau5423469 #IC2#'
'GCF 000453925.1 A. baumannii TG22110 #IC2#'
'GCF 000453185.1 A. baumannii TG22212 #IC2#'
'GCF 000301395.1 A. baumannii AB 908-12 #IC2#'
'GCF 000302015.1 A. baumannii AB 2009-04-02-7 #IC2#'
'GCF 000297915.1 A. baumannii Ab11111 #IC2#'
'GCF 000692095.1 A. baumannii BIDMC 56 #IC2#'
'GCF 001666475.1 A. baumannii CCF62 #IC2#'
'GCF 001669355.1 A. baumannii ABUH722 #IC2#'
'GCF 001674665.1 A. baumannii ABUH733 #IC2#'
'GCF 001669535.1 A. baumannii ABUH735 #IC2#'
'GCF 002137285.1 A. baumannii PR376 #IC2#'
'GCF 002182875.1 A. baumannii ABUH353 #IC2#'
'GCF 002183945.1 A. baumannii ABUH371 #IC2#'
'GCF 002143655.1 A. baumannii ARLG1819 #IC2#'
'GCF 002143575.1 A. baumannii ARLG1810 #IC2#'
'GCF 002136705.1 A. baumannii PR309 #IC2#'
'GCF 002182545.1 A. baumannii ABUH383 #IC2#'
'GCF 002143715.1 A. baumannii ARLG1827 #IC2#'
'GCF 001666105.1 A. baumannii CCF43 #IC2#'
'GCF 001674765.1 A. baumannii ABUH804 #IC2#'
'GCF 001674845.1 A. baumannii ABUH799 #IC2#'
'GCF 001674785.1 A. baumannii ABUH803 #IC2#'
'GCF 002951095.1 A. baumannii R19 #IC2#'
'GCF 002950425.1 A. baumannii S19 #IC2#'
'GCF 002950525.1 A. baumannii S18 #IC2#'
'GCF 002950515.1 A. baumannii R18 #IC2#'
'GCF 001674505.1 A. baumannii ABUH796 #IC2#'
'GCF 001666545.1 A. baumannii CCF66 #IC2#'
'GCF 001666085.1 A. baumannii CCF31 #IC2#'
'GCF 001669145.1 A. baumannii ABUH793 #IC2#'
'GCF 001674475.1 A. baumannii ABUH763 #IC2#'
'GCF 002085505.1 A. baumannii AB1845 #IC2#'
'GCF 000805205.1 A. baumannii 2011ZJAB2 #IC2#'
'GCF 000226275.1 A. baumannii MDR-ZJ06 #IC2#'
'GCF 002093815.1 A. baumannii ZJ06-200P5-1 #IC2#'
'GCF 000804895.1 A. baumannii 2011ZJAB1 #IC2#'
'GCF 001664805.1 A. baumannii CCF9 #IC2#'
'GCF 001664645.1 A. baumannii CCF38 #IC2#'
'GCF 002017345.1 A. baumannii ABUH657 #IC2#'
'GCF 001669185.1 A. baumannii ABUH768 #IC2#'
'GCF 001669505.1 A. baumannii ABUH743 #IC2#'
'GCF 001664725.1 A. baumannii CCF5 #IC2#'
'GCF 001664575.1 A. baumannii CCF36 #IC2#'
'GCF 001666145.1 A. baumannii CCF44 #IC2#'
'GCF 001664885.1 A. baumannii CCF17 #IC2#'
'GCF 001669705.1 A. baumannii ABUH708 #IC2#'
'GCF 001874685.1 A. baumannii AR 0036 #IC5#'
'GCF 002017315.1 A. baumannii ABUH516 #IC5#'
'GCF 002016785.1 A. baumannii ABUH642 #IC5#'
'GCF 002144925.1 A. baumannii ARLG1864 #IC5#'
'GCF 002137495.1 A. baumannii PR323 #IC5#'
'GCF 000808985.3 A. baumannii ABUH463346 #IC2#'
'GCF 000809825.3 A. baumannii UH535 419 #IC2#'
'GCF 000809805.3 A. baumannii UH535 418 #IC2#'
'GCF 000809285.3 A. baumannii UH184 310 #IC2#'
'GCF 000811165.3 A. baumannii UH184 309 #IC2#'
'GCF 000582335.1 A. baumannii 1593273 #IC2#'
'GCF 000627735.1 A. baumannii 42057 2 #IC2#'
'GCF 000588455.1 A. baumannii 1117819 #IC2#'
'GCF 000584035.1 A. baumannii 1287985 #IC2#'
'GCF 000584675.1 A. baumannii 1095464 #IC2#'
'GCF 002144805.1 A. baumannii ARLG1936'
'GCF 001416315.1 A. baumannii ABBL147'
'GCF 002136655.1 A. baumannii PR307'
'GCF 002137955.1 A. baumannii PR315'
'GCF 002143475.1 A. baumannii ARLG1800'
'GCF 000811925.3 A. baumannii UH367 565 #IC2#'
'GCF 000811865.3 A. baumannii UH367 548 #IC2#'
'GCF 002017405.1 A. baumannii ABUH519 #IC2#'
'GCF 002016915.1 A. baumannii ABUH522 #IC2#'
'GCF 002017425.1 A. baumannii ABUH525 #IC2#'
'GCF 001862635.1 A. baumannii XH754 #IC2#'
'GCF 001863135.1 A. baumannii XH811 #IC2#'
'GCF 001864615.1 A. baumannii XH685 #IC2#'
'GCF 001617825.1 A. baumannii 2015ZJAB1 #IC2#'
'GCF 001617885.1 A. baumannii 2015ZJAB2 #IC2#'
'GCF 002573725.1 A. baumannii 151 1C'
'GCF 002573905.1 A. baumannii GaenseEi-1'
'GCF 002573815.1 A. baumannii LoGeIst3-1'
'GCF 001693175.1 A. baumannii 42R3'
'GCF 001693125.1 A. baumannii 280 1C'
'GCF 000453825.1 A. baumannii TG2012 #IC2#'
'GCF 000453065.1 A. baumannii TG22192 #IC2#'
'GCF 000301655.1 A. baumannii AB TG5064 #IC2#'
'GCF 000301455.1 A. baumannii AB TG2022 #IC2#'
'GCF 000301475.1 A. baumannii AB TG2023 #IC2#'
'GCF 000811365.3 A. baumannii UH410 128 #IC2#'
'GCF 000811205.3 A. baumannii UH410 96 #IC2#'
'GCF 000515635.1 A. baumannii UH12808 #IC2#'
'GCF 000811305.3 A. baumannii UH410 103 #IC2#'
'GCF 000515735.1 A. baumannii UH16108 #IC2#'
'GCF 000811345.3 A. baumannii UH410 108 #IC2#'
'GCF 001864305.1 A. baumannii XH665 #IC2#'
'GCF 001864315.1 A. baumannii XH666 #IC2#'
'GCF 001864795.1 A. baumannii XH701 #IC2#'
'GCF 001863465.1 A. baumannii XH515 #IC2#'
'GCF 001863055.1 A. baumannii XH803 #IC2#'
'GCF 001862535.1 A. baumannii XH746 #IC2#'
'GCF 001910605.1 A. baumannii AC 2355 #IC2#'
'GCF 001664595.1 A. baumannii CCF1 #IC2#'
'GCF 001910665.1 A. baumannii AC 6066 #IC2#'
'GCF 001910585.1 A. baumannii AC 6031 #IC2#'
'GCF 001910685.1 A. baumannii AC 6321 #IC2#'
'GCF 001910615.1 A. baumannii AC 5696 #IC2#'
'GCF 002184025.1 A. baumannii ABUH653 #IC2#'
'GCF 002183035.1 A. baumannii ABUH644 #IC2#'
'GCF 002183625.1 A. baumannii ABUH553 #IC2#'
'GCF 002144685.1 A. baumannii ARLG1892 #IC2#'
'GCF 002184005.1 A. baumannii ABUH641 #IC2#'
'GCF 002145175.1 A. baumannii ARLG1907 #IC2#'
'GCF 001758125.1 A. baumannii LIM3732'
'GCF 001758165.1 A. baumannii LIM3756'
'GCF 001756815.1 A. baumannii LIM3705'
'GCF 002922935.1 A. baumannii Ab804'
'GCF 001649815.1 A. baumannii LIM1820'
'GCF 001649595.1 A. baumannii LIM1819'
'GCF 000805515.1 A. baumannii T271'
'GCF 002249435.1 A. baumannii ABCRPUTH10'
'GCF 002249365.1 A. baumannii ABCRPUTH05'
'GCF 000417785.2 A. baumannii AB-HKU3-10'
'GCF 000417805.2 A. baumannii AB-HKU3-08'
'GCF 001573105.1 A. baumannii XH857'
'GCF 001895125.1 A. baumannii OCU Ac16a'
'GCF 000335635.1 A. baumannii OIFC047'
'GCF 002727055.1 A. baumannii I43'
'GCF 000307895.1 A. baumannii OIFC0162'
'GCF 000314635.1 A. baumannii WC-348'
'GCF 002144795.1 A. baumannii ARLG1929'
'GCF 001674575.1 A. baumannii ABUH769 #IC2#'
'GCF 001669415.1 A. baumannii ABUH759 #IC2#'
'GCF 001666385.1 A. baumannii CCF53 #IC2#'
'GCF 001673895.1 A. baumannii ABUH774 #IC2#'
'GCF 001666425.1 A. baumannii CCF59 #IC2#'
'GCF 001674135.1 A. baumannii ABUH778 #IC2#'
'GCF 000513795.2 A. baumannii UH0207 #IC2#'
'GCF 000809345.3 A. baumannii UH455 62 #IC2#'
'GCF 000809445.3 A. baumannii UH455 38 #IC2#'
'GCF 000808785.3 A. baumannii ABUH4837 #IC2#'
'GCF 000811945.3 A. baumannii UH455 6 #IC2#'
'GCF 000517505.1 A. baumannii UH3807 #IC2#'
'GCF 000516235.1 A. baumannii UH6207 #IC2#'
'GCF 000335675.1 A. baumannii Naval-78 #IC2#'
'GCF 002951215.1 A. baumannii R14 #IC2#'
'GCF 002951255.1 A. baumannii R8 #IC2#'
'GCF 002950455.1 A. baumannii R21 #IC2#'
'GCF 002951345.1 A. baumannii R6 #IC2#'
'GCF 002950925.1 A. baumannii R3 #IC2#'
'GCF 002950895.1 A. baumannii S6 #IC2#'
'GCF 002014235.1 A. baumannii ABUH435 #IC2#'
'GCF 000515815.1 A. baumannii UH19908 #IC2#'
'GCF 002014435.1 A. baumannii ABUH438 #IC2#'
'GCF 000808925.3 A. baumannii ABUH80286 #IC2#'
'GCF 002014195.1 A. baumannii ABUH432 #IC2#'
'GCF 001666195.1 A. baumannii CCF49 #IC2#'
'GCF 001666665.1 A. baumannii CCF73 #IC2#'
'GCF 002947845.1 A. baumannii AR 0063 #IC5#'
'GCF 001414995.1 A. baumannii ABBL067h #IC5#'
'GCF 001415385.1 A. baumannii ABBL079 #IC5#'
'GCF 001432625.1 A. baumannii ABBL023 #IC5#'
'GCF 001415785.1 A. baumannii ABBL117 #IC5#'
'GCF 001432925.1 A. baumannii ABBL030 #IC5#'
'GCF 001414815.1 A. baumannii ABBL056 #IC5#'
'GCF 002951075.1 A. baumannii S20 #IC2#'
'GCF 002183025.1 A. baumannii ABUH634 #IC2#'
'GCF 002143555.1 A. baumannii ARLG1806 #IC2#'
'GCF 002148725.1 A. baumannii ARLG1899 #IC2#'
'GCF 002183765.1 A. baumannii ABUH434 #IC2#'
'GCF 002143775.1 A. baumannii ARLG1838 #IC2#'
'GCF 002137045.1 A. baumannii PR364 #IC2#'
'GCF 000759395.1 A. baumannii MAR002'
'GCF 000966305.1 A. baumannii Ab5'
'GCF 001612025.1 A. baumannii AB967'
'GCF 002136895.1 A. baumannii PR356'
'GCF 002137775.1 A. baumannii PR343'
'GCF 002183675.1 A. baumannii ABUH397'
'GCF 002143725.1 A. baumannii ARLG1830'
'GCF 002249255.1 A. baumannii ABCRPSTH09 #IC2#'
'GCF 002249585.1 A. baumannii ABCRPSTH11 #IC2#'
'GCF 002249305.1 A. baumannii ABCRPSTH10 #IC2#'
'GCF 002249325.1 A. baumannii ABCRPSTH12 #IC2#'
'GCF 002249385.1 A. baumannii ABCRPUTH07 #IC2#'
'GCF 002249545.1 A. baumannii ABCRPSTH08 #IC2#'
'GCF 002239885.1 A. baumannii SIPA14 #IC2#'
'GCF 000611105.1 A. baumannii 16553 3 #IC2#'
'GCF 000611165.1 A. baumannii 16553 10 #IC2#'
'GCF 000611065.1 A. baumannii 16553 2 #IC2#'
'GCF 000611045.1 A. baumannii 16553 6 #IC2#'
'GCF 000611185.1 A. baumannii 16553 9 #IC2#'
'GCF 000611545.1 A. baumannii 16553 8 #IC2#'
'GCF 000611085.1 A. baumannii 16553 4 #IC2#'
'GCF 000949065.2 A. baumannii UH592 583 #IC2#'
'GCF 001666705.1 A. baumannii CCF74 #IC2#'
'GCF 002017105.1 A. baumannii ABUH597 #IC2#'
'GCF 001666325.1 A. baumannii CCF47 #IC2#'
'GCF 002017335.1 A. baumannii ABUH651 #IC2#'
'GCF 000949115.2 A. baumannii UH175 674 #IC2#'
'GCF 002016775.1 A. baumannii ABUH654 #IC2#'
'GCF 000811005.3 A. baumannii UH175 677 #IC2#'
'GCF 002249265.1 A. baumannii ABCRPSTH06 #IC2#'
'GCF 002249225.1 A. baumannii ABCRPSTH07 #IC2#'
'GCF 002249425.1 A. baumannii ABCRPUTH08 #IC2#'
'GCF 002239865.1 A. baumannii SIUA14 #IC2#'
'GCF 002249655.1 A. baumannii ABCRPUTH06 #IC2#'
'GCF 002249505.1 A. baumannii ABCRPUTH14 #IC2#'
'GCF 002249335.1 A. baumannii ABCRPUTH04 #IC2#'
'GCF 002249465.1 A. baumannii ABCRPUTH12 #IC2#'
'GCF 900010325.1 A. baumannii BAL 242 #IC2#'
'GCF 002249475.1 A. baumannii ABCRPUTH13 #IC2#'
'GCF 000805115.1 A. baumannii 2011GDAB4 #IC2#'
'GCF 000734775.1 A. baumannii TCM206 #IC2#'
'GCF 001573125.1 A. baumannii XH856 #IC2#'
'GCF 001864285.1 A. baumannii XH663 #IC2#'
'GCF 001864385.1 A. baumannii XH669 #IC2#'
'GCF 001864375.1 A. baumannii XH670 #IC2#'
'GCF 002138305.1 A. baumannii PR398 #IC2#'
'GCF 002145035.1 A. baumannii ARLG1885 #IC2#'
'GCF 002137395.1 A. baumannii PR381 #IC2#'
'GCF 002184605.1 A. baumannii ARLG-1912 #IC2#'
'GCF 002145115.1 A. baumannii ARLG1900 #IC2#'
'GCF 002183445.1 A. baumannii ABUH622 #IC2#'
'GCF 002137895.1 A. baumannii PR347 #IC2#'
'GCF 002183345.1 A. baumannii ABUH589 #IC2#'
'GCF 000241725.1 A. baumannii AB5711 #IC2#'
'GCF 002753915.1 A. baumannii AbPK1 #IC2#'
'GCF 001414865.1 A. baumannii ABBL062 #IC2#'
'GCF 001433675.1 A. baumannii ABBL040 #IC2#'
'GCF 001612235.1 A. baumannii AB4052 #IC2#'
'GCF 001612365.1 A. baumannii AB4932 #IC2#'
'GCF 001612335.1 A. baumannii AB4878 #IC2#'
'GCF 001612355.1 A. baumannii AB4957 #IC2#'
'GCF 001612395.1 A. baumannii AB5001 #IC2#'
'GCF 002017625.1 A. baumannii ABUH621 #IC2#'
'GCF 001664565.1 A. baumannii CCF34 #IC2#'
'GCF 002017555.1 A. baumannii ABUH576 #IC2#'
'GCF 002014475.1 A. baumannii ABUH645 #IC2#'
'GCF 001669035.1 A. baumannii ABUH730 #IC2#'
'GCF 001669075.1 A. baumannii ABUH771 #IC2#'
'GCF 002016745.1 A. baumannii ABUH669 #IC2#'
'GCF 000811065.3 A. baumannii UH588 663 #IC2#'
'GCF 000810985.3 A. baumannii UH588 656 #IC2#'
'GCF 000368245.1 A. baumannii NIPH 1734 #IC4#'
BMBF-129
FCH35N5BBXX-wHAXPI020699
BMBF-77
FCH35N5BBXX-wHAXPI020695
FCH35N5BBXX-wHAXPI020696
'GCF 000988155.1 A. baumannii CCBH5233 #IC4#'
'GCF 001758085.1 A. baumannii LIM3695 #IC4#'
'GCF 001500225.1 A. baumannii Ab03 #IC4#'
BMBF-193
'GCF 000278685.1 A. baumannii OIFC189 #IC2#'
'GCF 002143935.1 A. baumannii ARLG1294 #IC2#'
'GCF 000314655.1 A. baumannii Naval-113 #IC2#'
'GCF 002761575.1 A. baumannii AYP-A2 #IC2#'
'GCF 002416425.1 A. baumannii AC002-1-R4 #IC2#'
'GCF 002416435.1 A. baumannii AC002 #IC2#'
'GCF 002416395.1 A. baumannii AC002-1-R4-S1 #IC2#'
'GCF 002119285.1 A. baumannii 428 #IC2#'
'GCF 002119275.1 A. baumannii 80 #IC2#'
'GCF 002119295.1 A. baumannii 314 #IC2#'
'GCF 001276055.1 A. baumannii 10441 14 #IC2#'
'GCF 001806345.1 A. baumannii KAB01 #IC2#'
'GCF 001806385.1 A. baumannii KAB03 #IC2#'
'GCF 002249605.1 A. baumannii ABCRPUTH11 #IC2#'
'GCF 002249405.1 A. baumannii ABCRPUTH09 #IC2#'
'GCF 002249525.1 A. baumannii ABCRPUTH15 #IC2#'
'GCF 002239735.1 A. baumannii SIPA5 #IC2#'
'GCF 002249185.1 A. baumannii ABCRPSTH04 #IC2#'
'GCF 002249135.1 A. baumannii ABCRPSTH03 #IC2#'
'GCF 002249245.1 A. baumannii ABCRPSTH05 #IC2#'
'GCF 001415065.1 A. baumannii ABBL070'
'GCF 001415085.1 A. baumannii ABBL071'
'GCF 000309155.1 A. baumannii OIFC111'
'GCF 000584455.1 A. baumannii 1293320'
'GCF 000581155.1 A. baumannii 1461963'
'GCF 002265555.1 A. baumannii DR1'
'GCF 002137645.1 A. baumannii PR333'
'GCF 002138155.1 A. baumannii PR389'
'GCF 000173395.1 A. baumannii AB900'
'GCF 002137215.1 A. baumannii PR373'
'GCF 002144835.1 A. baumannii ARLG1941'
'GCF 001649625.1 A. baumannii LIM552'
'GCF 001649615.1 A. baumannii LIM565'
'GCF 001649975.1 A. baumannii LIM1132'
'GCF 001693095.1 A. baumannii 3.5D'
'GCF 001997285.1 A. baumannii ATCC 17945'
'GCF 002411775.1 A. baumannii 151'
'GCF 000453125.1 A. baumannii TG22198'
'GCF 000580515.1 A. baumannii 118362'
'GCF 001433005.1 A. baumannii ABBL038'
'GCF 000302235.1 A. baumannii AB TG27339'
'GCF 000301895.1 A. baumannii AB 2007-16-27-01'
'GCF 000301295.1 A. baumannii AB 2007-16-25-01-7'
'GCF 000746645.1 A. baumannii AB030 #IC5#'
'GCF 002927915.1 A. baumannii HEU5 #IC5#'
'GCF 002928135.1 A. baumannii MCR6056 #IC5#'
'GCF 002928095.1 A. baumannii HEU55808 #IC5#'
'GCF 001922685.1 A. baumannii 4113 #IC5#'
'GCF 001922425.2 A. baumannii 11510 #IC5#'
'GCF 001922755.1 A. baumannii 11606 #IC5#'
'GCF 001922705.1 A. baumannii 11536 #IC5#'
'GCF 001922635.1 A. baumannii 11502 #IC5#'
'GCF 001922745.1 A. baumannii 11551 #IC5#'
'GCF 001923005.1 A. baumannii 11598 #IC5#'
'GCF 001922695.1 A. baumannii 11547 #IC5#'
'GCF 001863035.1 A. baumannii XH802 #IC2#'
'GCF 001864675.1 A. baumannii XH689 #IC2#'
'GCF 001864125.1 A. baumannii XH644 #IC2#'
'GCF 001864065.1 A. baumannii XH640 #IC2#'
'GCF 001864115.1 A. baumannii XH646 #IC2#'
'GCF 001617835.1 A. baumannii 2015ZJAB3 #IC2#'
'GCF 001863965.1 A. baumannii XH707 #IC2#'
'GCF 001862225.1 A. baumannii XH719 #IC2#'
'GCF 001863815.1 A. baumannii XH649 #IC2#'
'GCF 001862295.1 A. baumannii XH723 #IC2#'
'GCF 001861735.1 A. baumannii XH799 #IC2#'
'GCF 001862985.1 A. baumannii XH798 #IC2#'
'GCF 000805135.1 A. baumannii 2011TJAB1'
'GCF 000770805.1 A. baumannii TYTH-7'
'GCF 000722965.1 A. baumannii LY2'
'GCF 000722975.1 A. baumannii LY1'
'GCF 000787275.1 A. baumannii BJ4'
'GCF 000369245.1 A. baumannii NIPH 601'
'GCF 000835995.1 A. baumannii NBRC 110490'
'GCF 000775875.1 A. baumannii NBRC 110489'
'GCF 000876055.1 A. baumannii NBRC 110491'
'GCF 000760415.1 A. baumannii GTC 03323'
'GCF 000760395.1 A. baumannii GTC 03322'
'GCF 000760455.1 A. baumannii GTC 03328'
'GCF 002919905.1 A. sp. ABNIH27'
'GCF 000215005.1 A. baumannii OIFC032 #IC3#'
'GCF 000309135.1 A. baumannii OIFC099 #IC3#'
'GCF 001758065.1 A. baumannii LIM3689 #IC3#'
'GCF 002143605.1 A. baumannii ARLG1814 #IC3#'
'GCF 000581435.1 A. baumannii 781407 #IC3#'
'GCF 000582175.1 A. baumannii 1525283 #IC3#'
'GCF 002138055.1 A. baumannii PR384 #IC3#'
'GCF 002143875.1 A. baumannii ARLG1306 #IC3#'
'GCF 001432825.1 A. baumannii ABBL013 #IC3#'
'GCF 000309095.1 A. baumannii OIFC087 #IC3#'
'GCF 002144955.1 A. baumannii ARLG1874 #IC3#'
'GCF 002136595.1 A. baumannii PR304 #IC3#'
'GCF 001416635.1 A. baumannii ABOB03 #IC5#'
'GCF 001416705.1 A. baumannii ABOB07 #IC5#'
'GCF 001417485.1 A. baumannii ABOB04 a #IC5#'
'GCF 001416425.1 A. baumannii ABOB10 #IC5#'
'GCF 001416415.1 A. baumannii ABOB08 #IC5#'
'GCF 001416385.1 A. baumannii ABOB04 b #IC5#'
'GCF 001416355.1 A. baumannii ABOB01 #IC5#'
'GCF 001417495.1 A. baumannii ABOB12'
'GCF 001417545.1 A. baumannii ABOB02 #IC5#'
'GCF 001416655.1 A. baumannii ABOB04'
'GCF 001417515.1 A. baumannii ABOBEN #IC5#'
'GCF 001416395.1 A. baumannii ABOB06 a'
'GCF 001416665.1 A. baumannii ABOB06'
'GCF 000342085.1 A. baumannii AB405E4'
'GCF 000335615.1 A. baumannii WC-A-92'
'GCF 001432425.1 A. baumannii ABBL014'
'GCF 002143955.1 A. baumannii ARLG1327'
'GCF 000580715.1 A. baumannii 4749'
'GCF 002902885.1 A. baumannii ABNIH28'
'GCF 002137945.1 A. baumannii PR350'
'GCF 001416115.1 A. baumannii ABBL125'
'GCF 000681575.1 A. baumannii 21072'
'GCF 000369345.1 A. baumannii NIPH 80'
'GCF 000580615.1 A. baumannii 1440422'
'GCF 002137575.1 A. baumannii PR329'
'GCF 002837945.1 A. baumannii ZQ4'
'GCF 000369305.1 A. baumannii NIPH 70'
'GCF 001863705.1 A. baumannii XH639'
'GCF 002928145.1 A. baumannii HC9436'
'GCF 001721375.1 A. baumannii XH198'
'GCF 001593425.2 A. baumannii ATCC 17978'
'GCF 001721445.1 A. baumannii XH181'
'GCF 001077675.1 A. baumannii ATCC 17978-mff'
'GCF 001721455.1 A. baumannii XH191'
'GCF 001941765.1 A. baumannii AB042'
'GCF 001721425.1 A. baumannii XH182'
'GCF 001721385.1 A. baumannii XH192'
'GCF 001721475.1 A. baumannii XH184'
'GCF 001721465.1 A. baumannii XH183'
'GCF 001721365.1 A. baumannii XH193'
'GCF 000746605.1 A. baumannii AB031'
'GCF 000581075.1 A. baumannii 1267820'
'GCF 001415435.1 A. baumannii ABBL085'
FCH35N5BBXX-wHAXPI020694
'GCF 000966505.1 A. baumannii M2'
'GCF 900011275.1 A. baumannii BAL 255'
'GCF 002239725.1 A. baumannii SIUA6'
'GCF 000581915.1 A. baumannii 232184'
'GCF 000580415.1 A. baumannii 1043794'
'GCF 000581315.1 A. baumannii 972082'
'GCF 000581955.1 A. baumannii 268680'
'GCF 000582965.1 A. baumannii 655378'
'GCF 000584695.1 A. baumannii 1064293 45'
'GCF 001471855.2 A. baumannii FDAARGOS 123'
'GCF 000184495.1 A. baumannii UMB002'
'GCF 000302135.1 A. baumannii AB TG19617'
'GCF 000760435.1 A. baumannii GTC 03324'
'GCF 000775835.1 A. baumannii NBRC 110495'
'GCF 000876095.1 A. baumannii NBRC 110494'
'GCF 000760475.1 A. baumannii GTC 03329'
'GCF 000775855.1 A. baumannii NBRC 110493'
'GCF 000836075.1 A. baumannii GTC 03325'
'GCF 000931755.1 A. baumannii NBRC 109757'
'GCF 000162295.1 A. baumannii ATCC 19606'
'GCF 000369385.1 A. baumannii CIP 70.34'
'GCF 002116925.1 A. baumannii ab736'
'GCF 000737145.1 A. baumannii ATCC 19606'
'GCF 900011295.1 A. baumannii ATCC19606'
'GCF 000341985.1 A. baumannii MSP4-16'
'GCF 002811175.1 A. baumannii ATCC 19606'
'GCF 001950285.1 A. baumannii Ab161 GEIH-2000 #IC2#'
'GCF 001950085.1 A. baumannii Ab192 GEIH-2000 #IC2#'
'GCF 001708025.1 A. baumannii ST-2 clon 2000 #IC2#'
'GCF 001950215.1 A. baumannii Ab177 GEIH-2000 #IC2#'
'GCF 001949965.1 A. baumannii Ab76 GEIH-2010 #IC2#'
'GCF 001949945.1 A. baumannii Ab54 GEIH-2010 #IC2#'
'GCF 001707985.1 A. baumannii ST-2 clon 2010 #IC2#'
'GCF 001949955.1 A. baumannii Ab103 GEIH-2010 #IC2#'
'GCF 001950035.1 A. baumannii Ab104 GEIH-2010 #IC2#'
'GCF 001950295.1 A. baumannii Ab122 GEIH-2010 #IC2#'
'GCF 001950195.1 A. baumannii Ab121 GEIH-2010 #IC2#'
'GCF 001541525.1 A. baumannii AbMDR-GLH5 #IC2#'
'GCF 001949935.1 A. baumannii Ab33 GEIH-2010 #IC2#'
'GCF 001541685.1 A. baumannii AbMDR-GLH7 #IC2#'
'GCF 001541695.1 A. baumannii AbMDR-GLH6 #IC2#'
'GCF 000787355.1 A. baumannii BJ8 #IC2#'
'GCF 000804655.1 A. baumannii 2004BJAB10 #IC2#'
'GCF 000804735.1 A. baumannii 2003BJAB12 #IC2#'
'GCF 000804665.1 A. baumannii 2011BJAB4 #IC2#'
'GCF 000804745.1 A. baumannii 2004BJAB13 #IC2#'
'GCF 000804715.1 A. baumannii 2004BJAB14 #IC2#'
'GCF 001573085.1 A. baumannii XH859 #IC2#'
'GCF 000805295.1 A. baumannii 2011BJAB1 #IC2#'
'GCF 000299675.1 A. baumannii ZWS1219 #IC2#'
'GCF 000299655.1 A. baumannii ZWS1122 #IC2#'
'GCF 001861455.1 A. baumannii XH740 #IC2#'
'GCF 001861745.1 A. baumannii XH801 #IC2#'
'GCF 000419385.1 A. baumannii BJAB07104 #IC2#'
'GCF 001902375.1 A. baumannii XDR-BJ83 #IC2#'
'GCF 002950495.1 A. baumannii WCHAB005133 #IC2#'
'GCF 002762155.1 A. baumannii Ab4653 #IC2#'
'GCF 002018935.1 A. baumannii 499 #IC5#'
'GCF 002018965.1 A. baumannii 502 #IC5#'
'GCF 002018995.1 A. baumannii 891 #IC5#'
'GCF 001649675.1 A. baumannii LIM891 #IC5#'
'GCF 002019025.1 A. baumannii 923 #IC5#'
'GCF 002019005.1 A. baumannii 895 #IC5#'
'GCF 001758135.1 A. baumannii LIM941 #IC5#'
'GCF 001649705.1 A. baumannii LIM929 #IC5#'
'GCF 002019035.1 A. baumannii 991 #IC5#'
'GCF 001649875.1 A. baumannii LIM997 #IC5#'
'GCF 001649795.1 A. baumannii LIM1126 #IC5#'
'GCF 001649895.1 A. baumannii LIM1099 #IC5#'
'GCF 001649765.1 A. baumannii LIM1049 #IC5#'
'GCF 001649805.1 A. baumannii LIM1029 #IC5#'
'GCF 001649955.1 A. baumannii LIM1128 #IC5#'
'GCF 001649835.1 A. baumannii LIM994 #IC5#'
'GCF 000589655.1 A. baumannii 45002 6 #IC2#'
'GCF 000587875.1 A. baumannii 145660 #IC2#'
'GCF 000589815.1 A. baumannii 45002 4 #IC2#'
'GCF 000583315.1 A. baumannii 1552389 #IC2#'
'GCF 000589775.1 A. baumannii 45002 10 #IC2#'
'GCF 000589675.1 A. baumannii 45002 7 #IC2#'
'GCF 000589695.1 A. baumannii 45002 8 #IC2#'
'GCF 000589755.1 A. baumannii 45002 5 #IC2#'
'GCF 000583235.1 A. baumannii 323408 #IC2#'
'GCF 000589795.1 A. baumannii 45002 3 #IC2#'
'GCF 000588655.1 A. baumannii 11126 #IC2#'
'GCF 000588555.1 A. baumannii 730795 #IC2#'
'GCF 000682115.1 A. baumannii 45002 9 #IC2#'
'GCF 000682075.1 A. baumannii 45057 1 #IC2#'
'GCF 000583335.1 A. baumannii 1488685 #IC2#'
'GCF 000588055.1 A. baumannii 339786 #IC2#'
'GCF 000682495.1 A. baumannii 1276470-132 #IC2#'
'GCF 000582215.1 A. baumannii 1552865 #IC2#'
'GCF 002212525.1 A. baumannii AB601 #IC2#'
'GCF 002212645.1 A. baumannii AB492'
'GCF 900119395.1 A. baumannii ABE8 07 #IC2#'
'GCF 002212605.1 A. baumannii AB354 #IC2#'
'GCF 002212305.1 A. baumannii AB543 #IC2#'
'GCF 002212705.1 A. baumannii AB596 #IC2#'
'GCF 002212325.1 A. baumannii AB469 #IC2#'
'GCF 002212245.1 A. baumannii AB393 #IC2#'
'GCF 002212565.1 A. baumannii AB321 #IC2#'
'GCF 002241105.1 A. baumannii AB252 #IC2#'
'GCF 002241095.1 A. baumannii AB254 #IC2#'
'GCF 002212485.1 A. baumannii AB388 #IC2#'
'GCF 002212365.1 A. baumannii AB578 #IC2#'
'GCF 002212315.1 A. baumannii AB576 #IC2#'
'GCF 002212465.1 A. baumannii AB263 #IC2#'
'GCF 900175185.1 A. baumannii ABE21 M #IC2#'
'GCF 900117405.1 A. baumannii ABE12 M #IC2#'
'GCF 900176715.1 A. baumannii AC15 M #IC2#'
'GCF 900175195.1 A. baumannii AC13 M #IC2#'
'GCF 002277185.1 A. baumannii AB165 #IC2#'
'GCF 002277405.1 A. baumannii AB96 #IC2#'
'GCF 002277175.1 A. baumannii AB172 #IC2#'
'GCF 002277715.1 A. baumannii AB52 #IC2#'
'GCF 002277585.1 A. baumannii AB156 #IC2#'
'GCF 002277505.1 A. baumannii AB54 #IC2#'
'GCF 002277675.1 A. baumannii AB73 #IC2#'
'GCF 002277225.1 A. baumannii AB161 #IC2#'
'GCF 002277285.1 A. baumannii AB112 #IC2#'
'GCF 002277275.1 A. baumannii AB134 #IC2#'
'GCF 002277445.1 A. baumannii AB88 #IC2#'
'GCF 002277385.1 A. baumannii AB91 #IC2#'
'GCF 002277455.1 A. baumannii AB79 #IC2#'
'GCF 002277215.1 A. baumannii AB162 #IC2#'
'GCF 002277355.1 A. baumannii AB100 #IC2#'
'GCF 002277435.1 A. baumannii AB89 #IC2#'
'GCF 002277635.1 A. baumannii AB81 #IC2#'
'GCF 002277365.1 A. baumannii AB99 #IC2#'
'GCF 002277655.1 A. baumannii AB74 #IC2#'
'GCF 000969485.1 A. baumannii S11'
'GCF 001077965.2 A. baumannii B8300'
'GCF 001862725.1 A. baumannii XH764'
'GCF 000805535.1 A. baumannii T229'
'GCF 001433155.1 A. baumannii ABBL036'
'GCF 002137255.1 A. baumannii PR374'
'GCF 000453465.1 A. baumannii TG27391'
[truncated: 545 more rows]

## Sheet: CLADE_L
'GCF 900080165.1 A. pittii NDM-1'
'GCF 000399705.1 A. pittii ANC 4052'
'GCF 000516615.2 A. baumannii CI78'
'GCF 001595745.1 A. dijkshoorniae JVAP01'
'GCF 001605885.1 A. lactucae NRRL B-41902'
'GCF 002076935.1 A. lactucae OTEC-02'
'GCF 001415555.1 A. pittii ABBL098'

## Sheet: CLADE_PI
'GCF 002137095.1 A. pittii PR366'
'GCF 002158945.1 A. pittii HUMV-6483'
'GCF 001713675.1 A. pittii UKK-0546'
'GCF 001005885.1 A. pittii LC510'
'GCF 002012285.1 A. pittii YMC2010 8 T346'
'GCF 001716955.1 A. pittii TCM156'
'GCF 000191145.1 A. pittii PHEA-2'
'GCF 001936495.1 A. pittii ABC'
'GCF 001706115.1 A. pittii UKK-0250'
'GCF 002137805.1 A. pittii PR344'
'GCF 000588535.1 A. sp. 742879'
'GCF 001716945.1 A. pittii TCM178'
'GCF 001713665.1 A. pittii UKK-0540'
'GCF 001707545.1 A. pittii KCJK1729'
'GCF 000588515.1 A. sp. 826659'
'GCF 001706135.1 A. pittii UKK-0520'
'GCF 000302375.1 A. pittii TG6411'
'GCF 000934125.1 A. pittii NBRC 110510'
'GCF 001663695.1 A. calcoaceticus EGD AQ BF14'
'GCF 002863745.1 A. pittii XJ88'
'GCF 002144875.1 A. pittii ARLG1957'
'GCF 000931915.1 A. pittii NBRC 110508'
'GCF 001415895.1 A. pittii ABBL128'
'GCF 002145325.1 A. pittii ARLG1865'
'GCF 001706035.1 A. pittii UKK-0145'
'GCF 000805655.1 A. pittii T167'
'GCF 002016895.1 A. pittii ABUH540'
'GCF 002145415.1 A. pittii ARLG1875'
'GCF 001432835.1 A. pittii ABBL019'
'GCF 001541635.1 A. sp. LMB-5'
'GCF 002143595.1 A. pittii ARLG1807'
'GCF 001416335.1 A. pittii ABBL148'
'GCF 002145355.1 A. pittii ARLG1869'
'GCF 002145265.1 A. pittii ARLG1942'
'GCF 002145315.1 A. pittii ARLG1950'
'GCF 001414705.1 A. pittii ABBL064'
'GCF 001706305.1 A. pittii UKK-0552'
'GCF 001706355.1 A. pittii UKK-0554'
'GCF 000581835.1 A. sp. 1542444'
'GCF 000817365.1 A. pittii TE2'
'GCF 001617545.1 A. pittii IEC338SC'
'GCF 002927955.1 A. pittii MCR53'
'GCF 001415865.1 A. pittii ABBL126'
'GCF 001743435.1 A. pittii IIF1SW-P1'
'GCF 002143515.1 A. pittii ARLG1803'
'GCF 002136755.1 A. pittii PR313'
'GCF 000341835.1 A. calcoaceticus XM1570'
'GCF 001706275.1 A. pittii St-12537-91'
'GCF 001706125.1 A. pittii UKK-0265'
'GCF 001415105.1 A. pittii ABBL074'
'GCF 001432715.1 A. pittii ABBL005'
'GCF 001706585.1 A. pittii St-20772-90'
'GCF 001706645.1 A. pittii St-14379-92'
'GCF 001706055.1 A. pittii St-10592-91'
'GCF 001706555.1 A. pittii UKK-0539'
'GCF 001706575.1 A. pittii UKK-0541'
'GCF 001706205.1 A. pittii UKK-0542'
'GCF 001706635.1 A. pittii UKK-0543'
'GCF 000584575.1 A. sp. 1245249'
'GCF 002136575.1 A. pittii PR301'
'GCF 002251565.1 A. sp. BS1'
'GCF 000369025.1 A. pittii ANC 3678'
'GCF 001433125.1 A. pittii ABBL033'
'GCF 001698835.1 A. pittii IPK TSA6.1'
'GCF 001684275.1 A. pittii FC8876'
'GCF 001433295.1 A. pittii ABBL046'
'GCF 001432635.1 A. pittii ABBL024'
'GCF 000581275.1 A. sp. 809848'
'GCF 001716935.1 A. pittii TCM292'
'GCF 000588395.1 A. sp. 883425'
'GCF 000582195.1 A. sp. 907131'
'GCF 000949735.1 A. pittii NBRC 110505'
'GCF 000949755.1 A. pittii NBRC 110506'
'GCF 002144885.1 A. pittii ARLG1961'
'GCF 002143895.1 A. pittii ARLG1839'
'GCF 002144035.1 A. pittii ARLG1768'
'GCF 001706415.1 A. pittii UKK-0538'
'GCF 001706315.1 A. pittii UKK-0553'
'GCF 000369045.1 A. pittii CIP 70.29'
'GCF 000836015.1 A. pittii DSM 25618'
'GCF 002014165.1 A. pittii ABUH411'
'GCF 001706715.1 A. pittii St-12828-92'
'GCF 002138225.1 A. pittii PR339'
'GCF 002137145.1 A. pittii PR368'
'GCF 002138095.1 A. pittii PR386'
'GCF 001706495.1 A. pittii UKK-0556'
'GCF 001706775.1 A. pittii UKK-0548'
'GCF 001706425.1 A. pittii UKK-0549'
'GCF 002137615.1 A. pittii PR330'
'GCF 000230465.1 A. pittii D499'
'GCF 002137635.1 A. pittii PR331'
'GCF 000529235.1 A. pittii 42F'
'GCF 001706285.1 A. pittii UKK-0551'
'GCF 001415485.1 A. pittii ABBL090'
'GCF 000746375.1 A. calcoaceticus WP19'
'GCF 001706225.1 A. pittii UKK-0545'
'GCF 000583395.1 A. sp. 263903-2'
'GCF 002137175.1 A. pittii PR370'
'GCF 002143135.1 A. pittii ARLG1779'
'GCF 001706565.1 A. pittii UKK-0327'
'GCF 002902805.1 A. pittii WCHAP005069'
'GCF 002143025.1 A. pittii ARLG1771'
'GCF 001432935.1 A. pittii ABBL031'
'GCF 000315155.1 A. sp. WC-136'
'GCF 002137125.1 A. pittii PR367'
'GCF 001706065.1 A. pittii St-19650-90'
'GCF 000588015.1 A. sp. 1294243'
'GCF 000681815.1 A. sp. 1264765'
'GCF 001706435.1 A. pittii St-12275-92'
'GCF 001706525.1 A. pittii St-17942-91'
'GCF 002138235.1 A. pittii PR393'
'GCF 002137935.1 A. pittii PR316'
'GCF 001433185.1 A. pittii ABBL042'
'GCF 900110525.1 A. sp. UNC434CL69Tsu2S25'
'GCF 002144015.1 A. pittii ARLG1764'
'GCF 001415245.1 A. pittii ABBL086'
'GCF 002143175.1 A. pittii ARLG1789'
'GCF 000582075.1 A. sp. 1578804'
'GCF 001056355.1 A. pittii 332 ABCC'
'GCF 001415185.1 A. pittii ABBL077'
'GCF 001415175.1 A. pittii ABBL078'
'GCF 002137415.1 A. pittii PR320'
'GCF 001415145.1 A. pittii ABBL075'
'GCF 001706155.1 A. pittii UKK-0432'
'GCF 001432435.1 A. pittii ABBL015'
'GCF 000800865.1 A. sp. ZOR0008'
'GCF 001416185.1 A. pittii ABBL135'
'GCF 000302395.1 A. sp. 528'
'GCF 000301635.1 A. sp. TG27347'
'GCF 002137855.1 A. pittii PR348'
'GCF 000581095.1 A. sp. 1295259'
'GCF 000931895.1 A. pittii NBRC 110504'
'GCF 000949775.1 A. pittii NBRC 110507'
'GCF 000949795.1 A. pittii NBRC 110509'
'GCF 000302435.1 A. sp. TG2027'
'GCF 001706195.1 A. pittii UKK-0536'
'GCF 001577285.1 A. pittii AP 882'
'GCF 001706445.1 A. pittii UKK-0550'
'GCF 000787015.1 A. baumannii 269'
'GCF 000800555.1 A. pittii CR12-42'
'GCF 001861625.1 A. pittii XH765'
'GCF 000588415.1 A. sp. 225588'
'GCF 002143505.1 A. pittii ARLG1804'
'GCF 001706365.1 A. pittii St-14569-91'
'GCF 002161985.1 A. pittii ABUH403'
'GCF 000580855.1 A. sp. 1289694'
'GCF 001416065.1 A. pittii ABBL120'
'GCF 002143255.1 A. pittii ARLG1798'
'GCF 001414725.1 A. pittii ABBL065'
'GCF 000682355.1 A. sp. 72431'
'GCF 001706695.1 A. pittii UKK-0245'
'GCF 000163635.1 A. sp. SH024'
'GCF 002143415.1 A. pittii ARLG1776'
'GCF 001706215.1 A. pittii UKK-0544'
'GCF 001415935.1 A. pittii ABBL096'
'GCF 000584015.1 A. sp. 478810'
'GCF 002137365.1 A. pittii PR318'
'GCF 002145235.1 A. pittii ARLG1937'
'GCF 001706665.1 A. pittii St-15639-91'
'GCF 001706505.1 A. pittii St-15559-91'
'GCF 001706045.1 A. pittii St-11469-92'
'GCF 002761185.1 A. pittii CEB-Ap'
'GCF 002927865.1 A. pittii MCR16048'
'GCF 002927935.1 A. pittii HDV312665'
'GCF 000681535.1 A. baumannii 1451147'
'GCF 000580955.1 A. sp. 1475718'
'GCF 000584215.1 A. sp. 723929'
'GCF 001713685.1 A. pittii UKK-0555'
'GCF 001415585.1 A. pittii ABBL103'
'GCF 001433225.1 A. pittii ABBL047'
'GCF 002740745.1 A. pittii IHIT29469'
'GCF 002740785.1 A. pittii IHIT29592'
'GCF 001432775.1 A. pittii ABBL010'
'GCF 002137885.1 A. pittii PR346'
'GCF 002137115.1 A. pittii PR369'
'GCF 002740775.1 A. pittii IHIT24944'
'GCF 002740805.1 A. pittii IHIT32685'
'GCF 002740735.1 A. pittii IHIT32473'

## Sheet: CLADE_CA
'GCF 000367865.1 A. calcoaceticus NIPH 13'
'GCF 000162035.1 A. calcoaceticus RUH2202'
'GCF 000302295.1 A. calcoaceticus TG19585'
'GCF 000309015.1 A. calcoaceticus TG19588'
'GCF 000931735.1 A. calcoaceticus KCTC 2357'
'GCF 000368965.1 A. calcoaceticus CIP 81.8'
'GCF 900110445.1 A. sp. YR461'
'GCF 000818215.1 A. calcoaceticus P23'
'GCF 001423205.1 A. sp. Leaf130'
'GCF 002055515.1 A. calcoaceticus CA16'
'GCF 000301675.1 A. calcoaceticus TG19593'
'GCF 000368945.1 A. calcoaceticus ANC 3680'

## Sheet: CLADE_CPL
'GCF 000313935.1 A. sp. WC-141'
'GCF 000368405.1 A. sp. NIPH 817'
'GCF 000369825.1 A. sp. NIPH 542'
'GCF 000196795.1 A. oleivorans DR1'
'GCF 000836035.1 A. oleivorans KCTC 23045'
'GCF 000488235.1 A. oleivorans CIP 110421'
'GCF 000399665.1 A. calcoaceticus ANC 3811'
'GCF 001510805.1 A. calcoaceticus GK2'
'GCF 000367865.1 A. calcoaceticus NIPH 13'
'GCF 000162035.1 A. calcoaceticus RUH2202'
'GCF 000302295.1 A. calcoaceticus TG19585'
'GCF 000309015.1 A. calcoaceticus TG19588'
'GCF 000931735.1 A. calcoaceticus KCTC 2357'
'GCF 000368965.1 A. calcoaceticus CIP 81.8'
'GCF 900110445.1 A. sp. YR461'
'GCF 000818215.1 A. calcoaceticus P23'
'GCF 001423205.1 A. sp. Leaf130'
'GCF 002055515.1 A. calcoaceticus CA16'
'GCF 000301675.1 A. calcoaceticus TG19593'
'GCF 000368945.1 A. calcoaceticus ANC 3680'
'GCF 000399685.1 A. pittii ANC 4050'
'GCF 001432505.1 A. pittii ABBL016'
'GCF 002928115.1 A. pittii MCR8900'
'GCF 000588275.1 A. baumannii 573719'
'GCF 002144845.1 A. pittii ARLG1955'
'GCF 900080165.1 A. pittii NDM-1'
'GCF 000399705.1 A. pittii ANC 4052'
'GCF 000516615.2 A. baumannii CI78'
'GCF 001595745.1 A. dijkshoorniae JVAP01'
'GCF 001605885.1 A. lactucae NRRL B-41902'
'GCF 002076935.1 A. lactucae OTEC-02'
'GCF 001415555.1 A. pittii ABBL098'
'GCF 002137095.1 A. pittii PR366'
'GCF 002158945.1 A. pittii HUMV-6483'
'GCF 001713675.1 A. pittii UKK-0546'
'GCF 001005885.1 A. pittii LC510'
'GCF 002012285.1 A. pittii YMC2010 8 T346'
'GCF 001716955.1 A. pittii TCM156'
'GCF 000191145.1 A. pittii PHEA-2'
'GCF 001936495.1 A. pittii ABC'
'GCF 001706115.1 A. pittii UKK-0250'
'GCF 002137805.1 A. pittii PR344'
'GCF 000588535.1 A. sp. 742879'
'GCF 001716945.1 A. pittii TCM178'
'GCF 001713665.1 A. pittii UKK-0540'
'GCF 001707545.1 A. pittii KCJK1729'
'GCF 000588515.1 A. sp. 826659'
'GCF 001706135.1 A. pittii UKK-0520'
'GCF 000302375.1 A. pittii TG6411'
'GCF 000934125.1 A. pittii NBRC 110510'
'GCF 001663695.1 A. calcoaceticus EGD AQ BF14'
'GCF 002863745.1 A. pittii XJ88'
'GCF 002144875.1 A. pittii ARLG1957'
'GCF 000931915.1 A. pittii NBRC 110508'
'GCF 001415895.1 A. pittii ABBL128'
'GCF 002145325.1 A. pittii ARLG1865'
'GCF 001706035.1 A. pittii UKK-0145'
'GCF 000805655.1 A. pittii T167'
'GCF 002016895.1 A. pittii ABUH540'
'GCF 002145415.1 A. pittii ARLG1875'
'GCF 001432835.1 A. pittii ABBL019'
'GCF 001541635.1 A. sp. LMB-5'
'GCF 002143595.1 A. pittii ARLG1807'
'GCF 001416335.1 A. pittii ABBL148'
'GCF 002145355.1 A. pittii ARLG1869'
'GCF 002145265.1 A. pittii ARLG1942'
'GCF 002145315.1 A. pittii ARLG1950'
'GCF 001414705.1 A. pittii ABBL064'
'GCF 001706305.1 A. pittii UKK-0552'
'GCF 001706355.1 A. pittii UKK-0554'
'GCF 000581835.1 A. sp. 1542444'
'GCF 000817365.1 A. pittii TE2'
'GCF 001617545.1 A. pittii IEC338SC'
'GCF 002927955.1 A. pittii MCR53'
'GCF 001415865.1 A. pittii ABBL126'
'GCF 001743435.1 A. pittii IIF1SW-P1'
'GCF 002143515.1 A. pittii ARLG1803'
'GCF 002136755.1 A. pittii PR313'
'GCF 000341835.1 A. calcoaceticus XM1570'
'GCF 001706275.1 A. pittii St-12537-91'
'GCF 001706125.1 A. pittii UKK-0265'
'GCF 001415105.1 A. pittii ABBL074'
'GCF 001432715.1 A. pittii ABBL005'
'GCF 001706585.1 A. pittii St-20772-90'
'GCF 001706645.1 A. pittii St-14379-92'
'GCF 001706055.1 A. pittii St-10592-91'
'GCF 001706555.1 A. pittii UKK-0539'
'GCF 001706575.1 A. pittii UKK-0541'
'GCF 001706205.1 A. pittii UKK-0542'
'GCF 001706635.1 A. pittii UKK-0543'
'GCF 000584575.1 A. sp. 1245249'
'GCF 002136575.1 A. pittii PR301'
'GCF 002251565.1 A. sp. BS1'
'GCF 000369025.1 A. pittii ANC 3678'
'GCF 001433125.1 A. pittii ABBL033'
'GCF 001698835.1 A. pittii IPK TSA6.1'
'GCF 001684275.1 A. pittii FC8876'
'GCF 001433295.1 A. pittii ABBL046'
'GCF 001432635.1 A. pittii ABBL024'
'GCF 000581275.1 A. sp. 809848'
'GCF 001716935.1 A. pittii TCM292'
'GCF 000588395.1 A. sp. 883425'
'GCF 000582195.1 A. sp. 907131'
'GCF 000949735.1 A. pittii NBRC 110505'
'GCF 000949755.1 A. pittii NBRC 110506'
'GCF 002144885.1 A. pittii ARLG1961'
'GCF 002143895.1 A. pittii ARLG1839'
'GCF 002144035.1 A. pittii ARLG1768'
'GCF 001706415.1 A. pittii UKK-0538'
'GCF 001706315.1 A. pittii UKK-0553'
'GCF 000369045.1 A. pittii CIP 70.29'
'GCF 000836015.1 A. pittii DSM 25618'
'GCF 002014165.1 A. pittii ABUH411'
'GCF 001706715.1 A. pittii St-12828-92'
'GCF 002138225.1 A. pittii PR339'
'GCF 002137145.1 A. pittii PR368'
'GCF 002138095.1 A. pittii PR386'
'GCF 001706495.1 A. pittii UKK-0556'
'GCF 001706775.1 A. pittii UKK-0548'
'GCF 001706425.1 A. pittii UKK-0549'
'GCF 002137615.1 A. pittii PR330'
'GCF 000230465.1 A. pittii D499'
'GCF 002137635.1 A. pittii PR331'
'GCF 000529235.1 A. pittii 42F'
'GCF 001706285.1 A. pittii UKK-0551'
'GCF 001415485.1 A. pittii ABBL090'
'GCF 000746375.1 A. calcoaceticus WP19'
'GCF 001706225.1 A. pittii UKK-0545'
'GCF 000583395.1 A. sp. 263903-2'
'GCF 002137175.1 A. pittii PR370'
'GCF 002143135.1 A. pittii ARLG1779'
'GCF 001706565.1 A. pittii UKK-0327'
'GCF 002902805.1 A. pittii WCHAP005069'
'GCF 002143025.1 A. pittii ARLG1771'
'GCF 001432935.1 A. pittii ABBL031'
'GCF 000315155.1 A. sp. WC-136'
'GCF 002137125.1 A. pittii PR367'
'GCF 001706065.1 A. pittii St-19650-90'
'GCF 000588015.1 A. sp. 1294243'
'GCF 000681815.1 A. sp. 1264765'
'GCF 001706435.1 A. pittii St-12275-92'
'GCF 001706525.1 A. pittii St-17942-91'
'GCF 002138235.1 A. pittii PR393'
'GCF 002137935.1 A. pittii PR316'
'GCF 001433185.1 A. pittii ABBL042'
'GCF 900110525.1 A. sp. UNC434CL69Tsu2S25'
'GCF 002144015.1 A. pittii ARLG1764'
'GCF 001415245.1 A. pittii ABBL086'
'GCF 002143175.1 A. pittii ARLG1789'
'GCF 000582075.1 A. sp. 1578804'
'GCF 001056355.1 A. pittii 332 ABCC'
'GCF 001415185.1 A. pittii ABBL077'
'GCF 001415175.1 A. pittii ABBL078'
'GCF 002137415.1 A. pittii PR320'
'GCF 001415145.1 A. pittii ABBL075'
'GCF 001706155.1 A. pittii UKK-0432'
'GCF 001432435.1 A. pittii ABBL015'
'GCF 000800865.1 A. sp. ZOR0008'
'GCF 001416185.1 A. pittii ABBL135'
'GCF 000302395.1 A. sp. 528'
'GCF 000301635.1 A. sp. TG27347'
'GCF 002137855.1 A. pittii PR348'
'GCF 000581095.1 A. sp. 1295259'
'GCF 000931895.1 A. pittii NBRC 110504'
'GCF 000949775.1 A. pittii NBRC 110507'
'GCF 000949795.1 A. pittii NBRC 110509'
'GCF 000302435.1 A. sp. TG2027'
'GCF 001706195.1 A. pittii UKK-0536'
'GCF 001577285.1 A. pittii AP 882'
'GCF 001706445.1 A. pittii UKK-0550'
'GCF 000787015.1 A. baumannii 269'
'GCF 000800555.1 A. pittii CR12-42'
'GCF 001861625.1 A. pittii XH765'
'GCF 000588415.1 A. sp. 225588'
'GCF 002143505.1 A. pittii ARLG1804'
'GCF 001706365.1 A. pittii St-14569-91'
'GCF 002161985.1 A. pittii ABUH403'
'GCF 000580855.1 A. sp. 1289694'
'GCF 001416065.1 A. pittii ABBL120'
'GCF 002143255.1 A. pittii ARLG1798'
'GCF 001414725.1 A. pittii ABBL065'
'GCF 000682355.1 A. sp. 72431'
'GCF 001706695.1 A. pittii UKK-0245'
'GCF 000163635.1 A. sp. SH024'
'GCF 002143415.1 A. pittii ARLG1776'
'GCF 001706215.1 A. pittii UKK-0544'
'GCF 001415935.1 A. pittii ABBL096'
'GCF 000584015.1 A. sp. 478810'
'GCF 002137365.1 A. pittii PR318'
'GCF 002145235.1 A. pittii ARLG1937'
'GCF 001706665.1 A. pittii St-15639-91'
'GCF 001706505.1 A. pittii St-15559-91'
'GCF 001706045.1 A. pittii St-11469-92'
'GCF 002761185.1 A. pittii CEB-Ap'
'GCF 002927865.1 A. pittii MCR16048'
'GCF 002927935.1 A. pittii HDV312665'
'GCF 000681535.1 A. baumannii 1451147'
'GCF 000580955.1 A. sp. 1475718'
'GCF 000584215.1 A. sp. 723929'
'GCF 001713685.1 A. pittii UKK-0555'
'GCF 001415585.1 A. pittii ABBL103'
'GCF 001433225.1 A. pittii ABBL047'
'GCF 002740745.1 A. pittii IHIT29469'
'GCF 002740785.1 A. pittii IHIT29592'
'GCF 001432775.1 A. pittii ABBL010'
'GCF 002137885.1 A. pittii PR346'
'GCF 002137115.1 A. pittii PR369'
'GCF 002740775.1 A. pittii IHIT24944'
'GCF 002740805.1 A. pittii IHIT32685'
'GCF 002740735.1 A. pittii IHIT32473'

## Sheet: CLADE_ACB
'GCF 000313935.1 A. sp. WC-141'
'GCF 000368405.1 A. sp. NIPH 817'
'GCF 000369825.1 A. sp. NIPH 542'
'GCF 000196795.1 A. oleivorans DR1'
'GCF 000836035.1 A. oleivorans KCTC 23045'
'GCF 000488235.1 A. oleivorans CIP 110421'
'GCF 000399665.1 A. calcoaceticus ANC 3811'
'GCF 001510805.1 A. calcoaceticus GK2'
'GCF 000367865.1 A. calcoaceticus NIPH 13'
'GCF 000162035.1 A. calcoaceticus RUH2202'
'GCF 000302295.1 A. calcoaceticus TG19585'
'GCF 000309015.1 A. calcoaceticus TG19588'
'GCF 000931735.1 A. calcoaceticus KCTC 2357'
'GCF 000368965.1 A. calcoaceticus CIP 81.8'
'GCF 900110445.1 A. sp. YR461'
'GCF 000818215.1 A. calcoaceticus P23'
'GCF 001423205.1 A. sp. Leaf130'
'GCF 002055515.1 A. calcoaceticus CA16'
'GCF 000301675.1 A. calcoaceticus TG19593'
'GCF 000368945.1 A. calcoaceticus ANC 3680'
'GCF 000399685.1 A. pittii ANC 4050'
'GCF 001432505.1 A. pittii ABBL016'
'GCF 002928115.1 A. pittii MCR8900'
'GCF 000588275.1 A. baumannii 573719'
'GCF 002144845.1 A. pittii ARLG1955'
'GCF 900080165.1 A. pittii NDM-1'
'GCF 000399705.1 A. pittii ANC 4052'
'GCF 000516615.2 A. baumannii CI78'
'GCF 001595745.1 A. dijkshoorniae JVAP01'
'GCF 001605885.1 A. lactucae NRRL B-41902'
'GCF 002076935.1 A. lactucae OTEC-02'
'GCF 001415555.1 A. pittii ABBL098'
'GCF 002137095.1 A. pittii PR366'
'GCF 002158945.1 A. pittii HUMV-6483'
'GCF 001713675.1 A. pittii UKK-0546'
'GCF 001005885.1 A. pittii LC510'
'GCF 002012285.1 A. pittii YMC2010 8 T346'
'GCF 001716955.1 A. pittii TCM156'
'GCF 000191145.1 A. pittii PHEA-2'
'GCF 001936495.1 A. pittii ABC'
'GCF 001706115.1 A. pittii UKK-0250'
'GCF 002137805.1 A. pittii PR344'
'GCF 000588535.1 A. sp. 742879'
'GCF 001716945.1 A. pittii TCM178'
'GCF 001713665.1 A. pittii UKK-0540'
'GCF 001707545.1 A. pittii KCJK1729'
'GCF 000588515.1 A. sp. 826659'
'GCF 001706135.1 A. pittii UKK-0520'
'GCF 000302375.1 A. pittii TG6411'
'GCF 000934125.1 A. pittii NBRC 110510'
'GCF 001663695.1 A. calcoaceticus EGD AQ BF14'
'GCF 002863745.1 A. pittii XJ88'
'GCF 002144875.1 A. pittii ARLG1957'
'GCF 000931915.1 A. pittii NBRC 110508'
'GCF 001415895.1 A. pittii ABBL128'
'GCF 002145325.1 A. pittii ARLG1865'
'GCF 001706035.1 A. pittii UKK-0145'
'GCF 000805655.1 A. pittii T167'
'GCF 002016895.1 A. pittii ABUH540'
'GCF 002145415.1 A. pittii ARLG1875'
'GCF 001432835.1 A. pittii ABBL019'
'GCF 001541635.1 A. sp. LMB-5'
'GCF 002143595.1 A. pittii ARLG1807'
'GCF 001416335.1 A. pittii ABBL148'
'GCF 002145355.1 A. pittii ARLG1869'
'GCF 002145265.1 A. pittii ARLG1942'
'GCF 002145315.1 A. pittii ARLG1950'
'GCF 001414705.1 A. pittii ABBL064'
'GCF 001706305.1 A. pittii UKK-0552'
'GCF 001706355.1 A. pittii UKK-0554'
'GCF 000581835.1 A. sp. 1542444'
'GCF 000817365.1 A. pittii TE2'
'GCF 001617545.1 A. pittii IEC338SC'
'GCF 002927955.1 A. pittii MCR53'
'GCF 001415865.1 A. pittii ABBL126'
'GCF 001743435.1 A. pittii IIF1SW-P1'
'GCF 002143515.1 A. pittii ARLG1803'
'GCF 002136755.1 A. pittii PR313'
'GCF 000341835.1 A. calcoaceticus XM1570'
'GCF 001706275.1 A. pittii St-12537-91'
'GCF 001706125.1 A. pittii UKK-0265'
'GCF 001415105.1 A. pittii ABBL074'
'GCF 001432715.1 A. pittii ABBL005'
'GCF 001706585.1 A. pittii St-20772-90'
'GCF 001706645.1 A. pittii St-14379-92'
'GCF 001706055.1 A. pittii St-10592-91'
'GCF 001706555.1 A. pittii UKK-0539'
'GCF 001706575.1 A. pittii UKK-0541'
'GCF 001706205.1 A. pittii UKK-0542'
'GCF 001706635.1 A. pittii UKK-0543'
'GCF 000584575.1 A. sp. 1245249'
'GCF 002136575.1 A. pittii PR301'
'GCF 002251565.1 A. sp. BS1'
'GCF 000369025.1 A. pittii ANC 3678'
'GCF 001433125.1 A. pittii ABBL033'
'GCF 001698835.1 A. pittii IPK TSA6.1'
'GCF 001684275.1 A. pittii FC8876'
'GCF 001433295.1 A. pittii ABBL046'
'GCF 001432635.1 A. pittii ABBL024'
'GCF 000581275.1 A. sp. 809848'
'GCF 001716935.1 A. pittii TCM292'
'GCF 000588395.1 A. sp. 883425'
'GCF 000582195.1 A. sp. 907131'
'GCF 000949735.1 A. pittii NBRC 110505'
'GCF 000949755.1 A. pittii NBRC 110506'
'GCF 002144885.1 A. pittii ARLG1961'
'GCF 002143895.1 A. pittii ARLG1839'
'GCF 002144035.1 A. pittii ARLG1768'
'GCF 001706415.1 A. pittii UKK-0538'
'GCF 001706315.1 A. pittii UKK-0553'
'GCF 000369045.1 A. pittii CIP 70.29'
'GCF 000836015.1 A. pittii DSM 25618'
'GCF 002014165.1 A. pittii ABUH411'
'GCF 001706715.1 A. pittii St-12828-92'
'GCF 002138225.1 A. pittii PR339'
'GCF 002137145.1 A. pittii PR368'
'GCF 002138095.1 A. pittii PR386'
'GCF 001706495.1 A. pittii UKK-0556'
'GCF 001706775.1 A. pittii UKK-0548'
'GCF 001706425.1 A. pittii UKK-0549'
'GCF 002137615.1 A. pittii PR330'
'GCF 000230465.1 A. pittii D499'
'GCF 002137635.1 A. pittii PR331'
'GCF 000529235.1 A. pittii 42F'
'GCF 001706285.1 A. pittii UKK-0551'
'GCF 001415485.1 A. pittii ABBL090'
'GCF 000746375.1 A. calcoaceticus WP19'
'GCF 001706225.1 A. pittii UKK-0545'
'GCF 000583395.1 A. sp. 263903-2'
'GCF 002137175.1 A. pittii PR370'
'GCF 002143135.1 A. pittii ARLG1779'
'GCF 001706565.1 A. pittii UKK-0327'
'GCF 002902805.1 A. pittii WCHAP005069'
'GCF 002143025.1 A. pittii ARLG1771'
'GCF 001432935.1 A. pittii ABBL031'
'GCF 000315155.1 A. sp. WC-136'
'GCF 002137125.1 A. pittii PR367'
'GCF 001706065.1 A. pittii St-19650-90'
'GCF 000588015.1 A. sp. 1294243'
'GCF 000681815.1 A. sp. 1264765'
'GCF 001706435.1 A. pittii St-12275-92'
'GCF 001706525.1 A. pittii St-17942-91'
'GCF 002138235.1 A. pittii PR393'
'GCF 002137935.1 A. pittii PR316'
'GCF 001433185.1 A. pittii ABBL042'
'GCF 900110525.1 A. sp. UNC434CL69Tsu2S25'
'GCF 002144015.1 A. pittii ARLG1764'
'GCF 001415245.1 A. pittii ABBL086'
'GCF 002143175.1 A. pittii ARLG1789'
'GCF 000582075.1 A. sp. 1578804'
'GCF 001056355.1 A. pittii 332 ABCC'
'GCF 001415185.1 A. pittii ABBL077'
'GCF 001415175.1 A. pittii ABBL078'
'GCF 002137415.1 A. pittii PR320'
'GCF 001415145.1 A. pittii ABBL075'
'GCF 001706155.1 A. pittii UKK-0432'
'GCF 001432435.1 A. pittii ABBL015'
'GCF 000800865.1 A. sp. ZOR0008'
'GCF 001416185.1 A. pittii ABBL135'
'GCF 000302395.1 A. sp. 528'
'GCF 000301635.1 A. sp. TG27347'
'GCF 002137855.1 A. pittii PR348'
'GCF 000581095.1 A. sp. 1295259'
'GCF 000931895.1 A. pittii NBRC 110504'
'GCF 000949775.1 A. pittii NBRC 110507'
'GCF 000949795.1 A. pittii NBRC 110509'
'GCF 000302435.1 A. sp. TG2027'
'GCF 001706195.1 A. pittii UKK-0536'
'GCF 001577285.1 A. pittii AP 882'
'GCF 001706445.1 A. pittii UKK-0550'
'GCF 000787015.1 A. baumannii 269'
'GCF 000800555.1 A. pittii CR12-42'
'GCF 001861625.1 A. pittii XH765'
'GCF 000588415.1 A. sp. 225588'
'GCF 002143505.1 A. pittii ARLG1804'
'GCF 001706365.1 A. pittii St-14569-91'
'GCF 002161985.1 A. pittii ABUH403'
'GCF 000580855.1 A. sp. 1289694'
'GCF 001416065.1 A. pittii ABBL120'
'GCF 002143255.1 A. pittii ARLG1798'
'GCF 001414725.1 A. pittii ABBL065'
'GCF 000682355.1 A. sp. 72431'
'GCF 001706695.1 A. pittii UKK-0245'
'GCF 000163635.1 A. sp. SH024'
'GCF 002143415.1 A. pittii ARLG1776'
'GCF 001706215.1 A. pittii UKK-0544'
'GCF 001415935.1 A. pittii ABBL096'
'GCF 000584015.1 A. sp. 478810'
'GCF 002137365.1 A. pittii PR318'
'GCF 002145235.1 A. pittii ARLG1937'
'GCF 001706665.1 A. pittii St-15639-91'
'GCF 001706505.1 A. pittii St-15559-91'
'GCF 001706045.1 A. pittii St-11469-92'
'GCF 002761185.1 A. pittii CEB-Ap'
'GCF 002927865.1 A. pittii MCR16048'
'GCF 002927935.1 A. pittii HDV312665'
'GCF 000681535.1 A. baumannii 1451147'
'GCF 000580955.1 A. sp. 1475718'
'GCF 000584215.1 A. sp. 723929'
'GCF 001713685.1 A. pittii UKK-0555'
'GCF 001415585.1 A. pittii ABBL103'
'GCF 001433225.1 A. pittii ABBL047'
'GCF 002740745.1 A. pittii IHIT29469'
'GCF 002740785.1 A. pittii IHIT29592'
'GCF 001432775.1 A. pittii ABBL010'
'GCF 002137885.1 A. pittii PR346'
'GCF 002137115.1 A. pittii PR369'
'GCF 002740775.1 A. pittii IHIT24944'
'GCF 002740805.1 A. pittii IHIT32685'
'GCF 002740735.1 A. pittii IHIT32473'
'GCF 002794295.1 A. seifertii MI30-324'
'GCF 002795375.1 A. seifertii MI421-133'
'GCF 000805365.1 A. baumannii 1'
'GCF 001990725.1 A. genomosp. A354'
'GCF 002795345.1 A. seifertii V1371'
'GCF 001707675.1 A. seifertii KCJK1723'
'GCF 000292385.1 A. sp. GG2'
'GCF 002148925.1 A. seifertii C917'
'GCF 000368065.1 A. seifertii NIPH 973'
'GCF 001990765.1 A. genomosp. A360'
'GCF 001990735.1 A. genomosp. A362'
'GCF 001054375.1 A. seifertii 1334 ABAU'
'GCF 000587995.1 A. sp. 1179249'
'GCF 002166815.1 A. nosocomialis P020'
'GCF 002145205.1 A. nosocomialis ARLG1930'
'GCF 000472005.1 A. nosocomialis M2'
'GCF 000582055.1 A. sp. 766875'
'GCF 000335575.1 A. sp. OIFC021'
'GCF 000814165.3 A. nosocomialis 6411'
'GCF 000775895.1 A. nosocomialis GTC 03312'
'GCF 000775795.1 A. nosocomialis NBRC 110500'
'GCF 002137075.1 A. nosocomialis PR365'
'GCF 000582255.1 A. sp. 1566109'
'GCF 002144915.1 A. baumannii ARLG1962'
'GCF 000588095.1 A. sp. 1130196'
'GCF 000368085.1 A. nosocomialis NIPH 2119'
'GCF 000836055.1 A. nosocomialis LMG 10619'
'GCF 000301775.1 A. nosocomialis TG21145'
GCF 002951295.1 A. nosocomialis FDAARGOS 129'
GCF 002082665.1 A. nosocomialis SSA3'
'GCF 000682515.1 A. baumannii 1571545'
'GCF 000588255.1 A. sp. 1424608'
'GCF 000580675.1 A. sp. 21871'
'GCF 001867335.1 A. nosocomialis CAS04'
'GCF 000802905.1 A. nosocomialis T228'
'GCF 000301695.1 A. nosocomialis TG19596'
'GCF 002137515.1 A. nosocomialis PR324'
'GCF 000682095.1 A. baumannii 25977 9'
'GCF 000589115.1 A. sp. 25977 10'
'GCF 000589135.1 A. sp. 25977 1'
'GCF 000589175.1 A. sp. 25977 3'
'GCF 000589155.1 A. sp. 25977 2'
'GCF 000682615.1 A. sp. 796380-1375'
'GCF 000589255.1 A. sp. 25977 7'
'GCF 000589335.1 A. sp. 25977 8'
'GCF 000589235.1 A. sp. 25977 6'
'GCF 000589215.1 A. sp. 25977 4'
'GCF 000162375.2 A. sp. RUH2624'
'GCF 000949675.1 A. nosocomialis NBRC 110498'
'GCF 000949695.1 A. nosocomialis NBRC 110499'
'GCF 000931795.1 A. nosocomialis NBRC 110503'
'GCF 000931775.1 A. nosocomialis NBRC 110501'
'GCF 000931675.1 A. nosocomialis GTC 03313'
'GCF 000949715.1 A. nosocomialis NBRC 110502'
'GCF 001471615.2 A. sp. FDAARGOS 131'
'GCF 002634315.1 A. nosocomialis AN2605'
'GCF 001056825.1 A. nosocomialis 446 ABAU'
'GCF 000588595.1 A. sp. 1281984'
'GCF 001864245.1 A. nosocomialis XH654'
'GCF 001864205.1 A. nosocomialis XH653'
'GCF 001863655.1 A. nosocomialis XH551'
'GCF 000584615.1 A. sp. 1245593'
'GCF 001680455.1 A. nosocomialis HJ14'
'GCF 001861705.1 A. nosocomialis XH796'
'GCF 001862695.1 A. nosocomialis XH762'
'GCF 000368605.1 A. nosocomialis NIPH 386'
'GCF 000584255.1 A. sp. 694762'
'GCF 000581115.1 A. sp. 1396970'
'GCF 000314595.1 A. sp. WC-487'
'GCF 001414835.1 A. baumannii ABBL058'
'GCF 000694975.1 A. baumannii BIDMC 57'
'GCF 000584795.1 A. sp. 216872'
'GCF 000588335.1 A. sp. 88816'
'GCF 000300635.1 A. nosocomialis Ab22222'
'GCF 001415395.1 A. nosocomialis ABBL080'
'GCF 000529215.1 A. nosocomialis 28F'
'GCF 002137015.1 A. nosocomialis PR362'
'GCF 000682335.1 A. baumannii 6112'
'GCF 002161975.1 A. nosocomialis ABUH381'
'GCF 001433095.1 A. nosocomialis ABBL032'
'GCF 000582095.1 A. sp. 259052'
'GCF 000582315.1 A. sp. 1592897'
GCF 001704685.1 A. baumannii IHIT29106'
GCF 000576535.1 A. baumannii AB07'
GCF 900117605.1 A. baumannii Ab25'
GCF 001673795.1 A. baumannii ABUH772'
GCF 000582115.1 A. baumannii 1291820'
GCF 001664905.1 A. baumannii CCF20'
GCF 900117635.1 A. baumannii Ab47'
GCF 001863665.1 A. baumannii XH552'
GCF 000589435.1 A. baumannii 25307 4'
GCF 001668765.1 A. baumannii ABUH713'
'GCF 000584355.1 A. baumannii 318814'
GCF 001939595.1 A. baumannii VB36560'
GCF 002137525.1 A. baumannii PR325'
GCF 001680475.1 A. baumannii HJ18'
'GCF 000805065.1 A. baumannii 2011GDAB2'
GCF 000581815.1 A. baumannii 554515'
GCF 002143405.1 A. baumannii ARLG1856'
'GCF 001864665.1 A. baumannii XH687'
GCF 900117645.1 A. baumannii Ab4'
GCF 000627355.1 A. baumannii 44839 10'
GCF 002142935.1 A. baumannii ARLG1849'
GCF 000811285.3 A. baumannii UH126 102'
GCF 001668915.1 A. baumannii ABUH767'
GCF 002136745.1 A. baumannii PR312'
GCF 001861375.1 A. baumannii XH726'
'GCF 000682415.1 A. baumannii 1598530'
GCF 000939635.2 A. baumannii ORAB19'
GCF 900117735.1 A. baumannii Ab18'
GCF 000810485.3 A. baumannii UH514 288'
GCF 900118025.1 A. baumannii Ab101'
GCF 002863545.1 A. baumannii GU71'
GCF 000515895.1 A. baumannii UH2307'
GCF 000611265.1 A. baumannii 26016 4'
GCF 001862385.1 A. baumannii XH733'
GCF 000592755.1 A. baumannii 25561 10'
GCF 000591935.1 A. baumannii 44327 6'
GCF 001052675.1 A. baumannii 1039 ABAU'
GCF 000811745.3 A. baumannii UH225 493'
GCF 000682655.1 A. baumannii 24812 7'
GCF 001862105.1 A. baumannii XH713'
GCF 001541795.1 A. baumannii AbMDR-GLH11'
GCF 002143315.1 A. baumannii ARLG1855'
GCF 000809215.3 A. baumannii UH487 64'
GCF 900118095.1 A. baumannii ILBAbau5423462'
GCF 002277315.1 A. baumannii AB118'
GCF 000588635.1 A. baumannii 1237202'
GCF 000811625.3 A. baumannii UH41 488'
GCF 000592395.1 A. baumannii 25766 10'
GCF 002182615.1 A. baumannii ABUH413'
GCF 000591655.1 A. baumannii 24975 7'
GCF 001680425.1 A. baumannii HJ19-2'
GCF 000589295.1 A. baumannii 44895 1'
GCF 000580735.1 A. baumannii 724909'
GCF 001806405.1 A. baumannii KAB04'
GCF 000453785.1 A. baumannii TG15241'
GCF 001862235.1 A. baumannii XH721'
GCF 001668465.1 A. baumannii ABUH773'
GCF 001666715.1 A. baumannii CCF75'
GCF 900118115.1 A. baumannii Ab116'
GCF 000939415.2 A. baumannii ORAB01'
GCF 900117915.1 A. baumannii Ab44'
GCF 000453385.1 A. baumannii TG27371'
GCF 000591775.1 A. baumannii 25750 8'
GCF 002951175.1 A. baumannii S15'
GCF 000580215.1 A. baumannii 1043903'
GCF 001674635.1 A. baumannii ABUH710'
GCF 000810385.3 A. baumannii UH81 366'
GCF 900117535.1 A. baumannii Ab31'
GCF 000580395.1 A. baumannii 1046674'
GCF 000301275.1 A. baumannii AB 1766 8'
GCF 000809985.3 A. baumannii UH81 452'
GCF 000589715.1 A. baumannii 44895 5'
GCF 000589095.1 A. baumannii 25307 8'
GCF 000515615.1 A. baumannii UH12408'
GCF 000939475.2 A. baumannii ORAB09'
GCF 002017255.1 A. baumannii ABUH474'
GCF 001862455.1 A. baumannii XH738'
GCF 000589555.1 A. baumannii 25253 3'
GCF 000453365.1 A. baumannii TG27319'
GCF 000600435.1 A. baumannii 44362 2'
GCF 000600555.1 A. baumannii 44362 7'
GCF 001863865.1 A. baumannii XH667'
GCF 002277605.1 A. baumannii AB101'
GCF 001862475.1 A. baumannii XH739'
GCF 900117865.1 A. baumannii Ab16'
GCF 900117685.1 A. baumannii Ab8'
GCF 001433695.1 A. baumannii ABBL053'
GCF 000627395.1 A. baumannii 24860 1'
GCF 001416075.1 A. baumannii ABBL123'
GCF 900117825.1 A. baumannii Ab48'
GCF 900117985.1 A. baumannii Ab90'
GCF 000589535.1 A. baumannii 25253 10'
GCF 000592115.1 A. baumannii 25935 2'
GCF 002182685.1 A. baumannii ABUH428'
GCF 000302195.1 A. baumannii AB TG27327'
GCF 000581575.1 A. baumannii 1289546'
GCF 000809065.3 A. baumannii ABUH524354'
GCF 900117665.1 A. baumannii Ab15'
GCF 000308995.1 A. baumannii AB 2008-23-07-01-7'
GCF 001862975.1 A. baumannii XH797'
GCF 000592315.1 A. baumannii 25766 7'
GCF 001863955.1 A. baumannii XH706'
GCF 000592515.1 A. baumannii 25681 2'
GCF 000589015.1 A. baumannii 24845 3'
GCF 001674015.1 A. baumannii ABUH764'
GCF 002017395.1 A. baumannii ABUH681'
GCF 000722985.1 A. baumannii LY3'
GCF 000591875.1 A. baumannii 44327 5'
GCF 000588895.1 A. baumannii 44895 9'
GCF 000805305.1 A. baumannii 2011BJAB2'
GCF 002184055.1 A. baumannii ABUH586'
GCF 900117775.1 A. baumannii Ab23'
GCF 001674035.1 A. baumannii ABUH809'
GCF 000453345.1 A. baumannii TG27315'
GCF 001666645.1 A. baumannii CCF72'
GCF 001414645.1 A. baumannii ABBL060'
GCF 002116575.1 A. baumannii 2012046'
GCF 001861515.1 A. baumannii XH743'
GCF 000515975.1 A. baumannii UH8807'
GCF 002950795.1 A. baumannii S11'
GCF 000809725.3 A. baumannii UH129 408'
GCF 000810445.3 A. baumannii UH293 377'
GCF 001806425.1 A. baumannii KAB05'
GCF 000588975.1 A. baumannii 24845 10'
GCF 002182805.1 A. baumannii ABUH473'
GCF 001665045.1 A. baumannii CCF37'
GCF 001861775.1 A. baumannii XH829'
GCF 002143425.1 A. baumannii ARLG1790'
GCF 001669195.1 A. baumannii ABUH785'
GCF 000588935.1 A. baumannii 44895 4'
GCF 001674805.1 A. baumannii ABUH805'
GCF 000592375.1 A. baumannii 25766 9'
GCF 002950815.1 A. baumannii R10'
GCF 000589835.1 A. baumannii 44895 3'
GCF 000453525.1 A. baumannii TG27407'
GCF 000589615.1 A. baumannii 25253 6'
GCF 001862555.1 A. baumannii XH748'
GCF 001531455.2 A. baumannii ORAB23'
GCF 000805035.1 A. baumannii 1999BJAB11'
GCF 000805275.1 A. baumannii 2011BJAB6'
'GCF 000592655.1 A. baumannii 44467 10'
GCF 002183545.1 A. baumannii ABUH529'
GCF 000587915.1 A. baumannii 1294222'
GCF 000588915.1 A. baumannii 44895 8'
GCF 002212635.1 A. baumannii AB487'
GCF 002250465.1 A. baumannii CCBH15815'
GCF 002138215.1 A. baumannii PR392'
GCF 001666575.1 A. baumannii CCF67'
GCF 002951415.1 A. baumannii R4'
GCF 000581375.1 A. baumannii 929679-2095'
GCF 001666625.1 A. baumannii CCF69'
GCF 900117805.1 A. baumannii Ab13'
GCF 000811705.3 A. baumannii UH41 490'
GCF 000811605.3 A. baumannii UH430 478'
GCF 900117675.1 A. baumannii Ab46'
GCF 900117555.1 A. baumannii Ab20'
GCF 002212445.1 A. baumannii ABNH8'
GCF 001414905.1 A. baumannii ABBL067f'
GCF 002014175.1 A. baumannii ABUH426'
GCF 001674165.1 A. baumannii ABUH739'
GCF 001433055.1 A. baumannii ABBL050'
GCF 000809305.3 A. baumannii UH455 61'
GCF 000810165.3 A. baumannii UH71 278'
GCF 000583355.1 A. baumannii 1426993'
'GCF 000584095.1 A. baumannii 846928'
GCF 000516055.1 A. baumannii UH2907'
GCF 000600595.1 A. baumannii 44362 9'
GCF 001415425.1 A. baumannii ABBL083'
GCF 001674365.1 A. baumannii ABUH762'
GCF 000589375.1 A. baumannii 25307 1'
GCF 001666065.1 A. baumannii CCF29'
GCF 000949055.2 A. baumannii UH66 253'
GCF 002143045.1 A. baumannii ARLG1843'
GCF 001861545.1 A. baumannii XH747'
GCF 001640075.1 A. baumannii AB250'
GCF 002183815.1 A. baumannii ABUH464'
GCF 000301175.1 A. baumannii AB 1582-8'
GCF 000600915.1 A. baumannii 44362 10'
GCF 000611525.1 A. baumannii 26016 8'
'GCF 000584415.1 A. baumannii 1412924'
GCF 000809705.3 A. baumannii UH129 404'
GCF 002951135.1 A. baumannii S17'
GCF 001053695.1 A. baumannii 1038 ABAU'
GCF 001669105.1 A. baumannii ABUH787'
GCF 000588155.1 A. baumannii 1232509'
GCF 001674705.1 A. baumannii ABUH780'
GCF 002142995.1 A. baumannii ARLG1842'
GCF 000584155.1 A. baumannii 836190'
GCF 000600515.1 A. baumannii 44362 5'
GCF 001612075.1 A. baumannii AB3785'
GCF 001862855.1 A. baumannii XH779'
GCF 000584135.1 A. baumannii 923118'
GCF 900117705.1 A. baumannii Ab22'
GCF 001862505.1 A. baumannii XH741'
GCF 002143335.1 A. baumannii ARLG1859'
GCF 000580935.1 A. baumannii 1462234'
GCF 002183845.1 A. baumannii ABUH475'
GCF 000600715.1 A. baumannii 44437 9'
GCF 001863205.1 A. baumannii XH833'
GCF 001543995.1 A. baumannii YU-R612'
GCF 002950995.1 A. baumannii R2'
GCF 002183875.1 A. baumannii ABUH345'
GCF 002265675.1 A. baumannii DR2'
GCF 000811565.3 A. baumannii UH225 472'
GCF 001668755.1 A. baumannii ABUH720'
GCF 000810905.3 A. baumannii UH66 268'
GCF 001415355.1 A. baumannii ABBL072'
GCF 000939395.2 A. baumannii ORAB03'
GCF 900118145.1 A. baumannii Ab102'
GCF 000600495.1 A. baumannii 44362 4'
GCF 001576615.1 A. baumannii NCTC 13423'
GCF 001861895.1 A. baumannii XH781'
GCF 002212405.1 A. baumannii ABNH2'
GCF 000723045.1 A. baumannii LY6'
GCF 001861795.1 A. baumannii XH830'
GCF 000591895.1 A. baumannii 44857 10'
'GCF 000588755.1 A. baumannii 1391434'
GCF 001415095.1 A. baumannii ABBL073'
GCF 000453905.1 A. baumannii TG20546'
GCF 001806485.1 A. baumannii KAB08'
GCF 001665155.1 A. baumannii CCF14'
GCF 000787315.1 A. baumannii BJ6'
GCF 002184085.1 A. baumannii ABUH592'
GCF 002028445.1 A. baumannii ABUH339'
GCF 001668945.1 A. baumannii ABUH736'
GCF 000515535.1 A. baumannii UH10707'
GCF 001806465.1 A. baumannii KAB07'
'GCF 000723055.1 A. baumannii LY7'
GCF 001939665.1 A. baumannii VB3552'
GCF 002143495.1 A. baumannii ARLG1802'
GCF 002183265.1 A. baumannii ABUH572'
GCF 000301595.1 A. baumannii AB TG27323'
GCF 001666305.1 A. baumannii CCF26'
GCF 000515775.1 A. baumannii UH18608'
GCF 000592175.1 A. baumannii 25935 6'
GCF 002014355.1 A. baumannii ABUH405'
GCF 000810205.3 A. baumannii UH514 287'
GCF 001666565.1 A. baumannii CCF68'
GCF 001541425.1 A. baumannii AbMDR-GLH3'
GCF 000592735.1 A. baumannii 44467 4'
GCF 001863015.1 A. baumannii XH800'
GCF 001863455.1 A. baumannii XH514'
GCF 900117515.1 A. baumannii Ab1'
GCF 001541705.1 A. baumannii AbMDR-GLH8'
GCF 001673955.1 A. baumannii ABUH790'
GCF 000611565.1 A. baumannii 16553 1'
GCF 001862565.1 A. baumannii XH750'
GCF 000588695.1 A. baumannii 1262761-97'
GCF 000592555.1 A. baumannii 25681 5'
GCF 000600655.1 A. baumannii 44437 5'
'GCF 000304675.1 A. baumannii Naval-72'
GCF 000804725.1 A. baumannii 2011GDAB3'
GCF 001415765.1 A. baumannii ABBL116'
GCF 000611505.1 A. baumannii 45057 4'
GCF 001862485.1 A. baumannii XH745'
GCF 000695855.3 A. baumannii AC29'
GCF 002212115.1 A. baumannii AB417'
GCF 000811185.3 A. baumannii UH280 99'
GCF 000515715.1 A. baumannii UH16008'
GCF 001541875.1 A. baumannii AbMDR-GLH1'
GCF 000591615.1 A. baumannii 25561 7'
GCF 001861465.1 A. baumannii XH742'
GCF 000453845.1 A. baumannii TG2013'
GCF 001862895.1 A. baumannii XH792'
GCF 002017605.1 A. baumannii ABUH615'
GCF 000810185.3 A. baumannii UH71 279'
GCF 001864635.1 A. baumannii XH686'
GCF 000810025.3 A. baumannii UH430 459'
GCF 002017205.1 A. baumannii ABUH630'
GCF 001668585.1 A. baumannii ABUH801'
GCF 001665205.1 A. baumannii CCF19'
GCF 002154215.1 A. baumannii AbS1 C0-D6-12'
GCF 001433275.1 A. baumannii ABBL043'
GCF 001673985.1 A. baumannii ABUH737'
GCF 002136965.1 A. baumannii PR359'
GCF 000809545.3 A. baumannii UH243 73'
GCF 002138315.1 A. baumannii PR396'
GCF 002184105.1 A. baumannii ABUH625'
GCF 000809625.3 A. baumannii UH236 85'
GCF 000581395.1 A. baumannii 58452'
'GCF 000627695.1 A. baumannii 25442 7'
GCF 001895985.1 A. baumannii AF-673'
GCF 000810505.3 A. baumannii UH243 14'
GCF 001669495.1 A. baumannii ABUH698'
GCF 001666155.1 A. baumannii CCF45'
GCF 000681995.1 A. baumannii 26016 7'
'GCF 000583475.1 A. baumannii 24812 10'
GCF 000589735.1 A. baumannii 44895 6'
GCF 002950615.1 A. baumannii S14'
GCF 002951275.1 A. baumannii S8'
GCF 000805525.1 A. baumannii T258'
GCF 002951435.1 A. baumannii S4'
GCF 900117595.1 A. baumannii Ab24'
GCF 900117965.1 A. baumannii Ab80'
GCF 001674425.1 A. baumannii ABUH745'
'GCF 000627715.1 A. baumannii 25442 9'
GCF 000589315.1 A. baumannii 44895 2'
GCF 000811785.3 A. baumannii UH326 495'
GCF 001665215.1 A. baumannii CCF24'
GCF 000810545.3 A. baumannii UH243 56'
GCF 000583575.1 A. baumannii 24860 4'
GCF 000453805.1 A. baumannii TG15242'
GCF 000583515.1 A. baumannii 24812 6'
GCF 000809945.1 A. baumannii UH326 445'
GCF 000515655.1 A. baumannii UH13908'
GCF 002183705.1 A. baumannii ABUH421'
GCF 000584195.1 A. baumannii 737393'
GCF 001863315.1 A. baumannii XH840'
GCF 001806445.1 A. baumannii KAB06'
GCF 000301615.1 A. baumannii AB TG27331'
GCF 002183805.1 A. baumannii ABUH454'
GCF 001664985.1 A. baumannii CCF25'
'GCF 000453165.1 A. baumannii TG22204'
GCF 000453285.1 A. baumannii TG27299'
GCF 001415815.1 A. baumannii ABBL121'
GCF 000600475.1 A. baumannii 44362 3'
GCF 000600695.1 A. baumannii 44437 8'
GCF 000611445.1 A. baumannii 26016 5'
GCF 900118135.1 A. baumannii Ab113'
GCF 000581735.1 A. baumannii 1277411'
GCF 001664585.1 A. baumannii CCF33'
GCF 001864395.1 A. baumannii XH672'
GCF 000163395.2 A. baumannii 6014059'
GCF 000810605.3 A. baumannii UH315 58'
GCF 000301495.1 A. baumannii AB TG2026'
GCF 001541035.2 A. baumannii ORAB21'
GCF 000811525.3 A. baumannii UH430 466'
GCF 002137695.1 A. baumannii PR334'
GCF 001666235.1 A. baumannii CCF51'
GCF 000516295.1 A. baumannii UH7007'
GCF 001668645.1 A. baumannii ABUH724'
GCF 000939555.2 A. baumannii ORAB16'
GCF 000592575.1 A. baumannii 25681 6'
GCF 002082645.1 A. baumannii CBA7'
GCF 000589495.1 A. baumannii 24845 1'
GCF 002182945.1 A. baumannii ABUH363'
'GCF 001415465.1 A. baumannii ABBL089'
GCF 001415875.1 A. baumannii ABBL127'
GCF 900118105.1 A. baumannii Ab96'
GCF 001664755.1 A. baumannii CCF7'
GCF 002144975.1 A. baumannii ARLG1882'
GCF 001896005.1 A. baumannii AF-401'
GCF 000809325.3 A. baumannii UH507 300'
GCF 001700395.1 A. baumannii CU060707'
GCF 000581015.1 A. baumannii 647609'
GCF 001863475.1 A. baumannii XH510'
GCF 002183165.1 A. baumannii ABUH673'
GCF 000723065.1 A. baumannii LY9'
GCF 001863695.1 A. baumannii XH554'
GCF 001672535.1 A. baumannii M3AC14-8'
GCF 001432385.1 A. baumannii ABBL006'
GCF 001863555.1 A. baumannii XH511'
GCF 001415275.1 A. baumannii ABBL091'
GCF 001861565.1 A. baumannii XH749'
GCF 000589635.1 A. baumannii 25253 7'
GCF 000810865.3 A. baumannii UH507 247'
GCF 001027885.1 A. baumannii MRSN 7341'
GCF 001669095.1 A. baumannii ABUH781'
GCF 000811145.3 A. baumannii UH71 296'
GCF 001669225.1 A. baumannii ABUH715'
GCF 000681675.1 A. baumannii 24860 9'
GCF 000588735.1 A. baumannii 1392509'
GCF 900117895.1 A. baumannii Ab3'
GCF 000611405.1 A. baumannii 26016 10'
GCF 002950725.1 A. baumannii S12'
GCF 000589515.1 A. baumannii 25253 1'
GCF 001661665.1 A. baumannii HJ01'
GCF 000591915.1 A. baumannii 44857 9'
GCF 002082685.1 A. baumannii 15A34'
GCF 001862185.1 A. baumannii XH717'
GCF 002182765.1 A. baumannii ABUH449'
GCF 900117655.1 A. baumannii Ab12'
GCF 000591595.1 A. baumannii 25561 2'
GCF 000808905.3 A. baumannii ABUH504238'
GCF 001864455.1 A. baumannii XH850'
GCF 000723125.1 A. baumannii LY4'
'GCF 001674695.1 A. baumannii ABUH734'
GCF 000581635.1 A. baumannii 947299'
GCF 002950545.1 A. baumannii R17'
GCF 002183595.1 A. baumannii ABUH550'
GCF 000723145.1 A. baumannii LY5'
GCF 000802885.1 A. baumannii T173'
GCF 001612175.1 A. baumannii AB4027'
GCF 000828795.1 A. baumannii NCGM 237'
GCF 002951235.1 A. baumannii R9'
GCF 002182695.1 A. baumannii ABUH431'
GCF 002014265.1 A. baumannii ABUH390'
GCF 000580575.1 A. baumannii 1406750'
GCF 002137995.1 A. baumannii PR317'
GCF 001861385.1 A. baumannii XH727'
GCF 002212235.1 A. baumannii ABNH7'
GCF 000804795.1 A. baumannii 2005JSAB1'
GCF 000591835.1 A. baumannii 44327 1'
GCF 000811325.3 A. baumannii UH126 106'
GCF 000627595.1 A. baumannii 44298 9'
GCF 001862075.1 A. baumannii XH710'
GCF 001863625.1 A. baumannii XH547'
GCF 000592595.1 A. baumannii 25681 8'
GCF 000804905.1 A. baumannii 2005LNAB4'
GCF 001700445.1 A. baumannii CU032113'
GCF 000949195.2 A. baumannii UH514 289'
GCF 001674245.1 A. baumannii ABUH811'
'GCF 002136685.1 A. baumannii PR310'
GCF 000592535.1 A. baumannii 25681 3'
GCF 001669305.1 A. baumannii ABUH747'
GCF 900118035.1 A. baumannii Ab89'
GCF 001415015.1 A. baumannii ABBL067l'
GCF 001669425.1 A. baumannii ABUH746'
GCF 000671435.1 A. baumannii 1064293 46'
GCF 001668445.1 A. baumannii ABUH714'
GCF 001861855.1 A. baumannii XH837'
GCF 002138245.1 A. baumannii PR394'
GCF 000581175.1 A. baumannii 1465485'
GCF 000591675.1 A. baumannii 24975 9'
GCF 000592635.1 A. baumannii 25750 6'
GCF 000811105.3 A. baumannii UH280 93'
GCF 900117935.1 A. baumannii Ab9'
GCF 002182425.1 A. baumannii ABUH533'
GCF 900117745.1 A. baumannii Ab17'
GCF 001861695.1 A. baumannii XH793'
GCF 001674215.1 A. baumannii ABUH810'
GCF 000809235.3 A. baumannii UH348 27'
GCF 000587895.1 A. baumannii 1494580'
GCF 000681735.1 A. baumannii 987421'
GCF 000808885.3 A. baumannii ABUH497144'
GCF 000591575.1 A. baumannii 24975 4'
GCF 001861905.1 A. baumannii XH822'
GCF 000627615.1 A. baumannii 44298 10'
GCF 000584055.1 A. baumannii 73736'
GCF 000969285.1 A. baumannii M1'
GCF 000515435.1 A. baumannii UH0807'
GCF 000516215.2 A. baumannii UH6107'
GCF 000592355.1 A. baumannii 25766 5'
GCF 001862035.1 A. baumannii XH705'
GCF 000627335.1 A. baumannii 24975 10'
GCF 000584395.1 A. baumannii 2887'
GCF 002017765.1 A. baumannii ABUH504'
'GCF 001693205.1 A. baumannii 31D1'
GCF 001680345.1 A. baumannii HJ16'
GCF 000808945.3 A. baumannii ABUH518307'
'GCF 000335535.1 A. baumannii Naval-57'
GCF 000671575.1 A. baumannii 44839 9'
GCF 000591975.1 A. baumannii 25691 10'
GCF 000809885.2 A. baumannii UH225 433'
GCF 000671535.1 A. baumannii 44298 5'
GCF 000581675.1 A. baumannii 662545-1347'
GCF 001617895.1 A. baumannii 2015ZJAB4'
GCF 900117755.1 A. baumannii Ab33'
GCF 001863295.1 A. baumannii XH821'
GCF 000591715.1 A. baumannii 44327 8'
GCF 001416465.1 A. baumannii ABOB11'
GCF 001026965.1 A. baumannii XH386'
GCF 000515935.1 A. baumannii UH8407'
GCF 001862395.1 A. baumannii XH735'
GCF 002137795.1 A. baumannii PR341'
'GCF 000731965.1 A. baumannii BM4587'
GCF 002014245.1 A. baumannii ABUH636'
GCF 000627535.1 A. baumannii 44298 4'
GCF 000515495.1 A. baumannii UH0707'
GCF 002138035.1 A. baumannii PR383'
'GCF 000584715.1 A. baumannii 1062314'
GCF 000627495.1 A. baumannii 44298 1'
GCF 002082625.1 A. baumannii JBA13'
GCF 000589055.1 A. baumannii 24845 9'
GCF 000808845.3 A. baumannii ABUH319118'
GCF 001862265.1 A. baumannii XH722'
'GCF 001862135.1 A. baumannii XH714'
GCF 002082865.1 A. baumannii SSA12'
GCF 001414785.1 A. baumannii ABBL067a'
GCF 000516075.1 A. baumannii UH2707'
GCF 001674835.1 A. baumannii ABUH798'
'GCF 002885855.1 A. baumannii 247'
GCF 001863065.1 A. baumannii XH804'
GCF 000589475.1 A. baumannii 24845 6'
GCF 002950975.1 A. baumannii S3'
GCF 002028485.1 A. baumannii ABUH343'
GCF 000580835.1 A. baumannii 1159076'
GCF 001863115.1 A. baumannii XH810'
GCF 000681975.1 A. baumannii 26016 3'
GCF 002143015.1 A. baumannii ARLG1857'
GCF 001008125.1 A. baumannii 461'
GCF 002947415.1 A. baumannii AR 0056'
GCF 000949175.2 A. baumannii UH475 361'
GCF 000584115.1 A. baumannii 1045092'
GCF 000611345.1 A. baumannii 26016 6'
'GCF 000580175.1 A. baumannii 1051830'
GCF 000498375.2 A. baumannii DU202'
GCF 000671495.1 A. baumannii 44298 3'
GCF 000805545.1 A. baumannii T7'
GCF 000787235.1 A. baumannii BJ2'
GCF 001861975.1 A. baumannii XH839'
GCF 900118085.1 A. baumannii Ab94'
GCF 002277535.1 A. baumannii AB174'
GCF 000581355.1 A. baumannii 942133'
GCF 001665985.1 A. baumannii CCF28'
GCF 000591995.1 A. baumannii 25766 2'
GCF 001541025.2 A. baumannii ORAB6b'
GCF 001669525.1 A. baumannii ABUH812'
GCF 000581335.1 A. baumannii 959073'
GCF 001612185.1 A. baumannii AB4025'
GCF 000589355.1 A. baumannii 25253 8'
GCF 002762495.1 A. baumannii VB3373'
GCF 002182725.1 A. baumannii ABUH446'
GCF 000581455.1 A. baumannii 564012'
GCF 002142955.1 A. baumannii ARLG1851'
GCF 000809645.3 A. baumannii UH236 87'
GCF 002143685.1 A. baumannii ARLG1824'
GCF 001664735.1 A. baumannii CCF6'
GCF 002017615.1 A. baumannii ABUH606'
GCF 002143095.1 A. baumannii ARLG1845'
GCF 002951155.1 A. baumannii R15'
GCF 001414805.1 A. baumannii ABBL067b'
GCF 002143035.1 A. baumannii ARLG1841'
GCF 000681875.1 A. baumannii 916567'
GCF 001863615.1 A. baumannii XH546'
GCF 000354115.1 A. baumannii ABNIH18'
GCF 002182865.1 A. baumannii ABUH496'
GCF 001864045.1 A. baumannii XH606'
GCF 900117485.1 A. baumannii Ab38'
GCF 001415715.1 A. baumannii ABBL114'
GCF 002082705.1 A. baumannii 15A5'
GCF 001624975.1 A. baumannii VB22595'
GCF 001669435.1 A. baumannii ABUH760'
GCF 000600635.1 A. baumannii 44437 4'
GCF 000627555.1 A. baumannii 44298 6'
GCF 000581615.1 A. baumannii 993520'
GCF 001669605.1 A. baumannii ABUH789'
GCF 001415025.1 A. baumannii ABBL068'
GCF 001863875.1 A. baumannii XH608'
GCF 002143105.1 A. baumannii ARLG1853'
GCF 000809465.3 A. baumannii UH243 43'
GCF 002017475.1 A. baumannii ABUH534'
GCF 900117505.1 A. baumannii Ab21'
GCF 001666515.1 A. baumannii CCF64'
GCF 000515555.1 A. baumannii UH11608'
GCF 001666465.1 A. baumannii CCF60'
GCF 001666315.1 A. baumannii CCF32'
GCF 000592455.1 A. baumannii 44467 6'
GCF 002950755.1 A. baumannii R11'
GCF 002951015.1 A. baumannii S2'
GCF 000515695.1 A. baumannii UH15208'
GCF 001518715.1 A. baumannii HUMC1'
GCF 000939565.2 A. baumannii ORAB15'
GCF 000222225.1 A. baumannii ABNIH1'
GCF 000681695.1 A. baumannii 23037'
GCF 002137445.1 A. baumannii PR321'
GCF 000811685.3 A. baumannii UH41 489'
GCF 000592135.1 A. baumannii 25935 4'
GCF 000583455.1 A. baumannii 7893'
GCF 000591815.1 A. baumannii 44327 7'
GCF 000811645.3 A. baumannii UH381 482'
GCF 000592335.1 A. baumannii 25691 1'
GCF 900117905.1 A. baumannii Ab39'
GCF 001665285.1 A. baumannii CCF40'
GCF 001669365.1 A. baumannii ABUH702'
GCF 001617945.1 A. baumannii 2015ZJAB8'
GCF 002028475.1 A. baumannii ABUH337'
GCF 000811225.3 A. baumannii UH315 100'
GCF 000627415.1 A. baumannii 24860 6'
GCF 000809745.3 A. baumannii UH129 409'
GCF 900117695.1 A. baumannii Ab28'
GCF 001668995.1 A. baumannii ABUH716'
GCF 002144725.1 A. baumannii ARLG1901'
GCF 002182965.1 A. baumannii ABUH374'
GCF 001861835.1 A. baumannii XH834'
GCF 001664855.1 A. baumannii CCF16'
GCF 000589415.1 A. baumannii 25307 3'
'GCF 001862805.1 A. baumannii XH771'
GCF 000949035.2 A. baumannii UH66 271'
GCF 001863235.1 A. baumannii XH836'
GCF 001674115.1 A. baumannii ABUH712'
GCF 000810365.3 A. baumannii UH81 364'
GCF 900117765.1 A. baumannii Ab29'
GCF 001862345.1 A. baumannii XH731'
'GCF 001693105.1 A. baumannii 192 2C'
GCF 001666175.1 A. baumannii CCF48'
GCF 001669695.1 A. baumannii ABUH765'
GCF 002017745.1 A. baumannii ABUH501'
GCF 002143625.1 A. baumannii ARLG1816'
GCF 001669635.1 A. baumannii ABUH779'
GCF 000589275.1 A. baumannii 44895 10'
GCF 000581495.1 A. baumannii 472237-1196'
GCF 002137345.1 A. baumannii PR380'
GCF 000810745.3 A. baumannii UH475 197'
GCF 900118015.1 A. baumannii Ab114'
GCF 000787225.1 A. baumannii BJ1'
'GCF 002148745.1 A. baumannii ARLG1933'
GCF 001052325.1 A. baumannii 1168 ABAU'
GCF 000811085.3 A. baumannii UH392 684'
'GCF 001693195.1 A. baumannii 29D2'
GCF 000810665.3 A. baumannii UH134 168'
GCF 001059495.1 A. baumannii 996 ABAU'
GCF 000592075.1 A. baumannii 25766 1'
GCF 001668555.1 A. baumannii ABUH756'
GCF 002137815.1 A. baumannii PR345'
GCF 000600395.1 A. baumannii 25878 2'
GCF 000588215.1 A. baumannii 466215'
GCF 001420505.1 A. baumannii A186'
GCF 000681835.1 A. baumannii 1539026'
GCF 000588495.1 A. baumannii 213697'
GCF 900118005.1 A. baumannii Ab86'
GCF 900117715.1 A. baumannii Ab34'
GCF 002950715.1 A. baumannii R12'
GCF 002950825.1 A. baumannii S10'
GCF 000811245.3 A. baumannii UH315 101'
GCF 000591735.1 A. baumannii 44327 2'
GCF 000453145.1 A. baumannii TG22202'
GCF 001541765.1 A. baumannii AbMDR-GLH10'
GCF 000302055.1 A. baumannii AB 908-14-7'
GCF 001669175.1 A. baumannii ABUH806'
GCF 002762545.1 A. baumannii VB23193'
GCF 000671555.1 A. baumannii 44298 8'
GCF 001052015.1 A. baumannii 1008 ABAU'
GCF 001669295.1 A. baumannii ABUH776'
GCF 001861785.1 A. baumannii XH823'
GCF 900117795.1 A. baumannii Ab32'
GCF 000671655.1 A. baumannii 25442 1'
GCF 002183855.1 A. baumannii ABUH485'
GCF 000591635.1 A. baumannii 25561 1'
GCF 000787335.1 A. baumannii BJ7'
GCF 001433245.1 A. baumannii ABBL049'
GCF 001862645.1 A. baumannii XH755'
GCF 001862305.1 A. baumannii XH724'
GCF 001666275.1 A. baumannii CCF55'
GCF 000591855.1 A. baumannii 44327 4'
GCF 001668515.1 A. baumannii ABUH721'
GCF 001673805.1 A. baumannii ABUH706'
GCF 001862665.1 A. baumannii XH756'
'GCF 002367895.1 A. baumannii IHIT32296'
GCF 002182625.1 A. baumannii ABUH407'
'GCF 001863785.1 A. baumannii XH645'
GCF 001922205.1 A. baumannii CMC-CR-MDR-Ab4'
GCF 001861435.1 A. baumannii XH728'
GCF 000966525.1 A. baumannii J133'
GCF 000453865.1 A. baumannii TG2014'
GCF 001669675.1 A. baumannii ABUH741'
'GCF 001415255.1 A. baumannii ABBL088'
GCF 001666635.1 A. baumannii CCF70'
GCF 000810825.3 A. baumannii UH66 241'
GCF 002261505.1 A. baumannii 554L'
GCF 900117525.1 A. baumannii Ab36'
GCF 000591695.1 A. baumannii 25935 10'
GCF 001618125.1 A. baumannii AB210M'
GCF 000516115.1 A. baumannii UH10707'
GCF 000580375.1 A. baumannii 1051176'
'GCF 000581895.1 A. baumannii 532279'
GCF 002016815.1 A. baumannii ABUH672'
GCF 001861615.1 A. baumannii XH757'
GCF 001951035.1 A. baumannii A13'
GCF 002014155.1 A. baumannii ABUH402'
GCF 000981405.1 A. baumannii Ab1'
GCF 000627515.1 A. baumannii 44298 2'
GCF 000515455.1 A. baumannii UH1007'
GCF 000592495.1 A. baumannii 44467 8'
GCF 000592475.1 A. baumannii 44467 7'
GCF 000188215.1 A. baumannii 1656-2'
GCF 001416095.1 A. baumannii ABBL124'
GCF 000589595.1 A. baumannii 25253 5'
GCF 900118125.1 A. baumannii ILBAbau5423458'
GCF 001862375.1 A. baumannii XH732'
GCF 002762505.1 A. baumannii VB2265'
GCF 002184035.1 A. baumannii ABUH680'
GCF 000809225.3 A. baumannii UH487 63'
GCF 001665095.1 A. baumannii CCF2'
GCF 001433015.1 A. baumannii ABBL044'
GCF 001863855.1 A. baumannii XH671'
GCF 000810065.3 A. baumannii UH17 465'
GCF 000580555.1 A. baumannii 1294217'
GCF 002017675.1 A. baumannii ABUH627'
GCF 001864755.1 A. baumannii XH698'
GCF 000810325.3 A. baumannii UH189 349'
GCF 000515835.1 A. baumannii UH20108'
GCF 000588375.1 A. baumannii 98826'
GCF 001416225.1 A. baumannii ABBL137'
GCF 002634325.1 A. baumannii ABA2114'
GCF 001416715.1 A. baumannii ABOB09'
GCF 002143785.1 A. baumannii ARLG1835'
GCF 000761175.1 A. baumannii AbH12O-A2'
GCF 002950625.1 A. baumannii S16'
GCF 000589075.1 A. baumannii 25307 6'
GCF 001292715.1 A. baumannii TCM331'
GCF 001863225.1 A. baumannii XH835'
GCF 002183665.1 A. baumannii ABUH388'
GCF 000682175.1 A. baumannii 24812 2'
GCF 000939485.2 A. baumannii ORAB10'
GCF 002017285.1 A. baumannii ABUH480'
GCF 000584775.1 A. baumannii 1471012'
GCF 000811015.3 A. baumannii UH175 679'
GCF 000588995.1 A. baumannii 24845 5'
GCF 000804985.1 A. baumannii 2011BJAB8'
GCF 000302075.1 A. baumannii AB 909-05'
GCF 001674555.1 A. baumannii ABUH754'
GCF 000809045.3 A. baumannii ABUH304352'
GCF 001416275.1 A. baumannii ABBL141'
GCF 000787295.1 A. baumannii BJ5'
GCF 000810645.3 A. baumannii UH134 167'
GCF 002183635.1 A. baumannii ABUH375'
GCF 001669645.1 A. baumannii ABUH808'
GCF 001862425.1 A. baumannii XH736'
GCF 001674755.1 A. baumannii ABUH794'
GCF 001414985.1 A. baumannii ABBL067k'
'GCF 001648035.1 A. baumannii A457'
GCF 002014445.1 A. baumannii ABUH441'
GCF 000369285.1 A. baumannii NIPH 528'
GCF 002183365.1 A. baumannii ABUH604'
GCF 000804885.1 A. baumannii 2011LNAB1'
'GCF 001053755.1 A. baumannii 1054 ABAU'
GCF 000811405.3 A. baumannii UH126 137'
GCF 900117875.1 A. baumannii Ab19'
GCF 002183115.1 A. baumannii ABUH670'
GCF 001414925.1 A. baumannii ABBL067e'
GCF 000592295.1 A. baumannii 25691 9'
GCF 000810405.3 A. baumannii UH81 389'
GCF 002017125.1 A. baumannii ABUH594'
GCF 000600575.1 A. baumannii 44362 8'
GCF 000583535.1 A. baumannii 24860 10'
GCF 002017735.1 A. baumannii ABUH477'
GCF 000516015.1 A. baumannii UH9707'
GCF 002182365.1 A. baumannii ABUH508'
GCF 001612315.1 A. baumannii AB4795'
GCF 000516095.1 A. baumannii UH9907'
'GCF 001864745.1 A. baumannii XH697'
GCF 000810045.3 A. baumannii UH326 461'
GCF 001862145.1 A. baumannii XH715'
GCF 000589455.1 A. baumannii 25307 5'
GCF 000584735.1 A. baumannii 1022959'
'GCF 000682535.1 A. baumannii 24812 8'
GCF 000681855.1 A. baumannii 18689'
GCF 000588955.1 A. baumannii 24845 8'
GCF 000297955.1 A. baumannii Ab44444'
GCF 900117945.1 A. baumannii Ab77'
GCF 001922225.1 A. baumannii unspec01'
'GCF 001416475.1 A. baumannii ABOB15'
GCF 000516315.1 A. baumannii UH7607'
GCF 002184275.1 A. baumannii ARLG-1775'
GCF 000333715.1 A. baumannii'
GCF 001674075.1 A. baumannii ABUH777'
GCF 000761465.1 A. baumannii T25'
GCF 001669115.1 A. baumannii ABUH791'
GCF 000588795.1 A. baumannii 1406182'
GCF 001432525.1 A. baumannii ABBL017'
GCF 002143265.1 A. baumannii ARLG1847'
GCF 000509325.1 A. baumannii strain MRY10-0558'
GCF 001415345.1 A. baumannii ABBL069'
GCF 000584475.1 A. baumannii 1264936'
GCF 000809405.3 A. baumannii UH348 13'
GCF 001864815.1 A. baumannii XH702'
GCF 000186645.1 A. baumannii WM99c'
'GCF 000627675.1 A. baumannii 25442 5'
GCF 001668475.1 A. baumannii ABUH726'
GCF 000516195.2 A. baumannii UH5707'
GCF 000592235.1 A. baumannii 25766 6'
'GCF 001891205.1 A. baumannii RB-1399'
GCF 000453305.1 A. baumannii TG27307'
GCF 002277485.1 A. baumannii AB56'
GCF 001665125.1 A. baumannii CCF10'
GCF 000809785.3 A. baumannii UH129 415'
GCF 000584655.1 A. baumannii 1178044'
GCF 001673825.1 A. baumannii ABUH751'
'GCF 002899995.1 A. sp. AKBS16'
'GCF 000682595.1 A. baumannii 756476'
GCF 001669575.1 A. baumannii ABUH709'
GCF 002138115.1 A. baumannii PR387'
GCF 001433045.1 A. nosocomialis ABBL048'
GCF 001862875.1 A. baumannii XH786'
GCF 001862175.1 A. baumannii XH718'
'GCF 000505685.1 A. baumannii ZW85-1'
GCF 000592275.1 A. baumannii 25691 6'
GCF 000583555.1 A. baumannii 24860 2'
GCF 000810285.3 A. baumannii UH299 342'
'GCF 900118055.1 A. baumannii ILBAbau5423495'
GCF 000589035.1 A. baumannii 24845 4'
GCF 000810305.3 A. baumannii UH189 348'
GCF 000453405.1 A. baumannii TG27379'
GCF 000809605.3 A. baumannii UH236 84'
GCF 002138005.1 A. baumannii PR382'
GCF 000811765.3 A. baumannii UH225 492'
GCF 900117925.1 A. baumannii Ab10'
GCF 002136825.1 A. baumannii PR353'
GCF 002182605.1 A. baumannii ABUH394'
GCF 002237955.1 A. baumannii SSMA8'
GCF 002143195.1 A. baumannii ARLG1786'
GCF 000187205.2 A. baumannii MDR-TJ'
GCF 001573065.1 A. baumannii XH860'
GCF 002137295.1 A. baumannii PR377'
GCF 002277705.1 A. baumannii AB72'
GCF 000592035.1 A. baumannii 25935 9'
GCF 001666255.1 A. baumannii CCF54'
GCF 001669025.1 A. baumannii ABUH770'
GCF 002184565.1 A. baumannii ARLG-1854'
GCF 001612155.1 A. baumannii AB4026'
GCF 000589575.1 A. baumannii 25253 4'
GCF 001673815.1 A. baumannii ABUH696'
GCF 000627575.1 A. baumannii 44298 7'
GCF 002017095.1 A. baumannii ABUH585'
GCF 001432755.1 A. baumannii ABBL008'
GCF 002028535.1 A. baumannii ABUH341'
GCF 000515875.2 A. baumannii UH8907'
GCF 000584555.1 A. baumannii 1271651'
GCF 000589395.1 A. baumannii 25307 2'
GCF 000809665.3 A. baumannii UH280 92'
GCF 000810125.3 A. baumannii UH66 276'
GCF 000808815.3 A. baumannii ABUH60486'
GCF 000681915.1 A. baumannii 25691 8'
GCF 000809005.3 A. baumannii ABUH304350'
GCF 900117855.1 A. baumannii Ab35'
GCF 000600455.1 A. baumannii 25878 3'
GCF 000588295.1 A. baumannii 981176'
GCF 900117815.1 A. baumannii Ab6'
GCF 002182505.1 A. baumannii ABUH379'
GCF 002017265.1 A. baumannii ABUH471'
GCF 900117845.1 A. baumannii Ab27'
GCF 000368225.1 A. baumannii NIPH 2061'
GCF 001668775.1 A. baumannii ABUH750'
GCF 000515955.1 A. baumannii UH8707'
GCF 001617915.1 A. baumannii 2015ZJAB7'
GCF 000671515.1 A. baumannii 44839 8'
GCF 002137475.1 A. baumannii PR322'
GCF 001668815.1 A. baumannii ABUH738'
GCF 001414935.1 A. baumannii ABBL067g'
GCF 900117575.1 A. baumannii Ab37'
GCF 001861865.1 A. baumannii XH780'
GCF 900117475.1 A. baumannii Ab5'
GCF 002183355.1 A. baumannii ABUH596'
GCF 000592715.1 A. baumannii 44467 3'
GCF 001680395.1 A. baumannii HJ19'
GCF 000611325.1 A. baumannii 26016 1'
GCF 001674155.1 A. baumannii ABUH786'
GCF 002136935.1 A. baumannii PR358'
GCF 002182955.1 A. baumannii ABUH367'
GCF 900117545.1 A. baumannii Ab30'
GCF 001442575.1 A. baumannii MRSN16874'
GCF 900117885.1 A. baumannii Ab26'
GCF 000809425.3 A. baumannii UH315 39'
GCF 001432445.1 A. baumannii ABBL009'
GCF 001861665.1 A. baumannii XH770'
GCF 002138375.1 A. baumannii PR400'
GCF 001541725.1 A. baumannii AbMDR-GLH9'
GCF 900117615.1 A. baumannii Ab14'
GCF 000966495.1 A. baumannii J65'
GCF 001414885.1 A. baumannii ABBL067c'
GCF 002136775.1 A. baumannii PR351'
GCF 000939575.2 A. baumannii ORAB17'
GCF 000588315.1 A. baumannii 70136'
GCF 001863535.1 A. baumannii XH548'
GCF 000810265.3 A. baumannii UH299 341'
GCF 001674485.1 A. baumannii ABUH795'
GCF 000453585.1 A. baumannii TG15234'
GCF 001674345.1 A. baumannii ABUH704'
GCF 001950165.1 A. baumannii Ab49 GEIH-2010'
GCF 000681655.1 A. baumannii 25691 5'
GCF 002137555.1 A. baumannii PR327'
GCF 000810525.3 A. baumannii UH243 33'
GCF 001668935.1 A. baumannii ABUH775'
GCF 000809585.3 A. baumannii UH280 81'
GCF 000770905.1 A. baumannii TYTH-6'
GCF 001680445.1 A. baumannii HJ20'
GCF 002143395.1 A. baumannii ARLG1793'
GCF 001862055.1 A. baumannii XH708'
GCF 000810835.3 A. baumannii UH475 239'
GCF 000516335.2 A. baumannii UH7707'
GCF 002138345.1 A. baumannii PR399'
GCF 000809525.3 A. baumannii UH243 68'
GCF 000939425.2 A. baumannii ORAB08'
GCF 000302095.1 A. baumannii AB 909-14-7'
GCF 000592095.1 A. baumannii 25935 1'
GCF 000342065.1 A. baumannii AB1H8'
GCF 002182645.1 A. baumannii ABUH424'
GCF 002016735.1 A. baumannii ABUH648'
GCF 000583495.1 A. baumannii 24812 4'
GCF 000811485.3 A. baumannii UH243 54'
GCF 002183905.1 A. baumannii ABUH347'
'GCF 000681595.1 A. baumannii 1505311'
GCF 000682575.1 A. baumannii 24860 5'
'GCF 000580895.1 A. baumannii 1397084'
GCF 000811725.3 A. baumannii UH41 491'
GCF 000592615.1 A. baumannii 25681 9'
GCF 002183435.1 A. baumannii ABUH610'
'GCF 000297935.1 A. baumannii Ab33333'
GCF 002082885.1 A. baumannii SSMA17'
GCF 900117585.1 A. baumannii Ab2'
GCF 000682555.1 A. baumannii 24860 3'
GCF 002017195.1 A. baumannii ABUH462'
GCF 002183085.1 A. baumannii ABUH649'
GCF 001666555.1 A. baumannii CCF65'
GCF 002182705.1 A. baumannii ABUH442'
GCF 000515995.2 A. baumannii UH9007'
GCF 000810875.3 A. baumannii UH507 263'
GCF 001862065.1 A. baumannii XH709'
GCF 002277235.1 A. baumannii AB147'
GCF 000580235.1 A. baumannii 1042969-1265'
GCF 900117495.1 A. baumannii Ab43'
GCF 000723075.1 A. baumannii LY8'
GCF 000515675.1 A. baumannii UH14508'
GCF 000516595.2 A. baumannii CI77'
GCF 002950595.1 A. baumannii R16'
GCF 000591955.1 A. baumannii 44467 9'
GCF 001862885.1 A. baumannii XH787'
GCF 002277515.1 A. baumannii AB46'
GCF 000302215.1 A. baumannii AB TG27335'
GCF 001052775.1 A. baumannii 1153 ABAU'
GCF 000580295.1 A. baumannii 1031433'
GCF 000600615.1 A. baumannii 44437 3'
GCF 002184265.1 A. baumannii ARLG-1818'
GCF 002017065.1 A. baumannii ABUH588'
GCF 000949045.2 A. baumannii UH381 484'
GCF 001806365.1 A. baumannii KAB02'
GCF 000810245.3 A. baumannii UH299 338'
GCF 900117975.1 A. baumannii Ab85'
GCF 001861535.1 A. baumannii XH744'
GCF 000939615.2 A. baumannii ORAB18'
GCF 001669595.1 A. baumannii ABUH783'
GCF 000515915.1 A. baumannii UH8107'
GCF 000600675.1 A. baumannii 44437 7'
GCF 000592435.1 A. baumannii 44467 5'
GCF 000600535.1 A. baumannii 44362 6'
GCF 001415295.1 A. baumannii ABBL067i'
GCF 000583255.1 A. baumannii 458282'
GCF 001666075.1 A. baumannii CCF30'
GCF 000581235.1 A. baumannii 400834'
GCF 001680305.1 A. baumannii HJ13'
GCF 002183785.1 A. baumannii ABUH437'
GCF 000583435.1 A. baumannii 24860 8'
GCF 001664975.1 A. baumannii CCF23'
GCF 000682395.1 A. baumannii 1284800'
'GCF 000580975.1 A. baumannii 299505'
GCF 001414735.1 A. baumannii ABBL066'
GCF 000811665.3 A. baumannii UH41 487'
GCF 001864195.1 A. baumannii XH650'
GCF 000805595.1 A. baumannii T87'
GCF 001669455.1 A. baumannii ABUH766'
GCF 000939405.2 A. baumannii ORAB02'
GCF 002950915.1 A. baumannii R5'
GCF 000939535.2 A. baumannii ORAB14'
GCF 001514375.1 A. baumannii KBN10P02143'
GCF 001664965.1 A. baumannii CCF22'
GCF 001863275.1 A. baumannii XH838'
GCF 002017705.1 A. baumannii ABUH468'
GCF 001862715.1 A. baumannii XH763'
'GCF 002082845.1 A. baumannii SAA14'
GCF 000810725.3 A. baumannii UH134 192'
GCF 001680215.1 A. baumannii HJ10'
GCF 000592695.1 A. baumannii 44467 2'
GCF 000589195.1 A. baumannii 24845 7'
GCF 001433655.1 A. baumannii ABBL039'
GCF 002183725.1 A. baumannii ABUH400'
GCF 001922245.1 A. baumannii CMC-CR-MDR-Ab66'
GCF 000581535.1 A. baumannii 34001'
GCF 000517485.2 A. baumannii UH2107'
GCF 900117995.1 A. baumannii Ab87'
GCF 000367885.1 A. baumannii NIPH 24'
GCF 000453325.1 A. baumannii TG27311'
GCF 000584235.1 A. baumannii 655555'
GCF 002017185.1 A. baumannii ABUH618'
GCF 000681955.1 A. baumannii 26016 2'
GCF 001415325.1 A. baumannii ABBL067j'
GCF 000516035.1 A. baumannii UH9907'
GCF 002017115.1 A. baumannii ABUH591'
GCF 001669255.1 A. baumannii ABUH717'
GCF 000515595.1 A. baumannii UH12308'
GCF 002183585.1 A. baumannii ABUH542'
GCF 001674515.1 A. baumannii ABUH807'
GCF 000939495.2 A. baumannii ORAB13'
GCF 001674585.1 A. baumannii ABUH707'
GCF 001862215.1 A. baumannii XH720'
GCF 002182785.1 A. baumannii ABUH457'
GCF 000804825.1 A. baumannii 2011SDAB2'
GCF 002183955.1 A. baumannii ABUH628'
GCF 000581935.1 A. baumannii 1575710'
GCF 001863085.1 A. baumannii XH805'
GCF 000810145.3 A. baumannii UH71 277'
GCF 000516355.2 A. baumannii UH7807'
'GCF 000581515.1 A. baumannii 34654'
GCF 002017515.1 A. baumannii ABUH552'
GCF 000515475.1 A. baumannii UH10007'
GCF 000592215.1 A. baumannii 25935 8'
GCF 002277145.1 A. baumannii AB173'
GCF 000592015.1 A. baumannii 25766 3'
GCF 001861655.1 A. baumannii XH767'
GCF 002277325.1 A. baumannii AB108'
GCF 002277575.1 A. baumannii AB166'
GCF 000453545.1 A. baumannii TG27411'
GCF 002017525.1 A. baumannii ABUH555'
GCF 001674605.1 A. baumannii ABUH705'
GCF 002182845.1 A. baumannii ABUH479'
GCF 000809085.3 A. baumannii ABUH404571'
GCF 001680365.1 A. baumannii HJ16-2'
GCF 000581415.1 A. baumannii 796380-2102'
'GCF 000580815.1 A. baumannii 1035119'
GCF 000810425.3 A. baumannii UH293 373'
GCF 001864565.1 A. baumannii XH684'
GCF 000353915.1 A. baumannii ABNIH25'
GCF 000453425.1 A. baumannii TG27383'
GCF 000592675.1 A. baumannii 44467 1'
GCF 000805125.1 A. baumannii 2011HNAB1'
GCF 000805055.1 A. baumannii 2011GDAB1'
GCF 000600415.1 A. baumannii 25878 1'
GCF 000811585.3 A. baumannii UH41 486'
GCF 000809385.3 A. baumannii UH487 41'
GCF 001863935.1 A. baumannii XH682'
GCF 000516175.1 A. baumannii UH5307'
GCF 000516375.1 A. baumannii UH7907'
GCF 001887305.1 A. baumannii HRAB-85'
GCF 001861475.1 A. baumannii XH737'
GCF 001640065.1 A. baumannii AB217'
'GCF 000369265.1 A. baumannii NIPH 67'
GCF 001862735.1 A. baumannii XH766'
GCF 000682135.1 A. baumannii 25691 7'
GCF 000588815.1 A. baumannii 1397513'
GCF 001861995.1 A. baumannii XH704'
GCF 002762535.1 A. baumannii VB17782'
GCF 000682455.1 A. baumannii 1042969-1197'
GCF 900117835.1 A. baumannii Ab11'
GCF 000809565.3 A. baumannii UH487 78'
GCF 001673905.1 A. baumannii ABUH729'
GCF 001415645.1 A. baumannii ABBL109'
GCF 000333735.1 A. baumannii'
GCF 000611425.1 A. baumannii 25569 6'
GCF 001668835.1 A. baumannii ABUH731'
GCF 001674415.1 A. baumannii ABUH728'
GCF 001666405.1 A. baumannii CCF58'
'GCF 001446715.1 A. baumannii TTU2014-131AME'
GCF 001664655.1 A. baumannii CCF4'
GCF 002182795.1 A. baumannii ABUH458'
GCF 001863575.1 A. baumannii XH513'
GCF 000810465.3 A. baumannii UH348 25'
GCF 002138165.1 A. baumannii PR390'
GCF 001415735.1 A. baumannii ABBL115'
GCF 001864035.1 A. baumannii XH595'
GCF 001674045.1 A. baumannii ABUH788'
GCF 001612285.1 A. baumannii AB4498'
GCF 000588435.1 A. baumannii 303002'
GCF 900117955.1 A. baumannii Ab73'
GCF 002017795.1 A. baumannii ABUH483'
GCF 002137875.1 A. baumannii PR349'
GCF 000592255.1 A. baumannii 25691 2'
GCF 000301575.1 A. baumannii AB TG2631'
GCF 000804815.1 A. baumannii 2011SHAB1'
GCF 002017355.1 A. baumannii ABUH660'
GCF 001674315.1 A. baumannii ABUH761'
GCF 000592195.1 A. baumannii 25935 7'
GCF 001664895.1 A. baumannii CCF18'
GCF 001862825.1 A. baumannii XH778'
GCF 000809205.3 A. baumannii UH243 66'
GCF 000583595.1 A. baumannii 24860 7'
GCF 000515515.1 A. baumannii UH10107'
GCF 000592155.1 A. baumannii 25935 5'
GCF 001939605.1 A. baumannii VB39358'
GCF 001680375.1 A. baumannii HJ18-2'
GCF 001531205.2 A. baumannii ORABSC'
GCF 000804975.1 A. baumannii 2011BJAB5'
GCF 000592415.1 A. baumannii 25766 4'
GCF 001863905.1 A. baumannii XH680'
GCF 000588575.1 A. baumannii 1428368'
GCF 001862955.1 A. baumannii XH795'
GCF 900117625.1 A. baumannii Ab42'
GCF 001664665.1 A. baumannii CCF41'
'GCF 002212145.1 A. baumannii AB558'
'GCF 002014315.1 A. baumannii ABUH396'
GCF 001909135.1 A. baumannii AB067'
GCF 002017055.1 A. baumannii ABUH582'
GCF 001864655.1 A. baumannii XH688'
GCF 000581655.1 A. baumannii 653020'
GCF 001669265.1 A. baumannii ABUH740'
GCF 000627375.1 A. baumannii 26016 9'
GCF 002017685.1 A. baumannii ABUH453'
GCF 001541045.2 A. baumannii ORABMayT'
GCF 000808775.3 A. baumannii ABUH504227'
GCF 002143675.1 A. baumannii ARLG1821'
GCF 002145055.1 A. baumannii ARLG1893'
GCF 001665055.1 A. baumannii CCF39'
GCF 000584075.1 A. baumannii 10519'
GCF 002183555.1 A. baumannii ABUH532'
GCF 000810585.3 A. baumannii UH184 295'
GCF 000584175.1 A. baumannii 825610'
GCF 000805225.1 A. baumannii 2011ZJAB3'
GCF 000808765.2 A. baumannii ABUH42783'
GCF 000810345.3 A. baumannii UH189 355'
GCF 000297515.1 A. baumannii IS-143'
GCF 001666395.1 A. baumannii CCF57'
GCF 001874915.1 A. baumannii AR 0035'
GCF 000591755.1 A. baumannii 25750 7'
'GCF 001415535.1 A. baumannii ABBL095'
GCF 000681935.1 A. baumannii 25750 1'
GCF 000809765.3 A. baumannii UH293 412'
GCF 000811545.3 A. baumannii UH381 467'
GCF 000453765.1 A. baumannii TG15240'
GCF 001674255.1 A. baumannii ABUH752'
GCF 000581795.1 A. baumannii 1440750'
GCF 000682235.1 A. baumannii 1146103'
GCF 002183215.1 A. baumannii ABUH691'
GCF 002183245.1 A. baumannii ABUH692'
'GCF 002143345.1 A. baumannii ARLG1862'
'GCF 002017805.1 A. baumannii ABUH513'
GCF 001665175.1 A. baumannii CCF15'
GCF 002016955.1 A. baumannii ABUH549'
'GCF 000584755.1 A. baumannii 1482820'
GCF 000584835.1 A. baumannii 1475764'
GCF 000804805.1 A. baumannii 2011SDAB1'
GCF 000804875.1 A. baumannii 2011SDAB3'
GCF 001863345.1 A. baumannii XH508'
GCF 001863395.1 A. baumannii XH509'
'GCF 002136815.1 A. baumannii PR352'
GCF 000292545.1 A. baumannii BZICU-2'
'GCF 000368545.1 A. baumannii NIPH 60'
'GCF 000876075.1 A. baumannii NBRC 110492'
GCF 002145195.1 A. baumannii ARLG1904'
GCF 002183975.1 A. baumannii ABUH632'
GCF 000297535.1 A. baumannii IS-116'
GCF 000309115.1 A. baumannii OIFC065'
GCF 002016865.1 A. baumannii ABUH690'
GCF 002017415.1 A. baumannii ABUH687'
GCF 002182445.1 A. baumannii ABUH547'
GCF 002137035.1 A. baumannii PR363'
GCF 002212385.1 A. baumannii ABNH1'
GCF 002212535.1 A. baumannii ABNH4'
GCF 002183195.1 A. baumannii ABUH688'
GCF 002184285.1 A. baumannii ARLG-1915'
GCF 002837035.1 A. baumannii SMGC-AB1'
GCF 002837005.1 A. baumannii SMGC-AB2'
GCF 001664915.1 A. baumannii CCF21'
GCF 001665065.1 A. baumannii CCF42'
'GCF 000297575.1 A. baumannii WC-692'
'GCF 000305275.1 A. baumannii OIFC110'
'GCF 001415665.1 A. baumannii ABBL110'
'GCF 001055965.1 A. baumannii 219 ABAU'
GCF 001680105.1 A. baumannii HJ03'
GCF 001680115.1 A. baumannii HJ04'
GCF 001862585.1 A. baumannii XH751'
GCF 001864535.1 A. baumannii XH679'
GCF 002143145.1 A. baumannii ARLG1858'
GCF 002182345.1 A. baumannii ABUH502'
GCF 001673875.1 A. baumannii ABUH699'
GCF 001668535.1 A. baumannii ABUH744'
GCF 001855175.1 A. baumannii WA2859'
'GCF 000951165.1 A. baumannii WA2859'
GCF 000820665.1 A. baumannii CS01'
GCF 000820685.1 A. baumannii CR17'
GCF 002184385.1 A. baumannii ARLG-1894'
GCF 002183405.1 A. baumannii ABUH608'
GCF 001680185.1 A. baumannii HJ07'
GCF 001680195.1 A. baumannii HJ08'
'GCF 002145155.1 A. baumannii ARLG1902'
'GCF 000581995.1 A. baumannii 1546444'
GCF 001669735.1 A. baumannii 863'
GCF 000766105.1 A. baumannii 341'
GCF 000969365.1 A. baumannii S19'
GCF 900118045.1 A. baumannii ILBAbau5423446'
GCF 001541775.1 A. baumannii AbMDR-GLH4'
GCF 001541455.1 A. baumannii AbMDR-GLH2'
GCF 002137225.1 A. baumannii PR372'
GCF 002137565.1 A. baumannii PR328'
GCF 002136885.1 A. baumannii PR357'
GCF 002182925.1 A. baumannii ABUH358'
'GCF 000453725.1 A. baumannii TG00314'
'GCF 000580315.1 A. baumannii 1297'
GCF 001432965.1 A. baumannii ABBL035'
GCF 001416005.1 A. baumannii ABBL101'
GCF 000516275.1 A. baumannii UH6907'
GCF 000515855.1 A. baumannii UH22908'
GCF 002951375.1 A. baumannii S5'
GCF 002950855.1 A. baumannii S9'
GCF 900118155.1 A. baumannii ILBAbau5423457'
GCF 900118065.1 A. baumannii ILBAbau5423449'
GCF 000248275.1 A. baumannii W7282'
GCF 000189655.1 A. baumannii AB210'
GCF 002016985.1 A. baumannii ABUH564'
GCF 001432975.1 A. baumannii ABBL037'
GCF 001674295.1 A. baumannii ABUH753'
GCF 001674435.1 A. baumannii ABUH755'
GCF 002238075.1 A. baumannii Ab 12'
'GCF 002634345.1 A. baumannii ABA1614'
GCF 001910595.1 A. baumannii AC 4820'
GCF 001910675.1 A. baumannii AC 4160'
GCF 001433335.1 A. baumannii ABBL052'
GCF 001414565.1 A. baumannii ABBL055'
GCF 000810565.3 A. baumannii UH243 57'
GCF 000811505.3 A. baumannii UH243 55'
GCF 000757665.1 A. baumannii A33405'
GCF 001674235.1 A. baumannii ABUH748'
GCF 001674085.1 A. baumannii ABUH749'
GCF 001664835.1 A. baumannii CCF13'
GCF 001674325.1 A. baumannii ABUH758'
GCF 900117725.1 A. baumannii Ab40'
GCF 900117565.1 A. baumannii Ab41'
GCF 002212285.1 A. baumannii AB466'
GCF 002212625.1 A. baumannii AB432'
GCF 000301215.1 A. baumannii AB 1595-8'
GCF 000301375.1 A. baumannii AB 515-8'
GCF 001416035.1 A. baumannii ABBL106'
GCF 001415595.1 A. baumannii ABBL105'
GCF 000592055.1 A. baumannii 24975 1'
GCF 000591795.1 A. baumannii 24975 5'
'GCF 002143185.1 A. baumannii ARLG1794'
'GCF 000413915.1 A. baumannii NIPH 410'
GCF 000587935.1 A. baumannii 755829'
GCF 000584435.1 A. baumannii 1296252'
'GCF 000335595.1 A. baumannii AA-014'
'GCF 900243925.1 A. baumannii K50'
GCF 002143235.1 A. baumannii ARLG1792'
GCF 002154155.1 A. baumannii AbS2 C1-D7-12'
GCF 001864505.1 A. baumannii XH854'
GCF 001864475.1 A. baumannii XH851'
GCF 002182385.1 A. baumannii ABUH511'
GCF 000335655.1 A. baumannii OIFC338'
GCF 002082725.1 A. baumannii USA2'
GCF 002082745.1 A. baumannii SSA6'
GCF 000359725.1 A. baumannii 48055'
GCF 000332855.1 A. baumannii 53264'
'GCF 000581875.1 A. baumannii 144107'
'GCF 001416495.1 A. baumannii ABOB16'
GCF 002951315.1 A. baumannii R7'
GCF 002951335.1 A. baumannii S7'
GCF 001680265.1 A. baumannii HJ05'
GCF 001680285.1 A. baumannii HJ06'
GCF 001861585.1 A. baumannii XH753'
GCF 001862615.1 A. baumannii XH752'
GCF 002948475.1 A. baumannii S1'
GCF 002951055.1 A. baumannii R1'
GCF 000600375.1 A. baumannii 43557 1'
GCF 000600935.1 A. baumannii 44362 1'
GCF 000301915.1 A. baumannii AB 2008-15-34-7'
GCF 000184475.1 A. baumannii UMB001'
GCF 002950675.1 A. baumannii S13'
GCF 002950655.1 A. baumannii R13'
GCF 002183505.1 A. baumannii ABUH505'
GCF 002184365.1 A. baumannii ARLG-1860'
'GCF 000369165.1 A. baumannii NIPH 201'
'GCF 001936675.2 A. baumannii DSM 30011'
GCF 000222285.1 A. baumannii ABNIH4'
GCF 000309175.1 A. baumannii Naval-2'
GCF 001863775.1 A. baumannii XH643'
GCF 001862775.1 A. baumannii XH768'
GCF 002837985.1 A. baumannii ZQ7'
GCF 002803655.1 A. baumannii ZQ1'
GCF 000580475.1 A. baumannii 17534'
GCF 000580335.1 A. baumannii 136706'
GCF 002212715.1 A. baumannii AB357'
GCF 002212685.1 A. baumannii AB559'
GCF 001864015.1 A. baumannii XH550'
GCF 001863545.1 A. baumannii XH549'
GCF 002145435.1 A. baumannii ARLG1881'
GCF 002136615.1 A. baumannii PR305'
GCF 001863165.1 A. baumannii XH820'
GCF 001863145.1 A. baumannii XH819'
GCF 001531265.2 A. baumannii ORABRicT'
GCF 001531135.1 A. baumannii ORABAshR'
GCF 000588175.1 A. baumannii 628418'
GCF 000587975.1 A. baumannii 1266220'
GCF 000805635.1 A. baumannii T188'
GCF 000805615.1 A. baumannii T185'
'GCF 002136955.1 A. baumannii PR360'
'GCF 900093475.1 A. calcoaceticus NCTC7364'
GCF 001433205.1 A. baumannii ABBL045'
GCF 001415695.1 A. baumannii ABBL113'
GCF 001863335.1 A. baumannii XH506'
GCF 001863405.1 A. baumannii XH507'
GCF 000805195.1 A. baumannii 2011LNAB3'
GCF 000804645.1 A. baumannii 2011BJAB7'
GCF 000805145.1 A. baumannii 2011LNAB2'
GCF 000809905.3 A. baumannii UH106 440'
GCF 000809865.3 A. baumannii UH106 429'
GCF 000809845.3 A. baumannii UH535 423'
GCF 000302575.1 A. baumannii TYTH-1'
'GCF 000770865.1 A. baumannii TYTH-3'
GCF 000770815.1 A. baumannii TYTH-2'
GCF 000804635.1 A. baumannii 2011BJAB3'
GCF 000419425.1 A. baumannii BJAB0868'
GCF 000787215.1 A. baumannii BJ3'
'GCF 001863975.1 A. baumannii XH690'
'GCF 000969295.1 A. baumannii S10'
GCF 000969465.1 A. baumannii S46'
GCF 000681895.1 A. baumannii 96512'
GCF 000582945.1 A. baumannii 1552818'
GCF 000583295.1 A. baumannii 470922'
GCF 002843665.1 A. baumannii SMC Paed Ab BL01'
GCF 002762095.1 A. baumannii Ab4977'
GCF 002762115.1 A. baumannii Ab4568'
'GCF 000582355.1 A. baumannii 1417041'
'GCF 002928045.1 A. baumannii MCR54'
'GCF 002928075.1 A. baumannii HEU2'
'GCF 002573735.1 A. baumannii 29R1'
'GCF 000516255.1 A. baumannii UH6507'
'GCF 002138175.1 A. baumannii PR391'
GCF 002143835.1 A. baumannii ARLG1275'
GCF 000305255.1 A. baumannii OIFC180'
GCF 000278605.1 A. baumannii Naval-17'
GCF 001668855.1 A. baumannii ABUH782'
GCF 001669005.1 A. baumannii ABUH719'
GCF 001674865.1 A. baumannii ABUH800'
GCF 001674915.1 A. baumannii ABUH703'
GCF 001673915.1 A. baumannii ABUH723'
GCF 001668865.1 A. baumannii ABUH695'
'GCF 000588135.1 A. baumannii 1295549'
'GCF 000588475.1 A. baumannii 426863'
'GCF 000588195.1 A. baumannii 277047'
GCF 002017035.1 A. baumannii ABUH579'
GCF 000810085.3 A. baumannii UH370 269'
GCF 000811265.3 A. baumannii UH370 301'
GCF 900088705.1 A. baumannii BAL062'
GCF 900010465.1 A. baumannii BAL 062'
GCF 900011305.1 A. baumannii BAL 062'
GCF 002145065.1 A. baumannii ARLG1886'
GCF 002183325.1 A. baumannii ABUH580'
GCF 002183275.1 A. baumannii ABUH575'
'GCF 000338835.1 A. baumannii AB4A3'
'GCF 000580695.1 A. baumannii 342950'
'GCF 001693185.1 A. baumannii 8D1'
GCF 002072795.1 A. baumannii TDAB1'
GCF 001680225.1 A. baumannii HJ11'
GCF 001680295.1 A. baumannii HJ12'
GCF 002182895.1 A. baumannii ABUH356'
GCF 002183185.1 A. baumannii ABUH678'
GCF 002144755.1 A. baumannii ARLG1914'
GCF 000222265.1 A. baumannii ABNIH3'
GCF 000301315.1 A. baumannii AB 2008-15-45'
GCF 000301955.1 A. baumannii AB 2008-15-70'
'GCF 000588035.1 A. baumannii 541915'
'GCF 002142735.1 A. baumannii PR336'
'GCF 002136735.1 A. baumannii PR311'
GCF 000810915.3 A. baumannii UH195 568'
GCF 000810945.3 A. baumannii UH195 573'
GCF 000811905.3 A. baumannii UH195 560'
GCF 001950265.1 A. baumannii Ab169 GEIH-2000'
GCF 001950155.1 A. baumannii Ab183 GEIH-2000'
GCF 001950065.1 A. baumannii Ab158 GEIH-2000'
GCF 002183285.1 A. baumannii ABUH578'
GCF 002138295.1 A. baumannii PR395'
GCF 002137715.1 A. baumannii PR335'
GCF 001674395.1 A. baumannii ABUH725'
GCF 001674735.1 A. baumannii ABUH784'
GCF 001674655.1 A. baumannii ABUH718'
'GCF 001077555.2 A. baumannii B8342'
'GCF 002142945.1 A. baumannii ARLG1846'
'GCF 000581255.1 A. baumannii 625974'
GCF 001636235.1 A. baumannii 3207'
GCF 000301855.1 A. baumannii AB 1583-8'
GCF 000302255.1 A. baumannii AB TG27343'
GCF 000809685.3 A. baumannii UH532 392'
GCF 000809485.3 A. baumannii UH532 387'
GCF 000809365.3 A. baumannii UH532 386'
GCF 000966515.1 A. baumannii J2770'
'GCF 000770785.1 A. baumannii TYTH-5'
GCF 000770885.1 A. baumannii TYTH-4'
GCF 000810625.2 A. baumannii UH17 151'
GCF 000810685.3 A. baumannii UH17 182'
GCF 000810765.3 A. baumannii UH17 202'
GCF 002183485.1 A. baumannii ABUH499'
GCF 002183735.1 A. baumannii ABUH425'
GCF 002143795.1 A. baumannii ARLG1836'
'GCF 000309235.1 A. baumannii OIFC035'
'GCF 002148735.1 A. baumannii ARLG1935'
'GCF 000369225.1 A. baumannii NIPH 329'
'GCF 000465635.2 A. baumannii EGD-HP18'
'GCF 002182465.1 A. baumannii ABUH557'
'GCF 002144995.1 A. baumannii ARLG1880'
GCF 000810935.3 A. baumannii UH355 569'
GCF 000811825.3 A. baumannii UH355 545'
GCF 002016935.1 A. baumannii ABUH546'
GCF 000802895.1 A. baumannii T122'
GCF 900157405.1 A. baumannii H31499'
GCF 000453625.1 A. baumannii TG02011'
'GCF 002928035.1 A. baumannii MCR6739'
GCF 002212165.1 A. baumannii AB309'
'GCF 002212105.1 A. baumannii AB552'
GCF 002212155.1 A. baumannii AB462'
'GCF 002928155.1 A. baumannii MCR8683'
'GCF 000186665.3 A. baumannii D1279779'
'GCF 001261895.2 A. baumannii R2090'
GCF 000515755.1 A. baumannii UH16208'
GCF 000515575.1 A. baumannii UH12208'
GCF 000515795.1 A. baumannii UH19608'
'GCF 001432595.1 A. baumannii ABBL021'
'GCF 001432685.1 A. baumannii ABBL001'
'GCF 001432705.1 A. baumannii ABBL004'
'GCF 002573825.1 A. baumannii O1D3-2'
'GCF 000580875.1 A. baumannii 1295743'
'GCF 002573875.1 A. baumannii PLG9P835'
'GCF 002573895.1 A. baumannii 86II 2C'
GCF 001668955.1 A. baumannii ABUH813'
GCF 001673975.1 A. baumannii ABUH814'
GCF 001666485.1 A. baumannii CCF63'
GCF 001674885.1 A. baumannii ABUH802'
GCF 000368125.1 A. baumannii NIPH 1362'
GCF 001420515.1 A. baumannii Ab Crete'
GCF 000018445.1 A. baumannii ACICU'
GCF 000189675.1 A. baumannii 3990'
'GCF 001400975.1 A. baumannii MAL'
GCF 900118075.1 A. baumannii ILBAbau5423469'
GCF 000453925.1 A. baumannii TG22110'
GCF 000453185.1 A. baumannii TG22212'
GCF 000301395.1 A. baumannii AB 908-12'
GCF 000302015.1 A. baumannii AB 2009-04-02-7'
GCF 000297915.1 A. baumannii Ab11111'
GCF 000692095.1 A. baumannii BIDMC 56'
GCF 001666475.1 A. baumannii CCF62'
GCF 001669355.1 A. baumannii ABUH722'
GCF 001674665.1 A. baumannii ABUH733'
GCF 001669535.1 A. baumannii ABUH735'
GCF 002137285.1 A. baumannii PR376'
GCF 002182875.1 A. baumannii ABUH353'
GCF 002183945.1 A. baumannii ABUH371'
GCF 002143655.1 A. baumannii ARLG1819'
GCF 002143575.1 A. baumannii ARLG1810'
GCF 002136705.1 A. baumannii PR309'
GCF 002182545.1 A. baumannii ABUH383'
GCF 002143715.1 A. baumannii ARLG1827'
GCF 001666105.1 A. baumannii CCF43'
GCF 001674765.1 A. baumannii ABUH804'
GCF 001674845.1 A. baumannii ABUH799'
GCF 001674785.1 A. baumannii ABUH803'
GCF 002951095.1 A. baumannii R19'
GCF 002950425.1 A. baumannii S19'
GCF 002950525.1 A. baumannii S18'
GCF 002950515.1 A. baumannii R18'
GCF 001674505.1 A. baumannii ABUH796'
GCF 001666545.1 A. baumannii CCF66'
GCF 001666085.1 A. baumannii CCF31'
GCF 001669145.1 A. baumannii ABUH793'
GCF 001674475.1 A. baumannii ABUH763'
GCF 002085505.1 A. baumannii AB1845'
GCF 000805205.1 A. baumannii 2011ZJAB2'
GCF 000226275.1 A. baumannii MDR-ZJ06'
GCF 002093815.1 A. baumannii ZJ06-200P5-1'
GCF 000804895.1 A. baumannii 2011ZJAB1'
GCF 001664805.1 A. baumannii CCF9'
GCF 001664645.1 A. baumannii CCF38'
GCF 002017345.1 A. baumannii ABUH657'
GCF 001669185.1 A. baumannii ABUH768'
GCF 001669505.1 A. baumannii ABUH743'
GCF 001664725.1 A. baumannii CCF5'
GCF 001664575.1 A. baumannii CCF36'
GCF 001666145.1 A. baumannii CCF44'
GCF 001664885.1 A. baumannii CCF17'
GCF 001669705.1 A. baumannii ABUH708'
GCF 001874685.1 A. baumannii AR 0036'
GCF 002017315.1 A. baumannii ABUH516'
GCF 002016785.1 A. baumannii ABUH642'
GCF 002144925.1 A. baumannii ARLG1864'
GCF 002137495.1 A. baumannii PR323'
GCF 000808985.3 A. baumannii ABUH463346'
GCF 000809825.3 A. baumannii UH535 419'
GCF 000809805.3 A. baumannii UH535 418'
GCF 000809285.3 A. baumannii UH184 310'
GCF 000811165.3 A. baumannii UH184 309'
GCF 000582335.1 A. baumannii 1593273'
GCF 000627735.1 A. baumannii 42057 2'
GCF 000588455.1 A. baumannii 1117819'
GCF 000584035.1 A. baumannii 1287985'
GCF 000584675.1 A. baumannii 1095464'
'GCF 002144805.1 A. baumannii ARLG1936'
'GCF 001416315.1 A. baumannii ABBL147'
'GCF 002136655.1 A. baumannii PR307'
'GCF 002137955.1 A. baumannii PR315'
'GCF 002143475.1 A. baumannii ARLG1800'
GCF 000811925.3 A. baumannii UH367 565'
GCF 000811865.3 A. baumannii UH367 548'
GCF 002017405.1 A. baumannii ABUH519'
GCF 002016915.1 A. baumannii ABUH522'
GCF 002017425.1 A. baumannii ABUH525'
GCF 001862635.1 A. baumannii XH754'
GCF 001863135.1 A. baumannii XH811'
GCF 001864615.1 A. baumannii XH685'
GCF 001617825.1 A. baumannii 2015ZJAB1'
GCF 001617885.1 A. baumannii 2015ZJAB2'
'GCF 002573725.1 A. baumannii 151 1C'
'GCF 002573905.1 A. baumannii GaenseEi-1'
'GCF 002573815.1 A. baumannii LoGeIst3-1'
'GCF 001693175.1 A. baumannii 42R3'
'GCF 001693125.1 A. baumannii 280 1C'
GCF 000453825.1 A. baumannii TG2012'
GCF 000453065.1 A. baumannii TG22192'
GCF 000301655.1 A. baumannii AB TG5064'
GCF 000301455.1 A. baumannii AB TG2022'
GCF 000301475.1 A. baumannii AB TG2023'
GCF 000811365.3 A. baumannii UH410 128'
GCF 000811205.3 A. baumannii UH410 96'
GCF 000515635.1 A. baumannii UH12808'
GCF 000811305.3 A. baumannii UH410 103'
GCF 000515735.1 A. baumannii UH16108'
GCF 000811345.3 A. baumannii UH410 108'
GCF 001864305.1 A. baumannii XH665'
GCF 001864315.1 A. baumannii XH666'
GCF 001864795.1 A. baumannii XH701'
GCF 001863465.1 A. baumannii XH515'
GCF 001863055.1 A. baumannii XH803'
GCF 001862535.1 A. baumannii XH746'
GCF 001910605.1 A. baumannii AC 2355'
GCF 001664595.1 A. baumannii CCF1'
GCF 001910665.1 A. baumannii AC 6066'
GCF 001910585.1 A. baumannii AC 6031'
GCF 001910685.1 A. baumannii AC 6321'
GCF 001910615.1 A. baumannii AC 5696'
GCF 002184025.1 A. baumannii ABUH653'
GCF 002183035.1 A. baumannii ABUH644'
GCF 002183625.1 A. baumannii ABUH553'
GCF 002144685.1 A. baumannii ARLG1892'
GCF 002184005.1 A. baumannii ABUH641'
GCF 002145175.1 A. baumannii ARLG1907'
'GCF 001758125.1 A. baumannii LIM3732'
'GCF 001758165.1 A. baumannii LIM3756'
'GCF 001756815.1 A. baumannii LIM3705'
'GCF 002922935.1 A. baumannii Ab804'
'GCF 001649815.1 A. baumannii LIM1820'
'GCF 001649595.1 A. baumannii LIM1819'
'GCF 000805515.1 A. baumannii T271'
'GCF 002249435.1 A. baumannii ABCRPUTH10'
'GCF 002249365.1 A. baumannii ABCRPUTH05'
'GCF 000417785.2 A. baumannii AB-HKU3-10'
'GCF 000417805.2 A. baumannii AB-HKU3-08'
'GCF 001573105.1 A. baumannii XH857'
'GCF 001895125.1 A. baumannii OCU Ac16a'
'GCF 000335635.1 A. baumannii OIFC047'
'GCF 002727055.1 A. baumannii I43'
'GCF 000307895.1 A. baumannii OIFC0162'
'GCF 000314635.1 A. baumannii WC-348'
'GCF 002144795.1 A. baumannii ARLG1929'
GCF 001674575.1 A. baumannii ABUH769'
GCF 001669415.1 A. baumannii ABUH759'
GCF 001666385.1 A. baumannii CCF53'
GCF 001673895.1 A. baumannii ABUH774'
GCF 001666425.1 A. baumannii CCF59'
GCF 001674135.1 A. baumannii ABUH778'
GCF 000513795.2 A. baumannii UH0207'
GCF 000809345.3 A. baumannii UH455 62'
GCF 000809445.3 A. baumannii UH455 38'
GCF 000808785.3 A. baumannii ABUH4837'
GCF 000811945.3 A. baumannii UH455 6'
GCF 000517505.1 A. baumannii UH3807'
GCF 000516235.1 A. baumannii UH6207'
GCF 000335675.1 A. baumannii Naval-78'
GCF 002951215.1 A. baumannii R14'
GCF 002951255.1 A. baumannii R8'
GCF 002950455.1 A. baumannii R21'
GCF 002951345.1 A. baumannii R6'
GCF 002950925.1 A. baumannii R3'
GCF 002950895.1 A. baumannii S6'
GCF 002014235.1 A. baumannii ABUH435'
GCF 000515815.1 A. baumannii UH19908'
GCF 002014435.1 A. baumannii ABUH438'
GCF 000808925.3 A. baumannii ABUH80286'
GCF 002014195.1 A. baumannii ABUH432'
GCF 001666195.1 A. baumannii CCF49'
GCF 001666665.1 A. baumannii CCF73'
GCF 002947845.1 A. baumannii AR 0063'
GCF 001414995.1 A. baumannii ABBL067h'
GCF 001415385.1 A. baumannii ABBL079'
GCF 001432625.1 A. baumannii ABBL023'
GCF 001415785.1 A. baumannii ABBL117'
GCF 001432925.1 A. baumannii ABBL030'
GCF 001414815.1 A. baumannii ABBL056'
GCF 002951075.1 A. baumannii S20'
GCF 002183025.1 A. baumannii ABUH634'
GCF 002143555.1 A. baumannii ARLG1806'
GCF 002148725.1 A. baumannii ARLG1899'
GCF 002183765.1 A. baumannii ABUH434'
GCF 002143775.1 A. baumannii ARLG1838'
GCF 002137045.1 A. baumannii PR364'
'GCF 000759395.1 A. baumannii MAR002'
'GCF 000966305.1 A. baumannii Ab5'
'GCF 001612025.1 A. baumannii AB967'
'GCF 002136895.1 A. baumannii PR356'
'GCF 002137775.1 A. baumannii PR343'
'GCF 002183675.1 A. baumannii ABUH397'
'GCF 002143725.1 A. baumannii ARLG1830'
GCF 002249255.1 A. baumannii ABCRPSTH09'
GCF 002249585.1 A. baumannii ABCRPSTH11'
GCF 002249305.1 A. baumannii ABCRPSTH10'
GCF 002249325.1 A. baumannii ABCRPSTH12'
GCF 002249385.1 A. baumannii ABCRPUTH07'
GCF 002249545.1 A. baumannii ABCRPSTH08'
GCF 002239885.1 A. baumannii SIPA14'
GCF 000611105.1 A. baumannii 16553 3'
GCF 000611165.1 A. baumannii 16553 10'
GCF 000611065.1 A. baumannii 16553 2'
GCF 000611045.1 A. baumannii 16553 6'
GCF 000611185.1 A. baumannii 16553 9'
GCF 000611545.1 A. baumannii 16553 8'
GCF 000611085.1 A. baumannii 16553 4'
GCF 000949065.2 A. baumannii UH592 583'
GCF 001666705.1 A. baumannii CCF74'
GCF 002017105.1 A. baumannii ABUH597'
GCF 001666325.1 A. baumannii CCF47'
GCF 002017335.1 A. baumannii ABUH651'
GCF 000949115.2 A. baumannii UH175 674'
GCF 002016775.1 A. baumannii ABUH654'
GCF 000811005.3 A. baumannii UH175 677'
GCF 002249265.1 A. baumannii ABCRPSTH06'
GCF 002249225.1 A. baumannii ABCRPSTH07'
GCF 002249425.1 A. baumannii ABCRPUTH08'
GCF 002239865.1 A. baumannii SIUA14'
GCF 002249655.1 A. baumannii ABCRPUTH06'
GCF 002249505.1 A. baumannii ABCRPUTH14'
GCF 002249335.1 A. baumannii ABCRPUTH04'
GCF 002249465.1 A. baumannii ABCRPUTH12'
GCF 900010325.1 A. baumannii BAL 242'
GCF 002249475.1 A. baumannii ABCRPUTH13'
GCF 000805115.1 A. baumannii 2011GDAB4'
GCF 000734775.1 A. baumannii TCM206'
GCF 001573125.1 A. baumannii XH856'
GCF 001864285.1 A. baumannii XH663'
GCF 001864385.1 A. baumannii XH669'
GCF 001864375.1 A. baumannii XH670'
GCF 002138305.1 A. baumannii PR398'
GCF 002145035.1 A. baumannii ARLG1885'
GCF 002137395.1 A. baumannii PR381'
GCF 002184605.1 A. baumannii ARLG-1912'
GCF 002145115.1 A. baumannii ARLG1900'
GCF 002183445.1 A. baumannii ABUH622'
GCF 002137895.1 A. baumannii PR347'
GCF 002183345.1 A. baumannii ABUH589'
GCF 000241725.1 A. baumannii AB5711'
GCF 002753915.1 A. baumannii AbPK1'
GCF 001414865.1 A. baumannii ABBL062'
GCF 001433675.1 A. baumannii ABBL040'
GCF 001612235.1 A. baumannii AB4052'
GCF 001612365.1 A. baumannii AB4932'
GCF 001612335.1 A. baumannii AB4878'
GCF 001612355.1 A. baumannii AB4957'
GCF 001612395.1 A. baumannii AB5001'
GCF 002017625.1 A. baumannii ABUH621'
GCF 001664565.1 A. baumannii CCF34'
GCF 002017555.1 A. baumannii ABUH576'
GCF 002014475.1 A. baumannii ABUH645'
GCF 001669035.1 A. baumannii ABUH730'
GCF 001669075.1 A. baumannii ABUH771'
GCF 002016745.1 A. baumannii ABUH669'
GCF 000811065.3 A. baumannii UH588 663'
GCF 000810985.3 A. baumannii UH588 656'
GCF 000368245.1 A. baumannii NIPH 1734'
GCF 000988155.1 A. baumannii CCBH5233'
GCF 001758085.1 A. baumannii LIM3695'
GCF 001500225.1 A. baumannii Ab03'
GCF 000278685.1 A. baumannii OIFC189'
GCF 002143935.1 A. baumannii ARLG1294'
GCF 000314655.1 A. baumannii Naval-113'
GCF 002761575.1 A. baumannii AYP-A2'
GCF 002416425.1 A. baumannii AC002-1-R4'
GCF 002416435.1 A. baumannii AC002'
GCF 002416395.1 A. baumannii AC002-1-R4-S1'
GCF 002119285.1 A. baumannii 428'
GCF 002119275.1 A. baumannii 80'
GCF 002119295.1 A. baumannii 314'
GCF 001276055.1 A. baumannii 10441 14'
GCF 001806345.1 A. baumannii KAB01'
GCF 001806385.1 A. baumannii KAB03'
GCF 002249605.1 A. baumannii ABCRPUTH11'
GCF 002249405.1 A. baumannii ABCRPUTH09'
GCF 002249525.1 A. baumannii ABCRPUTH15'
GCF 002239735.1 A. baumannii SIPA5'
GCF 002249185.1 A. baumannii ABCRPSTH04'
GCF 002249135.1 A. baumannii ABCRPSTH03'
GCF 002249245.1 A. baumannii ABCRPSTH05'
'GCF 001415065.1 A. baumannii ABBL070'
'GCF 001415085.1 A. baumannii ABBL071'
'GCF 000309155.1 A. baumannii OIFC111'
'GCF 000584455.1 A. baumannii 1293320'
'GCF 000581155.1 A. baumannii 1461963'
'GCF 002265555.1 A. baumannii DR1'
'GCF 002137645.1 A. baumannii PR333'
'GCF 002138155.1 A. baumannii PR389'
'GCF 000173395.1 A. baumannii AB900'
'GCF 002137215.1 A. baumannii PR373'
'GCF 002144835.1 A. baumannii ARLG1941'
'GCF 001649625.1 A. baumannii LIM552'
'GCF 001649615.1 A. baumannii LIM565'
'GCF 001649975.1 A. baumannii LIM1132'
'GCF 001693095.1 A. baumannii 3.5D'
'GCF 001997285.1 A. baumannii ATCC 17945'
'GCF 002411775.1 A. baumannii 151'
'GCF 000453125.1 A. baumannii TG22198'
'GCF 000580515.1 A. baumannii 118362'
'GCF 001433005.1 A. baumannii ABBL038'
'GCF 000302235.1 A. baumannii AB TG27339'
'GCF 000301895.1 A. baumannii AB 2007-16-27-01'
'GCF 000301295.1 A. baumannii AB 2007-16-25-01-7'
GCF 000746645.1 A. baumannii AB030'
GCF 002927915.1 A. baumannii HEU5'
GCF 002928135.1 A. baumannii MCR6056'
GCF 002928095.1 A. baumannii HEU55808'
GCF 001922685.1 A. baumannii 4113'
GCF 001922425.2 A. baumannii 11510'
GCF 001922755.1 A. baumannii 11606'
GCF 001922705.1 A. baumannii 11536'
GCF 001922635.1 A. baumannii 11502'
GCF 001922745.1 A. baumannii 11551'
GCF 001923005.1 A. baumannii 11598'
GCF 001922695.1 A. baumannii 11547'
GCF 001863035.1 A. baumannii XH802'
GCF 001864675.1 A. baumannii XH689'
GCF 001864125.1 A. baumannii XH644'
GCF 001864065.1 A. baumannii XH640'
GCF 001864115.1 A. baumannii XH646'
GCF 001617835.1 A. baumannii 2015ZJAB3'
GCF 001863965.1 A. baumannii XH707'
GCF 001862225.1 A. baumannii XH719'
GCF 001863815.1 A. baumannii XH649'
GCF 001862295.1 A. baumannii XH723'
GCF 001861735.1 A. baumannii XH799'
GCF 001862985.1 A. baumannii XH798'
'GCF 000805135.1 A. baumannii 2011TJAB1'
'GCF 000770805.1 A. baumannii TYTH-7'
'GCF 000722965.1 A. baumannii LY2'
'GCF 000722975.1 A. baumannii LY1'
'GCF 000787275.1 A. baumannii BJ4'
'GCF 000369245.1 A. baumannii NIPH 601'
'GCF 000835995.1 A. baumannii NBRC 110490'
'GCF 000775875.1 A. baumannii NBRC 110489'
[truncated: 728 more rows]

## Sheet: CLADE_HA
'GCF 000369505.1 A. sp. NIPH 298'
'GCF 000367985.1 A. sp. CIP A165'
'GCF 001932555.1 A. haemolyticus TJS01'
'GCF 002813065.1 A. haemolyticus XH900'
'GCF 000309035.1 A. haemolyticus TG19602'
'GCF 000369085.1 A. haemolyticus NIPH 261'
'GCF 000301715.1 A. haemolyticus TG21157'
'GCF 000156555.1 A. sp. ATCC 27244'
'GCF 000164055.1 A. haemolyticus ATCC 19194'
'GCF 000430205.1 A. haemolyticus MTCC 9819'
'GCF 000302315.1 A. haemolyticus TG19599'
'GCF 000369065.1 A. haemolyticus CIP 64.3'
'GCF 000830135.1 A. haemolyticus NBRC 109758'
'GCF 001584655.1 A. venetianus LUH13518'
'GCF 000308235.1 A. venetianus VE-C3'
'GCF 001584645.1 A. venetianus LUH5627'
'GCF 000475335.1 A. sp. COS3'
'GCF 001575095.1 A. haemolyticus JKSF06'
'GCF 001577485.1 A. venetianus JKSF02'
'GCF 000241225.1 A. sp. NBRC 100985'
'GCF 001584675.1 A. venetianus LUH8758'
'GCF 001584665.1 A. venetianus LUH7437'
'GCF 000368585.1 A. venetianus CIP 110063'
'GCF 001484985.1 A. venetianus GTC 14626'
'GCF 000271425.1 A. venetianus RAG-1'
'GCF 000430225.1 A. junii MTCC 11364'
'GCF 000830115.1 A. junii KCTC 12416'
'GCF 000368665.1 A. junii CIP 107470'
'GCF 000162075.1 A. junii SH205'
'GCF 000368745.1 A. junii NIPH 182'
'GCF 002761875.1 A. junii lzh-X15'
'GCF 000813495.1 A. junii L20'
'GCF 000775815.1 A. junii NBRC 110497'
'GCF 002165245.1 A. junii WCHAJ59'
'GCF 001941805.1 A. junii 65'
'GCF 000302355.1 A. junii TG19608'
'GCF 000368765.1 A. junii CIP 64.5'
'GCF 000831735.1 A. junii NBRC 109759'
'GCF 000368985.1 A. beijerinckii ANC 3835'
'GCF 000931715.1 A. beijerinckii GTC 14628'
'GCF 000369005.1 A. beijerinckii CIP 110307'
'GCF 000368005.1 A. parvus NIPH 1103'
'GCF 000368305.1 A. sp. CIP 102129'
'GCF 000368425.1 A. sp. CIP 102637'
'GCF 000368025.1 A. parvus CIP 108168'
'GCF 001485085.1 A. parvus GTC 3704'
'GCF 000248155.1 A. parvus DSM 16617'
'GCF 000368325.1 A. sp. CIP 102529'
'GCF 000369865.1 A. sp. CIP 102143'
'GCF 000368285.1 A. sp. CIP 102159'
'GCF 000368365.1 A. sp. CIP 102082'
'GCF 000759995.1 A. tjernbergiae DSM 14971'
'GCF 000488175.1 A. tjernbergiae CIP 107465'
'GCF 000374425.1 A. tjernbergiae DSM 14971'
'GCF 000369425.1 A. sp. NIPH 284'
'GCF 002165255.1 A. sp. WCHA45'
'GCF 002165335.1 A. sp. WCHA29'
'GCF 002165385.1 A. sp. WCHA39'
'GCF 001005525.1 A. sp. AG1'
'GCF 000962795.1 A. parvus CM11'
'GCF 000369565.1 A. sp. ANC 3862'
'GCF 000367965.1 A. sp. NIPH 236'
'GCF 000805455.1 A. sp. A47'
'GCF 000788125.1 A. sp. neg1'
'GCF 001729365.1 A. sp. YK3'
'GCF 000368345.1 A. sp. NIPH 758'
'GCF 001605865.1 A. sp. NRRL B-65365'
'GCF 000369705.1 A. sp. NIPH 2168'
'GCF 000369785.1 A. sp. NIPH 3623'
'GCF 000314615.1 A. sp. WC-323'
'GCF 000369605.1 A. sp. NIPH 1847'
'GCF 000580915.1 A. baumannii 1437282'
'GCF 000580655.1 A. baumannii 146457'
'GCF 000588715.1 A. sp. 1000160'
'GCF 000413935.1 A. sp. NIPH 2036'
'GCF 000369765.1 A. sp. NIPH 1859'
'GCF 000369645.1 A. sp. CIP 64.2'
'GCF 000876115.1 A. sp. NBRC 110496'
'GCF 002443275.1 A. genomosp. NR1165'
'GCF 001753605.1 A. proteolyticus ANC 3849'
'GCF 002835245.1 A. proteolyticus 2P01AA'
'GCF 000367945.1 A. sp. NIPH 809'
'GCF 001682515.1 A. gyllenbergii FMP01'
'GCF 000488195.1 A. gyllenbergii NIPH 230'
'GCF 000931695.1 A. gyllenbergii GTC 14627'
'GCF 000413855.1 A. gyllenbergii CIP 110306'
'GCF 000414075.1 A. gyllenbergii MTCC 11365'
'GCF 000369485.1 A. sp. ANC 4105'
'GCF 000369545.1 A. sp. NIPH 1867'
'GCF 000369805.1 A. sp. NIPH 2100'
'GCF 000369405.1 A. sp. ANC 3929'
'GCF 000400715.1 A. sp. CIP 110321'
'GCF 000368445.1 A. sp. CIP 56.2'
'GCF 000369845.1 A. sp. ANC 3880'
'GCF 000764915.1 A. sp. MN12'
'GCF 000302415.1 A. sp. TG19627'
'GCF 000369525.1 A. sp. CIP 70.18'

[truncated: 5 more sheets: CLADE_BA, CLADE_LW, CLADE_BR, CLADE_QI, OUTGR_TAXA]
