# Supplementary material for: Evolutionarily stable gene clusters shed light on the common grounds of pathogenicity in the Acinetobacter calcoaceticus-baumannii complex
Source: PLoS Genet. 2022 Jun 2;18(6):e1010020. doi: 10.1371/journal.pgen.1010020 (PMC9162365; doi:10.1371/journal.pgen.1010020)
Supplement: S5 Table — Sheet 1 shows the significantly enriched GO terms (padjusted < 0.001) for proteins in those HOGs at a node where an ortholog was detected in at least 50% of the subsumed taxa. If genes of the same HOG are the source for multiple enriched terms, only the most specific term (highest depth) was kept for the final results. The raw results of the GO term enrichment analysis are presented in Sheet 2. The results of the GO term enrichment analyses considering all HOGs at a node are provided in Sheet 3. Detailed explanations of the column headers are placed in the sheet ‘ColumnLegends’. The test results displayed in Sheet 3 were extracted to generate input tables for REVIGO (sheets 4–8). The resulting treemaps are shown in S11 Fig. (XLSX) [file pgen.1010020.s020.xlsx]

## Sheet: 1_Results-Final-GO-Enrich (50%)
NODE	GO	NS	name	ratio_in_study	ratio_in_pop	p_uncorrected	depth	study_count	p_fdr_bh	study_items	study_items_associated_hogs	node_assigned	taxa_under_gain_node	mean_presence_in_baumannii	mean_presence_in_acb	mean_presence_in_others	ACB_retent_diff	Column1	Column2	Column3	Column4	Column5	Column6	Column7	Column8	Column9	Column10	Column11	Column12	Column13	Column14	Column15	Column16	Column17	Column18	Column19	Column20	Column21	Column22	Column23	Column24	Column25	Column26	Column27	Column28	Column29	Column30	Column31	Column32
ACB+BR	GO:0018189	BP	pyrroloquinoline quinone biosynthetic process	192/22423	192/382486	0	9	192	0	WP_000134708.1, WP_000134711.1, WP_000134715.1, WP_000134716.1, WP_000134717.1, WP_000134718.1, WP_000134722.1, WP_000134723.1, WP_000134724.1, WP_000195110.1, WP_000195113.1, WP_000195114.1, WP_000548467.1, WP_000548468.1, WP_000548470.1, WP_000548471.1, WP_000548475.1, WP_000548477.1, WP_000548479.1, WP_000548481.1, WP_000548482.1, WP_000548488.1, WP_000548489.1, WP_001031357.1, WP_001031358.1,…	HOG2302.fa,HOG3406.fa,HOG1615.fa,HOG1403.fa	NODE_1	230	53.75	91.75	24	0.816346
ACB+BR	GO:0006351	BP	transcription, DNA-templated	1564/22423	11427/382486	0	9	1564	0	WP_000028740.1, WP_000037056.1, WP_000037057.1, WP_000037059.1, WP_000037060.1, WP_000037157.1, WP_000037159.1, WP_000037162.1, WP_000037165.1, WP_000037166.1, WP_000037170.1, WP_000037173.1, WP_000043920.1, WP_000043924.1, WP_000043926.1, WP_000043929.1, WP_000043984.1, WP_000043985.1, WP_000043987.1, WP_000043988.1, WP_000044599.1, WP_000044601.1, WP_000044602.1, WP_000044603.1, WP_000044605.1,…	HOG1099.fa,HOG2832.fa,HOG513.fa,HOG1104.fa,HOG1078.fa,HOG333.fa,HOG335.fa,HOG1101.fa,HOG1098.fa,HOG1091.fa,HOG2131.fa,HOG1933.fa,HOG1092.fa,HOG1107.fa,HOG662.fa,HOG512.fa,HOG2434.fa,HOG1144.fa,HOG1478.fa	NODE_1	230	51.4211	88.5789	69.8947	0.456754
ACB+BR	GO:0010124	BP	phenylacetate catabolic process	233/22423	326/382486	0	8	233	0	WP_000077460.1, WP_000077461.1, WP_000077464.1, WP_000077467.1, WP_000377855.1, WP_000377856.1, WP_000377864.1, WP_000377865.1, WP_000431123.1, WP_000431126.1, WP_000431128.1, WP_000431131.1, WP_001016788.1, WP_001016790.1, WP_001016792.1, WP_001016793.1, WP_001016797.1, WP_001016798.1, WP_001016799.1, WP_002114317.1, WP_002114492.1, WP_002114543.1, WP_004279191.1, WP_004646055.1, WP_004646059.1,…	HOG2096.fa,HOG3354.fa,HOG2016.fa,HOG859.fa	NODE_1	230	49.25	84.25	64.5	0.448467
ACB+BR	GO:0006865	BP	amino acid transport	571/22423	2293/382486	0	8	571	0	WP_000058352.1, WP_000058354.1, WP_000058355.1, WP_000081464.1, WP_000081465.1, WP_000081466.1, WP_000081467.1, WP_000081468.1, WP_000125201.1, WP_000125203.1, WP_000125205.1, WP_000125206.1, WP_000125210.1, WP_000125211.1, WP_000125214.1, WP_000178994.1, WP_000178995.1, WP_000178996.1, WP_000178999.1, WP_000179000.1, WP_000205430.1, WP_000205431.1, WP_000205433.1, WP_000205434.1, WP_000205436.1,…	HOG351.fa,HOG1555.fa,HOG358.fa,HOG1004.fa,HOG355.fa,HOG3476.fa,HOG362.fa,HOG361.fa	NODE_1	230	53.125	90.375	68.75	0.484186
ACB+BR	GO:0019614	BP	catechol-containing compound catabolic process	112/22423	121/382486	0	6	112	0	WP_001081617.1, WP_001081618.1, WP_001081619.1, WP_001081620.1, WP_002113693.1, WP_004647038.1, WP_004649107.1, WP_004651090.1, WP_004651110.1, WP_004654830.1, WP_004662756.1, WP_004693187.1, WP_004701429.1, WP_004708601.1, WP_004719897.1, WP_004731099.1, WP_004752225.1, WP_004771120.1, WP_004785638.1, WP_004792080.1, WP_004805430.1, WP_004809441.1, WP_004821873.1, WP_004865958.1, WP_004879658.1,…	HOG3524.fa	NODE_1	230	53	91	109	0.205445
ACB+BR	GO:0015810	BP	aspartate transmembrane transport	96/22423	96/382486	0	10	96	0	WP_000787677.1, WP_000787678.1, WP_000810595.1, WP_000810596.1, WP_000810597.1, WP_000810598.1, WP_000810600.1, WP_000810605.1, WP_002049955.1, WP_002053256.1, WP_002114420.1, WP_002114864.1, WP_003651300.1, WP_003654734.1, WP_004648305.1, WP_004649161.1, WP_004651445.1, WP_004668999.1, WP_004691639.1, WP_004698899.1, WP_004702190.1, WP_004724381.1, WP_004750216.1, WP_004752332.1, WP_004792892.1,…	HOG2851.fa,HOG2796.fa	NODE_1	230	53	91	35	0.730268
ACB+BR	GO:0070084	BP	protein initiator methionine removal	118/22423	202/382486	0	7	118	0	WP_001202772.1, WP_001202774.1, WP_001202776.1, WP_001202777.1, WP_001202778.1, WP_001202781.1, WP_001202782.1, WP_001202783.1, WP_001202785.1, WP_002050620.1, WP_002121088.1, WP_003652125.1, WP_004278735.1, WP_004645281.1, WP_004648884.1, WP_004653785.1, WP_004662335.1, WP_004671354.1, WP_004677780.1, WP_004680922.1, WP_004696545.1, WP_004701262.1, WP_004719639.1, WP_004752094.1, WP_004759904.1,…	HOG3874.fa	NODE_1	230	53	91	137	0.00686342
ACB+BR	GO:0017001	BP	antibiotic catabolic process	81/22423	93/382486	0	5	81	0	WP_001159760.1, WP_001211198.1, WP_001211205.1, WP_001211212.1, WP_001211218.1, WP_001211219.1, WP_001211220.1, WP_001211227.1, WP_001211233.1, WP_001211237.1, WP_001211238.1, WP_002118772.1, WP_004650432.1, WP_004656962.1, WP_004659736.1, WP_004673603.1, WP_004700205.1, WP_004723463.1, WP_004783170.1, WP_004790939.1, WP_004803441.1, WP_004823669.1, WP_004878176.1, WP_004923134.1, WP_004983048.1,…	HOG4436.fa	NODE_1	230	53	91	80	0.411119
ACB+BR	GO:0006629	BP	lipid metabolic process	241/22423	959/382486	0	3	241	0	WP_000032710.1, WP_000488509.1, WP_000488510.1, WP_000488511.1, WP_000488513.1, WP_000488517.1, WP_000488518.1, WP_000488520.1, WP_000488521.1, WP_000488525.1, WP_000498738.1, WP_002119000.1, WP_002119655.1, WP_002119679.1, WP_004648091.1, WP_004648095.1, WP_004651946.1, WP_004653543.1, WP_004653548.1, WP_004662729.1, WP_004662738.1, WP_004669126.1, WP_004671808.1, WP_004671815.1, WP_004677371.1,…	HOG2769.fa,HOG4179.fa,HOG2193.fa,HOG4301.fa,HOG4238.fa	NODE_1	230	39.6	75.6	84.4	0.214322
ACB+BR	GO:0030632	BP	D-alanine biosynthetic process	115/22423	227/382486	0	12	115	0	WP_001137859.1, WP_001137862.1, WP_001137864.1, WP_001137867.1, WP_001137868.1, WP_001137871.1, WP_001137876.1, WP_001137877.1, WP_001137878.1, WP_001137881.1, WP_002123309.1, WP_004279234.1, WP_004646104.1, WP_004648005.1, WP_004656616.1, WP_004665267.1, WP_004668014.1, WP_004694943.1, WP_004705998.1, WP_004713814.1, WP_004723668.1, WP_004730613.1, WP_004751879.1, WP_004795374.1, WP_004801889.1,…	HOG3692.fa	NODE_1	230	53	89	115	0.141386
ACB+BR	GO:0015813	BP	L-glutamate transmembrane transport	96/22423	200/382486	0	11	96	0	WP_000787677.1, WP_000787678.1, WP_000810595.1, WP_000810596.1, WP_000810597.1, WP_000810598.1, WP_000810600.1, WP_000810605.1, WP_002049955.1, WP_002053256.1, WP_002114420.1, WP_002114864.1, WP_003651300.1, WP_003654734.1, WP_004648305.1, WP_004649161.1, WP_004651445.1, WP_004668999.1, WP_004691639.1, WP_004698899.1, WP_004702190.1, WP_004724381.1, WP_004750216.1, WP_004752332.1, WP_004792892.1,…	HOG2851.fa,HOG2796.fa	NODE_1	230	53	91	35	0.730268
ACB+BR	GO:0008610	BP	lipid biosynthetic process	87/22423	203/382486	0	4	87	0	WP_000598001.1, WP_000598004.1, WP_002049152.1, WP_002055603.1, WP_002119712.1, WP_004648094.1, WP_004653544.1, WP_004662732.1, WP_004671810.1, WP_004677376.1, WP_004700745.1, WP_004700749.1, WP_004749563.1, WP_004758028.1, WP_004760109.1, WP_004791366.1, WP_004799086.1, WP_004806947.1, WP_004819745.1, WP_004880333.1, WP_004886395.1, WP_004886399.1, WP_004898270.1, WP_004914971.1, WP_004924989.1,…	HOG4315.fa,HOG4278.fa	NODE_1	230	18.5	52	73.5	0.0378632
ACB+BR	GO:0009102	BP	biotin biosynthetic process	114/22423	475/382486	0	8	114	0	WP_000055843.1, WP_000055868.1, WP_000055871.1, WP_000055872.1, WP_000055875.1, WP_000055877.1, WP_000055878.1, WP_000055880.1, WP_000055881.1, WP_000055882.1, WP_000055884.1, WP_000055887.1, WP_002050352.1, WP_002067854.1, WP_002120389.1, WP_004651000.1, WP_004655309.1, WP_004663586.1, WP_004669963.1, WP_004676455.1, WP_004682887.1, WP_004695309.1, WP_004703406.1, WP_004724022.1, WP_004750796.1,…	HOG806.fa	NODE_1	230	55	93	134	0.0496454
ACB+BR	GO:0006270	BP	DNA replication initiation	77/22423	226/382486	0	7	77	0	WP_000534216.1, WP_000798284.1, WP_000818856.1, WP_000818857.1, WP_000845851.1, WP_000845976.1, WP_001205341.1, WP_001205343.1, WP_001208776.1, WP_001208778.1, WP_001208779.1, WP_002011663.1, WP_002035141.1, WP_002046604.1, WP_004282038.1, WP_004282117.1, WP_004282204.1, WP_004282229.1, WP_004647575.1, WP_004650138.1, WP_004650320.1, WP_004676030.1, WP_004676255.1, WP_004698334.1, WP_004726799.1,…	HOG2932.fa	NODE_1	230	34	45	76	-0.0551361
ACB+BR	GO:0006144	BP	purine nucleobase metabolic process	97/22423	357/382486	0	7	97	0	WP_000167346.1, WP_000167347.1, WP_000167348.1, WP_002116616.1, WP_004638351.1, WP_004645541.1, WP_004651443.1, WP_004652071.1, WP_004662846.1, WP_004663290.1, WP_004670413.1, WP_004696732.1, WP_004700731.1, WP_004707998.1, WP_004731554.1, WP_004784162.1, WP_004791348.1, WP_004801379.1, WP_004878394.1, WP_004886382.1, WP_004892601.1, WP_004894061.1, WP_004898327.1, WP_004913226.1, WP_004926169.1,…	HOG4259.fa	NODE_1	230	19	57	106	-0.13887
ACB+BR	GO:0007155	BP	cell adhesion	103/22423	407/382486	0	2	103	0	WP_000738467.1, WP_000738468.1, WP_000738470.1, WP_000738472.1, WP_000738473.1, WP_000738477.1, WP_000738483.1, WP_000821732.1, WP_000821735.1, WP_000821738.1, WP_000821739.1, WP_000821740.1, WP_000821745.1, WP_000821748.1, WP_002049906.1, WP_002064806.1, WP_002113594.1, WP_002133498.1, WP_003651368.1, WP_003651775.1, WP_004653085.1, WP_004661797.1, WP_004701636.1, WP_004792381.1, WP_004792821.1,…	HOG2680.fa	NODE_1	230	54	92	57	0.584992
ACB+BR	GO:0006631	BP	fatty acid metabolic process	73/22423	247/382486	0	7	73	0	WP_000130559.1, WP_000130568.1, WP_000130569.1, WP_000130572.1, WP_000130573.1, WP_000130574.1, WP_000130581.1, WP_000130583.1, WP_002114573.1, WP_004279189.1, WP_004646063.1, WP_004653339.1, WP_004702412.1, WP_004717755.1, WP_004730681.1, WP_004793389.1, WP_004807351.1, WP_004817282.1, WP_004887782.1, WP_004904943.1, WP_005070000.1, WP_005095911.1, WP_005104868.1, WP_005107750.1, WP_005152704.1,…	HOG1389.fa	NODE_1	230	49	85	51	0.552276
ACB+BR	GO:0046677	BP	response to antibiotic	81/22423	395/382486	0	3	81	0	WP_001159760.1, WP_001211198.1, WP_001211205.1, WP_001211212.1, WP_001211218.1, WP_001211219.1, WP_001211220.1, WP_001211227.1, WP_001211233.1, WP_001211237.1, WP_001211238.1, WP_002118772.1, WP_004650432.1, WP_004656962.1, WP_004659736.1, WP_004673603.1, WP_004700205.1, WP_004723463.1, WP_004783170.1, WP_004790939.1, WP_004803441.1, WP_004823669.1, WP_004878176.1, WP_004923134.1, WP_004983048.1,…	HOG4436.fa	NODE_1	230	53	91	80	0.411119
ACB+BR	GO:0019619	BP	3,4-dihydroxybenzoate catabolic process	72/22423	406/382486	0	8	72	0	WP_000390385.1, WP_000390391.1, WP_000390392.1, WP_000390394.1, WP_000390395.1, WP_000390396.1, WP_000390397.1, WP_002114392.1, WP_004646064.1, WP_004702410.1, WP_004709481.1, WP_004717753.1, WP_004730679.1, WP_004783365.1, WP_004793387.1, WP_004807348.1, WP_004817280.1, WP_004887781.1, WP_004904945.1, WP_005069998.1, WP_005095912.1, WP_005104867.1, WP_005107749.1, WP_005152719.1, WP_005172452.1,…	HOG1381.fa	NODE_1	230	50	86	55	0.53466
ACB+BR	GO:0071705	BP	nitrogen compound transport	62/22423	346/382486	0	4	62	0	WP_000569982.1, WP_000569983.1, WP_000569984.1, WP_000569987.1, WP_000569990.1, WP_000569991.1, WP_000569994.1, WP_000569995.1, WP_000569996.1, WP_000569997.1, WP_000937460.1, WP_000937462.1, WP_001104463.1, WP_001104464.1, WP_001104465.1, WP_001104469.1, WP_001104472.1, WP_001104473.1, WP_001104474.1, WP_001104475.1, WP_002049239.1, WP_002054848.1, WP_002118190.1, WP_004691821.1, WP_004700489.1,…	HOG271.fa	NODE_1	230	55	93	39	0.723404
ACB+BR	GO:0019545	BP	arginine catabolic process to succinate	63/22423	361/382486	0	11	63	0	WP_000973732.1, WP_000973733.1, WP_002052326.1, WP_002116871.1, WP_004648113.1, WP_004654804.1, WP_004660982.1, WP_004670273.1, WP_004694759.1, WP_004705286.1, WP_004754719.1, WP_004789727.1, WP_004805485.1, WP_004879608.1, WP_004898845.1, WP_004913833.1, WP_004981426.1, WP_005019207.1, WP_005027153.1, WP_005038390.1, WP_005067185.1, WP_005081663.1, WP_005151523.1, WP_005161461.1, WP_005190450.1,…	HOG3238.fa	NODE_1	230	54	92	72	0.478609
ACB+BR	GO:0000160	BP	phosphorelay signal transduction system	153/22423	1357/382486	0	6	153	0	WP_000526530.1, WP_000526534.1, WP_000625253.1, WP_000625743.1, WP_000625744.1, WP_000625746.1, WP_000625748.1, WP_000625750.1, WP_000625751.1, WP_000625753.1, WP_000625755.1, WP_000625756.1, WP_000625758.1, WP_000625759.1, WP_002119620.1, WP_003652559.1, WP_004281627.1, WP_004639513.1, WP_004640535.1, WP_004648099.1, WP_004652291.1, WP_004653540.1, WP_004662722.1, WP_004664568.1, WP_004671802.1,…	HOG2131.fa,HOG2434.fa	NODE_1	230	37	72	82	0.192633
ACB+BR	GO:0006855	BP	drug transmembrane transport	53/22423	363/382486	0	5	53	0	WP_001027056.1, WP_001027059.1, WP_001027060.1, WP_001027061.1, WP_001027064.1, WP_001027067.1, WP_001027069.1, WP_002118118.1, WP_004654895.1, WP_004700480.1, WP_004791178.1, WP_004805372.1, WP_004880968.1, WP_004886189.1, WP_005053445.1, WP_005058526.1, WP_005150848.1, WP_005190623.1, WP_005205233.1, WP_005211215.1, WP_005217793.1, WP_005239020.1, WP_005258698.1, WP_005287472.1, WP_005292486.1,…	HOG3399.fa	NODE_1	230	53	90	33	0.733699
ACB+BR	GO:0015031	BP	protein transport	116/22423	1177/382486	0	7	116	0	WP_000525664.1, WP_000525666.1, WP_000525670.1, WP_000525673.1, WP_000525676.1, WP_000749966.1, WP_000749968.1, WP_000749975.1, WP_001983904.1, WP_002009183.1, WP_002011828.1, WP_002061803.1, WP_002117897.1, WP_002117898.1, WP_003651504.1, WP_004279208.1, WP_004279210.1, WP_004646083.1, WP_004655301.1, WP_004655303.1, WP_004669972.1, WP_004669979.1, WP_004695313.1, WP_004695317.1, WP_004701952.1,…	HOG2251.fa,HOG1836.fa	NODE_1	230	54	92	70	0.492793
ACB+BR	GO:0016042	BP	lipid catabolic process	70/22423	605/382486	0	4	70	1e-06	WP_000129257.1, WP_000129258.1, WP_000129260.1, WP_000129262.1, WP_000129263.1, WP_003655235.1, WP_004640699.1, WP_004652403.1, WP_004664736.1, WP_004669489.1, WP_004705722.1, WP_004739882.1, WP_004745961.1, WP_004753629.1, WP_004802843.1, WP_004877226.1, WP_004885324.1, WP_004903490.1, WP_004908836.1, WP_004929622.1, WP_004963974.1, WP_004992440.1, WP_004995000.1, WP_005024827.1, WP_005031216.1,…	HOG1370.fa	NODE_1	230	54	91	68	0.496225
ACB+BR	GO:0006355	BP	regulation of transcription, DNA-templated	460/22423	6219/382486	1e-06	9	460	3e-06	WP_000037056.1, WP_000037057.1, WP_000037059.1, WP_000037060.1, WP_000037157.1, WP_000037159.1, WP_000037162.1, WP_000037165.1, WP_000037166.1, WP_000037170.1, WP_000037173.1, WP_000043920.1, WP_000043924.1, WP_000043926.1, WP_000043929.1, WP_000043984.1, WP_000043985.1, WP_000043987.1, WP_000043988.1, WP_000044599.1, WP_000044601.1, WP_000044602.1, WP_000044603.1, WP_000044605.1, WP_000526530.1,…	HOG662.fa,HOG512.fa,HOG2434.fa,HOG513.fa,HOG2131.fa	NODE_1	230	47.6	84.2	75	0.373461
ACB+BR	GO:0015891	BP	siderophore transport	73/22423	837/382486	0.000872	6	73	0.002604	WP_000052885.1, WP_000052887.1, WP_001984473.1, WP_002072256.1, WP_002163141.1, WP_004647424.1, WP_004657814.1, WP_004659012.1, WP_004692431.1, WP_004726528.1, WP_004729538.1, WP_004757132.1, WP_004781982.1, WP_004797349.1, WP_004804218.1, WP_004813207.1, WP_004818899.1, WP_004855046.1, WP_004883343.1, WP_004890163.1, WP_004992869.1, WP_005002398.1, WP_005007353.1, WP_005023353.1, WP_005033743.1,…	HOG633.fa	NODE_1	230	27	45	81	-0.0905971
ACB+BR	GO:0019439	BP	aromatic compound catabolic process	49/22423	537/382486	0.002322	4	49	0.005186	WP_000076809.1, WP_000076811.1, WP_000076812.1, WP_000076813.1, WP_000076814.1, WP_000076815.1, WP_000076817.1, WP_002113729.1, WP_003651713.1, WP_004651112.1, WP_004655115.1, WP_004701688.1, WP_004721618.1, WP_004792456.1, WP_004805221.1, WP_004928948.1, WP_004928952.1, WP_005019796.1, WP_005026433.1, WP_005107634.1, WP_005124059.1, WP_005150914.1, WP_005190880.1, WP_005205381.1, WP_005211012.1,…	HOG854.fa,HOG962.fa	NODE_1	230	51	89	40	0.673301
ACB+BR	GO:0006527	BP	arginine catabolic process	2/22423	2/382486	0.003437	10	2	0.006991	WP_000973732.1, WP_002052326.1	HOG3238.fa	NODE_1	230	54	92	72	0.478609
ACB+LW	GO:0006351	BP	transcription, DNA-templated	1645/18936	13544/423151	0	9	1645	0	WP_000089862.1, WP_000089865.1, WP_000089866.1, WP_000089868.1, WP_000089870.1, WP_000089873.1, WP_000089875.1, WP_000089880.1, WP_000089881.1, WP_000119777.1, WP_000119778.1, WP_000119779.1, WP_000119782.1, WP_000119784.1, WP_000119785.1, WP_000119787.1, WP_000119788.1, WP_000119790.1, WP_000119792.1, WP_000122215.1, WP_000144719.1, WP_000144721.1, WP_000144729.1, WP_000144730.1, WP_000144732.1,…	HOG1130.fa,HOG1111.fa,HOG511.fa,HOG493.fa,HOG1141.fa,HOG1131.fa,HOG1811.fa,HOG1143.fa,HOG1142.fa,HOG1105.fa,HOG1109.fa,HOG336.fa,HOG3338.fa,HOG1120.fa,HOG1929.fa,HOG325.fa,HOG528.fa,HOG1137.fa,HOG1140.fa,HOG331.fa,HOG1126.fa	NODE_8	223	52.5238	87.0952	58.8571	0.519081
ACB+LW	GO:0009072	BP	aromatic amino acid family metabolic process	239/18936	265/423151	0	7	239	0	WP_000353163.1, WP_000353164.1, WP_000435854.1, WP_000435855.1, WP_000435856.1, WP_000435857.1, WP_000435858.1, WP_000435859.1, WP_000435861.1, WP_000435870.1, WP_000435872.1, WP_000781233.1, WP_000781235.1, WP_000781237.1, WP_000781238.1, WP_000781240.1, WP_000781243.1, WP_000781245.1, WP_002053862.1, WP_002053927.1, WP_002119157.1, WP_004651550.1, WP_004651555.1, WP_004651556.1, WP_004653216.1,…	HOG775.fa,HOG1955.fa,HOG2102.fa	NODE_8	223	53	90.6667	84.3333	0.376802
ACB+LW	GO:0019290	BP	siderophore biosynthetic process	170/18936	203/423151	0	8	170	0	WP_000531120.1, WP_000531121.1, WP_000531127.1, WP_000531130.1, WP_000531132.1, WP_000531135.1, WP_000531136.1, WP_000993036.1, WP_000993037.1, WP_000993039.1, WP_000993041.1, WP_000993042.1, WP_000993045.1, WP_000993051.1, WP_000993053.1, WP_000993059.1, WP_001156880.1, WP_001156881.1, WP_001156882.1, WP_001156885.1, WP_001156887.1, WP_001156889.1, WP_001156890.1, WP_001156891.1, WP_001156892.1,…	HOG2259.fa,HOG3276.fa,HOG3735.fa	NODE_8	223	52.6667	67.6667	59	0.309159
ACB+LW	GO:0019557	BP	histidine catabolic process to glutamate and formate	188/18936	260/423151	0	10	188	0	WP_000210410.1, WP_000214181.1, WP_000214183.1, WP_000214184.1, WP_000421597.1, WP_000421598.1, WP_000421600.1, WP_000737782.1, WP_000737783.1, WP_000737786.1, WP_000737787.1, WP_000737790.1, WP_000737791.1, WP_000737794.1, WP_000737795.1, WP_000737798.1, WP_000737800.1, WP_000737802.1, WP_002054061.1, WP_002119235.1, WP_002123846.1, WP_003654215.1, WP_004640122.1, WP_004651117.1, WP_004651118.1,…	HOG2679.fa,HOG1726.fa,HOG2079.fa	NODE_8	223	52.6667	90.6667	58.6667	0.558835
ACB+LW	GO:0019556	BP	histidine catabolic process to glutamate and formamide	188/18936	261/423151	0	10	188	0	WP_000210410.1, WP_000214181.1, WP_000214183.1, WP_000214184.1, WP_000421597.1, WP_000421598.1, WP_000421600.1, WP_000737782.1, WP_000737783.1, WP_000737786.1, WP_000737787.1, WP_000737790.1, WP_000737791.1, WP_000737794.1, WP_000737795.1, WP_000737798.1, WP_000737800.1, WP_000737802.1, WP_002054061.1, WP_002119235.1, WP_002123846.1, WP_003654215.1, WP_004640122.1, WP_004651117.1, WP_004651118.1,…	HOG2679.fa,HOG1726.fa,HOG2079.fa	NODE_8	223	52.6667	90.6667	58.6667	0.558835
ACB+LW	GO:0016042	BP	lipid catabolic process	250/18936	855/423151	0	4	250	0	WP_000632985.1, WP_000632986.1, WP_000632988.1, WP_000632993.1, WP_000632994.1, WP_000632995.1, WP_000632999.1, WP_000633003.1, WP_000633004.1, WP_000782580.1, WP_000782584.1, WP_000782585.1, WP_000782587.1, WP_000782588.1, WP_000782590.1, WP_000782592.1, WP_000782594.1, WP_001081729.1, WP_001081735.1, WP_001081737.1, WP_001081738.1, WP_001081742.1, WP_001081745.1, WP_001081748.1, WP_001081757.1,…	HOG2449.fa,HOG2425.fa,HOG3525.fa	NODE_8	223	50	86	62	0.485015
ACB+LW	GO:0006574	BP	valine catabolic process	92/18936	92/423151	0	9	92	0	WP_001017291.1, WP_001017294.1, WP_001017296.1, WP_001017299.1, WP_001017301.1, WP_001017303.1, WP_001017304.1, WP_001017308.1, WP_002050555.1, WP_002059313.1, WP_002118054.1, WP_003655640.1, WP_004280285.1, WP_004646942.1, WP_004649325.1, WP_004668020.1, WP_004693988.1, WP_004705990.1, WP_004720378.1, WP_004795365.1, WP_004801898.1, WP_004821583.1, WP_004858447.1, WP_004882062.1, WP_004925057.1,…	HOG3359.fa	NODE_8	223	51	89	82	0.375429
ACB+LW	GO:0030153	BP	bacteriocin immunity	64/18936	64/423151	0	4	64	0	WP_002119662.1, WP_004278641.1, WP_004650680.1, WP_004656246.1, WP_004692733.1, WP_004700782.1, WP_004718433.1, WP_004729270.1, WP_004781625.1, WP_004791402.1, WP_004802283.1, WP_004813613.1, WP_004818543.1, WP_004876449.1, WP_004890615.1, WP_004958586.1, WP_004975829.1, WP_004978718.1, WP_004991711.1, WP_004994293.1, WP_005001151.1, WP_005035310.1, WP_005105414.1, WP_005181729.1, WP_005200522.1,…	HOG6073.fa	NODE_8	223	0	28	84	-0.294669
ACB+LW	GO:0031388	BP	organic acid phosphorylation	54/18936	100/423151	0	6	54	0	WP_000869484.1, WP_000869489.1, WP_000869490.1, WP_000869492.1, WP_000869504.1, WP_000869506.1, WP_000869511.1, WP_002118832.1, WP_004654569.1, WP_004699777.1, WP_004790552.1, WP_004805696.1, WP_004885656.1, WP_005034470.1, WP_005067688.1, WP_005128090.1, WP_005151819.1, WP_005189967.1, WP_005204877.1, WP_005211496.1, WP_005229484.1, WP_005242670.1, WP_005256787.1, WP_005284618.1, WP_005292839.1,…	HOG2988.fa	NODE_8	223	54	92	21	0.840311
ACB+LW	GO:0006835	BP	dicarboxylic acid transport	52/18936	97/423151	0	8	52	0	WP_001085433.1, WP_001085434.1, WP_001085436.1, WP_002049312.1, WP_002118145.1, WP_003650695.1, WP_004278990.1, WP_004696118.1, WP_004700526.1, WP_004721869.1, WP_004731608.1, WP_004784235.1, WP_004791227.1, WP_004815367.1, WP_004892515.1, WP_004927832.1, WP_004938414.1, WP_004982375.1, WP_004989747.1, WP_004998429.1, WP_005003748.1, WP_005010993.1, WP_005019585.1, WP_005030057.1, WP_005097464.1,…	HOG1944.fa	NODE_8	223	54	92	74	0.464425
ACB+LW	GO:0006799	BP	polyphosphate biosynthetic process	65/18936	178/423151	0	6	65	0	WP_000202690.1, WP_000202696.1, WP_000202698.1, WP_000202699.1, WP_000202702.1, WP_000202703.1, WP_000202706.1, WP_000202710.1, WP_002064782.1, WP_004646175.1, WP_004647184.1, WP_004691811.1, WP_004701665.1, WP_004720708.1, WP_004729074.1, WP_004747214.1, WP_004781409.1, WP_004807079.1, WP_004821325.1, WP_004865905.1, WP_004914893.1, WP_004926857.1, WP_004978379.1, WP_004996892.1, WP_005006624.1,…	HOG1666.fa	NODE_8	223	48	59	64	0.180508
ACB+LW	GO:0016311	BP	dephosphorylation	60/18936	153/423151	0	5	60	0	WP_000426931.1, WP_000426935.1, WP_002051555.1, WP_002116515.1, WP_003655352.1, WP_004281622.1, WP_004651385.1, WP_004653028.1, WP_004661532.1, WP_004677485.1, WP_004680817.1, WP_004705823.1, WP_004722111.1, WP_004758120.1, WP_004771720.1, WP_004789327.1, WP_004799019.1, WP_004807892.1, WP_004819927.1, WP_004833998.1, WP_004838321.1, WP_004878810.1, WP_004911912.1, WP_004924960.1, WP_004937982.1,…	HOG2088.fa	NODE_8	223	54	92	71	0.485701
ACB+LW	GO:0071705	BP	nitrogen compound transport	83/18936	444/423151	0	4	83	0	WP_000243367.1, WP_000243370.1, WP_000243371.1, WP_000243372.1, WP_000243373.1, WP_000243375.1, WP_000243381.1, WP_000243382.1, WP_000370161.1, WP_000370162.1, WP_000370165.1, WP_000370171.1, WP_002117782.1, WP_002120258.1, WP_002123544.1, WP_004654305.1, WP_004655486.1, WP_004663778.1, WP_004669841.1, WP_004703203.1, WP_004717570.1, WP_004738497.1, WP_004794056.1, WP_004804726.1, WP_004806105.1,…	HOG1994.fa,HOG1794.fa	NODE_8	223	54.5	88	33	0.712194
ACB+LW	GO:0055085	BP	transmembrane transport	459/18936	6323/423151	0	4	459	0	WP_000371744.1, WP_000371868.1, WP_000371871.1, WP_000371873.1, WP_000371877.1, WP_000371878.1, WP_000411819.1, WP_000411820.1, WP_000411821.1, WP_000411825.1, WP_000411826.1, WP_000411827.1, WP_000411829.1, WP_000411830.1, WP_000813788.1, WP_000813790.1, WP_000813812.1, WP_000813815.1, WP_000813819.1, WP_000813825.1, WP_000813826.1, WP_000814588.1, WP_000849717.1, WP_000941172.1, WP_000941173.1,…	HOG42.fa,HOG4291.fa,HOG57.fa,HOG111.fa,HOG118.fa,HOG50.fa,HOG115.fa	NODE_8	223	49.5714	82.8571	54.5714	0.503906
ACB+LW	GO:0036104	BP	Kdo2-lipid A biosynthetic process	45/18936	164/423151	0	8	45	0	WP_000165396.1, WP_000165397.1, WP_000165398.1, WP_000165399.1, WP_000165400.1, WP_000165403.1, WP_002117455.1, WP_004661637.1, WP_004702619.1, WP_004793565.1, WP_005020107.1, WP_005026110.1, WP_005076885.1, WP_005082631.1, WP_005129023.1, WP_005188462.1, WP_005196576.1, WP_005212386.1, WP_005214852.1, WP_005230472.1, WP_005257681.1, WP_005285857.1, WP_005287601.1, WP_005294119.1, WP_008941335.1,…	HOG984.fa	NODE_8	223	52	85	42	0.616106
ACB+LW	GO:0006777	BP	Mo-molybdopterin cofactor biosynthetic process	73/18936	501/423151	0	7	73	0	WP_000187626.1, WP_000187633.1, WP_000187635.1, WP_000187638.1, WP_000187640.1, WP_000187642.1, WP_000187643.1, WP_000187644.1, WP_000187645.1, WP_000187646.1, WP_002118892.1, WP_004662656.1, WP_004671716.1, WP_004695996.1, WP_004699781.1, WP_004721657.1, WP_004772747.1, WP_004773063.1, WP_004790556.1, WP_004820368.1, WP_004880221.1, WP_004885663.1, WP_004937363.1, WP_004982488.1, WP_004986874.1,…	HOG1589.fa	NODE_8	223	53	91	61	0.545871
ACB+LW	GO:0009116	BP	nucleoside metabolic process	67/18936	550/423151	0	6	67	0	WP_001007506.1, WP_001007511.1, WP_001007512.1, WP_001007514.1, WP_001007516.1, WP_001007519.1, WP_001007523.1, WP_001007524.1, WP_001007527.1, WP_002113624.1, WP_002126890.1, WP_004655499.1, WP_004663788.1, WP_004701498.1, WP_004722701.1, WP_004792233.1, WP_004804713.1, WP_004819431.1, WP_004881375.1, WP_004921914.1, WP_004960382.1, WP_005030830.1, WP_005056785.1, WP_005057723.1, WP_005151299.1,…	HOG3324.fa	NODE_8	223	53	89	44	0.644933
ACB+LW	GO:0046677	BP	response to antibiotic	60/18936	503/423151	0	3	60	0	WP_000426931.1, WP_000426935.1, WP_002051555.1, WP_002116515.1, WP_003655352.1, WP_004281622.1, WP_004651385.1, WP_004653028.1, WP_004661532.1, WP_004677485.1, WP_004680817.1, WP_004705823.1, WP_004722111.1, WP_004758120.1, WP_004771720.1, WP_004789327.1, WP_004799019.1, WP_004807892.1, WP_004819927.1, WP_004833998.1, WP_004838321.1, WP_004878810.1, WP_004911912.1, WP_004924960.1, WP_004937982.1,…	HOG2088.fa	NODE_8	223	54	92	71	0.485701
ACB+LW	GO:0055114	BP	oxidation-reduction process	64/18936	573/423151	0	2	64	0	WP_000141645.1, WP_000843783.1, WP_000843788.1, WP_000843791.1, WP_000843792.1, WP_000843793.1, WP_000843794.1, WP_000843800.1, WP_004655497.1, WP_004663786.1, WP_004669836.1, WP_004703645.1, WP_004711359.1, WP_004794425.1, WP_004804715.1, WP_004881372.1, WP_004960380.1, WP_005056780.1, WP_005057718.1, WP_005120475.1, WP_005151298.1, WP_005191338.1, WP_005198336.1, WP_005205683.1, WP_005210685.1,…	HOG889.fa,HOG1427.fa	NODE_8	223	52	89.5	64	0.508465
ACB+LW	GO:0009435	BP	NAD biosynthetic process	65/18936	663/423151	0	11	65	0	WP_000152964.1, WP_000152968.1, WP_000152970.1, WP_000152972.1, WP_000152981.1, WP_000152982.1, WP_000152985.1, WP_002113840.1, WP_004655502.1, WP_004663790.1, WP_004701500.1, WP_004722704.1, WP_004792236.1, WP_004804711.1, WP_004819428.1, WP_004834663.1, WP_004881377.1, WP_004887151.1, WP_004921916.1, WP_004960384.1, WP_005030831.1, WP_005056786.1, WP_005057725.1, WP_005151300.1, WP_005205687.1,…	HOG1449.fa	NODE_8	223	49	85	43	0.609014
ACB+LW	GO:0006950	BP	response to stress	77/18936	850/423151	0	2	77	0	WP_000190593.1, WP_000190594.1, WP_000190596.1, WP_000190598.1, WP_004281736.1, WP_004281784.1, WP_004640639.1, WP_004645913.1, WP_004647995.1, WP_004652363.1, WP_004664672.1, WP_004669439.1, WP_004695222.1, WP_004722915.1, WP_004732106.1, WP_004775373.1, WP_004785131.1, WP_004789250.1, WP_004802916.1, WP_004829803.1, WP_004833971.1, WP_004867291.1, WP_004877179.1, WP_004922562.1, WP_004983064.1,…	HOG1594.fa	NODE_8	223	53	91	90	0.340197
ACB+LW	GO:0006629	BP	lipid metabolic process	87/18936	1055/423151	0	3	87	1e-06	WP_000993868.1, WP_000993869.1, WP_000993871.1, WP_000993876.1, WP_000993883.1, WP_000993884.1, WP_000993891.1, WP_000993894.1, WP_000993896.1, WP_001097599.1, WP_001097600.1, WP_001097602.1, WP_002116459.1, WP_002124312.1, WP_004646674.1, WP_004653030.1, WP_004655100.1, WP_004661534.1, WP_004671514.1, WP_004677483.1, WP_004680816.1, WP_004705820.1, WP_004729877.1, WP_004760027.1, WP_004786264.1,…	HOG3288.fa	NODE_8	223	54	92	65	0.528254
ACB+LW	GO:0019439	BP	aromatic compound catabolic process	64/18936	701/423151	0	4	64	1e-06	WP_000141645.1, WP_000141646.1, WP_001277084.1, WP_001277086.1, WP_001277088.1, WP_002120432.1, WP_004651554.1, WP_004654302.1, WP_004694629.1, WP_004703352.1, WP_004710265.1, WP_004711359.1, WP_004721375.1, WP_004772828.1, WP_004783206.1, WP_004806109.1, WP_004811033.1, WP_004829471.1, WP_004863754.1, WP_004893350.1, WP_004925462.1, WP_004925500.1, WP_004933698.1, WP_004981298.1, WP_004990105.1,…	HOG4020.fa,HOG1427.fa,HOG1142.fa,HOG1143.fa	NODE_8	223	53	88.75	69	0.464939
ACB+LW	GO:0008152	BP	metabolic process	414/18936	7189/423151	0	1	414	3e-06	WP_000114351.1, WP_000114352.1, WP_000114353.1, WP_000116037.1, WP_000116039.1, WP_000175501.1, WP_000175504.1, WP_000175506.1, WP_000175509.1, WP_000175511.1, WP_000175513.1, WP_000175514.1, WP_000175515.1, WP_000175516.1, WP_000175519.1, WP_000608696.1, WP_000608699.1, WP_000608701.1, WP_000608703.1, WP_000608704.1, WP_000969573.1, WP_000969574.1, WP_000969576.1, WP_000969579.1, WP_000969580.1,…	HOG1304.fa,HOG371.fa,HOG5919.fa,HOG3231.fa,HOG2403.fa,HOG864.fa,HOG1344.fa	NODE_8	223	43.4286	75.1429	60	0.382456
ACB+LW	GO:0006865	BP	amino acid transport	155/18936	2448/423151	2.4e-05	8	155	0.000131	WP_000107087.1, WP_000107088.1, WP_000107089.1, WP_000107090.1, WP_000807280.1, WP_000807285.1, WP_000807288.1, WP_000807291.1, WP_000807293.1, WP_000807295.1, WP_000807300.1, WP_000807301.1, WP_000807305.1, WP_002053770.1, WP_002119258.1, WP_002124040.1, WP_003654228.1, WP_004640132.1, WP_004648878.1, WP_004651548.1, WP_004652207.1, WP_004653223.1, WP_004661966.1, WP_004669219.1, WP_004670881.1,…	HOG1240.fa,HOG357.fa	NODE_8	223	49.5	86	70.5	0.424731
ACB+LW	GO:0006548	BP	histidine catabolic process	3/18936	3/423151	9e-05	9	3	0.000432	WP_000421600.1, WP_004704779.1, WP_006582422.1	HOG1726.fa,HOG2079.fa	NODE_8	223	53	91	58.5	0.563601
ACB+LW	GO:0009437	BP	carnitine metabolic process	3/18936	5/423151	0.000837	6	3	0.003071	WP_001277086.1, WP_002120432.1, YP_004994387.1	HOG4020.fa	NODE_8	223	52	82	31	0.661862
ACB+LW	GO:0009103	BP	lipopolysaccharide biosynthetic process	45/18936	622/423151	0.001791	7	45	0.006165	WP_000165396.1, WP_000165397.1, WP_000165398.1, WP_000165399.1, WP_000165400.1, WP_000165403.1, WP_002117455.1, WP_004661637.1, WP_004702619.1, WP_004793565.1, WP_005020107.1, WP_005026110.1, WP_005076885.1, WP_005082631.1, WP_005129023.1, WP_005188462.1, WP_005196576.1, WP_005212386.1, WP_005214852.1, WP_005230472.1, WP_005257681.1, WP_005285857.1, WP_005287601.1, WP_005294119.1, WP_008941335.1,…	HOG984.fa	NODE_8	223	52	85	42	0.616106
ACB+LW	GO:0006355	BP	regulation of transcription, DNA-templated	348/18936	6798/423151	0.010954	9	348	0.024813	WP_000122215.1, WP_000253001.1, WP_000253005.1, WP_000253006.1, WP_000562187.1, WP_000562188.1, WP_000562189.1, WP_000562192.1, WP_000562197.1, WP_000562198.1, WP_000568799.1, WP_000568800.1, WP_000568801.1, WP_000792700.1, WP_000792706.1, WP_000792710.1, WP_000792712.1, WP_000792713.1, WP_000792716.1, WP_000792719.1, WP_000792722.1, WP_000952904.1, WP_001120607.1, WP_001133086.1, WP_001133095.1,…	HOG1811.fa,HOG511.fa,HOG493.fa,HOG528.fa	NODE_8	223	49.25	81.75	57.25	0.473004
ACB+BA	GO:0045150	BP	acetoin catabolic process	36/1072	36/464242	0	7	36	0	WP_000238431.1, WP_000238432.1, WP_000238433.1, WP_000238435.1, WP_000238436.1, WP_000238437.1, WP_000238438.1, WP_000238439.1, WP_000238445.1, WP_000238446.1, WP_000238447.1, WP_000238448.1, WP_000238449.1, WP_002113744.1, WP_002126139.1, WP_004701785.1, WP_004708900.1, WP_004747286.1, WP_004792515.1, WP_009393368.1, WP_013197994.1, WP_014206670.1, WP_016138200.1, WP_016141100.1, WP_017386904.1,…	HOG239.fa	NODE_9	152	55	93	21	0.851064
ACB+BA	GO:0019290	BP	siderophore biosynthetic process	32/1072	262/464242	0	8	32	0	WP_001257944.1, WP_001257946.1, WP_001257948.1, WP_001257949.1, WP_001257952.1, WP_001257954.1, WP_001257958.1, WP_001257961.1, WP_002113769.1, WP_002122420.1, WP_004701676.1, WP_004708802.1, WP_004792425.1, WP_004887251.1, WP_005120042.1, WP_005257598.1, WP_009391309.1, WP_013197939.1, WP_016141055.1, WP_017386943.1, WP_032035059.1, WP_032048203.1, WP_032051582.1, WP_032054926.1, WP_032060045.1,…	HOG235.fa	NODE_9	152	53	91	31	0.758636
ACB+BA	GO:0006351	BP	transcription, DNA-templated	82/1072	14572/464242	0	9	82	0	WP_000107496.1, WP_000460184.1, WP_000460185.1, WP_000460186.1, WP_000460188.1, WP_000460191.1, WP_000460192.1, WP_002114403.1, WP_002156858.1, WP_002163161.1, WP_003652710.1, WP_004639509.1, WP_004641989.1, WP_004652943.1, WP_004654117.1, WP_004662628.1, WP_004671708.1, WP_004702440.1, WP_004702811.1, WP_004772738.1, WP_004793785.1, WP_004806319.1, WP_004808033.1, WP_004880214.1, WP_004887808.1,…	HOG502.fa,HOG1097.fa	NODE_9	152	46.5	79	37	0.587051
ACB+BA	GO:0006355	BP	regulation of transcription, DNA-templated	44/1072	7223/464242	0	9	44	1e-06	WP_000107496.1, WP_002156858.1, WP_002163161.1, WP_003652710.1, WP_004639509.1, WP_004641989.1, WP_004654117.1, WP_004662628.1, WP_004671708.1, WP_004702811.1, WP_004772738.1, WP_004793785.1, WP_004806319.1, WP_004880214.1, WP_004915052.1, WP_004926708.1, WP_004937745.1, WP_004953586.1, WP_005054412.1, WP_005082622.1, WP_005153941.1, WP_005159556.1, WP_005196569.1, WP_005204464.1, WP_005216664.1,…	HOG502.fa	NODE_9	152	49	87	53	0.559597
ACB+HA	GO:0022904	BP	respiratory electron transport chain	44/958	250/464059	0	5	44	0	WP_001180260.1, WP_001180283.1, WP_001180285.1, WP_001180286.1, WP_001180288.1, WP_001180293.1, WP_001180294.1, WP_001180296.1, WP_001180297.1, WP_001180298.1, WP_001180301.1, WP_002045737.1, WP_002115802.1, WP_004638885.1, WP_004656186.1, WP_004702382.1, WP_004793348.1, WP_004802345.1, WP_005070132.1, WP_005192002.1, WP_005200466.1, WP_005210184.1, WP_005240053.1, WP_005255448.1, WP_009389086.1,…	HOG3794.fa	NODE_10	143	50	74	16	0.682224
ACB+HA	GO:0006351	BP	transcription, DNA-templated	75/958	14609/464059	0	9	75	0	WP_000187132.1, WP_000187137.1, WP_000187140.1, WP_000187145.1, WP_000187151.1, WP_000187152.1, WP_000187153.1, WP_000187157.1, WP_000187160.1, WP_000187163.1, WP_001069952.1, WP_004653429.1, WP_004654157.1, WP_004662128.1, WP_004671079.1, WP_004789324.1, WP_004807183.1, WP_004879472.1, WP_005054013.1, WP_005058953.1, WP_005064423.1, WP_005127996.1, WP_005152880.1, WP_005188584.1, WP_005196978.1,…	HOG1043.fa	NODE_10	143	50	85	38	0.644475
ACB+HA	GO:0008152	BP	metabolic process	35/958	7703/464059	2.1e-05	1	35	0.002241	WP_001183590.1, WP_001186955.1, WP_001186957.1, WP_001186958.1, WP_001186960.1, WP_001186961.1, WP_001186962.1, WP_001186963.1, WP_002114389.1, WP_004709435.1, WP_004793101.1, WP_004887722.1, WP_005069951.1, WP_005128928.1, WP_007484094.1, WP_009390991.1, WP_013198244.1, WP_016138561.1, WP_016141397.1, WP_017385558.1, WP_017392976.1, WP_023896927.1, WP_032006803.1, WP_032034581.1, WP_032051022.1,…	HOG381.fa	NODE_10	143	49	86	3	0.903455
ACB	GO:0006355	BP	regulation of transcription, DNA-templated	137/1476	7388/466637	0	9	137	0	WP_000067195.1, WP_000336396.1, WP_000446781.1, WP_000446782.1, WP_000446783.1, WP_000446790.1, WP_000590081.1, WP_000590082.1, WP_000590086.1, WP_000590087.1, WP_000590088.1, WP_000590096.1, WP_000792640.1, WP_000792929.1, WP_000792930.1, WP_000792931.1, WP_000792945.1, WP_000792950.1, WP_000792951.1, WP_000792952.1, WP_001115770.1, WP_001115772.1, WP_001142568.1, WP_001143894.1, WP_001143899.1,…	HOG2379.fa,HOG494.fa,HOG510.fa,HOG2113.fa	NODE_11	93	50.25	79.25	0	0.852151
ACB	GO:0009372	BP	quorum sensing	13/1476	13/466637	0	3	13	0	WP_001020931.1, WP_001020937.1, WP_001020939.1, WP_001020940.1, WP_001020941.1, WP_001020942.1, WP_001020943.1, WP_004711094.1, WP_005129922.1, WP_005804777.1, WP_032051315.1, WP_042898411.1, YP_004997304.1	HOG3376.fa,HOG2113.fa	NODE_11	93	47.5	84	0	0.903226
ACB	GO:0006351	BP	transcription, DNA-templated	146/1476	14845/466637	0	9	146	0	WP_000067195.1, WP_000280056.1, WP_000280059.1, WP_000280063.1, WP_000280067.1, WP_000280069.1, WP_000280070.1, WP_000336396.1, WP_000446781.1, WP_000446782.1, WP_000446783.1, WP_000446790.1, WP_000590081.1, WP_000590082.1, WP_000590086.1, WP_000590087.1, WP_000590088.1, WP_000590096.1, WP_000792640.1, WP_000792929.1, WP_000792930.1, WP_000792931.1, WP_000792945.1, WP_000792950.1, WP_000792951.1,…	HOG1883.fa,HOG510.fa,HOG2113.fa,HOG2379.fa,HOG494.fa	NODE_11	93	50.6	81	0	0.870968
ACB	GO:0006979	BP	response to oxidative stress	14/1476	811/466637	1e-06	3	14	4.7e-05	WP_001061469.1, WP_001061472.1, WP_001061475.1, WP_001061479.1, WP_001061486.1, WP_004793350.1, WP_005128951.1, WP_009389036.1, WP_014462765.1, WP_020753030.1, WP_031988412.1, WP_032059120.1, WP_075382783.1, YP_004994822.1	HOG2176.fa	NODE_11	93	49	73	0	0.784946
[truncated: 5,000 more columns]

## Sheet: 2_Enrichment_Tests_raw (50%)
anc_NODE_ACB+HAg_vs_gains_NODE_ACB+HA	GO	NS	enrichment	name	ratio_in_study	ratio_in_pop	p_uncorrected	depth	study_count	p_fdr_bh	study_items
anc_NODE_ACB+HAg_vs_gains_NODE_ACB+HA	GO:0022904	BP	e	respiratory electron transport chain	44/958	250/464059	0.000000	5	44	0.000000	WP_001180260.1, WP_001180283.1, WP_001180285.1, WP_001180286.1, WP_001180288.1, WP_001180293.1, WP_001180294.1, WP_001180296.1, WP_001180297.1, WP_001180298.1, WP_001180301.1, WP_002045737.1, WP_002115802.1, WP_004638885.1, WP_004656186.1, WP_004702382.1, WP_004793348.1, WP_004802345.1, WP_005070132.1, WP_005192002.1, WP_005200466.1, WP_005210184.1, WP_005240053.1, WP_005255448.1, WP_009389086.1,…
anc_NODE_ACB+HAg_vs_gains_NODE_ACB+HA	GO:0006351	BP	e	transcription, DNA-templated	75/958	14609/464059	0.000000	9	75	0.000000	WP_000187132.1, WP_000187137.1, WP_000187140.1, WP_000187145.1, WP_000187151.1, WP_000187152.1, WP_000187153.1, WP_000187157.1, WP_000187160.1, WP_000187163.1, WP_001069952.1, WP_004653429.1, WP_004654157.1, WP_004662128.1, WP_004671079.1, WP_004789324.1, WP_004807183.1, WP_004879472.1, WP_005054013.1, WP_005058953.1, WP_005064423.1, WP_005127996.1, WP_005152880.1, WP_005188584.1, WP_005196978.1,…
anc_NODE_ACB+HAg_vs_gains_NODE_ACB+HA	GO:0008152	BP	e	metabolic process	35/958	7703/464059	0.000021	1	35	0.002241	WP_001183590.1, WP_001186955.1, WP_001186957.1, WP_001186958.1, WP_001186960.1, WP_001186961.1, WP_001186962.1, WP_001186963.1, WP_002114389.1, WP_004709435.1, WP_004793101.1, WP_004887722.1, WP_005069951.1, WP_005128928.1, WP_007484094.1, WP_009390991.1, WP_013198244.1, WP_016138561.1, WP_016141397.1, WP_017385558.1, WP_017392976.1, WP_023896927.1, WP_032006803.1, WP_032034581.1, WP_032051022.1,…
anc_NODE_ACB+HAg_vs_gains_NODE_ACB+HA	GO:0043565	MF	e	sequence-specific DNA binding	75/958	4295/464059	0.000000	5	75	0.000000	WP_000187132.1, WP_000187137.1, WP_000187140.1, WP_000187145.1, WP_000187151.1, WP_000187152.1, WP_000187153.1, WP_000187157.1, WP_000187160.1, WP_000187163.1, WP_001069952.1, WP_004653429.1, WP_004654157.1, WP_004662128.1, WP_004671079.1, WP_004789324.1, WP_004807183.1, WP_004879472.1, WP_005054013.1, WP_005058953.1, WP_005064423.1, WP_005127996.1, WP_005152880.1, WP_005188584.1, WP_005196978.1,…
anc_NODE_ACB+HAg_vs_gains_NODE_ACB+HA	GO:0008237	MF	e	metallopeptidase activity	25/958	339/464059	0.000000	5	25	0.000000	WP_000960542.1, WP_000960544.1, WP_000960548.1, WP_001189801.1, WP_004652657.1, WP_004808536.1, WP_005145374.1, WP_005183840.1, WP_005202414.1, WP_005213566.1, WP_005231659.1, WP_005243253.1, WP_005258818.1, WP_005287947.1, WP_005295794.1, WP_005314258.1, WP_005803754.1, WP_016163055.1, WP_016651769.1, WP_023270190.1, WP_024437197.1, WP_032058764.1, WP_032866321.1, WP_070074860.1, YP_004996113.1
anc_NODE_ACB+HAg_vs_gains_NODE_ACB+HA	GO:0004177	MF	e	aminopeptidase activity	25/958	452/464059	0.000000	6	25	0.000000	WP_000960542.1, WP_000960544.1, WP_000960548.1, WP_001189801.1, WP_004652657.1, WP_004808536.1, WP_005145374.1, WP_005183840.1, WP_005202414.1, WP_005213566.1, WP_005231659.1, WP_005243253.1, WP_005258818.1, WP_005287947.1, WP_005295794.1, WP_005314258.1, WP_005803754.1, WP_016163055.1, WP_016651769.1, WP_023270190.1, WP_024437197.1, WP_032058764.1, WP_032866321.1, WP_070074860.1, YP_004996113.1
anc_NODE_ACB+HAg_vs_gains_NODE_ACB+HA	GO:0009055	MF	e	electron transfer activity	44/958	3043/464059	0.000000	3	44	0.000000	WP_001180260.1, WP_001180283.1, WP_001180285.1, WP_001180286.1, WP_001180288.1, WP_001180293.1, WP_001180294.1, WP_001180296.1, WP_001180297.1, WP_001180298.1, WP_001180301.1, WP_002045737.1, WP_002115802.1, WP_004638885.1, WP_004656186.1, WP_004702382.1, WP_004793348.1, WP_004802345.1, WP_005070132.1, WP_005192002.1, WP_005200466.1, WP_005210184.1, WP_005240053.1, WP_005255448.1, WP_009389086.1,…
anc_NODE_ACB+HAg_vs_gains_NODE_ACB+HA	GO:0003700	MF	e	DNA-binding transcription factor activity	75/958	9667/464059	0.000000	2	75	0.000000	WP_000187132.1, WP_000187137.1, WP_000187140.1, WP_000187145.1, WP_000187151.1, WP_000187152.1, WP_000187153.1, WP_000187157.1, WP_000187160.1, WP_000187163.1, WP_001069952.1, WP_004653429.1, WP_004654157.1, WP_004662128.1, WP_004671079.1, WP_004789324.1, WP_004807183.1, WP_004879472.1, WP_005054013.1, WP_005058953.1, WP_005064423.1, WP_005127996.1, WP_005152880.1, WP_005188584.1, WP_005196978.1,…
anc_NODE_ACB+HAg_vs_gains_NODE_ACB+HA	GO:0016853	MF	e	isomerase activity	13/958	1305/464059	0.000005	2	13	0.00059	WP_001186955.1, WP_001186958.1, WP_001186960.1, WP_001186963.1, WP_002114389.1, WP_004887722.1, WP_009390991.1, WP_017385558.1, WP_017392976.1, WP_032034581.1, WP_032051022.1, WP_032053607.1, YP_004994996.1
anc_NODE_ACB+HAg_vs_gains_NODE_ACB+HA	GO:0003824	MF	e	catalytic activity	29/958	5401/464059	0.000005	1	29	0.00059	WP_001183590.1, WP_001186957.1, WP_001186958.1, WP_001186961.1, WP_001186962.1, WP_001186963.1, WP_002114389.1, WP_004709435.1, WP_004793101.1, WP_004887722.1, WP_005069951.1, WP_005128928.1, WP_007484094.1, WP_013198244.1, WP_016138561.1, WP_016141397.1, WP_017385558.1, WP_017392976.1, WP_023896927.1, WP_032006803.1, WP_032053607.1, WP_046812401.1, WP_061397819.1, WP_062849359.1, WP_063098586.1,…
anc_NODE_ACB+HAg_vs_gains_NODE_ACB+HA	GO:0016787	MF	e	hydrolase activity	33/958	7239/464059	0.000035	2	33	0.003259	WP_000054910.1, WP_000054911.1, WP_000054914.1, WP_000054916.1, WP_000054920.1, WP_000054921.1, WP_000054922.1, WP_000054923.1, WP_000054924.1, WP_000054928.1, WP_002115264.1, WP_016543099.1, WP_017386495.1, WP_017393776.1, WP_017480792.1, WP_020753330.1, WP_023013532.1, WP_024433631.1, WP_032005341.1, WP_032014603.1, WP_032035619.1, WP_032048789.1, WP_032054223.1, WP_032871372.1, WP_042897096.1,…
anc_NODE_ACB+HAg_vs_gains_NODE_ACB+HA	GO:0008270	MF	e	zinc ion binding	25/958	5350/464059	0.000202	6	25	0.015723	WP_000960542.1, WP_000960544.1, WP_000960548.1, WP_001189801.1, WP_004652657.1, WP_004808536.1, WP_005145374.1, WP_005183840.1, WP_005202414.1, WP_005213566.1, WP_005231659.1, WP_005243253.1, WP_005258818.1, WP_005287947.1, WP_005295794.1, WP_005314258.1, WP_005803754.1, WP_016163055.1, WP_016651769.1, WP_023270190.1, WP_024437197.1, WP_032058764.1, WP_032866321.1, WP_070074860.1, YP_004996113.1
anc_NODE_ACB+HAg_vs_gains_NODE_ACB+HA	GO:0102131	MF	e	3-oxo-glutaryl-[acp] methyl ester reductase activity	3/958	83/464059	0.000713	5	3	0.049704	WP_001027442.1, WP_004878212.1, WP_061524401.1
anc_NODE_ACB+HAg_vs_gains_NODE_ACB+HA	GO:0102132	MF	e	3-oxo-pimeloyl-[acp] methyl ester reductase activity	3/958	83/464059	0.000713	5	3	0.049704	WP_001027442.1, WP_004878212.1, WP_061524401.1
anc_NODE_ACB+HAg_vs_gains_NODE_ACB+HA	GO:0006355	BP	p	regulation of transcription, DNA-templated	0/958	7236/464059	0.000001	9	0	0.000085
anc_NODE_ACB+HAg_vs_gains_NODE_ACB+HA	GO:0055085	BP	p	transmembrane transport	0/958	6546/464059	0.000003	4	0	0.00038
anc_NODE_ACB+HAg_vs_gains_NODE_ACB+HA	GO:0005737	CC	p	cytoplasm	0/958	26580/464059	0.000000	3	0	0.000000
anc_NODE_ACB+HAg_vs_gains_NODE_ACB+HA	GO:0005886	CC	p	plasma membrane	0/958	13862/464059	0.000000	2	0	0.000000
anc_NODE_ACB+HAg_vs_gains_NODE_ACB+HA	GO:0016021	CC	p	integral component of membrane	86/958	66714/464059	0.000001	3	86	0.000085	WP_000278579.1, WP_000278583.1, WP_000278586.1, WP_000278588.1, WP_000278590.1, WP_000278593.1, WP_000471151.1, WP_001180260.1, WP_001180283.1, WP_001180285.1, WP_001180286.1, WP_001180288.1, WP_001180293.1, WP_001180294.1, WP_001180296.1, WP_001180297.1, WP_001180298.1, WP_001180301.1, WP_002045737.1, WP_002068920.1, WP_002115802.1, WP_004638885.1, WP_004656186.1, WP_004657374.1, WP_004662595.1,…
anc_NODE_ACB+HAg_vs_gains_NODE_ACB+HA	GO:0005622	CC	p	intracellular	0/958	4794/464059	0.000082	2	0	0.007058
anc_NODE_ACB+HAg_vs_gains_NODE_ACB+HA	GO:0009279	CC	p	cell outer membrane	0/958	4751/464059	0.000132	3	0	0.010644
anc_NODE_ACB+HAg_vs_gains_NODE_ACB+HA	GO:0005524	MF	p	ATP binding	0/958	24041/464059	0.000000	8	0	0.000000
anc_NODE_ACB+HAg_vs_gains_NODE_ACB+HA	GO:0003677	MF	p	DNA binding	0/958	20580/464059	0.000000	4	0	0.000000
anc_NODE_ACB+HAg_vs_gains_NODE_ACB+HA	GO:0046872	MF	p	metal ion binding	0/958	14308/464059	0.000000	4	0	0.000000
anc_NODE_ACB+HAg_vs_gains_NODE_ACB+HA	GO:0016740	MF	p	transferase activity	0/958	5776/464059	0.000013	2	0	0.00141
anc_NODE_ACB+HAg_vs_gains_NODE_ACB+HA	GO:0050660	MF	p	flavin adenine dinucleotide binding	0/958	5349/464059	0.000026	5	0	0.002644
anc_NODE_ACB+HAg_vs_gains_NODE_ACB+HA	GO:0000287	MF	p	magnesium ion binding	0/958	5459/464059	0.000028	5	0	0.002696
anc_NODE_ACB+HAg_vs_gains_NODE_ACB+HA	GO:0022857	MF	p	transmembrane transporter activity	0/958	4849/464059	0.000084	2	0	0.007058
anc_NODE_ACB+HAg_vs_gains_NODE_ACB+HA	GO:0030170	MF	p	pyridoxal phosphate binding	0/958	3891/464059	0.000554	5	0	0.041541
anc_NODE_ACBg_vs_gains_NODE_ACB	GO	NS	enrichment	name	ratio_in_study	ratio_in_pop	p_uncorrected	depth	study_count	p_fdr_bh	study_items
anc_NODE_ACBg_vs_gains_NODE_ACB	GO:0006355	BP	e	regulation of transcription, DNA-templated	137/1476	7388/466637	0.000000	9	137	0.000000	WP_000067195.1, WP_000336396.1, WP_000446781.1, WP_000446782.1, WP_000446783.1, WP_000446790.1, WP_000590081.1, WP_000590082.1, WP_000590086.1, WP_000590087.1, WP_000590088.1, WP_000590096.1, WP_000792640.1, WP_000792929.1, WP_000792930.1, WP_000792931.1, WP_000792945.1, WP_000792950.1, WP_000792951.1, WP_000792952.1, WP_001115770.1, WP_001115772.1, WP_001142568.1, WP_001143894.1, WP_001143899.1,…
anc_NODE_ACBg_vs_gains_NODE_ACB	GO:0009372	BP	e	quorum sensing	13/1476	13/466637	0.000000	3	13	0.000000	WP_001020931.1, WP_001020937.1, WP_001020939.1, WP_001020940.1, WP_001020941.1, WP_001020942.1, WP_001020943.1, WP_004711094.1, WP_005129922.1, WP_005804777.1, WP_032051315.1, WP_042898411.1, YP_004997304.1
anc_NODE_ACBg_vs_gains_NODE_ACB	GO:0006351	BP	e	transcription, DNA-templated	146/1476	14845/466637	0.000000	9	146	0.000000	WP_000067195.1, WP_000280056.1, WP_000280059.1, WP_000280063.1, WP_000280067.1, WP_000280069.1, WP_000280070.1, WP_000336396.1, WP_000446781.1, WP_000446782.1, WP_000446783.1, WP_000446790.1, WP_000590081.1, WP_000590082.1, WP_000590086.1, WP_000590087.1, WP_000590088.1, WP_000590096.1, WP_000792640.1, WP_000792929.1, WP_000792930.1, WP_000792931.1, WP_000792945.1, WP_000792950.1, WP_000792951.1,…
anc_NODE_ACBg_vs_gains_NODE_ACB	GO:0006979	BP	e	response to oxidative stress	14/1476	811/466637	0.000001	3	14	0.000047	WP_001061469.1, WP_001061472.1, WP_001061475.1, WP_001061479.1, WP_001061486.1, WP_004793350.1, WP_005128951.1, WP_009389036.1, WP_014462765.1, WP_020753030.1, WP_031988412.1, WP_032059120.1, WP_075382783.1, YP_004994822.1
anc_NODE_ACBg_vs_gains_NODE_ACB	GO:0061579	MF	e	N-acyl homoserine lactone synthase activity	12/1476	12/466637	0.000000	6	12	0.000000	WP_001020931.1, WP_001020937.1, WP_001020939.1, WP_001020940.1, WP_001020941.1, WP_001020942.1, WP_001020943.1, WP_005129922.1, WP_005804777.1, WP_032051315.1, WP_042898411.1, YP_004997304.1
anc_NODE_ACBg_vs_gains_NODE_ACB	GO:0050662	MF	e	coenzyme binding	33/1476	606/466637	0.000000	3	33	0.000000	WP_000247733.1, WP_000369405.1, WP_000369410.1, WP_000369413.1, WP_000369415.1, WP_000369416.1, WP_000369418.1, WP_002009535.1, WP_004705976.1, WP_004795338.1, WP_005079547.1, WP_005804770.1, WP_009387698.1, WP_013199199.1, WP_016139603.1, WP_016142522.1, WP_017387386.1, WP_017482318.1, WP_024437320.1, WP_031989259.1, WP_032037187.1, WP_032048154.1, WP_032055743.1, WP_032063976.1, WP_042898420.1,…
anc_NODE_ACBg_vs_gains_NODE_ACB	GO:0003677	MF	e	DNA binding	158/1476	20748/466637	0.000000	4	158	0.000000	WP_000067195.1, WP_000280056.1, WP_000280059.1, WP_000280063.1, WP_000280067.1, WP_000280069.1, WP_000280070.1, WP_000336396.1, WP_000446781.1, WP_000446782.1, WP_000446783.1, WP_000446790.1, WP_000590081.1, WP_000590082.1, WP_000590086.1, WP_000590087.1, WP_000590088.1, WP_000590096.1, WP_000792640.1, WP_000792927.1, WP_000792929.1, WP_000792930.1, WP_000792931.1, WP_000792945.1, WP_000792947.1,…
anc_NODE_ACBg_vs_gains_NODE_ACB	GO:0031177	MF	e	phosphopantetheine binding	12/1476	66/466637	0.000000	4	12	0.000000	WP_001030690.1, WP_002054205.1, WP_002118032.1, WP_003655615.1, WP_004795344.1, WP_005037513.1, WP_005071952.1, WP_016139607.1, WP_017387390.1, WP_031947088.1, WP_042898416.1, YP_004997309.1
anc_NODE_ACBg_vs_gains_NODE_ACB	GO:0004096	MF	e	catalase activity	14/1476	343/466637	0.000000	5	14	0.000000	WP_001061469.1, WP_001061472.1, WP_001061475.1, WP_001061479.1, WP_001061486.1, WP_004793350.1, WP_005128951.1, WP_009389036.1, WP_014462765.1, WP_020753030.1, WP_031988412.1, WP_032059120.1, WP_075382783.1, YP_004994822.1
anc_NODE_ACBg_vs_gains_NODE_ACB	GO:0003824	MF	e	catalytic activity	40/1476	5400/466637	0.000002	1	40	0.00016	WP_000247733.1, WP_000280056.1, WP_000280059.1, WP_000280063.1, WP_000280067.1, WP_000280069.1, WP_000280070.1, WP_000369405.1, WP_000369410.1, WP_000369413.1, WP_000369416.1, WP_000369418.1, WP_002009535.1, WP_004705976.1, WP_004795338.1, WP_005079547.1, WP_005804770.1, WP_009387698.1, WP_013199199.1, WP_016139603.1, WP_016142522.1, WP_017387386.1, WP_017482318.1, WP_024437320.1, WP_025466779.1,…
anc_NODE_ACBg_vs_gains_NODE_ACB	GO:0020037	MF	e	heme binding	14/1476	1231/466637	0.000054	4	14	0.003791	WP_001061469.1, WP_001061472.1, WP_001061475.1, WP_001061479.1, WP_001061486.1, WP_004793350.1, WP_005128951.1, WP_009389036.1, WP_014462765.1, WP_020753030.1, WP_031988412.1, WP_032059120.1, WP_075382783.1, YP_004994822.1
anc_NODE_ACBg_vs_gains_NODE_ACB	GO:0016627	MF	e	oxidoreductase activity, acting on the CH-CH group of donors	14/1476	1291/466637	0.000088	3	14	0.005648	WP_000060261.1, WP_000060262.1, WP_000060263.1, WP_000060267.1, WP_000060271.1, WP_000060275.1, WP_000060276.1, WP_000927762.1, WP_020752697.1, WP_031959475.1, WP_032051317.1, WP_042898415.1, WP_049590028.1, YP_004997308.1
anc_NODE_ACBg_vs_gains_NODE_ACB	GO:0008152	BP	p	metabolic process	0/1476	7706/466637	0.000000	1	0	0.000000
anc_NODE_ACBg_vs_gains_NODE_ACB	GO:0055085	BP	p	transmembrane transport	0/1476	6547/466637	0.000000	4	0	0.000000
anc_NODE_ACBg_vs_gains_NODE_ACB	GO:0071555	BP	p	cell wall organization	0/1476	2904/466637	0.00018	4	0	0.010511
anc_NODE_ACBg_vs_gains_NODE_ACB	GO:0006412	BP	p	translation	0/1476	2799/466637	0.000265	7	0	0.014365
anc_NODE_ACBg_vs_gains_NODE_ACB	GO:0009252	BP	p	peptidoglycan biosynthetic process	0/1476	2575/466637	0.000575	8	0	0.029386
anc_NODE_ACBg_vs_gains_NODE_ACB	GO:0008360	BP	p	regulation of cell shape	0/1476	2618/466637	0.000606	6	0	0.03026
anc_NODE_ACBg_vs_gains_NODE_ACB	GO:0006865	BP	p	amino acid transport	0/1476	2489/466637	0.000874	8	0	0.042581
anc_NODE_ACBg_vs_gains_NODE_ACB	GO:0005737	CC	p	cytoplasm	0/1476	26574/466637	0.000000	3	0	0.000000
anc_NODE_ACBg_vs_gains_NODE_ACB	GO:0016021	CC	p	integral component of membrane	84/1476	66972/466637	0.000000	3	84	0.000000	WP_000256252.1, WP_000256260.1, WP_000256265.1, WP_000256268.1, WP_000256275.1, WP_000637822.1, WP_000654796.1, WP_000654840.1, WP_000654845.1, WP_000654846.1, WP_000654847.1, WP_000654848.1, WP_000654849.1, WP_000654850.1, WP_000905607.1, WP_000905609.1, WP_000905612.1, WP_000989975.1, WP_000989976.1, WP_000989977.1, WP_000989978.1, WP_001061469.1, WP_001061472.1, WP_001061475.1, WP_001061479.1,…
anc_NODE_ACBg_vs_gains_NODE_ACB	GO:0005886	CC	p	plasma membrane	0/1476	13852/466637	0.000000	2	0	0.000000
anc_NODE_ACBg_vs_gains_NODE_ACB	GO:0005622	CC	p	intracellular	0/1476	4796/466637	0.000000	2	0	0.000042
anc_NODE_ACBg_vs_gains_NODE_ACB	GO:0009279	CC	p	cell outer membrane	0/1476	4742/466637	0.000001	3	0	0.000057
anc_NODE_ACBg_vs_gains_NODE_ACB	GO:0005887	CC	p	integral component of plasma membrane	0/1476	2674/466637	0.000386	4	0	0.020274
anc_NODE_ACBg_vs_gains_NODE_ACB	GO:0005524	MF	p	ATP binding	0/1476	24049/466637	0.000000	8	0	0.000000
anc_NODE_ACBg_vs_gains_NODE_ACB	GO:0016491	MF	p	oxidoreductase activity	1/1476	7682/466637	0.000000	2	1	0.000000	WP_000247733.1
anc_NODE_ACBg_vs_gains_NODE_ACB	GO:0016740	MF	p	transferase activity	0/1476	5815/466637	0.000000	2	0	0.000003
anc_NODE_ACBg_vs_gains_NODE_ACB	GO:0008270	MF	p	zinc ion binding	0/1476	5361/466637	0.000000	6	0	0.000007
anc_NODE_ACBg_vs_gains_NODE_ACB	GO:0000287	MF	p	magnesium ion binding	0/1476	5459/466637	0.000000	5	0	0.000008
anc_NODE_ACBg_vs_gains_NODE_ACB	GO:0046872	MF	p	metal ion binding	14/1476	14193/466637	0.000000	4	14	0.000013	WP_001061469.1, WP_001061472.1, WP_001061475.1, WP_001061479.1, WP_001061486.1, WP_004793350.1, WP_005128951.1, WP_009389036.1, WP_014462765.1, WP_020753030.1, WP_031988412.1, WP_032059120.1, WP_075382783.1, YP_004994822.1
anc_NODE_ACBg_vs_gains_NODE_ACB	GO:0022857	MF	p	transmembrane transporter activity	0/1476	4853/466637	0.000000	2	0	0.000042
anc_NODE_ACBg_vs_gains_NODE_ACB	GO:0043565	MF	p	sequence-specific DNA binding	0/1476	4373/466637	0.000002	5	0	0.000161
anc_NODE_ACBg_vs_gains_NODE_ACB	GO:0003700	MF	p	DNA-binding transcription factor activity	9/1476	9729/466637	0.000006	2	9	0.000494	WP_000280056.1, WP_000280059.1, WP_000280063.1, WP_000280067.1, WP_000280069.1, WP_000280070.1, WP_025466779.1, WP_042897189.1, YP_004996056.1
anc_NODE_ACBg_vs_gains_NODE_ACB	GO:0003723	MF	p	RNA binding	0/1476	3464/466637	0.000027	4	0	0.002022
anc_NODE_ACBg_vs_gains_NODE_ACB	GO:0051539	MF	p	4 iron, 4 sulfur cluster binding	0/1476	3567/466637	0.000029	4	0	0.00212
anc_NODE_ACBg_vs_gains_NODE_ACB	GO:0016887	MF	p	ATPase activity	0/1476	3135/466637	0.000084	7	0	0.005603
anc_NODE_ACBg_vs_gains_NODE_ACB	GO:0051287	MF	p	NAD binding	0/1476	3156/466637	0.000085	5	0	0.005603
anc_NODE_ACBg_vs_gains_NODE_ACB	GO:0005506	MF	p	iron ion binding	0/1476	3021/466637	0.000123	6	0	0.007537
anc_NODE_ACBg_vs_gains_NODE_ACB	GO:0009055	MF	p	electron transfer activity	0/1476	3048/466637	0.000125	3	0	0.007537
anc_NODE_ACBg_vs_gains_NODE_ACB	GO:0005525	MF	p	GTP binding	0/1476	2792/466637	0.000264	8	0	0.014365
anc_NODE_ACBg_vs_gains_NODE_ACB	GO:0003676	MF	p	nucleic acid binding	0/1476	2806/466637	0.000267	3	0	0.014365
anc_NODE_BNSg_vs_gains_NODE_BNS	GO	NS	enrichment	name	ratio_in_study	ratio_in_pop	p_uncorrected	depth	study_count	p_fdr_bh	study_items
anc_NODE_BNSg_vs_gains_NODE_BNS	GO:0016740	MF	e	transferase activity	15/157	5653/447355	0.000000	2	15	0.000004	WP_000406264.1, WP_000406267.1, WP_000406271.1, WP_000406272.1, WP_000406273.1, WP_000406274.1, WP_000406277.1, WP_000406278.1, WP_000453966.1, WP_004887900.1, WP_020752984.1, WP_029424238.1, WP_031956030.1, WP_032051896.1, WP_032059554.1
anc_NODE_ACB+BRg_vs_gains_NODE_ACB+BR	GO	NS	enrichment	name	ratio_in_study	ratio_in_pop	p_uncorrected	depth	study_count	p_fdr_bh	study_items
anc_NODE_ACB+BRg_vs_gains_NODE_ACB+BR	GO:0018189	BP	e	pyrroloquinoline quinone biosynthetic process	192/22423	192/382486	0.000000	9	192	0.000000	WP_000134708.1, WP_000134711.1, WP_000134715.1, WP_000134716.1, WP_000134717.1, WP_000134718.1, WP_000134722.1, WP_000134723.1, WP_000134724.1, WP_000195110.1, WP_000195113.1, WP_000195114.1, WP_000548467.1, WP_000548468.1, WP_000548470.1, WP_000548471.1, WP_000548475.1, WP_000548477.1, WP_000548479.1, WP_000548481.1, WP_000548482.1, WP_000548488.1, WP_000548489.1, WP_001031357.1, WP_001031358.1,…
anc_NODE_ACB+BRg_vs_gains_NODE_ACB+BR	GO:0006351	BP	e	transcription, DNA-templated	1564/22423	11427/382486	0.000000	9	1564	0.000000	WP_000028740.1, WP_000037056.1, WP_000037057.1, WP_000037059.1, WP_000037060.1, WP_000037157.1, WP_000037159.1, WP_000037162.1, WP_000037165.1, WP_000037166.1, WP_000037170.1, WP_000037173.1, WP_000043920.1, WP_000043924.1, WP_000043926.1, WP_000043929.1, WP_000043984.1, WP_000043985.1, WP_000043987.1, WP_000043988.1, WP_000044599.1, WP_000044601.1, WP_000044602.1, WP_000044603.1, WP_000044605.1,…
anc_NODE_ACB+BRg_vs_gains_NODE_ACB+BR	GO:0010124	BP	e	phenylacetate catabolic process	233/22423	326/382486	0.000000	8	233	0.000000	WP_000077460.1, WP_000077461.1, WP_000077464.1, WP_000077467.1, WP_000377855.1, WP_000377856.1, WP_000377864.1, WP_000377865.1, WP_000431123.1, WP_000431126.1, WP_000431128.1, WP_000431131.1, WP_001016788.1, WP_001016790.1, WP_001016792.1, WP_001016793.1, WP_001016797.1, WP_001016798.1, WP_001016799.1, WP_002114317.1, WP_002114492.1, WP_002114543.1, WP_004279191.1, WP_004646055.1, WP_004646059.1,…
anc_NODE_ACB+BRg_vs_gains_NODE_ACB+BR	GO:0006865	BP	e	amino acid transport	571/22423	2293/382486	0.000000	8	571	0.000000	WP_000058352.1, WP_000058354.1, WP_000058355.1, WP_000081464.1, WP_000081465.1, WP_000081466.1, WP_000081467.1, WP_000081468.1, WP_000125201.1, WP_000125203.1, WP_000125205.1, WP_000125206.1, WP_000125210.1, WP_000125211.1, WP_000125214.1, WP_000178994.1, WP_000178995.1, WP_000178996.1, WP_000178999.1, WP_000179000.1, WP_000205430.1, WP_000205431.1, WP_000205433.1, WP_000205434.1, WP_000205436.1,…
anc_NODE_ACB+BRg_vs_gains_NODE_ACB+BR	GO:0019614	BP	e	catechol-containing compound catabolic process	112/22423	121/382486	0.000000	6	112	0.000000	WP_001081617.1, WP_001081618.1, WP_001081619.1, WP_001081620.1, WP_002113693.1, WP_004647038.1, WP_004649107.1, WP_004651090.1, WP_004651110.1, WP_004654830.1, WP_004662756.1, WP_004693187.1, WP_004701429.1, WP_004708601.1, WP_004719897.1, WP_004731099.1, WP_004752225.1, WP_004771120.1, WP_004785638.1, WP_004792080.1, WP_004805430.1, WP_004809441.1, WP_004821873.1, WP_004865958.1, WP_004879658.1,…
anc_NODE_ACB+BRg_vs_gains_NODE_ACB+BR	GO:0015810	BP	e	aspartate transmembrane transport	96/22423	96/382486	0.000000	10	96	0.000000	WP_000787677.1, WP_000787678.1, WP_000810595.1, WP_000810596.1, WP_000810597.1, WP_000810598.1, WP_000810600.1, WP_000810605.1, WP_002049955.1, WP_002053256.1, WP_002114420.1, WP_002114864.1, WP_003651300.1, WP_003654734.1, WP_004648305.1, WP_004649161.1, WP_004651445.1, WP_004668999.1, WP_004691639.1, WP_004698899.1, WP_004702190.1, WP_004724381.1, WP_004750216.1, WP_004752332.1, WP_004792892.1,…
anc_NODE_ACB+BRg_vs_gains_NODE_ACB+BR	GO:0070084	BP	e	protein initiator methionine removal	118/22423	202/382486	0.000000	7	118	0.000000	WP_001202772.1, WP_001202774.1, WP_001202776.1, WP_001202777.1, WP_001202778.1, WP_001202781.1, WP_001202782.1, WP_001202783.1, WP_001202785.1, WP_002050620.1, WP_002121088.1, WP_003652125.1, WP_004278735.1, WP_004645281.1, WP_004648884.1, WP_004653785.1, WP_004662335.1, WP_004671354.1, WP_004677780.1, WP_004680922.1, WP_004696545.1, WP_004701262.1, WP_004719639.1, WP_004752094.1, WP_004759904.1,…
anc_NODE_ACB+BRg_vs_gains_NODE_ACB+BR	GO:0017001	BP	e	antibiotic catabolic process	81/22423	93/382486	0.000000	5	81	0.000000	WP_001159760.1, WP_001211198.1, WP_001211205.1, WP_001211212.1, WP_001211218.1, WP_001211219.1, WP_001211220.1, WP_001211227.1, WP_001211233.1, WP_001211237.1, WP_001211238.1, WP_002118772.1, WP_004650432.1, WP_004656962.1, WP_004659736.1, WP_004673603.1, WP_004700205.1, WP_004723463.1, WP_004783170.1, WP_004790939.1, WP_004803441.1, WP_004823669.1, WP_004878176.1, WP_004923134.1, WP_004983048.1,…
anc_NODE_ACB+BRg_vs_gains_NODE_ACB+BR	GO:0006629	BP	e	lipid metabolic process	241/22423	959/382486	0.000000	3	241	0.000000	WP_000032710.1, WP_000488509.1, WP_000488510.1, WP_000488511.1, WP_000488513.1, WP_000488517.1, WP_000488518.1, WP_000488520.1, WP_000488521.1, WP_000488525.1, WP_000498738.1, WP_002119000.1, WP_002119655.1, WP_002119679.1, WP_004648091.1, WP_004648095.1, WP_004651946.1, WP_004653543.1, WP_004653548.1, WP_004662729.1, WP_004662738.1, WP_004669126.1, WP_004671808.1, WP_004671815.1, WP_004677371.1,…
anc_NODE_ACB+BRg_vs_gains_NODE_ACB+BR	GO:0030632	BP	e	D-alanine biosynthetic process	115/22423	227/382486	0.000000	12	115	0.000000	WP_001137859.1, WP_001137862.1, WP_001137864.1, WP_001137867.1, WP_001137868.1, WP_001137871.1, WP_001137876.1, WP_001137877.1, WP_001137878.1, WP_001137881.1, WP_002123309.1, WP_004279234.1, WP_004646104.1, WP_004648005.1, WP_004656616.1, WP_004665267.1, WP_004668014.1, WP_004694943.1, WP_004705998.1, WP_004713814.1, WP_004723668.1, WP_004730613.1, WP_004751879.1, WP_004795374.1, WP_004801889.1,…
anc_NODE_ACB+BRg_vs_gains_NODE_ACB+BR	GO:0015813	BP	e	L-glutamate transmembrane transport	96/22423	200/382486	0.000000	11	96	0.000000	WP_000787677.1, WP_000787678.1, WP_000810595.1, WP_000810596.1, WP_000810597.1, WP_000810598.1, WP_000810600.1, WP_000810605.1, WP_002049955.1, WP_002053256.1, WP_002114420.1, WP_002114864.1, WP_003651300.1, WP_003654734.1, WP_004648305.1, WP_004649161.1, WP_004651445.1, WP_004668999.1, WP_004691639.1, WP_004698899.1, WP_004702190.1, WP_004724381.1, WP_004750216.1, WP_004752332.1, WP_004792892.1,…
anc_NODE_ACB+BRg_vs_gains_NODE_ACB+BR	GO:0008610	BP	e	lipid biosynthetic process	87/22423	203/382486	0.000000	4	87	0.000000	WP_000598001.1, WP_000598004.1, WP_002049152.1, WP_002055603.1, WP_002119712.1, WP_004648094.1, WP_004653544.1, WP_004662732.1, WP_004671810.1, WP_004677376.1, WP_004700745.1, WP_004700749.1, WP_004749563.1, WP_004758028.1, WP_004760109.1, WP_004791366.1, WP_004799086.1, WP_004806947.1, WP_004819745.1, WP_004880333.1, WP_004886395.1, WP_004886399.1, WP_004898270.1, WP_004914971.1, WP_004924989.1,…
anc_NODE_ACB+BRg_vs_gains_NODE_ACB+BR	GO:0009102	BP	e	biotin biosynthetic process	114/22423	475/382486	0.000000	8	114	0.000000	WP_000055843.1, WP_000055868.1, WP_000055871.1, WP_000055872.1, WP_000055875.1, WP_000055877.1, WP_000055878.1, WP_000055880.1, WP_000055881.1, WP_000055882.1, WP_000055884.1, WP_000055887.1, WP_002050352.1, WP_002067854.1, WP_002120389.1, WP_004651000.1, WP_004655309.1, WP_004663586.1, WP_004669963.1, WP_004676455.1, WP_004682887.1, WP_004695309.1, WP_004703406.1, WP_004724022.1, WP_004750796.1,…
anc_NODE_ACB+BRg_vs_gains_NODE_ACB+BR	GO:0006270	BP	e	DNA replication initiation	77/22423	226/382486	0.000000	7	77	0.000000	WP_000534216.1, WP_000798284.1, WP_000818856.1, WP_000818857.1, WP_000845851.1, WP_000845976.1, WP_001205341.1, WP_001205343.1, WP_001208776.1, WP_001208778.1, WP_001208779.1, WP_002011663.1, WP_002035141.1, WP_002046604.1, WP_004282038.1, WP_004282117.1, WP_004282204.1, WP_004282229.1, WP_004647575.1, WP_004650138.1, WP_004650320.1, WP_004676030.1, WP_004676255.1, WP_004698334.1, WP_004726799.1,…
anc_NODE_ACB+BRg_vs_gains_NODE_ACB+BR	GO:0006144	BP	e	purine nucleobase metabolic process	97/22423	357/382486	0.000000	7	97	0.000000	WP_000167346.1, WP_000167347.1, WP_000167348.1, WP_002116616.1, WP_004638351.1, WP_004645541.1, WP_004651443.1, WP_004652071.1, WP_004662846.1, WP_004663290.1, WP_004670413.1, WP_004696732.1, WP_004700731.1, WP_004707998.1, WP_004731554.1, WP_004784162.1, WP_004791348.1, WP_004801379.1, WP_004878394.1, WP_004886382.1, WP_004892601.1, WP_004894061.1, WP_004898327.1, WP_004913226.1, WP_004926169.1,…
anc_NODE_ACB+BRg_vs_gains_NODE_ACB+BR	GO:0007155	BP	e	cell adhesion	103/22423	407/382486	0.000000	2	103	0.000000	WP_000738467.1, WP_000738468.1, WP_000738470.1, WP_000738472.1, WP_000738473.1, WP_000738477.1, WP_000738483.1, WP_000821732.1, WP_000821735.1, WP_000821738.1, WP_000821739.1, WP_000821740.1, WP_000821745.1, WP_000821748.1, WP_002049906.1, WP_002064806.1, WP_002113594.1, WP_002133498.1, WP_003651368.1, WP_003651775.1, WP_004653085.1, WP_004661797.1, WP_004701636.1, WP_004792381.1, WP_004792821.1,…
anc_NODE_ACB+BRg_vs_gains_NODE_ACB+BR	GO:0006631	BP	e	fatty acid metabolic process	73/22423	247/382486	0.000000	7	73	0.000000	WP_000130559.1, WP_000130568.1, WP_000130569.1, WP_000130572.1, WP_000130573.1, WP_000130574.1, WP_000130581.1, WP_000130583.1, WP_002114573.1, WP_004279189.1, WP_004646063.1, WP_004653339.1, WP_004702412.1, WP_004717755.1, WP_004730681.1, WP_004793389.1, WP_004807351.1, WP_004817282.1, WP_004887782.1, WP_004904943.1, WP_005070000.1, WP_005095911.1, WP_005104868.1, WP_005107750.1, WP_005152704.1,…
anc_NODE_ACB+BRg_vs_gains_NODE_ACB+BR	GO:0046677	BP	e	response to antibiotic	81/22423	395/382486	0.000000	3	81	0.000000	WP_001159760.1, WP_001211198.1, WP_001211205.1, WP_001211212.1, WP_001211218.1, WP_001211219.1, WP_001211220.1, WP_001211227.1, WP_001211233.1, WP_001211237.1, WP_001211238.1, WP_002118772.1, WP_004650432.1, WP_004656962.1, WP_004659736.1, WP_004673603.1, WP_004700205.1, WP_004723463.1, WP_004783170.1, WP_004790939.1, WP_004803441.1, WP_004823669.1, WP_004878176.1, WP_004923134.1, WP_004983048.1,…
anc_NODE_ACB+BRg_vs_gains_NODE_ACB+BR	GO:0019619	BP	e	3,4-dihydroxybenzoate catabolic process	72/22423	406/382486	0.000000	8	72	0.000000	WP_000390385.1, WP_000390391.1, WP_000390392.1, WP_000390394.1, WP_000390395.1, WP_000390396.1, WP_000390397.1, WP_002114392.1, WP_004646064.1, WP_004702410.1, WP_004709481.1, WP_004717753.1, WP_004730679.1, WP_004783365.1, WP_004793387.1, WP_004807348.1, WP_004817280.1, WP_004887781.1, WP_004904945.1, WP_005069998.1, WP_005095912.1, WP_005104867.1, WP_005107749.1, WP_005152719.1, WP_005172452.1,…
anc_NODE_ACB+BRg_vs_gains_NODE_ACB+BR	GO:0071705	BP	e	nitrogen compound transport	62/22423	346/382486	0.000000	4	62	0.000000	WP_000569982.1, WP_000569983.1, WP_000569984.1, WP_000569987.1, WP_000569990.1, WP_000569991.1, WP_000569994.1, WP_000569995.1, WP_000569996.1, WP_000569997.1, WP_000937460.1, WP_000937462.1, WP_001104463.1, WP_001104464.1, WP_001104465.1, WP_001104469.1, WP_001104472.1, WP_001104473.1, WP_001104474.1, WP_001104475.1, WP_002049239.1, WP_002054848.1, WP_002118190.1, WP_004691821.1, WP_004700489.1,…
anc_NODE_ACB+BRg_vs_gains_NODE_ACB+BR	GO:0019545	BP	e	arginine catabolic process to succinate	63/22423	361/382486	0.000000	11	63	0.000000	WP_000973732.1, WP_000973733.1, WP_002052326.1, WP_002116871.1, WP_004648113.1, WP_004654804.1, WP_004660982.1, WP_004670273.1, WP_004694759.1, WP_004705286.1, WP_004754719.1, WP_004789727.1, WP_004805485.1, WP_004879608.1, WP_004898845.1, WP_004913833.1, WP_004981426.1, WP_005019207.1, WP_005027153.1, WP_005038390.1, WP_005067185.1, WP_005081663.1, WP_005151523.1, WP_005161461.1, WP_005190450.1,…
anc_NODE_ACB+BRg_vs_gains_NODE_ACB+BR	GO:0000160	BP	e	phosphorelay signal transduction system	153/22423	1357/382486	0.000000	6	153	0.000000	WP_000526530.1, WP_000526534.1, WP_000625253.1, WP_000625743.1, WP_000625744.1, WP_000625746.1, WP_000625748.1, WP_000625750.1, WP_000625751.1, WP_000625753.1, WP_000625755.1, WP_000625756.1, WP_000625758.1, WP_000625759.1, WP_002119620.1, WP_003652559.1, WP_004281627.1, WP_004639513.1, WP_004640535.1, WP_004648099.1, WP_004652291.1, WP_004653540.1, WP_004662722.1, WP_004664568.1, WP_004671802.1,…
anc_NODE_ACB+BRg_vs_gains_NODE_ACB+BR	GO:0006855	BP	e	drug transmembrane transport	53/22423	363/382486	0.000000	5	53	0.000000	WP_001027056.1, WP_001027059.1, WP_001027060.1, WP_001027061.1, WP_001027064.1, WP_001027067.1, WP_001027069.1, WP_002118118.1, WP_004654895.1, WP_004700480.1, WP_004791178.1, WP_004805372.1, WP_004880968.1, WP_004886189.1, WP_005053445.1, WP_005058526.1, WP_005150848.1, WP_005190623.1, WP_005205233.1, WP_005211215.1, WP_005217793.1, WP_005239020.1, WP_005258698.1, WP_005287472.1, WP_005292486.1,…
anc_NODE_ACB+BRg_vs_gains_NODE_ACB+BR	GO:0015031	BP	e	protein transport	116/22423	1177/382486	0.000000	7	116	0.000000	WP_000525664.1, WP_000525666.1, WP_000525670.1, WP_000525673.1, WP_000525676.1, WP_000749966.1, WP_000749968.1, WP_000749975.1, WP_001983904.1, WP_002009183.1, WP_002011828.1, WP_002061803.1, WP_002117897.1, WP_002117898.1, WP_003651504.1, WP_004279208.1, WP_004279210.1, WP_004646083.1, WP_004655301.1, WP_004655303.1, WP_004669972.1, WP_004669979.1, WP_004695313.1, WP_004695317.1, WP_004701952.1,…
anc_NODE_ACB+BRg_vs_gains_NODE_ACB+BR	GO:0016042	BP	e	lipid catabolic process	70/22423	605/382486	0.000000	4	70	0.000001	WP_000129257.1, WP_000129258.1, WP_000129260.1, WP_000129262.1, WP_000129263.1, WP_003655235.1, WP_004640699.1, WP_004652403.1, WP_004664736.1, WP_004669489.1, WP_004705722.1, WP_004739882.1, WP_004745961.1, WP_004753629.1, WP_004802843.1, WP_004877226.1, WP_004885324.1, WP_004903490.1, WP_004908836.1, WP_004929622.1, WP_004963974.1, WP_004992440.1, WP_004995000.1, WP_005024827.1, WP_005031216.1,…
anc_NODE_ACB+BRg_vs_gains_NODE_ACB+BR	GO:0006355	BP	e	regulation of transcription, DNA-templated	460/22423	6219/382486	0.000001	9	460	0.000003	WP_000037056.1, WP_000037057.1, WP_000037059.1, WP_000037060.1, WP_000037157.1, WP_000037159.1, WP_000037162.1, WP_000037165.1, WP_000037166.1, WP_000037170.1, WP_000037173.1, WP_000043920.1, WP_000043924.1, WP_000043926.1, WP_000043929.1, WP_000043984.1, WP_000043985.1, WP_000043987.1, WP_000043988.1, WP_000044599.1, WP_000044601.1, WP_000044602.1, WP_000044603.1, WP_000044605.1, WP_000526530.1,…
anc_NODE_ACB+BRg_vs_gains_NODE_ACB+BR	GO:0015891	BP	e	siderophore transport	73/22423	837/382486	0.000872	6	73	0.002604	WP_000052885.1, WP_000052887.1, WP_001984473.1, WP_002072256.1, WP_002163141.1, WP_004647424.1, WP_004657814.1, WP_004659012.1, WP_004692431.1, WP_004726528.1, WP_004729538.1, WP_004757132.1, WP_004781982.1, WP_004797349.1, WP_004804218.1, WP_004813207.1, WP_004818899.1, WP_004855046.1, WP_004883343.1, WP_004890163.1, WP_004992869.1, WP_005002398.1, WP_005007353.1, WP_005023353.1, WP_005033743.1,…
anc_NODE_ACB+BRg_vs_gains_NODE_ACB+BR	GO:0019439	BP	e	aromatic compound catabolic process	49/22423	537/382486	0.002322	4	49	0.005186	WP_000076809.1, WP_000076811.1, WP_000076812.1, WP_000076813.1, WP_000076814.1, WP_000076815.1, WP_000076817.1, WP_002113729.1, WP_003651713.1, WP_004651112.1, WP_004655115.1, WP_004701688.1, WP_004721618.1, WP_004792456.1, WP_004805221.1, WP_004928948.1, WP_004928952.1, WP_005019796.1, WP_005026433.1, WP_005107634.1, WP_005124059.1, WP_005150914.1, WP_005190880.1, WP_005205381.1, WP_005211012.1,…
anc_NODE_ACB+BRg_vs_gains_NODE_ACB+BR	GO:0006527	BP	e	arginine catabolic process	2/22423	2/382486	0.003437	10	2	0.006991	WP_000973732.1, WP_002052326.1
anc_NODE_ACB+BRg_vs_gains_NODE_ACB+BR	GO:0031012	CC	e	extracellular matrix	184/22423	184/382486	0.000000	2	184	0.000000	WP_000714210.1, WP_000714213.1, WP_000714216.1, WP_000714217.1, WP_000714220.1, WP_000714224.1, WP_000714225.1, WP_000714230.1, WP_000714232.1, WP_000714235.1, WP_001241361.1, WP_001241363.1, WP_002047510.1, WP_002064661.1, WP_002115413.1, WP_002124499.1, WP_002124526.1, WP_004647120.1, WP_004650886.1, WP_004656802.1, WP_004656804.1, WP_004656808.1, WP_004660500.1, WP_004660502.1, WP_004672189.1,…
anc_NODE_ACB+BRg_vs_gains_NODE_ACB+BR	GO:0016021	CC	e	integral component of membrane	4890/22423	57673/382486	0.000000	3	4890	0.000000	WP_000013368.1, WP_000013369.1, WP_000013370.1, WP_000013374.1, WP_000026477.1, WP_000026480.1, WP_000026482.1, WP_000026485.1, WP_000026486.1, WP_000026487.1, WP_000026491.1, WP_000026493.1, WP_000026494.1, WP_000026496.1, WP_000032710.1, WP_000041998.1, WP_000042000.1, WP_000042002.1, WP_000042004.1, WP_000042006.1, WP_000042008.1, WP_000042009.1, WP_000042010.1, WP_000042012.1, WP_000042013.1,…
anc_NODE_ACB+BRg_vs_gains_NODE_ACB+BR	GO:0005727	CC	e	extrachromosomal circular DNA	77/22423	77/382486	0.000000	3	77	0.000000	WP_000534216.1, WP_000798284.1, WP_000818856.1, WP_000818857.1, WP_000845851.1, WP_000845976.1, WP_001205341.1, WP_001205343.1, WP_001208776.1, WP_001208778.1, WP_001208779.1, WP_002011663.1, WP_002035141.1, WP_002046604.1, WP_004282038.1, WP_004282117.1, WP_004282204.1, WP_004282229.1, WP_004647575.1, WP_004650138.1, WP_004650320.1, WP_004676030.1, WP_004676255.1, WP_004698334.1, WP_004726799.1,…
anc_NODE_ACB+BRg_vs_gains_NODE_ACB+BR	GO:0009289	CC	e	pilus	103/22423	407/382486	0.000000	3	103	0.000000	WP_000738467.1, WP_000738468.1, WP_000738470.1, WP_000738472.1, WP_000738473.1, WP_000738477.1, WP_000738483.1, WP_000821732.1, WP_000821735.1, WP_000821738.1, WP_000821739.1, WP_000821740.1, WP_000821745.1, WP_000821748.1, WP_002049906.1, WP_002064806.1, WP_002113594.1, WP_002133498.1, WP_003651368.1, WP_003651775.1, WP_004653085.1, WP_004661797.1, WP_004701636.1, WP_004792381.1, WP_004792821.1,…
anc_NODE_ACB+BRg_vs_gains_NODE_ACB+BR	GO:0005887	CC	e	integral component of plasma membrane	249/22423	2589/382486	0.000000	4	249	0.000000	WP_000860562.1, WP_000860563.1, WP_000860564.1, WP_000860566.1, WP_000860567.1, WP_000860728.1, WP_000860729.1, WP_000860730.1, WP_000861110.1, WP_000861111.1, WP_000861112.1, WP_000861115.1, WP_000861117.1, WP_000861118.1, WP_000889171.1, WP_000891197.1, WP_000891198.1, WP_000891202.1, WP_000891204.1, WP_000891208.1, WP_000891213.1, WP_000891218.1, WP_000891219.1, WP_000891222.1, WP_001097158.1,…
anc_NODE_ACB+BRg_vs_gains_NODE_ACB+BR	GO:0005622	CC	e	intracellular	379/22423	4648/382486	0.000000	2	379	0.000000	WP_000526530.1, WP_000526534.1, WP_000598238.1, WP_000625253.1, WP_000625743.1, WP_000625744.1, WP_000625746.1, WP_000625748.1, WP_000625750.1, WP_000625751.1, WP_000625753.1, WP_000625755.1, WP_000625756.1, WP_000625758.1, WP_000625759.1, WP_001089196.1, WP_001089197.1, WP_001191598.1, WP_001191604.1, WP_001191606.1, WP_001191611.1, WP_001191616.1, WP_001191621.1, WP_001191625.1, WP_001983635.1,…
anc_NODE_ACB+BRg_vs_gains_NODE_ACB+BR	GO:0030288	CC	e	outer membrane-bounded periplasmic space	81/22423	805/382486	0.000004	3	81	0.000018	WP_001159760.1, WP_001211198.1, WP_001211205.1, WP_001211212.1, WP_001211218.1, WP_001211219.1, WP_001211220.1, WP_001211227.1, WP_001211233.1, WP_001211237.1, WP_001211238.1, WP_002118772.1, WP_004650432.1, WP_004656962.1, WP_004659736.1, WP_004673603.1, WP_004700205.1, WP_004723463.1, WP_004783170.1, WP_004790939.1, WP_004803441.1, WP_004823669.1, WP_004878176.1, WP_004923134.1, WP_004983048.1,…
anc_NODE_ACB+BRg_vs_gains_NODE_ACB+BR	GO:0008556	MF	e	potassium-transporting ATPase activity	250/22423	250/382486	0.000000	13	250	0.000000	WP_000860562.1, WP_000860563.1, WP_000860564.1, WP_000860566.1, WP_000860567.1, WP_000860728.1, WP_000860729.1, WP_000860730.1, WP_000861110.1, WP_000861111.1, WP_000861112.1, WP_000861115.1, WP_000861117.1, WP_000861118.1, WP_000889171.1, WP_000891197.1, WP_000891198.1, WP_000891202.1, WP_000891204.1, WP_000891208.1, WP_000891213.1, WP_000891218.1, WP_000891219.1, WP_000891222.1, WP_001097158.1,…
anc_NODE_ACB+BRg_vs_gains_NODE_ACB+BR	GO:0003700	MF	e	DNA-binding transcription factor activity	1067/22423	7293/382486	0.000000	2	1067	0.000000	WP_000028740.1, WP_000163427.1, WP_000331389.1, WP_000331391.1, WP_000331392.1, WP_000331394.1, WP_000331397.1, WP_000331398.1, WP_000331399.1, WP_000331400.1, WP_000331402.1, WP_000357064.1, WP_000357065.1, WP_000357069.1, WP_000357072.1, WP_000357074.1, WP_000357077.1, WP_000357079.1, WP_000357081.1, WP_000357082.1, WP_000357083.1, WP_000375490.1, WP_000375493.1, WP_000375494.1, WP_000375496.1,…
anc_NODE_ACB+BRg_vs_gains_NODE_ACB+BR	GO:0102130	MF	e	malonyl-CoA methyltransferase activity	114/22423	114/382486	0.000000	5	114	0.000000	WP_000055843.1, WP_000055868.1, WP_000055871.1, WP_000055872.1, WP_000055875.1, WP_000055877.1, WP_000055878.1, WP_000055880.1, WP_000055881.1, WP_000055882.1, WP_000055884.1, WP_000055887.1, WP_002050352.1, WP_002067854.1, WP_002120389.1, WP_004651000.1, WP_004655309.1, WP_004663586.1, WP_004669963.1, WP_004676455.1, WP_004682887.1, WP_004695309.1, WP_004703406.1, WP_004724022.1, WP_004750796.1,…
anc_NODE_ACB+BRg_vs_gains_NODE_ACB+BR	GO:0010340	MF	e	carboxyl-O-methyltransferase activity	114/22423	114/382486	0.000000	6	114	0.000000	WP_000055843.1, WP_000055868.1, WP_000055871.1, WP_000055872.1, WP_000055875.1, WP_000055877.1, WP_000055878.1, WP_000055880.1, WP_000055881.1, WP_000055882.1, WP_000055884.1, WP_000055887.1, WP_002050352.1, WP_002067854.1, WP_002120389.1, WP_004651000.1, WP_004655309.1, WP_004663586.1, WP_004669963.1, WP_004676455.1, WP_004682887.1, WP_004695309.1, WP_004703406.1, WP_004724022.1, WP_004750796.1,…
anc_NODE_ACB+BRg_vs_gains_NODE_ACB+BR	GO:0018576	MF	e	catechol 1,2-dioxygenase activity	112/22423	126/382486	0.000000	6	112	0.000000	WP_001081617.1, WP_001081618.1, WP_001081619.1, WP_001081620.1, WP_002113693.1, WP_004647038.1, WP_004649107.1, WP_004651090.1, WP_004651110.1, WP_004654830.1, WP_004662756.1, WP_004693187.1, WP_004701429.1, WP_004708601.1, WP_004719897.1, WP_004731099.1, WP_004752225.1, WP_004771120.1, WP_004785638.1, WP_004792080.1, WP_004805430.1, WP_004809441.1, WP_004821873.1, WP_004865958.1, WP_004879658.1,…
anc_NODE_ACB+BRg_vs_gains_NODE_ACB+BR	GO:0016717	MF	e	oxidoreductase activity, acting on paired donors, with oxidation of a pair of donors resulting in the reduction of molecular oxygen to two molecules of water	74/22423	74/382486	0.000000	4	74	0.000000	WP_000032710.1, WP_002119655.1, WP_004648091.1, WP_004653548.1, WP_004662738.1, WP_004671815.1, WP_004677371.1, WP_004700740.1, WP_004708007.1, WP_004724127.1, WP_004749560.1, WP_004758022.1, WP_004760115.1, WP_004791359.1, WP_004806941.1, WP_004819737.1, WP_004880338.1, WP_004882198.1, WP_004886389.1, WP_004898264.1, WP_004914962.1, WP_004959315.1, WP_004976992.1, WP_004981576.1, WP_005029905.1,…
anc_NODE_ACB+BRg_vs_gains_NODE_ACB+BR	GO:0070006	MF	e	metalloaminopeptidase activity	118/22423	202/382486	0.000000	7	118	0.000000	WP_001202772.1, WP_001202774.1, WP_001202776.1, WP_001202777.1, WP_001202778.1, WP_001202781.1, WP_001202782.1, WP_001202783.1, WP_001202785.1, WP_002050620.1, WP_002121088.1, WP_003652125.1, WP_004278735.1, WP_004645281.1, WP_004648884.1, WP_004653785.1, WP_004662335.1, WP_004671354.1, WP_004677780.1, WP_004680922.1, WP_004696545.1, WP_004701262.1, WP_004719639.1, WP_004752094.1, WP_004759904.1,…
anc_NODE_ACB+BRg_vs_gains_NODE_ACB+BR	GO:0030955	MF	e	potassium ion binding	71/22423	71/382486	0.000000	6	71	0.000000	WP_000889171.1, WP_000891197.1, WP_000891198.1, WP_000891202.1, WP_000891204.1, WP_000891208.1, WP_000891213.1, WP_000891218.1, WP_000891219.1, WP_000891222.1, WP_002119757.1, WP_004648103.1, WP_004679628.1, WP_004692360.1, WP_004700876.1, WP_004722108.1, WP_004733103.1, WP_004762559.1, WP_004791502.1, WP_004819929.1, WP_004861024.1, WP_004886505.1, WP_004929603.1, WP_004988083.1, WP_004998202.1,…
anc_NODE_ACB+BRg_vs_gains_NODE_ACB+BR	GO:0042925	MF	e	benzoate transmembrane transporter activity	126/22423	249/382486	0.000000	8	126	0.000000	WP_001169524.1, WP_001169526.1, WP_001169529.1, WP_001169530.1, WP_001169533.1, WP_001169535.1, WP_001169537.1, WP_001169538.1, WP_001169539.1, WP_002115196.1, WP_004278830.1, WP_004639446.1, WP_004645438.1, WP_004648796.1, WP_004652961.1, WP_004661437.1, WP_004671616.1, WP_004677872.1, WP_004680973.1, WP_004696908.1, WP_004701049.1, WP_004719641.1, WP_004750600.1, WP_004758252.1, WP_004759852.1,…
anc_NODE_ACB+BRg_vs_gains_NODE_ACB+BR	GO:0016872	MF	e	intramolecular lyase activity	68/22423	68/382486	0.000000	3	68	0.000000	WP_000350280.1, WP_000350281.1, WP_002119747.1, WP_004648100.1, WP_004653539.1, WP_004662720.1, WP_004671799.1, WP_004677382.1, WP_004700755.1, WP_004708021.1, WP_004749572.1, WP_004758037.1, WP_004760098.1, WP_004791375.1, WP_004799080.1, WP_004806957.1, WP_004819755.1, WP_004831332.1, WP_004880323.1, WP_004886410.1, WP_004898279.1, WP_004924980.1, WP_004937992.1, WP_004959300.1, WP_004976967.1,…
anc_NODE_ACB+BRg_vs_gains_NODE_ACB+BR	GO:0000150	MF	e	recombinase activity	81/22423	102/382486	0.000000	3	81	0.000000	WP_000147567.1, WP_000258666.1, WP_000470633.1, WP_000571899.1, WP_000678311.1, WP_000904905.1, WP_000904906.1, WP_001162012.1, WP_001217881.1, WP_004213590.1, WP_004282045.1, WP_004282172.1, WP_004658743.1, WP_004664844.1, WP_004668329.1, WP_004676004.1, WP_004726718.1, WP_004733280.1, WP_004740252.1, WP_004749380.1, WP_004749410.1, WP_004749647.1, WP_004753247.1, WP_004755176.1, WP_004758168.1,…
anc_NODE_ACB+BRg_vs_gains_NODE_ACB+BR	GO:0008784	MF	e	alanine racemase activity	115/22423	227/382486	0.000000	7	115	0.000000	WP_001137859.1, WP_001137862.1, WP_001137864.1, WP_001137867.1, WP_001137868.1, WP_001137871.1, WP_001137876.1, WP_001137877.1, WP_001137878.1, WP_001137881.1, WP_002123309.1, WP_004279234.1, WP_004646104.1, WP_004648005.1, WP_004656616.1, WP_004665267.1, WP_004668014.1, WP_004694943.1, WP_004705998.1, WP_004713814.1, WP_004723668.1, WP_004730613.1, WP_004751879.1, WP_004795374.1, WP_004801889.1,…
anc_NODE_ACB+BRg_vs_gains_NODE_ACB+BR	GO:0097266	MF	e	phenylacetyl-CoA 1,2-epoxidase activity	57/22423	57/382486	0.000000	5	57	0.000000	WP_000431123.1, WP_000431126.1, WP_000431128.1, WP_000431131.1, WP_002114317.1, WP_004646055.1, WP_004653332.1, WP_004702421.1, WP_004717768.1, WP_004783375.1, WP_004793398.1, WP_004807367.1, WP_004817296.1, WP_004829686.1, WP_004865667.1, WP_004887791.1, WP_004904930.1, WP_004936448.1, WP_005014240.1, WP_005025928.1, WP_005095897.1, WP_005152694.1, WP_005172464.1, WP_005203427.1, WP_005230232.1,…
anc_NODE_ACB+BRg_vs_gains_NODE_ACB+BR	GO:0047475	MF	e	phenylacetate-CoA ligase activity	57/22423	57/382486	0.000000	5	57	0.000000	WP_000377855.1, WP_000377856.1, WP_000377864.1, WP_000377865.1, WP_004279191.1, WP_004646065.1, WP_004653342.1, WP_004702409.1, WP_004717752.1, WP_004783364.1, WP_004817278.1, WP_004865655.1, WP_004904948.1, WP_005014254.1, WP_005095914.1, WP_005104866.1, WP_005152720.1, WP_005172451.1, WP_005177377.1, WP_005188852.1, WP_005203444.1, WP_005212169.1, WP_005230251.1, WP_005234230.1, WP_005241342.1,…
anc_NODE_ACB+BRg_vs_gains_NODE_ACB+BR	GO:0033971	MF	e	hydroxyisourate hydrolase activity	97/22423	180/382486	0.000000	5	97	0.000000	WP_000167346.1, WP_000167347.1, WP_000167348.1, WP_002116616.1, WP_004638351.1, WP_004645541.1, WP_004651443.1, WP_004652071.1, WP_004662846.1, WP_004663290.1, WP_004670413.1, WP_004696732.1, WP_004700731.1, WP_004707998.1, WP_004731554.1, WP_004784162.1, WP_004791348.1, WP_004801379.1, WP_004878394.1, WP_004886382.1, WP_004892601.1, WP_004894061.1, WP_004898327.1, WP_004913226.1, WP_004926169.1,…
anc_NODE_ACB+BRg_vs_gains_NODE_ACB+BR	GO:0008800	MF	e	beta-lactamase activity	81/22423	121/382486	0.000000	5	81	0.000000	WP_001159760.1, WP_001211198.1, WP_001211205.1, WP_001211212.1, WP_001211218.1, WP_001211219.1, WP_001211220.1, WP_001211227.1, WP_001211233.1, WP_001211237.1, WP_001211238.1, WP_002118772.1, WP_004650432.1, WP_004656962.1, WP_004659736.1, WP_004673603.1, WP_004700205.1, WP_004723463.1, WP_004783170.1, WP_004790939.1, WP_004803441.1, WP_004823669.1, WP_004878176.1, WP_004923134.1, WP_004983048.1,…
anc_NODE_ACB+BRg_vs_gains_NODE_ACB+BR	GO:0004222	MF	e	metalloendopeptidase activity	258/22423	1261/382486	0.000000	6	258	0.000000	WP_000714210.1, WP_000714213.1, WP_000714216.1, WP_000714217.1, WP_000714220.1, WP_000714224.1, WP_000714225.1, WP_000714230.1, WP_000714232.1, WP_000714235.1, WP_000795003.1, WP_000795012.1, WP_000795014.1, WP_000795020.1, WP_000795021.1, WP_000801060.1, WP_001241361.1, WP_001241363.1, WP_002047510.1, WP_002064661.1, WP_002115413.1, WP_002124499.1, WP_002124526.1, WP_002125917.1, WP_004646088.1,…
anc_NODE_ACB+BRg_vs_gains_NODE_ACB+BR	GO:0042781	MF	e	3'-tRNA processing endoribonuclease activity	52/22423	52/382486	0.000000	8	52	0.000000	WP_000902234.1, WP_000902236.1, WP_000902237.1, WP_000902238.1, WP_000902240.1, WP_000902241.1, WP_000902242.1, WP_000902243.1, WP_000902244.1, WP_000902247.1, WP_000902248.1, WP_000902250.1, WP_002045807.1, WP_002049170.1, WP_002115325.1, WP_002123120.1, WP_004661921.1, WP_004700552.1, WP_004719264.1, WP_004822533.1, WP_004824502.1, WP_004911594.1, WP_005068304.1, WP_005187894.1, WP_005197236.1,…
anc_NODE_ACB+BRg_vs_gains_NODE_ACB+BR	GO:0015109	MF	e	chromate transmembrane transporter activity	106/22423	277/382486	0.000000	6	106	0.000000	WP_001186380.1, WP_001186382.1, WP_001186384.1, WP_001186385.1, WP_001186388.1, WP_001186391.1, WP_001186395.1, WP_001186397.1, WP_001186398.1, WP_001186399.1, WP_001186401.1, WP_002123392.1, WP_004644748.1, WP_004649057.1, WP_004654995.1, WP_004661026.1, WP_004668990.1, WP_004676727.1, WP_004677567.1, WP_004682735.1, WP_004693676.1, WP_004701770.1, WP_004723211.1, WP_004749405.1, WP_004757600.1,…
anc_NODE_ACB+BRg_vs_gains_NODE_ACB+BR	GO:0003677	MF	e	DNA binding	1458/22423	16382/382486	0.000000	4	1458	0.000000	WP_000028740.1, WP_000037056.1, WP_000037057.1, WP_000037059.1, WP_000037060.1, WP_000037157.1, WP_000037159.1, WP_000037162.1, WP_000037165.1, WP_000037166.1, WP_000037170.1, WP_000037173.1, WP_000043920.1, WP_000043924.1, WP_000043926.1, WP_000043928.1, WP_000043929.1, WP_000043984.1, WP_000043985.1, WP_000043987.1, WP_000043988.1, WP_000044599.1, WP_000044601.1, WP_000044602.1, WP_000044603.1,…
anc_NODE_ACB+BRg_vs_gains_NODE_ACB+BR	GO:0005280	MF	e	amino acid:proton symporter activity	44/22423	44/382486	0.000000	9	44	0.000000	WP_000787677.1, WP_000787678.1, WP_002053256.1, WP_002114864.1, WP_003654734.1, WP_004648305.1, WP_004698899.1, WP_004724381.1, WP_004750216.1, WP_004794835.1, WP_004822623.1, WP_004824615.1, WP_004864018.1, WP_004883395.1, WP_004902843.1, WP_004920206.1, WP_004932722.1, WP_004989816.1, WP_004991400.1, WP_004994002.1, WP_005008605.1, WP_016139356.1, WP_016142292.1, WP_016144248.1, WP_016165920.1,…
anc_NODE_ACB+BRg_vs_gains_NODE_ACB+BR	GO:0008081	MF	e	phosphoric diester hydrolase activity	82/22423	192/382486	0.000000	5	82	0.000000	WP_000488509.1, WP_000488510.1, WP_000488511.1, WP_000488513.1, WP_000488518.1, WP_000488520.1, WP_000488521.1, WP_000488525.1, WP_002119000.1, WP_004651946.1, WP_004669126.1, WP_004695632.1, WP_004699666.1, WP_004707374.1, WP_004722434.1, WP_004790500.1, WP_004801578.1, WP_004819675.1, WP_004863469.1, WP_004878296.1, WP_004880665.1, WP_004963513.1, WP_004982671.1, WP_005030692.1, WP_005055270.1,…
anc_NODE_ACB+BRg_vs_gains_NODE_ACB+BR	GO:0008791	MF	e	arginine N-succinyltransferase activity	63/22423	112/382486	0.000000	7	63	0.000000	WP_000973732.1, WP_000973733.1, WP_002052326.1, WP_002116871.1, WP_004648113.1, WP_004654804.1, WP_004660982.1, WP_004670273.1, WP_004694759.1, WP_004705286.1, WP_004754719.1, WP_004789727.1, WP_004805485.1, WP_004879608.1, WP_004898845.1, WP_004913833.1, WP_004981426.1, WP_005019207.1, WP_005027153.1, WP_005038390.1, WP_005067185.1, WP_005081663.1, WP_005151523.1, WP_005161461.1, WP_005190450.1,…
anc_NODE_ACB+BRg_vs_gains_NODE_ACB+BR	GO:0033732	MF	e	pyrroloquinoline-quinone synthase activity	37/22423	37/382486	0.000000	5	37	0.000000	WP_000195110.1, WP_000195113.1, WP_000195114.1, WP_002113690.1, WP_003651747.1, WP_004637747.1, WP_004668463.1, WP_004781093.1, WP_004792408.1, WP_004867995.1, WP_005034221.1, WP_005083745.1, WP_005194867.1, WP_005239985.1, WP_005254635.1, WP_005255373.1, WP_009391313.1, WP_013197931.1, WP_016138135.1, WP_016141047.1, WP_016145249.1, WP_016653185.1, WP_017403216.1, WP_023272235.1, WP_025094916.1,…
anc_NODE_ACB+BRg_vs_gains_NODE_ACB+BR	GO:0015293	MF	e	symporter activity	113/22423	416/382486	0.000000	5	113	0.000000	WP_000810595.1, WP_000810596.1, WP_000810597.1, WP_000810598.1, WP_000810600.1, WP_000810605.1, WP_001025080.1, WP_001025081.1, WP_002049955.1, WP_002114420.1, WP_003651300.1, WP_004648671.1, WP_004649161.1, WP_004651445.1, WP_004652658.1, WP_004663109.1, WP_004668999.1, WP_004670527.1, WP_004691639.1, WP_004696743.1, WP_004702190.1, WP_004721917.1, WP_004752332.1, WP_004792892.1, WP_004808532.1,…
anc_NODE_ACB+BRg_vs_gains_NODE_ACB+BR	GO:0004096	MF	e	catalase activity	91/22423	284/382486	0.000000	5	91	0.000000	WP_000032771.1, WP_000032774.1, WP_000032779.1, WP_000032780.1, WP_000040081.1, WP_000040089.1, WP_000040092.1, WP_000040095.1, WP_000040096.1, WP_000040098.1, WP_002113758.1, WP_004280191.1, WP_004280950.1, WP_004646802.1, WP_004651459.1, WP_004653082.1, WP_004661793.1, WP_004675244.1, WP_004682130.1, WP_004694193.1, WP_004701643.1, WP_004732681.1, WP_004782578.1, WP_004792388.1, WP_004807803.1,…
anc_NODE_ACB+BRg_vs_gains_NODE_ACB+BR	GO:0015079	MF	e	potassium ion transmembrane transporter activity	61/22423	134/382486	0.000000	7	61	0.000000	WP_001181658.1, WP_001181664.1, WP_001181667.1, WP_001181670.1, WP_002117080.1, WP_003653920.1, WP_004652853.1, WP_004659972.1, WP_004678880.1, WP_004683487.1, WP_004691581.1, WP_004705082.1, WP_004745342.1, WP_004750067.1, WP_004756934.1, WP_004760474.1, WP_004789917.1, WP_004808184.1, WP_004877957.1, WP_004884782.1, WP_004902741.1, WP_004909798.1, WP_004978173.1, WP_005024140.1, WP_005052352.1,…
anc_NODE_ACB+BRg_vs_gains_NODE_ACB+BR	GO:0008199	MF	e	ferric iron binding	112/22423	466/382486	0.000000	7	112	0.000000	WP_001081617.1, WP_001081618.1, WP_001081619.1, WP_001081620.1, WP_002113693.1, WP_004647038.1, WP_004649107.1, WP_004651090.1, WP_004651110.1, WP_004654830.1, WP_004662756.1, WP_004693187.1, WP_004701429.1, WP_004708601.1, WP_004719897.1, WP_004731099.1, WP_004752225.1, WP_004771120.1, WP_004785638.1, WP_004792080.1, WP_004805430.1, WP_004809441.1, WP_004821873.1, WP_004865958.1, WP_004879658.1,…
anc_NODE_ACB+BRg_vs_gains_NODE_ACB+BR	GO:0050662	MF	e	coenzyme binding	109/22423	478/382486	0.000000	3	109	0.000000	WP_001039352.1, WP_001039356.1, WP_001039358.1, WP_001039359.1, WP_001039370.1, WP_001039371.1, WP_001039372.1, WP_001039376.1, WP_004279286.1, WP_004646143.1, WP_004651064.1, WP_004655123.1, WP_004663413.1, WP_004670171.1, WP_004676628.1, WP_004682772.1, WP_004694847.1, WP_004703267.1, WP_004730550.1, WP_004753934.1, WP_004757410.1, WP_004761770.1, WP_004783223.1, WP_004794104.1, WP_004805209.1,…
anc_NODE_ACB+BRg_vs_gains_NODE_ACB+BR	GO:0004180	MF	e	carboxypeptidase activity	25/22423	34/382486	0.000000	6	25	0.000000	WP_000972583.1, WP_002048347.1, WP_004723569.1, WP_004832269.1, WP_004979568.1, WP_004988880.1, WP_005107024.1, WP_005404247.1, WP_016801175.1, WP_019457589.1, WP_042089183.1, WP_042896766.1, WP_044112060.1, WP_045795677.1, WP_046739866.1, WP_054581714.1, WP_058869626.1, WP_058951971.1, WP_067556084.1, WP_067662521.1, WP_067671165.1, WP_067766930.1, WP_067867045.1, WP_068886199.1, WP_070076361.1
anc_NODE_ACB+BRg_vs_gains_NODE_ACB+BR	GO:0008825	MF	e	cyclopropane-fatty-acyl-phospholipid synthase activity	16/22423	16/382486	0.000000	6	16	0.000000	WP_000345898.1, WP_000598001.1, WP_002049152.1, WP_002119712.1, WP_002119751.1, WP_004886395.1, WP_004886399.1, WP_004914971.1, WP_004924994.1, WP_004981573.1, WP_058952271.1, WP_058952273.1, WP_061524910.1, WP_061524912.1, WP_076755119.1, WP_076755121.1
anc_NODE_ACB+BRg_vs_gains_NODE_ACB+BR	GO:0004970	MF	e	ionotropic glutamate receptor activity	20/22423	28/382486	0.000000	10	20	0.000000	WP_004652866.1, WP_004725768.1, WP_004808155.1, WP_004816907.1, WP_005033991.1, WP_005150613.1, WP_005202687.1, WP_005213206.1, WP_005231245.1, WP_005258340.1, WP_005287123.1, WP_005295407.1, WP_016163240.1, WP_016652720.1, WP_023270089.1, WP_054581451.1, WP_058967601.1, WP_067551371.1, WP_067660319.1, WP_070075895.1
anc_NODE_ACB+BRg_vs_gains_NODE_ACB+BR	GO:0016831	MF	e	carboxy-lyase activity	55/22423	233/382486	0.000000	4	55	0.000000	WP_000469449.1, WP_000469454.1, WP_000469455.1, WP_000469457.1, WP_000469459.1, WP_002118792.1, WP_004652124.1, WP_004700119.1, WP_004782661.1, WP_004790859.1, WP_004801288.1, WP_004861431.1, WP_004885974.1, WP_005025308.1, WP_005045955.1, WP_005067948.1, WP_005128162.1, WP_005145154.1, WP_005184032.1, WP_005202317.1, WP_005208282.1, WP_005231737.1, WP_005234938.1, WP_005243344.1, WP_005258945.1,…
anc_NODE_ACB+BRg_vs_gains_NODE_ACB+BR	GO:0004252	MF	e	serine-type endopeptidase activity	121/22423	880/382486	0.000000	6	121	0.000000	WP_000194502.1, WP_000194504.1, WP_000194505.1, WP_000194506.1, WP_000195944.1, WP_000195948.1, WP_000195949.1, WP_000195950.1, WP_000195952.1, WP_000195955.1, WP_002117748.1, WP_004646268.1, WP_004648205.1, WP_004652053.1, WP_004663317.1, WP_004670368.1, WP_004674777.1, WP_004694387.1, WP_004703112.1, WP_004710072.1, WP_004717401.1, WP_004730296.1, WP_004750901.1, WP_004783026.1, WP_004793983.1,…
anc_NODE_ACB+BRg_vs_gains_NODE_ACB+BR	GO:0030976	MF	e	thiamine pyrophosphate binding	78/22423	457/382486	0.000000	4	78	0.000000	WP_000469449.1, WP_000469453.1, WP_000469454.1, WP_000469455.1, WP_000469456.1, WP_000469457.1, WP_000469459.1, WP_000469462.1, WP_002118792.1, WP_004652124.1, WP_004700119.1, WP_004705130.1, WP_004717152.1, WP_004782661.1, WP_004790859.1, WP_004801288.1, WP_004822877.1, WP_004861431.1, WP_004862732.1, WP_004862961.1, WP_004884757.1, WP_004885974.1, WP_004923657.1, WP_004991803.1, WP_004994416.1,…
anc_NODE_ACB+BRg_vs_gains_NODE_ACB+BR	GO:0003857	MF	e	3-hydroxyacyl-CoA dehydrogenase activity	73/22423	454/382486	0.000000	5	73	0.000000	WP_000130559.1, WP_000130568.1, WP_000130569.1, WP_000130572.1, WP_000130573.1, WP_000130574.1, WP_000130581.1, WP_000130583.1, WP_002114573.1, WP_004279189.1, WP_004646063.1, WP_004653339.1, WP_004702412.1, WP_004717755.1, WP_004730681.1, WP_004793389.1, WP_004807351.1, WP_004817282.1, WP_004887782.1, WP_004904943.1, WP_005070000.1, WP_005095911.1, WP_005104868.1, WP_005107750.1, WP_005152704.1,…
anc_NODE_ACB+BRg_vs_gains_NODE_ACB+BR	GO:0004089	MF	e	carbonate dehydratase activity	35/22423	129/382486	0.000000	5	35	0.000000	WP_001111063.1, WP_001111065.1, WP_001111074.1, WP_001111075.1, WP_001111078.1, WP_004724799.1, WP_004789877.1, WP_004822956.1, WP_004994419.1, WP_005067022.1, WP_005078514.1, WP_005227725.1, WP_005260053.1, WP_005282616.1, WP_005297422.1, WP_005804513.1, WP_009391959.1, WP_013196672.1, WP_016139958.1, WP_016142854.1, WP_017386425.1, WP_017392589.1, WP_025467428.1, WP_032054740.1, WP_032868525.1,…
anc_NODE_ACB+BRg_vs_gains_NODE_ACB+BR	GO:0000155	MF	e	phosphorelay sensor kinase activity	203/22423	2052/382486	0.000000	7	203	0.000000	WP_000598238.1, WP_001191598.1, WP_001191604.1, WP_001191606.1, WP_001191611.1, WP_001191616.1, WP_001191621.1, WP_001191625.1, WP_001983635.1, WP_002119605.1, WP_002119612.1, WP_004646563.1, WP_004648098.1, WP_004648106.1, WP_004652292.1, WP_004653321.1, WP_004653541.1, WP_004660954.1, WP_004662725.1, WP_004664569.1, WP_004671804.1, WP_004679621.1, WP_004682289.1, WP_004692357.1, WP_004700750.1,…
anc_NODE_ACB+BRg_vs_gains_NODE_ACB+BR	GO:0008408	MF	e	3'-5' exonuclease activity	97/22423	775/382486	0.000000	6	97	0.000000	WP_001287548.1, WP_001287552.1, WP_001287553.1, WP_001287554.1, WP_001287556.1, WP_001287558.1, WP_001287559.1, WP_001287560.1, WP_001287562.1, WP_001287564.1, WP_001287565.1, WP_004278656.1, WP_004647288.1, WP_004650697.1, WP_004659992.1, WP_004705107.1, WP_004725340.1, WP_004742127.1, WP_004754621.1, WP_004813639.1, WP_004816590.1, WP_004869931.1, WP_004877935.1, WP_004884766.1, WP_004890654.1,…
anc_NODE_ACB+BRg_vs_gains_NODE_ACB+BR	GO:0008271	MF	e	secondary active sulfate transmembrane transporter activity	35/22423	156/382486	0.000000	7	35	0.000000	WP_001111063.1, WP_001111065.1, WP_001111074.1, WP_001111075.1, WP_001111078.1, WP_004724799.1, WP_004789877.1, WP_004822956.1, WP_004994419.1, WP_005067022.1, WP_005078514.1, WP_005227725.1, WP_005260053.1, WP_005282616.1, WP_005297422.1, WP_005804513.1, WP_009391959.1, WP_013196672.1, WP_016139958.1, WP_016142854.1, WP_017386425.1, WP_017392589.1, WP_025467428.1, WP_032054740.1, WP_032868525.1,…
anc_NODE_ACB+BRg_vs_gains_NODE_ACB+BR	GO:0018618	MF	e	anthranilate 1,2-dioxygenase (deaminating, decarboxylating) activity	17/22423	37/382486	0.000000	5	17	0.000000	WP_000076809.1, WP_000076811.1, WP_000076812.1, WP_000076813.1, WP_000076814.1, WP_000076817.1, WP_000510137.1, WP_002113729.1, WP_003651713.1, WP_004928948.1, WP_005019796.1, WP_005026433.1, WP_005284050.1, WP_016686145.1, WP_032048195.1, WP_032054939.1, WP_032867843.1
anc_NODE_ACB+BRg_vs_gains_NODE_ACB+BR	GO:0008811	MF	e	chloramphenicol O-acetyltransferase activity	9/22423	9/382486	0.000000	7	9	0.000000	WP_000380747.1, WP_000380750.1, WP_004280581.1, WP_004640300.1, WP_004963548.1, WP_005015699.1, WP_010327275.1, WP_061524442.1, WP_076753955.1
anc_NODE_ACB+BRg_vs_gains_NODE_ACB+BR	GO:0004737	MF	e	pyruvate decarboxylase activity	9/22423	9/382486	0.000000	5	9	0.000000	WP_000469453.1, WP_000469456.1, WP_000469457.1, WP_000469459.1, WP_000469462.1, WP_002118792.1, WP_031980205.1, WP_031981779.1, WP_032053138.1
anc_NODE_ACB+BRg_vs_gains_NODE_ACB+BR	GO:0022857	MF	e	transmembrane transporter activity	364/22423	4321/382486	0.000000	2	364	0.000000	WP_000081464.1, WP_000081465.1, WP_000081466.1, WP_000081467.1, WP_000081468.1, WP_000178994.1, WP_000178995.1, WP_000178996.1, WP_000178999.1, WP_000179000.1, WP_000205430.1, WP_000205431.1, WP_000205433.1, WP_000205434.1, WP_000205436.1, WP_000205437.1, WP_000525664.1, WP_000525666.1, WP_000525670.1, WP_000525673.1, WP_000525674.1, WP_000525676.1, WP_000569982.1, WP_000569983.1, WP_000569984.1,…
anc_NODE_ACB+BRg_vs_gains_NODE_ACB+BR	GO:0016846	MF	e	carbon-sulfur lyase activity	48/22423	296/382486	0.000000	3	48	0.000000	WP_000065211.1, WP_000065213.1, WP_000065214.1, WP_000065215.1, WP_000065216.1, WP_000065217.1, WP_000065219.1, WP_000608151.1, WP_000608152.1, WP_000608153.1, WP_002068544.1, WP_004652113.1, WP_004663227.1, WP_004708928.1, WP_004782776.1, WP_004801304.1, WP_004869753.1, WP_004880932.1, WP_004996942.1, WP_005057277.1, WP_005081885.1, WP_005091103.1, WP_005110952.1, WP_005145133.1, WP_005184051.1,…
anc_NODE_ACB+BRg_vs_gains_NODE_ACB+BR	GO:0016223	MF	e	beta-alanine-pyruvate transaminase activity	7/22423	7/382486	0.000000	5	7	0.000000	WP_000460557.1, WP_000460566.1, WP_000460569.1, WP_000460573.1, WP_009584561.1, WP_031960931.1, WP_032059595.1
anc_NODE_ACB+BRg_vs_gains_NODE_ACB+BR	GO:0015424	MF	e	amino acid-transporting ATPase activity	44/22423	282/382486	0.000000	13	44	0.000000	WP_001130354.1, WP_001130356.1, WP_001130357.1, WP_001130358.1, WP_001130359.1, WP_001130360.1, WP_001130361.1, WP_001130362.1, WP_001130364.1, WP_002114432.1, WP_004642454.1, WP_004652865.1, WP_004725765.1, WP_004747520.1, WP_004808157.1, WP_004825143.1, WP_004863667.1, WP_004923143.1, WP_004933673.1, WP_005150609.1, WP_005187153.1, WP_005202686.1, WP_005213207.1, WP_005231246.1, WP_005258341.1,…
anc_NODE_ACB+BRg_vs_gains_NODE_ACB+BR	GO:0033812	MF	e	3-oxoadipyl-CoA thiolase activity	16/22423	56/382486	0.000000	5	16	0.000001	WP_000390385.1, WP_000390392.1, WP_000390394.1, WP_000390396.1, WP_000390397.1, WP_002114392.1, WP_004709481.1, WP_004887781.1, WP_009390994.1, WP_017392993.1, WP_031960319.1, WP_032048596.1, WP_032051524.1, WP_032053565.1, WP_032059089.1, WP_032869098.1
anc_NODE_ACB+BRg_vs_gains_NODE_ACB+BR	GO:0015185	MF	e	gamma-aminobutyric acid transmembrane transporter activity	5/22423	5/382486	0.000001	8	5	0.000004	WP_004750125.1, WP_004752840.1, WP_004901085.1, WP_004902770.1, WP_023272348.1
anc_NODE_ACB+BRg_vs_gains_NODE_ACB+BR	GO:0005179	MF	e	hormone activity	4/22423	4/382486	0.000012	5	4	0.000051	WP_004810776.1, WP_004893562.1, WP_005221294.1, WP_076753240.1
anc_NODE_ACB+BRg_vs_gains_NODE_ACB+BR	GO:0016810	MF	e	hydrolase activity, acting on carbon-nitrogen (but not peptide) bonds	42/22423	382/382486	0.00011	3	42	0.000402	WP_000499402.1, WP_000499405.1, WP_000639362.1, WP_000989962.1, WP_000989966.1, WP_000989967.1, WP_000989969.1, WP_000989972.1, WP_004650200.1, WP_004705672.1, WP_004749727.1, WP_004789099.1, WP_004867437.1, WP_004885270.1, WP_004902156.1, WP_004919897.1, WP_004933022.1, WP_004974995.1, WP_004992908.1, WP_005002422.1, WP_005012654.1, WP_005064195.1, WP_016137219.1, WP_016143054.1, WP_017394158.1,…
anc_NODE_ACB+BRg_vs_gains_NODE_ACB+BR	GO:0047434	MF	e	indolepyruvate decarboxylase activity	3/22423	3/382486	0.000201	5	3	0.000696	WP_000469453.1, WP_000469456.1, WP_000469459.1
anc_NODE_ACB+BRg_vs_gains_NODE_ACB+BR	GO:0016740	MF	e	transferase activity	356/22423	5148/382486	0.001537	2	356	0.003799	WP_000037727.1, WP_000037729.1, WP_000037733.1, WP_000037741.1, WP_000071894.1, WP_000077299.1, WP_000077301.1, WP_000077302.1, WP_000077305.1, WP_000380745.1, WP_000380747.1, WP_000380749.1, WP_000380750.1, WP_000469965.1, WP_000469967.1, WP_000469968.1, WP_000469972.1, WP_000619803.1, WP_000818514.1, WP_000818515.1, WP_001058342.1, WP_001058347.1, WP_001058349.1, WP_001058353.1, WP_001058355.1,…
anc_NODE_ACB+BRg_vs_gains_NODE_ACB+BR	GO:0020037	MF	e	heme binding	94/22423	1156/382486	0.00167	4	94	0.004123	WP_000032771.1, WP_000032774.1, WP_000032779.1, WP_000032780.1, WP_000040081.1, WP_000040089.1, WP_000040092.1, WP_000040095.1, WP_000040096.1, WP_000040098.1, WP_002113758.1, WP_004280191.1, WP_004280950.1, WP_004646802.1, WP_004651459.1, WP_004653082.1, WP_004661793.1, WP_004675244.1, WP_004682130.1, WP_004694193.1, WP_004701643.1, WP_004732681.1, WP_004782578.1, WP_004792388.1, WP_004807803.1,…
anc_NODE_ACB+BRg_vs_gains_NODE_ACB+BR	GO:0102308	MF	e	erythromycin D 3''-o-methyltransferase activity	2/22423	2/382486	0.003437	5	2	0.006991	WP_061393057.1, WP_061524285.1
anc_NODE_ACB+BRg_vs_gains_NODE_ACB+BR	GO:0102307	MF	e	erythromycin C 3''-o-methyltransferase activity	2/22423	2/382486	0.003437	5	2	0.006991	WP_061393057.1, WP_061524285.1
anc_NODE_ACB+BRg_vs_gains_NODE_ACB+BR	GO:0008374	MF	e	O-acyltransferase activity	2/22423	2/382486	0.003437	5	2	0.006991	WP_004821948.1, WP_004879529.1
anc_NODE_ACB+BRg_vs_gains_NODE_ACB+BR	GO:0008870	MF	e	galactoside O-acetyltransferase activity	2/22423	2/382486	0.003437	7	2	0.006991	WP_001112269.1, WP_001112281.1
anc_NODE_ACB+BRg_vs_gains_NODE_ACB+BR	GO:0050540	MF	e	2-aminomuconate deaminase activity	2/22423	2/382486	0.003437	4	2	0.006991	WP_000071347.1, WP_004694941.1
anc_NODE_ACB+BRg_vs_gains_NODE_ACB+BR	GO:0008233	MF	e	peptidase activity	108/22423	1401/382486	0.004338	3	108	0.008784	WP_000037731.1, WP_000037732.1, WP_000037733.1, WP_000037735.1, WP_000037736.1, WP_000037737.1, WP_000037738.1, WP_000037739.1, WP_000037740.1, WP_000332550.1, WP_000332552.1, WP_000332555.1, WP_000332561.1, WP_003651527.1, WP_004278844.1, WP_004645447.1, WP_004653791.1, WP_004662341.1, WP_004671362.1, WP_004696883.1, WP_004719625.1, WP_004731469.1, WP_004752576.1, WP_004783965.1, WP_004806694.1,…
anc_NODE_ACB+BRg_vs_gains_NODE_ACB+BR	GO:0038023	MF	e	signaling receptor activity	65/22423	824/382486	0.017219	2	65	0.027376	WP_000052885.1, WP_000052887.1, WP_001984473.1, WP_002072256.1, WP_002163141.1, WP_004647424.1, WP_004657814.1, WP_004659012.1, WP_004692431.1, WP_004729538.1, WP_004757132.1, WP_004781982.1, WP_004797349.1, WP_004804218.1, WP_004813207.1, WP_004855046.1, WP_004883343.1, WP_004890163.1, WP_005007353.1, WP_005023353.1, WP_005033743.1, WP_005068674.1, WP_005103163.1, WP_005107918.1, WP_005135841.1,…
anc_NODE_ACB+BRg_vs_gains_NODE_ACB+BR	GO:0016620	MF	e	oxidoreductase activity, acting on the aldehyde or oxo group of donors, NAD or NADP as acceptor	75/22423	974/382486	0.019916	4	75	0.031637	WP_000892935.1, WP_000892936.1, WP_000892938.1, WP_000892940.1, WP_000892948.1, WP_000892950.1, WP_000892952.1, WP_000892954.1, WP_002114223.1, WP_004279181.1, WP_004646054.1, WP_004653331.1, WP_004702423.1, WP_004717770.1, WP_004730692.1, WP_004783377.1, WP_004793401.1, WP_004807369.1, WP_004817297.1, WP_004865670.1, WP_004887793.1, WP_005014236.1, WP_005025929.1, WP_005070018.1, WP_005095895.1,…
anc_NODE_ACB+BRg_vs_gains_NODE_ACB+BR	GO:0003887	MF	e	DNA-directed DNA polymerase activity	77/22423	1018/382486	0.023104	6	77	0.03554	WP_000534216.1, WP_000798284.1, WP_000818856.1, WP_000818857.1, WP_000845851.1, WP_000845976.1, WP_001205341.1, WP_001205343.1, WP_001208776.1, WP_001208778.1, WP_001208779.1, WP_002011663.1, WP_002035141.1, WP_002046604.1, WP_004282038.1, WP_004282117.1, WP_004282204.1, WP_004282229.1, WP_004647575.1, WP_004650138.1, WP_004650320.1, WP_004676030.1, WP_004676255.1, WP_004698334.1, WP_004726799.1,…
anc_NODE_ACB+BRg_vs_gains_NODE_ACB+BR	GO:0051213	MF	e	dioxygenase activity	58/22423	738/382486	0.027582	3	58	0.041665	WP_000076809.1, WP_000076811.1, WP_000076813.1, WP_000076814.1, WP_000076815.1, WP_000510138.1, WP_000510146.1, WP_000510147.1, WP_000510157.1, WP_002113729.1, WP_003651713.1, WP_004651112.1, WP_004655115.1, WP_004701688.1, WP_004721618.1, WP_004721619.1, WP_004792456.1, WP_004805221.1, WP_004865594.1, WP_005019793.1, WP_005026433.1, WP_005107634.1, WP_005107636.1, WP_005124059.1, WP_005150914.1,…
anc_NODE_ACB+BRg_vs_gains_NODE_ACB+BR	GO:0018785	MF	e	haloacetate dehalogenase activity	2/22423	5/382486	0.030512	5	2	0.046054	WP_000366381.1, WP_000366397.1
anc_NODE_ACB+BRg_vs_gains_NODE_ACB+BR	GO:0006412	BP	p	translation	0/22423	2801/382486	0.000000	7	0	0.000000
anc_NODE_ACB+BRg_vs_gains_NODE_ACB+BR	GO:0071555	BP	p	cell wall organization	0/22423	2742/382486	0.000000	4	0	0.000000
anc_NODE_ACB+BRg_vs_gains_NODE_ACB+BR	GO:0008152	BP	p	metabolic process	111/22423	6617/382486	0.000000	1	111	0.000000	WP_000065211.1, WP_000065213.1, WP_000065214.1, WP_000065215.1, WP_000065216.1, WP_000065217.1, WP_000065219.1, WP_000608151.1, WP_000608152.1, WP_000608153.1, WP_001154847.1, WP_001156942.1, WP_001156943.1, WP_001156944.1, WP_001156945.1, WP_001156946.1, WP_001156949.1, WP_001156950.1, WP_001156951.1, WP_001156953.1, WP_001156955.1, WP_002068544.1, WP_002114484.1, WP_004279187.1, WP_004646060.1,…
anc_NODE_ACB+BRg_vs_gains_NODE_ACB+BR	GO:0008360	BP	p	regulation of cell shape	0/22423	2457/382486	0.000000	6	0	0.000000
anc_NODE_ACB+BRg_vs_gains_NODE_ACB+BR	GO:0009252	BP	p	peptidoglycan biosynthetic process	0/22423	2413/382486	0.000000	8	0	0.000000
anc_NODE_ACB+BRg_vs_gains_NODE_ACB+BR	GO:0051301	BP	p	cell division	2/22423	2330/382486	0.000000	2	2	0.000000	WP_001039358.1, WP_004913868.1
anc_NODE_ACB+BRg_vs_gains_NODE_ACB+BR	GO:0006281	BP	p	DNA repair	0/22423	2157/382486	0.000000	7	0	0.000000
anc_NODE_ACB+BRg_vs_gains_NODE_ACB+BR	GO:0007049	BP	p	cell cycle	0/22423	1945/382486	0.000000	2	0	0.000000
anc_NODE_ACB+BRg_vs_gains_NODE_ACB+BR	GO:0006457	BP	p	protein folding	0/22423	1723/382486	0.000000	2	0	0.000000
anc_NODE_ACB+BRg_vs_gains_NODE_ACB+BR	GO:0006310	BP	p	DNA recombination	0/22423	1701/382486	0.000000	7	0	0.000000
anc_NODE_ACB+BRg_vs_gains_NODE_ACB+BR	GO:0006260	BP	p	DNA replication	0/22423	1703/382486	0.000000	7	0	0.000000
anc_NODE_ACB+BRg_vs_gains_NODE_ACB+BR	GO:0045454	BP	p	cell redox homeostasis	0/22423	1577/382486	0.000000	5	0	0.000000
anc_NODE_ACB+BRg_vs_gains_NODE_ACB+BR	GO:0006099	BP	p	tricarboxylic acid cycle	0/22423	1572/382486	0.000000	8	0	0.000000
anc_NODE_ACB+BRg_vs_gains_NODE_ACB+BR	GO:0009058	BP	p	biosynthetic process	2/22423	1413/382486	0.000000	2	2	0.000000	WP_045796378.1, WP_054581299.1
anc_NODE_ACB+BRg_vs_gains_NODE_ACB+BR	GO:0009306	BP	p	protein secretion	0/22423	1177/382486	0.000000	8	0	0.000000
anc_NODE_ACB+BRg_vs_gains_NODE_ACB+BR	GO:0006189	BP	p	'de novo' IMP biosynthetic process	0/22423	1171/382486	0.000000	12	0	0.000000
anc_NODE_ACB+BRg_vs_gains_NODE_ACB+BR	GO:0015628	BP	p	protein secretion by the type II secretion system	0/22423	1045/382486	0.000000	10	0	0.000000
anc_NODE_ACB+BRg_vs_gains_NODE_ACB+BR	GO:0000105	BP	p	histidine biosynthetic process	0/22423	1011/382486	0.000000	9	0	0.000000
anc_NODE_ACB+BRg_vs_gains_NODE_ACB+BR	GO:0009245	BP	p	lipid A biosynthetic process	0/22423	958/382486	0.000000	8	0	0.000000
anc_NODE_ACB+BRg_vs_gains_NODE_ACB+BR	GO:0009089	BP	p	lysine biosynthetic process via diaminopimelate	0/22423	936/382486	0.000000	11	0	0.000000
anc_NODE_ACB+BRg_vs_gains_NODE_ACB+BR	GO:0009228	BP	p	thiamine biosynthetic process	0/22423	920/382486	0.000000	7	0	0.000000
anc_NODE_ACB+BRg_vs_gains_NODE_ACB+BR	GO:0009423	BP	p	chorismate biosynthetic process	0/22423	880/382486	0.000000	8	0	0.000000
anc_NODE_ACB+BRg_vs_gains_NODE_ACB+BR	GO:0008033	BP	p	tRNA processing	0/22423	877/382486	0.000000	9	0	0.000000
anc_NODE_ACB+BRg_vs_gains_NODE_ACB+BR	GO:0006520	BP	p	cellular amino acid metabolic process	0/22423	854/382486	0.000000	6	0	0.000000
anc_NODE_ACB+BRg_vs_gains_NODE_ACB+BR	GO:0006526	BP	p	arginine biosynthetic process	0/22423	856/382486	0.000000	10	0	0.000000
anc_NODE_ACB+BRg_vs_gains_NODE_ACB+BR	GO:0043165	BP	p	Gram-negative-bacterium-type cell outer membrane assembly	0/22423	807/382486	0.000000	5	0	0.000000
anc_NODE_ACB+BRg_vs_gains_NODE_ACB+BR	GO:0006096	BP	p	glycolytic process	0/22423	786/382486	0.000000	12	0	0.000000
anc_NODE_ACB+BRg_vs_gains_NODE_ACB+BR	GO:0009073	BP	p	aromatic amino acid family biosynthetic process	0/22423	774/382486	0.000000	8	0	0.000000
anc_NODE_ACB+BRg_vs_gains_NODE_ACB+BR	GO:0001522	BP	p	pseudouridine synthesis	0/22423	764/382486	0.000000	8	0	0.000000
anc_NODE_ACB+BRg_vs_gains_NODE_ACB+BR	GO:0016114	BP	p	terpenoid biosynthetic process	0/22423	759/382486	0.000000	7	0	0.000000
anc_NODE_ACB+BRg_vs_gains_NODE_ACB+BR	GO:0006744	BP	p	ubiquinone biosynthetic process	0/22423	747/382486	0.000000	7	0	0.000000
anc_NODE_ACB+BRg_vs_gains_NODE_ACB+BR	GO:0006364	BP	p	rRNA processing	0/22423	736/382486	0.000000	9	0	0.000000
anc_NODE_ACB+BRg_vs_gains_NODE_ACB+BR	GO:0009432	BP	p	SOS response	0/22423	692/382486	0.000000	5	0	0.000000
anc_NODE_ACB+BRg_vs_gains_NODE_ACB+BR	GO:0006782	BP	p	protoporphyrinogen IX biosynthetic process	0/22423	675/382486	0.000000	7	0	0.000000
anc_NODE_ACB+BRg_vs_gains_NODE_ACB+BR	GO:0009229	BP	p	thiamine diphosphate biosynthetic process	0/22423	662/382486	0.000000	6	0	0.000000
anc_NODE_ACB+BRg_vs_gains_NODE_ACB+BR	GO:0044205	BP	p	'de novo' UMP biosynthetic process	0/22423	667/382486	0.000000	12	0	0.000000
anc_NODE_ACB+BRg_vs_gains_NODE_ACB+BR	GO:0007059	BP	p	chromosome segregation	0/22423	656/382486	0.000000	2	0	0.000000
anc_NODE_ACB+BRg_vs_gains_NODE_ACB+BR	GO:0006633	BP	p	fatty acid biosynthetic process	0/22423	636/382486	0.000000	8	0	0.000000
anc_NODE_ACB+BRg_vs_gains_NODE_ACB+BR	GO:0008616	BP	p	queuosine biosynthetic process	0/22423	641/382486	0.000000	9	0	0.000000
anc_NODE_ACB+BRg_vs_gains_NODE_ACB+BR	GO:0019288	BP	p	isopentenyl diphosphate biosynthetic process, methylerythritol 4-phosphate pathway	0/22423	634/382486	0.000000	8	0	0.000000
anc_NODE_ACB+BRg_vs_gains_NODE_ACB+BR	GO:0042773	BP	p	ATP synthesis coupled electron transport	0/22423	620/382486	0.000000	6	0	0.000000
anc_NODE_ACB+BRg_vs_gains_NODE_ACB+BR	GO:0009435	BP	p	NAD biosynthetic process	0/22423	598/382486	0.000000	11	0	0.000000
anc_NODE_ACB+BRg_vs_gains_NODE_ACB+BR	GO:0015074	BP	p	DNA integration	2/22423	708/382486	0.000000	7	2	0.000000	WP_000147567.1, WP_001217881.1
anc_NODE_ACB+BRg_vs_gains_NODE_ACB+BR	GO:0090529	BP	p	cell septum assembly	0/22423	585/382486	0.000000	4	0	0.000000
anc_NODE_ACB+BRg_vs_gains_NODE_ACB+BR	GO:0009103	BP	p	lipopolysaccharide biosynthetic process	0/22423	577/382486	0.000000	7	0	0.000000
anc_NODE_ACB+BRg_vs_gains_NODE_ACB+BR	GO:0006284	BP	p	base-excision repair	0/22423	579/382486	0.000000	8	0	0.000000
anc_NODE_ACB+BRg_vs_gains_NODE_ACB+BR	GO:0006265	BP	p	DNA topological change	0/22423	581/382486	0.000000	7	0	0.000000
anc_NODE_ACB+BRg_vs_gains_NODE_ACB+BR	GO:0043093	BP	p	FtsZ-dependent cytokinesis	0/22423	575/382486	0.000000	4	0	0.000000
anc_NODE_ACB+BRg_vs_gains_NODE_ACB+BR	GO:0009097	BP	p	isoleucine biosynthetic process	0/22423	570/382486	0.000000	9	0	0.000000
anc_NODE_ACB+BRg_vs_gains_NODE_ACB+BR	GO:0009231	BP	p	riboflavin biosynthetic process	0/22423	555/382486	0.000000	6	0	0.000000
anc_NODE_ACB+BRg_vs_gains_NODE_ACB+BR	GO:0008615	BP	p	pyridoxine biosynthetic process	0/22423	557/382486	0.000000	7	0	0.000000
anc_NODE_ACB+BRg_vs_gains_NODE_ACB+BR	GO:0006400	BP	p	tRNA modification	0/22423	536/382486	0.000000	10	0	0.000000
anc_NODE_ACB+BRg_vs_gains_NODE_ACB+BR	GO:0009086	BP	p	methionine biosynthetic process	0/22423	515/382486	0.000000	10	0	0.000000
anc_NODE_ACB+BRg_vs_gains_NODE_ACB+BR	GO:0019877	BP	p	diaminopimelate biosynthetic process	0/22423	497/382486	0.000000	8	0	0.000000
anc_NODE_ACB+BRg_vs_gains_NODE_ACB+BR	GO:0006541	BP	p	glutamine metabolic process	10/22423	912/382486	0.000000	9	10	0.000000	WP_000037727.1, WP_000037729.1, WP_000037733.1, WP_000037741.1, WP_004935223.1, WP_058869086.1, WP_058952202.1, WP_058968969.1, WP_067667231.1, WP_075431537.1
anc_NODE_ACB+BRg_vs_gains_NODE_ACB+BR	GO:0005975	BP	p	carbohydrate metabolic process	41/22423	1815/382486	0.000000	3	41	0.000000	WP_000499402.1, WP_000499405.1, WP_000639362.1, WP_000989962.1, WP_000989966.1, WP_000989967.1, WP_000989969.1, WP_000989972.1, WP_004650200.1, WP_004705672.1, WP_004749727.1, WP_004789099.1, WP_004867437.1, WP_004885270.1, WP_004902156.1, WP_004919897.1, WP_004933022.1, WP_004974995.1, WP_004992908.1, WP_005002422.1, WP_005012654.1, WP_005064195.1, WP_016137219.1, WP_016143054.1, WP_017394158.1,…
anc_NODE_ACB+BRg_vs_gains_NODE_ACB+BR	GO:0006807	BP	p	nitrogen compound metabolic process	0/22423	491/382486	0.000000	2	0	0.000000
anc_NODE_ACB+BRg_vs_gains_NODE_ACB+BR	GO:0009236	BP	p	cobalamin biosynthetic process	0/22423	491/382486	0.000000	6	0	0.000000
anc_NODE_ACB+BRg_vs_gains_NODE_ACB+BR	GO:0006261	BP	p	DNA-dependent DNA replication	0/22423	474/382486	0.000000	8	0	0.000000
anc_NODE_ACB+BRg_vs_gains_NODE_ACB+BR	GO:0009098	BP	p	leucine biosynthetic process	0/22423	475/382486	0.000000	9	0	0.000000
anc_NODE_ACB+BRg_vs_gains_NODE_ACB+BR	GO:0006730	BP	p	one-carbon metabolic process	0/22423	469/382486	0.000000	3	0	0.000000
anc_NODE_ACB+BRg_vs_gains_NODE_ACB+BR	GO:0006396	BP	p	RNA processing	0/22423	467/382486	0.000000	7	0	0.000000
anc_NODE_ACB+BRg_vs_gains_NODE_ACB+BR	GO:0006094	BP	p	gluconeogenesis	0/22423	449/382486	0.000000	7	0	0.000000
anc_NODE_ACB+BRg_vs_gains_NODE_ACB+BR	GO:0009088	BP	p	threonine biosynthetic process	0/22423	450/382486	0.000000	10	0	0.000000
anc_NODE_ACB+BRg_vs_gains_NODE_ACB+BR	GO:0002949	BP	p	tRNA threonylcarbamoyladenosine modification	0/22423	451/382486	0.000000	11	0	0.000000
anc_NODE_ACB+BRg_vs_gains_NODE_ACB+BR	GO:0006813	BP	p	potassium ion transport	0/22423	444/382486	0.000000	7	0	0.000000
anc_NODE_ACB+BRg_vs_gains_NODE_ACB+BR	GO:0009116	BP	p	nucleoside metabolic process	0/22423	440/382486	0.000000	6	0	0.000000
anc_NODE_ACB+BRg_vs_gains_NODE_ACB+BR	GO:0000162	BP	p	tryptophan biosynthetic process	0/22423	441/382486	0.000000	9	0	0.000000
anc_NODE_ACB+BRg_vs_gains_NODE_ACB+BR	GO:0065002	BP	p	intracellular protein transmembrane transport	0/22423	432/382486	0.000000	9	0	0.000000
anc_NODE_ACB+BRg_vs_gains_NODE_ACB+BR	GO:0006605	BP	p	protein targeting	0/22423	433/382486	0.000000	9	0	0.000000
anc_NODE_ACB+BRg_vs_gains_NODE_ACB+BR	GO:0006777	BP	p	Mo-molybdopterin cofactor biosynthetic process	0/22423	428/382486	0.000000	7	0	0.000000
anc_NODE_ACB+BRg_vs_gains_NODE_ACB+BR	GO:0006207	BP	p	'de novo' pyrimidine nucleobase biosynthetic process	0/22423	415/382486	0.000000	9	0	0.000000
anc_NODE_ACB+BRg_vs_gains_NODE_ACB+BR	GO:0006289	BP	p	nucleotide-excision repair	0/22423	415/382486	0.000000	8	0	0.000000
anc_NODE_ACB+BRg_vs_gains_NODE_ACB+BR	GO:0015937	BP	p	coenzyme A biosynthetic process	0/22423	403/382486	0.000000	11	0	0.000000
anc_NODE_ACB+BRg_vs_gains_NODE_ACB+BR	GO:0006811	BP	p	ion transport	0/22423	397/382486	0.000000	4	0	0.000000
anc_NODE_ACB+BRg_vs_gains_NODE_ACB+BR	GO:0009253	BP	p	peptidoglycan catabolic process	0/22423	399/382486	0.000000	7	0	0.000000
anc_NODE_ACB+BRg_vs_gains_NODE_ACB+BR	GO:0051205	BP	p	protein insertion into membrane	0/22423	393/382486	0.000000	7	0	0.000000
anc_NODE_ACB+BRg_vs_gains_NODE_ACB+BR	GO:0015986	BP	p	ATP synthesis coupled proton transport	0/22423	384/382486	0.000000	12	0	0.000000
anc_NODE_ACB+BRg_vs_gains_NODE_ACB+BR	GO:0046654	BP	p	tetrahydrofolate biosynthetic process	0/22423	388/382486	0.000000	8	0	0.000000
anc_NODE_ACB+BRg_vs_gains_NODE_ACB+BR	GO:0006535	BP	p	cysteine biosynthetic process from serine	0/22423	380/382486	0.000000	11	0	0.000000
anc_NODE_ACB+BRg_vs_gains_NODE_ACB+BR	GO:0042274	BP	p	ribosomal small subunit biogenesis	0/22423	368/382486	0.000000	4	0	0.000000
anc_NODE_ACB+BRg_vs_gains_NODE_ACB+BR	GO:0055114	BP	p	oxidation-reduction process	3/22423	509/382486	0.000000	2	3	0.000000	WP_005026200.1, WP_005179873.1, WP_016659478.1
anc_NODE_ACB+BRg_vs_gains_NODE_ACB+BR	GO:0006725	BP	p	cellular aromatic compound metabolic process	1/22423	416/382486	0.000000	3	1	0.000000	WP_004865594.1
anc_NODE_ACB+BRg_vs_gains_NODE_ACB+BR	GO:0030163	BP	p	protein catabolic process	0/22423	354/382486	0.000000	5	0	0.000000
anc_NODE_ACB+BRg_vs_gains_NODE_ACB+BR	GO:0016226	BP	p	iron-sulfur cluster assembly	0/22423	356/382486	0.000000	5	0	0.000000
anc_NODE_ACB+BRg_vs_gains_NODE_ACB+BR	GO:0009254	BP	p	peptidoglycan turnover	0/22423	356/382486	0.000000	7	0	0.000000
anc_NODE_ACB+BRg_vs_gains_NODE_ACB+BR	GO:0009297	BP	p	pilus assembly	0/22423	356/382486	0.000000	5	0	0.000000
anc_NODE_ACB+BRg_vs_gains_NODE_ACB+BR	GO:0000724	BP	p	double-strand break repair via homologous recombination	0/22423	341/382486	0.000000	9	0	0.000000
anc_NODE_ACB+BRg_vs_gains_NODE_ACB+BR	GO:0006635	BP	p	fatty acid beta-oxidation	0/22423	341/382486	0.000000	9	0	0.000000
anc_NODE_ACB+BRg_vs_gains_NODE_ACB+BR	GO:0035999	BP	p	tetrahydrofolate interconversion	0/22423	342/382486	0.000000	8	0	0.000000
anc_NODE_ACB+BRg_vs_gains_NODE_ACB+BR	GO:0043953	BP	p	protein transport by the Tat complex	0/22423	332/382486	0.000000	9	0	0.000000
anc_NODE_ACB+BRg_vs_gains_NODE_ACB+BR	GO:0030001	BP	p	metal ion transport	0/22423	333/382486	0.000000	6	0	0.000000
anc_NODE_ACB+BRg_vs_gains_NODE_ACB+BR	GO:0000271	BP	p	polysaccharide biosynthetic process	0/22423	334/382486	0.000000	5	0	0.000000
anc_NODE_ACB+BRg_vs_gains_NODE_ACB+BR	GO:0006098	BP	p	pentose-phosphate shunt	0/22423	325/382486	0.000000	11	0	0.000000
anc_NODE_ACB+BRg_vs_gains_NODE_ACB+BR	GO:0046656	BP	p	folic acid biosynthetic process	0/22423	325/382486	0.000000	8	0	0.000000
anc_NODE_ACB+BRg_vs_gains_NODE_ACB+BR	GO:0006537	BP	p	glutamate biosynthetic process	0/22423	327/382486	0.000000	10	0	0.000000
anc_NODE_ACB+BRg_vs_gains_NODE_ACB+BR	GO:0009099	BP	p	valine biosynthetic process	0/22423	313/382486	0.000000	9	0	0.000000
anc_NODE_ACB+BRg_vs_gains_NODE_ACB+BR	GO:0043952	BP	p	protein transport by the Sec complex	0/22423	314/382486	0.000000	9	0	0.000000
anc_NODE_ACB+BRg_vs_gains_NODE_ACB+BR	GO:0006352	BP	p	DNA-templated transcription, initiation	0/22423	311/382486	0.000000	8	0	0.000000
anc_NODE_ACB+BRg_vs_gains_NODE_ACB+BR	GO:0006401	BP	p	RNA catabolic process	0/22423	301/382486	0.000000	7	0	0.000000
anc_NODE_ACB+BRg_vs_gains_NODE_ACB+BR	GO:0000270	BP	p	peptidoglycan metabolic process	0/22423	303/382486	0.000000	6	0	0.000000
anc_NODE_ACB+BRg_vs_gains_NODE_ACB+BR	GO:0006817	BP	p	phosphate ion transport	0/22423	303/382486	0.000000	7	0	0.000000
anc_NODE_ACB+BRg_vs_gains_NODE_ACB+BR	GO:0055129	BP	p	L-proline biosynthetic process	0/22423	286/382486	0.000000	11	0	0.000000
anc_NODE_ACB+BRg_vs_gains_NODE_ACB+BR	GO:0070475	BP	p	rRNA base methylation	0/22423	289/382486	0.000000	12	0	0.000000
anc_NODE_ACB+BRg_vs_gains_NODE_ACB+BR	GO:0042952	BP	p	beta-ketoadipate pathway	0/22423	292/382486	0.000000	5	0	0.000000
anc_NODE_ACB+BRg_vs_gains_NODE_ACB+BR	GO:0016998	BP	p	cell wall macromolecule catabolic process	0/22423	280/382486	0.000000	6	0	0.000000
anc_NODE_ACB+BRg_vs_gains_NODE_ACB+BR	GO:0006935	BP	p	chemotaxis	0/22423	282/382486	0.000000	3	0	0.000000
anc_NODE_ACB+BRg_vs_gains_NODE_ACB+BR	GO:0015940	BP	p	pantothenate biosynthetic process	0/22423	277/382486	0.000000	8	0	0.000001
anc_NODE_ACB+BRg_vs_gains_NODE_ACB+BR	GO:0008654	BP	p	phospholipid biosynthetic process	0/22423	279/382486	0.000000	6	0	0.000001
anc_NODE_ACB+BRg_vs_gains_NODE_ACB+BR	GO:0019835	BP	p	cytolysis	0/22423	267/382486	0.000000	2	0	0.000001
anc_NODE_ACB+BRg_vs_gains_NODE_ACB+BR	GO:0006298	BP	p	mismatch repair	0/22423	268/382486	0.000000	8	0	0.000001
anc_NODE_ACB+BRg_vs_gains_NODE_ACB+BR	GO:0031564	BP	p	transcription antitermination	0/22423	272/382486	0.000000	11	0	0.000001
anc_NODE_ACB+BRg_vs_gains_NODE_ACB+BR	GO:0045892	BP	p	negative regulation of transcription, DNA-templated	0/22423	262/382486	0.000000	10	0	0.000001
anc_NODE_ACB+BRg_vs_gains_NODE_ACB+BR	GO:0070814	BP	p	hydrogen sulfide biosynthetic process	0/22423	262/382486	0.000000	5	0	0.000001
anc_NODE_ACB+BRg_vs_gains_NODE_ACB+BR	GO:0009396	BP	p	folic acid-containing compound biosynthetic process	0/22423	263/382486	0.000000	7	0	0.000001
anc_NODE_ACB+BRg_vs_gains_NODE_ACB+BR	GO:0009249	BP	p	protein lipoylation	0/22423	255/382486	0.000000	9	0	0.000002
anc_NODE_ACB+BRg_vs_gains_NODE_ACB+BR	GO:0045893	BP	p	positive regulation of transcription, DNA-templated	0/22423	255/382486	0.000000	10	0	0.000002
anc_NODE_ACB+BRg_vs_gains_NODE_ACB+BR	GO:0000902	BP	p	cell morphogenesis	0/22423	255/382486	0.000000	4	0	0.000002
anc_NODE_ACB+BRg_vs_gains_NODE_ACB+BR	GO:0006402	BP	p	mRNA catabolic process	0/22423	259/382486	0.000000	8	0	0.000002
anc_NODE_ACB+BRg_vs_gains_NODE_ACB+BR	GO:0042128	BP	p	nitrate assimilation	0/22423	248/382486	0.000001	6	0	0.000003
anc_NODE_ACB+BRg_vs_gains_NODE_ACB+BR	GO:0006313	BP	p	transposition, DNA-mediated	3/22423	377/382486	0.000001	8	3	0.000003	WP_000597506.1, WP_004728912.1, WP_004731453.1
anc_NODE_ACB+BRg_vs_gains_NODE_ACB+BR	GO:0019285	BP	p	glycine betaine biosynthetic process from choline	0/22423	252/382486	0.000001	8	0	0.000003
anc_NODE_ACB+BRg_vs_gains_NODE_ACB+BR	GO:0006420	BP	p	arginyl-tRNA aminoacylation	0/22423	253/382486	0.000001	11	0	0.000003
anc_NODE_ACB+BRg_vs_gains_NODE_ACB+BR	GO:0006438	BP	p	valyl-tRNA aminoacylation	0/22423	244/382486	0.000001	11	0	0.000004
anc_NODE_ACB+BRg_vs_gains_NODE_ACB+BR	GO:0009117	BP	p	nucleotide metabolic process	0/22423	244/382486	0.000001	7	0	0.000004
anc_NODE_ACB+BRg_vs_gains_NODE_ACB+BR	GO:0006353	BP	p	DNA-templated transcription, termination	0/22423	245/382486	0.000001	8	0	0.000004
anc_NODE_ACB+BRg_vs_gains_NODE_ACB+BR	GO:0031119	BP	p	tRNA pseudouridine synthesis	0/22423	246/382486	0.000001	11	0	0.000004
anc_NODE_ACB+BRg_vs_gains_NODE_ACB+BR	GO:0019544	BP	p	arginine catabolic process to glutamate	0/22423	247/382486	0.000001	11	0	0.000005
anc_NODE_ACB+BRg_vs_gains_NODE_ACB+BR	GO:0019646	BP	p	aerobic electron transport chain	0/22423	238/382486	0.000001	7	0	0.000006
anc_NODE_ACB+BRg_vs_gains_NODE_ACB+BR	GO:0015833	BP	p	peptide transport	0/22423	229/382486	0.000002	6	0	0.000009
anc_NODE_ACB+BRg_vs_gains_NODE_ACB+BR	GO:0006081	BP	p	cellular aldehyde metabolic process	0/22423	230/382486	0.000002	3	0	0.000009
anc_NODE_ACB+BRg_vs_gains_NODE_ACB+BR	GO:0006808	BP	p	regulation of nitrogen utilization	0/22423	232/382486	0.000002	3	0	0.000009
anc_NODE_ACB+BRg_vs_gains_NODE_ACB+BR	GO:0042158	BP	p	lipoprotein biosynthetic process	0/22423	232/382486	0.000002	6	0	0.000009
anc_NODE_ACB+BRg_vs_gains_NODE_ACB+BR	GO:0018364	BP	p	peptidyl-glutamine methylation	0/22423	233/382486	0.000002	9	0	0.000009
anc_NODE_ACB+BRg_vs_gains_NODE_ACB+BR	GO:0006430	BP	p	lysyl-tRNA aminoacylation	0/22423	223/382486	0.000002	11	0	0.000012
anc_NODE_ACB+BRg_vs_gains_NODE_ACB+BR	GO:0016024	BP	p	CDP-diacylglycerol biosynthetic process	0/22423	223/382486	0.000002	10	0	0.000012
anc_NODE_ACB+BRg_vs_gains_NODE_ACB+BR	GO:0032784	BP	p	regulation of DNA-templated transcription, elongation	0/22423	224/382486	0.000002	10	0	0.000012
anc_NODE_ACB+BRg_vs_gains_NODE_ACB+BR	GO:0006424	BP	p	glutamyl-tRNA aminoacylation	0/22423	225/382486	0.000003	11	0	0.000013
anc_NODE_ACB+BRg_vs_gains_NODE_ACB+BR	GO:0006085	BP	p	acetyl-CoA biosynthetic process	0/22423	227/382486	0.000003	12	0	0.000013
anc_NODE_ACB+BRg_vs_gains_NODE_ACB+BR	GO:0006235	BP	p	dTTP biosynthetic process	0/22423	227/382486	0.000003	12	0	0.000013
anc_NODE_ACB+BRg_vs_gains_NODE_ACB+BR	GO:0019478	BP	p	D-amino acid catabolic process	0/22423	215/382486	0.000004	9	0	0.000018
anc_NODE_ACB+BRg_vs_gains_NODE_ACB+BR	GO:0042254	BP	p	ribosome biogenesis	0/22423	217/382486	0.000004	4	0	0.000018
anc_NODE_ACB+BRg_vs_gains_NODE_ACB+BR	GO:0015969	BP	p	guanosine tetraphosphate metabolic process	0/22423	219/382486	0.000004	10	0	0.000018
anc_NODE_ACB+BRg_vs_gains_NODE_ACB+BR	GO:0008299	BP	p	isoprenoid biosynthetic process	0/22423	220/382486	0.000004	6	0	0.000019
anc_NODE_ACB+BRg_vs_gains_NODE_ACB+BR	GO:0006826	BP	p	iron ion transport	0/22423	220/382486	0.000004	8	0	0.000019
anc_NODE_ACB+BRg_vs_gains_NODE_ACB+BR	GO:0006426	BP	p	glycyl-tRNA aminoacylation	0/22423	209/382486	0.000005	11	0	0.000025
anc_NODE_ACB+BRg_vs_gains_NODE_ACB+BR	GO:0006432	BP	p	phenylalanyl-tRNA aminoacylation	0/22423	209/382486	0.000005	11	0	0.000025
anc_NODE_ACB+BRg_vs_gains_NODE_ACB+BR	GO:0061077	BP	p	chaperone-mediated protein folding	0/22423	209/382486	0.000005	3	0	0.000025
anc_NODE_ACB+BRg_vs_gains_NODE_ACB+BR	GO:0006097	BP	p	glyoxylate cycle	0/22423	211/382486	0.000005	8	0	0.000025
anc_NODE_ACB+BRg_vs_gains_NODE_ACB+BR	GO:0006879	BP	p	cellular iron ion homeostasis	0/22423	211/382486	0.000005	10	0	0.000025
anc_NODE_ACB+BRg_vs_gains_NODE_ACB+BR	GO:0009401	BP	p	phosphoenolpyruvate-dependent sugar phosphotransferase system	0/22423	212/382486	0.000005	6	0	0.000026
anc_NODE_ACB+BRg_vs_gains_NODE_ACB+BR	GO:0017038	BP	p	protein import	0/22423	212/382486	0.000005	8	0	0.000026
anc_NODE_ACB+BRg_vs_gains_NODE_ACB+BR	GO:0006464	BP	p	cellular protein modification process	0/22423	213/382486	0.000006	6	0	0.000026
anc_NODE_ACB+BRg_vs_gains_NODE_ACB+BR	GO:0006268	BP	p	DNA unwinding involved in DNA replication	0/22423	202/382486	0.000008	8	0	0.000036
anc_NODE_ACB+BRg_vs_gains_NODE_ACB+BR	GO:0009307	BP	p	DNA restriction-modification system	0/22423	203/382486	0.000008	8	0	0.000036
anc_NODE_ACB+BRg_vs_gains_NODE_ACB+BR	GO:0006072	BP	p	glycerol-3-phosphate metabolic process	0/22423	203/382486	0.000008	6	0	0.000036
anc_NODE_ACB+BRg_vs_gains_NODE_ACB+BR	GO:0045226	BP	p	extracellular polysaccharide biosynthetic process	0/22423	203/382486	0.000008	7	0	0.000036
anc_NODE_ACB+BRg_vs_gains_NODE_ACB+BR	GO:0009113	BP	p	purine nucleobase biosynthetic process	0/22423	204/382486	0.000008	8	0	0.000036
anc_NODE_ACB+BRg_vs_gains_NODE_ACB+BR	GO:0019629	BP	p	propionate catabolic process, 2-methylcitrate cycle	0/22423	205/382486	0.000008	11	0	0.000036
anc_NODE_ACB+BRg_vs_gains_NODE_ACB+BR	GO:0006212	BP	p	uracil catabolic process	0/22423	205/382486	0.000008	9	0	0.000036
anc_NODE_ACB+BRg_vs_gains_NODE_ACB+BR	GO:0017004	BP	p	cytochrome complex assembly	0/22423	207/382486	0.000008	6	0	0.000037
anc_NODE_ACB+BRg_vs_gains_NODE_ACB+BR	GO:0015920	BP	p	lipopolysaccharide transport	0/22423	207/382486	0.000008	6	0	0.000037
anc_NODE_ACB+BRg_vs_gains_NODE_ACB+BR	GO:0097428	BP	p	protein maturation by iron-sulfur cluster transfer	0/22423	208/382486	0.000009	6	0	0.000038
anc_NODE_ACB+BRg_vs_gains_NODE_ACB+BR	GO:0006269	BP	p	DNA replication, synthesis of RNA primer	0/22423	197/382486	0.000012	8	0	0.000051
anc_NODE_ACB+BRg_vs_gains_NODE_ACB+BR	GO:0030261	BP	p	chromosome condensation	0/22423	197/382486	0.000012	7	0	0.000051
anc_NODE_ACB+BRg_vs_gains_NODE_ACB+BR	GO:0006614	BP	p	SRP-dependent cotranslational protein targeting to membrane	0/22423	197/382486	0.000012	12	0	0.000051
anc_NODE_ACB+BRg_vs_gains_NODE_ACB+BR	GO:0046854	BP	p	phosphatidylinositol phosphorylation	0/22423	198/382486	0.000012	8	0	0.000051
anc_NODE_ACB+BRg_vs_gains_NODE_ACB+BR	GO:0009450	BP	p	gamma-aminobutyric acid catabolic process	0/22423	189/382486	0.000017	8	0	0.000073
anc_NODE_ACB+BRg_vs_gains_NODE_ACB+BR	GO:0009408	BP	p	response to heat	0/22423	191/382486	0.000017	4	0	0.000073
anc_NODE_ACB+BRg_vs_gains_NODE_ACB+BR	GO:0006304	BP	p	DNA modification	0/22423	192/382486	0.000018	7	0	0.000074
anc_NODE_ACB+BRg_vs_gains_NODE_ACB+BR	GO:0044208	BP	p	'de novo' AMP biosynthetic process	0/22423	192/382486	0.000018	12	0	0.000074
anc_NODE_ACB+BRg_vs_gains_NODE_ACB+BR	GO:0006564	BP	p	L-serine biosynthetic process	0/22423	193/382486	0.000018	10	0	0.000075
anc_NODE_ACB+BRg_vs_gains_NODE_ACB+BR	GO:0000302	BP	p	response to reactive oxygen species	0/22423	194/382486	0.000019	4	0	0.000076
anc_NODE_ACB+BRg_vs_gains_NODE_ACB+BR	GO:0071266	BP	p	'de novo' L-methionine biosynthetic process	0/22423	186/382486	0.000027	12	0	0.000108
anc_NODE_ACB+BRg_vs_gains_NODE_ACB+BR	GO:0006508	BP	p	proteolysis	0/22423	187/382486	0.000027	5	0	0.00011
anc_NODE_ACB+BRg_vs_gains_NODE_ACB+BR	GO:0042026	BP	p	protein refolding	0/22423	187/382486	0.000027	3	0	0.00011
anc_NODE_ACB+BRg_vs_gains_NODE_ACB+BR	GO:0034599	BP	p	cellular response to oxidative stress	0/22423	188/382486	0.000028	4	0	0.000112
anc_NODE_ACB+BRg_vs_gains_NODE_ACB+BR	GO:0019752	BP	p	carboxylic acid metabolic process	0/22423	188/382486	0.000028	5	0	0.000112
anc_NODE_ACB+BRg_vs_gains_NODE_ACB+BR	GO:0000256	BP	p	allantoin catabolic process	0/22423	176/382486	0.000038	6	0	0.000151
anc_NODE_ACB+BRg_vs_gains_NODE_ACB+BR	GO:0019740	BP	p	nitrogen utilization	0/22423	177/382486	0.000038	1	0	0.000151
anc_NODE_ACB+BRg_vs_gains_NODE_ACB+BR	GO:0006637	BP	p	acyl-CoA metabolic process	0/22423	179/382486	0.000039	10	0	0.000152
anc_NODE_ACB+BRg_vs_gains_NODE_ACB+BR	GO:0000103	BP	p	sulfate assimilation	0/22423	181/382486	0.000041	4	0	0.000159
anc_NODE_ACB+BRg_vs_gains_NODE_ACB+BR	GO:0015821	BP	p	methionine transport	0/22423	181/382486	0.000041	10	0	0.000159
anc_NODE_ACB+BRg_vs_gains_NODE_ACB+BR	GO:0043419	BP	p	urea catabolic process	0/22423	171/382486	0.000057	6	0	0.000216
anc_NODE_ACB+BRg_vs_gains_NODE_ACB+BR	GO:0009060	BP	p	aerobic respiration	0/22423	174/382486	0.000060	6	0	0.000225
anc_NODE_ACB+BRg_vs_gains_NODE_ACB+BR	GO:0022904	BP	p	respiratory electron transport chain	0/22423	175/382486	0.000061	5	0	0.00023
anc_NODE_ACB+BRg_vs_gains_NODE_ACB+BR	GO:0042742	BP	p	defense response to bacterium	0/22423	166/382486	0.000086	6	0	0.000318
anc_NODE_ACB+BRg_vs_gains_NODE_ACB+BR	GO:0042744	BP	p	hydrogen peroxide catabolic process	0/22423	166/382486	0.000086	6	0	0.000318
anc_NODE_ACB+BRg_vs_gains_NODE_ACB+BR	GO:0019538	BP	p	protein metabolic process	0/22423	167/382486	0.000088	4	0	0.000323
anc_NODE_ACB+BRg_vs_gains_NODE_ACB+BR	GO:0006662	BP	p	glycerol ether metabolic process	0/22423	169/382486	0.000093	4	0	0.00034
anc_NODE_ACB+BRg_vs_gains_NODE_ACB+BR	GO:0046294	BP	p	formaldehyde catabolic process	0/22423	157/382486	0.000124	6	0	0.000449
anc_NODE_ACB+BRg_vs_gains_NODE_ACB+BR	GO:0009691	BP	p	cytokinin biosynthetic process	0/22423	157/382486	0.000124	7	0	0.000449
anc_NODE_ACB+BRg_vs_gains_NODE_ACB+BR	GO:0006012	BP	p	galactose metabolic process	0/22423	157/382486	0.000124	6	0	0.000449
anc_NODE_ACB+BRg_vs_gains_NODE_ACB+BR	GO:0019516	BP	p	lactate oxidation	0/22423	157/382486	0.000124	8	0	0.000449
anc_NODE_ACB+BRg_vs_gains_NODE_ACB+BR	GO:0009399	BP	p	nitrogen fixation	0/22423	158/382486	0.000125	4	0	0.000449
anc_NODE_ACB+BRg_vs_gains_NODE_ACB+BR	GO:0006108	BP	p	malate metabolic process	0/22423	158/382486	0.000125	7	0	0.000449
anc_NODE_ACB+BRg_vs_gains_NODE_ACB+BR	GO:0006177	BP	p	GMP biosynthetic process	0/22423	159/382486	0.000126	11	0	0.000451
anc_NODE_ACB+BRg_vs_gains_NODE_ACB+BR	GO:2001295	BP	p	malonyl-CoA biosynthetic process	0/22423	161/382486	0.000132	12	0	0.000467
anc_NODE_ACB+BRg_vs_gains_NODE_ACB+BR	GO:0006878	BP	p	cellular copper ion homeostasis	0/22423	150/382486	0.000184	10	0	0.000651
anc_NODE_ACB+BRg_vs_gains_NODE_ACB+BR	GO:0008643	BP	p	carbohydrate transport	1/22423	198/382486	0.000192	5	1	0.000672	WP_032866544.1
anc_NODE_ACB+BRg_vs_gains_NODE_ACB+BR	GO:0016310	BP	p	phosphorylation	0/22423	155/382486	0.000198	5	0	0.000686
anc_NODE_ACB+BRg_vs_gains_NODE_ACB+BR	GO:0001123	BP	p	transcription initiation from bacterial-type RNA polymerase promoter	0/22423	155/382486	0.000198	9	0	0.000686
anc_NODE_ACB+BRg_vs_gains_NODE_ACB+BR	GO:0006308	BP	p	DNA catabolic process	0/22423	155/382486	0.000198	7	0	0.000686
anc_NODE_ACB+BRg_vs_gains_NODE_ACB+BR	GO:0006979	BP	p	response to oxidative stress	20/22423	708/382486	0.000214	3	20	0.00074	WP_000032771.1, WP_000032774.1, WP_000032779.1, WP_000032780.1, WP_000040081.1, WP_000040089.1, WP_000040098.1, WP_004280950.1, WP_004675244.1, WP_004682130.1, WP_004732681.1, WP_004887221.1, WP_005094628.1, WP_005128669.1, WP_005233312.1, WP_005265411.1, WP_024437637.1, WP_031960524.1, WP_044112364.1, WP_057093397.1
anc_NODE_ACB+BRg_vs_gains_NODE_ACB+BR	GO:0006417	BP	p	regulation of translation	0/22423	143/382486	0.000274	7	0	0.000932
anc_NODE_ACB+BRg_vs_gains_NODE_ACB+BR	GO:0046278	BP	p	3,4-dihydroxybenzoate metabolic process	0/22423	144/382486	0.000274	7	0	0.000932
anc_NODE_ACB+BRg_vs_gains_NODE_ACB+BR	GO:0044210	BP	p	'de novo' CTP biosynthetic process	0/22423	145/382486	0.000276	12	0	0.000934
anc_NODE_ACB+BRg_vs_gains_NODE_ACB+BR	GO:0006166	BP	p	purine ribonucleoside salvage	0/22423	147/382486	0.000284	10	0	0.000956
anc_NODE_ACB+BRg_vs_gains_NODE_ACB+BR	GO:0043711	BP	p	pilus organization	0/22423	138/382486	0.000408	4	0	0.001351
anc_NODE_ACB+BRg_vs_gains_NODE_ACB+BR	GO:0044238	BP	p	primary metabolic process	0/22423	138/382486	0.000408	2	0	0.001351
anc_NODE_ACB+BRg_vs_gains_NODE_ACB+BR	GO:0043683	BP	p	type IV pilus biogenesis	0/22423	141/382486	0.000427	6	0	0.001403
anc_NODE_ACB+BRg_vs_gains_NODE_ACB+BR	GO:0044262	BP	p	cellular carbohydrate metabolic process	0/22423	142/382486	0.000438	4	0	0.001427
anc_NODE_ACB+BRg_vs_gains_NODE_ACB+BR	GO:0015824	BP	p	proline transport	0/22423	142/382486	0.000438	10	0	0.001427
anc_NODE_ACB+BRg_vs_gains_NODE_ACB+BR	GO:0006428	BP	p	isoleucyl-tRNA aminoacylation	0/22423	130/382486	0.000605	11	0	0.001913
anc_NODE_ACB+BRg_vs_gains_NODE_ACB+BR	GO:0032324	BP	p	molybdopterin cofactor biosynthetic process	0/22423	130/382486	0.000605	11	0	0.001913
anc_NODE_ACB+BRg_vs_gains_NODE_ACB+BR	GO:0002097	BP	p	tRNA wobble base modification	0/22423	130/382486	0.000605	11	0	0.001913
anc_NODE_ACB+BRg_vs_gains_NODE_ACB+BR	GO:0015977	BP	p	carbon fixation	0/22423	130/382486	0.000605	3	0	0.001913
anc_NODE_ACB+BRg_vs_gains_NODE_ACB+BR	GO:0019679	BP	p	propionate metabolic process, methylcitrate cycle	0/22423	130/382486	0.000605	10	0	0.001913
anc_NODE_ACB+BRg_vs_gains_NODE_ACB+BR	GO:0016075	BP	p	rRNA catabolic process	0/22423	132/382486	0.000609	9	0	0.001913
anc_NODE_ACB+BRg_vs_gains_NODE_ACB+BR	GO:0033014	BP	p	tetrapyrrole biosynthetic process	0/22423	132/382486	0.000609	5	0	0.001913
anc_NODE_ACB+BRg_vs_gains_NODE_ACB+BR	GO:0007062	BP	p	sister chromatid cohesion	0/22423	133/382486	0.000617	5	0	0.001913
anc_NODE_ACB+BRg_vs_gains_NODE_ACB+BR	GO:0019632	BP	p	shikimate metabolic process	0/22423	133/382486	0.000617	7	0	0.001913
anc_NODE_ACB+BRg_vs_gains_NODE_ACB+BR	GO:0006011	BP	p	UDP-glucose metabolic process	0/22423	133/382486	0.000617	7	0	0.001913
anc_NODE_ACB+BRg_vs_gains_NODE_ACB+BR	GO:0006433	BP	p	prolyl-tRNA aminoacylation	0/22423	133/382486	0.000617	11	0	0.001913
anc_NODE_ACB+BRg_vs_gains_NODE_ACB+BR	GO:0042450	BP	p	arginine biosynthetic process via ornithine	0/22423	134/382486	0.000627	11	0	0.00193
anc_NODE_ACB+BRg_vs_gains_NODE_ACB+BR	GO:0006419	BP	p	alanyl-tRNA aminoacylation	0/22423	124/382486	0.0009	11	0	0.002604
anc_NODE_ACB+BRg_vs_gains_NODE_ACB+BR	GO:0006007	BP	p	glucose catabolic process	0/22423	124/382486	0.0009	7	0	0.002604
anc_NODE_ACB+BRg_vs_gains_NODE_ACB+BR	GO:0046496	BP	p	nicotinamide nucleotide metabolic process	0/22423	124/382486	0.0009	9	0	0.002604
anc_NODE_ACB+BRg_vs_gains_NODE_ACB+BR	GO:0006783	BP	p	heme biosynthetic process	0/22423	124/382486	0.0009	7	0	0.002604
anc_NODE_ACB+BRg_vs_gains_NODE_ACB+BR	GO:0006226	BP	p	dUMP biosynthetic process	0/22423	124/382486	0.0009	12	0	0.002604
anc_NODE_ACB+BRg_vs_gains_NODE_ACB+BR	GO:0019354	BP	p	siroheme biosynthetic process	0/22423	124/382486	0.0009	8	0	0.002604
anc_NODE_ACB+BRg_vs_gains_NODE_ACB+BR	GO:0060274	BP	p	maintenance of stationary phase	0/22423	125/382486	0.000903	3	0	0.002604
anc_NODE_ACB+BRg_vs_gains_NODE_ACB+BR	GO:0006423	BP	p	cysteinyl-tRNA aminoacylation	0/22423	125/382486	0.000903	11	0	0.002604
anc_NODE_ACB+BRg_vs_gains_NODE_ACB+BR	GO:0052865	BP	p	1-deoxy-D-xylulose 5-phosphate biosynthetic process	0/22423	125/382486	0.000903	6	0	0.002604
anc_NODE_ACB+BRg_vs_gains_NODE_ACB+BR	GO:0050821	BP	p	protein stabilization	0/22423	125/382486	0.000903	4	0	0.002604
anc_NODE_ACB+BRg_vs_gains_NODE_ACB+BR	GO:0006431	BP	p	methionyl-tRNA aminoacylation	0/22423	125/382486	0.000903	11	0	0.002604
anc_NODE_ACB+BRg_vs_gains_NODE_ACB+BR	GO:0006429	BP	p	leucyl-tRNA aminoacylation	0/22423	126/382486	0.000911	11	0	0.002604
anc_NODE_ACB+BRg_vs_gains_NODE_ACB+BR	GO:0015689	BP	p	molybdate ion transport	0/22423	127/382486	0.000925	7	0	0.002618
anc_NODE_ACB+BRg_vs_gains_NODE_ACB+BR	GO:0006147	BP	p	guanine catabolic process	0/22423	127/382486	0.000925	9	0	0.002618
anc_NODE_ACB+BRg_vs_gains_NODE_ACB+BR	GO:1901137	BP	p	carbohydrate derivative biosynthetic process	0/22423	129/382486	0.000968	4	0	0.002684
anc_NODE_ACB+BRg_vs_gains_NODE_ACB+BR	GO:0006107	BP	p	oxaloacetate metabolic process	0/22423	129/382486	0.000968	7	0	0.002684
anc_NODE_ACB+BRg_vs_gains_NODE_ACB+BR	GO:0001680	BP	p	tRNA 3'-terminal CCA addition	0/22423	117/382486	0.001338	11	0	0.003503
anc_NODE_ACB+BRg_vs_gains_NODE_ACB+BR	GO:0042245	BP	p	RNA repair	0/22423	117/382486	0.001338	7	0	0.003503
anc_NODE_ACB+BRg_vs_gains_NODE_ACB+BR	GO:0043103	BP	p	hypoxanthine salvage	0/22423	117/382486	0.001338	10	0	0.003503
anc_NODE_ACB+BRg_vs_gains_NODE_ACB+BR	GO:0006233	BP	p	dTDP biosynthetic process	0/22423	118/382486	0.00134	12	0	0.003503
anc_NODE_ACB+BRg_vs_gains_NODE_ACB+BR	GO:0009294	BP	p	DNA mediated transformation	0/22423	118/382486	0.00134	4	0	0.003503
anc_NODE_ACB+BRg_vs_gains_NODE_ACB+BR	GO:0018298	BP	p	protein-chromophore linkage	0/22423	118/382486	0.00134	7	0	0.003503
anc_NODE_ACB+BRg_vs_gains_NODE_ACB+BR	GO:0006146	BP	p	adenine catabolic process	0/22423	118/382486	0.00134	9	0	0.003503
anc_NODE_ACB+BRg_vs_gains_NODE_ACB+BR	GO:0000453	BP	p	enzyme-directed rRNA 2'-O-methylation	0/22423	118/382486	0.00134	13	0	0.003503
anc_NODE_ACB+BRg_vs_gains_NODE_ACB+BR	GO:0019427	BP	p	acetyl-CoA biosynthetic process from acetate	0/22423	118/382486	0.00134	13	0	0.003503
anc_NODE_ACB+BRg_vs_gains_NODE_ACB+BR	GO:0006750	BP	p	glutathione biosynthetic process	0/22423	119/382486	0.001349	8	0	0.003503
anc_NODE_ACB+BRg_vs_gains_NODE_ACB+BR	GO:0006139	BP	p	nucleobase-containing compound metabolic process	0/22423	119/382486	0.001349	4	0	0.003503
anc_NODE_ACB+BRg_vs_gains_NODE_ACB+BR	GO:0033539	BP	p	fatty acid beta-oxidation using acyl-CoA dehydrogenase	0/22423	119/382486	0.001349	10	0	0.003503
anc_NODE_ACB+BRg_vs_gains_NODE_ACB+BR	GO:0005992	BP	p	trehalose biosynthetic process	0/22423	119/382486	0.001349	7	0	0.003503
anc_NODE_ACB+BRg_vs_gains_NODE_ACB+BR	GO:0036104	BP	p	Kdo2-lipid A biosynthetic process	0/22423	119/382486	0.001349	8	0	0.003503
anc_NODE_ACB+BRg_vs_gains_NODE_ACB+BR	GO:0006307	BP	p	DNA dealkylation involved in DNA repair	0/22423	120/382486	0.001365	9	0	0.003521
anc_NODE_ACB+BRg_vs_gains_NODE_ACB+BR	GO:0006425	BP	p	glutaminyl-tRNA aminoacylation	0/22423	121/382486	0.00139	11	0	0.003525
anc_NODE_ACB+BRg_vs_gains_NODE_ACB+BR	GO:0033468	BP	p	CMP-keto-3-deoxy-D-manno-octulosonic acid biosynthetic process	0/22423	121/382486	0.00139	8	0	0.003525
anc_NODE_ACB+BRg_vs_gains_NODE_ACB+BR	GO:0009146	BP	p	purine nucleoside triphosphate catabolic process	0/22423	121/382486	0.00139	9	0	0.003525
anc_NODE_ACB+BRg_vs_gains_NODE_ACB+BR	GO:0019430	BP	p	removal of superoxide radicals	0/22423	121/382486	0.00139	5	0	0.003525
anc_NODE_ACB+BRg_vs_gains_NODE_ACB+BR	GO:0000723	BP	p	telomere maintenance	0/22423	122/382486	0.001422	7	0	0.003559
anc_NODE_ACB+BRg_vs_gains_NODE_ACB+BR	GO:0030420	BP	p	establishment of competence for transformation	0/22423	122/382486	0.001422	5	0	0.003559
anc_NODE_ACB+BRg_vs_gains_NODE_ACB+BR	GO:0006427	BP	p	histidyl-tRNA aminoacylation	0/22423	123/382486	0.001463	11	0	0.003621
anc_NODE_ACB+BRg_vs_gains_NODE_ACB+BR	GO:0000820	BP	p	regulation of glutamine family amino acid metabolic process	0/22423	111/382486	0.001992	7	0	0.004709
anc_NODE_ACB+BRg_vs_gains_NODE_ACB+BR	GO:0035556	BP	p	intracellular signal transduction	0/22423	111/382486	0.001992	5	0	0.004709
anc_NODE_ACB+BRg_vs_gains_NODE_ACB+BR	GO:0006747	BP	p	FAD biosynthetic process	0/22423	112/382486	0.002	10	0	0.004709
anc_NODE_ACB+BRg_vs_gains_NODE_ACB+BR	GO:0015826	BP	p	threonine transport	0/22423	112/382486	0.002	10	0	0.004709
anc_NODE_ACB+BRg_vs_gains_NODE_ACB+BR	GO:0032329	BP	p	serine transport	0/22423	112/382486	0.002	10	0	0.004709
anc_NODE_ACB+BRg_vs_gains_NODE_ACB+BR	GO:0006106	BP	p	fumarate metabolic process	0/22423	112/382486	0.002	7	0	0.004709
anc_NODE_ACB+BRg_vs_gains_NODE_ACB+BR	GO:0009398	BP	p	FMN biosynthetic process	0/22423	112/382486	0.002	10	0	0.004709
anc_NODE_ACB+BRg_vs_gains_NODE_ACB+BR	GO:0006084	BP	p	acetyl-CoA metabolic process	0/22423	112/382486	0.002	11	0	0.004709
anc_NODE_ACB+BRg_vs_gains_NODE_ACB+BR	GO:0006048	BP	p	UDP-N-acetylglucosamine biosynthetic process	0/22423	113/382486	0.00202	8	0	0.004709
anc_NODE_ACB+BRg_vs_gains_NODE_ACB+BR	GO:0045017	BP	p	glycerolipid biosynthetic process	0/22423	113/382486	0.00202	6	0	0.004709
anc_NODE_ACB+BRg_vs_gains_NODE_ACB+BR	GO:0006221	BP	p	pyrimidine nucleotide biosynthetic process	0/22423	113/382486	0.00202	9	0	0.004709
anc_NODE_ACB+BRg_vs_gains_NODE_ACB+BR	GO:0006799	BP	p	polyphosphate biosynthetic process	0/22423	113/382486	0.00202	6	0	0.004709
anc_NODE_ACB+BRg_vs_gains_NODE_ACB+BR	GO:0006545	BP	p	glycine biosynthetic process	0/22423	114/382486	0.00205	10	0	0.004733
anc_NODE_ACB+BRg_vs_gains_NODE_ACB+BR	GO:0048034	BP	p	heme O biosynthetic process	0/22423	114/382486	0.00205	8	0	0.004733
anc_NODE_ACB+BRg_vs_gains_NODE_ACB+BR	GO:0006282	BP	p	regulation of DNA repair	0/22423	115/382486	0.002093	7	0	0.004748
anc_NODE_ACB+BRg_vs_gains_NODE_ACB+BR	GO:0044659	BP	p	cytolysis by virus of host cell	0/22423	115/382486	0.002093	9	0	0.004748
anc_NODE_ACB+BRg_vs_gains_NODE_ACB+BR	GO:0010033	BP	p	response to organic substance	0/22423	115/382486	0.002093	3	0	0.004748
anc_NODE_ACB+BRg_vs_gains_NODE_ACB+BR	GO:0019243	BP	p	methylglyoxal catabolic process to D-lactate via S-lactoyl-glutathione	0/22423	116/382486	0.002147	9	0	0.004801
anc_NODE_ACB+BRg_vs_gains_NODE_ACB+BR	GO:0006378	BP	p	mRNA polyadenylation	0/22423	116/382486	0.002147	10	0	0.004801
anc_NODE_ACB+BRg_vs_gains_NODE_ACB+BR	GO:0006434	BP	p	seryl-tRNA aminoacylation	0/22423	104/382486	0.002966	11	0	0.006383
anc_NODE_ACB+BRg_vs_gains_NODE_ACB+BR	GO:0043335	BP	p	protein unfolding	0/22423	104/382486	0.002966	2	0	0.006383
anc_NODE_ACB+BRg_vs_gains_NODE_ACB+BR	GO:0097056	BP	p	selenocysteinyl-tRNA(Sec) biosynthetic process	0/22423	104/382486	0.002966	9	0	0.006383
anc_NODE_ACB+BRg_vs_gains_NODE_ACB+BR	GO:0015941	BP	p	pantothenate catabolic process	0/22423	104/382486	0.002966	8	0	0.006383
anc_NODE_ACB+BRg_vs_gains_NODE_ACB+BR	GO:0009163	BP	p	nucleoside biosynthetic process	0/22423	104/382486	0.002966	7	0	0.006383
anc_NODE_ACB+BRg_vs_gains_NODE_ACB+BR	GO:0002098	BP	p	tRNA wobble uridine modification	0/22423	105/382486	0.002971	12	0	0.006383
anc_NODE_ACB+BRg_vs_gains_NODE_ACB+BR	GO:0051252	BP	p	regulation of RNA metabolic process	0/22423	105/382486	0.002971	6	0	0.006383
anc_NODE_ACB+BRg_vs_gains_NODE_ACB+BR	GO:0050992	BP	p	dimethylallyl diphosphate biosynthetic process	0/22423	106/382486	0.002993	7	0	0.006383
anc_NODE_ACB+BRg_vs_gains_NODE_ACB+BR	GO:0000716	BP	p	transcription-coupled nucleotide-excision repair, DNA damage recognition	0/22423	106/382486	0.002993	6	0	0.006383
anc_NODE_ACB+BRg_vs_gains_NODE_ACB+BR	GO:0009190	BP	p	cyclic nucleotide biosynthetic process	0/22423	106/382486	0.002993	9	0	0.006383
anc_NODE_ACB+BRg_vs_gains_NODE_ACB+BR	GO:0070206	BP	p	protein trimerization	0/22423	106/382486	0.002993	6	0	0.006383
anc_NODE_ACB+BRg_vs_gains_NODE_ACB+BR	GO:0006571	BP	p	tyrosine biosynthetic process	0/22423	107/382486	0.003031	10	0	0.006383
anc_NODE_ACB+BRg_vs_gains_NODE_ACB+BR	GO:0006040	BP	p	amino sugar metabolic process	0/22423	107/382486	0.003031	4	0	0.006383
anc_NODE_ACB+BRg_vs_gains_NODE_ACB+BR	GO:0097175	BP	p	1,6-anhydro-N-acetyl-beta-muramic acid catabolic process	0/22423	107/382486	0.003031	8	0	0.006383
anc_NODE_ACB+BRg_vs_gains_NODE_ACB+BR	GO:0006646	BP	p	phosphatidylethanolamine biosynthetic process	0/22423	108/382486	0.003086	8	0	0.006448
anc_NODE_ACB+BRg_vs_gains_NODE_ACB+BR	GO:0006220	BP	p	pyrimidine nucleotide metabolic process	0/22423	108/382486	0.003086	8	0	0.006448
anc_NODE_ACB+BRg_vs_gains_NODE_ACB+BR	GO:0016051	BP	p	carbohydrate biosynthetic process	0/22423	109/382486	0.003159	4	0	0.006547
anc_NODE_ACB+BRg_vs_gains_NODE_ACB+BR	GO:0043213	BP	p	bacteriocin transport	0/22423	109/382486	0.003159	7	0	0.006547
anc_NODE_ACB+BRg_vs_gains_NODE_ACB+BR	GO:0019563	BP	p	glycerol catabolic process	0/22423	110/382486	0.003249	8	0	0.006652
anc_NODE_ACB+BRg_vs_gains_NODE_ACB+BR	GO:0006231	BP	p	dTMP biosynthetic process	0/22423	110/382486	0.003249	12	0	0.006652
anc_NODE_ACB+BRg_vs_gains_NODE_ACB+BR	GO:0019510	BP	p	S-adenosylhomocysteine catabolic process	0/22423	110/382486	0.003249	10	0	0.006652
anc_NODE_ACB+BRg_vs_gains_NODE_ACB+BR	GO:0006449	BP	p	regulation of translational termination	0/22423	98/382486	0.004422	8	0	0.008784
anc_NODE_ACB+BRg_vs_gains_NODE_ACB+BR	GO:0006793	BP	p	phosphorus metabolic process	0/22423	98/382486	0.004422	3	0	0.008784
anc_NODE_ACB+BRg_vs_gains_NODE_ACB+BR	GO:0006435	BP	p	threonyl-tRNA aminoacylation	0/22423	98/382486	0.004422	11	0	0.008784
anc_NODE_ACB+BRg_vs_gains_NODE_ACB+BR	GO:0006474	BP	p	N-terminal protein amino acid acetylation	0/22423	100/382486	0.004489	9	0	0.008784
anc_NODE_ACB+BRg_vs_gains_NODE_ACB+BR	GO:0009263	BP	p	deoxyribonucleotide biosynthetic process	0/22423	100/382486	0.004489	9	0	0.008784
anc_NODE_ACB+BRg_vs_gains_NODE_ACB+BR	GO:0046417	BP	p	chorismate metabolic process	0/22423	100/382486	0.004489	7	0	0.008784
anc_NODE_ACB+BRg_vs_gains_NODE_ACB+BR	GO:1901135	BP	p	carbohydrate derivative metabolic process	0/22423	101/382486	0.00456	3	0	0.008819
anc_NODE_ACB+BRg_vs_gains_NODE_ACB+BR	GO:0006082	BP	p	organic acid metabolic process	0/22423	101/382486	0.00456	3	0	0.008819
anc_NODE_ACB+BRg_vs_gains_NODE_ACB+BR	GO:0009234	BP	p	menaquinone biosynthetic process	0/22423	101/382486	0.00456	7	0	0.008819
anc_NODE_ACB+BRg_vs_gains_NODE_ACB+BR	GO:0006779	BP	p	porphyrin-containing compound biosynthetic process	0/22423	101/382486	0.00456	6	0	0.008819
anc_NODE_ACB+BRg_vs_gains_NODE_ACB+BR	GO:0043039	BP	p	tRNA aminoacylation	0/22423	101/382486	0.00456	9	0	0.008819
anc_NODE_ACB+BRg_vs_gains_NODE_ACB+BR	GO:0002100	BP	p	tRNA wobble adenosine to inosine editing	0/22423	102/382486	0.004655	12	0	0.008929
anc_NODE_ACB+BRg_vs_gains_NODE_ACB+BR	GO:0019357	BP	p	nicotinate nucleotide biosynthetic process	0/22423	102/382486	0.004655	10	0	0.008929
anc_NODE_ACB+BRg_vs_gains_NODE_ACB+BR	GO:0006542	BP	p	glutamine biosynthetic process	0/22423	102/382486	0.004655	10	0	0.008929
anc_NODE_ACB+BRg_vs_gains_NODE_ACB+BR	GO:0006006	BP	p	glucose metabolic process	0/22423	102/382486	0.004655	6	0	0.008929
anc_NODE_ACB+BRg_vs_gains_NODE_ACB+BR	GO:0006164	BP	p	purine nucleotide biosynthetic process	0/22423	102/382486	0.004655	9	0	0.008929
anc_NODE_ACB+BRg_vs_gains_NODE_ACB+BR	GO:0033554	BP	p	cellular response to stress	0/22423	103/382486	0.004776	3	0	0.009067
anc_NODE_ACB+BRg_vs_gains_NODE_ACB+BR	GO:0006515	BP	p	protein quality control for misfolded or incompletely synthesized proteins	0/22423	103/382486	0.004776	7	0	0.009067
anc_NODE_ACB+BRg_vs_gains_NODE_ACB+BR	GO:0016260	BP	p	selenocysteine biosynthetic process	0/22423	103/382486	0.004776	10	0	0.009067
anc_NODE_ACB+BRg_vs_gains_NODE_ACB+BR	GO:0006422	BP	p	aspartyl-tRNA aminoacylation	0/22423	91/382486	0.006592	11	0	0.012201
anc_NODE_ACB+BRg_vs_gains_NODE_ACB+BR	GO:0006090	BP	p	pyruvate metabolic process	0/22423	91/382486	0.006592	7	0	0.012201
anc_NODE_ACB+BRg_vs_gains_NODE_ACB+BR	GO:0006436	BP	p	tryptophanyl-tRNA aminoacylation	0/22423	91/382486	0.006592	11	0	0.012201
anc_NODE_ACB+BRg_vs_gains_NODE_ACB+BR	GO:0071596	BP	p	ubiquitin-dependent protein catabolic process via the N-end rule pathway	0/22423	91/382486	0.006592	10	0	0.012201
anc_NODE_ACB+BRg_vs_gains_NODE_ACB+BR	GO:0006636	BP	p	unsaturated fatty acid biosynthetic process	0/22423	92/382486	0.006609	9	0	0.012201
anc_NODE_ACB+BRg_vs_gains_NODE_ACB+BR	GO:0018339	BP	p	peptidyl-L-beta-methylthioaspartic acid biosynthetic process from peptidyl-aspartic acid	0/22423	92/382486	0.006609	9	0	0.012201
anc_NODE_ACB+BRg_vs_gains_NODE_ACB+BR	GO:0010133	BP	p	proline catabolic process to glutamate	0/22423	92/382486	0.006609	11	0	0.012201
anc_NODE_ACB+BRg_vs_gains_NODE_ACB+BR	GO:0019464	BP	p	glycine decarboxylation via glycine cleavage system	0/22423	93/382486	0.006662	11	0	0.012201
anc_NODE_ACB+BRg_vs_gains_NODE_ACB+BR	GO:0006825	BP	p	copper ion transport	0/22423	93/382486	0.006662	8	0	0.012201
anc_NODE_ACB+BRg_vs_gains_NODE_ACB+BR	GO:0051304	BP	p	chromosome separation	0/22423	94/382486	0.00675	3	0	0.012201
anc_NODE_ACB+BRg_vs_gains_NODE_ACB+BR	GO:0035435	BP	p	phosphate ion transmembrane transport	0/22423	94/382486	0.00675	8	0	0.012201
anc_NODE_ACB+BRg_vs_gains_NODE_ACB+BR	GO:0034605	BP	p	cellular response to heat	0/22423	94/382486	0.00675	5	0	0.012201
anc_NODE_ACB+BRg_vs_gains_NODE_ACB+BR	GO:0071268	BP	p	homocysteine biosynthetic process	0/22423	94/382486	0.00675	9	0	0.012201
anc_NODE_ACB+BRg_vs_gains_NODE_ACB+BR	GO:0019069	BP	p	viral capsid assembly	0/22423	95/382486	0.006875	5	0	0.01233
anc_NODE_ACB+BRg_vs_gains_NODE_ACB+BR	GO:0006655	BP	p	phosphatidylglycerol biosynthetic process	0/22423	95/382486	0.006875	8	0	0.01233
anc_NODE_ACB+BRg_vs_gains_NODE_ACB+BR	GO:0009395	BP	p	phospholipid catabolic process	0/22423	95/382486	0.006875	6	0	0.01233
anc_NODE_ACB+BRg_vs_gains_NODE_ACB+BR	GO:0033512	BP	p	L-lysine catabolic process to acetyl-CoA via saccharopine	0/22423	95/382486	0.006875	13	0	0.01233
anc_NODE_ACB+BRg_vs_gains_NODE_ACB+BR	GO:0009267	BP	p	cellular response to starvation	0/22423	96/382486	0.007037	6	0	0.012511
anc_NODE_ACB+BRg_vs_gains_NODE_ACB+BR	GO:0042823	BP	p	pyridoxal phosphate biosynthetic process	0/22423	96/382486	0.007037	7	0	0.012511
anc_NODE_ACB+BRg_vs_gains_NODE_ACB+BR	GO:0006561	BP	p	proline biosynthetic process	0/22423	96/382486	0.007037	10	0	0.012511
anc_NODE_ACB+BRg_vs_gains_NODE_ACB+BR	GO:0006069	BP	p	ethanol oxidation	0/22423	96/382486	0.007037	7	0	0.012511
anc_NODE_ACB+BRg_vs_gains_NODE_ACB+BR	GO:0000725	BP	p	recombinational repair	0/22423	97/382486	0.007237	8	0	0.012719
anc_NODE_ACB+BRg_vs_gains_NODE_ACB+BR	GO:0019277	BP	p	UDP-N-acetylgalactosamine biosynthetic process	0/22423	97/382486	0.007237	8	0	0.012719
anc_NODE_ACB+BRg_vs_gains_NODE_ACB+BR	GO:0006306	BP	p	DNA methylation	0/22423	97/382486	0.007237	9	0	0.012719
anc_NODE_ACB+BRg_vs_gains_NODE_ACB+BR	GO:0071470	BP	p	cellular response to osmotic stress	0/22423	97/382486	0.007237	5	0	0.012719
anc_NODE_ACB+BRg_vs_gains_NODE_ACB+BR	GO:0042558	BP	p	pteridine-containing compound metabolic process	1/22423	132/382486	0.00785	4	1	0.013784	WP_058868985.1
anc_NODE_ACB+BRg_vs_gains_NODE_ACB+BR	GO:0044873	BP	p	lipoprotein localization to membrane	0/22423	84/382486	0.009844	6	0	0.017054
anc_NODE_ACB+BRg_vs_gains_NODE_ACB+BR	GO:0000967	BP	p	rRNA 5'-end processing	0/22423	84/382486	0.009844	10	0	0.017054
anc_NODE_ACB+BRg_vs_gains_NODE_ACB+BR	GO:0006654	BP	p	phosphatidic acid biosynthetic process	0/22423	84/382486	0.009844	8	0	0.017054
anc_NODE_ACB+BRg_vs_gains_NODE_ACB+BR	GO:0019294	BP	p	keto-3-deoxy-D-manno-octulosonic acid biosynthetic process	0/22423	84/382486	0.009844	7	0	0.017054
anc_NODE_ACB+BRg_vs_gains_NODE_ACB+BR	GO:0016036	BP	p	cellular response to phosphate starvation	0/22423	84/382486	0.009844	7	0	0.017054
anc_NODE_ACB+BRg_vs_gains_NODE_ACB+BR	GO:0018160	BP	p	peptidyl-pyrromethane cofactor linkage	0/22423	85/382486	0.009849	9	0	0.017054
anc_NODE_ACB+BRg_vs_gains_NODE_ACB+BR	GO:0046336	BP	p	ethanolamine catabolic process	0/22423	87/382486	0.010015	9	0	0.017225
anc_NODE_ACB+BRg_vs_gains_NODE_ACB+BR	GO:0009403	BP	p	toxin biosynthetic process	0/22423	88/382486	0.010177	4	0	0.017326
anc_NODE_ACB+BRg_vs_gains_NODE_ACB+BR	GO:0046167	BP	p	glycerol-3-phosphate biosynthetic process	0/22423	88/382486	0.010177	7	0	0.017326
anc_NODE_ACB+BRg_vs_gains_NODE_ACB+BR	GO:0009052	BP	p	pentose-phosphate shunt, non-oxidative branch	0/22423	88/382486	0.010177	6	0	0.017326
anc_NODE_ACB+BRg_vs_gains_NODE_ACB+BR	GO:0006275	BP	p	regulation of DNA replication	0/22423	88/382486	0.010177	7	0	0.017326
anc_NODE_ACB+BRg_vs_gains_NODE_ACB+BR	GO:0046168	BP	p	glycerol-3-phosphate catabolic process	0/22423	89/382486	0.010392	7	0	0.01742
anc_NODE_ACB+BRg_vs_gains_NODE_ACB+BR	GO:0044571	BP	p	[2Fe-2S] cluster assembly	0/22423	89/382486	0.010392	6	0	0.01742
anc_NODE_ACB+BRg_vs_gains_NODE_ACB+BR	GO:0019264	BP	p	glycine biosynthetic process from serine	0/22423	89/382486	0.010392	11	0	0.01742
anc_NODE_ACB+BRg_vs_gains_NODE_ACB+BR	GO:1901891	BP	p	regulation of cell septum assembly	0/22423	89/382486	0.010392	8	0	0.01742
anc_NODE_ACB+BRg_vs_gains_NODE_ACB+BR	GO:0006650	BP	p	glycerophospholipid metabolic process	0/22423	89/382486	0.010392	6	0	0.01742
anc_NODE_ACB+BRg_vs_gains_NODE_ACB+BR	GO:0101030	BP	p	tRNA-guanine transglycosylation	0/22423	89/382486	0.010392	11	0	0.01742
anc_NODE_ACB+BRg_vs_gains_NODE_ACB+BR	GO:0006091	BP	p	generation of precursor metabolites and energy	0/22423	89/382486	0.010392	3	0	0.01742
anc_NODE_ACB+BRg_vs_gains_NODE_ACB+BR	GO:0051259	BP	p	protein complex oligomerization	0/22423	90/382486	0.010661	5	0	0.017711
anc_NODE_ACB+BRg_vs_gains_NODE_ACB+BR	GO:0006814	BP	p	sodium ion transport	0/22423	78/382486	0.014705	7	0	0.024193
anc_NODE_ACB+BRg_vs_gains_NODE_ACB+BR	GO:0046416	BP	p	D-amino acid metabolic process	0/22423	79/382486	0.014759	8	0	0.024193
anc_NODE_ACB+BRg_vs_gains_NODE_ACB+BR	GO:0046080	BP	p	dUTP metabolic process	0/22423	80/382486	0.01489	11	0	0.024193
anc_NODE_ACB+BRg_vs_gains_NODE_ACB+BR	GO:0034220	BP	p	ion transmembrane transport	0/22423	80/382486	0.01489	5	0	0.024193
anc_NODE_ACB+BRg_vs_gains_NODE_ACB+BR	GO:0051258	BP	p	protein polymerization	0/22423	80/382486	0.01489	6	0	0.024193
anc_NODE_ACB+BRg_vs_gains_NODE_ACB+BR	GO:0009448	BP	p	gamma-aminobutyric acid metabolic process	0/22423	80/382486	0.01489	7	0	0.024193
anc_NODE_ACB+BRg_vs_gains_NODE_ACB+BR	GO:0019379	BP	p	sulfate assimilation, phosphoadenylyl sulfate reduction by phosphoadenylyl-sulfate reductase (thioredoxin)	0/22423	80/382486	0.01489	5	0	0.024193
anc_NODE_ACB+BRg_vs_gains_NODE_ACB+BR	GO:0019344	BP	p	cysteine biosynthetic process	0/22423	80/382486	0.01489	10	0	0.024193
anc_NODE_ACB+BRg_vs_gains_NODE_ACB+BR	GO:0045900	BP	p	negative regulation of translational elongation	0/22423	81/382486	0.015097	9	0	0.024337
anc_NODE_ACB+BRg_vs_gains_NODE_ACB+BR	GO:0002143	BP	p	tRNA wobble position uridine thiolation	0/22423	81/382486	0.015097	13	0	0.024337
anc_NODE_ACB+BRg_vs_gains_NODE_ACB+BR	GO:0019856	BP	p	pyrimidine nucleobase biosynthetic process	0/22423	82/382486	0.015382	8	0	0.024624
anc_NODE_ACB+BRg_vs_gains_NODE_ACB+BR	GO:0051603	BP	p	proteolysis involved in cellular protein catabolic process	0/22423	83/382486	0.015744	6	0	0.025052
anc_NODE_ACB+BRg_vs_gains_NODE_ACB+BR	GO:0046110	BP	p	xanthine metabolic process	0/22423	71/382486	0.021999	8	0	0.034564
anc_NODE_ACB+BRg_vs_gains_NODE_ACB+BR	GO:0019557	BP	p	histidine catabolic process to glutamate and formate	0/22423	72/382486	0.022039	10	0	0.034564
anc_NODE_ACB+BRg_vs_gains_NODE_ACB+BR	GO:0016311	BP	p	dephosphorylation	0/22423	73/382486	0.022189	5	0	0.034564
anc_NODE_ACB+BRg_vs_gains_NODE_ACB+BR	GO:0019556	BP	p	histidine catabolic process to glutamate and formamide	0/22423	73/382486	0.022189	10	0	0.034564
anc_NODE_ACB+BRg_vs_gains_NODE_ACB+BR	GO:0009094	BP	p	L-phenylalanine biosynthetic process	0/22423	73/382486	0.022189	10	0	0.034564
anc_NODE_ACB+BRg_vs_gains_NODE_ACB+BR	GO:0043639	BP	p	benzoate catabolic process	0/22423	73/382486	0.022189	8	0	0.034564
anc_NODE_ACB+BRg_vs_gains_NODE_ACB+BR	GO:0030259	BP	p	lipid glycosylation	0/22423	73/382486	0.022189	6	0	0.034564
anc_NODE_ACB+BRg_vs_gains_NODE_ACB+BR	GO:0046855	BP	p	inositol phosphate dephosphorylation	0/22423	74/382486	0.022451	8	0	0.03465
anc_NODE_ACB+BRg_vs_gains_NODE_ACB+BR	GO:0018193	BP	p	peptidyl-amino acid modification	0/22423	74/382486	0.022451	7	0	0.03465
anc_NODE_ACB+BRg_vs_gains_NODE_ACB+BR	GO:0006556	BP	p	S-adenosylmethionine biosynthetic process	0/22423	74/382486	0.022451	6	0	0.03465
anc_NODE_ACB+BRg_vs_gains_NODE_ACB+BR	GO:0051604	BP	p	protein maturation	0/22423	75/382486	0.022824	5	0	0.035138
anc_NODE_ACB+BRg_vs_gains_NODE_ACB+BR	GO:0045727	BP	p	positive regulation of translation	0/22423	75/382486	0.022824	8	0	0.035138
anc_NODE_ACB+BRg_vs_gains_NODE_ACB+BR	GO:0022900	BP	p	electron transport chain	0/22423	76/382486	0.023309	4	0	0.035619
anc_NODE_ACB+BRg_vs_gains_NODE_ACB+BR	GO:0034227	BP	p	tRNA thio-modification	0/22423	76/382486	0.023309	11	0	0.035619
anc_NODE_ACB+BRg_vs_gains_NODE_ACB+BR	GO:0032264	BP	p	IMP salvage	0/22423	76/382486	0.023309	12	0	0.035619
anc_NODE_ACB+BRg_vs_gains_NODE_ACB+BR	GO:0030638	BP	p	polyketide metabolic process	0/22423	76/382486	0.023309	3	0	0.035619
anc_NODE_ACB+BRg_vs_gains_NODE_ACB+BR	GO:0006437	BP	p	tyrosyl-tRNA aminoacylation	0/22423	77/382486	0.023907	11	0	0.036174
anc_NODE_ACB+BRg_vs_gains_NODE_ACB+BR	GO:0042866	BP	p	pyruvate biosynthetic process	0/22423	77/382486	0.023907	8	0	0.036174
anc_NODE_ACB+BRg_vs_gains_NODE_ACB+BR	GO:0070929	BP	p	trans-translation	0/22423	64/382486	0.032981	7	0	0.049266
anc_NODE_ACB+BRg_vs_gains_NODE_ACB+BR	GO:0030643	BP	p	cellular phosphate ion homeostasis	0/22423	64/382486	0.032981	9	0	0.049266
anc_NODE_ACB+BRg_vs_gains_NODE_ACB+BR	GO:0045936	BP	p	negative regulation of phosphate metabolic process	0/22423	64/382486	0.032981	7	0	0.049266
anc_NODE_ACB+BRg_vs_gains_NODE_ACB+BR	GO:0035998	BP	p	7,8-dihydroneopterin 3'-triphosphate biosynthetic process	0/22423	64/382486	0.032981	6	0	0.049266
anc_NODE_ACB+BRg_vs_gains_NODE_ACB+BR	GO:0006796	BP	p	phosphate-containing compound metabolic process	0/22423	65/382486	0.032983	4	0	0.049266
anc_NODE_ACB+BRg_vs_gains_NODE_ACB+BR	GO:0043571	BP	p	maintenance of CRISPR repeat elements	0/22423	66/382486	0.033146	8	0	0.049266
anc_NODE_ACB+BRg_vs_gains_NODE_ACB+BR	GO:0006547	BP	p	histidine metabolic process	0/22423	66/382486	0.033146	8	0	0.049266
anc_NODE_ACB+BRg_vs_gains_NODE_ACB+BR	GO:0006742	BP	p	NADP catabolic process	0/22423	67/382486	0.033471	11	0	0.049392
anc_NODE_ACB+BRg_vs_gains_NODE_ACB+BR	GO:0015976	BP	p	carbon utilization	0/22423	67/382486	0.033471	1	0	0.049392
anc_NODE_ACB+BRg_vs_gains_NODE_ACB+BR	GO:0006415	BP	p	translational termination	0/22423	67/382486	0.033471	6	0	0.049392
anc_NODE_ACB+BRg_vs_gains_NODE_ACB+BR	GO:0051262	BP	p	protein tetramerization	0/22423	67/382486	0.033471	6	0	0.049392
anc_NODE_ACB+BRg_vs_gains_NODE_ACB+BR	GO:0001682	BP	p	tRNA 5'-leader removal	0/22423	67/382486	0.033471	11	0	0.049392
anc_NODE_ACB+BRg_vs_gains_NODE_ACB+BR	GO:0044206	BP	p	UMP salvage	0/22423	68/382486	0.033958	12	0	0.049871
anc_NODE_ACB+BRg_vs_gains_NODE_ACB+BR	GO:0006223	BP	p	uracil salvage	0/22423	68/382486	0.033958	10	0	0.049871
anc_NODE_ACB+BRg_vs_gains_NODE_ACB+BR	GO:0005737	CC	p	cytoplasm	74/22423	25943/382486	0	3	74	0	WP_000498738.1, WP_002119679.1, WP_004648095.1, WP_004653543.1, WP_004662729.1, WP_004671808.1, WP_004677378.1, WP_004700747.1, WP_004708014.1, WP_004749565.1, WP_004758030.1, WP_004760108.1, WP_004791367.1, WP_004799085.1, WP_004806949.1, WP_004819746.1, WP_004880331.1, WP_004886397.1, WP_004898272.1, WP_004914973.1, WP_004924992.1, WP_004959307.1, WP_004976980.1, WP_004981572.1, WP_005029896.1,…
anc_NODE_ACB+BRg_vs_gains_NODE_ACB+BR	GO:0005840	CC	p	ribosome	1/22423	1999/382486	0.000000	5	1	0.000000	WP_002116887.1
anc_NODE_ACB+BRg_vs_gains_NODE_ACB+BR	GO:0005623	CC	p	cell	0/22423	1445/382486	0.000000	1	0	0.000000
anc_NODE_ACB+BRg_vs_gains_NODE_ACB+BR	GO:0042597	CC	p	periplasmic space	0/22423	1298/382486	0.000000	2	0	0.000000
anc_NODE_ACB+BRg_vs_gains_NODE_ACB+BR	GO:0015627	CC	p	type II protein secretion system complex	0/22423	1045/382486	0.000000	2	0	0.000000
anc_NODE_ACB+BRg_vs_gains_NODE_ACB+BR	GO:0005694	CC	p	chromosome	0/22423	673/382486	0.000000	5	0	0.000000
anc_NODE_ACB+BRg_vs_gains_NODE_ACB+BR	GO:0019867	CC	p	outer membrane	0/22423	495/382486	0.000000	2	0	0.000000
anc_NODE_ACB+BRg_vs_gains_NODE_ACB+BR	GO:0032153	CC	p	cell division site	0/22423	473/382486	0.000000	2	0	0.000000
anc_NODE_ACB+BRg_vs_gains_NODE_ACB+BR	GO:0005829	CC	p	cytosol	0/22423	422/382486	0.000000	4	0	0.000000
anc_NODE_ACB+BRg_vs_gains_NODE_ACB+BR	GO:0046930	CC	p	pore complex	0/22423	395/382486	0.000000	3	0	0.000000
anc_NODE_ACB+BRg_vs_gains_NODE_ACB+BR	GO:1990077	CC	p	primosome complex	0/22423	325/382486	0.000000	5	0	0.000000
anc_NODE_ACB+BRg_vs_gains_NODE_ACB+BR	GO:0045261	CC	p	proton-transporting ATP synthase complex, catalytic core F(1)	0/22423	317/382486	0.000000	4	0	0.000000
anc_NODE_ACB+BRg_vs_gains_NODE_ACB+BR	GO:0033281	CC	p	TAT protein transport complex	0/22423	318/382486	0.000000	4	0	0.000000
anc_NODE_ACB+BRg_vs_gains_NODE_ACB+BR	GO:0009360	CC	p	DNA polymerase III complex	0/22423	302/382486	0.000000	6	0	0.000000
anc_NODE_ACB+BRg_vs_gains_NODE_ACB+BR	GO:0009380	CC	p	excinuclease repair complex	0/22423	291/382486	0.000000	5	0	0.000000
anc_NODE_ACB+BRg_vs_gains_NODE_ACB+BR	GO:0005886	CC	p	plasma membrane	629/22423	13117/382486	0.000000	2	629	0.000000	WP_000058352.1, WP_000058354.1, WP_000058355.1, WP_000125201.1, WP_000125203.1, WP_000125205.1, WP_000125206.1, WP_000125210.1, WP_000125214.1, WP_000207640.1, WP_000207641.1, WP_000267759.1, WP_000267765.1, WP_000267766.1, WP_000267773.1, WP_000267775.1, WP_000267778.1, WP_000267779.1, WP_000267781.1, WP_000458278.1, WP_000458279.1, WP_000458280.1, WP_000458285.1, WP_000458288.1, WP_000458293.1,…
anc_NODE_ACB+BRg_vs_gains_NODE_ACB+BR	GO:0015934	CC	p	large ribosomal subunit	0/22423	265/382486	0.000000	5	0	0.000001
anc_NODE_ACB+BRg_vs_gains_NODE_ACB+BR	GO:0019897	CC	p	extrinsic component of plasma membrane	0/22423	258/382486	0.000000	3	0	0.000002
anc_NODE_ACB+BRg_vs_gains_NODE_ACB+BR	GO:0009338	CC	p	exodeoxyribonuclease V complex	0/22423	239/382486	0.000001	3	0	0.000006
anc_NODE_ACB+BRg_vs_gains_NODE_ACB+BR	GO:0009317	CC	p	acetyl-CoA carboxylase complex	0/22423	240/382486	0.000001	4	0	0.000007
anc_NODE_ACB+BRg_vs_gains_NODE_ACB+BR	GO:0015935	CC	p	small ribosomal subunit	0/22423	226/382486	0.000003	5	0	0.000013
anc_NODE_ACB+BRg_vs_gains_NODE_ACB+BR	GO:0009274	CC	p	peptidoglycan-based cell wall	0/22423	209/382486	0.000005	4	0	0.000025
anc_NODE_ACB+BRg_vs_gains_NODE_ACB+BR	GO:0009898	CC	p	cytoplasmic side of plasma membrane	0/22423	206/382486	0.000008	4	0	0.000037
anc_NODE_ACB+BRg_vs_gains_NODE_ACB+BR	GO:0070469	CC	p	respiratory chain	0/22423	177/382486	0.000038	2	0	0.000151
anc_NODE_ACB+BRg_vs_gains_NODE_ACB+BR	GO:0009331	CC	p	glycerol-3-phosphate dehydrogenase complex	0/22423	182/382486	0.000042	4	0	0.000162
anc_NODE_ACB+BRg_vs_gains_NODE_ACB+BR	GO:0070069	CC	p	cytochrome complex	0/22423	166/382486	0.000086	2	0	0.000318
anc_NODE_ACB+BRg_vs_gains_NODE_ACB+BR	GO:0009318	CC	p	exodeoxyribonuclease VII complex	0/22423	155/382486	0.000198	3	0	0.000686
anc_NODE_ACB+BRg_vs_gains_NODE_ACB+BR	GO:0045254	CC	p	pyruvate dehydrogenase complex	0/22423	137/382486	0.000407	4	0	0.001351
anc_NODE_ACB+BRg_vs_gains_NODE_ACB+BR	GO:0016020	CC	p	membrane	92/22423	2180/382486	0.000708	1	92	0.002155	WP_000010635.1, WP_000010636.1, WP_000010641.1, WP_000010642.1, WP_000010647.1, WP_000010648.1, WP_000058354.1, WP_000125201.1, WP_000125211.1, WP_000267762.1, WP_000267777.1, WP_000458285.1, WP_000953842.1, WP_002118221.1, WP_004652866.1, WP_004654893.1, WP_004700481.1, WP_004725768.1, WP_004739459.1, WP_004791180.1, WP_004805373.1, WP_004808155.1, WP_004816907.1, WP_004880965.1, WP_004886191.1,…
anc_NODE_ACB+BRg_vs_gains_NODE_ACB+BR	GO:0045263	CC	p	proton-transporting ATP synthase complex, coupling factor F(o)	0/22423	127/382486	0.000925	4	0	0.002618
anc_NODE_ACB+BRg_vs_gains_NODE_ACB+BR	GO:0030956	CC	p	glutamyl-tRNA(Gln) amidotransferase complex	0/22423	128/382486	0.000944	3	0	0.002648
anc_NODE_ACB+BRg_vs_gains_NODE_ACB+BR	GO:0009276	CC	p	Gram-negative-bacterium-type cell wall	0/22423	117/382486	0.001338	5	0	0.003503
anc_NODE_ACB+BRg_vs_gains_NODE_ACB+BR	GO:0045239	CC	p	tricarboxylic acid cycle enzyme complex	0/22423	112/382486	0.002	4	0	0.004709
anc_NODE_ACB+BRg_vs_gains_NODE_ACB+BR	GO:0009358	CC	p	polyphosphate kinase complex	0/22423	113/382486	0.00202	5	0	0.004709
anc_NODE_ACB+BRg_vs_gains_NODE_ACB+BR	GO:0036125	CC	p	fatty acid beta-oxidation multienzyme complex	0/22423	115/382486	0.002093	2	0	0.004748
anc_NODE_ACB+BRg_vs_gains_NODE_ACB+BR	GO:0009379	CC	p	Holliday junction helicase complex	0/22423	104/382486	0.002966	4	0	0.006383
anc_NODE_ACB+BRg_vs_gains_NODE_ACB+BR	GO:0009316	CC	p	3-isopropylmalate dehydratase complex	0/22423	107/382486	0.003031	5	0	0.006383
anc_NODE_ACB+BRg_vs_gains_NODE_ACB+BR	GO:0031226	CC	p	intrinsic component of plasma membrane	0/22423	107/382486	0.003031	3	0	0.006383
anc_NODE_ACB+BRg_vs_gains_NODE_ACB+BR	GO:0008076	CC	p	voltage-gated potassium channel complex	0/22423	91/382486	0.006592	7	0	0.012201
anc_NODE_ACB+BRg_vs_gains_NODE_ACB+BR	GO:0005960	CC	p	glycine cleavage complex	0/22423	93/382486	0.006662	4	0	0.012201
anc_NODE_ACB+BRg_vs_gains_NODE_ACB+BR	GO:0045252	CC	p	oxoglutarate dehydrogenase complex	0/22423	95/382486	0.006875	6	0	0.01233
anc_NODE_ACB+BRg_vs_gains_NODE_ACB+BR	GO:0019008	CC	p	molybdopterin synthase complex	0/22423	97/382486	0.007237	2	0	0.012719
anc_NODE_ACB+BRg_vs_gains_NODE_ACB+BR	GO:0048500	CC	p	signal recognition particle	0/22423	90/382486	0.010661	4	0	0.017711
anc_NODE_ACB+BRg_vs_gains_NODE_ACB+BR	GO:0009279	CC	p	cell outer membrane	224/22423	4470/382486	0.014885	3	224	0.024193	WP_000026477.1, WP_000026480.1, WP_000026482.1, WP_000026485.1, WP_000026486.1, WP_000026487.1, WP_000026491.1, WP_000026493.1, WP_000026494.1, WP_000026496.1, WP_000052885.1, WP_000052887.1, WP_001072402.1, WP_001072403.1, WP_001072404.1, WP_001072406.1, WP_001072410.1, WP_001072413.1, WP_001984473.1, WP_002048340.1, WP_002072256.1, WP_002121601.1, WP_002163141.1, WP_004280226.1, WP_004647424.1,…
anc_NODE_ACB+BRg_vs_gains_NODE_ACB+BR	GO:0009986	CC	p	cell surface	0/22423	82/382486	0.015382	2	0	0.024624
anc_NODE_ACB+BRg_vs_gains_NODE_ACB+BR	GO:0000015	CC	p	phosphopyruvate hydratase complex	0/22423	83/382486	0.015744	5	0	0.025052
anc_NODE_ACB+BRg_vs_gains_NODE_ACB+BR	GO:0005839	CC	p	proteasome core complex	0/22423	83/382486	0.015744	3	0	0.025052
anc_NODE_ACB+BRg_vs_gains_NODE_ACB+BR	GO:0031234	CC	p	extrinsic component of cytoplasmic side of plasma membrane	0/22423	72/382486	0.022039	4	0	0.034564
anc_NODE_ACB+BRg_vs_gains_NODE_ACB+BR	GO:0030964	CC	p	NADH dehydrogenase complex	0/22423	77/382486	0.023907	3	0	0.036174
anc_NODE_ACB+BRg_vs_gains_NODE_ACB+BR	GO:0005835	CC	p	fatty acid synthase complex	0/22423	64/382486	0.032981	5	0	0.049266
anc_NODE_ACB+BRg_vs_gains_NODE_ACB+BR	GO:0005524	MF	p	ATP binding	327/22423	23039/382486	0.000000	8	327	0.000000	WP_000860562.1, WP_000860563.1, WP_000860564.1, WP_000860566.1, WP_000860567.1, WP_000860728.1, WP_000860729.1, WP_000860730.1, WP_000861110.1, WP_000861111.1, WP_000861112.1, WP_000861115.1, WP_000861117.1, WP_000861118.1, WP_001097158.1, WP_001097164.1, WP_001097165.1, WP_001097170.1, WP_001097171.1, WP_001097177.1, WP_001097186.1, WP_001130354.1, WP_001130356.1, WP_001130357.1, WP_001130358.1,…
anc_NODE_ACB+BRg_vs_gains_NODE_ACB+BR	GO:0050660	MF	p	flavin adenine dinucleotide binding	0/22423	4742/382486	0.000000	5	0	0.000000
anc_NODE_ACB+BRg_vs_gains_NODE_ACB+BR	GO:0046872	MF	p	metal ion binding	299/22423	13542/382486	0.000000	4	299	0.000000	WP_000077460.1, WP_000077461.1, WP_000077464.1, WP_000077467.1, WP_000134715.1, WP_000134724.1, WP_000510137.1, WP_000510138.1, WP_000510143.1, WP_000510146.1, WP_000510147.1, WP_000510151.1, WP_000510156.1, WP_000510157.1, WP_000795003.1, WP_000795012.1, WP_000795014.1, WP_000795020.1, WP_000795021.1, WP_000801060.1, WP_001202772.1, WP_001202774.1, WP_001202776.1, WP_001202777.1, WP_001202778.1,…
anc_NODE_ACB+BRg_vs_gains_NODE_ACB+BR	GO:0003723	MF	p	RNA binding	0/22423	3437/382486	0.000000	4	0	0.000000
anc_NODE_ACB+BRg_vs_gains_NODE_ACB+BR	GO:0016491	MF	p	oxidoreductase activity	80/22423	6500/382486	0.000000	2	80	0.000000	WP_000071347.1, WP_000071348.1, WP_000350212.1, WP_001285213.1, WP_001285224.1, WP_003464969.1, WP_004278672.1, WP_004647280.1, WP_004657247.1, WP_004659962.1, WP_004678959.1, WP_004683492.1, WP_004729213.1, WP_004754638.1, WP_004760470.1, WP_004776180.1, WP_004781572.1, WP_004797740.1, WP_004803715.1, WP_004813661.1, WP_004877967.1, WP_004898937.1, WP_004923657.1, WP_004970183.1, WP_004992025.1,…
anc_NODE_ACB+BRg_vs_gains_NODE_ACB+BR	GO:0016887	MF	p	ATPase activity	0/22423	3084/382486	0.000000	7	0	0.000000
anc_NODE_ACB+BRg_vs_gains_NODE_ACB+BR	GO:0051287	MF	p	NAD binding	0/22423	2929/382486	0.000000	5	0	0.000000
anc_NODE_ACB+BRg_vs_gains_NODE_ACB+BR	GO:0005525	MF	p	GTP binding	0/22423	2738/382486	0.000000	8	0	0.000000
anc_NODE_ACB+BRg_vs_gains_NODE_ACB+BR	GO:0010181	MF	p	FMN binding	0/22423	2240/382486	0.000000	6	0	0.000000
anc_NODE_ACB+BRg_vs_gains_NODE_ACB+BR	GO:0003735	MF	p	structural constituent of ribosome	0/22423	2007/382486	0.000000	2	0	0.000000
anc_NODE_ACB+BRg_vs_gains_NODE_ACB+BR	GO:0050661	MF	p	NADP binding	0/22423	1664/382486	0.000000	5	0	0.000000
anc_NODE_ACB+BRg_vs_gains_NODE_ACB+BR	GO:0019843	MF	p	rRNA binding	0/22423	1530/382486	0.000000	5	0	0.000000
anc_NODE_ACB+BRg_vs_gains_NODE_ACB+BR	GO:0008565	MF	p	protein transporter activity	0/22423	1490/382486	0.000000	2	0	0.000000
anc_NODE_ACB+BRg_vs_gains_NODE_ACB+BR	GO:0003924	MF	p	GTPase activity	0/22423	1473/382486	0.000000	7	0	0.000000
anc_NODE_ACB+BRg_vs_gains_NODE_ACB+BR	GO:0051539	MF	p	4 iron, 4 sulfur cluster binding	55/22423	3443/382486	0.000000	4	55	0.000000	WP_000134708.1, WP_000134711.1, WP_000134715.1, WP_000134716.1, WP_000134717.1, WP_000134718.1, WP_000134722.1, WP_000134723.1, WP_000134724.1, WP_002047332.1, WP_002113586.1, WP_003651749.1, WP_004637749.1, WP_004668465.1, WP_004701659.1, WP_004708780.1, WP_004781095.1, WP_004792406.1, WP_004867993.1, WP_004887235.1, WP_004928529.1, WP_005034215.1, WP_005083741.1, WP_005194871.1, WP_005226538.1,…
anc_NODE_ACB+BRg_vs_gains_NODE_ACB+BR	GO:0051082	MF	p	unfolded protein binding	0/22423	1223/382486	0.000000	3	0	0.000000
anc_NODE_ACB+BRg_vs_gains_NODE_ACB+BR	GO:0016787	MF	p	hydrolase activity	172/22423	6148/382486	0.000000	2	172	0.000000	WP_000069900.1, WP_000129257.1, WP_000129258.1, WP_000129260.1, WP_000129262.1, WP_000129263.1, WP_000366384.1, WP_000366385.1, WP_000366390.1, WP_000366392.1, WP_000366400.1, WP_000366401.1, WP_000366409.1, WP_000366411.1, WP_000366412.1, WP_000435252.1, WP_000548482.1, WP_000776119.1, WP_000776120.1, WP_000776122.1, WP_000776124.1, WP_000776130.1, WP_000776131.1, WP_000776132.1, WP_000776133.1,…
anc_NODE_ACB+BRg_vs_gains_NODE_ACB+BR	GO:0003755	MF	p	peptidyl-prolyl cis-trans isomerase activity	0/22423	1027/382486	0.000000	4	0	0.000000
anc_NODE_ACB+BRg_vs_gains_NODE_ACB+BR	GO:0009982	MF	p	pseudouridine synthase activity	0/22423	1011/382486	0.000000	4	0	0.000000
anc_NODE_ACB+BRg_vs_gains_NODE_ACB+BR	GO:0030145	MF	p	manganese ion binding	0/22423	1003/382486	0.000000	6	0	0.000000
anc_NODE_ACB+BRg_vs_gains_NODE_ACB+BR	GO:0016301	MF	p	kinase activity	3/22423	1181/382486	0.000000	4	3	0.000000	WP_000625756.1, YP_004995295.1, YP_004997202.1
anc_NODE_ACB+BRg_vs_gains_NODE_ACB+BR	GO:0004497	MF	p	monooxygenase activity	0/22423	958/382486	0.000000	3	0	0.000000
anc_NODE_ACB+BRg_vs_gains_NODE_ACB+BR	GO:0008137	MF	p	NADH dehydrogenase (ubiquinone) activity	0/22423	929/382486	0.000000	6	0	0.000000
anc_NODE_ACB+BRg_vs_gains_NODE_ACB+BR	GO:0004003	MF	p	ATP-dependent DNA helicase activity	0/22423	914/382486	0.000000	10	0	0.000000
anc_NODE_ACB+BRg_vs_gains_NODE_ACB+BR	GO:0071949	MF	p	FAD binding	0/22423	894/382486	0.000000	6	0	0.000000
anc_NODE_ACB+BRg_vs_gains_NODE_ACB+BR	GO:0000287	MF	p	magnesium ion binding	154/22423	5265/382486	0.000000	5	154	0.000000	WP_000469449.1, WP_000469453.1, WP_000469454.1, WP_000469455.1, WP_000469456.1, WP_000469457.1, WP_000469459.1, WP_000469462.1, WP_001097158.1, WP_001097164.1, WP_001097165.1, WP_001097170.1, WP_001097171.1, WP_001097177.1, WP_001097186.1, WP_002118792.1, WP_004648104.1, WP_004652124.1, WP_004652294.1, WP_004664571.1, WP_004679626.1, WP_004692359.1, WP_004700119.1, WP_004705130.1, WP_004717152.1,…
anc_NODE_ACB+BRg_vs_gains_NODE_ACB+BR	GO:0015035	MF	p	protein disulfide oxidoreductase activity	0/22423	857/382486	0.000000	5	0	0.000000
anc_NODE_ACB+BRg_vs_gains_NODE_ACB+BR	GO:0008324	MF	p	cation transmembrane transporter activity	0/22423	847/382486	0.000000	4	0	0.000000
anc_NODE_ACB+BRg_vs_gains_NODE_ACB+BR	GO:0016705	MF	p	oxidoreductase activity, acting on paired donors, with incorporation or reduction of molecular oxygen	0/22423	816/382486	0.000000	3	0	0.000000
anc_NODE_ACB+BRg_vs_gains_NODE_ACB+BR	GO:0003684	MF	p	damaged DNA binding	0/22423	818/382486	0.000000	5	0	0.000000
anc_NODE_ACB+BRg_vs_gains_NODE_ACB+BR	GO:0003995	MF	p	acyl-CoA dehydrogenase activity	0/22423	799/382486	0.000000	4	0	0.000000
anc_NODE_ACB+BRg_vs_gains_NODE_ACB+BR	GO:0042626	MF	p	ATPase activity, coupled to transmembrane movement of substances	0/22423	757/382486	0.000000	10	0	0.000000
anc_NODE_ACB+BRg_vs_gains_NODE_ACB+BR	GO:0016614	MF	p	oxidoreductase activity, acting on CH-OH group of donors	0/22423	734/382486	0.000000	3	0	0.000000
anc_NODE_ACB+BRg_vs_gains_NODE_ACB+BR	GO:0051536	MF	p	iron-sulfur cluster binding	0/22423	671/382486	0.000000	3	0	0.000000
anc_NODE_ACB+BRg_vs_gains_NODE_ACB+BR	GO:0002161	MF	p	aminoacyl-tRNA editing activity	0/22423	639/382486	0.000000	5	0	0.000000
anc_NODE_ACB+BRg_vs_gains_NODE_ACB+BR	GO:0005507	MF	p	copper ion binding	0/22423	628/382486	0.000000	6	0	0.000000
anc_NODE_ACB+BRg_vs_gains_NODE_ACB+BR	GO:0003746	MF	p	translation elongation factor activity	0/22423	607/382486	0.000000	6	0	0.000000
anc_NODE_ACB+BRg_vs_gains_NODE_ACB+BR	GO:0004519	MF	p	endonuclease activity	1/22423	670/382486	0.000000	5	1	0.000000	WP_076754602.1
anc_NODE_ACB+BRg_vs_gains_NODE_ACB+BR	GO:0016874	MF	p	ligase activity	0/22423	539/382486	0.000000	2	0	0.000000
anc_NODE_ACB+BRg_vs_gains_NODE_ACB+BR	GO:0008410	MF	p	CoA-transferase activity	0/22423	531/382486	0.000000	4	0	0.000000
anc_NODE_ACB+BRg_vs_gains_NODE_ACB+BR	GO:0015419	MF	p	ATPase-coupled sulfate transmembrane transporter activity	0/22423	498/382486	0.000000	12	0	0.000000
anc_NODE_ACB+BRg_vs_gains_NODE_ACB+BR	GO:0008658	MF	p	penicillin binding	0/22423	487/382486	0.000000	6	0	0.000000
anc_NODE_ACB+BRg_vs_gains_NODE_ACB+BR	GO:0016853	MF	p	isomerase activity	17/22423	1126/382486	0.000000	2	17	0.000000	WP_001156942.1, WP_001156944.1, WP_001156945.1, WP_001156949.1, WP_001156955.1, WP_002114484.1, WP_004279187.1, WP_004887787.1, WP_009391105.1, WP_017392995.1, WP_031960316.1, WP_032034517.1, WP_032048594.1, WP_032051527.1, WP_032053562.1, WP_032869093.1, YP_004994956.1
anc_NODE_ACB+BRg_vs_gains_NODE_ACB+BR	GO:0009002	MF	p	serine-type D-Ala-D-Ala carboxypeptidase activity	0/22423	479/382486	0.000000	8	0	0.000000
anc_NODE_ACB+BRg_vs_gains_NODE_ACB+BR	GO:0046983	MF	p	protein dimerization activity	0/22423	468/382486	0.000000	3	0	0.000000
anc_NODE_ACB+BRg_vs_gains_NODE_ACB+BR	GO:0051920	MF	p	peroxiredoxin activity	0/22423	473/382486	0.000000	4	0	0.000000
anc_NODE_ACB+BRg_vs_gains_NODE_ACB+BR	GO:0003918	MF	p	DNA topoisomerase type II (ATP-hydrolyzing) activity	0/22423	464/382486	0.000000	10	0	0.000000
anc_NODE_ACB+BRg_vs_gains_NODE_ACB+BR	GO:0016987	MF	p	sigma factor activity	0/22423	465/382486	0.000000	4	0	0.000000
anc_NODE_ACB+BRg_vs_gains_NODE_ACB+BR	GO:0000049	MF	p	tRNA binding	50/22423	1994/382486	0.000000	5	50	0.000000	WP_000434936.1, WP_000434938.1, WP_000434939.1, WP_000434940.1, WP_002114937.1, WP_002156976.1, WP_003654647.1, WP_004692646.1, WP_004698995.1, WP_004725556.1, WP_004774166.1, WP_004794942.1, WP_004816760.1, WP_004869752.1, WP_004978826.1, WP_004991549.1, WP_004994172.1, WP_005001248.1, WP_005007089.1, WP_005034238.1, WP_005065945.1, WP_005079284.1, WP_005226516.1, WP_005240007.1, WP_005301940.1,…
anc_NODE_ACB+BRg_vs_gains_NODE_ACB+BR	GO:0008955	MF	p	peptidoglycan glycosyltransferase activity	0/22423	451/382486	0.000000	5	0	0.000000
anc_NODE_ACB+BRg_vs_gains_NODE_ACB+BR	GO:0046933	MF	p	proton-transporting ATP synthase activity, rotational mechanism	0/22423	442/382486	0.000000	13	0	0.000000
anc_NODE_ACB+BRg_vs_gains_NODE_ACB+BR	GO:0015238	MF	p	drug transmembrane transporter activity	0/22423	444/382486	0.000000	3	0	0.000000
anc_NODE_ACB+BRg_vs_gains_NODE_ACB+BR	GO:0008134	MF	p	transcription factor binding	0/22423	419/382486	0.000000	3	0	0.000000
anc_NODE_ACB+BRg_vs_gains_NODE_ACB+BR	GO:0015288	MF	p	porin activity	0/22423	415/382486	0.000000	6	0	0.000000
anc_NODE_ACB+BRg_vs_gains_NODE_ACB+BR	GO:0004177	MF	p	aminopeptidase activity	0/22423	403/382486	0.000000	6	0	0.000000
anc_NODE_ACB+BRg_vs_gains_NODE_ACB+BR	GO:0015299	MF	p	solute:proton antiporter activity	0/22423	400/382486	0.000000	8	0	0.000000
anc_NODE_ACB+BRg_vs_gains_NODE_ACB+BR	GO:0003697	MF	p	single-stranded DNA binding	0/22423	402/382486	0.000000	5	0	0.000000
anc_NODE_ACB+BRg_vs_gains_NODE_ACB+BR	GO:0003899	MF	p	DNA-directed 5'-3' RNA polymerase activity	0/22423	386/382486	0.000000	7	0	0.000000
anc_NODE_ACB+BRg_vs_gains_NODE_ACB+BR	GO:0015297	MF	p	antiporter activity	0/22423	383/382486	0.000000	5	0	0.000000
anc_NODE_ACB+BRg_vs_gains_NODE_ACB+BR	GO:0004601	MF	p	peroxidase activity	0/22423	366/382486	0.000000	4	0	0.000000
anc_NODE_ACB+BRg_vs_gains_NODE_ACB+BR	GO:0008236	MF	p	serine-type peptidase activity	0/22423	369/382486	0.000000	5	0	0.000000
anc_NODE_ACB+BRg_vs_gains_NODE_ACB+BR	GO:0005315	MF	p	inorganic phosphate transmembrane transporter activity	0/22423	361/382486	0.000000	5	0	0.000000
anc_NODE_ACB+BRg_vs_gains_NODE_ACB+BR	GO:0047429	MF	p	nucleoside-triphosphate diphosphatase activity	0/22423	351/382486	0.000000	6	0	0.000000
anc_NODE_ACB+BRg_vs_gains_NODE_ACB+BR	GO:0042834	MF	p	peptidoglycan binding	0/22423	357/382486	0.000000	4	0	0.000000
anc_NODE_ACB+BRg_vs_gains_NODE_ACB+BR	GO:0016639	MF	p	oxidoreductase activity, acting on the CH-NH2 group of donors, NAD or NADP as acceptor	0/22423	348/382486	0.000000	4	0	0.000000
anc_NODE_ACB+BRg_vs_gains_NODE_ACB+BR	GO:0015450	MF	p	P-P-bond-hydrolysis-driven protein transmembrane transporter activity	0/22423	338/382486	0.000000	6	0	0.000000
anc_NODE_ACB+BRg_vs_gains_NODE_ACB+BR	GO:0016783	MF	p	sulfurtransferase activity	0/22423	340/382486	0.000000	4	0	0.000000
anc_NODE_ACB+BRg_vs_gains_NODE_ACB+BR	GO:0008854	MF	p	exodeoxyribonuclease V activity	0/22423	341/382486	0.000000	8	0	0.000000
anc_NODE_ACB+BRg_vs_gains_NODE_ACB+BR	GO:0016757	MF	p	transferase activity, transferring glycosyl groups	1/22423	386/382486	0.000000	3	1	0.000000	WP_000989966.1
anc_NODE_ACB+BRg_vs_gains_NODE_ACB+BR	GO:0004040	MF	p	amidase activity	0/22423	327/382486	0.000000	5	0	0.000000
anc_NODE_ACB+BRg_vs_gains_NODE_ACB+BR	GO:0016151	MF	p	nickel cation binding	0/22423	312/382486	0.000000	6	0	0.000000
anc_NODE_ACB+BRg_vs_gains_NODE_ACB+BR	GO:0004386	MF	p	helicase activity	0/22423	317/382486	0.000000	7	0	0.000000
anc_NODE_ACB+BRg_vs_gains_NODE_ACB+BR	GO:0008320	MF	p	protein transmembrane transporter activity	0/22423	318/382486	0.000000	5	0	0.000000
anc_NODE_ACB+BRg_vs_gains_NODE_ACB+BR	GO:0050567	MF	p	glutaminyl-tRNA synthase (glutamine-hydrolyzing) activity	0/22423	306/382486	0.000000	5	0	0.000000
anc_NODE_ACB+BRg_vs_gains_NODE_ACB+BR	GO:0004518	MF	p	nuclease activity	0/22423	305/382486	0.000000	4	0	0.000000
anc_NODE_ACB+BRg_vs_gains_NODE_ACB+BR	GO:0008237	MF	p	metallopeptidase activity	0/22423	293/382486	0.000000	5	0	0.000000
anc_NODE_ACB+BRg_vs_gains_NODE_ACB+BR	GO:0008484	MF	p	sulfuric ester hydrolase activity	0/22423	293/382486	0.000000	4	0	0.000000
anc_NODE_ACB+BRg_vs_gains_NODE_ACB+BR	GO:0009007	MF	p	site-specific DNA-methyltransferase (adenine-specific) activity	0/22423	293/382486	0.000000	6	0	0.000000
anc_NODE_ACB+BRg_vs_gains_NODE_ACB+BR	GO:0004834	MF	p	tryptophan synthase activity	0/22423	297/382486	0.000000	5	0	0.000000
anc_NODE_ACB+BRg_vs_gains_NODE_ACB+BR	GO:0016709	MF	p	oxidoreductase activity, acting on paired donors, with incorporation or reduction of molecular oxygen, NAD(P)H as one donor, and incorporation of one atom of oxygen	0/22423	287/382486	0.000000	4	0	0.000000
anc_NODE_ACB+BRg_vs_gains_NODE_ACB+BR	GO:0004806	MF	p	triglyceride lipase activity	0/22423	287/382486	0.000000	5	0	0.000000
anc_NODE_ACB+BRg_vs_gains_NODE_ACB+BR	GO:0004725	MF	p	protein tyrosine phosphatase activity	0/22423	288/382486	0.000000	7	0	0.000000
anc_NODE_ACB+BRg_vs_gains_NODE_ACB+BR	GO:0004499	MF	p	N,N-dimethylaniline monooxygenase activity	0/22423	290/382486	0.000000	5	0	0.000000
anc_NODE_ACB+BRg_vs_gains_NODE_ACB+BR	GO:0009381	MF	p	excinuclease ABC activity	0/22423	291/382486	0.000000	7	0	0.000000
anc_NODE_ACB+BRg_vs_gains_NODE_ACB+BR	GO:0016765	MF	p	transferase activity, transferring alkyl or aryl (other than methyl) groups	0/22423	280/382486	0.000000	3	0	0.000000
anc_NODE_ACB+BRg_vs_gains_NODE_ACB+BR	GO:0033608	MF	p	formyl-CoA transferase activity	0/22423	282/382486	0.000000	5	0	0.000000
anc_NODE_ACB+BRg_vs_gains_NODE_ACB+BR	GO:0005215	MF	p	transporter activity	61/22423	1917/382486	0.000000	1	61	0.000000	WP_000010635.1, WP_000010636.1, WP_000010641.1, WP_000010642.1, WP_000010647.1, WP_000010648.1, WP_002118221.1, WP_004654893.1, WP_004700481.1, WP_004739459.1, WP_004791180.1, WP_004805373.1, WP_004880965.1, WP_004886191.1, WP_005053446.1, WP_005058529.1, WP_005128253.1, WP_005150846.1, WP_005190620.1, WP_005205230.1, WP_005211217.1, WP_005217792.1, WP_005231483.1, WP_005239018.1, WP_005258696.1,…
anc_NODE_ACB+BRg_vs_gains_NODE_ACB+BR	GO:0042954	MF	p	lipoprotein transporter activity	0/22423	283/382486	0.000000	3	0	0.000000
anc_NODE_ACB+BRg_vs_gains_NODE_ACB+BR	GO:0008519	MF	p	ammonium transmembrane transporter activity	0/22423	275/382486	0.000000	5	0	0.000001
anc_NODE_ACB+BRg_vs_gains_NODE_ACB+BR	GO:0003796	MF	p	lysozyme activity	0/22423	277/382486	0.000000	5	0	0.000001
anc_NODE_ACB+BRg_vs_gains_NODE_ACB+BR	GO:0016616	MF	p	oxidoreductase activity, acting on the CH-OH group of donors, NAD or NADP as acceptor	0/22423	278/382486	0.000000	4	0	0.000001
anc_NODE_ACB+BRg_vs_gains_NODE_ACB+BR	GO:0008289	MF	p	lipid binding	0/22423	273/382486	0.000000	2	0	0.000001
anc_NODE_ACB+BRg_vs_gains_NODE_ACB+BR	GO:0009055	MF	p	electron transfer activity	103/22423	2796/382486	0.000000	3	103	0.000001	WP_000077460.1, WP_000077461.1, WP_000077464.1, WP_000077467.1, WP_000510137.1, WP_000510138.1, WP_000510143.1, WP_000510146.1, WP_000510147.1, WP_000510151.1, WP_000510156.1, WP_000510157.1, WP_002114492.1, WP_004279186.1, WP_004646059.1, WP_004649122.1, WP_004651111.1, WP_004653336.1, WP_004702417.1, WP_004709490.1, WP_004717759.1, WP_004721619.1, WP_004730685.1, WP_004783369.1, WP_004793393.1,…
anc_NODE_ACB+BRg_vs_gains_NODE_ACB+BR	GO:0016791	MF	p	phosphatase activity	0/22423	265/382486	0.000000	5	0	0.000001
anc_NODE_ACB+BRg_vs_gains_NODE_ACB+BR	GO:0030983	MF	p	mismatched DNA binding	0/22423	254/382486	0.000000	6	0	0.000002
anc_NODE_ACB+BRg_vs_gains_NODE_ACB+BR	GO:0043022	MF	p	ribosome binding	0/22423	254/382486	0.000000	4	0	0.000002
anc_NODE_ACB+BRg_vs_gains_NODE_ACB+BR	GO:0031419	MF	p	cobalamin binding	0/22423	255/382486	0.000000	4	0	0.000002
anc_NODE_ACB+BRg_vs_gains_NODE_ACB+BR	GO:0004616	MF	p	phosphogluconate dehydrogenase (decarboxylating) activity	0/22423	256/382486	0.000000	5	0	0.000002
anc_NODE_ACB+BRg_vs_gains_NODE_ACB+BR	GO:0003989	MF	p	acetyl-CoA carboxylase activity	0/22423	259/382486	0.000000	5	0	0.000002
anc_NODE_ACB+BRg_vs_gains_NODE_ACB+BR	GO:0008942	MF	p	nitrite reductase [NAD(P)H] activity	0/22423	248/382486	0.000001	5	0	0.000003
anc_NODE_ACB+BRg_vs_gains_NODE_ACB+BR	GO:0004129	MF	p	cytochrome-c oxidase activity	0/22423	249/382486	0.000001	8	0	0.000003
anc_NODE_ACB+BRg_vs_gains_NODE_ACB+BR	GO:0015103	MF	p	inorganic anion transmembrane transporter activity	0/22423	250/382486	0.000001	5	0	0.000003
anc_NODE_ACB+BRg_vs_gains_NODE_ACB+BR	GO:0030170	MF	p	pyridoxal phosphate binding	153/22423	3787/382486	0.000001	5	153	0.000003	WP_000460557.1, WP_000460564.1, WP_000460566.1, WP_000460568.1, WP_000460569.1, WP_000460570.1, WP_000460573.1, WP_001137859.1, WP_001137862.1, WP_001137864.1, WP_001137867.1, WP_001137868.1, WP_001137871.1, WP_001137876.1, WP_001137877.1, WP_001137878.1, WP_001137881.1, WP_002123309.1, WP_004279234.1, WP_004646104.1, WP_004648005.1, WP_004652896.1, WP_004656616.1, WP_004665267.1, WP_004668014.1,…
anc_NODE_ACB+BRg_vs_gains_NODE_ACB+BR	GO:0004814	MF	p	arginine-tRNA ligase activity	0/22423	253/382486	0.000001	5	0	0.000003
anc_NODE_ACB+BRg_vs_gains_NODE_ACB+BR	GO:0016410	MF	p	N-acyltransferase activity	0/22423	253/382486	0.000001	5	0	0.000003
anc_NODE_ACB+BRg_vs_gains_NODE_ACB+BR	GO:0004109	MF	p	coproporphyrinogen oxidase activity	0/22423	241/382486	0.000001	5	0	0.000004
anc_NODE_ACB+BRg_vs_gains_NODE_ACB+BR	GO:0008641	MF	p	ubiquitin-like modifier activating enzyme activity	0/22423	242/382486	0.000001	4	0	0.000004
anc_NODE_ACB+BRg_vs_gains_NODE_ACB+BR	GO:0004832	MF	p	valine-tRNA ligase activity	0/22423	244/382486	0.000001	5	0	0.000004
anc_NODE_ACB+BRg_vs_gains_NODE_ACB+BR	GO:0016868	MF	p	intramolecular transferase activity, phosphotransferases	0/22423	235/382486	0.000001	4	0	0.000006
anc_NODE_ACB+BRg_vs_gains_NODE_ACB+BR	GO:0004521	MF	p	endoribonuclease activity	0/22423	235/382486	0.000001	6	0	0.000006
anc_NODE_ACB+BRg_vs_gains_NODE_ACB+BR	GO:0016773	MF	p	phosphotransferase activity, alcohol group as acceptor	0/22423	237/382486	0.000001	4	0	0.000006
anc_NODE_ACB+BRg_vs_gains_NODE_ACB+BR	GO:0015473	MF	p	fimbrial usher porin activity	0/22423	239/382486	0.000001	7	0	0.000006
anc_NODE_ACB+BRg_vs_gains_NODE_ACB+BR	GO:0031418	MF	p	L-ascorbic acid binding	0/22423	228/382486	0.000002	5	0	0.000009
anc_NODE_ACB+BRg_vs_gains_NODE_ACB+BR	GO:0097367	MF	p	carbohydrate derivative binding	0/22423	230/382486	0.000002	2	0	0.000009
anc_NODE_ACB+BRg_vs_gains_NODE_ACB+BR	GO:0004030	MF	p	aldehyde dehydrogenase [NAD(P)+] activity	0/22423	231/382486	0.000002	5	0	0.000009
anc_NODE_ACB+BRg_vs_gains_NODE_ACB+BR	GO:0004514	MF	p	nicotinate-nucleotide diphosphorylase (carboxylating) activity	0/22423	232/382486	0.000002	5	0	0.000009
anc_NODE_ACB+BRg_vs_gains_NODE_ACB+BR	GO:0036009	MF	p	protein-glutamine N-methyltransferase activity	0/22423	233/382486	0.000002	6	0	0.000009
anc_NODE_ACB+BRg_vs_gains_NODE_ACB+BR	GO:0004124	MF	p	cysteine synthase activity	0/22423	233/382486	0.000002	4	0	0.000009
anc_NODE_ACB+BRg_vs_gains_NODE_ACB+BR	GO:0003992	MF	p	N2-acetyl-L-ornithine:2-oxoglutarate 5-aminotransferase activity	0/22423	233/382486	0.000002	5	0	0.000009
anc_NODE_ACB+BRg_vs_gains_NODE_ACB+BR	GO:0008933	MF	p	lytic transglycosylase activity	0/22423	234/382486	0.000002	4	0	0.000009
anc_NODE_ACB+BRg_vs_gains_NODE_ACB+BR	GO:0003848	MF	p	2-amino-4-hydroxy-6-hydroxymethyldihydropteridine diphosphokinase activity	0/22423	234/382486	0.000002	5	0	0.000009
anc_NODE_ACB+BRg_vs_gains_NODE_ACB+BR	GO:0003994	MF	p	aconitate hydratase activity	0/22423	222/382486	0.000002	5	0	0.000012
anc_NODE_ACB+BRg_vs_gains_NODE_ACB+BR	GO:0004824	MF	p	lysine-tRNA ligase activity	0/22423	223/382486	0.000002	5	0	0.000012
anc_NODE_ACB+BRg_vs_gains_NODE_ACB+BR	GO:0016779	MF	p	nucleotidyltransferase activity	0/22423	223/382486	0.000002	4	0	0.000012
anc_NODE_ACB+BRg_vs_gains_NODE_ACB+BR	GO:0103045	MF	p	methione N-acyltransferase activity	0/22423	224/382486	0.000002	5	0	0.000012
anc_NODE_ACB+BRg_vs_gains_NODE_ACB+BR	GO:0004190	MF	p	aspartic-type endopeptidase activity	0/22423	224/382486	0.000002	6	0	0.000012
anc_NODE_ACB+BRg_vs_gains_NODE_ACB+BR	GO:0004042	MF	p	acetyl-CoA:L-glutamate N-acetyltransferase activity	0/22423	224/382486	0.000002	7	0	0.000012
anc_NODE_ACB+BRg_vs_gains_NODE_ACB+BR	GO:0016708	MF	p	oxidoreductase activity, acting on paired donors, with incorporation or reduction of molecular oxygen, NAD(P)H as one donor, and incorporation of two atoms of oxygen into one donor	0/22423	224/382486	0.000002	4	0	0.000012
anc_NODE_ACB+BRg_vs_gains_NODE_ACB+BR	GO:0042803	MF	p	protein homodimerization activity	0/22423	226/382486	0.000003	4	0	0.000013
anc_NODE_ACB+BRg_vs_gains_NODE_ACB+BR	GO:0004176	MF	p	ATP-dependent peptidase activity	0/22423	226/382486	0.000003	9	0	0.000013
anc_NODE_ACB+BRg_vs_gains_NODE_ACB+BR	GO:0008173	MF	p	RNA methyltransferase activity	0/22423	215/382486	0.000004	5	0	0.000018
anc_NODE_ACB+BRg_vs_gains_NODE_ACB+BR	GO:0046873	MF	p	metal ion transmembrane transporter activity	0/22423	216/382486	0.000004	6	0	0.000018
anc_NODE_ACB+BRg_vs_gains_NODE_ACB+BR	GO:0004523	MF	p	RNA-DNA hybrid ribonuclease activity	0/22423	216/382486	0.000004	8	0	0.000018
anc_NODE_ACB+BRg_vs_gains_NODE_ACB+BR	GO:0019104	MF	p	DNA N-glycosylase activity	0/22423	220/382486	0.000004	5	0	0.000019
anc_NODE_ACB+BRg_vs_gains_NODE_ACB+BR	GO:0008948	MF	p	oxaloacetate decarboxylase activity	0/22423	220/382486	0.000004	5	0	0.000019
anc_NODE_ACB+BRg_vs_gains_NODE_ACB+BR	GO:0008827	MF	p	cytochrome o ubiquinol oxidase activity	0/22423	221/382486	0.000004	5	0	0.000019
anc_NODE_ACB+BRg_vs_gains_NODE_ACB+BR	GO:0003678	MF	p	DNA helicase activity	0/22423	221/382486	0.000004	8	0	0.000019
anc_NODE_ACB+BRg_vs_gains_NODE_ACB+BR	GO:0004820	MF	p	glycine-tRNA ligase activity	0/22423	209/382486	0.000005	5	0	0.000025
anc_NODE_ACB+BRg_vs_gains_NODE_ACB+BR	GO:0004826	MF	p	phenylalanine-tRNA ligase activity	0/22423	209/382486	0.000005	5	0	0.000025
anc_NODE_ACB+BRg_vs_gains_NODE_ACB+BR	GO:0009037	MF	p	tyrosine-based site-specific recombinase activity	0/22423	209/382486	0.000005	5	0	0.000025
anc_NODE_ACB+BRg_vs_gains_NODE_ACB+BR	GO:0004784	MF	p	superoxide dismutase activity	0/22423	209/382486	0.000005	4	0	0.000025
anc_NODE_ACB+BRg_vs_gains_NODE_ACB+BR	GO:0140078	MF	p	class I DNA-(apurinic or apyrimidinic site) endonuclease activity	0/22423	211/382486	0.000005	4	0	0.000025
anc_NODE_ACB+BRg_vs_gains_NODE_ACB+BR	GO:0003676	MF	p	nucleic acid binding	101/22423	2593/382486	0.000007	3	101	0.000032	WP_001287548.1, WP_001287552.1, WP_001287553.1, WP_001287554.1, WP_001287556.1, WP_001287558.1, WP_001287559.1, WP_001287560.1, WP_001287562.1, WP_001287564.1, WP_001287565.1, WP_004278656.1, WP_004647288.1, WP_004650697.1, WP_004653110.1, WP_004659992.1, WP_004705107.1, WP_004725340.1, WP_004742127.1, WP_004754621.1, WP_004807761.1, WP_004813639.1, WP_004816590.1, WP_004869931.1, WP_004877935.1,…
anc_NODE_ACB+BRg_vs_gains_NODE_ACB+BR	GO:0004088	MF	p	carbamoyl-phosphate synthase (glutamine-hydrolyzing) activity	0/22423	202/382486	0.000008	5	0	0.000036
anc_NODE_ACB+BRg_vs_gains_NODE_ACB+BR	GO:0008802	MF	p	betaine-aldehyde dehydrogenase activity	0/22423	202/382486	0.000008	6	0	0.000036
anc_NODE_ACB+BRg_vs_gains_NODE_ACB+BR	GO:0004748	MF	p	ribonucleoside-diphosphate reductase activity, thioredoxin disulfide as acceptor	0/22423	202/382486	0.000008	6	0	0.000036
anc_NODE_ACB+BRg_vs_gains_NODE_ACB+BR	GO:0004450	MF	p	isocitrate dehydrogenase (NADP+) activity	0/22423	203/382486	0.000008	6	0	0.000036
anc_NODE_ACB+BRg_vs_gains_NODE_ACB+BR	GO:0047570	MF	p	3-oxoadipate enol-lactonase activity	0/22423	205/382486	0.000008	5	0	0.000036
anc_NODE_ACB+BRg_vs_gains_NODE_ACB+BR	GO:0003979	MF	p	UDP-glucose 6-dehydrogenase activity	0/22423	205/382486	0.000008	5	0	0.000036
anc_NODE_ACB+BRg_vs_gains_NODE_ACB+BR	GO:0016149	MF	p	translation release factor activity, codon specific	0/22423	206/382486	0.000008	8	0	0.000037
anc_NODE_ACB+BRg_vs_gains_NODE_ACB+BR	GO:0017111	MF	p	nucleoside-triphosphatase activity	0/22423	206/382486	0.000008	6	0	0.000037
anc_NODE_ACB+BRg_vs_gains_NODE_ACB+BR	GO:0050897	MF	p	cobalt ion binding	0/22423	208/382486	0.000009	6	0	0.000038
anc_NODE_ACB+BRg_vs_gains_NODE_ACB+BR	GO:0003908	MF	p	methylated-DNA-[protein]-cysteine S-methyltransferase activity	0/22423	196/382486	0.000012	6	0	0.000051
anc_NODE_ACB+BRg_vs_gains_NODE_ACB+BR	GO:0008171	MF	p	O-methyltransferase activity	0/22423	196/382486	0.000012	5	0	0.000051
anc_NODE_ACB+BRg_vs_gains_NODE_ACB+BR	GO:0016888	MF	p	endodeoxyribonuclease activity, producing 5'-phosphomonoesters	0/22423	196/382486	0.000012	7	0	0.000051
anc_NODE_ACB+BRg_vs_gains_NODE_ACB+BR	GO:0004644	MF	p	phosphoribosylglycinamide formyltransferase activity	0/22423	197/382486	0.000012	5	0	0.000051
anc_NODE_ACB+BRg_vs_gains_NODE_ACB+BR	GO:0003861	MF	p	3-isopropylmalate dehydratase activity	0/22423	198/382486	0.000012	5	0	0.000051
anc_NODE_ACB+BRg_vs_gains_NODE_ACB+BR	GO:0008914	MF	p	leucyltransferase activity	0/22423	198/382486	0.000012	5	0	0.000051
anc_NODE_ACB+BRg_vs_gains_NODE_ACB+BR	GO:0004471	MF	p	malate dehydrogenase (decarboxylating) (NAD+) activity	0/22423	198/382486	0.000012	6	0	0.000051
anc_NODE_ACB+BRg_vs_gains_NODE_ACB+BR	GO:0015930	MF	p	glutamate synthase activity	0/22423	198/382486	0.000012	4	0	0.000051
anc_NODE_ACB+BRg_vs_gains_NODE_ACB+BR	GO:0003725	MF	p	double-stranded RNA binding	0/22423	200/382486	0.000012	5	0	0.000052
anc_NODE_ACB+BRg_vs_gains_NODE_ACB+BR	GO:0070043	MF	p	rRNA (guanine-N7-)-methyltransferase activity	0/22423	200/382486	0.000012	8	0	0.000052
anc_NODE_ACB+BRg_vs_gains_NODE_ACB+BR	GO:0018580	MF	p	nitronate monooxygenase activity	0/22423	200/382486	0.000012	5	0	0.000052
anc_NODE_ACB+BRg_vs_gains_NODE_ACB+BR	GO:0004333	MF	p	fumarate hydratase activity	0/22423	201/382486	0.000013	5	0	0.000054
anc_NODE_ACB+BRg_vs_gains_NODE_ACB+BR	GO:0005328	MF	p	neurotransmitter:sodium symporter activity	0/22423	189/382486	0.000017	9	0	0.000073
anc_NODE_ACB+BRg_vs_gains_NODE_ACB+BR	GO:0008932	MF	p	lytic endotransglycosylase activity	0/22423	189/382486	0.000017	5	0	0.000073
anc_NODE_ACB+BRg_vs_gains_NODE_ACB+BR	GO:0009013	MF	p	succinate-semialdehyde dehydrogenase [NAD(P)+] activity	0/22423	190/382486	0.000017	5	0	0.000073
anc_NODE_ACB+BRg_vs_gains_NODE_ACB+BR	GO:0009378	MF	p	four-way junction helicase activity	0/22423	192/382486	0.000018	9	0	0.000074
anc_NODE_ACB+BRg_vs_gains_NODE_ACB+BR	GO:0008425	MF	p	2-polyprenyl-6-methoxy-1,4-benzoquinone methyltransferase activity	0/22423	192/382486	0.000018	7	0	0.000074
anc_NODE_ACB+BRg_vs_gains_NODE_ACB+BR	GO:0004527	MF	p	exonuclease activity	0/22423	193/382486	0.000018	5	0	0.000075
anc_NODE_ACB+BRg_vs_gains_NODE_ACB+BR	GO:0008785	MF	p	alkyl hydroperoxide reductase activity	0/22423	194/382486	0.000019	5	0	0.000076
anc_NODE_ACB+BRg_vs_gains_NODE_ACB+BR	GO:1904047	MF	p	S-adenosyl-L-methionine binding	0/22423	195/382486	0.000019	4	0	0.000079
anc_NODE_ACB+BRg_vs_gains_NODE_ACB+BR	GO:0000107	MF	p	imidazoleglycerol-phosphate synthase activity	0/22423	184/382486	0.000026	5	0	0.000106
anc_NODE_ACB+BRg_vs_gains_NODE_ACB+BR	GO:0004324	MF	p	ferredoxin-NADP+ reductase activity	0/22423	186/382486	0.000027	5	0	0.000108
anc_NODE_ACB+BRg_vs_gains_NODE_ACB+BR	GO:0043546	MF	p	molybdopterin cofactor binding	0/22423	187/382486	0.000027	4	0	0.00011
anc_NODE_ACB+BRg_vs_gains_NODE_ACB+BR	GO:0016657	MF	p	oxidoreductase activity, acting on NAD(P)H, nitrogenous group as acceptor	0/22423	188/382486	0.000028	4	0	0.000112
anc_NODE_ACB+BRg_vs_gains_NODE_ACB+BR	GO:0004151	MF	p	dihydroorotase activity	0/22423	188/382486	0.000028	5	0	0.000112
anc_NODE_ACB+BRg_vs_gains_NODE_ACB+BR	GO:0008176	MF	p	tRNA (guanine-N7-)-methyltransferase activity	0/22423	188/382486	0.000028	8	0	0.000112
anc_NODE_ACB+BRg_vs_gains_NODE_ACB+BR	GO:0003849	MF	p	3-deoxy-7-phosphoheptulonate synthase activity	0/22423	176/382486	0.000038	4	0	0.000151
anc_NODE_ACB+BRg_vs_gains_NODE_ACB+BR	GO:0008381	MF	p	mechanosensitive ion channel activity	0/22423	177/382486	0.000038	6	0	0.000151
anc_NODE_ACB+BRg_vs_gains_NODE_ACB+BR	GO:0052689	MF	p	carboxylic ester hydrolase activity	0/22423	177/382486	0.000038	4	0	0.000151
anc_NODE_ACB+BRg_vs_gains_NODE_ACB+BR	GO:0004602	MF	p	glutathione peroxidase activity	0/22423	178/382486	0.000038	5	0	0.000152
anc_NODE_ACB+BRg_vs_gains_NODE_ACB+BR	GO:0004004	MF	p	ATP-dependent RNA helicase activity	0/22423	179/382486	0.000039	10	0	0.000152
anc_NODE_ACB+BRg_vs_gains_NODE_ACB+BR	GO:0016597	MF	p	amino acid binding	0/22423	179/382486	0.000039	5	0	0.000152
anc_NODE_ACB+BRg_vs_gains_NODE_ACB+BR	GO:0047617	MF	p	acyl-CoA hydrolase activity	0/22423	179/382486	0.000039	6	0	0.000152
anc_NODE_ACB+BRg_vs_gains_NODE_ACB+BR	GO:0019829	MF	p	cation-transporting ATPase activity	0/22423	180/382486	0.000040	12	0	0.000155
anc_NODE_ACB+BRg_vs_gains_NODE_ACB+BR	GO:0004672	MF	p	protein kinase activity	0/22423	182/382486	0.000042	5	0	0.000162
anc_NODE_ACB+BRg_vs_gains_NODE_ACB+BR	GO:0008897	MF	p	holo-[acyl-carrier-protein] synthase activity	0/22423	182/382486	0.000042	5	0	0.000162
anc_NODE_ACB+BRg_vs_gains_NODE_ACB+BR	GO:0004781	MF	p	sulfate adenylyltransferase (ATP) activity	0/22423	182/382486	0.000042	7	0	0.000162
anc_NODE_ACB+BRg_vs_gains_NODE_ACB+BR	GO:0070063	MF	p	RNA polymerase binding	0/22423	170/382486	0.000056	4	0	0.000216
anc_NODE_ACB+BRg_vs_gains_NODE_ACB+BR	GO:0003978	MF	p	UDP-glucose 4-epimerase activity	0/22423	170/382486	0.000056	5	0	0.000216
anc_NODE_ACB+BRg_vs_gains_NODE_ACB+BR	GO:0008752	MF	p	FMN reductase activity	0/22423	170/382486	0.000056	5	0	0.000216
anc_NODE_ACB+BRg_vs_gains_NODE_ACB+BR	GO:0051087	MF	p	chaperone binding	0/22423	171/382486	0.000057	3	0	0.000216
anc_NODE_ACB+BRg_vs_gains_NODE_ACB+BR	GO:0050380	MF	p	undecaprenyl-diphosphatase activity	0/22423	172/382486	0.000057	6	0	0.000218
anc_NODE_ACB+BRg_vs_gains_NODE_ACB+BR	GO:0008170	MF	p	N-methyltransferase activity	0/22423	172/382486	0.000057	5	0	0.000218
anc_NODE_ACB+BRg_vs_gains_NODE_ACB+BR	GO:0017150	MF	p	tRNA dihydrouridine synthase activity	0/22423	173/382486	0.000058	4	0	0.00022
anc_NODE_ACB+BRg_vs_gains_NODE_ACB+BR	GO:0004314	MF	p	[acyl-carrier-protein] S-malonyltransferase activity	0/22423	173/382486	0.000058	7	0	0.00022
anc_NODE_ACB+BRg_vs_gains_NODE_ACB+BR	GO:0009039	MF	p	urease activity	0/22423	173/382486	0.000058	5	0	0.00022
anc_NODE_ACB+BRg_vs_gains_NODE_ACB+BR	GO:0008686	MF	p	3,4-dihydroxy-2-butanone-4-phosphate synthase activity	0/22423	174/382486	0.000060	4	0	0.000225
anc_NODE_ACB+BRg_vs_gains_NODE_ACB+BR	GO:0008094	MF	p	DNA-dependent ATPase activity	0/22423	175/382486	0.000061	9	0	0.00023
anc_NODE_ACB+BRg_vs_gains_NODE_ACB+BR	GO:0016788	MF	p	hydrolase activity, acting on ester bonds	4/22423	317/382486	0.000064	3	4	0.000238	WP_002117099.1, WP_045796378.1, WP_054581299.1, YP_004996943.1
anc_NODE_ACB+BRg_vs_gains_NODE_ACB+BR	GO:0016209	MF	p	antioxidant activity	0/22423	165/382486	0.000085	1	0	0.000316
anc_NODE_ACB+BRg_vs_gains_NODE_ACB+BR	GO:0008851	MF	p	ethanolamine ammonia-lyase activity	0/22423	166/382486	0.000086	5	0	0.000318
anc_NODE_ACB+BRg_vs_gains_NODE_ACB+BR	GO:0008198	MF	p	ferrous iron binding	0/22423	168/382486	0.000090	7	0	0.00033
anc_NODE_ACB+BRg_vs_gains_NODE_ACB+BR	GO:0042586	MF	p	peptide deformylase activity	0/22423	168/382486	0.000090	5	0	0.00033
anc_NODE_ACB+BRg_vs_gains_NODE_ACB+BR	GO:0043023	MF	p	ribosomal large subunit binding	0/22423	169/382486	0.000093	4	0	0.00034
anc_NODE_ACB+BRg_vs_gains_NODE_ACB+BR	GO:0070290	MF	p	N-acylphosphatidylethanolamine-specific phospholipase D activity	0/22423	157/382486	0.000124	6	0	0.000449
anc_NODE_ACB+BRg_vs_gains_NODE_ACB+BR	GO:0018738	MF	p	S-formylglutathione hydrolase activity	0/22423	157/382486	0.000124	5	0	0.000449
anc_NODE_ACB+BRg_vs_gains_NODE_ACB+BR	GO:0031071	MF	p	cysteine desulfurase activity	0/22423	158/382486	0.000125	5	0	0.000449
anc_NODE_ACB+BRg_vs_gains_NODE_ACB+BR	GO:0004148	MF	p	dihydrolipoyl dehydrogenase activity	0/22423	159/382486	0.000126	5	0	0.000451
anc_NODE_ACB+BRg_vs_gains_NODE_ACB+BR	GO:0004322	MF	p	ferroxidase activity	0/22423	159/382486	0.000126	5	0	0.000451
anc_NODE_ACB+BRg_vs_gains_NODE_ACB+BR	GO:0000156	MF	p	phosphorelay response regulator activity	0/22423	159/382486	0.000126	2	0	0.000451
anc_NODE_ACB+BRg_vs_gains_NODE_ACB+BR	GO:0016811	MF	p	hydrolase activity, acting on carbon-nitrogen (but not peptide) bonds, in linear amides	0/22423	161/382486	0.000132	4	0	0.000467
anc_NODE_ACB+BRg_vs_gains_NODE_ACB+BR	GO:0004400	MF	p	histidinol-phosphate transaminase activity	0/22423	162/382486	0.000135	5	0	0.00048
anc_NODE_ACB+BRg_vs_gains_NODE_ACB+BR	GO:0048037	MF	p	cofactor binding	0/22423	150/382486	0.000184	2	0	0.000651
anc_NODE_ACB+BRg_vs_gains_NODE_ACB+BR	GO:0003951	MF	p	NAD+ kinase activity	0/22423	151/382486	0.000185	5	0	0.000652
anc_NODE_ACB+BRg_vs_gains_NODE_ACB+BR	GO:0008757	MF	p	S-adenosylmethionine-dependent methyltransferase activity	0/22423	152/382486	0.000187	5	0	0.000656
anc_NODE_ACB+BRg_vs_gains_NODE_ACB+BR	GO:0015655	MF	p	alanine:sodium symporter activity	0/22423	153/382486	0.000189	11	0	0.000664
anc_NODE_ACB+BRg_vs_gains_NODE_ACB+BR	GO:0004489	MF	p	methylenetetrahydrofolate reductase (NAD(P)H) activity	0/22423	155/382486	0.000198	5	0	0.000686
anc_NODE_ACB+BRg_vs_gains_NODE_ACB+BR	GO:0008855	MF	p	exodeoxyribonuclease VII activity	0/22423	155/382486	0.000198	8	0	0.000686
anc_NODE_ACB+BRg_vs_gains_NODE_ACB+BR	GO:0004049	MF	p	anthranilate synthase activity	0/22423	143/382486	0.000274	5	0	0.000932
anc_NODE_ACB+BRg_vs_gains_NODE_ACB+BR	GO:0004764	MF	p	shikimate 3-dehydrogenase (NADP+) activity	0/22423	143/382486	0.000274	5	0	0.000932
anc_NODE_ACB+BRg_vs_gains_NODE_ACB+BR	GO:0016772	MF	p	transferase activity, transferring phosphorus-containing groups	0/22423	143/382486	0.000274	3	0	0.000932
anc_NODE_ACB+BRg_vs_gains_NODE_ACB+BR	GO:0004315	MF	p	3-oxoacyl-[acyl-carrier-protein] synthase activity	0/22423	144/382486	0.000274	6	0	0.000932
anc_NODE_ACB+BRg_vs_gains_NODE_ACB+BR	GO:0004347	MF	p	glucose-6-phosphate isomerase activity	0/22423	144/382486	0.000274	5	0	0.000932
anc_NODE_ACB+BRg_vs_gains_NODE_ACB+BR	GO:0016818	MF	p	hydrolase activity, acting on acid anhydrides, in phosphorus-containing anhydrides	0/22423	144/382486	0.000274	4	0	0.000932
anc_NODE_ACB+BRg_vs_gains_NODE_ACB+BR	GO:0052693	MF	p	epoxyqueuosine reductase activity	0/22423	145/382486	0.000276	3	0	0.000934
anc_NODE_ACB+BRg_vs_gains_NODE_ACB+BR	GO:0004067	MF	p	asparaginase activity	0/22423	146/382486	0.000279	5	0	0.000943
anc_NODE_ACB+BRg_vs_gains_NODE_ACB+BR	GO:0009001	MF	p	serine O-acetyltransferase activity	0/22423	147/382486	0.000284	7	0	0.000956
anc_NODE_ACB+BRg_vs_gains_NODE_ACB+BR	GO:0009882	MF	p	blue light photoreceptor activity	0/22423	148/382486	0.00029	4	0	0.000977
anc_NODE_ACB+BRg_vs_gains_NODE_ACB+BR	GO:0070403	MF	p	NAD+ binding	0/22423	149/382486	0.000299	6	0	0.001001
anc_NODE_ACB+BRg_vs_gains_NODE_ACB+BR	GO:0003855	MF	p	3-dehydroquinate dehydratase activity	0/22423	149/382486	0.000299	5	0	0.001001
anc_NODE_ACB+BRg_vs_gains_NODE_ACB+BR	GO:0004742	MF	p	dihydrolipoyllysine-residue acetyltransferase activity	0/22423	137/382486	0.000407	7	0	0.001351
anc_NODE_ACB+BRg_vs_gains_NODE_ACB+BR	GO:0047480	MF	p	UDP-N-acetylmuramoyl-tripeptide-D-alanyl-D-alanine ligase activity	0/22423	137/382486	0.000407	5	0	0.001351
anc_NODE_ACB+BRg_vs_gains_NODE_ACB+BR	GO:0004794	MF	p	L-threonine ammonia-lyase activity	0/22423	137/382486	0.000407	5	0	0.001351
anc_NODE_ACB+BRg_vs_gains_NODE_ACB+BR	GO:0016992	MF	p	lipoate synthase activity	0/22423	138/382486	0.000408	5	0	0.001351
anc_NODE_ACB+BRg_vs_gains_NODE_ACB+BR	GO:0015159	MF	p	polysaccharide transmembrane transporter activity	0/22423	140/382486	0.000418	4	0	0.00138
anc_NODE_ACB+BRg_vs_gains_NODE_ACB+BR	GO:0004812	MF	p	aminoacyl-tRNA ligase activity	0/22423	141/382486	0.000427	4	0	0.001403
anc_NODE_ACB+BRg_vs_gains_NODE_ACB+BR	GO:0005298	MF	p	proline:sodium symporter activity	0/22423	142/382486	0.000438	11	0	0.001427
anc_NODE_ACB+BRg_vs_gains_NODE_ACB+BR	GO:0031402	MF	p	sodium ion binding	0/22423	142/382486	0.000438	6	0	0.001427
anc_NODE_ACB+BRg_vs_gains_NODE_ACB+BR	GO:0035438	MF	p	cyclic-di-GMP binding	0/22423	142/382486	0.000438	8	0	0.001427
anc_NODE_ACB+BRg_vs_gains_NODE_ACB+BR	GO:0004635	MF	p	phosphoribosyl-AMP cyclohydrolase activity	0/22423	130/382486	0.000605	6	0	0.001913
anc_NODE_ACB+BRg_vs_gains_NODE_ACB+BR	GO:0008964	MF	p	phosphoenolpyruvate carboxylase activity	0/22423	130/382486	0.000605	6	0	0.001913
anc_NODE_ACB+BRg_vs_gains_NODE_ACB+BR	GO:0004636	MF	p	phosphoribosyl-ATP diphosphatase activity	0/22423	130/382486	0.000605	6	0	0.001913
anc_NODE_ACB+BRg_vs_gains_NODE_ACB+BR	GO:0016645	MF	p	oxidoreductase activity, acting on the CH-NH group of donors	0/22423	130/382486	0.000605	3	0	0.001913
anc_NODE_ACB+BRg_vs_gains_NODE_ACB+BR	GO:0004808	MF	p	tRNA (5-methylaminomethyl-2-thiouridylate)-methyltransferase activity	0/22423	130/382486	0.000605	7	0	0.001913
anc_NODE_ACB+BRg_vs_gains_NODE_ACB+BR	GO:0004479	MF	p	methionyl-tRNA formyltransferase activity	0/22423	130/382486	0.000605	5	0	0.001913
anc_NODE_ACB+BRg_vs_gains_NODE_ACB+BR	GO:0004822	MF	p	isoleucine-tRNA ligase activity	0/22423	130/382486	0.000605	5	0	0.001913
anc_NODE_ACB+BRg_vs_gains_NODE_ACB+BR	GO:0008705	MF	p	methionine synthase activity	0/22423	131/382486	0.000606	6	0	0.001913
anc_NODE_ACB+BRg_vs_gains_NODE_ACB+BR	GO:0070041	MF	p	rRNA (uridine-C5-)-methyltransferase activity	0/22423	131/382486	0.000606	8	0	0.001913
anc_NODE_ACB+BRg_vs_gains_NODE_ACB+BR	GO:0008892	MF	p	guanine deaminase activity	0/22423	131/382486	0.000606	5	0	0.001913
anc_NODE_ACB+BRg_vs_gains_NODE_ACB+BR	GO:0008649	MF	p	rRNA methyltransferase activity	0/22423	132/382486	0.000609	6	0	0.001913
anc_NODE_ACB+BRg_vs_gains_NODE_ACB+BR	GO:0008725	MF	p	DNA-3-methyladenine glycosylase activity	0/22423	132/382486	0.000609	8	0	0.001913
anc_NODE_ACB+BRg_vs_gains_NODE_ACB+BR	GO:0004356	MF	p	glutamate-ammonia ligase activity	0/22423	133/382486	0.000617	6	0	0.001913
anc_NODE_ACB+BRg_vs_gains_NODE_ACB+BR	GO:0004827	MF	p	proline-tRNA ligase activity	0/22423	133/382486	0.000617	5	0	0.001913
anc_NODE_ACB+BRg_vs_gains_NODE_ACB+BR	GO:0008452	MF	p	RNA ligase activity	0/22423	133/382486	0.000617	4	0	0.001913
anc_NODE_ACB+BRg_vs_gains_NODE_ACB+BR	GO:0008765	MF	p	UDP-N-acetylmuramoylalanyl-D-glutamate-2,6-diaminopimelate ligase activity	0/22423	133/382486	0.000617	5	0	0.001913
anc_NODE_ACB+BRg_vs_gains_NODE_ACB+BR	GO:0052914	MF	p	16S rRNA (guanine(1207)-N(2))-methyltransferase activity	0/22423	133/382486	0.000617	9	0	0.001913
anc_NODE_ACB+BRg_vs_gains_NODE_ACB+BR	GO:0003983	MF	p	UTP:glucose-1-phosphate uridylyltransferase activity	0/22423	133/382486	0.000617	7	0	0.001913
anc_NODE_ACB+BRg_vs_gains_NODE_ACB+BR	GO:0016652	MF	p	oxidoreductase activity, acting on NAD(P)H, NAD(P) as acceptor	0/22423	134/382486	0.000627	4	0	0.00193
anc_NODE_ACB+BRg_vs_gains_NODE_ACB+BR	GO:0016661	MF	p	oxidoreductase activity, acting on other nitrogenous compounds as donors	0/22423	134/382486	0.000627	3	0	0.00193
anc_NODE_ACB+BRg_vs_gains_NODE_ACB+BR	GO:0009030	MF	p	thiamine-phosphate kinase activity	0/22423	134/382486	0.000627	5	0	0.00193
anc_NODE_ACB+BRg_vs_gains_NODE_ACB+BR	GO:0004152	MF	p	dihydroorotate dehydrogenase activity	0/22423	134/382486	0.000627	5	0	0.00193
anc_NODE_ACB+BRg_vs_gains_NODE_ACB+BR	GO:0008758	MF	p	UDP-2,3-diacylglucosamine hydrolase activity	0/22423	135/382486	0.000642	6	0	0.001962
anc_NODE_ACB+BRg_vs_gains_NODE_ACB+BR	GO:0003984	MF	p	acetolactate synthase activity	0/22423	135/382486	0.000642	4	0	0.001962
anc_NODE_ACB+BRg_vs_gains_NODE_ACB+BR	GO:0003896	MF	p	DNA primase activity	0/22423	135/382486	0.000642	8	0	0.001962
anc_NODE_ACB+BRg_vs_gains_NODE_ACB+BR	GO:0004121	MF	p	cystathionine beta-lyase activity	0/22423	135/382486	0.000642	4	0	0.001962
anc_NODE_ACB+BRg_vs_gains_NODE_ACB+BR	GO:0033711	MF	p	4-phosphoerythronate dehydrogenase activity	0/22423	136/382486	0.000661	5	0	0.002015
anc_NODE_ACB+BRg_vs_gains_NODE_ACB+BR	GO:0004325	MF	p	ferrochelatase activity	0/22423	124/382486	0.0009	3	0	0.002604
anc_NODE_ACB+BRg_vs_gains_NODE_ACB+BR	GO:0004813	MF	p	alanine-tRNA ligase activity	0/22423	124/382486	0.0009	5	0	0.002604
anc_NODE_ACB+BRg_vs_gains_NODE_ACB+BR	GO:0004642	MF	p	phosphoribosylformylglycinamidine synthase activity	0/22423	124/382486	0.0009	5	0	0.002604
anc_NODE_ACB+BRg_vs_gains_NODE_ACB+BR	GO:0008534	MF	p	oxidized purine nucleobase lesion DNA N-glycosylase activity	0/22423	124/382486	0.0009	7	0	0.002604
anc_NODE_ACB+BRg_vs_gains_NODE_ACB+BR	GO:0008253	MF	p	5'-nucleotidase activity	0/22423	124/382486	0.0009	7	0	0.002604
anc_NODE_ACB+BRg_vs_gains_NODE_ACB+BR	GO:0008836	MF	p	diaminopimelate decarboxylase activity	0/22423	124/382486	0.0009	5	0	0.002604
anc_NODE_ACB+BRg_vs_gains_NODE_ACB+BR	GO:0043115	MF	p	precorrin-2 dehydrogenase activity	0/22423	124/382486	0.0009	5	0	0.002604
anc_NODE_ACB+BRg_vs_gains_NODE_ACB+BR	GO:0070402	MF	p	NADPH binding	0/22423	124/382486	0.0009	6	0	0.002604
anc_NODE_ACB+BRg_vs_gains_NODE_ACB+BR	GO:0051266	MF	p	sirohydrochlorin ferrochelatase activity	0/22423	124/382486	0.0009	4	0	0.002604
anc_NODE_ACB+BRg_vs_gains_NODE_ACB+BR	GO:0005198	MF	p	structural molecule activity	0/22423	125/382486	0.000903	1	0	0.002604
anc_NODE_ACB+BRg_vs_gains_NODE_ACB+BR	GO:0004825	MF	p	methionine-tRNA ligase activity	0/22423	125/382486	0.000903	5	0	0.002604
anc_NODE_ACB+BRg_vs_gains_NODE_ACB+BR	GO:0042277	MF	p	peptide binding	0/22423	125/382486	0.000903	3	0	0.002604
anc_NODE_ACB+BRg_vs_gains_NODE_ACB+BR	GO:0004817	MF	p	cysteine-tRNA ligase activity	0/22423	125/382486	0.000903	5	0	0.002604
anc_NODE_ACB+BRg_vs_gains_NODE_ACB+BR	GO:0008703	MF	p	5-amino-6-(5-phosphoribosylamino)uracil reductase activity	0/22423	125/382486	0.000903	5	0	0.002604
anc_NODE_ACB+BRg_vs_gains_NODE_ACB+BR	GO:0008835	MF	p	diaminohydroxyphosphoribosylaminopyrimidine deaminase activity	0/22423	125/382486	0.000903	5	0	0.002604
anc_NODE_ACB+BRg_vs_gains_NODE_ACB+BR	GO:0004851	MF	p	uroporphyrin-III C-methyltransferase activity	0/22423	125/382486	0.000903	6	0	0.002604
anc_NODE_ACB+BRg_vs_gains_NODE_ACB+BR	GO:0008409	MF	p	5'-3' exonuclease activity	0/22423	125/382486	0.000903	6	0	0.002604
anc_NODE_ACB+BRg_vs_gains_NODE_ACB+BR	GO:0004775	MF	p	succinate-CoA ligase (ADP-forming) activity	0/22423	125/382486	0.000903	6	0	0.002604
anc_NODE_ACB+BRg_vs_gains_NODE_ACB+BR	GO:0004425	MF	p	indole-3-glycerol-phosphate synthase activity	0/22423	126/382486	0.000911	5	0	0.002604
anc_NODE_ACB+BRg_vs_gains_NODE_ACB+BR	GO:0008375	MF	p	acetylglucosaminyltransferase activity	0/22423	126/382486	0.000911	5	0	0.002604
anc_NODE_ACB+BRg_vs_gains_NODE_ACB+BR	GO:0047456	MF	p	2-methylisocitrate dehydratase activity	0/22423	126/382486	0.000911	5	0	0.002604
anc_NODE_ACB+BRg_vs_gains_NODE_ACB+BR	GO:0004823	MF	p	leucine-tRNA ligase activity	0/22423	126/382486	0.000911	5	0	0.002604
anc_NODE_ACB+BRg_vs_gains_NODE_ACB+BR	GO:0052855	MF	p	ADP-dependent NAD(P)H-hydrate dehydratase activity	0/22423	126/382486	0.000911	5	0	0.002604
anc_NODE_ACB+BRg_vs_gains_NODE_ACB+BR	GO:0003856	MF	p	3-dehydroquinate synthase activity	0/22423	126/382486	0.000911	5	0	0.002604
anc_NODE_ACB+BRg_vs_gains_NODE_ACB+BR	GO:0030697	MF	p	S-adenosylmethionine-dependent tRNA (m5U54) methyltransferase activity	0/22423	126/382486	0.000911	9	0	0.002604
anc_NODE_ACB+BRg_vs_gains_NODE_ACB+BR	GO:0016701	MF	p	oxidoreductase activity, acting on single donors with incorporation of molecular oxygen	0/22423	126/382486	0.000911	3	0	0.002604
anc_NODE_ACB+BRg_vs_gains_NODE_ACB+BR	GO:0004326	MF	p	tetrahydrofolylpolyglutamate synthase activity	0/22423	126/382486	0.000911	5	0	0.002604
anc_NODE_ACB+BRg_vs_gains_NODE_ACB+BR	GO:0008661	MF	p	1-deoxy-D-xylulose-5-phosphate synthase activity	0/22423	127/382486	0.000925	4	0	0.002618
anc_NODE_ACB+BRg_vs_gains_NODE_ACB+BR	GO:0005542	MF	p	folic acid binding	0/22423	127/382486	0.000925	5	0	0.002618
anc_NODE_ACB+BRg_vs_gains_NODE_ACB+BR	GO:0008764	MF	p	UDP-N-acetylmuramoylalanine-D-glutamate ligase activity	0/22423	127/382486	0.000925	5	0	0.002618
anc_NODE_ACB+BRg_vs_gains_NODE_ACB+BR	GO:0008959	MF	p	phosphate acetyltransferase activity	0/22423	128/382486	0.000944	6	0	0.002648
anc_NODE_ACB+BRg_vs_gains_NODE_ACB+BR	GO:0004563	MF	p	beta-N-acetylhexosaminidase activity	0/22423	128/382486	0.000944	6	0	0.002648
anc_NODE_ACB+BRg_vs_gains_NODE_ACB+BR	GO:0004413	MF	p	homoserine kinase activity	0/22423	128/382486	0.000944	6	0	0.002648
anc_NODE_ACB+BRg_vs_gains_NODE_ACB+BR	GO:0102148	MF	p	N-acetyl-beta-D-galactosaminidase activity	0/22423	128/382486	0.000944	5	0	0.002648
anc_NODE_ACB+BRg_vs_gains_NODE_ACB+BR	GO:0008794	MF	p	arsenate reductase (glutaredoxin) activity	0/22423	128/382486	0.000944	5	0	0.002648
anc_NODE_ACB+BRg_vs_gains_NODE_ACB+BR	GO:0009029	MF	p	tetraacyldisaccharide 4'-kinase activity	0/22423	129/382486	0.000968	5	0	0.002684
anc_NODE_ACB+BRg_vs_gains_NODE_ACB+BR	GO:0004802	MF	p	transketolase activity	0/22423	129/382486	0.000968	4	0	0.002684
anc_NODE_ACB+BRg_vs_gains_NODE_ACB+BR	GO:0004360	MF	p	glutamine-fructose-6-phosphate transaminase (isomerizing) activity	0/22423	129/382486	0.000968	6	0	0.002684
anc_NODE_ACB+BRg_vs_gains_NODE_ACB+BR	GO:0102559	MF	p	protein-(glutamine-N5) methyltransferase activity	0/22423	129/382486	0.000968	5	0	0.002684
anc_NODE_ACB+BRg_vs_gains_NODE_ACB+BR	GO:0018578	MF	p	protocatechuate 3,4-dioxygenase activity	0/22423	129/382486	0.000968	5	0	0.002684
anc_NODE_ACB+BRg_vs_gains_NODE_ACB+BR	GO:0004852	MF	p	uroporphyrinogen-III synthase activity	0/22423	129/382486	0.000968	5	0	0.002684
anc_NODE_ACB+BRg_vs_gains_NODE_ACB+BR	GO:0004300	MF	p	enoyl-CoA hydratase activity	3/22423	232/382486	0.001077	5	3	0.002981	WP_001156942.1, WP_001156943.1, WP_001156950.1
anc_NODE_ACB+BRg_vs_gains_NODE_ACB+BR	GO:0102555	MF	p	octanoyl transferase activity (acting on glycine-cleavage complex H protein)	0/22423	117/382486	0.001338	6	0	0.003503
anc_NODE_ACB+BRg_vs_gains_NODE_ACB+BR	GO:0052929	MF	p	ATP:3'-cytidine-cytidine-tRNA adenylyltransferase activity	0/22423	117/382486	0.001338	9	0	0.003503
anc_NODE_ACB+BRg_vs_gains_NODE_ACB+BR	GO:0050518	MF	p	2-C-methyl-D-erythritol 4-phosphate cytidylyltransferase activity	0/22423	117/382486	0.001338	6	0	0.003503
anc_NODE_ACB+BRg_vs_gains_NODE_ACB+BR	GO:0008883	MF	p	glutamyl-tRNA reductase activity	0/22423	117/382486	0.001338	5	0	0.003503
anc_NODE_ACB+BRg_vs_gains_NODE_ACB+BR	GO:0052928	MF	p	CTP:3'-cytidine-tRNA cytidylyltransferase activity	0/22423	117/382486	0.001338	5	0	0.003503
anc_NODE_ACB+BRg_vs_gains_NODE_ACB+BR	GO:0003917	MF	p	DNA topoisomerase type I activity	0/22423	117/382486	0.001338	4	0	0.003503
anc_NODE_ACB+BRg_vs_gains_NODE_ACB+BR	GO:0008718	MF	p	D-amino-acid dehydrogenase activity	0/22423	117/382486	0.001338	4	0	0.003503
anc_NODE_ACB+BRg_vs_gains_NODE_ACB+BR	GO:0004358	MF	p	glutamate N-acetyltransferase activity	0/22423	117/382486	0.001338	7	0	0.003503
anc_NODE_ACB+BRg_vs_gains_NODE_ACB+BR	GO:0033819	MF	p	lipoyl(octanoyl) transferase activity	0/22423	117/382486	0.001338	5	0	0.003503
anc_NODE_ACB+BRg_vs_gains_NODE_ACB+BR	GO:0004801	MF	p	sedoheptulose-7-phosphate:D-glyceraldehyde-3-phosphate glyceronetransferase activity	0/22423	117/382486	0.001338	4	0	0.003503
anc_NODE_ACB+BRg_vs_gains_NODE_ACB+BR	GO:0004076	MF	p	biotin synthase activity	0/22423	117/382486	0.001338	5	0	0.003503
anc_NODE_ACB+BRg_vs_gains_NODE_ACB+BR	GO:0052927	MF	p	CTP:tRNA cytidylyltransferase activity	0/22423	117/382486	0.001338	5	0	0.003503
anc_NODE_ACB+BRg_vs_gains_NODE_ACB+BR	GO:0070677	MF	p	rRNA (cytosine-2'-O-)-methyltransferase activity	0/22423	118/382486	0.00134	8	0	0.003503
anc_NODE_ACB+BRg_vs_gains_NODE_ACB+BR	GO:0004652	MF	p	polynucleotide adenylyltransferase activity	0/22423	118/382486	0.00134	6	0	0.003503
anc_NODE_ACB+BRg_vs_gains_NODE_ACB+BR	GO:0016208	MF	p	AMP binding	0/22423	118/382486	0.00134	8	0	0.003503
anc_NODE_ACB+BRg_vs_gains_NODE_ACB+BR	GO:0015658	MF	p	branched-chain amino acid transmembrane transporter activity	0/22423	118/382486	0.00134	8	0	0.003503
anc_NODE_ACB+BRg_vs_gains_NODE_ACB+BR	GO:0000034	MF	p	adenine deaminase activity	0/22423	118/382486	0.00134	5	0	0.003503
anc_NODE_ACB+BRg_vs_gains_NODE_ACB+BR	GO:0004618	MF	p	phosphoglycerate kinase activity	0/22423	118/382486	0.00134	5	0	0.003503
anc_NODE_ACB+BRg_vs_gains_NODE_ACB+BR	GO:0008913	MF	p	lauroyltransferase activity	0/22423	119/382486	0.001349	5	0	0.003503
anc_NODE_ACB+BRg_vs_gains_NODE_ACB+BR	GO:0004417	MF	p	hydroxyethylthiazole kinase activity	0/22423	119/382486	0.001349	5	0	0.003503
anc_NODE_ACB+BRg_vs_gains_NODE_ACB+BR	GO:0008976	MF	p	polyphosphate kinase activity	0/22423	119/382486	0.001349	5	0	0.003503
anc_NODE_ACB+BRg_vs_gains_NODE_ACB+BR	GO:0003743	MF	p	translation initiation factor activity	0/22423	119/382486	0.001349	6	0	0.003503
anc_NODE_ACB+BRg_vs_gains_NODE_ACB+BR	GO:0042286	MF	p	glutamate-1-semialdehyde 2,1-aminomutase activity	0/22423	119/382486	0.001349	5	0	0.003503
anc_NODE_ACB+BRg_vs_gains_NODE_ACB+BR	GO:0001216	MF	p	bacterial-type RNA polymerase transcriptional activator activity, sequence-specific DNA binding	0/22423	119/382486	0.001349	4	0	0.003503
anc_NODE_ACB+BRg_vs_gains_NODE_ACB+BR	GO:0004357	MF	p	glutamate-cysteine ligase activity	0/22423	119/382486	0.001349	5	0	0.003503
anc_NODE_ACB+BRg_vs_gains_NODE_ACB+BR	GO:0034040	MF	p	lipid-transporting ATPase activity	0/22423	119/382486	0.001349	11	0	0.003503
anc_NODE_ACB+BRg_vs_gains_NODE_ACB+BR	GO:0046857	MF	p	oxidoreductase activity, acting on other nitrogenous compounds as donors, with NAD or NADP as acceptor	0/22423	119/382486	0.001349	4	0	0.003503
anc_NODE_ACB+BRg_vs_gains_NODE_ACB+BR	GO:0033739	MF	p	preQ1 synthase activity	0/22423	119/382486	0.001349	5	0	0.003503
anc_NODE_ACB+BRg_vs_gains_NODE_ACB+BR	GO:0000175	MF	p	3'-5'-exoribonuclease activity	0/22423	119/382486	0.001349	8	0	0.003503
anc_NODE_ACB+BRg_vs_gains_NODE_ACB+BR	GO:0008692	MF	p	3-hydroxybutyryl-CoA epimerase activity	0/22423	120/382486	0.001365	5	0	0.003521
anc_NODE_ACB+BRg_vs_gains_NODE_ACB+BR	GO:0004366	MF	p	glycerol-3-phosphate O-acyltransferase activity	0/22423	120/382486	0.001365	6	0	0.003521
anc_NODE_ACB+BRg_vs_gains_NODE_ACB+BR	GO:0004620	MF	p	phospholipase activity	0/22423	120/382486	0.001365	5	0	0.003521
anc_NODE_ACB+BRg_vs_gains_NODE_ACB+BR	GO:0102420	MF	p	sn-1-glycerol-3-phosphate C16:0-DCA-CoA acyl transferase activity	0/22423	120/382486	0.001365	5	0	0.003521
anc_NODE_ACB+BRg_vs_gains_NODE_ACB+BR	GO:0008762	MF	p	UDP-N-acetylmuramate dehydrogenase activity	0/22423	121/382486	0.00139	5	0	0.003525
anc_NODE_ACB+BRg_vs_gains_NODE_ACB+BR	GO:0015648	MF	p	lipid-linked peptidoglycan transporter activity	0/22423	121/382486	0.00139	5	0	0.003525
anc_NODE_ACB+BRg_vs_gains_NODE_ACB+BR	GO:0008690	MF	p	3-deoxy-manno-octulosonate cytidylyltransferase activity	0/22423	121/382486	0.00139	6	0	0.003525
anc_NODE_ACB+BRg_vs_gains_NODE_ACB+BR	GO:0004015	MF	p	adenosylmethionine-8-amino-7-oxononanoate transaminase activity	0/22423	121/382486	0.00139	5	0	0.003525
anc_NODE_ACB+BRg_vs_gains_NODE_ACB+BR	GO:1901681	MF	p	sulfur compound binding	0/22423	121/382486	0.00139	2	0	0.003525
anc_NODE_ACB+BRg_vs_gains_NODE_ACB+BR	GO:0004474	MF	p	malate synthase activity	0/22423	121/382486	0.00139	5	0	0.003525
anc_NODE_ACB+BRg_vs_gains_NODE_ACB+BR	GO:0004819	MF	p	glutamine-tRNA ligase activity	0/22423	121/382486	0.00139	5	0	0.003525
anc_NODE_ACB+BRg_vs_gains_NODE_ACB+BR	GO:0016881	MF	p	acid-amino acid ligase activity	0/22423	121/382486	0.00139	4	0	0.003525
anc_NODE_ACB+BRg_vs_gains_NODE_ACB+BR	GO:0008995	MF	p	ribonuclease E activity	0/22423	122/382486	0.001422	6	0	0.003559
anc_NODE_ACB+BRg_vs_gains_NODE_ACB+BR	GO:0008745	MF	p	N-acetylmuramoyl-L-alanine amidase activity	0/22423	122/382486	0.001422	5	0	0.003559
anc_NODE_ACB+BRg_vs_gains_NODE_ACB+BR	GO:0008803	MF	p	bis(5'-nucleosyl)-tetraphosphatase (symmetrical) activity	0/22423	122/382486	0.001422	8	0	0.003559
anc_NODE_ACB+BRg_vs_gains_NODE_ACB+BR	GO:0003987	MF	p	acetate-CoA ligase activity	0/22423	122/382486	0.001422	5	0	0.003559
anc_NODE_ACB+BRg_vs_gains_NODE_ACB+BR	GO:0008726	MF	p	alkanesulfonate monooxygenase activity	0/22423	122/382486	0.001422	5	0	0.003559
anc_NODE_ACB+BRg_vs_gains_NODE_ACB+BR	GO:0009016	MF	p	succinyldiaminopimelate transaminase activity	0/22423	122/382486	0.001422	5	0	0.003559
anc_NODE_ACB+BRg_vs_gains_NODE_ACB+BR	GO:0004798	MF	p	thymidylate kinase activity	0/22423	122/382486	0.001422	7	0	0.003559
anc_NODE_ACB+BRg_vs_gains_NODE_ACB+BR	GO:0019825	MF	p	oxygen binding	0/22423	122/382486	0.001422	3	0	0.003559
anc_NODE_ACB+BRg_vs_gains_NODE_ACB+BR	GO:0004594	MF	p	pantothenate kinase activity	0/22423	123/382486	0.001463	5	0	0.003621
anc_NODE_ACB+BRg_vs_gains_NODE_ACB+BR	GO:0004791	MF	p	thioredoxin-disulfide reductase activity	0/22423	123/382486	0.001463	5	0	0.003621
anc_NODE_ACB+BRg_vs_gains_NODE_ACB+BR	GO:0008990	MF	p	rRNA (guanine-N2-)-methyltransferase activity	0/22423	123/382486	0.001463	8	0	0.003621
anc_NODE_ACB+BRg_vs_gains_NODE_ACB+BR	GO:0030604	MF	p	1-deoxy-D-xylulose-5-phosphate reductoisomerase activity	0/22423	123/382486	0.001463	5	0	0.003621
anc_NODE_ACB+BRg_vs_gains_NODE_ACB+BR	GO:0046537	MF	p	2,3-bisphosphoglycerate-independent phosphoglycerate mutase activity	0/22423	123/382486	0.001463	6	0	0.003621
anc_NODE_ACB+BRg_vs_gains_NODE_ACB+BR	GO:0004821	MF	p	histidine-tRNA ligase activity	0/22423	123/382486	0.001463	5	0	0.003621
anc_NODE_ACB+BRg_vs_gains_NODE_ACB+BR	GO:0004141	MF	p	dethiobiotin synthase activity	0/22423	123/382486	0.001463	5	0	0.003621
anc_NODE_ACB+BRg_vs_gains_NODE_ACB+BR	GO:0005506	MF	p	iron ion binding	119/22423	2655/382486	0.00186	6	119	0.004586	WP_000052885.1, WP_000052887.1, WP_000134708.1, WP_000134711.1, WP_000134715.1, WP_000134716.1, WP_000134717.1, WP_000134718.1, WP_000134722.1, WP_000134723.1, WP_000134724.1, WP_001984473.1, WP_002047332.1, WP_002072256.1, WP_002113586.1, WP_002163141.1, WP_003651749.1, WP_004637749.1, WP_004647424.1, WP_004657814.1, WP_004659012.1, WP_004668465.1, WP_004692431.1, WP_004701659.1, WP_004708780.1,…
anc_NODE_ACB+BRg_vs_gains_NODE_ACB+BR	GO:0008882	MF	p	[glutamate-ammonia-ligase] adenylyltransferase activity	0/22423	111/382486	0.001992	6	0	0.004709
anc_NODE_ACB+BRg_vs_gains_NODE_ACB+BR	GO:0004363	MF	p	glutathione synthase activity	0/22423	111/382486	0.001992	5	0	0.004709
anc_NODE_ACB+BRg_vs_gains_NODE_ACB+BR	GO:0102025	MF	p	ATPase-coupled thiosulfate transmembrane transporter activity	0/22423	111/382486	0.001992	11	0	0.004709
anc_NODE_ACB+BRg_vs_gains_NODE_ACB+BR	GO:0016706	MF	p	oxidoreductase activity, acting on paired donors, with incorporation or reduction of molecular oxygen, 2-oxoglutarate as one donor, and incorporation of one atom each of oxygen into both donors	0/22423	111/382486	0.001992	4	0	0.004709
anc_NODE_ACB+BRg_vs_gains_NODE_ACB+BR	GO:0008412	MF	p	4-hydroxybenzoate octaprenyltransferase activity	0/22423	111/382486	0.001992	6	0	0.004709
anc_NODE_ACB+BRg_vs_gains_NODE_ACB+BR	GO:0015171	MF	p	amino acid transmembrane transporter activity	0/22423	111/382486	0.001992	7	0	0.004709
anc_NODE_ACB+BRg_vs_gains_NODE_ACB+BR	GO:0047388	MF	p	[glutamine synthetase]-adenylyl-L-tyrosine phosphorylase	0/22423	111/382486	0.001992	6	0	0.004709
anc_NODE_ACB+BRg_vs_gains_NODE_ACB+BR	GO:0008531	MF	p	riboflavin kinase activity	0/22423	112/382486	0.002	5	0	0.004709
anc_NODE_ACB+BRg_vs_gains_NODE_ACB+BR	GO:0003919	MF	p	FMN adenylyltransferase activity	0/22423	112/382486	0.002	6	0	0.004709
anc_NODE_ACB+BRg_vs_gains_NODE_ACB+BR	GO:0004807	MF	p	triose-phosphate isomerase activity	0/22423	112/382486	0.002	5	0	0.004709
anc_NODE_ACB+BRg_vs_gains_NODE_ACB+BR	GO:0042132	MF	p	fructose 1,6-bisphosphate 1-phosphatase activity	0/22423	112/382486	0.002	8	0	0.004709
anc_NODE_ACB+BRg_vs_gains_NODE_ACB+BR	GO:0008773	MF	p	[protein-PII] uridylyltransferase activity	0/22423	112/382486	0.002	6	0	0.004709
anc_NODE_ACB+BRg_vs_gains_NODE_ACB+BR	GO:0004592	MF	p	pantoate-beta-alanine ligase activity	0/22423	112/382486	0.002	5	0	0.004709
anc_NODE_ACB+BRg_vs_gains_NODE_ACB+BR	GO:0071424	MF	p	rRNA (cytosine-N4-)-methyltransferase activity	0/22423	112/382486	0.002	8	0	0.004709
anc_NODE_ACB+BRg_vs_gains_NODE_ACB+BR	GO:0004637	MF	p	phosphoribosylamine-glycine ligase activity	0/22423	112/382486	0.002	4	0	0.004709
anc_NODE_ACB+BRg_vs_gains_NODE_ACB+BR	GO:1904680	MF	p	peptide transmembrane transporter activity	0/22423	112/382486	0.002	4	0	0.004709
anc_NODE_ACB+BRg_vs_gains_NODE_ACB+BR	GO:0004140	MF	p	dephospho-CoA kinase activity	0/22423	113/382486	0.00202	5	0	0.004709
anc_NODE_ACB+BRg_vs_gains_NODE_ACB+BR	GO:0019134	MF	p	glucosamine-1-phosphate N-acetyltransferase activity	0/22423	113/382486	0.00202	7	0	0.004709
anc_NODE_ACB+BRg_vs_gains_NODE_ACB+BR	GO:0009014	MF	p	succinyl-diaminopimelate desuccinylase activity	0/22423	113/382486	0.00202	5	0	0.004709
anc_NODE_ACB+BRg_vs_gains_NODE_ACB+BR	GO:0043908	MF	p	Ser(Gly)-tRNA(Ala) hydrolase activity	0/22423	113/382486	0.00202	5	0	0.004709
anc_NODE_ACB+BRg_vs_gains_NODE_ACB+BR	GO:0003977	MF	p	UDP-N-acetylglucosamine diphosphorylase activity	0/22423	113/382486	0.00202	6	0	0.004709
anc_NODE_ACB+BRg_vs_gains_NODE_ACB+BR	GO:0008795	MF	p	NAD+ synthase activity	0/22423	113/382486	0.00202	5	0	0.004709
anc_NODE_ACB+BRg_vs_gains_NODE_ACB+BR	GO:0015093	MF	p	ferrous iron transmembrane transporter activity	0/22423	113/382486	0.00202	9	0	0.004709
anc_NODE_ACB+BRg_vs_gains_NODE_ACB+BR	GO:0008837	MF	p	diaminopimelate epimerase activity	0/22423	113/382486	0.00202	7	0	0.004709
anc_NODE_ACB+BRg_vs_gains_NODE_ACB+BR	GO:0106026	MF	p	Gly-tRNA(Ala) hydrolase activity	0/22423	113/382486	0.00202	6	0	0.004709
anc_NODE_ACB+BRg_vs_gains_NODE_ACB+BR	GO:0042895	MF	p	antibiotic transmembrane transporter activity	0/22423	113/382486	0.00202	4	0	0.004709
anc_NODE_ACB+BRg_vs_gains_NODE_ACB+BR	GO:0004853	MF	p	uroporphyrinogen decarboxylase activity	0/22423	113/382486	0.00202	5	0	0.004709
anc_NODE_ACB+BRg_vs_gains_NODE_ACB+BR	GO:0047134	MF	p	protein-disulfide reductase activity	0/22423	113/382486	0.00202	5	0	0.004709
anc_NODE_ACB+BRg_vs_gains_NODE_ACB+BR	GO:0003952	MF	p	NAD+ synthase (glutamine-hydrolyzing) activity	0/22423	113/382486	0.00202	5	0	0.004709
anc_NODE_ACB+BRg_vs_gains_NODE_ACB+BR	GO:0004144	MF	p	diacylglycerol O-acyltransferase activity	0/22423	114/382486	0.00205	7	0	0.004733
anc_NODE_ACB+BRg_vs_gains_NODE_ACB+BR	GO:0008495	MF	p	protoheme IX farnesyltransferase activity	0/22423	114/382486	0.00205	6	0	0.004733
anc_NODE_ACB+BRg_vs_gains_NODE_ACB+BR	GO:0004146	MF	p	dihydrofolate reductase activity	0/22423	114/382486	0.00205	5	0	0.004733
anc_NODE_ACB+BRg_vs_gains_NODE_ACB+BR	GO:0102264	MF	p	tRNA-dihydrouridine20 synthase activity	0/22423	114/382486	0.00205	5	0	0.004733
anc_NODE_ACB+BRg_vs_gains_NODE_ACB+BR	GO:0061710	MF	p	L-threonylcarbamoyladenylate synthase	0/22423	114/382486	0.00205	5	0	0.004733
anc_NODE_ACB+BRg_vs_gains_NODE_ACB+BR	GO:0051499	MF	p	D-aminoacyl-tRNA deacylase activity	0/22423	114/382486	0.00205	6	0	0.004733
anc_NODE_ACB+BRg_vs_gains_NODE_ACB+BR	GO:0050334	MF	p	thiaminase activity	0/22423	115/382486	0.002093	4	0	0.004748
anc_NODE_ACB+BRg_vs_gains_NODE_ACB+BR	GO:0004789	MF	p	thiamine-phosphate diphosphorylase activity	0/22423	115/382486	0.002093	4	0	0.004748
anc_NODE_ACB+BRg_vs_gains_NODE_ACB+BR	GO:0052381	MF	p	tRNA dimethylallyltransferase activity	0/22423	115/382486	0.002093	4	0	0.004748
anc_NODE_ACB+BRg_vs_gains_NODE_ACB+BR	GO:0008966	MF	p	phosphoglucosamine mutase activity	0/22423	115/382486	0.002093	5	0	0.004748
anc_NODE_ACB+BRg_vs_gains_NODE_ACB+BR	GO:0004165	MF	p	dodecenoyl-CoA delta-isomerase activity	0/22423	115/382486	0.002093	5	0	0.004748
anc_NODE_ACB+BRg_vs_gains_NODE_ACB+BR	GO:0008696	MF	p	4-amino-4-deoxychorismate lyase activity	0/22423	115/382486	0.002093	5	0	0.004748
anc_NODE_ACB+BRg_vs_gains_NODE_ACB+BR	GO:0003911	MF	p	DNA ligase (NAD+) activity	0/22423	115/382486	0.002093	5	0	0.004748
anc_NODE_ACB+BRg_vs_gains_NODE_ACB+BR	GO:0004648	MF	p	O-phospho-L-serine:2-oxoglutarate aminotransferase activity	0/22423	115/382486	0.002093	5	0	0.004748
anc_NODE_ACB+BRg_vs_gains_NODE_ACB+BR	GO:0004733	MF	p	pyridoxamine-phosphate oxidase activity	0/22423	115/382486	0.002093	5	0	0.004748
anc_NODE_ACB+BRg_vs_gains_NODE_ACB+BR	GO:0004640	MF	p	phosphoribosylanthranilate isomerase activity	0/22423	115/382486	0.002093	5	0	0.004748
anc_NODE_ACB+BRg_vs_gains_NODE_ACB+BR	GO:0004107	MF	p	chorismate synthase activity	0/22423	116/382486	0.002147	5	0	0.004801
anc_NODE_ACB+BRg_vs_gains_NODE_ACB+BR	GO:0016780	MF	p	phosphotransferase activity, for other substituted phosphate groups	0/22423	116/382486	0.002147	4	0	0.004801
anc_NODE_ACB+BRg_vs_gains_NODE_ACB+BR	GO:0004416	MF	p	hydroxyacylglutathione hydrolase activity	0/22423	116/382486	0.002147	5	0	0.004801
anc_NODE_ACB+BRg_vs_gains_NODE_ACB+BR	GO:0004112	MF	p	cyclic-nucleotide phosphodiesterase activity	0/22423	116/382486	0.002147	6	0	0.004801
anc_NODE_ACB+BRg_vs_gains_NODE_ACB+BR	GO:0016437	MF	p	tRNA cytidylyltransferase activity	0/22423	116/382486	0.002147	6	0	0.004801
anc_NODE_ACB+BRg_vs_gains_NODE_ACB+BR	GO:0008235	MF	p	metalloexopeptidase activity	0/22423	116/382486	0.002147	6	0	0.004801
anc_NODE_ACB+BRg_vs_gains_NODE_ACB+BR	GO:0004638	MF	p	phosphoribosylaminoimidazole carboxylase activity	0/22423	116/382486	0.002147	5	0	0.004801
anc_NODE_ACB+BRg_vs_gains_NODE_ACB+BR	GO:0052913	MF	p	16S rRNA (guanine(966)-N(2))-methyltransferase activity	0/22423	116/382486	0.002147	9	0	0.004801
anc_NODE_ACB+BRg_vs_gains_NODE_ACB+BR	GO:0034028	MF	p	5-(carboxyamino)imidazole ribonucleotide synthase activity	0/22423	116/382486	0.002147	4	0	0.004801
anc_NODE_ACB+BRg_vs_gains_NODE_ACB+BR	GO:0052906	MF	p	tRNA (guanine(37)-N(1))-methyltransferase activity	0/22423	116/382486	0.002147	9	0	0.004801
anc_NODE_ACB+BRg_vs_gains_NODE_ACB+BR	GO:0008716	MF	p	D-alanine-D-alanine ligase activity	0/22423	104/382486	0.002966	5	0	0.006383
anc_NODE_ACB+BRg_vs_gains_NODE_ACB+BR	GO:0015501	MF	p	glutamate:sodium symporter activity	0/22423	104/382486	0.002966	11	0	0.006383
anc_NODE_ACB+BRg_vs_gains_NODE_ACB+BR	GO:0004419	MF	p	hydroxymethylglutaryl-CoA lyase activity	0/22423	104/382486	0.002966	5	0	0.006383
anc_NODE_ACB+BRg_vs_gains_NODE_ACB+BR	GO:0004632	MF	p	phosphopantothenate--cysteine ligase activity	0/22423	104/382486	0.002966	5	0	0.006383
anc_NODE_ACB+BRg_vs_gains_NODE_ACB+BR	GO:0004828	MF	p	serine-tRNA ligase activity	0/22423	104/382486	0.002966	5	0	0.006383
anc_NODE_ACB+BRg_vs_gains_NODE_ACB+BR	GO:0008939	MF	p	nicotinate-nucleotide-dimethylbenzimidazole phosphoribosyltransferase activity	0/22423	104/382486	0.002966	5	0	0.006383
anc_NODE_ACB+BRg_vs_gains_NODE_ACB+BR	GO:0045301	MF	p	tRNA-(2-methylthio-N-6-(cis-hydroxy)isopentenyl adenosine)-hydroxylase activity	0/22423	104/382486	0.002966	4	0	0.006383
anc_NODE_ACB+BRg_vs_gains_NODE_ACB+BR	GO:0004633	MF	p	phosphopantothenoylcysteine decarboxylase activity	0/22423	104/382486	0.002966	5	0	0.006383
anc_NODE_ACB+BRg_vs_gains_NODE_ACB+BR	GO:0016793	MF	p	triphosphoric monoester hydrolase activity	0/22423	104/382486	0.002966	5	0	0.006383
anc_NODE_ACB+BRg_vs_gains_NODE_ACB+BR	GO:0015420	MF	p	cobalamin-transporting ATPase activity	0/22423	104/382486	0.002966	11	0	0.006383
anc_NODE_ACB+BRg_vs_gains_NODE_ACB+BR	GO:0047443	MF	p	4-hydroxy-4-methyl-2-oxoglutarate aldolase activity	0/22423	105/382486	0.002971	5	0	0.006383
anc_NODE_ACB+BRg_vs_gains_NODE_ACB+BR	GO:0050515	MF	p	4-(cytidine 5'-diphospho)-2-C-methyl-D-erythritol kinase activity	0/22423	105/382486	0.002971	5	0	0.006383
anc_NODE_ACB+BRg_vs_gains_NODE_ACB+BR	GO:0004399	MF	p	histidinol dehydrogenase activity	0/22423	105/382486	0.002971	5	0	0.006383
anc_NODE_ACB+BRg_vs_gains_NODE_ACB+BR	GO:0008521	MF	p	acetyl-CoA transmembrane transporter activity	0/22423	105/382486	0.002971	8	0	0.006383
anc_NODE_ACB+BRg_vs_gains_NODE_ACB+BR	GO:0004605	MF	p	phosphatidate cytidylyltransferase activity	0/22423	105/382486	0.002971	6	0	0.006383
anc_NODE_ACB+BRg_vs_gains_NODE_ACB+BR	GO:0004818	MF	p	glutamate-tRNA ligase activity	0/22423	105/382486	0.002971	5	0	0.006383
anc_NODE_ACB+BRg_vs_gains_NODE_ACB+BR	GO:0008428	MF	p	ribonuclease inhibitor activity	0/22423	105/382486	0.002971	4	0	0.006383
anc_NODE_ACB+BRg_vs_gains_NODE_ACB+BR	GO:0016840	MF	p	carbon-nitrogen lyase activity	0/22423	105/382486	0.002971	3	0	0.006383
anc_NODE_ACB+BRg_vs_gains_NODE_ACB+BR	GO:0003942	MF	p	N-acetyl-gamma-glutamyl-phosphate reductase activity	0/22423	106/382486	0.002993	5	0	0.006383
anc_NODE_ACB+BRg_vs_gains_NODE_ACB+BR	GO:0015098	MF	p	molybdate ion transmembrane transporter activity	0/22423	106/382486	0.002993	6	0	0.006383
anc_NODE_ACB+BRg_vs_gains_NODE_ACB+BR	GO:0051745	MF	p	4-hydroxy-3-methylbut-2-en-1-yl diphosphate reductase activity	0/22423	106/382486	0.002993	5	0	0.006383
anc_NODE_ACB+BRg_vs_gains_NODE_ACB+BR	GO:0004350	MF	p	glutamate-5-semialdehyde dehydrogenase activity	0/22423	106/382486	0.002993	5	0	0.006383
anc_NODE_ACB+BRg_vs_gains_NODE_ACB+BR	GO:0008915	MF	p	lipid-A-disaccharide synthase activity	0/22423	106/382486	0.002993	5	0	0.006383
anc_NODE_ACB+BRg_vs_gains_NODE_ACB+BR	GO:0016849	MF	p	phosphorus-oxygen lyase activity	0/22423	106/382486	0.002993	3	0	0.006383
anc_NODE_ACB+BRg_vs_gains_NODE_ACB+BR	GO:0008972	MF	p	phosphomethylpyrimidine kinase activity	0/22423	106/382486	0.002993	5	0	0.006383
anc_NODE_ACB+BRg_vs_gains_NODE_ACB+BR	GO:0003866	MF	p	3-phosphoshikimate 1-carboxyvinyltransferase activity	0/22423	107/382486	0.003031	4	0	0.006383
anc_NODE_ACB+BRg_vs_gains_NODE_ACB+BR	GO:0003871	MF	p	5-methyltetrahydropteroyltriglutamate-homocysteine S-methyltransferase activity	0/22423	107/382486	0.003031	6	0	0.006383
anc_NODE_ACB+BRg_vs_gains_NODE_ACB+BR	GO:0008750	MF	p	NAD(P)+ transhydrogenase (AB-specific) activity	0/22423	107/382486	0.003031	6	0	0.006383
anc_NODE_ACB+BRg_vs_gains_NODE_ACB+BR	GO:0008276	MF	p	protein methyltransferase activity	0/22423	107/382486	0.003031	5	0	0.006383
anc_NODE_ACB+BRg_vs_gains_NODE_ACB+BR	GO:0004156	MF	p	dihydropteroate synthase activity	0/22423	107/382486	0.003031	4	0	0.006383
anc_NODE_ACB+BRg_vs_gains_NODE_ACB+BR	GO:0005344	MF	p	oxygen carrier activity	0/22423	107/382486	0.003031	2	0	0.006383
anc_NODE_ACB+BRg_vs_gains_NODE_ACB+BR	GO:0004665	MF	p	prephenate dehydrogenase (NADP+) activity	0/22423	107/382486	0.003031	5	0	0.006383
anc_NODE_ACB+BRg_vs_gains_NODE_ACB+BR	GO:0008977	MF	p	prephenate dehydrogenase (NAD+) activity	0/22423	107/382486	0.003031	5	0	0.006383
anc_NODE_ACB+BRg_vs_gains_NODE_ACB+BR	GO:0070626	MF	p	(S)-2-(5-amino-1-(5-phospho-D-ribosyl)imidazole-4-carboxamido)succinate AMP-lyase (fumarate-forming) activity	0/22423	108/382486	0.003086	5	0	0.006448
anc_NODE_ACB+BRg_vs_gains_NODE_ACB+BR	GO:0004018	MF	p	N6-(1,2-dicarboxyethyl)AMP AMP-lyase (fumarate-forming) activity	0/22423	108/382486	0.003086	5	0	0.006448
anc_NODE_ACB+BRg_vs_gains_NODE_ACB+BR	GO:0004739	MF	p	pyruvate dehydrogenase (acetyl-transferring) activity	0/22423	108/382486	0.003086	5	0	0.006448
anc_NODE_ACB+BRg_vs_gains_NODE_ACB+BR	GO:0016726	MF	p	oxidoreductase activity, acting on CH or CH2 groups, NAD or NADP as acceptor	0/22423	108/382486	0.003086	4	0	0.006448
anc_NODE_ACB+BRg_vs_gains_NODE_ACB+BR	GO:0004609	MF	p	phosphatidylserine decarboxylase activity	0/22423	108/382486	0.003086	5	0	0.006448
anc_NODE_ACB+BRg_vs_gains_NODE_ACB+BR	GO:0003852	MF	p	2-isopropylmalate synthase activity	0/22423	109/382486	0.003159	5	0	0.006547
anc_NODE_ACB+BRg_vs_gains_NODE_ACB+BR	GO:0004316	MF	p	3-oxoacyl-[acyl-carrier-protein] reductase (NADPH) activity	0/22423	109/382486	0.003159	6	0	0.006547
anc_NODE_ACB+BRg_vs_gains_NODE_ACB+BR	GO:0004127	MF	p	cytidylate kinase activity	0/22423	109/382486	0.003159	7	0	0.006547
anc_NODE_ACB+BRg_vs_gains_NODE_ACB+BR	GO:0008859	MF	p	exoribonuclease II activity	0/22423	109/382486	0.003159	8	0	0.006547
anc_NODE_ACB+BRg_vs_gains_NODE_ACB+BR	GO:0008839	MF	p	4-hydroxy-tetrahydrodipicolinate reductase	0/22423	109/382486	0.003159	5	0	0.006547
anc_NODE_ACB+BRg_vs_gains_NODE_ACB+BR	GO:0004013	MF	p	adenosylhomocysteinase activity	0/22423	110/382486	0.003249	5	0	0.006652
anc_NODE_ACB+BRg_vs_gains_NODE_ACB+BR	GO:0004540	MF	p	ribonuclease activity	0/22423	110/382486	0.003249	5	0	0.006652
anc_NODE_ACB+BRg_vs_gains_NODE_ACB+BR	GO:0000036	MF	p	acyl carrier activity	0/22423	110/382486	0.003249	5	0	0.006652
anc_NODE_ACB+BRg_vs_gains_NODE_ACB+BR	GO:0061711	MF	p	N(6)-L-threonylcarbamoyladenine synthase activity	0/22423	110/382486	0.003249	5	0	0.006652
anc_NODE_ACB+BRg_vs_gains_NODE_ACB+BR	GO:0008881	MF	p	glutamate racemase activity	0/22423	110/382486	0.003249	7	0	0.006652
anc_NODE_ACB+BRg_vs_gains_NODE_ACB+BR	GO:0061603	MF	p	molybdenum cofactor guanylyltransferase activity	0/22423	110/382486	0.003249	6	0	0.006652
anc_NODE_ACB+BRg_vs_gains_NODE_ACB+BR	GO:0004799	MF	p	thymidylate synthase activity	0/22423	110/382486	0.003249	6	0	0.006652
anc_NODE_ACB+BRg_vs_gains_NODE_ACB+BR	GO:0004370	MF	p	glycerol kinase activity	0/22423	110/382486	0.003249	5	0	0.006652
anc_NODE_ACB+BRg_vs_gains_NODE_ACB+BR	GO:0016763	MF	p	transferase activity, transferring pentosyl groups	0/22423	98/382486	0.004422	4	0	0.008784
anc_NODE_ACB+BRg_vs_gains_NODE_ACB+BR	GO:0004590	MF	p	orotidine-5'-phosphate decarboxylase activity	0/22423	98/382486	0.004422	5	0	0.008784
anc_NODE_ACB+BRg_vs_gains_NODE_ACB+BR	GO:0004641	MF	p	phosphoribosylformylglycinamidine cyclo-ligase activity	0/22423	98/382486	0.004422	5	0	0.008784
anc_NODE_ACB+BRg_vs_gains_NODE_ACB+BR	GO:0003988	MF	p	acetyl-CoA C-acyltransferase activity	0/22423	98/382486	0.004422	6	0	0.008784
anc_NODE_ACB+BRg_vs_gains_NODE_ACB+BR	GO:0000104	MF	p	succinate dehydrogenase activity	0/22423	98/382486	0.004422	4	0	0.008784
anc_NODE_ACB+BRg_vs_gains_NODE_ACB+BR	GO:0004309	MF	p	exopolyphosphatase activity	0/22423	98/382486	0.004422	6	0	0.008784
anc_NODE_ACB+BRg_vs_gains_NODE_ACB+BR	GO:0004115	MF	p	3',5'-cyclic-AMP phosphodiesterase activity	0/22423	98/382486	0.004422	8	0	0.008784
anc_NODE_ACB+BRg_vs_gains_NODE_ACB+BR	GO:0004829	MF	p	threonine-tRNA ligase activity	0/22423	98/382486	0.004422	5	0	0.008784
anc_NODE_ACB+BRg_vs_gains_NODE_ACB+BR	GO:0004750	MF	p	ribulose-phosphate 3-epimerase activity	0/22423	98/382486	0.004422	5	0	0.008784
anc_NODE_ACB+BRg_vs_gains_NODE_ACB+BR	GO:0052717	MF	p	tRNA-specific adenosine-34 deaminase activity	0/22423	98/382486	0.004422	7	0	0.008784
anc_NODE_ACB+BRg_vs_gains_NODE_ACB+BR	GO:0004488	MF	p	methylenetetrahydrofolate dehydrogenase (NADP+) activity	0/22423	99/382486	0.004443	5	0	0.008784
anc_NODE_ACB+BRg_vs_gains_NODE_ACB+BR	GO:0008962	MF	p	phosphatidylglycerophosphatase activity	0/22423	99/382486	0.004443	6	0	0.008784
anc_NODE_ACB+BRg_vs_gains_NODE_ACB+BR	GO:0051903	MF	p	S-(hydroxymethyl)glutathione dehydrogenase activity	0/22423	99/382486	0.004443	5	0	0.008784
anc_NODE_ACB+BRg_vs_gains_NODE_ACB+BR	GO:0003955	MF	p	NAD(P)H dehydrogenase (quinone) activity	0/22423	99/382486	0.004443	5	0	0.008784
anc_NODE_ACB+BRg_vs_gains_NODE_ACB+BR	GO:0004037	MF	p	allantoicase activity	0/22423	99/382486	0.004443	5	0	0.008784
anc_NODE_ACB+BRg_vs_gains_NODE_ACB+BR	GO:0030272	MF	p	5-formyltetrahydrofolate cyclo-ligase activity	0/22423	99/382486	0.004443	5	0	0.008784
anc_NODE_ACB+BRg_vs_gains_NODE_ACB+BR	GO:0004477	MF	p	methenyltetrahydrofolate cyclohydrolase activity	0/22423	99/382486	0.004443	6	0	0.008784
anc_NODE_ACB+BRg_vs_gains_NODE_ACB+BR	GO:0003993	MF	p	acid phosphatase activity	0/22423	99/382486	0.004443	6	0	0.008784
anc_NODE_ACB+BRg_vs_gains_NODE_ACB+BR	GO:0003935	MF	p	GTP cyclohydrolase II activity	0/22423	99/382486	0.004443	7	0	0.008784
anc_NODE_ACB+BRg_vs_gains_NODE_ACB+BR	GO:0016830	MF	p	carbon-carbon lyase activity	0/22423	99/382486	0.004443	3	0	0.008784
anc_NODE_ACB+BRg_vs_gains_NODE_ACB+BR	GO:0016628	MF	p	oxidoreductase activity, acting on the CH-CH group of donors, NAD or NADP as acceptor	0/22423	99/382486	0.004443	4	0	0.008784
anc_NODE_ACB+BRg_vs_gains_NODE_ACB+BR	GO:0003862	MF	p	3-isopropylmalate dehydrogenase activity	0/22423	99/382486	0.004443	5	0	0.008784
anc_NODE_ACB+BRg_vs_gains_NODE_ACB+BR	GO:0008818	MF	p	cobalamin 5'-phosphate synthase activity	0/22423	100/382486	0.004489	5	0	0.008784
anc_NODE_ACB+BRg_vs_gains_NODE_ACB+BR	GO:0008999	MF	p	ribosomal-protein-alanine N-acetyltransferase activity	0/22423	100/382486	0.004489	9	0	0.008784
anc_NODE_ACB+BRg_vs_gains_NODE_ACB+BR	GO:0052915	MF	p	23S rRNA (guanine(2445)-N(2))-methyltransferase activity	0/22423	100/382486	0.004489	9	0	0.008784
anc_NODE_ACB+BRg_vs_gains_NODE_ACB+BR	GO:0051073	MF	p	adenosylcobinamide-GDP ribazoletransferase activity	0/22423	100/382486	0.004489	5	0	0.008784
anc_NODE_ACB+BRg_vs_gains_NODE_ACB+BR	GO:0004613	MF	p	phosphoenolpyruvate carboxykinase (GTP) activity	0/22423	100/382486	0.004489	6	0	0.008784
anc_NODE_ACB+BRg_vs_gains_NODE_ACB+BR	GO:0008899	MF	p	homoserine O-succinyltransferase activity	0/22423	100/382486	0.004489	7	0	0.008784
anc_NODE_ACB+BRg_vs_gains_NODE_ACB+BR	GO:0008780	MF	p	acyl-[acyl-carrier-protein]-UDP-N-acetylglucosamine O-acyltransferase activity	0/22423	100/382486	0.004489	6	0	0.008784
anc_NODE_ACB+BRg_vs_gains_NODE_ACB+BR	GO:0050136	MF	p	NADH dehydrogenase (quinone) activity	0/22423	101/382486	0.00456	5	0	0.008819
anc_NODE_ACB+BRg_vs_gains_NODE_ACB+BR	GO:0008113	MF	p	peptide-methionine (S)-S-oxide reductase activity	0/22423	101/382486	0.00456	5	0	0.008819
anc_NODE_ACB+BRg_vs_gains_NODE_ACB+BR	GO:0046912	MF	p	transferase activity, transferring acyl groups, acyl groups converted into alkyl on transfer	0/22423	101/382486	0.00456	4	0	0.008819
anc_NODE_ACB+BRg_vs_gains_NODE_ACB+BR	GO:0008776	MF	p	acetate kinase activity	0/22423	101/382486	0.00456	5	0	0.008819
anc_NODE_ACB+BRg_vs_gains_NODE_ACB+BR	GO:0019146	MF	p	arabinose-5-phosphate isomerase activity	0/22423	101/382486	0.00456	5	0	0.008819
anc_NODE_ACB+BRg_vs_gains_NODE_ACB+BR	GO:0008840	MF	p	4-hydroxy-tetrahydrodipicolinate synthase	0/22423	101/382486	0.00456	5	0	0.008819
anc_NODE_ACB+BRg_vs_gains_NODE_ACB+BR	GO:0033856	MF	p	pyridoxine 5'-phosphate synthase activity	0/22423	102/382486	0.004655	4	0	0.008929
anc_NODE_ACB+BRg_vs_gains_NODE_ACB+BR	GO:0004516	MF	p	nicotinate phosphoribosyltransferase activity	0/22423	102/382486	0.004655	4	0	0.008929
anc_NODE_ACB+BRg_vs_gains_NODE_ACB+BR	GO:0008689	MF	p	3-demethylubiquinone-9 3-O-methyltransferase activity	0/22423	102/382486	0.004655	7	0	0.008929
anc_NODE_ACB+BRg_vs_gains_NODE_ACB+BR	GO:0004150	MF	p	dihydroneopterin aldolase activity	0/22423	103/382486	0.004776	5	0	0.009067
anc_NODE_ACB+BRg_vs_gains_NODE_ACB+BR	GO:0004844	MF	p	uracil DNA N-glycosylase activity	0/22423	103/382486	0.004776	7	0	0.009067
anc_NODE_ACB+BRg_vs_gains_NODE_ACB+BR	GO:0004674	MF	p	protein serine/threonine kinase activity	0/22423	103/382486	0.004776	6	0	0.009067
anc_NODE_ACB+BRg_vs_gains_NODE_ACB+BR	GO:0004643	MF	p	phosphoribosylaminoimidazolecarboxamide formyltransferase activity	0/22423	103/382486	0.004776	5	0	0.009067
anc_NODE_ACB+BRg_vs_gains_NODE_ACB+BR	GO:0008685	MF	p	2-C-methyl-D-erythritol 2,4-cyclodiphosphate synthase activity	0/22423	103/382486	0.004776	4	0	0.009067
anc_NODE_ACB+BRg_vs_gains_NODE_ACB+BR	GO:0034257	MF	p	nicotinamide riboside transmembrane transporter activity	0/22423	103/382486	0.004776	5	0	0.009067
anc_NODE_ACB+BRg_vs_gains_NODE_ACB+BR	GO:0003937	MF	p	IMP cyclohydrolase activity	0/22423	103/382486	0.004776	6	0	0.009067
anc_NODE_ACB+BRg_vs_gains_NODE_ACB+BR	GO:0004815	MF	p	aspartate-tRNA ligase activity	0/22423	91/382486	0.006592	5	0	0.012201
anc_NODE_ACB+BRg_vs_gains_NODE_ACB+BR	GO:0005249	MF	p	voltage-gated potassium channel activity	0/22423	91/382486	0.006592	9	0	0.012201
anc_NODE_ACB+BRg_vs_gains_NODE_ACB+BR	GO:0004057	MF	p	arginyltransferase activity	0/22423	91/382486	0.006592	5	0	0.012201
anc_NODE_ACB+BRg_vs_gains_NODE_ACB+BR	GO:0008987	MF	p	quinolinate synthetase A activity	0/22423	91/382486	0.006592	2	0	0.012201
anc_NODE_ACB+BRg_vs_gains_NODE_ACB+BR	GO:0004585	MF	p	ornithine carbamoyltransferase activity	0/22423	91/382486	0.006592	5	0	0.012201
anc_NODE_ACB+BRg_vs_gains_NODE_ACB+BR	GO:0004830	MF	p	tryptophan-tRNA ligase activity	0/22423	91/382486	0.006592	5	0	0.012201
anc_NODE_ACB+BRg_vs_gains_NODE_ACB+BR	GO:0004721	MF	p	phosphoprotein phosphatase activity	0/22423	91/382486	0.006592	6	0	0.012201
anc_NODE_ACB+BRg_vs_gains_NODE_ACB+BR	GO:0003842	MF	p	1-pyrroline-5-carboxylate dehydrogenase activity	0/22423	92/382486	0.006609	5	0	0.012201
anc_NODE_ACB+BRg_vs_gains_NODE_ACB+BR	GO:0008812	MF	p	choline dehydrogenase activity	0/22423	92/382486	0.006609	4	0	0.012201
anc_NODE_ACB+BRg_vs_gains_NODE_ACB+BR	GO:0050560	MF	p	aspartate-tRNA(Asn) ligase activity	0/22423	92/382486	0.006609	5	0	0.012201
anc_NODE_ACB+BRg_vs_gains_NODE_ACB+BR	GO:0004657	MF	p	proline dehydrogenase activity	0/22423	92/382486	0.006609	4	0	0.012201
anc_NODE_ACB+BRg_vs_gains_NODE_ACB+BR	GO:0103039	MF	p	protein methylthiotransferase activity	0/22423	92/382486	0.006609	6	0	0.012201
anc_NODE_ACB+BRg_vs_gains_NODE_ACB+BR	GO:0102955	MF	p	S-adenosylmethionine:2-demethylmenaquinol-7 methyltransferase activity	0/22423	92/382486	0.006609	5	0	0.012201
anc_NODE_ACB+BRg_vs_gains_NODE_ACB+BR	GO:0004073	MF	p	aspartate-semialdehyde dehydrogenase activity	0/22423	92/382486	0.006609	5	0	0.012201
anc_NODE_ACB+BRg_vs_gains_NODE_ACB+BR	GO:0004044	MF	p	amidophosphoribosyltransferase activity	0/22423	93/382486	0.006662	5	0	0.012201
anc_NODE_ACB+BRg_vs_gains_NODE_ACB+BR	GO:0004588	MF	p	orotate phosphoribosyltransferase activity	0/22423	93/382486	0.006662	5	0	0.012201
anc_NODE_ACB+BRg_vs_gains_NODE_ACB+BR	GO:0008175	MF	p	tRNA methyltransferase activity	0/22423	93/382486	0.006662	6	0	0.012201
anc_NODE_ACB+BRg_vs_gains_NODE_ACB+BR	GO:0002935	MF	p	tRNA (adenine-C2-)-methyltransferase activity	0/22423	93/382486	0.006662	8	0	0.012201
anc_NODE_ACB+BRg_vs_gains_NODE_ACB+BR	GO:0008763	MF	p	UDP-N-acetylmuramate-L-alanine ligase activity	0/22423	93/382486	0.006662	5	0	0.012201
anc_NODE_ACB+BRg_vs_gains_NODE_ACB+BR	GO:0047472	MF	p	3-carboxy-cis,cis-muconate cycloisomerase activity	0/22423	93/382486	0.006662	4	0	0.012201
anc_NODE_ACB+BRg_vs_gains_NODE_ACB+BR	GO:0001530	MF	p	lipopolysaccharide binding	0/22423	93/382486	0.006662	3	0	0.012201
anc_NODE_ACB+BRg_vs_gains_NODE_ACB+BR	GO:0004160	MF	p	dihydroxy-acid dehydratase activity	0/22423	93/382486	0.006662	5	0	0.012201
anc_NODE_ACB+BRg_vs_gains_NODE_ACB+BR	GO:0015221	MF	p	lipopolysaccharide transmembrane transporter activity	0/22423	94/382486	0.00675	4	0	0.012201
anc_NODE_ACB+BRg_vs_gains_NODE_ACB+BR	GO:0070040	MF	p	rRNA (adenine-C2-)-methyltransferase activity	0/22423	94/382486	0.00675	8	0	0.012201
anc_NODE_ACB+BRg_vs_gains_NODE_ACB+BR	GO:0003883	MF	p	CTP synthase activity	0/22423	94/382486	0.00675	4	0	0.012201
anc_NODE_ACB+BRg_vs_gains_NODE_ACB+BR	GO:0015633	MF	p	zinc-transporting ATPase activity	0/22423	94/382486	0.00675	9	0	0.012201
anc_NODE_ACB+BRg_vs_gains_NODE_ACB+BR	GO:0004385	MF	p	guanylate kinase activity	0/22423	94/382486	0.00675	7	0	0.012201
anc_NODE_ACB+BRg_vs_gains_NODE_ACB+BR	GO:0043815	MF	p	phosphoribosylglycinamide formyltransferase 2 activity	0/22423	94/382486	0.00675	5	0	0.012201
anc_NODE_ACB+BRg_vs_gains_NODE_ACB+BR	GO:0004349	MF	p	glutamate 5-kinase activity	0/22423	94/382486	0.00675	6	0	0.012201
anc_NODE_ACB+BRg_vs_gains_NODE_ACB+BR	GO:0003727	MF	p	single-stranded RNA binding	0/22423	94/382486	0.00675	5	0	0.012201
anc_NODE_ACB+BRg_vs_gains_NODE_ACB+BR	GO:0043752	MF	p	adenosylcobinamide kinase activity	0/22423	94/382486	0.00675	5	0	0.012201
anc_NODE_ACB+BRg_vs_gains_NODE_ACB+BR	GO:0032549	MF	p	ribonucleoside binding	0/22423	94/382486	0.00675	4	0	0.012201
anc_NODE_ACB+BRg_vs_gains_NODE_ACB+BR	GO:0008820	MF	p	cobinamide phosphate guanylyltransferase activity	0/22423	94/382486	0.00675	6	0	0.012201
anc_NODE_ACB+BRg_vs_gains_NODE_ACB+BR	GO:0009035	MF	p	type I site-specific deoxyribonuclease activity	0/22423	94/382486	0.00675	8	0	0.012201
anc_NODE_ACB+BRg_vs_gains_NODE_ACB+BR	GO:0044318	MF	p	L-aspartate:fumarate oxidoreductase activity	0/22423	95/382486	0.006875	4	0	0.01233
anc_NODE_ACB+BRg_vs_gains_NODE_ACB+BR	GO:0008734	MF	p	L-aspartate oxidase activity	0/22423	95/382486	0.006875	6	0	0.01233
anc_NODE_ACB+BRg_vs_gains_NODE_ACB+BR	GO:0004149	MF	p	dihydrolipoyllysine-residue succinyltransferase activity	0/22423	95/382486	0.006875	7	0	0.01233
anc_NODE_ACB+BRg_vs_gains_NODE_ACB+BR	GO:0008704	MF	p	5-carboxymethyl-2-hydroxymuconate delta-isomerase activity	0/22423	96/382486	0.007037	5	0	0.012511
anc_NODE_ACB+BRg_vs_gains_NODE_ACB+BR	GO:0004655	MF	p	porphobilinogen synthase activity	0/22423	96/382486	0.007037	5	0	0.012511
anc_NODE_ACB+BRg_vs_gains_NODE_ACB+BR	GO:0008813	MF	p	chorismate lyase activity	0/22423	96/382486	0.007037	5	0	0.012511
anc_NODE_ACB+BRg_vs_gains_NODE_ACB+BR	GO:0032977	MF	p	membrane insertase activity	0/22423	96/382486	0.007037	3	0	0.012511
anc_NODE_ACB+BRg_vs_gains_NODE_ACB+BR	GO:0050570	MF	p	4-hydroxythreonine-4-phosphate dehydrogenase activity	0/22423	96/382486	0.007037	5	0	0.012511
anc_NODE_ACB+BRg_vs_gains_NODE_ACB+BR	GO:0000179	MF	p	rRNA (adenine-N6,N6-)-dimethyltransferase activity	0/22423	97/382486	0.007237	8	0	0.012719
anc_NODE_ACB+BRg_vs_gains_NODE_ACB+BR	GO:0003922	MF	p	GMP synthase (glutamine-hydrolyzing) activity	0/22423	97/382486	0.007237	5	0	0.012719
anc_NODE_ACB+BRg_vs_gains_NODE_ACB+BR	GO:0008961	MF	p	phosphatidylglycerol-prolipoprotein diacylglyceryl transferase activity	0/22423	97/382486	0.007237	4	0	0.012719
anc_NODE_ACB+BRg_vs_gains_NODE_ACB+BR	GO:0004591	MF	p	oxoglutarate dehydrogenase (succinyl-transferring) activity	0/22423	97/382486	0.007237	5	0	0.012719
anc_NODE_ACB+BRg_vs_gains_NODE_ACB+BR	GO:0008834	MF	p	di-trans,poly-cis-decaprenylcistransferase activity	0/22423	97/382486	0.007237	5	0	0.012719
anc_NODE_ACB+BRg_vs_gains_NODE_ACB+BR	GO:0008760	MF	p	UDP-N-acetylglucosamine 1-carboxyvinyltransferase activity	0/22423	97/382486	0.007237	4	0	0.012719
anc_NODE_ACB+BRg_vs_gains_NODE_ACB+BR	GO:0052908	MF	p	16S rRNA (adenine(1518)-N(6)/adenine(1519)-N(6))-dimethyltransferase activity	0/22423	97/382486	0.007237	9	0	0.012719
anc_NODE_ACB+BRg_vs_gains_NODE_ACB+BR	GO:0016682	MF	p	oxidoreductase activity, acting on diphenols and related substances as donors, oxygen as acceptor	0/22423	84/382486	0.009844	4	0	0.017054
anc_NODE_ACB+BRg_vs_gains_NODE_ACB+BR	GO:0004654	MF	p	polyribonucleotide nucleotidyltransferase activity	0/22423	84/382486	0.009844	5	0	0.017054
anc_NODE_ACB+BRg_vs_gains_NODE_ACB+BR	GO:0004019	MF	p	adenylosuccinate synthase activity	0/22423	85/382486	0.009849	4	0	0.017054
anc_NODE_ACB+BRg_vs_gains_NODE_ACB+BR	GO:0015129	MF	p	lactate transmembrane transporter activity	0/22423	85/382486	0.009849	8	0	0.017054
anc_NODE_ACB+BRg_vs_gains_NODE_ACB+BR	GO:0004795	MF	p	threonine synthase activity	0/22423	85/382486	0.009849	5	0	0.017054
anc_NODE_ACB+BRg_vs_gains_NODE_ACB+BR	GO:0008759	MF	p	UDP-3-O-[3-hydroxymyristoyl] N-acetylglucosamine deacetylase activity	0/22423	85/382486	0.009849	5	0	0.017054
anc_NODE_ACB+BRg_vs_gains_NODE_ACB+BR	GO:0103117	MF	p	UDP-3-O-acyl-N-acetylglucosamine deacetylase activity	0/22423	85/382486	0.009849	5	0	0.017054
anc_NODE_ACB+BRg_vs_gains_NODE_ACB+BR	GO:0004418	MF	p	hydroxymethylbilane synthase activity	0/22423	85/382486	0.009849	4	0	0.017054
anc_NODE_ACB+BRg_vs_gains_NODE_ACB+BR	GO:0004143	MF	p	diacylglycerol kinase activity	0/22423	86/382486	0.009906	5	0	0.017054
anc_NODE_ACB+BRg_vs_gains_NODE_ACB+BR	GO:0004735	MF	p	pyrroline-5-carboxylate reductase activity	0/22423	86/382486	0.009906	5	0	0.017054
anc_NODE_ACB+BRg_vs_gains_NODE_ACB+BR	GO:0008676	MF	p	3-deoxy-8-phosphooctulonate synthase activity	0/22423	86/382486	0.009906	4	0	0.017054
anc_NODE_ACB+BRg_vs_gains_NODE_ACB+BR	GO:0046914	MF	p	transition metal ion binding	0/22423	86/382486	0.009906	5	0	0.017054
anc_NODE_ACB+BRg_vs_gains_NODE_ACB+BR	GO:0009017	MF	p	succinylglutamate desuccinylase activity	0/22423	86/382486	0.009906	5	0	0.017054
anc_NODE_ACB+BRg_vs_gains_NODE_ACB+BR	GO:0008666	MF	p	2,3,4,5-tetrahydropyridine-2,6-dicarboxylate N-succinyltransferase activity	0/22423	86/382486	0.009906	7	0	0.017054
anc_NODE_ACB+BRg_vs_gains_NODE_ACB+BR	GO:0003860	MF	p	3-hydroxyisobutyryl-CoA hydrolase activity	0/22423	86/382486	0.009906	6	0	0.017054
anc_NODE_ACB+BRg_vs_gains_NODE_ACB+BR	GO:0015379	MF	p	potassium:chloride symporter activity	0/22423	88/382486	0.010177	9	0	0.017326
anc_NODE_ACB+BRg_vs_gains_NODE_ACB+BR	GO:0015137	MF	p	citrate transmembrane transporter activity	0/22423	88/382486	0.010177	8	0	0.017326
anc_NODE_ACB+BRg_vs_gains_NODE_ACB+BR	GO:0003985	MF	p	acetyl-CoA C-acetyltransferase activity	0/22423	88/382486	0.010177	7	0	0.017326
anc_NODE_ACB+BRg_vs_gains_NODE_ACB+BR	GO:0003688	MF	p	DNA replication origin binding	0/22423	88/382486	0.010177	7	0	0.017326
anc_NODE_ACB+BRg_vs_gains_NODE_ACB+BR	GO:0016462	MF	p	pyrophosphatase activity	0/22423	88/382486	0.010177	5	0	0.017326
anc_NODE_ACB+BRg_vs_gains_NODE_ACB+BR	GO:0052591	MF	p	sn-glycerol-3-phosphate:ubiquinone-8 oxidoreductase activity	0/22423	88/382486	0.010177	7	0	0.017326
anc_NODE_ACB+BRg_vs_gains_NODE_ACB+BR	GO:0004751	MF	p	ribose-5-phosphate isomerase activity	0/22423	88/382486	0.010177	5	0	0.017326
anc_NODE_ACB+BRg_vs_gains_NODE_ACB+BR	GO:0047952	MF	p	glycerol-3-phosphate dehydrogenase [NAD(P)+] activity	0/22423	89/382486	0.010392	5	0	0.01742
anc_NODE_ACB+BRg_vs_gains_NODE_ACB+BR	GO:0004367	MF	p	glycerol-3-phosphate dehydrogenase [NAD+] activity	0/22423	89/382486	0.010392	5	0	0.01742
anc_NODE_ACB+BRg_vs_gains_NODE_ACB+BR	GO:0004462	MF	p	lactoylglutathione lyase activity	0/22423	89/382486	0.010392	4	0	0.01742
anc_NODE_ACB+BRg_vs_gains_NODE_ACB+BR	GO:0036361	MF	p	racemase activity, acting on amino acids and derivatives	0/22423	89/382486	0.010392	5	0	0.01742
anc_NODE_ACB+BRg_vs_gains_NODE_ACB+BR	GO:0008479	MF	p	queuine tRNA-ribosyltransferase activity	0/22423	89/382486	0.010392	5	0	0.01742
anc_NODE_ACB+BRg_vs_gains_NODE_ACB+BR	GO:0008963	MF	p	phospho-N-acetylmuramoyl-pentapeptide-transferase activity	0/22423	89/382486	0.010392	5	0	0.01742
anc_NODE_ACB+BRg_vs_gains_NODE_ACB+BR	GO:0004070	MF	p	aspartate carbamoyltransferase activity	0/22423	89/382486	0.010392	5	0	0.01742
anc_NODE_ACB+BRg_vs_gains_NODE_ACB+BR	GO:0004372	MF	p	glycine hydroxymethyltransferase activity	0/22423	89/382486	0.010392	5	0	0.01742
anc_NODE_ACB+BRg_vs_gains_NODE_ACB+BR	GO:0051992	MF	p	UDP-N-acetylmuramoyl-L-alanyl-D-glutamyl-meso-2,6-diaminopimelyl-D-alanyl-D-alanine:undecaprenyl-phosphate transferase activity	0/22423	89/382486	0.010392	5	0	0.01742
anc_NODE_ACB+BRg_vs_gains_NODE_ACB+BR	GO:0008986	MF	p	pyruvate, water dikinase activity	0/22423	89/382486	0.010392	5	0	0.01742
anc_NODE_ACB+BRg_vs_gains_NODE_ACB+BR	GO:0004553	MF	p	hydrolase activity, hydrolyzing O-glycosyl compounds	0/22423	90/382486	0.010661	4	0	0.017711
anc_NODE_ACB+BRg_vs_gains_NODE_ACB+BR	GO:0008312	MF	p	7S RNA binding	0/22423	90/382486	0.010661	5	0	0.017711
anc_NODE_ACB+BRg_vs_gains_NODE_ACB+BR	GO:0008138	MF	p	protein tyrosine/serine/threonine phosphatase activity	0/22423	90/382486	0.010661	7	0	0.017711
anc_NODE_ACB+BRg_vs_gains_NODE_ACB+BR	GO:0043824	MF	p	succinylglutamate-semialdehyde dehydrogenase activity	0/22423	90/382486	0.010661	5	0	0.017711
anc_NODE_ACB+BRg_vs_gains_NODE_ACB+BR	GO:0061798	MF	p	GTP 3',8'-cyclase activity	0/22423	90/382486	0.010661	4	0	0.017711
anc_NODE_ACB+BRg_vs_gains_NODE_ACB+BR	GO:0001671	MF	p	ATPase activator activity	0/22423	90/382486	0.010661	5	0	0.017711
anc_NODE_ACB+BRg_vs_gains_NODE_ACB+BR	GO:0004045	MF	p	aminoacyl-tRNA hydrolase activity	0/22423	90/382486	0.010661	5	0	0.017711
anc_NODE_ACB+BRg_vs_gains_NODE_ACB+BR	GO:0043333	MF	p	2-octaprenyl-6-methoxy-1,4-benzoquinone methylase activity	0/22423	90/382486	0.010661	8	0	0.017711
anc_NODE_ACB+BRg_vs_gains_NODE_ACB+BR	GO:0016829	MF	p	lyase activity	46/22423	1122/382486	0.010737	2	46	0.017821	WP_000134724.1, WP_000276191.1, WP_000276192.1, WP_000276193.1, WP_000276195.1, WP_000276199.1, WP_000276200.1, WP_000276201.1, WP_000276202.1, WP_000276207.1, WP_000276209.1, WP_000276210.1, WP_004651140.1, WP_004694267.1, WP_004702520.1, WP_004718035.1, WP_004747707.1, WP_004818813.1, WP_004855186.1, WP_004887859.1, WP_004928559.1, WP_004948526.1, WP_004980874.1, WP_005035624.1, WP_005128974.1,…
anc_NODE_ACB+BRg_vs_gains_NODE_ACB+BR	GO:0004048	MF	p	anthranilate phosphoribosyltransferase activity	0/22423	78/382486	0.014705	5	0	0.024193
anc_NODE_ACB+BRg_vs_gains_NODE_ACB+BR	GO:0008721	MF	p	D-serine ammonia-lyase activity	0/22423	78/382486	0.014705	5	0	0.024193
anc_NODE_ACB+BRg_vs_gains_NODE_ACB+BR	GO:0003991	MF	p	acetylglutamate kinase activity	0/22423	78/382486	0.014705	5	0	0.024193
anc_NODE_ACB+BRg_vs_gains_NODE_ACB+BR	GO:0070181	MF	p	small ribosomal subunit rRNA binding	0/22423	78/382486	0.014705	6	0	0.024193
anc_NODE_ACB+BRg_vs_gains_NODE_ACB+BR	GO:0016879	MF	p	ligase activity, forming carbon-nitrogen bonds	0/22423	78/382486	0.014705	3	0	0.024193
anc_NODE_ACB+BRg_vs_gains_NODE_ACB+BR	GO:0004451	MF	p	isocitrate lyase activity	0/22423	79/382486	0.014759	5	0	0.024193
anc_NODE_ACB+BRg_vs_gains_NODE_ACB+BR	GO:0050385	MF	p	ureidoglycolate lyase activity	0/22423	79/382486	0.014759	5	0	0.024193
anc_NODE_ACB+BRg_vs_gains_NODE_ACB+BR	GO:0046421	MF	p	methylisocitrate lyase activity	0/22423	79/382486	0.014759	5	0	0.024193
anc_NODE_ACB+BRg_vs_gains_NODE_ACB+BR	GO:0004457	MF	p	lactate dehydrogenase activity	0/22423	79/382486	0.014759	4	0	0.024193
anc_NODE_ACB+BRg_vs_gains_NODE_ACB+BR	GO:0016901	MF	p	oxidoreductase activity, acting on the CH-OH group of donors, quinone or similar compound as acceptor	0/22423	79/382486	0.014759	4	0	0.024193
anc_NODE_ACB+BRg_vs_gains_NODE_ACB+BR	GO:0004170	MF	p	dUTP diphosphatase activity	0/22423	80/382486	0.01489	7	0	0.024193
anc_NODE_ACB+BRg_vs_gains_NODE_ACB+BR	GO:0019143	MF	p	3-deoxy-manno-octulosonate-8-phosphatase activity	0/22423	80/382486	0.01489	6	0	0.024193
anc_NODE_ACB+BRg_vs_gains_NODE_ACB+BR	GO:0004072	MF	p	aspartate kinase activity	0/22423	80/382486	0.01489	6	0	0.024193
anc_NODE_ACB+BRg_vs_gains_NODE_ACB+BR	GO:0016298	MF	p	lipase activity	0/22423	80/382486	0.01489	4	0	0.024193
anc_NODE_ACB+BRg_vs_gains_NODE_ACB+BR	GO:0004604	MF	p	phosphoadenylyl-sulfate reductase (thioredoxin) activity	0/22423	80/382486	0.01489	5	0	0.024193
anc_NODE_ACB+BRg_vs_gains_NODE_ACB+BR	GO:0000774	MF	p	adenyl-nucleotide exchange factor activity	0/22423	81/382486	0.015097	7	0	0.024337
anc_NODE_ACB+BRg_vs_gains_NODE_ACB+BR	GO:0003864	MF	p	3-methyl-2-oxobutanoate hydroxymethyltransferase activity	0/22423	81/382486	0.015097	5	0	0.024337
anc_NODE_ACB+BRg_vs_gains_NODE_ACB+BR	GO:0008864	MF	p	formyltetrahydrofolate deformylase activity	0/22423	81/382486	0.015097	5	0	0.024337
anc_NODE_ACB+BRg_vs_gains_NODE_ACB+BR	GO:0070039	MF	p	rRNA (guanosine-2'-O-)-methyltransferase activity	0/22423	81/382486	0.015097	8	0	0.024337
anc_NODE_ACB+BRg_vs_gains_NODE_ACB+BR	GO:0016742	MF	p	hydroxymethyl-, formyl- and related transferase activity	0/22423	81/382486	0.015097	4	0	0.024337
anc_NODE_ACB+BRg_vs_gains_NODE_ACB+BR	GO:0005451	MF	p	monovalent cation:proton antiporter activity	0/22423	81/382486	0.015097	9	0	0.024337
anc_NODE_ACB+BRg_vs_gains_NODE_ACB+BR	GO:0003949	MF	p	1-(5-phosphoribosyl)-5-[(5-phosphoribosylamino)methylideneamino]imidazole-4-carboxamide isomerase activity	0/22423	81/382486	0.015097	5	0	0.024337
anc_NODE_ACB+BRg_vs_gains_NODE_ACB+BR	GO:0016159	MF	p	muconolactone delta-isomerase activity	0/22423	82/382486	0.015382	5	0	0.024624
anc_NODE_ACB+BRg_vs_gains_NODE_ACB+BR	GO:0070180	MF	p	large ribosomal subunit rRNA binding	0/22423	82/382486	0.015382	6	0	0.024624
anc_NODE_ACB+BRg_vs_gains_NODE_ACB+BR	GO:0008924	MF	p	malate dehydrogenase (quinone) activity	0/22423	82/382486	0.015382	5	0	0.024624
anc_NODE_ACB+BRg_vs_gains_NODE_ACB+BR	GO:0031072	MF	p	heat shock protein binding	0/22423	82/382486	0.015382	3	0	0.024624
anc_NODE_ACB+BRg_vs_gains_NODE_ACB+BR	GO:0052589	MF	p	malate dehydrogenase (menaquinone) activity	0/22423	82/382486	0.015382	5	0	0.024624
anc_NODE_ACB+BRg_vs_gains_NODE_ACB+BR	GO:0004787	MF	p	thiamine-pyrophosphatase activity	0/22423	82/382486	0.015382	7	0	0.024624
anc_NODE_ACB+BRg_vs_gains_NODE_ACB+BR	GO:0004298	MF	p	threonine-type endopeptidase activity	0/22423	83/382486	0.015744	6	0	0.025052
anc_NODE_ACB+BRg_vs_gains_NODE_ACB+BR	GO:0036307	MF	p	23S rRNA (adenine(2030)-N(6))-methyltransferase activity	0/22423	83/382486	0.015744	9	0	0.025052
anc_NODE_ACB+BRg_vs_gains_NODE_ACB+BR	GO:0046429	MF	p	4-hydroxy-3-methylbut-2-en-1-yl diphosphate synthase activity	0/22423	83/382486	0.015744	5	0	0.025052
anc_NODE_ACB+BRg_vs_gains_NODE_ACB+BR	GO:0004634	MF	p	phosphopyruvate hydratase activity	0/22423	83/382486	0.015744	5	0	0.025052
anc_NODE_ACB+BRg_vs_gains_NODE_ACB+BR	GO:0004803	MF	p	transposase activity	3/22423	168/382486	0.019993	3	3	0.031732	WP_000597506.1, WP_004728912.1, WP_004731453.1
anc_NODE_ACB+BRg_vs_gains_NODE_ACB+BR	GO:0015075	MF	p	ion transmembrane transporter activity	0/22423	71/382486	0.021999	3	0	0.034564
anc_NODE_ACB+BRg_vs_gains_NODE_ACB+BR	GO:0034023	MF	p	5-(carboxyamino)imidazole ribonucleotide mutase activity	0/22423	71/382486	0.021999	4	0	0.034564
anc_NODE_ACB+BRg_vs_gains_NODE_ACB+BR	GO:0004332	MF	p	fructose-bisphosphate aldolase activity	0/22423	71/382486	0.021999	5	0	0.034564
anc_NODE_ACB+BRg_vs_gains_NODE_ACB+BR	GO:0000310	MF	p	xanthine phosphoribosyltransferase activity	0/22423	71/382486	0.021999	6	0	0.034564
anc_NODE_ACB+BRg_vs_gains_NODE_ACB+BR	GO:0004359	MF	p	glutaminase activity	0/22423	72/382486	0.022039	5	0	0.034564
anc_NODE_ACB+BRg_vs_gains_NODE_ACB+BR	GO:0008821	MF	p	crossover junction endodeoxyribonuclease activity	0/22423	72/382486	0.022039	8	0	0.034564
anc_NODE_ACB+BRg_vs_gains_NODE_ACB+BR	GO:0050511	MF	p	undecaprenyldiphospho-muramoylpentapeptide beta-N-acetylglucosaminyltransferase activity	0/22423	73/382486	0.022189	6	0	0.034564
anc_NODE_ACB+BRg_vs_gains_NODE_ACB+BR	GO:0004664	MF	p	prephenate dehydratase activity	0/22423	73/382486	0.022189	5	0	0.034564
anc_NODE_ACB+BRg_vs_gains_NODE_ACB+BR	GO:0050415	MF	p	formimidoylglutamase activity	0/22423	73/382486	0.022189	5	0	0.034564
anc_NODE_ACB+BRg_vs_gains_NODE_ACB+BR	GO:0004525	MF	p	ribonuclease III activity	0/22423	73/382486	0.022189	8	0	0.034564
anc_NODE_ACB+BRg_vs_gains_NODE_ACB+BR	GO:0009015	MF	p	N-succinylarginine dihydrolase activity	0/22423	73/382486	0.022189	5	0	0.034564
anc_NODE_ACB+BRg_vs_gains_NODE_ACB+BR	GO:0051991	MF	p	UDP-N-acetyl-D-glucosamine:N-acetylmuramoyl-L-alanyl-D-glutamyl-meso-2,6-diaminopimelyl-D-alanyl-D-alanine-diphosphoundecaprenol 4-beta-N-acetylglucosaminlytransferase activity	0/22423	73/382486	0.022189	6	0	0.034564
anc_NODE_ACB+BRg_vs_gains_NODE_ACB+BR	GO:0003879	MF	p	ATP phosphoribosyltransferase activity	0/22423	73/382486	0.022189	5	0	0.034564
anc_NODE_ACB+BRg_vs_gains_NODE_ACB+BR	GO:0003938	MF	p	IMP dehydrogenase activity	0/22423	73/382486	0.022189	5	0	0.034564
anc_NODE_ACB+BRg_vs_gains_NODE_ACB+BR	GO:0052833	MF	p	inositol monophosphate 4-phosphatase activity	0/22423	74/382486	0.022451	8	0	0.03465
anc_NODE_ACB+BRg_vs_gains_NODE_ACB+BR	GO:0052832	MF	p	inositol monophosphate 3-phosphatase activity	0/22423	74/382486	0.022451	8	0	0.03465
anc_NODE_ACB+BRg_vs_gains_NODE_ACB+BR	GO:0004765	MF	p	shikimate kinase activity	0/22423	74/382486	0.022451	5	0	0.03465
anc_NODE_ACB+BRg_vs_gains_NODE_ACB+BR	GO:0004478	MF	p	methionine adenosyltransferase activity	0/22423	74/382486	0.022451	4	0	0.03465
anc_NODE_ACB+BRg_vs_gains_NODE_ACB+BR	GO:0018659	MF	p	4-hydroxybenzoate 3-monooxygenase activity	0/22423	74/382486	0.022451	5	0	0.03465
anc_NODE_ACB+BRg_vs_gains_NODE_ACB+BR	GO:0004318	MF	p	enoyl-[acyl-carrier-protein] reductase (NADH) activity	0/22423	74/382486	0.022451	6	0	0.03465
anc_NODE_ACB+BRg_vs_gains_NODE_ACB+BR	GO:0008934	MF	p	inositol monophosphate 1-phosphatase activity	0/22423	74/382486	0.022451	8	0	0.03465
anc_NODE_ACB+BRg_vs_gains_NODE_ACB+BR	GO:0004106	MF	p	chorismate mutase activity	0/22423	74/382486	0.022451	4	0	0.03465
anc_NODE_ACB+BRg_vs_gains_NODE_ACB+BR	GO:0004792	MF	p	thiosulfate sulfurtransferase activity	0/22423	75/382486	0.022824	5	0	0.035138
anc_NODE_ACB+BRg_vs_gains_NODE_ACB+BR	GO:0052657	MF	p	guanine phosphoribosyltransferase activity	0/22423	76/382486	0.023309	6	0	0.035619
anc_NODE_ACB+BRg_vs_gains_NODE_ACB+BR	GO:0004422	MF	p	hypoxanthine phosphoribosyltransferase activity	0/22423	76/382486	0.023309	6	0	0.035619
anc_NODE_ACB+BRg_vs_gains_NODE_ACB+BR	GO:0004491	MF	p	methylmalonate-semialdehyde dehydrogenase (acylating) activity	0/22423	76/382486	0.023309	5	0	0.035619
anc_NODE_ACB+BRg_vs_gains_NODE_ACB+BR	GO:0015415	MF	p	ATPase-coupled phosphate ion transmembrane transporter activity	0/22423	76/382486	0.023309	12	0	0.035619
anc_NODE_ACB+BRg_vs_gains_NODE_ACB+BR	GO:0008483	MF	p	transaminase activity	32/22423	798/382486	0.023471	4	32	0.035836	WP_000460564.1, WP_000460568.1, WP_000460569.1, WP_000460570.1, WP_004652896.1, WP_004722231.1, WP_004754035.1, WP_004808099.1, WP_004819825.1, WP_004867904.1, WP_004903147.1, WP_005032552.1, WP_005109821.1, WP_005134986.1, WP_005150676.1, WP_005187234.1, WP_005202744.1, WP_005213161.1, WP_005231196.1, WP_005258270.1, WP_005287014.1, WP_005295350.1, WP_016138058.1, WP_016163264.1, WP_020753336.1,…
anc_NODE_ACB+BRg_vs_gains_NODE_ACB+BR	GO:0033897	MF	p	ribonuclease T2 activity	0/22423	77/382486	0.023907	8	0	0.036174
anc_NODE_ACB+BRg_vs_gains_NODE_ACB+BR	GO:0070038	MF	p	rRNA (pseudouridine-N3-)-methyltransferase activity	0/22423	77/382486	0.023907	8	0	0.036174
anc_NODE_ACB+BRg_vs_gains_NODE_ACB+BR	GO:0016836	MF	p	hydro-lyase activity	0/22423	77/382486	0.023907	4	0	0.036174
anc_NODE_ACB+BRg_vs_gains_NODE_ACB+BR	GO:0008657	MF	p	DNA topoisomerase (ATP-hydrolyzing) inhibitor activity	0/22423	77/382486	0.023907	6	0	0.036174
anc_NODE_ACB+BRg_vs_gains_NODE_ACB+BR	GO:0004617	MF	p	phosphoglycerate dehydrogenase activity	0/22423	77/382486	0.023907	5	0	0.036174
anc_NODE_ACB+BRg_vs_gains_NODE_ACB+BR	GO:0004831	MF	p	tyrosine-tRNA ligase activity	0/22423	77/382486	0.023907	5	0	0.036174
anc_NODE_ACB+BRg_vs_gains_NODE_ACB+BR	GO:0004848	MF	p	ureidoglycolate hydrolase activity	0/22423	77/382486	0.023907	5	0	0.036174
anc_NODE_ACB+BRg_vs_gains_NODE_ACB+BR	GO:0004055	MF	p	argininosuccinate synthase activity	0/22423	77/382486	0.023907	4	0	0.036174
anc_NODE_ACB+BRg_vs_gains_NODE_ACB+BR	GO:0000166	MF	p	nucleotide binding	57/22423	1296/382486	0.024192	4	57	0.036574	WP_000377855.1, WP_000377856.1, WP_000377864.1, WP_000377865.1, WP_004279191.1, WP_004646065.1, WP_004653342.1, WP_004702409.1, WP_004717752.1, WP_004783364.1, WP_004817278.1, WP_004865655.1, WP_004904948.1, WP_005014254.1, WP_005095914.1, WP_005104866.1, WP_005152720.1, WP_005172451.1, WP_005177377.1, WP_005188852.1, WP_005203444.1, WP_005212169.1, WP_005230251.1, WP_005234230.1, WP_005241342.1,…
anc_NODE_ACB+BRg_vs_gains_NODE_ACB+BR	GO:0008662	MF	p	1-phosphofructokinase activity	0/22423	64/382486	0.032981	7	0	0.049266
anc_NODE_ACB+BRg_vs_gains_NODE_ACB+BR	GO:0008097	MF	p	5S rRNA binding	0/22423	64/382486	0.032981	6	0	0.049266
anc_NODE_ACB+BRg_vs_gains_NODE_ACB+BR	GO:0004312	MF	p	fatty acid synthase activity	0/22423	64/382486	0.032981	5	0	0.049266
anc_NODE_ACB+BRg_vs_gains_NODE_ACB+BR	GO:0015250	MF	p	water channel activity	0/22423	64/382486	0.032981	6	0	0.049266
anc_NODE_ACB+BRg_vs_gains_NODE_ACB+BR	GO:0046917	MF	p	triphosphoribosyl-dephospho-CoA synthase activity	0/22423	64/382486	0.032981	5	0	0.049266
anc_NODE_ACB+BRg_vs_gains_NODE_ACB+BR	GO:0016884	MF	p	carbon-nitrogen ligase activity, with glutamine as amido-N-donor	0/22423	65/382486	0.032983	4	0	0.049266
anc_NODE_ACB+BRg_vs_gains_NODE_ACB+BR	GO:0004805	MF	p	trehalose-phosphatase activity	0/22423	66/382486	0.033146	7	0	0.049266
anc_NODE_ACB+BRg_vs_gains_NODE_ACB+BR	GO:0043531	MF	p	ADP binding	0/22423	66/382486	0.033146	8	0	0.049266
anc_NODE_ACB+BRg_vs_gains_NODE_ACB+BR	GO:0003867	MF	p	4-aminobutyrate transaminase activity	0/22423	66/382486	0.033146	5	0	0.049266
anc_NODE_ACB+BRg_vs_gains_NODE_ACB+BR	GO:0016655	MF	p	oxidoreductase activity, acting on NAD(P)H, quinone or similar compound as acceptor	0/22423	66/382486	0.033146	4	0	0.049266
anc_NODE_ACB+BRg_vs_gains_NODE_ACB+BR	GO:0047569	MF	p	3-oxoadipate CoA-transferase activity	0/22423	66/382486	0.033146	5	0	0.049266
anc_NODE_ACB+BRg_vs_gains_NODE_ACB+BR	GO:0004455	MF	p	ketol-acid reductoisomerase activity	0/22423	67/382486	0.033471	5	0	0.049392
anc_NODE_ACB+BRg_vs_gains_NODE_ACB+BR	GO:0033735	MF	p	aspartate dehydrogenase activity	0/22423	67/382486	0.033471	4	0	0.049392
anc_NODE_ACB+BRg_vs_gains_NODE_ACB+BR	GO:0004526	MF	p	ribonuclease P activity	0/22423	67/382486	0.033471	8	0	0.049392
anc_NODE_ACB+BRg_vs_gains_NODE_ACB+BR	GO:0004427	MF	p	inorganic diphosphatase activity	0/22423	67/382486	0.033471	6	0	0.049392
anc_NODE_ACB+BRg_vs_gains_NODE_ACB+BR	GO:0004412	MF	p	homoserine dehydrogenase activity	0/22423	68/382486	0.033958	5	0	0.049871
anc_NODE_ACB+BRg_vs_gains_NODE_ACB+BR	GO:0030060	MF	p	L-malate dehydrogenase activity	0/22423	68/382486	0.033958	5	0	0.049871
anc_NODE_ACB+BRg_vs_gains_NODE_ACB+BR	GO:0004845	MF	p	uracil phosphoribosyltransferase activity	0/22423	68/382486	0.033958	5	0	0.049871
anc_NODE_ACB+BRg_vs_gains_NODE_ACB+BR	GO:0008908	MF	p	isochorismatase activity	0/22423	68/382486	0.033958	6	0	0.049871
anc_NODE_ACB+LWg_vs_gains_NODE_ACB+LW	GO	NS	enrichment	name	ratio_in_study	ratio_in_pop	p_uncorrected	depth	study_count	p_fdr_bh	study_items
anc_NODE_ACB+LWg_vs_gains_NODE_ACB+LW	GO:0006351	BP	e	transcription, DNA-templated	1645/18936	13544/423151	0.000000	9	1645	0.000000	WP_000089862.1, WP_000089865.1, WP_000089866.1, WP_000089868.1, WP_000089870.1, WP_000089873.1, WP_000089875.1, WP_000089880.1, WP_000089881.1, WP_000119777.1, WP_000119778.1, WP_000119779.1, WP_000119782.1, WP_000119784.1, WP_000119785.1, WP_000119787.1, WP_000119788.1, WP_000119790.1, WP_000119792.1, WP_000122215.1, WP_000144719.1, WP_000144721.1, WP_000144729.1, WP_000144730.1, WP_000144732.1,…
anc_NODE_ACB+LWg_vs_gains_NODE_ACB+LW	GO:0009072	BP	e	aromatic amino acid family metabolic process	239/18936	265/423151	0.000000	7	239	0.000000	WP_000353163.1, WP_000353164.1, WP_000435854.1, WP_000435855.1, WP_000435856.1, WP_000435857.1, WP_000435858.1, WP_000435859.1, WP_000435861.1, WP_000435870.1, WP_000435872.1, WP_000781233.1, WP_000781235.1, WP_000781237.1, WP_000781238.1, WP_000781240.1, WP_000781243.1, WP_000781245.1, WP_002053862.1, WP_002053927.1, WP_002119157.1, WP_004651550.1, WP_004651555.1, WP_004651556.1, WP_004653216.1,…
anc_NODE_ACB+LWg_vs_gains_NODE_ACB+LW	GO:0019290	BP	e	siderophore biosynthetic process	170/18936	203/423151	0.000000	8	170	0.000000	WP_000531120.1, WP_000531121.1, WP_000531127.1, WP_000531130.1, WP_000531132.1, WP_000531135.1, WP_000531136.1, WP_000993036.1, WP_000993037.1, WP_000993039.1, WP_000993041.1, WP_000993042.1, WP_000993045.1, WP_000993051.1, WP_000993053.1, WP_000993059.1, WP_001156880.1, WP_001156881.1, WP_001156882.1, WP_001156885.1, WP_001156887.1, WP_001156889.1, WP_001156890.1, WP_001156891.1, WP_001156892.1,…
anc_NODE_ACB+LWg_vs_gains_NODE_ACB+LW	GO:0019557	BP	e	histidine catabolic process to glutamate and formate	188/18936	260/423151	0.000000	10	188	0.000000	WP_000210410.1, WP_000214181.1, WP_000214183.1, WP_000214184.1, WP_000421597.1, WP_000421598.1, WP_000421600.1, WP_000737782.1, WP_000737783.1, WP_000737786.1, WP_000737787.1, WP_000737790.1, WP_000737791.1, WP_000737794.1, WP_000737795.1, WP_000737798.1, WP_000737800.1, WP_000737802.1, WP_002054061.1, WP_002119235.1, WP_002123846.1, WP_003654215.1, WP_004640122.1, WP_004651117.1, WP_004651118.1,…
anc_NODE_ACB+LWg_vs_gains_NODE_ACB+LW	GO:0019556	BP	e	histidine catabolic process to glutamate and formamide	188/18936	261/423151	0.000000	10	188	0.000000	WP_000210410.1, WP_000214181.1, WP_000214183.1, WP_000214184.1, WP_000421597.1, WP_000421598.1, WP_000421600.1, WP_000737782.1, WP_000737783.1, WP_000737786.1, WP_000737787.1, WP_000737790.1, WP_000737791.1, WP_000737794.1, WP_000737795.1, WP_000737798.1, WP_000737800.1, WP_000737802.1, WP_002054061.1, WP_002119235.1, WP_002123846.1, WP_003654215.1, WP_004640122.1, WP_004651117.1, WP_004651118.1,…
anc_NODE_ACB+LWg_vs_gains_NODE_ACB+LW	GO:0016042	BP	e	lipid catabolic process	250/18936	855/423151	0.000000	4	250	0.000000	WP_000632985.1, WP_000632986.1, WP_000632988.1, WP_000632993.1, WP_000632994.1, WP_000632995.1, WP_000632999.1, WP_000633003.1, WP_000633004.1, WP_000782580.1, WP_000782584.1, WP_000782585.1, WP_000782587.1, WP_000782588.1, WP_000782590.1, WP_000782592.1, WP_000782594.1, WP_001081729.1, WP_001081735.1, WP_001081737.1, WP_001081738.1, WP_001081742.1, WP_001081745.1, WP_001081748.1, WP_001081757.1,…
anc_NODE_ACB+LWg_vs_gains_NODE_ACB+LW	GO:0006574	BP	e	valine catabolic process	92/18936	92/423151	0.000000	9	92	0.000000	WP_001017291.1, WP_001017294.1, WP_001017296.1, WP_001017299.1, WP_001017301.1, WP_001017303.1, WP_001017304.1, WP_001017308.1, WP_002050555.1, WP_002059313.1, WP_002118054.1, WP_003655640.1, WP_004280285.1, WP_004646942.1, WP_004649325.1, WP_004668020.1, WP_004693988.1, WP_004705990.1, WP_004720378.1, WP_004795365.1, WP_004801898.1, WP_004821583.1, WP_004858447.1, WP_004882062.1, WP_004925057.1,…
anc_NODE_ACB+LWg_vs_gains_NODE_ACB+LW	GO:0030153	BP	e	bacteriocin immunity	64/18936	64/423151	0.000000	4	64	0.000000	WP_002119662.1, WP_004278641.1, WP_004650680.1, WP_004656246.1, WP_004692733.1, WP_004700782.1, WP_004718433.1, WP_004729270.1, WP_004781625.1, WP_004791402.1, WP_004802283.1, WP_004813613.1, WP_004818543.1, WP_004876449.1, WP_004890615.1, WP_004958586.1, WP_004975829.1, WP_004978718.1, WP_004991711.1, WP_004994293.1, WP_005001151.1, WP_005035310.1, WP_005105414.1, WP_005181729.1, WP_005200522.1,…
anc_NODE_ACB+LWg_vs_gains_NODE_ACB+LW	GO:0031388	BP	e	organic acid phosphorylation	54/18936	100/423151	0.000000	6	54	0.000000	WP_000869484.1, WP_000869489.1, WP_000869490.1, WP_000869492.1, WP_000869504.1, WP_000869506.1, WP_000869511.1, WP_002118832.1, WP_004654569.1, WP_004699777.1, WP_004790552.1, WP_004805696.1, WP_004885656.1, WP_005034470.1, WP_005067688.1, WP_005128090.1, WP_005151819.1, WP_005189967.1, WP_005204877.1, WP_005211496.1, WP_005229484.1, WP_005242670.1, WP_005256787.1, WP_005284618.1, WP_005292839.1,…
anc_NODE_ACB+LWg_vs_gains_NODE_ACB+LW	GO:0006835	BP	e	dicarboxylic acid transport	52/18936	97/423151	0.000000	8	52	0.000000	WP_001085433.1, WP_001085434.1, WP_001085436.1, WP_002049312.1, WP_002118145.1, WP_003650695.1, WP_004278990.1, WP_004696118.1, WP_004700526.1, WP_004721869.1, WP_004731608.1, WP_004784235.1, WP_004791227.1, WP_004815367.1, WP_004892515.1, WP_004927832.1, WP_004938414.1, WP_004982375.1, WP_004989747.1, WP_004998429.1, WP_005003748.1, WP_005010993.1, WP_005019585.1, WP_005030057.1, WP_005097464.1,…
anc_NODE_ACB+LWg_vs_gains_NODE_ACB+LW	GO:0006799	BP	e	polyphosphate biosynthetic process	65/18936	178/423151	0.000000	6	65	0.000000	WP_000202690.1, WP_000202696.1, WP_000202698.1, WP_000202699.1, WP_000202702.1, WP_000202703.1, WP_000202706.1, WP_000202710.1, WP_002064782.1, WP_004646175.1, WP_004647184.1, WP_004691811.1, WP_004701665.1, WP_004720708.1, WP_004729074.1, WP_004747214.1, WP_004781409.1, WP_004807079.1, WP_004821325.1, WP_004865905.1, WP_004914893.1, WP_004926857.1, WP_004978379.1, WP_004996892.1, WP_005006624.1,…
anc_NODE_ACB+LWg_vs_gains_NODE_ACB+LW	GO:0016311	BP	e	dephosphorylation	60/18936	153/423151	0.000000	5	60	0.000000	WP_000426931.1, WP_000426935.1, WP_002051555.1, WP_002116515.1, WP_003655352.1, WP_004281622.1, WP_004651385.1, WP_004653028.1, WP_004661532.1, WP_004677485.1, WP_004680817.1, WP_004705823.1, WP_004722111.1, WP_004758120.1, WP_004771720.1, WP_004789327.1, WP_004799019.1, WP_004807892.1, WP_004819927.1, WP_004833998.1, WP_004838321.1, WP_004878810.1, WP_004911912.1, WP_004924960.1, WP_004937982.1,…
anc_NODE_ACB+LWg_vs_gains_NODE_ACB+LW	GO:0071705	BP	e	nitrogen compound transport	83/18936	444/423151	0.000000	4	83	0.000000	WP_000243367.1, WP_000243370.1, WP_000243371.1, WP_000243372.1, WP_000243373.1, WP_000243375.1, WP_000243381.1, WP_000243382.1, WP_000370161.1, WP_000370162.1, WP_000370165.1, WP_000370171.1, WP_002117782.1, WP_002120258.1, WP_002123544.1, WP_004654305.1, WP_004655486.1, WP_004663778.1, WP_004669841.1, WP_004703203.1, WP_004717570.1, WP_004738497.1, WP_004794056.1, WP_004804726.1, WP_004806105.1,…
anc_NODE_ACB+LWg_vs_gains_NODE_ACB+LW	GO:0055085	BP	e	transmembrane transport	459/18936	6323/423151	0.000000	4	459	0.000000	WP_000371744.1, WP_000371868.1, WP_000371871.1, WP_000371873.1, WP_000371877.1, WP_000371878.1, WP_000411819.1, WP_000411820.1, WP_000411821.1, WP_000411825.1, WP_000411826.1, WP_000411827.1, WP_000411829.1, WP_000411830.1, WP_000813788.1, WP_000813790.1, WP_000813812.1, WP_000813815.1, WP_000813819.1, WP_000813825.1, WP_000813826.1, WP_000814588.1, WP_000849717.1, WP_000941172.1, WP_000941173.1,…
anc_NODE_ACB+LWg_vs_gains_NODE_ACB+LW	GO:0036104	BP	e	Kdo2-lipid A biosynthetic process	45/18936	164/423151	0.000000	8	45	0.000000	WP_000165396.1, WP_000165397.1, WP_000165398.1, WP_000165399.1, WP_000165400.1, WP_000165403.1, WP_002117455.1, WP_004661637.1, WP_004702619.1, WP_004793565.1, WP_005020107.1, WP_005026110.1, WP_005076885.1, WP_005082631.1, WP_005129023.1, WP_005188462.1, WP_005196576.1, WP_005212386.1, WP_005214852.1, WP_005230472.1, WP_005257681.1, WP_005285857.1, WP_005287601.1, WP_005294119.1, WP_008941335.1,…
anc_NODE_ACB+LWg_vs_gains_NODE_ACB+LW	GO:0006777	BP	e	Mo-molybdopterin cofactor biosynthetic process	73/18936	501/423151	0.000000	7	73	0.000000	WP_000187626.1, WP_000187633.1, WP_000187635.1, WP_000187638.1, WP_000187640.1, WP_000187642.1, WP_000187643.1, WP_000187644.1, WP_000187645.1, WP_000187646.1, WP_002118892.1, WP_004662656.1, WP_004671716.1, WP_004695996.1, WP_004699781.1, WP_004721657.1, WP_004772747.1, WP_004773063.1, WP_004790556.1, WP_004820368.1, WP_004880221.1, WP_004885663.1, WP_004937363.1, WP_004982488.1, WP_004986874.1,…
anc_NODE_ACB+LWg_vs_gains_NODE_ACB+LW	GO:0009116	BP	e	nucleoside metabolic process	67/18936	550/423151	0.000000	6	67	0.000000	WP_001007506.1, WP_001007511.1, WP_001007512.1, WP_001007514.1, WP_001007516.1, WP_001007519.1, WP_001007523.1, WP_001007524.1, WP_001007527.1, WP_002113624.1, WP_002126890.1, WP_004655499.1, WP_004663788.1, WP_004701498.1, WP_004722701.1, WP_004792233.1, WP_004804713.1, WP_004819431.1, WP_004881375.1, WP_004921914.1, WP_004960382.1, WP_005030830.1, WP_005056785.1, WP_005057723.1, WP_005151299.1,…
anc_NODE_ACB+LWg_vs_gains_NODE_ACB+LW	GO:0046677	BP	e	response to antibiotic	60/18936	503/423151	0.000000	3	60	0.000000	WP_000426931.1, WP_000426935.1, WP_002051555.1, WP_002116515.1, WP_003655352.1, WP_004281622.1, WP_004651385.1, WP_004653028.1, WP_004661532.1, WP_004677485.1, WP_004680817.1, WP_004705823.1, WP_004722111.1, WP_004758120.1, WP_004771720.1, WP_004789327.1, WP_004799019.1, WP_004807892.1, WP_004819927.1, WP_004833998.1, WP_004838321.1, WP_004878810.1, WP_004911912.1, WP_004924960.1, WP_004937982.1,…
anc_NODE_ACB+LWg_vs_gains_NODE_ACB+LW	GO:0055114	BP	e	oxidation-reduction process	64/18936	573/423151	0.000000	2	64	0.000000	WP_000141645.1, WP_000843783.1, WP_000843788.1, WP_000843791.1, WP_000843792.1, WP_000843793.1, WP_000843794.1, WP_000843800.1, WP_004655497.1, WP_004663786.1, WP_004669836.1, WP_004703645.1, WP_004711359.1, WP_004794425.1, WP_004804715.1, WP_004881372.1, WP_004960380.1, WP_005056780.1, WP_005057718.1, WP_005120475.1, WP_005151298.1, WP_005191338.1, WP_005198336.1, WP_005205683.1, WP_005210685.1,…
anc_NODE_ACB+LWg_vs_gains_NODE_ACB+LW	GO:0009435	BP	e	NAD biosynthetic process	65/18936	663/423151	0.000000	11	65	0.000000	WP_000152964.1, WP_000152968.1, WP_000152970.1, WP_000152972.1, WP_000152981.1, WP_000152982.1, WP_000152985.1, WP_002113840.1, WP_004655502.1, WP_004663790.1, WP_004701500.1, WP_004722704.1, WP_004792236.1, WP_004804711.1, WP_004819428.1, WP_004834663.1, WP_004881377.1, WP_004887151.1, WP_004921916.1, WP_004960384.1, WP_005030831.1, WP_005056786.1, WP_005057725.1, WP_005151300.1, WP_005205687.1,…
anc_NODE_ACB+LWg_vs_gains_NODE_ACB+LW	GO:0006950	BP	e	response to stress	77/18936	850/423151	0.000000	2	77	0.000000	WP_000190593.1, WP_000190594.1, WP_000190596.1, WP_000190598.1, WP_004281736.1, WP_004281784.1, WP_004640639.1, WP_004645913.1, WP_004647995.1, WP_004652363.1, WP_004664672.1, WP_004669439.1, WP_004695222.1, WP_004722915.1, WP_004732106.1, WP_004775373.1, WP_004785131.1, WP_004789250.1, WP_004802916.1, WP_004829803.1, WP_004833971.1, WP_004867291.1, WP_004877179.1, WP_004922562.1, WP_004983064.1,…
anc_NODE_ACB+LWg_vs_gains_NODE_ACB+LW	GO:0006629	BP	e	lipid metabolic process	87/18936	1055/423151	0.000000	3	87	0.000001	WP_000993868.1, WP_000993869.1, WP_000993871.1, WP_000993876.1, WP_000993883.1, WP_000993884.1, WP_000993891.1, WP_000993894.1, WP_000993896.1, WP_001097599.1, WP_001097600.1, WP_001097602.1, WP_002116459.1, WP_002124312.1, WP_004646674.1, WP_004653030.1, WP_004655100.1, WP_004661534.1, WP_004671514.1, WP_004677483.1, WP_004680816.1, WP_004705820.1, WP_004729877.1, WP_004760027.1, WP_004786264.1,…
anc_NODE_ACB+LWg_vs_gains_NODE_ACB+LW	GO:0019439	BP	e	aromatic compound catabolic process	64/18936	701/423151	0.000000	4	64	0.000001	WP_000141645.1, WP_000141646.1, WP_001277084.1, WP_001277086.1, WP_001277088.1, WP_002120432.1, WP_004651554.1, WP_004654302.1, WP_004694629.1, WP_004703352.1, WP_004710265.1, WP_004711359.1, WP_004721375.1, WP_004772828.1, WP_004783206.1, WP_004806109.1, WP_004811033.1, WP_004829471.1, WP_004863754.1, WP_004893350.1, WP_004925462.1, WP_004925500.1, WP_004933698.1, WP_004981298.1, WP_004990105.1,…
anc_NODE_ACB+LWg_vs_gains_NODE_ACB+LW	GO:0008152	BP	e	metabolic process	414/18936	7189/423151	0.000000	1	414	0.000003	WP_000114351.1, WP_000114352.1, WP_000114353.1, WP_000116037.1, WP_000116039.1, WP_000175501.1, WP_000175504.1, WP_000175506.1, WP_000175509.1, WP_000175511.1, WP_000175513.1, WP_000175514.1, WP_000175515.1, WP_000175516.1, WP_000175519.1, WP_000608696.1, WP_000608699.1, WP_000608701.1, WP_000608703.1, WP_000608704.1, WP_000969573.1, WP_000969574.1, WP_000969576.1, WP_000969579.1, WP_000969580.1,…
anc_NODE_ACB+LWg_vs_gains_NODE_ACB+LW	GO:0006865	BP	e	amino acid transport	155/18936	2448/423151	0.000024	8	155	0.000131	WP_000107087.1, WP_000107088.1, WP_000107089.1, WP_000107090.1, WP_000807280.1, WP_000807285.1, WP_000807288.1, WP_000807291.1, WP_000807293.1, WP_000807295.1, WP_000807300.1, WP_000807301.1, WP_000807305.1, WP_002053770.1, WP_002119258.1, WP_002124040.1, WP_003654228.1, WP_004640132.1, WP_004648878.1, WP_004651548.1, WP_004652207.1, WP_004653223.1, WP_004661966.1, WP_004669219.1, WP_004670881.1,…
anc_NODE_ACB+LWg_vs_gains_NODE_ACB+LW	GO:0006548	BP	e	histidine catabolic process	3/18936	3/423151	0.000090	9	3	0.000432	WP_000421600.1, WP_004704779.1, WP_006582422.1
anc_NODE_ACB+LWg_vs_gains_NODE_ACB+LW	GO:0009437	BP	e	carnitine metabolic process	3/18936	5/423151	0.000837	6	3	0.003071	WP_001277086.1, WP_002120432.1, YP_004994387.1
anc_NODE_ACB+LWg_vs_gains_NODE_ACB+LW	GO:0009103	BP	e	lipopolysaccharide biosynthetic process	45/18936	622/423151	0.001791	7	45	0.006165	WP_000165396.1, WP_000165397.1, WP_000165398.1, WP_000165399.1, WP_000165400.1, WP_000165403.1, WP_002117455.1, WP_004661637.1, WP_004702619.1, WP_004793565.1, WP_005020107.1, WP_005026110.1, WP_005076885.1, WP_005082631.1, WP_005129023.1, WP_005188462.1, WP_005196576.1, WP_005212386.1, WP_005214852.1, WP_005230472.1, WP_005257681.1, WP_005285857.1, WP_005287601.1, WP_005294119.1, WP_008941335.1,…
anc_NODE_ACB+LWg_vs_gains_NODE_ACB+LW	GO:0006355	BP	e	regulation of transcription, DNA-templated	348/18936	6798/423151	0.010954	9	348	0.024813	WP_000122215.1, WP_000253001.1, WP_000253005.1, WP_000253006.1, WP_000562187.1, WP_000562188.1, WP_000562189.1, WP_000562192.1, WP_000562197.1, WP_000562198.1, WP_000568799.1, WP_000568800.1, WP_000568801.1, WP_000792700.1, WP_000792706.1, WP_000792710.1, WP_000792712.1, WP_000792713.1, WP_000792716.1, WP_000792719.1, WP_000792722.1, WP_000952904.1, WP_001120607.1, WP_001133086.1, WP_001133095.1,…
anc_NODE_ACB+LWg_vs_gains_NODE_ACB+LW	GO:0009358	CC	e	polyphosphate kinase complex	65/18936	178/423151	0.000000	5	65	0.000000	WP_000202690.1, WP_000202696.1, WP_000202698.1, WP_000202699.1, WP_000202702.1, WP_000202703.1, WP_000202706.1, WP_000202710.1, WP_002064782.1, WP_004646175.1, WP_004647184.1, WP_004691811.1, WP_004701665.1, WP_004720708.1, WP_004729074.1, WP_004747214.1, WP_004781409.1, WP_004807079.1, WP_004821325.1, WP_004865905.1, WP_004914893.1, WP_004926857.1, WP_004978379.1, WP_004996892.1, WP_005006624.1,…
anc_NODE_ACB+LWg_vs_gains_NODE_ACB+LW	GO:0003700	MF	e	DNA-binding transcription factor activity	1297/18936	8875/423151	0.000000	2	1297	0.000000	WP_000089862.1, WP_000089865.1, WP_000089866.1, WP_000089868.1, WP_000089870.1, WP_000089873.1, WP_000089875.1, WP_000089880.1, WP_000089881.1, WP_000119777.1, WP_000119778.1, WP_000119779.1, WP_000119782.1, WP_000119784.1, WP_000119785.1, WP_000119787.1, WP_000119788.1, WP_000119790.1, WP_000119792.1, WP_000144719.1, WP_000144721.1, WP_000144729.1, WP_000144730.1, WP_000144732.1, WP_000144734.1,…
anc_NODE_ACB+LWg_vs_gains_NODE_ACB+LW	GO:0034480	MF	e	phosphatidylcholine phospholipase C activity	133/18936	133/423151	0.000000	7	133	0.000000	WP_000632985.1, WP_000632986.1, WP_000632988.1, WP_000632993.1, WP_000632994.1, WP_000632995.1, WP_000632999.1, WP_000633003.1, WP_000633004.1, WP_001081729.1, WP_001081735.1, WP_001081737.1, WP_001081738.1, WP_001081742.1, WP_001081745.1, WP_001081748.1, WP_001081757.1, WP_001081758.1, WP_001081762.1, WP_002050562.1, WP_002115177.1, WP_002120804.1, WP_004644027.1, WP_004653425.1, WP_004656746.1,…
anc_NODE_ACB+LWg_vs_gains_NODE_ACB+LW	GO:0003995	MF	e	acyl-CoA dehydrogenase activity	310/18936	1109/423151	0.000000	4	310	0.000000	WP_000617386.1, WP_000617390.1, WP_000617391.1, WP_000617392.1, WP_000617394.1, WP_000673010.1, WP_000673011.1, WP_000673016.1, WP_000673025.1, WP_001160761.1, WP_001160765.1, WP_001160766.1, WP_001160767.1, WP_001160771.1, WP_001160772.1, WP_001176648.1, WP_001176651.1, WP_001176652.1, WP_001176654.1, WP_001176655.1, WP_001176656.1, WP_001176657.1, WP_001176661.1, WP_001176662.1, WP_001176664.1,…
anc_NODE_ACB+LWg_vs_gains_NODE_ACB+LW	GO:0008442	MF	e	3-hydroxyisobutyrate dehydrogenase activity	92/18936	94/423151	0.000000	5	92	0.000000	WP_001017291.1, WP_001017294.1, WP_001017296.1, WP_001017299.1, WP_001017301.1, WP_001017303.1, WP_001017304.1, WP_001017308.1, WP_002050555.1, WP_002059313.1, WP_002118054.1, WP_003655640.1, WP_004280285.1, WP_004646942.1, WP_004649325.1, WP_004668020.1, WP_004693988.1, WP_004705990.1, WP_004720378.1, WP_004795365.1, WP_004801898.1, WP_004821583.1, WP_004858447.1, WP_004882062.1, WP_004925057.1,…
anc_NODE_ACB+LWg_vs_gains_NODE_ACB+LW	GO:0004334	MF	e	fumarylacetoacetase activity	90/18936	91/423151	0.000000	5	90	0.000000	WP_000435854.1, WP_000435855.1, WP_000435856.1, WP_000435857.1, WP_000435858.1, WP_000435859.1, WP_000435861.1, WP_000435870.1, WP_000435872.1, WP_004651556.1, WP_004653221.1, WP_004661964.1, WP_004670879.1, WP_004694623.1, WP_004704767.1, WP_004711362.1, WP_004717348.1, WP_004783201.1, WP_004790181.1, WP_004807563.1, WP_004811029.1, WP_004823235.1, WP_004863759.1, WP_004879267.1, WP_004893352.1,…
anc_NODE_ACB+LWg_vs_gains_NODE_ACB+LW	GO:0050480	MF	e	imidazolonepropionase activity	84/18936	84/423151	0.000000	5	84	0.000000	WP_000737782.1, WP_000737783.1, WP_000737786.1, WP_000737787.1, WP_000737790.1, WP_000737791.1, WP_000737794.1, WP_000737795.1, WP_000737798.1, WP_000737800.1, WP_000737802.1, WP_002119235.1, WP_004651120.1, WP_004654202.1, WP_004662691.1, WP_004671733.1, WP_004704782.1, WP_004721795.1, WP_004790161.1, WP_004806249.1, WP_004820235.1, WP_004880252.1, WP_004884994.1, WP_004915009.1, WP_005011091.1,…
anc_NODE_ACB+LWg_vs_gains_NODE_ACB+LW	GO:0008863	MF	e	formate dehydrogenase (NAD+) activity	74/18936	75/423151	0.000000	5	74	0.000000	WP_000370435.1, WP_000370438.1, WP_000370439.1, WP_000370440.1, WP_000370442.1, WP_000370449.1, WP_000370451.1, WP_002118434.1, WP_004654174.1, WP_004671719.1, WP_004695994.1, WP_004699779.1, WP_004721659.1, WP_004773064.1, WP_004790554.1, WP_004806271.1, WP_004820366.1, WP_004880222.1, WP_004885660.1, WP_004915042.1, WP_004982490.1, WP_004986876.1, WP_004996789.1, WP_005054417.1, WP_005062149.1,…
anc_NODE_ACB+LWg_vs_gains_NODE_ACB+LW	GO:0036524	MF	e	protein deglycase activity	67/18936	67/423151	0.000000	5	67	0.000000	WP_001095760.1, WP_001095763.1, WP_001095764.1, WP_001095767.1, WP_001095768.1, WP_001095769.1, WP_001095770.1, WP_001095773.1, WP_002116447.1, WP_004649058.1, WP_004653584.1, WP_004662201.1, WP_004671217.1, WP_004691391.1, WP_004705826.1, WP_004717644.1, WP_004789330.1, WP_004806883.1, WP_004823466.1, WP_004879690.1, WP_004885431.1, WP_004926234.1, WP_004961988.1, WP_004998968.1, WP_005033323.1,…
anc_NODE_ACB+LWg_vs_gains_NODE_ACB+LW	GO:0016903	MF	e	oxidoreductase activity, acting on the aldehyde or oxo group of donors	65/18936	65/423151	0.000000	3	65	0.000000	WP_001017546.1, WP_001017550.1, WP_001017554.1, WP_001017556.1, WP_001017557.1, WP_001017562.1, WP_002114166.1, WP_004649043.1, WP_004652881.1, WP_004671151.1, WP_004702349.1, WP_004793072.1, WP_004808127.1, WP_004879580.1, WP_004887704.1, WP_004911156.1, WP_004961890.1, WP_004979671.1, WP_005025891.1, WP_005054056.1, WP_005058976.1, WP_005069914.1, WP_005080675.1, WP_005135411.1, WP_005150640.1,…
anc_NODE_ACB+LWg_vs_gains_NODE_ACB+LW	GO:0003868	MF	e	4-hydroxyphenylpyruvate dioxygenase activity	62/18936	62/423151	0.000000	5	62	0.000000	WP_000353163.1, WP_000353164.1, WP_002053927.1, WP_002119157.1, WP_004651550.1, WP_004653216.1, WP_004661953.1, WP_004670871.1, WP_004694614.1, WP_004704754.1, WP_004717360.1, WP_004771926.1, WP_004783187.1, WP_004790189.1, WP_004807569.1, WP_004811022.1, WP_004829476.1, WP_004879259.1, WP_004893356.1, WP_004941680.1, WP_004954650.1, WP_004981286.1, WP_005005966.1, WP_005011689.1, WP_005014397.1,…
anc_NODE_ACB+LWg_vs_gains_NODE_ACB+LW	GO:0015095	MF	e	magnesium ion transmembrane transporter activity	71/18936	82/423151	0.000000	7	71	0.000000	WP_002294561.1, WP_004280544.1, WP_004640257.1, WP_004645745.1, WP_004651950.1, WP_004660831.1, WP_004669121.1, WP_004695636.1, WP_004722431.1, WP_004731854.1, WP_004784767.1, WP_004801570.1, WP_004814966.1, WP_004819678.1, WP_004863474.1, WP_004878299.1, WP_004892043.1, WP_004908238.1, WP_004948890.1, WP_004963502.1, WP_004972121.1, WP_004982668.1, WP_004990145.1, WP_005015608.1, WP_005025086.1,…
anc_NODE_ACB+LWg_vs_gains_NODE_ACB+LW	GO:0003860	MF	e	3-hydroxyisobutyryl-CoA hydrolase activity	100/18936	186/423151	0.000000	6	100	0.000000	WP_001091029.1, WP_001091030.1, WP_001091032.1, WP_001091033.1, WP_001091035.1, WP_001091037.1, WP_001091038.1, WP_001091039.1, WP_001091040.1, WP_001091042.1, WP_001091047.1, WP_002118072.1, WP_004646937.1, WP_004649321.1, WP_004656598.1, WP_004668026.1, WP_004693980.1, WP_004705986.1, WP_004720386.1, WP_004730931.1, WP_004795359.1, WP_004801904.1, WP_004821574.1, WP_004858432.1, WP_004882055.1,…
anc_NODE_ACB+LWg_vs_gains_NODE_ACB+LW	GO:0004397	MF	e	histidine ammonia-lyase activity	58/18936	59/423151	0.000000	5	58	0.000000	WP_000421597.1, WP_000421598.1, WP_000421600.1, WP_003654215.1, WP_004651118.1, WP_004654206.1, WP_004662693.1, WP_004671734.1, WP_004704779.1, WP_004721800.1, WP_004772773.1, WP_004790166.1, WP_004806245.1, WP_004820231.1, WP_004831480.1, WP_004880255.1, WP_004915004.1, WP_005011094.1, WP_005030001.1, WP_005054450.1, WP_005078750.1, WP_005082568.1, WP_005089962.1, WP_005154039.1, WP_005187447.1,…
anc_NODE_ACB+LWg_vs_gains_NODE_ACB+LW	GO:0008761	MF	e	UDP-N-acetylglucosamine 2-epimerase activity	54/18936	54/423151	0.000000	5	54	0.000000	WP_000718050.1, WP_000718053.1, WP_000718054.1, WP_000718056.1, WP_000718058.1, WP_000718059.1, WP_000718060.1, WP_000718061.1, WP_002118829.1, WP_004663306.1, WP_004670388.1, WP_004700022.1, WP_004746430.1, WP_004780123.1, WP_004790771.1, WP_004801401.1, WP_004812100.1, WP_004885895.1, WP_004912620.1, WP_004926202.1, WP_004981547.1, WP_005015306.1, WP_005025099.1, WP_005067882.1, WP_005107631.1,…
anc_NODE_ACB+LWg_vs_gains_NODE_ACB+LW	GO:0004491	MF	e	methylmalonate-semialdehyde dehydrogenase (acylating) activity	86/18936	162/423151	0.000000	5	86	0.000000	WP_001092378.1, WP_001092380.1, WP_001092381.1, WP_001092383.1, WP_001092386.1, WP_001092387.1, WP_001092388.1, WP_001092389.1, WP_001092394.1, WP_004280287.1, WP_004646943.1, WP_004649326.1, WP_004656605.1, WP_004668018.1, WP_004705991.1, WP_004720376.1, WP_004795367.1, WP_004801896.1, WP_004821585.1, WP_004858448.1, WP_004882063.1, WP_004883966.1, WP_004967003.1, WP_004980741.1, WP_005014262.1,…
anc_NODE_ACB+LWg_vs_gains_NODE_ACB+LW	GO:0030151	MF	e	molybdenum ion binding	74/18936	113/423151	0.000000	6	74	0.000000	WP_000370435.1, WP_000370438.1, WP_000370439.1, WP_000370440.1, WP_000370442.1, WP_000370449.1, WP_000370451.1, WP_002118434.1, WP_004654174.1, WP_004671719.1, WP_004695994.1, WP_004699779.1, WP_004721659.1, WP_004773064.1, WP_004790554.1, WP_004806271.1, WP_004820366.1, WP_004880222.1, WP_004885660.1, WP_004915042.1, WP_004982490.1, WP_004986876.1, WP_004996789.1, WP_005054417.1, WP_005062149.1,…
anc_NODE_ACB+LWg_vs_gains_NODE_ACB+LW	GO:0097163	MF	e	sulfur carrier activity	72/18936	118/423151	0.000000	2	72	0.000000	WP_000187626.1, WP_000187633.1, WP_000187635.1, WP_000187638.1, WP_000187640.1, WP_000187642.1, WP_000187643.1, WP_000187644.1, WP_000187645.1, WP_000187646.1, WP_002118892.1, WP_004662656.1, WP_004671716.1, WP_004695996.1, WP_004699781.1, WP_004721657.1, WP_004772747.1, WP_004773063.1, WP_004790556.1, WP_004820368.1, WP_004880221.1, WP_004885663.1, WP_004937363.1, WP_004982488.1, WP_004986874.1,…
anc_NODE_ACB+LWg_vs_gains_NODE_ACB+LW	GO:0003677	MF	e	DNA binding	1354/18936	18816/423151	0.000000	4	1354	0.000000	WP_000089862.1, WP_000089865.1, WP_000089866.1, WP_000089868.1, WP_000089870.1, WP_000089873.1, WP_000089875.1, WP_000089880.1, WP_000089881.1, WP_000119777.1, WP_000119778.1, WP_000119779.1, WP_000119782.1, WP_000119784.1, WP_000119785.1, WP_000119787.1, WP_000119788.1, WP_000119790.1, WP_000119792.1, WP_000122215.1, WP_000144719.1, WP_000144721.1, WP_000144729.1, WP_000144730.1, WP_000144732.1,…
anc_NODE_ACB+LWg_vs_gains_NODE_ACB+LW	GO:0004806	MF	e	triglyceride lipase activity	122/18936	409/423151	0.000000	5	122	0.000000	WP_000197530.1, WP_000197540.1, WP_000782580.1, WP_000782584.1, WP_000782585.1, WP_000782587.1, WP_000782588.1, WP_000782590.1, WP_000782592.1, WP_000782594.1, WP_002118250.1, WP_004645594.1, WP_004651574.1, WP_004654018.1, WP_004670684.1, WP_004696039.1, WP_004700474.1, WP_004707800.1, WP_004721951.1, WP_004721955.1, WP_004721958.1, WP_004721959.1, WP_004731639.1, WP_004784307.1, WP_004791170.1,…
anc_NODE_ACB+LWg_vs_gains_NODE_ACB+LW	GO:0016153	MF	e	urocanate hydratase activity	46/18936	46/423151	0.000000	5	46	0.000000	WP_000210410.1, WP_000214181.1, WP_000214183.1, WP_000214184.1, WP_002054061.1, WP_002123846.1, WP_004640122.1, WP_004651117.1, WP_004654208.1, WP_004662694.1, WP_004721803.1, WP_004772775.1, WP_004806244.1, WP_004820229.1, WP_004915001.1, WP_004959226.1, WP_005030003.1, WP_005054452.1, WP_005062188.1, WP_005154041.1, WP_005187446.1, WP_005204526.1, WP_005212993.1, WP_005216750.1, WP_005231074.1,…
anc_NODE_ACB+LWg_vs_gains_NODE_ACB+LW	GO:0008271	MF	e	secondary active sulfate transmembrane transporter activity	80/18936	236/423151	0.000000	7	80	0.000000	WP_004647062.1, WP_004649129.1, WP_004653161.1, WP_004677788.1, WP_004680928.1, WP_004693231.1, WP_004720217.1, WP_004731135.1, WP_004758222.1, WP_004759896.1, WP_004785597.1, WP_004798854.1, WP_004807647.1, WP_004809494.1, WP_004821748.1, WP_004865572.1, WP_004879224.1, WP_004894995.1, WP_004915439.1, WP_004961565.1, WP_004973499.1, WP_004979796.1, WP_005009741.1, WP_005014358.1, WP_005025844.1,…
anc_NODE_ACB+LWg_vs_gains_NODE_ACB+LW	GO:0008887	MF	e	glycerate kinase activity	54/18936	100/423151	0.000000	5	54	0.000000	WP_000869484.1, WP_000869489.1, WP_000869490.1, WP_000869492.1, WP_000869504.1, WP_000869506.1, WP_000869511.1, WP_002118832.1, WP_004654569.1, WP_004699777.1, WP_004790552.1, WP_004805696.1, WP_004885656.1, WP_005034470.1, WP_005067688.1, WP_005128090.1, WP_005151819.1, WP_005189967.1, WP_005204877.1, WP_005211496.1, WP_005229484.1, WP_005242670.1, WP_005256787.1, WP_005284618.1, WP_005292839.1,…
anc_NODE_ACB+LWg_vs_gains_NODE_ACB+LW	GO:0004616	MF	e	phosphogluconate dehydrogenase (decarboxylating) activity	92/18936	348/423151	0.000000	5	92	0.000000	WP_001017291.1, WP_001017294.1, WP_001017296.1, WP_001017299.1, WP_001017301.1, WP_001017303.1, WP_001017304.1, WP_001017308.1, WP_002050555.1, WP_002059313.1, WP_002118054.1, WP_003655640.1, WP_004280285.1, WP_004646942.1, WP_004649325.1, WP_004668020.1, WP_004693988.1, WP_004705990.1, WP_004720378.1, WP_004795365.1, WP_004801898.1, WP_004821583.1, WP_004858447.1, WP_004882062.1, WP_004925057.1,…
anc_NODE_ACB+LWg_vs_gains_NODE_ACB+LW	GO:0008976	MF	e	polyphosphate kinase activity	65/18936	184/423151	0.000000	5	65	0.000000	WP_000202690.1, WP_000202696.1, WP_000202698.1, WP_000202699.1, WP_000202702.1, WP_000202703.1, WP_000202706.1, WP_000202710.1, WP_002064782.1, WP_004646175.1, WP_004647184.1, WP_004691811.1, WP_004701665.1, WP_004720708.1, WP_004729074.1, WP_004747214.1, WP_004781409.1, WP_004807079.1, WP_004821325.1, WP_004865905.1, WP_004914893.1, WP_004926857.1, WP_004978379.1, WP_004996892.1, WP_005006624.1,…
anc_NODE_ACB+LWg_vs_gains_NODE_ACB+LW	GO:0043546	MF	e	molybdopterin cofactor binding	73/18936	260/423151	0.000000	4	73	0.000000	WP_000370435.1, WP_000370438.1, WP_000370439.1, WP_000370440.1, WP_000370442.1, WP_000370449.1, WP_000370451.1, WP_002118434.1, WP_004654174.1, WP_004671719.1, WP_004695994.1, WP_004699779.1, WP_004721659.1, WP_004773064.1, WP_004790554.1, WP_004806271.1, WP_004820366.1, WP_004880222.1, WP_004885660.1, WP_004915042.1, WP_004982490.1, WP_004986876.1, WP_004996789.1, WP_005054417.1, WP_005062149.1,…
anc_NODE_ACB+LWg_vs_gains_NODE_ACB+LW	GO:0043565	MF	e	sequence-specific DNA binding	346/18936	3845/423151	0.000000	5	346	0.000000	WP_000081855.1, WP_000081856.1, WP_000081859.1, WP_000081860.1, WP_000081861.1, WP_000357089.1, WP_000357090.1, WP_000554498.1, WP_000554499.1, WP_000554500.1, WP_000557642.1, WP_000747856.1, WP_000747858.1, WP_000747859.1, WP_000747861.1, WP_000747862.1, WP_000747864.1, WP_000747865.1, WP_000747866.1, WP_000747869.1, WP_000941153.1, WP_000941154.1, WP_001186870.1, WP_001186873.1, WP_001186874.1,…
anc_NODE_ACB+LWg_vs_gains_NODE_ACB+LW	GO:0015128	MF	e	gluconate transmembrane transporter activity	41/18936	91/423151	0.000000	9	41	0.000000	WP_000263714.1, WP_000263715.1, WP_000263718.1, WP_000263722.1, WP_000263725.1, WP_000263726.1, WP_002000270.1, WP_004652252.1, WP_004721436.1, WP_004820560.1, WP_004828569.1, WP_004863747.1, WP_004928537.1, WP_004939072.1, WP_004981369.1, WP_004987212.1, WP_004998881.1, WP_005005124.1, WP_005030607.1, WP_005150253.1, WP_005192651.1, WP_005205964.1, WP_005208555.1, WP_005227041.1, WP_005243868.1,…
anc_NODE_ACB+LWg_vs_gains_NODE_ACB+LW	GO:0050380	MF	e	undecaprenyl-diphosphatase activity	60/18936	252/423151	0.000000	6	60	0.000000	WP_000426931.1, WP_000426935.1, WP_002051555.1, WP_002116515.1, WP_003655352.1, WP_004281622.1, WP_004651385.1, WP_004653028.1, WP_004661532.1, WP_004677485.1, WP_004680817.1, WP_004705823.1, WP_004722111.1, WP_004758120.1, WP_004771720.1, WP_004789327.1, WP_004799019.1, WP_004807892.1, WP_004819927.1, WP_004833998.1, WP_004838321.1, WP_004878810.1, WP_004911912.1, WP_004924960.1, WP_004937982.1,…
anc_NODE_ACB+LWg_vs_gains_NODE_ACB+LW	GO:0004514	MF	e	nicotinate-nucleotide diphosphorylase (carboxylating) activity	65/18936	297/423151	0.000000	5	65	0.000000	WP_000152964.1, WP_000152968.1, WP_000152970.1, WP_000152972.1, WP_000152981.1, WP_000152982.1, WP_000152985.1, WP_002113840.1, WP_004655502.1, WP_004663790.1, WP_004701500.1, WP_004722704.1, WP_004792236.1, WP_004804711.1, WP_004819428.1, WP_004834663.1, WP_004881377.1, WP_004887151.1, WP_004921916.1, WP_004960384.1, WP_005030831.1, WP_005056786.1, WP_005057725.1, WP_005151300.1, WP_005205687.1,…
anc_NODE_ACB+LWg_vs_gains_NODE_ACB+LW	GO:0050660	MF	e	flavin adenine dinucleotide binding	393/18936	5138/423151	0.000000	5	393	0.000000	WP_000617386.1, WP_000617390.1, WP_000617391.1, WP_000617392.1, WP_000617394.1, WP_000673010.1, WP_000673011.1, WP_000673016.1, WP_000673024.1, WP_000673025.1, WP_001131915.1, WP_001131917.1, WP_001131921.1, WP_001131922.1, WP_001131923.1, WP_001131932.1, WP_001131933.1, WP_001131934.1, WP_001160761.1, WP_001160765.1, WP_001160766.1, WP_001160767.1, WP_001160771.1, WP_001160772.1, WP_001176648.1,…
anc_NODE_ACB+LWg_vs_gains_NODE_ACB+LW	GO:0016783	MF	e	sulfurtransferase activity	73/18936	413/423151	0.000000	4	73	0.000000	WP_000187626.1, WP_000187633.1, WP_000187635.1, WP_000187638.1, WP_000187640.1, WP_000187642.1, WP_000187643.1, WP_000187644.1, WP_000187645.1, WP_000187646.1, WP_002118892.1, WP_004662656.1, WP_004671716.1, WP_004695996.1, WP_004699781.1, WP_004721657.1, WP_004772747.1, WP_004773063.1, WP_004790556.1, WP_004820368.1, WP_004880221.1, WP_004885663.1, WP_004937363.1, WP_004982488.1, WP_004986874.1,…
anc_NODE_ACB+LWg_vs_gains_NODE_ACB+LW	GO:0008913	MF	e	lauroyltransferase activity	45/18936	164/423151	0.000000	5	45	0.000000	WP_000165396.1, WP_000165397.1, WP_000165398.1, WP_000165399.1, WP_000165400.1, WP_000165403.1, WP_002117455.1, WP_004661637.1, WP_004702619.1, WP_004793565.1, WP_005020107.1, WP_005026110.1, WP_005076885.1, WP_005082631.1, WP_005129023.1, WP_005188462.1, WP_005196576.1, WP_005212386.1, WP_005214852.1, WP_005230472.1, WP_005257681.1, WP_005285857.1, WP_005287601.1, WP_005294119.1, WP_008941335.1,…
anc_NODE_ACB+LWg_vs_gains_NODE_ACB+LW	GO:0008410	MF	e	CoA-transferase activity	91/18936	622/423151	0.000000	4	91	0.000000	WP_000116037.1, WP_000116039.1, WP_000608696.1, WP_000608701.1, WP_000608703.1, WP_000608704.1, WP_002048307.1, WP_002114302.1, WP_002157212.1, WP_004646970.1, WP_004646971.1, WP_004721453.1, WP_004721455.1, WP_004730982.1, WP_004730985.1, WP_004785693.1, WP_004785695.1, WP_004793083.1, WP_004793084.1, WP_004820535.1, WP_004863089.1, WP_004937825.1, WP_004987665.1, WP_004987666.1, WP_005014179.1,…
anc_NODE_ACB+LWg_vs_gains_NODE_ACB+LW	GO:0016874	MF	e	ligase activity	91/18936	654/423151	0.000000	2	91	0.000000	WP_000154072.1, WP_000154082.1, WP_000154085.1, WP_000154095.1, WP_000154096.1, WP_000154099.1, WP_000154101.1, WP_000221993.1, WP_000531127.1, WP_000531132.1, WP_000969574.1, WP_000993042.1, WP_000993059.1, WP_001156890.1, WP_001156892.1, WP_002117834.1, WP_004652561.1, WP_004664119.1, WP_004675471.1, WP_004704091.1, WP_004724110.1, WP_004740698.1, WP_004762119.1, WP_004796286.1, WP_004800084.1,…
anc_NODE_ACB+LWg_vs_gains_NODE_ACB+LW	GO:0016034	MF	e	maleylacetoacetate isomerase activity	18/18936	23/423151	0.000000	4	18	0.000000	WP_000781233.1, WP_000781237.1, WP_000781238.1, WP_000781245.1, WP_002053862.1, WP_005005957.1, WP_005027372.1, WP_005804350.1, WP_009392442.1, WP_014207986.1, WP_017402860.1, WP_029424050.1, WP_032036244.1, WP_032054565.1, WP_032869035.1, WP_033849166.1, WP_076754872.1, YP_004997151.1
anc_NODE_ACB+LWg_vs_gains_NODE_ACB+LW	GO:0016810	MF	e	hydrolase activity, acting on carbon-nitrogen (but not peptide) bonds	71/18936	460/423151	0.000000	3	71	0.000000	WP_000129807.1, WP_000129808.1, WP_000129810.1, WP_000129811.1, WP_000129812.1, WP_000136107.1, WP_000136116.1, WP_000136117.1, WP_000136119.1, WP_002114254.1, WP_004652905.1, WP_004653476.1, WP_004702221.1, WP_004721075.1, WP_004723640.1, WP_004792280.1, WP_004792925.1, WP_004807057.1, WP_004808084.1, WP_004817537.1, WP_004821007.1, WP_004870281.1, WP_004887600.1, WP_005033568.1, WP_005069744.1,…
anc_NODE_ACB+LWg_vs_gains_NODE_ACB+LW	GO:0047569	MF	e	3-oxoadipate CoA-transferase activity	32/18936	98/423151	0.000000	5	32	0.000000	WP_000116037.1, WP_000116039.1, WP_000608696.1, WP_000608699.1, WP_000608703.1, WP_000608704.1, WP_002048307.1, WP_002114302.1, WP_002157212.1, WP_003651139.1, WP_004926591.1, WP_004926593.1, WP_004987665.1, WP_004987666.1, WP_005025983.1, WP_005025985.1, WP_005069928.1, WP_005222181.1, WP_005287073.1, WP_009391049.1, WP_009391065.1, WP_017385566.1, WP_017481549.1, WP_021510325.1, WP_031950892.1,…
anc_NODE_ACB+LWg_vs_gains_NODE_ACB+LW	GO:0047116	MF	e	1,6-dihydroxycyclohexa-2,4-diene-1-carboxylate dehydrogenase activity	13/18936	13/423151	0.000000	5	13	0.000000	WP_000071231.1, WP_000071246.1, WP_002048014.1, WP_002119933.1, WP_004888006.1, WP_004925479.1, WP_005020037.1, WP_005402611.1, WP_008307344.1, WP_009389021.1, WP_013198467.1, WP_023013324.1, WP_076753611.1
anc_NODE_ACB+LWg_vs_gains_NODE_ACB+LW	GO:0016853	MF	e	isomerase activity	127/18936	1260/423151	0.000000	2	127	0.000000	WP_000175501.1, WP_000175509.1, WP_000175511.1, WP_000175513.1, WP_000175514.1, WP_000781237.1, WP_000781238.1, WP_000781240.1, WP_001091030.1, WP_001091033.1, WP_001091035.1, WP_001091037.1, WP_001091039.1, WP_001091047.1, WP_002053862.1, WP_002059800.1, WP_002117864.1, WP_002118072.1, WP_002123161.1, WP_004651555.1, WP_004653220.1, WP_004661962.1, WP_004670877.1, WP_004694626.1, WP_004704760.1,…
anc_NODE_ACB+LWg_vs_gains_NODE_ACB+LW	GO:0009027	MF	e	tartrate dehydrogenase activity	11/18936	11/423151	0.000000	5	11	0.000000	WP_001129656.1, WP_001129667.1, WP_002120409.1, WP_004710273.1, WP_005231132.1, WP_005803190.1, WP_009393931.1, WP_016142021.1, WP_017387249.1, WP_031950097.1, WP_032038592.1
anc_NODE_ACB+LWg_vs_gains_NODE_ACB+LW	GO:0001512	MF	e	dihydronicotinamide riboside quinone reductase activity	8/18936	8/423151	0.000000	3	8	0.000000	WP_001023280.1, WP_001023281.1, WP_001023282.1, WP_002116152.1, WP_017393867.1, WP_031980167.1, WP_032047842.1, WP_032056148.1
anc_NODE_ACB+LWg_vs_gains_NODE_ACB+LW	GO:0016616	MF	e	oxidoreductase activity, acting on the CH-OH group of donors, NAD or NADP as acceptor	42/18936	320/423151	0.000000	4	42	0.000000	WP_001129647.1, WP_001129656.1, WP_001129657.1, WP_001129667.1, WP_001129668.1, WP_002120409.1, WP_004654307.1, WP_004703363.1, WP_004710273.1, WP_004721382.1, WP_004794180.1, WP_004806103.1, WP_004990110.1, WP_005033195.1, WP_005150778.1, WP_005187362.1, WP_005204623.1, WP_005213088.1, WP_005217116.1, WP_005231132.1, WP_005234396.1, WP_005242257.1, WP_005258216.1, WP_005286903.1, WP_005295263.1,…
anc_NODE_ACB+LWg_vs_gains_NODE_ACB+LW	GO:0015293	MF	e	symporter activity	53/18936	469/423151	0.000000	5	53	0.000000	WP_001085433.1, WP_001085434.1, WP_001085436.1, WP_002049312.1, WP_002118145.1, WP_003650695.1, WP_004278990.1, WP_004696118.1, WP_004700526.1, WP_004721869.1, WP_004731608.1, WP_004784235.1, WP_004791227.1, WP_004815367.1, WP_004892515.1, WP_004927832.1, WP_004938414.1, WP_004982375.1, WP_004989747.1, WP_004998429.1, WP_005003748.1, WP_005010993.1, WP_005019585.1, WP_005030057.1, WP_005097464.1,…
anc_NODE_ACB+LWg_vs_gains_NODE_ACB+LW	GO:0008198	MF	e	ferrous iron binding	29/18936	205/423151	0.000000	7	29	0.000000	WP_000141645.1, WP_000141646.1, WP_004651554.1, WP_004694629.1, WP_004711359.1, WP_004783206.1, WP_004811033.1, WP_004829471.1, WP_004863754.1, WP_004893350.1, WP_004933698.1, WP_004981298.1, WP_005005954.1, WP_005011245.1, WP_005018974.1, WP_005032987.1, WP_005054266.1, WP_005061957.1, WP_005179677.1, WP_005221137.1, WP_016166178.1, WP_048881364.1, WP_053580078.1, WP_058869106.1, WP_058952186.1,…
anc_NODE_ACB+LWg_vs_gains_NODE_ACB+LW	GO:0016708	MF	e	oxidoreductase activity, acting on paired donors, with incorporation or reduction of molecular oxygen, NAD(P)H as one donor, and incorporation of two atoms of oxygen into one donor	33/18936	276/423151	0.000000	4	33	0.000003	WP_001277084.1, WP_001277086.1, WP_001277088.1, WP_002120432.1, WP_004654302.1, WP_004703352.1, WP_004710265.1, WP_004721375.1, WP_004772828.1, WP_004806109.1, WP_004990105.1, WP_005033186.1, WP_005150788.1, WP_005204619.1, WP_005213084.1, WP_005217113.1, WP_005231125.1, WP_005234406.1, WP_005242253.1, WP_005274384.1, WP_005286894.1, WP_005295255.1, WP_005303109.1, WP_013198784.1, WP_016142018.1,…
anc_NODE_ACB+LWg_vs_gains_NODE_ACB+LW	GO:0004497	MF	e	monooxygenase activity	83/18936	1049/423151	0.000001	3	83	0.000006	WP_000020763.1, WP_000020764.1, WP_000020766.1, WP_000883664.1, WP_000883665.1, WP_000883669.1, WP_000883676.1, WP_000883680.1, WP_000883684.1, WP_000883686.1, WP_000955557.1, WP_000955560.1, WP_000955561.1, WP_000955562.1, WP_002119689.1, WP_002157561.1, WP_004281786.1, WP_004639655.1, WP_004705262.1, WP_004711717.1, WP_004781126.1, WP_004814635.1, WP_004884660.1, WP_004886460.1, WP_004927620.1,…
anc_NODE_ACB+LWg_vs_gains_NODE_ACB+LW	GO:0004658	MF	e	propionyl-CoA carboxylase activity	4/18936	4/423151	0.000004	5	4	0.000026	WP_000154085.1, WP_000154086.1, WP_061396823.1, WP_061523711.1
anc_NODE_ACB+LWg_vs_gains_NODE_ACB+LW	GO:0018482	MF	e	4-formylbenzenesulfonate dehydrogenase activity	4/18936	4/423151	0.000004	5	4	0.000026	WP_000135420.1, WP_000135428.1, WP_061524977.1, WP_061525449.1
anc_NODE_ACB+LWg_vs_gains_NODE_ACB+LW	GO:0050077	MF	e	maleylpyruvate isomerase activity	4/18936	5/423151	0.000019	4	4	0.000112	WP_000781235.1, WP_000781243.1, WP_058952185.1, WP_061525084.1
anc_NODE_ACB+LWg_vs_gains_NODE_ACB+LW	GO:0047091	MF	e	L-lysine 6-monooxygenase (NADPH) activity	4/18936	6/423151	0.000056	5	4	0.000287	WP_000883676.1, WP_002009204.1, WP_058952058.1, WP_061525147.1
anc_NODE_ACB+LWg_vs_gains_NODE_ACB+LW	GO:0004749	MF	e	ribose phosphate diphosphokinase activity	12/18936	72/423151	0.000080	5	12	0.00039	WP_001007506.1, WP_001007512.1, WP_001007514.1, WP_001007527.1, WP_004921914.1, WP_004960382.1, WP_005030830.1, WP_005228881.1, WP_005239520.1, WP_032868111.1, WP_058971206.1, WP_061524559.1
anc_NODE_ACB+LWg_vs_gains_NODE_ACB+LW	GO:0030283	MF	e	testosterone dehydrogenase [NAD(P)] activity	3/18936	3/423151	0.000090	6	3	0.000432	WP_000682841.1, WP_010325928.1, WP_061523604.1
anc_NODE_ACB+LWg_vs_gains_NODE_ACB+LW	GO:0016846	MF	e	carbon-sulfur lyase activity	31/18936	327/423151	0.000126	3	31	0.00059	WP_000114351.1, WP_000114352.1, WP_000114353.1, WP_001144531.1, WP_002052170.1, WP_004657251.1, WP_004803720.1, WP_004877962.1, WP_004884848.1, WP_004909804.1, WP_004964846.1, WP_005147555.1, WP_005185766.1, WP_005201535.1, WP_005227807.1, WP_005238216.1, WP_005260089.1, WP_005297499.1, WP_005403371.1, WP_007482749.1, WP_016542682.1, WP_016651373.1, WP_022576038.1, WP_029424093.1, WP_032048939.1,…
anc_NODE_ACB+LWg_vs_gains_NODE_ACB+LW	GO:0004622	MF	e	lysophospholipase activity	4/18936	8/423151	0.000243	6	4	0.001007	WP_000782587.1, WP_001098135.1, WP_005032096.1, WP_042086644.1
anc_NODE_ACB+LWg_vs_gains_NODE_ACB+LW	GO:0004252	MF	e	serine-type endopeptidase activity	66/18936	948/423151	0.000506	6	66	0.001927	WP_001166110.1, WP_001190932.1, WP_001190934.1, WP_001190935.1, WP_001190936.1, WP_001190940.1, WP_001190942.1, WP_001190943.1, WP_001190948.1, WP_002125483.1, WP_004657586.1, WP_004669454.1, WP_004705298.1, WP_004789719.1, WP_004804033.1, WP_004860806.1, WP_004877723.1, WP_005078397.1, WP_005086929.1, WP_005088399.1, WP_005147228.1, WP_005147231.1, WP_005185392.1, WP_005195395.1, WP_005201260.1,…
anc_NODE_ACB+LWg_vs_gains_NODE_ACB+LW	GO:0016627	MF	e	oxidoreductase activity, acting on the CH-CH group of donors	83/18936	1289/423151	0.001161	3	83	0.004188	WP_000673024.1, WP_001131915.1, WP_001131917.1, WP_001131921.1, WP_001131922.1, WP_001131923.1, WP_001131932.1, WP_001131933.1, WP_001131934.1, WP_002114260.1, WP_002117885.1, WP_004280299.1, WP_004646953.1, WP_004721446.1, WP_004730955.1, WP_004785720.1, WP_004792359.1, WP_004793075.1, WP_004820543.1, WP_004857497.1, WP_004887706.1, WP_004926608.1, WP_004987679.1, WP_004997843.1, WP_005004360.1,…
anc_NODE_ACB+LWg_vs_gains_NODE_ACB+LW	GO:0005506	MF	e	iron ion binding	170/18936	2972/423151	0.001545	6	170	0.005346	WP_000527014.1, WP_000527015.1, WP_000527017.1, WP_000527021.1, WP_000527022.1, WP_000527028.1, WP_000527031.1, WP_000527032.1, WP_000527035.1, WP_000737782.1, WP_000737783.1, WP_000737786.1, WP_000737787.1, WP_000737790.1, WP_000737791.1, WP_000737794.1, WP_000737795.1, WP_000737798.1, WP_000737800.1, WP_001277084.1, WP_001277086.1, WP_001277088.1, WP_002064342.1, WP_002115621.1, WP_002119235.1,…
anc_NODE_ACB+LWg_vs_gains_NODE_ACB+LW	GO:0047280	MF	e	nicotinamide phosphoribosyltransferase activity	2/18936	2/423151	0.002002	5	2	0.006867	WP_000152964.1, WP_000152982.1
anc_NODE_ACB+LWg_vs_gains_NODE_ACB+LW	GO:0043805	MF	e	indolepyruvate ferredoxin oxidoreductase activity	2/18936	2/423151	0.002002	5	2	0.006867	WP_013198230.1, WP_023013305.1
anc_NODE_ACB+LWg_vs_gains_NODE_ACB+LW	GO:0004085	MF	e	butyryl-CoA dehydrogenase activity	4/18936	19/423151	0.009051	5	4	0.023184	WP_000617392.1, WP_001160766.1, WP_001176652.1, WP_001176667.1
anc_NODE_ACB+LWg_vs_gains_NODE_ACB+LW	GO:0030976	MF	e	thiamine pyrophosphate binding	34/18936	491/423151	0.011837	4	34	0.026163	WP_004649043.1, WP_004652881.1, WP_004671151.1, WP_004702349.1, WP_004808127.1, WP_004879580.1, WP_004911156.1, WP_004961890.1, WP_004979671.1, WP_005025891.1, WP_005054056.1, WP_005058976.1, WP_005080675.1, WP_005150640.1, WP_005187187.1, WP_005196931.1, WP_005202715.1, WP_005213188.1, WP_005231209.1, WP_005258284.1, WP_005287048.1, WP_005295380.1, WP_007483202.1, WP_008941397.1, WP_010326696.1,…
anc_NODE_ACB+LWg_vs_gains_NODE_ACB+LW	GO:0102131	MF	e	3-oxo-glutaryl-[acp] methyl ester reductase activity	7/18936	57/423151	0.013364	5	7	0.029471	WP_000207244.1, WP_000207252.1, WP_000432325.1, WP_000682841.1, WP_004829422.1, WP_061523597.1, WP_076753241.1
anc_NODE_ACB+LWg_vs_gains_NODE_ACB+LW	GO:0102132	MF	e	3-oxo-pimeloyl-[acp] methyl ester reductase activity	7/18936	57/423151	0.013364	5	7	0.029471	WP_000207244.1, WP_000207252.1, WP_000432325.1, WP_000682841.1, WP_004829422.1, WP_061523597.1, WP_076753241.1
anc_NODE_ACB+LWg_vs_gains_NODE_ACB+LW	GO:0006412	BP	p	translation	0/18936	2801/423151	0.000000	7	0	0.000000
anc_NODE_ACB+LWg_vs_gains_NODE_ACB+LW	GO:0051301	BP	p	cell division	0/18936	2335/423151	0.000000	2	0	0.000000
anc_NODE_ACB+LWg_vs_gains_NODE_ACB+LW	GO:0006281	BP	p	DNA repair	0/18936	2186/423151	0.000000	7	0	0.000000
anc_NODE_ACB+LWg_vs_gains_NODE_ACB+LW	GO:0007049	BP	p	cell cycle	0/18936	1945/423151	0.000000	2	0	0.000000
anc_NODE_ACB+LWg_vs_gains_NODE_ACB+LW	GO:0006310	BP	p	DNA recombination	0/18936	1907/423151	0.000000	7	0	0.000000
anc_NODE_ACB+LWg_vs_gains_NODE_ACB+LW	GO:0005975	BP	p	carbohydrate metabolic process	0/18936	1894/423151	0.000000	3	0	0.000000
anc_NODE_ACB+LWg_vs_gains_NODE_ACB+LW	GO:0006457	BP	p	protein folding	0/18936	1723/423151	0.000000	2	0	0.000000
anc_NODE_ACB+LWg_vs_gains_NODE_ACB+LW	GO:0006260	BP	p	DNA replication	0/18936	1717/423151	0.000000	7	0	0.000000
anc_NODE_ACB+LWg_vs_gains_NODE_ACB+LW	GO:0045454	BP	p	cell redox homeostasis	0/18936	1577/423151	0.000000	5	0	0.000000
anc_NODE_ACB+LWg_vs_gains_NODE_ACB+LW	GO:0006099	BP	p	tricarboxylic acid cycle	0/18936	1573/423151	0.000000	8	0	0.000000
anc_NODE_ACB+LWg_vs_gains_NODE_ACB+LW	GO:0000160	BP	p	phosphorelay signal transduction system	0/18936	1433/423151	0.000000	6	0	0.000000
anc_NODE_ACB+LWg_vs_gains_NODE_ACB+LW	GO:0009058	BP	p	biosynthetic process	0/18936	1427/423151	0.000000	2	0	0.000000
anc_NODE_ACB+LWg_vs_gains_NODE_ACB+LW	GO:0015031	BP	p	protein transport	0/18936	1178/423151	0.000000	7	0	0.000000
anc_NODE_ACB+LWg_vs_gains_NODE_ACB+LW	GO:0009306	BP	p	protein secretion	0/18936	1179/423151	0.000000	8	0	0.000000
anc_NODE_ACB+LWg_vs_gains_NODE_ACB+LW	GO:0006189	BP	p	'de novo' IMP biosynthetic process	0/18936	1171/423151	0.000000	12	0	0.000000
anc_NODE_ACB+LWg_vs_gains_NODE_ACB+LW	GO:0015628	BP	p	protein secretion by the type II secretion system	0/18936	1053/423151	0.000000	10	0	0.000000
anc_NODE_ACB+LWg_vs_gains_NODE_ACB+LW	GO:0000105	BP	p	histidine biosynthetic process	0/18936	1011/423151	0.000000	9	0	0.000000
anc_NODE_ACB+LWg_vs_gains_NODE_ACB+LW	GO:0009089	BP	p	lysine biosynthetic process via diaminopimelate	0/18936	940/423151	0.000000	11	0	0.000000
anc_NODE_ACB+LWg_vs_gains_NODE_ACB+LW	GO:0015074	BP	p	DNA integration	0/18936	922/423151	0.000000	7	0	0.000000
anc_NODE_ACB+LWg_vs_gains_NODE_ACB+LW	GO:0006541	BP	p	glutamine metabolic process	0/18936	912/423151	0.000000	9	0	0.000000
anc_NODE_ACB+LWg_vs_gains_NODE_ACB+LW	GO:0009228	BP	p	thiamine biosynthetic process	0/18936	920/423151	0.000000	7	0	0.000000
anc_NODE_ACB+LWg_vs_gains_NODE_ACB+LW	GO:0006520	BP	p	cellular amino acid metabolic process	0/18936	889/423151	0.000000	6	0	0.000000
anc_NODE_ACB+LWg_vs_gains_NODE_ACB+LW	GO:0009423	BP	p	chorismate biosynthetic process	0/18936	880/423151	0.000000	8	0	0.000000
anc_NODE_ACB+LWg_vs_gains_NODE_ACB+LW	GO:0008033	BP	p	tRNA processing	0/18936	877/423151	0.000000	9	0	0.000000
anc_NODE_ACB+LWg_vs_gains_NODE_ACB+LW	GO:0006526	BP	p	arginine biosynthetic process	0/18936	856/423151	0.000000	10	0	0.000000
anc_NODE_ACB+LWg_vs_gains_NODE_ACB+LW	GO:0043165	BP	p	Gram-negative-bacterium-type cell outer membrane assembly	0/18936	807/423151	0.000000	5	0	0.000000
anc_NODE_ACB+LWg_vs_gains_NODE_ACB+LW	GO:0006096	BP	p	glycolytic process	0/18936	786/423151	0.000000	12	0	0.000000
anc_NODE_ACB+LWg_vs_gains_NODE_ACB+LW	GO:0009073	BP	p	aromatic amino acid family biosynthetic process	0/18936	774/423151	0.000000	8	0	0.000000
anc_NODE_ACB+LWg_vs_gains_NODE_ACB+LW	GO:0001522	BP	p	pseudouridine synthesis	0/18936	764/423151	0.000000	8	0	0.000000
anc_NODE_ACB+LWg_vs_gains_NODE_ACB+LW	GO:0006979	BP	p	response to oxidative stress	0/18936	753/423151	0.000000	3	0	0.000000
anc_NODE_ACB+LWg_vs_gains_NODE_ACB+LW	GO:0016114	BP	p	terpenoid biosynthetic process	0/18936	759/423151	0.000000	7	0	0.000000
anc_NODE_ACB+LWg_vs_gains_NODE_ACB+LW	GO:0006744	BP	p	ubiquinone biosynthetic process	0/18936	747/423151	0.000000	7	0	0.000000
anc_NODE_ACB+LWg_vs_gains_NODE_ACB+LW	GO:0006364	BP	p	rRNA processing	0/18936	736/423151	0.000000	9	0	0.000000
anc_NODE_ACB+LWg_vs_gains_NODE_ACB+LW	GO:0006782	BP	p	protoporphyrinogen IX biosynthetic process	0/18936	717/423151	0.000000	7	0	0.000000
anc_NODE_ACB+LWg_vs_gains_NODE_ACB+LW	GO:0009432	BP	p	SOS response	0/18936	692/423151	0.000000	5	0	0.000000
anc_NODE_ACB+LWg_vs_gains_NODE_ACB+LW	GO:0009229	BP	p	thiamine diphosphate biosynthetic process	0/18936	662/423151	0.000000	6	0	0.000000
anc_NODE_ACB+LWg_vs_gains_NODE_ACB+LW	GO:0044205	BP	p	'de novo' UMP biosynthetic process	0/18936	667/423151	0.000000	12	0	0.000000
anc_NODE_ACB+LWg_vs_gains_NODE_ACB+LW	GO:0007059	BP	p	chromosome segregation	0/18936	656/423151	0.000000	2	0	0.000000
anc_NODE_ACB+LWg_vs_gains_NODE_ACB+LW	GO:0006633	BP	p	fatty acid biosynthetic process	0/18936	636/423151	0.000000	8	0	0.000000
anc_NODE_ACB+LWg_vs_gains_NODE_ACB+LW	GO:0008616	BP	p	queuosine biosynthetic process	0/18936	641/423151	0.000000	9	0	0.000000
anc_NODE_ACB+LWg_vs_gains_NODE_ACB+LW	GO:0019288	BP	p	isopentenyl diphosphate biosynthetic process, methylerythritol 4-phosphate pathway	0/18936	634/423151	0.000000	8	0	0.000000
anc_NODE_ACB+LWg_vs_gains_NODE_ACB+LW	GO:0042773	BP	p	ATP synthesis coupled electron transport	0/18936	620/423151	0.000000	6	0	0.000000
anc_NODE_ACB+LWg_vs_gains_NODE_ACB+LW	GO:0090529	BP	p	cell septum assembly	0/18936	585/423151	0.000000	4	0	0.000000
anc_NODE_ACB+LWg_vs_gains_NODE_ACB+LW	GO:0006265	BP	p	DNA topological change	0/18936	590/423151	0.000000	7	0	0.000000
anc_NODE_ACB+LWg_vs_gains_NODE_ACB+LW	GO:0006284	BP	p	base-excision repair	0/18936	579/423151	0.000000	8	0	0.000000
anc_NODE_ACB+LWg_vs_gains_NODE_ACB+LW	GO:0009097	BP	p	isoleucine biosynthetic process	0/18936	570/423151	0.000000	9	0	0.000000
anc_NODE_ACB+LWg_vs_gains_NODE_ACB+LW	GO:0043093	BP	p	FtsZ-dependent cytokinesis	0/18936	575/423151	0.000000	4	0	0.000000
anc_NODE_ACB+LWg_vs_gains_NODE_ACB+LW	GO:0009231	BP	p	riboflavin biosynthetic process	0/18936	555/423151	0.000000	6	0	0.000000
anc_NODE_ACB+LWg_vs_gains_NODE_ACB+LW	GO:0008615	BP	p	pyridoxine biosynthetic process	0/18936	557/423151	0.000000	7	0	0.000000
anc_NODE_ACB+LWg_vs_gains_NODE_ACB+LW	GO:0071555	BP	p	cell wall organization	60/18936	2824/423151	0.000000	4	60	0.000000	WP_000426931.1, WP_000426935.1, WP_002051555.1, WP_002116515.1, WP_003655352.1, WP_004281622.1, WP_004651385.1, WP_004653028.1, WP_004661532.1, WP_004677485.1, WP_004680817.1, WP_004705823.1, WP_004722111.1, WP_004758120.1, WP_004771720.1, WP_004789327.1, WP_004799019.1, WP_004807892.1, WP_004819927.1, WP_004833998.1, WP_004838321.1, WP_004878810.1, WP_004911912.1, WP_004924960.1, WP_004937982.1,…
anc_NODE_ACB+LWg_vs_gains_NODE_ACB+LW	GO:0006400	BP	p	tRNA modification	0/18936	536/423151	0.000000	10	0	0.000000
anc_NODE_ACB+LWg_vs_gains_NODE_ACB+LW	GO:0009086	BP	p	methionine biosynthetic process	0/18936	515/423151	0.000000	10	0	0.000000
anc_NODE_ACB+LWg_vs_gains_NODE_ACB+LW	GO:0006094	BP	p	gluconeogenesis	0/18936	494/423151	0.000000	7	0	0.000000
anc_NODE_ACB+LWg_vs_gains_NODE_ACB+LW	GO:0019877	BP	p	diaminopimelate biosynthetic process	0/18936	498/423151	0.000000	8	0	0.000000
anc_NODE_ACB+LWg_vs_gains_NODE_ACB+LW	GO:0006807	BP	p	nitrogen compound metabolic process	0/18936	491/423151	0.000000	2	0	0.000000
anc_NODE_ACB+LWg_vs_gains_NODE_ACB+LW	GO:0009236	BP	p	cobalamin biosynthetic process	0/18936	491/423151	0.000000	6	0	0.000000
anc_NODE_ACB+LWg_vs_gains_NODE_ACB+LW	GO:0009102	BP	p	biotin biosynthetic process	0/18936	475/423151	0.000000	8	0	0.000000
anc_NODE_ACB+LWg_vs_gains_NODE_ACB+LW	GO:0009098	BP	p	leucine biosynthetic process	0/18936	480/423151	0.000000	9	0	0.000000
anc_NODE_ACB+LWg_vs_gains_NODE_ACB+LW	GO:0006396	BP	p	RNA processing	0/18936	467/423151	0.000000	7	0	0.000000
anc_NODE_ACB+LWg_vs_gains_NODE_ACB+LW	GO:0006730	BP	p	one-carbon metabolic process	0/18936	469/423151	0.000000	3	0	0.000000
anc_NODE_ACB+LWg_vs_gains_NODE_ACB+LW	GO:0006261	BP	p	DNA-dependent DNA replication	0/18936	474/423151	0.000000	8	0	0.000000
anc_NODE_ACB+LWg_vs_gains_NODE_ACB+LW	GO:0009088	BP	p	threonine biosynthetic process	0/18936	450/423151	0.000000	10	0	0.000000
anc_NODE_ACB+LWg_vs_gains_NODE_ACB+LW	GO:0002949	BP	p	tRNA threonylcarbamoyladenosine modification	0/18936	451/423151	0.000000	11	0	0.000000
anc_NODE_ACB+LWg_vs_gains_NODE_ACB+LW	GO:0000162	BP	p	tryptophan biosynthetic process	0/18936	441/423151	0.000000	9	0	0.000000
anc_NODE_ACB+LWg_vs_gains_NODE_ACB+LW	GO:0006813	BP	p	potassium ion transport	0/18936	444/423151	0.000000	7	0	0.000000
anc_NODE_ACB+LWg_vs_gains_NODE_ACB+LW	GO:0006811	BP	p	ion transport	0/18936	444/423151	0.000000	4	0	0.000000
anc_NODE_ACB+LWg_vs_gains_NODE_ACB+LW	GO:0006605	BP	p	protein targeting	0/18936	433/423151	0.000000	9	0	0.000000
anc_NODE_ACB+LWg_vs_gains_NODE_ACB+LW	GO:0006313	BP	p	transposition, DNA-mediated	0/18936	440/423151	0.000000	8	0	0.000000
anc_NODE_ACB+LWg_vs_gains_NODE_ACB+LW	GO:0007155	BP	p	cell adhesion	0/18936	426/423151	0.000000	2	0	0.000000
anc_NODE_ACB+LWg_vs_gains_NODE_ACB+LW	GO:0065002	BP	p	intracellular protein transmembrane transport	0/18936	432/423151	0.000000	9	0	0.000000
anc_NODE_ACB+LWg_vs_gains_NODE_ACB+LW	GO:0006207	BP	p	'de novo' pyrimidine nucleobase biosynthetic process	0/18936	415/423151	0.000000	9	0	0.000000
anc_NODE_ACB+LWg_vs_gains_NODE_ACB+LW	GO:0006289	BP	p	nucleotide-excision repair	0/18936	415/423151	0.000000	8	0	0.000000
anc_NODE_ACB+LWg_vs_gains_NODE_ACB+LW	GO:0009253	BP	p	peptidoglycan catabolic process	0/18936	399/423151	0.000000	7	0	0.000000
anc_NODE_ACB+LWg_vs_gains_NODE_ACB+LW	GO:0015937	BP	p	coenzyme A biosynthetic process	0/18936	403/423151	0.000000	11	0	0.000000
anc_NODE_ACB+LWg_vs_gains_NODE_ACB+LW	GO:0019619	BP	p	3,4-dihydroxybenzoate catabolic process	0/18936	406/423151	0.000000	8	0	0.000000
anc_NODE_ACB+LWg_vs_gains_NODE_ACB+LW	GO:0008360	BP	p	regulation of cell shape	60/18936	2537/423151	0.000000	6	60	0.000000	WP_000426931.1, WP_000426935.1, WP_002051555.1, WP_002116515.1, WP_003655352.1, WP_004281622.1, WP_004651385.1, WP_004653028.1, WP_004661532.1, WP_004677485.1, WP_004680817.1, WP_004705823.1, WP_004722111.1, WP_004758120.1, WP_004771720.1, WP_004789327.1, WP_004799019.1, WP_004807892.1, WP_004819927.1, WP_004833998.1, WP_004838321.1, WP_004878810.1, WP_004911912.1, WP_004924960.1, WP_004937982.1,…
anc_NODE_ACB+LWg_vs_gains_NODE_ACB+LW	GO:0051205	BP	p	protein insertion into membrane	0/18936	393/423151	0.000000	7	0	0.000000
anc_NODE_ACB+LWg_vs_gains_NODE_ACB+LW	GO:0015986	BP	p	ATP synthesis coupled proton transport	0/18936	384/423151	0.000000	12	0	0.000000
anc_NODE_ACB+LWg_vs_gains_NODE_ACB+LW	GO:0046654	BP	p	tetrahydrofolate biosynthetic process	0/18936	388/423151	0.000000	8	0	0.000000
anc_NODE_ACB+LWg_vs_gains_NODE_ACB+LW	GO:0009252	BP	p	peptidoglycan biosynthetic process	60/18936	2493/423151	0.000000	8	60	0.000001	WP_000426931.1, WP_000426935.1, WP_002051555.1, WP_002116515.1, WP_003655352.1, WP_004281622.1, WP_004651385.1, WP_004653028.1, WP_004661532.1, WP_004677485.1, WP_004680817.1, WP_004705823.1, WP_004722111.1, WP_004758120.1, WP_004771720.1, WP_004789327.1, WP_004799019.1, WP_004807892.1, WP_004819927.1, WP_004833998.1, WP_004838321.1, WP_004878810.1, WP_004911912.1, WP_004924960.1, WP_004937982.1,…
anc_NODE_ACB+LWg_vs_gains_NODE_ACB+LW	GO:0006535	BP	p	cysteine biosynthetic process from serine	0/18936	380/423151	0.000000	11	0	0.000001
anc_NODE_ACB+LWg_vs_gains_NODE_ACB+LW	GO:0042274	BP	p	ribosomal small subunit biogenesis	0/18936	368/423151	0.000000	4	0	0.000001
anc_NODE_ACB+LWg_vs_gains_NODE_ACB+LW	GO:0000271	BP	p	polysaccharide biosynthetic process	0/18936	373/423151	0.000000	5	0	0.000001
anc_NODE_ACB+LWg_vs_gains_NODE_ACB+LW	GO:0006144	BP	p	purine nucleobase metabolic process	0/18936	357/423151	0.000000	7	0	0.000001
anc_NODE_ACB+LWg_vs_gains_NODE_ACB+LW	GO:0019545	BP	p	arginine catabolic process to succinate	0/18936	361/423151	0.000000	11	0	0.000001
anc_NODE_ACB+LWg_vs_gains_NODE_ACB+LW	GO:0006855	BP	p	drug transmembrane transport	0/18936	363/423151	0.000000	5	0	0.000001
anc_NODE_ACB+LWg_vs_gains_NODE_ACB+LW	GO:0030163	BP	p	protein catabolic process	0/18936	354/423151	0.000000	5	0	0.000002
anc_NODE_ACB+LWg_vs_gains_NODE_ACB+LW	GO:0009254	BP	p	peptidoglycan turnover	0/18936	356/423151	0.000000	7	0	0.000002
anc_NODE_ACB+LWg_vs_gains_NODE_ACB+LW	GO:0016226	BP	p	iron-sulfur cluster assembly	0/18936	356/423151	0.000000	5	0	0.000002
anc_NODE_ACB+LWg_vs_gains_NODE_ACB+LW	GO:0009297	BP	p	pilus assembly	0/18936	356/423151	0.000000	5	0	0.000002
anc_NODE_ACB+LWg_vs_gains_NODE_ACB+LW	GO:0000724	BP	p	double-strand break repair via homologous recombination	0/18936	341/423151	0.000000	9	0	0.000002
anc_NODE_ACB+LWg_vs_gains_NODE_ACB+LW	GO:0006635	BP	p	fatty acid beta-oxidation	0/18936	341/423151	0.000000	9	0	0.000002
anc_NODE_ACB+LWg_vs_gains_NODE_ACB+LW	GO:0035999	BP	p	tetrahydrofolate interconversion	0/18936	342/423151	0.000000	8	0	0.000002
anc_NODE_ACB+LWg_vs_gains_NODE_ACB+LW	GO:0010124	BP	p	phenylacetate catabolic process	0/18936	347/423151	0.000000	8	0	0.000002
anc_NODE_ACB+LWg_vs_gains_NODE_ACB+LW	GO:0043953	BP	p	protein transport by the Tat complex	0/18936	332/423151	0.000000	9	0	0.000003
anc_NODE_ACB+LWg_vs_gains_NODE_ACB+LW	GO:0030001	BP	p	metal ion transport	0/18936	333/423151	0.000000	6	0	0.000003
anc_NODE_ACB+LWg_vs_gains_NODE_ACB+LW	GO:0006098	BP	p	pentose-phosphate shunt	0/18936	325/423151	0.000001	11	0	0.000004
anc_NODE_ACB+LWg_vs_gains_NODE_ACB+LW	GO:0046656	BP	p	folic acid biosynthetic process	0/18936	325/423151	0.000001	8	0	0.000004
anc_NODE_ACB+LWg_vs_gains_NODE_ACB+LW	GO:0006537	BP	p	glutamate biosynthetic process	0/18936	327/423151	0.000001	10	0	0.000004
anc_NODE_ACB+LWg_vs_gains_NODE_ACB+LW	GO:0055129	BP	p	L-proline biosynthetic process	0/18936	316/423151	0.000001	11	0	0.000006
anc_NODE_ACB+LWg_vs_gains_NODE_ACB+LW	GO:0006817	BP	p	phosphate ion transport	0/18936	309/423151	0.000001	7	0	0.000009
anc_NODE_ACB+LWg_vs_gains_NODE_ACB+LW	GO:0006352	BP	p	DNA-templated transcription, initiation	0/18936	311/423151	0.000001	8	0	0.000009
anc_NODE_ACB+LWg_vs_gains_NODE_ACB+LW	GO:0009099	BP	p	valine biosynthetic process	0/18936	313/423151	0.000001	9	0	0.000010
anc_NODE_ACB+LWg_vs_gains_NODE_ACB+LW	GO:0043952	BP	p	protein transport by the Sec complex	0/18936	314/423151	0.000001	9	0	0.000010
anc_NODE_ACB+LWg_vs_gains_NODE_ACB+LW	GO:0006725	BP	p	cellular aromatic compound metabolic process	2/18936	426/423151	0.000002	3	2	0.000011	WP_000141645.1, WP_004711359.1
anc_NODE_ACB+LWg_vs_gains_NODE_ACB+LW	GO:0019646	BP	p	aerobic electron transport chain	0/18936	298/423151	0.000002	7	0	0.000013
anc_NODE_ACB+LWg_vs_gains_NODE_ACB+LW	GO:0006401	BP	p	RNA catabolic process	0/18936	301/423151	0.000002	7	0	0.000013
anc_NODE_ACB+LWg_vs_gains_NODE_ACB+LW	GO:0000270	BP	p	peptidoglycan metabolic process	0/18936	303/423151	0.000002	6	0	0.000013
anc_NODE_ACB+LWg_vs_gains_NODE_ACB+LW	GO:0070475	BP	p	rRNA base methylation	0/18936	289/423151	0.000003	12	0	0.000018
anc_NODE_ACB+LWg_vs_gains_NODE_ACB+LW	GO:0042952	BP	p	beta-ketoadipate pathway	0/18936	292/423151	0.000003	5	0	0.000018
anc_NODE_ACB+LWg_vs_gains_NODE_ACB+LW	GO:0006270	BP	p	DNA replication initiation	0/18936	292/423151	0.000003	7	0	0.000018
anc_NODE_ACB+LWg_vs_gains_NODE_ACB+LW	GO:0009117	BP	p	nucleotide metabolic process	0/18936	281/423151	0.000004	7	0	0.000026
anc_NODE_ACB+LWg_vs_gains_NODE_ACB+LW	GO:0006935	BP	p	chemotaxis	0/18936	282/423151	0.000004	3	0	0.000026
anc_NODE_ACB+LWg_vs_gains_NODE_ACB+LW	GO:0031564	BP	p	transcription antitermination	0/18936	272/423151	0.000006	11	0	0.000038
anc_NODE_ACB+LWg_vs_gains_NODE_ACB+LW	GO:0015940	BP	p	pantothenate biosynthetic process	0/18936	277/423151	0.000006	8	0	0.000039
anc_NODE_ACB+LWg_vs_gains_NODE_ACB+LW	GO:0008654	BP	p	phospholipid biosynthetic process	0/18936	279/423151	0.000007	6	0	0.000040
anc_NODE_ACB+LWg_vs_gains_NODE_ACB+LW	GO:0019835	BP	p	cytolysis	0/18936	267/423151	0.000009	2	0	0.000055
anc_NODE_ACB+LWg_vs_gains_NODE_ACB+LW	GO:0006298	BP	p	mismatch repair	0/18936	268/423151	0.000009	8	0	0.000056
anc_NODE_ACB+LWg_vs_gains_NODE_ACB+LW	GO:0009249	BP	p	protein lipoylation	0/18936	255/423151	0.000013	9	0	0.000079
anc_NODE_ACB+LWg_vs_gains_NODE_ACB+LW	GO:0000902	BP	p	cell morphogenesis	0/18936	255/423151	0.000013	4	0	0.000079
anc_NODE_ACB+LWg_vs_gains_NODE_ACB+LW	GO:0045893	BP	p	positive regulation of transcription, DNA-templated	0/18936	255/423151	0.000013	10	0	0.000079
anc_NODE_ACB+LWg_vs_gains_NODE_ACB+LW	GO:0006402	BP	p	mRNA catabolic process	0/18936	259/423151	0.000014	8	0	0.000080
anc_NODE_ACB+LWg_vs_gains_NODE_ACB+LW	GO:0070814	BP	p	hydrogen sulfide biosynthetic process	0/18936	262/423151	0.000014	5	0	0.000084
anc_NODE_ACB+LWg_vs_gains_NODE_ACB+LW	GO:0009396	BP	p	folic acid-containing compound biosynthetic process	0/18936	263/423151	0.000015	7	0	0.000086
anc_NODE_ACB+LWg_vs_gains_NODE_ACB+LW	GO:0045892	BP	p	negative regulation of transcription, DNA-templated	0/18936	263/423151	0.000015	10	0	0.000086
anc_NODE_ACB+LWg_vs_gains_NODE_ACB+LW	GO:0006631	BP	p	fatty acid metabolic process	0/18936	247/423151	0.000020	7	0	0.000113
anc_NODE_ACB+LWg_vs_gains_NODE_ACB+LW	GO:0019544	BP	p	arginine catabolic process to glutamate	0/18936	247/423151	0.000020	11	0	0.000113
anc_NODE_ACB+LWg_vs_gains_NODE_ACB+LW	GO:0042128	BP	p	nitrate assimilation	0/18936	248/423151	0.000020	6	0	0.000113
anc_NODE_ACB+LWg_vs_gains_NODE_ACB+LW	GO:0019285	BP	p	glycine betaine biosynthetic process from choline	0/18936	252/423151	0.000021	8	0	0.000116
anc_NODE_ACB+LWg_vs_gains_NODE_ACB+LW	GO:0006420	BP	p	arginyl-tRNA aminoacylation	0/18936	253/423151	0.000021	11	0	0.000117
anc_NODE_ACB+LWg_vs_gains_NODE_ACB+LW	GO:0006808	BP	p	regulation of nitrogen utilization	0/18936	242/423151	0.000030	3	0	0.000162
anc_NODE_ACB+LWg_vs_gains_NODE_ACB+LW	GO:0008643	BP	p	carbohydrate transport	0/18936	244/423151	0.000031	5	0	0.000166
anc_NODE_ACB+LWg_vs_gains_NODE_ACB+LW	GO:0006438	BP	p	valyl-tRNA aminoacylation	0/18936	244/423151	0.000031	11	0	0.000166
anc_NODE_ACB+LWg_vs_gains_NODE_ACB+LW	GO:0006353	BP	p	DNA-templated transcription, termination	0/18936	245/423151	0.000031	8	0	0.000169
anc_NODE_ACB+LWg_vs_gains_NODE_ACB+LW	GO:0031119	BP	p	tRNA pseudouridine synthesis	0/18936	246/423151	0.000032	11	0	0.000172
anc_NODE_ACB+LWg_vs_gains_NODE_ACB+LW	GO:0006081	BP	p	cellular aldehyde metabolic process	0/18936	230/423151	0.000043	3	0	0.000227
anc_NODE_ACB+LWg_vs_gains_NODE_ACB+LW	GO:0042158	BP	p	lipoprotein biosynthetic process	0/18936	232/423151	0.000043	6	0	0.000227
anc_NODE_ACB+LWg_vs_gains_NODE_ACB+LW	GO:0018364	BP	p	peptidyl-glutamine methylation	0/18936	233/423151	0.000043	9	0	0.000227
anc_NODE_ACB+LWg_vs_gains_NODE_ACB+LW	GO:0006826	BP	p	iron ion transport	0/18936	235/423151	0.000045	8	0	0.000231
anc_NODE_ACB+LWg_vs_gains_NODE_ACB+LW	GO:0006304	BP	p	DNA modification	0/18936	237/423151	0.000047	7	0	0.000239
anc_NODE_ACB+LWg_vs_gains_NODE_ACB+LW	GO:0006430	BP	p	lysyl-tRNA aminoacylation	0/18936	223/423151	0.000063	11	0	0.00032
anc_NODE_ACB+LWg_vs_gains_NODE_ACB+LW	GO:0016024	BP	p	CDP-diacylglycerol biosynthetic process	0/18936	223/423151	0.000063	10	0	0.00032
anc_NODE_ACB+LWg_vs_gains_NODE_ACB+LW	GO:0032784	BP	p	regulation of DNA-templated transcription, elongation	0/18936	224/423151	0.000064	10	0	0.00032
anc_NODE_ACB+LWg_vs_gains_NODE_ACB+LW	GO:0006424	BP	p	glutamyl-tRNA aminoacylation	0/18936	225/423151	0.000065	11	0	0.000323
anc_NODE_ACB+LWg_vs_gains_NODE_ACB+LW	GO:0006085	BP	p	acetyl-CoA biosynthetic process	0/18936	227/423151	0.000067	12	0	0.000326
anc_NODE_ACB+LWg_vs_gains_NODE_ACB+LW	GO:0006235	BP	p	dTTP biosynthetic process	0/18936	227/423151	0.000067	12	0	0.000326
anc_NODE_ACB+LWg_vs_gains_NODE_ACB+LW	GO:0030632	BP	p	D-alanine biosynthetic process	0/18936	227/423151	0.000067	12	0	0.000326
anc_NODE_ACB+LWg_vs_gains_NODE_ACB+LW	GO:0009307	BP	p	DNA restriction-modification system	0/18936	228/423151	0.000068	8	0	0.000331
anc_NODE_ACB+LWg_vs_gains_NODE_ACB+LW	GO:0015833	BP	p	peptide transport	0/18936	229/423151	0.000070	6	0	0.000338
anc_NODE_ACB+LWg_vs_gains_NODE_ACB+LW	GO:0006464	BP	p	cellular protein modification process	0/18936	213/423151	0.000093	6	0	0.000449
anc_NODE_ACB+LWg_vs_gains_NODE_ACB+LW	GO:0019478	BP	p	D-amino acid catabolic process	0/18936	215/423151	0.000094	9	0	0.00045
anc_NODE_ACB+LWg_vs_gains_NODE_ACB+LW	GO:0042254	BP	p	ribosome biogenesis	0/18936	217/423151	0.000096	4	0	0.000456
anc_NODE_ACB+LWg_vs_gains_NODE_ACB+LW	GO:0015969	BP	p	guanosine tetraphosphate metabolic process	0/18936	219/423151	0.000099	10	0	0.00047
anc_NODE_ACB+LWg_vs_gains_NODE_ACB+LW	GO:0008299	BP	p	isoprenoid biosynthetic process	0/18936	220/423151	0.000101	6	0	0.000477
anc_NODE_ACB+LWg_vs_gains_NODE_ACB+LW	GO:0009113	BP	p	purine nucleobase biosynthetic process	0/18936	204/423151	0.000138	8	0	0.000637
anc_NODE_ACB+LWg_vs_gains_NODE_ACB+LW	GO:0019629	BP	p	propionate catabolic process, 2-methylcitrate cycle	0/18936	205/423151	0.000138	11	0	0.000637
anc_NODE_ACB+LWg_vs_gains_NODE_ACB+LW	GO:0006212	BP	p	uracil catabolic process	0/18936	205/423151	0.000138	9	0	0.000637
anc_NODE_ACB+LWg_vs_gains_NODE_ACB+LW	GO:0017004	BP	p	cytochrome complex assembly	0/18936	207/423151	0.000139	6	0	0.000639
anc_NODE_ACB+LWg_vs_gains_NODE_ACB+LW	GO:0015920	BP	p	lipopolysaccharide transport	0/18936	207/423151	0.000139	6	0	0.000639
anc_NODE_ACB+LWg_vs_gains_NODE_ACB+LW	GO:0097428	BP	p	protein maturation by iron-sulfur cluster transfer	0/18936	208/423151	0.000141	6	0	0.000639
anc_NODE_ACB+LWg_vs_gains_NODE_ACB+LW	GO:0006426	BP	p	glycyl-tRNA aminoacylation	0/18936	209/423151	0.000143	11	0	0.000639
anc_NODE_ACB+LWg_vs_gains_NODE_ACB+LW	GO:0006432	BP	p	phenylalanyl-tRNA aminoacylation	0/18936	209/423151	0.000143	11	0	0.000639
anc_NODE_ACB+LWg_vs_gains_NODE_ACB+LW	GO:0061077	BP	p	chaperone-mediated protein folding	0/18936	209/423151	0.000143	3	0	0.000639
anc_NODE_ACB+LWg_vs_gains_NODE_ACB+LW	GO:0042744	BP	p	hydrogen peroxide catabolic process	0/18936	210/423151	0.000145	6	0	0.000648
anc_NODE_ACB+LWg_vs_gains_NODE_ACB+LW	GO:0006097	BP	p	glyoxylate cycle	0/18936	211/423151	0.000148	8	0	0.000657
anc_NODE_ACB+LWg_vs_gains_NODE_ACB+LW	GO:0006879	BP	p	cellular iron ion homeostasis	0/18936	211/423151	0.000148	10	0	0.000657
anc_NODE_ACB+LWg_vs_gains_NODE_ACB+LW	GO:0017038	BP	p	protein import	0/18936	212/423151	0.000152	8	0	0.000669
anc_NODE_ACB+LWg_vs_gains_NODE_ACB+LW	GO:0009401	BP	p	phosphoenolpyruvate-dependent sugar phosphotransferase system	0/18936	212/423151	0.000152	6	0	0.000669
anc_NODE_ACB+LWg_vs_gains_NODE_ACB+LW	GO:0006269	BP	p	DNA replication, synthesis of RNA primer	0/18936	197/423151	0.000204	8	0	0.000882
anc_NODE_ACB+LWg_vs_gains_NODE_ACB+LW	GO:0030261	BP	p	chromosome condensation	0/18936	197/423151	0.000204	7	0	0.000882
anc_NODE_ACB+LWg_vs_gains_NODE_ACB+LW	GO:0006614	BP	p	SRP-dependent cotranslational protein targeting to membrane	0/18936	197/423151	0.000204	12	0	0.000882
anc_NODE_ACB+LWg_vs_gains_NODE_ACB+LW	GO:0046854	BP	p	phosphatidylinositol phosphorylation	0/18936	198/423151	0.000205	8	0	0.000882
anc_NODE_ACB+LWg_vs_gains_NODE_ACB+LW	GO:0015813	BP	p	L-glutamate transmembrane transport	0/18936	200/423151	0.000209	11	0	0.000892
anc_NODE_ACB+LWg_vs_gains_NODE_ACB+LW	GO:0006268	BP	p	DNA unwinding involved in DNA replication	0/18936	202/423151	0.000216	8	0	0.000912
anc_NODE_ACB+LWg_vs_gains_NODE_ACB+LW	GO:0070084	BP	p	protein initiator methionine removal	0/18936	202/423151	0.000216	7	0	0.000912
anc_NODE_ACB+LWg_vs_gains_NODE_ACB+LW	GO:0008610	BP	p	lipid biosynthetic process	0/18936	203/423151	0.000221	4	0	0.00092
anc_NODE_ACB+LWg_vs_gains_NODE_ACB+LW	GO:0006072	BP	p	glycerol-3-phosphate metabolic process	0/18936	203/423151	0.000221	6	0	0.00092
anc_NODE_ACB+LWg_vs_gains_NODE_ACB+LW	GO:0045226	BP	p	extracellular polysaccharide biosynthetic process	0/18936	203/423151	0.000221	7	0	0.00092
anc_NODE_ACB+LWg_vs_gains_NODE_ACB+LW	GO:0042026	BP	p	protein refolding	0/18936	187/423151	0.000301	3	0	0.001226
anc_NODE_ACB+LWg_vs_gains_NODE_ACB+LW	GO:0006508	BP	p	proteolysis	0/18936	187/423151	0.000301	5	0	0.001226
anc_NODE_ACB+LWg_vs_gains_NODE_ACB+LW	GO:0034599	BP	p	cellular response to oxidative stress	0/18936	188/423151	0.000301	4	0	0.001226
anc_NODE_ACB+LWg_vs_gains_NODE_ACB+LW	GO:0019752	BP	p	carboxylic acid metabolic process	0/18936	188/423151	0.000301	5	0	0.001226
anc_NODE_ACB+LWg_vs_gains_NODE_ACB+LW	GO:0009450	BP	p	gamma-aminobutyric acid catabolic process	0/18936	189/423151	0.000302	8	0	0.001226
anc_NODE_ACB+LWg_vs_gains_NODE_ACB+LW	GO:0009408	BP	p	response to heat	0/18936	191/423151	0.000308	4	0	0.001242
anc_NODE_ACB+LWg_vs_gains_NODE_ACB+LW	GO:0018189	BP	p	pyrroloquinoline quinone biosynthetic process	0/18936	192/423151	0.000312	9	0	0.001245
anc_NODE_ACB+LWg_vs_gains_NODE_ACB+LW	GO:0044208	BP	p	'de novo' AMP biosynthetic process	0/18936	192/423151	0.000312	12	0	0.001245
anc_NODE_ACB+LWg_vs_gains_NODE_ACB+LW	GO:0006564	BP	p	L-serine biosynthetic process	0/18936	193/423151	0.000317	10	0	0.001264
anc_NODE_ACB+LWg_vs_gains_NODE_ACB+LW	GO:0000302	BP	p	response to reactive oxygen species	0/18936	194/423151	0.000323	4	0	0.001278
anc_NODE_ACB+LWg_vs_gains_NODE_ACB+LW	GO:0022904	BP	p	respiratory electron transport chain	0/18936	194/423151	0.000323	5	0	0.001278
anc_NODE_ACB+LWg_vs_gains_NODE_ACB+LW	GO:0006637	BP	p	acyl-CoA metabolic process	0/18936	179/423151	0.000445	10	0	0.001739
anc_NODE_ACB+LWg_vs_gains_NODE_ACB+LW	GO:0000103	BP	p	sulfate assimilation	0/18936	181/423151	0.000448	4	0	0.001745
anc_NODE_ACB+LWg_vs_gains_NODE_ACB+LW	GO:0015821	BP	p	methionine transport	0/18936	182/423151	0.000452	10	0	0.001746
anc_NODE_ACB+LWg_vs_gains_NODE_ACB+LW	GO:0016998	BP	p	cell wall macromolecule catabolic process	2/18936	288/423151	0.000473	6	2	0.001811	WP_000992293.1, WP_019456837.1
anc_NODE_ACB+LWg_vs_gains_NODE_ACB+LW	GO:0071266	BP	p	'de novo' L-methionine biosynthetic process	0/18936	186/423151	0.000483	12	0	0.001843
anc_NODE_ACB+LWg_vs_gains_NODE_ACB+LW	GO:0043419	BP	p	urea catabolic process	0/18936	171/423151	0.000659	6	0	0.002479
anc_NODE_ACB+LWg_vs_gains_NODE_ACB+LW	GO:0009060	BP	p	aerobic respiration	0/18936	174/423151	0.000673	6	0	0.002507
anc_NODE_ACB+LWg_vs_gains_NODE_ACB+LW	GO:0000256	BP	p	allantoin catabolic process	0/18936	176/423151	0.000693	6	0	0.002568
anc_NODE_ACB+LWg_vs_gains_NODE_ACB+LW	GO:0019740	BP	p	nitrogen utilization	0/18936	177/423151	0.000707	1	0	0.002604
anc_NODE_ACB+LWg_vs_gains_NODE_ACB+LW	GO:0042742	BP	p	defense response to bacterium	0/18936	166/423151	0.001002	6	0	0.003649
anc_NODE_ACB+LWg_vs_gains_NODE_ACB+LW	GO:0019538	BP	p	protein metabolic process	0/18936	167/423151	0.001017	4	0	0.003697
anc_NODE_ACB+LWg_vs_gains_NODE_ACB+LW	GO:0006662	BP	p	glycerol ether metabolic process	0/18936	169/423151	0.001057	4	0	0.003822
anc_NODE_ACB+LWg_vs_gains_NODE_ACB+LW	GO:0001123	BP	p	transcription initiation from bacterial-type RNA polymerase promoter	0/18936	155/423151	0.001449	9	0	0.005162
anc_NODE_ACB+LWg_vs_gains_NODE_ACB+LW	GO:0016310	BP	p	phosphorylation	0/18936	155/423151	0.001449	5	0	0.005162
anc_NODE_ACB+LWg_vs_gains_NODE_ACB+LW	GO:0006308	BP	p	DNA catabolic process	0/18936	155/423151	0.001449	7	0	0.005162
anc_NODE_ACB+LWg_vs_gains_NODE_ACB+LW	GO:0006012	BP	p	galactose metabolic process	0/18936	157/423151	0.001475	6	0	0.005176
anc_NODE_ACB+LWg_vs_gains_NODE_ACB+LW	GO:0046294	BP	p	formaldehyde catabolic process	0/18936	157/423151	0.001475	6	0	0.005176
anc_NODE_ACB+LWg_vs_gains_NODE_ACB+LW	GO:0009691	BP	p	cytokinin biosynthetic process	0/18936	157/423151	0.001475	7	0	0.005176
anc_NODE_ACB+LWg_vs_gains_NODE_ACB+LW	GO:0019516	BP	p	lactate oxidation	0/18936	157/423151	0.001475	8	0	0.005176
anc_NODE_ACB+LWg_vs_gains_NODE_ACB+LW	GO:0009399	BP	p	nitrogen fixation	0/18936	158/423151	0.001494	4	0	0.005217
anc_NODE_ACB+LWg_vs_gains_NODE_ACB+LW	GO:0006108	BP	p	malate metabolic process	0/18936	158/423151	0.001494	7	0	0.005217
anc_NODE_ACB+LWg_vs_gains_NODE_ACB+LW	GO:0006177	BP	p	GMP biosynthetic process	0/18936	159/423151	0.001519	11	0	0.005265
anc_NODE_ACB+LWg_vs_gains_NODE_ACB+LW	GO:2001295	BP	p	malonyl-CoA biosynthetic process	0/18936	161/423151	0.001584	12	0	0.00546
anc_NODE_ACB+LWg_vs_gains_NODE_ACB+LW	GO:0044210	BP	p	'de novo' CTP biosynthetic process	0/18936	145/423151	0.002137	12	0	0.007301
anc_NODE_ACB+LWg_vs_gains_NODE_ACB+LW	GO:0006166	BP	p	purine ribonucleoside salvage	0/18936	147/423151	0.002154	10	0	0.007322
anc_NODE_ACB+LWg_vs_gains_NODE_ACB+LW	GO:0006878	BP	p	cellular copper ion homeostasis	0/18936	150/423151	0.002232	10	0	0.007521
anc_NODE_ACB+LWg_vs_gains_NODE_ACB+LW	GO:0043711	BP	p	pilus organization	0/18936	138/423151	0.003184	4	0	0.010507
anc_NODE_ACB+LWg_vs_gains_NODE_ACB+LW	GO:0044238	BP	p	primary metabolic process	0/18936	138/423151	0.003184	2	0	0.010507
anc_NODE_ACB+LWg_vs_gains_NODE_ACB+LW	GO:0043683	BP	p	type IV pilus biogenesis	0/18936	141/423151	0.003284	6	0	0.010766
anc_NODE_ACB+LWg_vs_gains_NODE_ACB+LW	GO:0044262	BP	p	cellular carbohydrate metabolic process	0/18936	142/423151	0.003339	4	0	0.010852
anc_NODE_ACB+LWg_vs_gains_NODE_ACB+LW	GO:0015824	BP	p	proline transport	0/18936	142/423151	0.003339	10	0	0.010852
anc_NODE_ACB+LWg_vs_gains_NODE_ACB+LW	GO:0006417	BP	p	regulation of translation	0/18936	143/423151	0.003403	7	0	0.01097
anc_NODE_ACB+LWg_vs_gains_NODE_ACB+LW	GO:0046278	BP	p	3,4-dihydroxybenzoate metabolic process	0/18936	144/423151	0.003479	7	0	0.011139
anc_NODE_ACB+LWg_vs_gains_NODE_ACB+LW	GO:0006306	BP	p	DNA methylation	0/18936	128/423151	0.004698	9	0	0.014528
anc_NODE_ACB+LWg_vs_gains_NODE_ACB+LW	GO:0046417	BP	p	chorismate metabolic process	0/18936	128/423151	0.004698	7	0	0.014528
anc_NODE_ACB+LWg_vs_gains_NODE_ACB+LW	GO:1901137	BP	p	carbohydrate derivative biosynthetic process	0/18936	129/423151	0.004712	4	0	0.014528
anc_NODE_ACB+LWg_vs_gains_NODE_ACB+LW	GO:0006107	BP	p	oxaloacetate metabolic process	0/18936	129/423151	0.004712	7	0	0.014528
anc_NODE_ACB+LWg_vs_gains_NODE_ACB+LW	GO:0032324	BP	p	molybdopterin cofactor biosynthetic process	0/18936	130/423151	0.00474	11	0	0.014528
anc_NODE_ACB+LWg_vs_gains_NODE_ACB+LW	GO:0019679	BP	p	propionate metabolic process, methylcitrate cycle	0/18936	130/423151	0.00474	10	0	0.014528
anc_NODE_ACB+LWg_vs_gains_NODE_ACB+LW	GO:0006428	BP	p	isoleucyl-tRNA aminoacylation	0/18936	130/423151	0.00474	11	0	0.014528
anc_NODE_ACB+LWg_vs_gains_NODE_ACB+LW	GO:0002097	BP	p	tRNA wobble base modification	0/18936	130/423151	0.00474	11	0	0.014528
anc_NODE_ACB+LWg_vs_gains_NODE_ACB+LW	GO:0015977	BP	p	carbon fixation	0/18936	131/423151	0.004783	3	0	0.014543
anc_NODE_ACB+LWg_vs_gains_NODE_ACB+LW	GO:0016075	BP	p	rRNA catabolic process	0/18936	132/423151	0.00484	9	0	0.014595
anc_NODE_ACB+LWg_vs_gains_NODE_ACB+LW	GO:0033014	BP	p	tetrapyrrole biosynthetic process	0/18936	132/423151	0.00484	5	0	0.014595
anc_NODE_ACB+LWg_vs_gains_NODE_ACB+LW	GO:0042558	BP	p	pteridine-containing compound metabolic process	0/18936	132/423151	0.00484	4	0	0.014595
anc_NODE_ACB+LWg_vs_gains_NODE_ACB+LW	GO:0007062	BP	p	sister chromatid cohesion	0/18936	133/423151	0.004913	5	0	0.014595
anc_NODE_ACB+LWg_vs_gains_NODE_ACB+LW	GO:0019632	BP	p	shikimate metabolic process	0/18936	133/423151	0.004913	7	0	0.014595
anc_NODE_ACB+LWg_vs_gains_NODE_ACB+LW	GO:0006011	BP	p	UDP-glucose metabolic process	0/18936	133/423151	0.004913	7	0	0.014595
anc_NODE_ACB+LWg_vs_gains_NODE_ACB+LW	GO:0006433	BP	p	prolyl-tRNA aminoacylation	0/18936	133/423151	0.004913	11	0	0.014595
anc_NODE_ACB+LWg_vs_gains_NODE_ACB+LW	GO:0042450	BP	p	arginine biosynthetic process via ornithine	0/18936	134/423151	0.005001	11	0	0.014721
anc_NODE_ACB+LWg_vs_gains_NODE_ACB+LW	GO:0006750	BP	p	glutathione biosynthetic process	0/18936	119/423151	0.006971	8	0	0.019342
anc_NODE_ACB+LWg_vs_gains_NODE_ACB+LW	GO:0033539	BP	p	fatty acid beta-oxidation using acyl-CoA dehydrogenase	0/18936	119/423151	0.006971	10	0	0.019342
anc_NODE_ACB+LWg_vs_gains_NODE_ACB+LW	GO:0006139	BP	p	nucleobase-containing compound metabolic process	0/18936	119/423151	0.006971	4	0	0.019342
anc_NODE_ACB+LWg_vs_gains_NODE_ACB+LW	GO:0005992	BP	p	trehalose biosynthetic process	0/18936	119/423151	0.006971	7	0	0.019342
anc_NODE_ACB+LWg_vs_gains_NODE_ACB+LW	GO:0006307	BP	p	DNA dealkylation involved in DNA repair	0/18936	120/423151	0.006983	9	0	0.019342
anc_NODE_ACB+LWg_vs_gains_NODE_ACB+LW	GO:0006425	BP	p	glutaminyl-tRNA aminoacylation	0/18936	121/423151	0.007015	11	0	0.019342
anc_NODE_ACB+LWg_vs_gains_NODE_ACB+LW	GO:0009146	BP	p	purine nucleoside triphosphate catabolic process	0/18936	121/423151	0.007015	9	0	0.019342
anc_NODE_ACB+LWg_vs_gains_NODE_ACB+LW	GO:0019614	BP	p	catechol-containing compound catabolic process	0/18936	121/423151	0.007015	6	0	0.019342
anc_NODE_ACB+LWg_vs_gains_NODE_ACB+LW	GO:0019430	BP	p	removal of superoxide radicals	0/18936	121/423151	0.007015	5	0	0.019342
anc_NODE_ACB+LWg_vs_gains_NODE_ACB+LW	GO:0033468	BP	p	CMP-keto-3-deoxy-D-manno-octulosonic acid biosynthetic process	0/18936	121/423151	0.007015	8	0	0.019342
anc_NODE_ACB+LWg_vs_gains_NODE_ACB+LW	GO:0000723	BP	p	telomere maintenance	0/18936	122/423151	0.007069	7	0	0.019342
anc_NODE_ACB+LWg_vs_gains_NODE_ACB+LW	GO:0030420	BP	p	establishment of competence for transformation	0/18936	122/423151	0.007069	5	0	0.019342
anc_NODE_ACB+LWg_vs_gains_NODE_ACB+LW	GO:0006427	BP	p	histidyl-tRNA aminoacylation	0/18936	123/423151	0.007145	11	0	0.019342
anc_NODE_ACB+LWg_vs_gains_NODE_ACB+LW	GO:0006226	BP	p	dUMP biosynthetic process	0/18936	124/423151	0.007242	12	0	0.019342
anc_NODE_ACB+LWg_vs_gains_NODE_ACB+LW	GO:0006419	BP	p	alanyl-tRNA aminoacylation	0/18936	124/423151	0.007242	11	0	0.019342
anc_NODE_ACB+LWg_vs_gains_NODE_ACB+LW	GO:0006007	BP	p	glucose catabolic process	0/18936	124/423151	0.007242	7	0	0.019342
anc_NODE_ACB+LWg_vs_gains_NODE_ACB+LW	GO:0046496	BP	p	nicotinamide nucleotide metabolic process	0/18936	124/423151	0.007242	9	0	0.019342
anc_NODE_ACB+LWg_vs_gains_NODE_ACB+LW	GO:0006783	BP	p	heme biosynthetic process	0/18936	124/423151	0.007242	7	0	0.019342
anc_NODE_ACB+LWg_vs_gains_NODE_ACB+LW	GO:0019354	BP	p	siroheme biosynthetic process	0/18936	124/423151	0.007242	8	0	0.019342
anc_NODE_ACB+LWg_vs_gains_NODE_ACB+LW	GO:0060274	BP	p	maintenance of stationary phase	0/18936	125/423151	0.007361	3	0	0.019342
anc_NODE_ACB+LWg_vs_gains_NODE_ACB+LW	GO:0006423	BP	p	cysteinyl-tRNA aminoacylation	0/18936	125/423151	0.007361	11	0	0.019342
anc_NODE_ACB+LWg_vs_gains_NODE_ACB+LW	GO:0052865	BP	p	1-deoxy-D-xylulose 5-phosphate biosynthetic process	0/18936	125/423151	0.007361	6	0	0.019342
anc_NODE_ACB+LWg_vs_gains_NODE_ACB+LW	GO:0050821	BP	p	protein stabilization	0/18936	125/423151	0.007361	4	0	0.019342
anc_NODE_ACB+LWg_vs_gains_NODE_ACB+LW	GO:0006431	BP	p	methionyl-tRNA aminoacylation	0/18936	125/423151	0.007361	11	0	0.019342
anc_NODE_ACB+LWg_vs_gains_NODE_ACB+LW	GO:0006429	BP	p	leucyl-tRNA aminoacylation	0/18936	126/423151	0.007502	11	0	0.019423
anc_NODE_ACB+LWg_vs_gains_NODE_ACB+LW	GO:0006147	BP	p	guanine catabolic process	0/18936	127/423151	0.007666	9	0	0.019664
anc_NODE_ACB+LWg_vs_gains_NODE_ACB+LW	GO:0015689	BP	p	molybdate ion transport	0/18936	127/423151	0.007666	7	0	0.019664
anc_NODE_ACB+LWg_vs_gains_NODE_ACB+LW	GO:0019563	BP	p	glycerol catabolic process	0/18936	110/423151	0.010359	8	0	0.024813
anc_NODE_ACB+LWg_vs_gains_NODE_ACB+LW	GO:0006231	BP	p	dTMP biosynthetic process	0/18936	110/423151	0.010359	12	0	0.024813
anc_NODE_ACB+LWg_vs_gains_NODE_ACB+LW	GO:0019510	BP	p	S-adenosylhomocysteine catabolic process	0/18936	110/423151	0.010359	10	0	0.024813
anc_NODE_ACB+LWg_vs_gains_NODE_ACB+LW	GO:0000820	BP	p	regulation of glutamine family amino acid metabolic process	0/18936	111/423151	0.010364	7	0	0.024813
anc_NODE_ACB+LWg_vs_gains_NODE_ACB+LW	GO:0035556	BP	p	intracellular signal transduction	0/18936	111/423151	0.010364	5	0	0.024813
anc_NODE_ACB+LWg_vs_gains_NODE_ACB+LW	GO:0006747	BP	p	FAD biosynthetic process	0/18936	112/423151	0.010399	10	0	0.024813
anc_NODE_ACB+LWg_vs_gains_NODE_ACB+LW	GO:0015826	BP	p	threonine transport	0/18936	112/423151	0.010399	10	0	0.024813
anc_NODE_ACB+LWg_vs_gains_NODE_ACB+LW	GO:0006084	BP	p	acetyl-CoA metabolic process	0/18936	112/423151	0.010399	11	0	0.024813
anc_NODE_ACB+LWg_vs_gains_NODE_ACB+LW	GO:0032329	BP	p	serine transport	0/18936	112/423151	0.010399	10	0	0.024813
anc_NODE_ACB+LWg_vs_gains_NODE_ACB+LW	GO:0006106	BP	p	fumarate metabolic process	0/18936	112/423151	0.010399	7	0	0.024813
anc_NODE_ACB+LWg_vs_gains_NODE_ACB+LW	GO:0009398	BP	p	FMN biosynthetic process	0/18936	112/423151	0.010399	10	0	0.024813
anc_NODE_ACB+LWg_vs_gains_NODE_ACB+LW	GO:0006048	BP	p	UDP-N-acetylglucosamine biosynthetic process	0/18936	113/423151	0.010466	8	0	0.024813
anc_NODE_ACB+LWg_vs_gains_NODE_ACB+LW	GO:0045017	BP	p	glycerolipid biosynthetic process	0/18936	113/423151	0.010466	6	0	0.024813
anc_NODE_ACB+LWg_vs_gains_NODE_ACB+LW	GO:0006221	BP	p	pyrimidine nucleotide biosynthetic process	0/18936	113/423151	0.010466	9	0	0.024813
anc_NODE_ACB+LWg_vs_gains_NODE_ACB+LW	GO:0006545	BP	p	glycine biosynthetic process	0/18936	114/423151	0.010564	10	0	0.024813
anc_NODE_ACB+LWg_vs_gains_NODE_ACB+LW	GO:0048034	BP	p	heme O biosynthetic process	0/18936	114/423151	0.010564	8	0	0.024813
anc_NODE_ACB+LWg_vs_gains_NODE_ACB+LW	GO:0006282	BP	p	regulation of DNA repair	0/18936	115/423151	0.010693	7	0	0.024813
anc_NODE_ACB+LWg_vs_gains_NODE_ACB+LW	GO:0010033	BP	p	response to organic substance	0/18936	115/423151	0.010693	3	0	0.024813
anc_NODE_ACB+LWg_vs_gains_NODE_ACB+LW	GO:0044659	BP	p	cytolysis by virus of host cell	0/18936	115/423151	0.010693	9	0	0.024813
anc_NODE_ACB+LWg_vs_gains_NODE_ACB+LW	GO:0019243	BP	p	methylglyoxal catabolic process to D-lactate via S-lactoyl-glutathione	0/18936	116/423151	0.010854	9	0	0.024813
anc_NODE_ACB+LWg_vs_gains_NODE_ACB+LW	GO:0006378	BP	p	mRNA polyadenylation	0/18936	116/423151	0.010854	10	0	0.024813
anc_NODE_ACB+LWg_vs_gains_NODE_ACB+LW	GO:0043103	BP	p	hypoxanthine salvage	0/18936	117/423151	0.011047	10	0	0.024813
anc_NODE_ACB+LWg_vs_gains_NODE_ACB+LW	GO:0001680	BP	p	tRNA 3'-terminal CCA addition	0/18936	117/423151	0.011047	11	0	0.024813
anc_NODE_ACB+LWg_vs_gains_NODE_ACB+LW	GO:0042245	BP	p	RNA repair	0/18936	117/423151	0.011047	7	0	0.024813
anc_NODE_ACB+LWg_vs_gains_NODE_ACB+LW	GO:0018298	BP	p	protein-chromophore linkage	0/18936	118/423151	0.011272	7	0	0.024943
anc_NODE_ACB+LWg_vs_gains_NODE_ACB+LW	GO:0006233	BP	p	dTDP biosynthetic process	0/18936	118/423151	0.011272	12	0	0.024943
anc_NODE_ACB+LWg_vs_gains_NODE_ACB+LW	GO:0009294	BP	p	DNA mediated transformation	0/18936	118/423151	0.011272	4	0	0.024943
anc_NODE_ACB+LWg_vs_gains_NODE_ACB+LW	GO:0006146	BP	p	adenine catabolic process	0/18936	118/423151	0.011272	9	0	0.024943
anc_NODE_ACB+LWg_vs_gains_NODE_ACB+LW	GO:0000453	BP	p	enzyme-directed rRNA 2'-O-methylation	0/18936	118/423151	0.011272	13	0	0.024943
anc_NODE_ACB+LWg_vs_gains_NODE_ACB+LW	GO:0019427	BP	p	acetyl-CoA biosynthetic process from acetate	0/18936	118/423151	0.011272	13	0	0.024943
anc_NODE_ACB+LWg_vs_gains_NODE_ACB+LW	GO:0002100	BP	p	tRNA wobble adenosine to inosine editing	0/18936	102/423151	0.015406	12	0	0.032574
anc_NODE_ACB+LWg_vs_gains_NODE_ACB+LW	GO:0019357	BP	p	nicotinate nucleotide biosynthetic process	0/18936	102/423151	0.015406	10	0	0.032574
anc_NODE_ACB+LWg_vs_gains_NODE_ACB+LW	GO:0006164	BP	p	purine nucleotide biosynthetic process	0/18936	102/423151	0.015406	9	0	0.032574
anc_NODE_ACB+LWg_vs_gains_NODE_ACB+LW	GO:0006542	BP	p	glutamine biosynthetic process	0/18936	102/423151	0.015406	10	0	0.032574
anc_NODE_ACB+LWg_vs_gains_NODE_ACB+LW	GO:0006006	BP	p	glucose metabolic process	0/18936	102/423151	0.015406	6	0	0.032574
anc_NODE_ACB+LWg_vs_gains_NODE_ACB+LW	GO:1901135	BP	p	carbohydrate derivative metabolic process	0/18936	103/423151	0.015441	3	0	0.032574
anc_NODE_ACB+LWg_vs_gains_NODE_ACB+LW	GO:0033554	BP	p	cellular response to stress	0/18936	103/423151	0.015441	3	0	0.032574
anc_NODE_ACB+LWg_vs_gains_NODE_ACB+LW	GO:0006515	BP	p	protein quality control for misfolded or incompletely synthesized proteins	0/18936	103/423151	0.015441	7	0	0.032574
anc_NODE_ACB+LWg_vs_gains_NODE_ACB+LW	GO:0016260	BP	p	selenocysteine biosynthetic process	0/18936	103/423151	0.015441	10	0	0.032574
anc_NODE_ACB+LWg_vs_gains_NODE_ACB+LW	GO:0006434	BP	p	seryl-tRNA aminoacylation	0/18936	104/423151	0.015521	11	0	0.032574
anc_NODE_ACB+LWg_vs_gains_NODE_ACB+LW	GO:0097056	BP	p	selenocysteinyl-tRNA(Sec) biosynthetic process	0/18936	104/423151	0.015521	9	0	0.032574
anc_NODE_ACB+LWg_vs_gains_NODE_ACB+LW	GO:0015941	BP	p	pantothenate catabolic process	0/18936	104/423151	0.015521	8	0	0.032574
anc_NODE_ACB+LWg_vs_gains_NODE_ACB+LW	GO:0009163	BP	p	nucleoside biosynthetic process	0/18936	104/423151	0.015521	7	0	0.032574
anc_NODE_ACB+LWg_vs_gains_NODE_ACB+LW	GO:0043335	BP	p	protein unfolding	0/18936	104/423151	0.015521	2	0	0.032574
anc_NODE_ACB+LWg_vs_gains_NODE_ACB+LW	GO:0018193	BP	p	peptidyl-amino acid modification	0/18936	105/423151	0.015646	7	0	0.032574
anc_NODE_ACB+LWg_vs_gains_NODE_ACB+LW	GO:0002098	BP	p	tRNA wobble uridine modification	0/18936	105/423151	0.015646	12	0	0.032574
anc_NODE_ACB+LWg_vs_gains_NODE_ACB+LW	GO:0051252	BP	p	regulation of RNA metabolic process	0/18936	105/423151	0.015646	6	0	0.032574
anc_NODE_ACB+LWg_vs_gains_NODE_ACB+LW	GO:0050992	BP	p	dimethylallyl diphosphate biosynthetic process	0/18936	106/423151	0.015817	7	0	0.032574
anc_NODE_ACB+LWg_vs_gains_NODE_ACB+LW	GO:0009190	BP	p	cyclic nucleotide biosynthetic process	0/18936	106/423151	0.015817	9	0	0.032574
anc_NODE_ACB+LWg_vs_gains_NODE_ACB+LW	GO:0000716	BP	p	transcription-coupled nucleotide-excision repair, DNA damage recognition	0/18936	106/423151	0.015817	6	0	0.032574
anc_NODE_ACB+LWg_vs_gains_NODE_ACB+LW	GO:0070206	BP	p	protein trimerization	0/18936	106/423151	0.015817	6	0	0.032574
anc_NODE_ACB+LWg_vs_gains_NODE_ACB+LW	GO:0006571	BP	p	tyrosine biosynthetic process	0/18936	107/423151	0.016034	10	0	0.032574
anc_NODE_ACB+LWg_vs_gains_NODE_ACB+LW	GO:0006040	BP	p	amino sugar metabolic process	0/18936	107/423151	0.016034	4	0	0.032574
anc_NODE_ACB+LWg_vs_gains_NODE_ACB+LW	GO:0097175	BP	p	1,6-anhydro-N-acetyl-beta-muramic acid catabolic process	0/18936	107/423151	0.016034	8	0	0.032574
anc_NODE_ACB+LWg_vs_gains_NODE_ACB+LW	GO:0006646	BP	p	phosphatidylethanolamine biosynthetic process	0/18936	108/423151	0.016297	8	0	0.032866
anc_NODE_ACB+LWg_vs_gains_NODE_ACB+LW	GO:0006220	BP	p	pyrimidine nucleotide metabolic process	0/18936	108/423151	0.016297	8	0	0.032866
anc_NODE_ACB+LWg_vs_gains_NODE_ACB+LW	GO:0016051	BP	p	carbohydrate biosynthetic process	0/18936	109/423151	0.016606	4	0	0.033281
anc_NODE_ACB+LWg_vs_gains_NODE_ACB+LW	GO:0043213	BP	p	bacteriocin transport	0/18936	109/423151	0.016606	7	0	0.033281
anc_NODE_ACB+LWg_vs_gains_NODE_ACB+LW	GO:0017001	BP	p	antibiotic catabolic process	0/18936	93/423151	0.022938	5	0	0.044269
anc_NODE_ACB+LWg_vs_gains_NODE_ACB+LW	GO:0019464	BP	p	glycine decarboxylation via glycine cleavage system	0/18936	93/423151	0.022938	11	0	0.044269
anc_NODE_ACB+LWg_vs_gains_NODE_ACB+LW	GO:0006825	BP	p	copper ion transport	0/18936	93/423151	0.022938	8	0	0.044269
anc_NODE_ACB+LWg_vs_gains_NODE_ACB+LW	GO:0051304	BP	p	chromosome separation	0/18936	94/423151	0.022966	3	0	0.044269
anc_NODE_ACB+LWg_vs_gains_NODE_ACB+LW	GO:0034605	BP	p	cellular response to heat	0/18936	94/423151	0.022966	5	0	0.044269
anc_NODE_ACB+LWg_vs_gains_NODE_ACB+LW	GO:0071268	BP	p	homocysteine biosynthetic process	0/18936	94/423151	0.022966	9	0	0.044269
anc_NODE_ACB+LWg_vs_gains_NODE_ACB+LW	GO:0006655	BP	p	phosphatidylglycerol biosynthetic process	0/18936	95/423151	0.02306	8	0	0.044269
anc_NODE_ACB+LWg_vs_gains_NODE_ACB+LW	GO:0009395	BP	p	phospholipid catabolic process	0/18936	95/423151	0.02306	6	0	0.044269
anc_NODE_ACB+LWg_vs_gains_NODE_ACB+LW	GO:0033512	BP	p	L-lysine catabolic process to acetyl-CoA via saccharopine	0/18936	95/423151	0.02306	13	0	0.044269
anc_NODE_ACB+LWg_vs_gains_NODE_ACB+LW	GO:0042823	BP	p	pyridoxal phosphate biosynthetic process	0/18936	96/423151	0.02322	7	0	0.044269
anc_NODE_ACB+LWg_vs_gains_NODE_ACB+LW	GO:0015810	BP	p	aspartate transmembrane transport	0/18936	96/423151	0.02322	10	0	0.044269
anc_NODE_ACB+LWg_vs_gains_NODE_ACB+LW	GO:0019069	BP	p	viral capsid assembly	0/18936	96/423151	0.02322	5	0	0.044269
anc_NODE_ACB+LWg_vs_gains_NODE_ACB+LW	GO:0009267	BP	p	cellular response to starvation	0/18936	96/423151	0.02322	6	0	0.044269
anc_NODE_ACB+LWg_vs_gains_NODE_ACB+LW	GO:0035435	BP	p	phosphate ion transmembrane transport	0/18936	96/423151	0.02322	8	0	0.044269
anc_NODE_ACB+LWg_vs_gains_NODE_ACB+LW	GO:0006069	BP	p	ethanol oxidation	0/18936	96/423151	0.02322	7	0	0.044269
anc_NODE_ACB+LWg_vs_gains_NODE_ACB+LW	GO:0000725	BP	p	recombinational repair	0/18936	97/423151	0.023445	8	0	0.044269
anc_NODE_ACB+LWg_vs_gains_NODE_ACB+LW	GO:0019277	BP	p	UDP-N-acetylgalactosamine biosynthetic process	0/18936	97/423151	0.023445	8	0	0.044269
anc_NODE_ACB+LWg_vs_gains_NODE_ACB+LW	GO:0071470	BP	p	cellular response to osmotic stress	0/18936	97/423151	0.023445	5	0	0.044269
anc_NODE_ACB+LWg_vs_gains_NODE_ACB+LW	GO:0006793	BP	p	phosphorus metabolic process	0/18936	98/423151	0.023737	3	0	0.044269
anc_NODE_ACB+LWg_vs_gains_NODE_ACB+LW	GO:0006561	BP	p	proline biosynthetic process	0/18936	98/423151	0.023737	10	0	0.044269
anc_NODE_ACB+LWg_vs_gains_NODE_ACB+LW	GO:0006449	BP	p	regulation of translational termination	0/18936	98/423151	0.023737	8	0	0.044269
anc_NODE_ACB+LWg_vs_gains_NODE_ACB+LW	GO:0006435	BP	p	threonyl-tRNA aminoacylation	0/18936	98/423151	0.023737	11	0	0.044269
anc_NODE_ACB+LWg_vs_gains_NODE_ACB+LW	GO:0006474	BP	p	N-terminal protein amino acid acetylation	0/18936	100/423151	0.024517	9	0	0.04486
anc_NODE_ACB+LWg_vs_gains_NODE_ACB+LW	GO:0009263	BP	p	deoxyribonucleotide biosynthetic process	0/18936	100/423151	0.024517	9	0	0.04486
anc_NODE_ACB+LWg_vs_gains_NODE_ACB+LW	GO:0006082	BP	p	organic acid metabolic process	0/18936	101/423151	0.025008	3	0	0.045328
anc_NODE_ACB+LWg_vs_gains_NODE_ACB+LW	GO:0009234	BP	p	menaquinone biosynthetic process	0/18936	101/423151	0.025008	7	0	0.045328
anc_NODE_ACB+LWg_vs_gains_NODE_ACB+LW	GO:0043039	BP	p	tRNA aminoacylation	0/18936	101/423151	0.025008	9	0	0.045328
anc_NODE_ACB+LWg_vs_gains_NODE_ACB+LW	GO:0006779	BP	p	porphyrin-containing compound biosynthetic process	0/18936	101/423151	0.025008	6	0	0.045328
anc_NODE_ACB+LWg_vs_gains_NODE_ACB+LW	GO:0005737	CC	p	cytoplasm	442/18936	26487/423151	0.000000	3	442	0.000000	WP_000187626.1, WP_000187633.1, WP_000187635.1, WP_000187638.1, WP_000187640.1, WP_000187642.1, WP_000187643.1, WP_000187644.1, WP_000187645.1, WP_000187646.1, WP_000210410.1, WP_000214181.1, WP_000214183.1, WP_000214184.1, WP_000421597.1, WP_000421598.1, WP_000421600.1, WP_000554498.1, WP_000554499.1, WP_000554500.1, WP_000737782.1, WP_000737783.1, WP_000737786.1, WP_000737787.1, WP_000737790.1,…
anc_NODE_ACB+LWg_vs_gains_NODE_ACB+LW	GO:0005622	CC	p	intracellular	31/18936	4800/423151	0.000000	2	31	0.000000	WP_000357089.1, WP_000357090.1, WP_002118966.1, WP_004643588.1, WP_004652123.1, WP_004700117.1, WP_004770243.1, WP_004801289.1, WP_004861434.1, WP_004885973.1, WP_004936439.1, WP_005025307.1, WP_005145152.1, WP_005184035.1, WP_005231738.1, WP_005243345.1, WP_005288129.1, WP_005295966.1, WP_016137440.1, WP_016140351.1, WP_016166810.1, WP_016651692.1, WP_016655556.1, WP_017387274.1, WP_017387914.1,…
anc_NODE_ACB+LWg_vs_gains_NODE_ACB+LW	GO:0005840	CC	p	ribosome	0/18936	2001/423151	0.000000	5	0	0.000000
anc_NODE_ACB+LWg_vs_gains_NODE_ACB+LW	GO:0009279	CC	p	cell outer membrane	55/18936	4675/423151	0.000000	3	55	0.000000	WP_000527014.1, WP_000527015.1, WP_000527017.1, WP_000527021.1, WP_000527022.1, WP_000527028.1, WP_000527031.1, WP_000527032.1, WP_000527035.1, WP_002064342.1, WP_002115621.1, WP_004655480.1, WP_004700999.1, WP_004721427.1, WP_004791771.1, WP_004807051.1, WP_004820570.1, WP_004886606.1, WP_005128410.1, WP_005203668.1, WP_005210700.1, WP_005230286.1, WP_005241583.1, WP_005257377.1, WP_005285663.1,…
anc_NODE_ACB+LWg_vs_gains_NODE_ACB+LW	GO:0016020	CC	p	membrane	5/18936	2206/423151	0.000000	1	5	0.000000	WP_000243381.1, WP_000370162.1, WP_000807280.1, WP_004888292.1, WP_017481278.1
anc_NODE_ACB+LWg_vs_gains_NODE_ACB+LW	GO:0005623	CC	p	cell	0/18936	1445/423151	0.000000	1	0	0.000000
anc_NODE_ACB+LWg_vs_gains_NODE_ACB+LW	GO:0043190	CC	p	ATP-binding cassette (ABC) transporter complex	0/18936	1350/423151	0.000000	5	0	0.000000
anc_NODE_ACB+LWg_vs_gains_NODE_ACB+LW	GO:0042597	CC	p	periplasmic space	0/18936	1298/423151	0.000000	2	0	0.000000
anc_NODE_ACB+LWg_vs_gains_NODE_ACB+LW	GO:0005886	CC	p	plasma membrane	391/18936	13705/423151	0.000000	2	391	0.000000	WP_000243367.1, WP_000243370.1, WP_000243371.1, WP_000243372.1, WP_000243373.1, WP_000243375.1, WP_000243381.1, WP_000243382.1, WP_000370161.1, WP_000370162.1, WP_000370165.1, WP_000370171.1, WP_000426931.1, WP_000426935.1, WP_000807285.1, WP_000807288.1, WP_000807291.1, WP_000807293.1, WP_000807295.1, WP_000807300.1, WP_000807301.1, WP_000807305.1, WP_001002144.1, WP_001032984.1, WP_001032985.1,…
anc_NODE_ACB+LWg_vs_gains_NODE_ACB+LW	GO:0015627	CC	p	type II protein secretion system complex	0/18936	1053/423151	0.000000	2	0	0.000000
anc_NODE_ACB+LWg_vs_gains_NODE_ACB+LW	GO:0030288	CC	p	outer membrane-bounded periplasmic space	0/18936	843/423151	0.000000	3	0	0.000000
anc_NODE_ACB+LWg_vs_gains_NODE_ACB+LW	GO:0005887	CC	p	integral component of plasma membrane	45/18936	2636/423151	0.000000	4	45	0.000000	WP_000165396.1, WP_000165397.1, WP_000165398.1, WP_000165399.1, WP_000165400.1, WP_000165403.1, WP_002117455.1, WP_004661637.1, WP_004702619.1, WP_004793565.1, WP_005020107.1, WP_005026110.1, WP_005076885.1, WP_005082631.1, WP_005129023.1, WP_005188462.1, WP_005196576.1, WP_005212386.1, WP_005214852.1, WP_005230472.1, WP_005257681.1, WP_005285857.1, WP_005287601.1, WP_005294119.1, WP_008941335.1,…
anc_NODE_ACB+LWg_vs_gains_NODE_ACB+LW	GO:0005694	CC	p	chromosome	0/18936	682/423151	0.000000	5	0	0.000000
anc_NODE_ACB+LWg_vs_gains_NODE_ACB+LW	GO:0032153	CC	p	cell division site	0/18936	473/423151	0.000000	2	0	0.000000
anc_NODE_ACB+LWg_vs_gains_NODE_ACB+LW	GO:0046930	CC	p	pore complex	0/18936	442/423151	0.000000	3	0	0.000000
anc_NODE_ACB+LWg_vs_gains_NODE_ACB+LW	GO:0019867	CC	p	outer membrane	1/18936	506/423151	0.000000	2	1	0.000000	WP_004732705.1
anc_NODE_ACB+LWg_vs_gains_NODE_ACB+LW	GO:0009289	CC	p	pilus	0/18936	426/423151	0.000000	3	0	0.000000
anc_NODE_ACB+LWg_vs_gains_NODE_ACB+LW	GO:0005829	CC	p	cytosol	0/18936	422/423151	0.000000	4	0	0.000000
anc_NODE_ACB+LWg_vs_gains_NODE_ACB+LW	GO:1990077	CC	p	primosome complex	0/18936	325/423151	0.000001	5	0	0.000004
anc_NODE_ACB+LWg_vs_gains_NODE_ACB+LW	GO:0045261	CC	p	proton-transporting ATP synthase complex, catalytic core F(1)	0/18936	317/423151	0.000001	4	0	0.000006
anc_NODE_ACB+LWg_vs_gains_NODE_ACB+LW	GO:0033281	CC	p	TAT protein transport complex	0/18936	318/423151	0.000001	4	0	0.000006
anc_NODE_ACB+LWg_vs_gains_NODE_ACB+LW	GO:0009360	CC	p	DNA polymerase III complex	0/18936	302/423151	0.000002	6	0	0.000013
anc_NODE_ACB+LWg_vs_gains_NODE_ACB+LW	GO:0009380	CC	p	excinuclease repair complex	0/18936	291/423151	0.000003	5	0	0.000018
anc_NODE_ACB+LWg_vs_gains_NODE_ACB+LW	GO:0015934	CC	p	large ribosomal subunit	0/18936	265/423151	0.000009	5	0	0.000055
anc_NODE_ACB+LWg_vs_gains_NODE_ACB+LW	GO:0019897	CC	p	extrinsic component of plasma membrane	0/18936	258/423151	0.000013	3	0	0.000080
anc_NODE_ACB+LWg_vs_gains_NODE_ACB+LW	GO:0009338	CC	p	exodeoxyribonuclease V complex	0/18936	239/423151	0.000029	3	0	0.00016
anc_NODE_ACB+LWg_vs_gains_NODE_ACB+LW	GO:0009317	CC	p	acetyl-CoA carboxylase complex	0/18936	240/423151	0.000029	4	0	0.00016
anc_NODE_ACB+LWg_vs_gains_NODE_ACB+LW	GO:0015935	CC	p	small ribosomal subunit	0/18936	226/423151	0.000065	5	0	0.000324
anc_NODE_ACB+LWg_vs_gains_NODE_ACB+LW	GO:0070069	CC	p	cytochrome complex	0/18936	226/423151	0.000065	2	0	0.000324
anc_NODE_ACB+LWg_vs_gains_NODE_ACB+LW	GO:0009898	CC	p	cytoplasmic side of plasma membrane	0/18936	206/423151	0.000138	4	0	0.000637
anc_NODE_ACB+LWg_vs_gains_NODE_ACB+LW	GO:0009274	CC	p	peptidoglycan-based cell wall	0/18936	209/423151	0.000143	4	0	0.000639
anc_NODE_ACB+LWg_vs_gains_NODE_ACB+LW	GO:0009331	CC	p	glycerol-3-phosphate dehydrogenase complex	0/18936	182/423151	0.000452	4	0	0.001746
anc_NODE_ACB+LWg_vs_gains_NODE_ACB+LW	GO:0031012	CC	p	extracellular matrix	0/18936	185/423151	0.000473	2	0	0.001811
anc_NODE_ACB+LWg_vs_gains_NODE_ACB+LW	GO:0070469	CC	p	respiratory chain	0/18936	177/423151	0.000707	2	0	0.002604
anc_NODE_ACB+LWg_vs_gains_NODE_ACB+LW	GO:0009318	CC	p	exodeoxyribonuclease VII complex	0/18936	155/423151	0.001449	3	0	0.005162
anc_NODE_ACB+LWg_vs_gains_NODE_ACB+LW	GO:0045254	CC	p	pyruvate dehydrogenase complex	0/18936	137/423151	0.00317	4	0	0.010507
anc_NODE_ACB+LWg_vs_gains_NODE_ACB+LW	GO:0005727	CC	p	extrachromosomal circular DNA	0/18936	143/423151	0.003403	3	0	0.01097
anc_NODE_ACB+LWg_vs_gains_NODE_ACB+LW	GO:0030956	CC	p	glutamyl-tRNA(Gln) amidotransferase complex	0/18936	128/423151	0.004698	3	0	0.014528
anc_NODE_ACB+LWg_vs_gains_NODE_ACB+LW	GO:0045263	CC	p	proton-transporting ATP synthase complex, coupling factor F(o)	0/18936	127/423151	0.007666	4	0	0.019664
anc_NODE_ACB+LWg_vs_gains_NODE_ACB+LW	GO:0045239	CC	p	tricarboxylic acid cycle enzyme complex	0/18936	112/423151	0.010399	4	0	0.024813
anc_NODE_ACB+LWg_vs_gains_NODE_ACB+LW	GO:0036125	CC	p	fatty acid beta-oxidation multienzyme complex	0/18936	115/423151	0.010693	2	0	0.024813
anc_NODE_ACB+LWg_vs_gains_NODE_ACB+LW	GO:0009276	CC	p	Gram-negative-bacterium-type cell wall	0/18936	117/423151	0.011047	5	0	0.024813
anc_NODE_ACB+LWg_vs_gains_NODE_ACB+LW	GO:0009379	CC	p	Holliday junction helicase complex	0/18936	104/423151	0.015521	4	0	0.032574
anc_NODE_ACB+LWg_vs_gains_NODE_ACB+LW	GO:0005576	CC	p	extracellular region	0/18936	105/423151	0.015646	1	0	0.032574
anc_NODE_ACB+LWg_vs_gains_NODE_ACB+LW	GO:0009316	CC	p	3-isopropylmalate dehydratase complex	0/18936	107/423151	0.016034	5	0	0.032574
anc_NODE_ACB+LWg_vs_gains_NODE_ACB+LW	GO:0031226	CC	p	intrinsic component of plasma membrane	0/18936	107/423151	0.016034	3	0	0.032574
anc_NODE_ACB+LWg_vs_gains_NODE_ACB+LW	GO:0016021	CC	p	integral component of membrane	2676/18936	62361/423151	0.016315	3	2676	0.032867	WP_000016106.1, WP_000016108.1, WP_000016109.1, WP_000016110.1, WP_000016111.1, WP_000016117.1, WP_000016119.1, WP_000016120.1, WP_000067467.1, WP_000067468.1, WP_000067469.1, WP_000067473.1, WP_000067474.1, WP_000067476.1, WP_000067479.1, WP_000067482.1, WP_000067483.1, WP_000082712.1, WP_000082714.1, WP_000082715.1, WP_000107087.1, WP_000107088.1, WP_000107089.1, WP_000107090.1, WP_000118658.1,…
anc_NODE_ACB+LWg_vs_gains_NODE_ACB+LW	GO:0005960	CC	p	glycine cleavage complex	0/18936	93/423151	0.022938	4	0	0.044269
anc_NODE_ACB+LWg_vs_gains_NODE_ACB+LW	GO:0045252	CC	p	oxoglutarate dehydrogenase complex	0/18936	95/423151	0.02306	6	0	0.044269
anc_NODE_ACB+LWg_vs_gains_NODE_ACB+LW	GO:0019008	CC	p	molybdopterin synthase complex	0/18936	97/423151	0.023445	2	0	0.044269
anc_NODE_ACB+LWg_vs_gains_NODE_ACB+LW	GO:0005524	MF	p	ATP binding	140/18936	23536/423151	0.000000	8	140	0.000000	WP_000202690.1, WP_000202696.1, WP_000202698.1, WP_000202699.1, WP_000202702.1, WP_000202703.1, WP_000202706.1, WP_000202710.1, WP_000672534.1, WP_000672540.1, WP_000672541.1, WP_000672542.1, WP_000672544.1, WP_000672550.1, WP_000672551.1, WP_000672674.1, WP_002064782.1, WP_002117868.1, WP_002123144.1, WP_004646175.1, WP_004647184.1, WP_004652557.1, WP_004664122.1, WP_004669649.1, WP_004675475.1,…
anc_NODE_ACB+LWg_vs_gains_NODE_ACB+LW	GO:0030170	MF	p	pyridoxal phosphate binding	0/18936	3806/423151	0.000000	5	0	0.000000
anc_NODE_ACB+LWg_vs_gains_NODE_ACB+LW	GO:0003723	MF	p	RNA binding	0/18936	3437/423151	0.000000	4	0	0.000000
anc_NODE_ACB+LWg_vs_gains_NODE_ACB+LW	GO:0016887	MF	p	ATPase activity	0/18936	3112/423151	0.000000	7	0	0.000000
anc_NODE_ACB+LWg_vs_gains_NODE_ACB+LW	GO:0046872	MF	p	metal ion binding	275/18936	14088/423151	0.000000	4	275	0.000000	WP_000202690.1, WP_000202696.1, WP_000202698.1, WP_000202699.1, WP_000202702.1, WP_000202703.1, WP_000202706.1, WP_000202710.1, WP_000353163.1, WP_000353164.1, WP_000672534.1, WP_000672540.1, WP_000672541.1, WP_000672542.1, WP_000672544.1, WP_000672550.1, WP_000672551.1, WP_000672674.1, WP_000737790.1, WP_000737802.1, WP_002053927.1, WP_002064782.1, WP_002117868.1, WP_002119157.1, WP_002123144.1,…
anc_NODE_ACB+LWg_vs_gains_NODE_ACB+LW	GO:0005525	MF	p	GTP binding	0/18936	2777/423151	0.000000	8	0	0.000000
anc_NODE_ACB+LWg_vs_gains_NODE_ACB+LW	GO:0003676	MF	p	nucleic acid binding	0/18936	2635/423151	0.000000	3	0	0.000000
anc_NODE_ACB+LWg_vs_gains_NODE_ACB+LW	GO:0000287	MF	p	magnesium ion binding	51/18936	5341/423151	0.000000	5	51	0.000000	WP_001129647.1, WP_001129656.1, WP_001129657.1, WP_001129667.1, WP_001129668.1, WP_002120409.1, WP_004654307.1, WP_004703363.1, WP_004710273.1, WP_004721382.1, WP_004794180.1, WP_004806103.1, WP_004960382.1, WP_004990110.1, WP_005030830.1, WP_005033195.1, WP_005150778.1, WP_005187362.1, WP_005204623.1, WP_005213088.1, WP_005217116.1, WP_005228881.1, WP_005231132.1, WP_005234396.1, WP_005239520.1,…
anc_NODE_ACB+LWg_vs_gains_NODE_ACB+LW	GO:0000155	MF	p	phosphorelay sensor kinase activity	0/18936	2056/423151	0.000000	7	0	0.000000
anc_NODE_ACB+LWg_vs_gains_NODE_ACB+LW	GO:0003735	MF	p	structural constituent of ribosome	0/18936	2007/423151	0.000000	2	0	0.000000
anc_NODE_ACB+LWg_vs_gains_NODE_ACB+LW	GO:0000049	MF	p	tRNA binding	0/18936	1994/423151	0.000000	5	0	0.000000
anc_NODE_ACB+LWg_vs_gains_NODE_ACB+LW	GO:0050661	MF	p	NADP binding	0/18936	1699/423151	0.000000	5	0	0.000000
anc_NODE_ACB+LWg_vs_gains_NODE_ACB+LW	GO:0008270	MF	p	zinc ion binding	85/18936	5305/423151	0.000000	6	85	0.000000	WP_000737782.1, WP_000737783.1, WP_000737786.1, WP_000737787.1, WP_000737790.1, WP_000737791.1, WP_000737794.1, WP_000737795.1, WP_000737798.1, WP_000737800.1, WP_002119235.1, WP_004651120.1, WP_004654202.1, WP_004662691.1, WP_004671733.1, WP_004704782.1, WP_004721499.1, WP_004721795.1, WP_004790161.1, WP_004806249.1, WP_004820235.1, WP_004820502.1, WP_004880252.1, WP_004884994.1, WP_004915009.1,…
anc_NODE_ACB+LWg_vs_gains_NODE_ACB+LW	GO:0019843	MF	p	rRNA binding	0/18936	1530/423151	0.000000	5	0	0.000000
anc_NODE_ACB+LWg_vs_gains_NODE_ACB+LW	GO:0008565	MF	p	protein transporter activity	0/18936	1498/423151	0.000000	2	0	0.000000
anc_NODE_ACB+LWg_vs_gains_NODE_ACB+LW	GO:0003924	MF	p	GTPase activity	0/18936	1477/423151	0.000000	7	0	0.000000
anc_NODE_ACB+LWg_vs_gains_NODE_ACB+LW	GO:0000166	MF	p	nucleotide binding	0/18936	1329/423151	0.000000	4	0	0.000000
anc_NODE_ACB+LWg_vs_gains_NODE_ACB+LW	GO:0004222	MF	p	metalloendopeptidase activity	0/18936	1303/423151	0.000000	6	0	0.000000
anc_NODE_ACB+LWg_vs_gains_NODE_ACB+LW	GO:0008233	MF	p	peptidase activity	2/18936	1428/423151	0.000000	3	2	0.000000	WP_000196843.1, YP_004996180.1
anc_NODE_ACB+LWg_vs_gains_NODE_ACB+LW	GO:0051082	MF	p	unfolded protein binding	0/18936	1223/423151	0.000000	3	0	0.000000
anc_NODE_ACB+LWg_vs_gains_NODE_ACB+LW	GO:0020037	MF	p	heme binding	0/18936	1201/423151	0.000000	4	0	0.000000
anc_NODE_ACB+LWg_vs_gains_NODE_ACB+LW	GO:0016620	MF	p	oxidoreductase activity, acting on the aldehyde or oxo group of donors, NAD or NADP as acceptor	0/18936	1094/423151	0.000000	4	0	0.000000
anc_NODE_ACB+LWg_vs_gains_NODE_ACB+LW	GO:0003887	MF	p	DNA-directed DNA polymerase activity	0/18936	1084/423151	0.000000	6	0	0.000000
anc_NODE_ACB+LWg_vs_gains_NODE_ACB+LW	GO:0030145	MF	p	manganese ion binding	0/18936	1043/423151	0.000000	6	0	0.000000
anc_NODE_ACB+LWg_vs_gains_NODE_ACB+LW	GO:0003755	MF	p	peptidyl-prolyl cis-trans isomerase activity	0/18936	1027/423151	0.000000	4	0	0.000000
anc_NODE_ACB+LWg_vs_gains_NODE_ACB+LW	GO:0009982	MF	p	pseudouridine synthase activity	0/18936	1011/423151	0.000000	4	0	0.000000
anc_NODE_ACB+LWg_vs_gains_NODE_ACB+LW	GO:0016829	MF	p	lyase activity	3/18936	1207/423151	0.000000	2	3	0.000000	WP_000002862.1, WP_004909066.1, WP_068886078.1
anc_NODE_ACB+LWg_vs_gains_NODE_ACB+LW	GO:0008137	MF	p	NADH dehydrogenase (ubiquinone) activity	0/18936	929/423151	0.000000	6	0	0.000000
anc_NODE_ACB+LWg_vs_gains_NODE_ACB+LW	GO:0004003	MF	p	ATP-dependent DNA helicase activity	0/18936	925/423151	0.000000	10	0	0.000000
anc_NODE_ACB+LWg_vs_gains_NODE_ACB+LW	GO:0048038	MF	p	quinone binding	0/18936	888/423151	0.000000	3	0	0.000000
anc_NODE_ACB+LWg_vs_gains_NODE_ACB+LW	GO:0016747	MF	p	transferase activity, transferring acyl groups other than amino-acyl groups	0/18936	890/423151	0.000000	4	0	0.000000
anc_NODE_ACB+LWg_vs_gains_NODE_ACB+LW	GO:0071949	MF	p	FAD binding	0/18936	894/423151	0.000000	6	0	0.000000
anc_NODE_ACB+LWg_vs_gains_NODE_ACB+LW	GO:0008324	MF	p	cation transmembrane transporter activity	0/18936	880/423151	0.000000	4	0	0.000000
anc_NODE_ACB+LWg_vs_gains_NODE_ACB+LW	GO:0016740	MF	p	transferase activity	126/18936	5506/423151	0.000000	2	126	0.000000	WP_000154072.1, WP_000154082.1, WP_000154085.1, WP_000154086.1, WP_000154095.1, WP_000154096.1, WP_000154099.1, WP_000172956.1, WP_000285569.1, WP_000285572.1, WP_000285573.1, WP_001007514.1, WP_001007523.1, WP_001007524.1, WP_001156890.1, WP_001279982.1, WP_001279984.1, WP_001279985.1, WP_001279988.1, WP_001279990.1, WP_001279991.1, WP_001279996.1, WP_001279997.1, WP_001279998.1, WP_001280000.1,…
anc_NODE_ACB+LWg_vs_gains_NODE_ACB+LW	GO:0015035	MF	p	protein disulfide oxidoreductase activity	0/18936	857/423151	0.000000	5	0	0.000000
anc_NODE_ACB+LWg_vs_gains_NODE_ACB+LW	GO:0016705	MF	p	oxidoreductase activity, acting on paired donors, with incorporation or reduction of molecular oxygen	0/18936	816/423151	0.000000	3	0	0.000000
anc_NODE_ACB+LWg_vs_gains_NODE_ACB+LW	GO:0008483	MF	p	transaminase activity	0/18936	816/423151	0.000000	4	0	0.000000
anc_NODE_ACB+LWg_vs_gains_NODE_ACB+LW	GO:0003684	MF	p	damaged DNA binding	0/18936	818/423151	0.000000	5	0	0.000000
anc_NODE_ACB+LWg_vs_gains_NODE_ACB+LW	GO:0004519	MF	p	endonuclease activity	0/18936	791/423151	0.000000	5	0	0.000000
anc_NODE_ACB+LWg_vs_gains_NODE_ACB+LW	GO:0042626	MF	p	ATPase activity, coupled to transmembrane movement of substances	0/18936	792/423151	0.000000	10	0	0.000000
anc_NODE_ACB+LWg_vs_gains_NODE_ACB+LW	GO:0008408	MF	p	3'-5' exonuclease activity	0/18936	775/423151	0.000000	6	0	0.000000
anc_NODE_ACB+LWg_vs_gains_NODE_ACB+LW	GO:0016491	MF	p	oxidoreductase activity	178/18936	6783/423151	0.000000	2	178	0.000000	WP_000071232.1, WP_000071234.1, WP_000071237.1, WP_000071238.1, WP_000071239.1, WP_000071240.1, WP_000071242.1, WP_000071243.1, WP_000071244.1, WP_000071246.1, WP_000071251.1, WP_000071253.1, WP_000187642.1, WP_000187643.1, WP_000207244.1, WP_000432004.1, WP_000432324.1, WP_000432325.1, WP_000432328.1, WP_000432330.1, WP_000432331.1, WP_000697823.1, WP_000697832.1, WP_000843791.1, WP_001023280.1,…
anc_NODE_ACB+LWg_vs_gains_NODE_ACB+LW	GO:0051539	MF	p	4 iron, 4 sulfur cluster binding	74/18936	3604/423151	0.000000	4	74	0.000000	WP_000370435.1, WP_000370438.1, WP_000370439.1, WP_000370440.1, WP_000370442.1, WP_000370449.1, WP_000370451.1, WP_002118434.1, WP_004654174.1, WP_004671719.1, WP_004695994.1, WP_004699779.1, WP_004721659.1, WP_004773064.1, WP_004790554.1, WP_004806271.1, WP_004820366.1, WP_004880222.1, WP_004885660.1, WP_004915042.1, WP_004982490.1, WP_004986876.1, WP_004996789.1, WP_005054417.1, WP_005062149.1,…
anc_NODE_ACB+LWg_vs_gains_NODE_ACB+LW	GO:0016614	MF	p	oxidoreductase activity, acting on CH-OH group of donors	0/18936	734/423151	0.000000	3	0	0.000000
anc_NODE_ACB+LWg_vs_gains_NODE_ACB+LW	GO:0051536	MF	p	iron-sulfur cluster binding	0/18936	685/423151	0.000000	3	0	0.000000
anc_NODE_ACB+LWg_vs_gains_NODE_ACB+LW	GO:0002161	MF	p	aminoacyl-tRNA editing activity	0/18936	640/423151	0.000000	5	0	0.000000
anc_NODE_ACB+LWg_vs_gains_NODE_ACB+LW	GO:0005507	MF	p	copper ion binding	0/18936	628/423151	0.000000	6	0	0.000000
anc_NODE_ACB+LWg_vs_gains_NODE_ACB+LW	GO:0003746	MF	p	translation elongation factor activity	0/18936	607/423151	0.000000	6	0	0.000000
anc_NODE_ACB+LWg_vs_gains_NODE_ACB+LW	GO:0009055	MF	p	electron transfer activity	61/18936	2945/423151	0.000000	3	61	0.000000	WP_000859321.1, WP_000859323.1, WP_000859327.1, WP_000859331.1, WP_000859332.1, WP_000859333.1, WP_000859337.1, WP_002048904.1, WP_002121664.1, WP_004649195.1, WP_004656443.1, WP_004659509.1, WP_004699328.1, WP_004795250.1, WP_004802036.1, WP_004876266.1, WP_004917149.1, WP_004958386.1, WP_005050744.1, WP_005060819.1, WP_005065655.1, WP_005129896.1, WP_005154641.1, WP_005191657.1, WP_005209975.1,…
anc_NODE_ACB+LWg_vs_gains_NODE_ACB+LW	GO:0051537	MF	p	2 iron, 2 sulfur cluster binding	33/18936	2003/423151	0.000000	4	33	0.000000	WP_001277084.1, WP_001277086.1, WP_001277088.1, WP_002120432.1, WP_004654302.1, WP_004703352.1, WP_004710265.1, WP_004721375.1, WP_004772828.1, WP_004806109.1, WP_004990105.1, WP_005033186.1, WP_005150788.1, WP_005204619.1, WP_005213084.1, WP_005217113.1, WP_005231125.1, WP_005234406.1, WP_005242253.1, WP_005274384.1, WP_005286894.1, WP_005295255.1, WP_005303109.1, WP_013198784.1, WP_016142018.1,…
anc_NODE_ACB+LWg_vs_gains_NODE_ACB+LW	GO:0050662	MF	p	coenzyme binding	0/18936	520/423151	0.000000	3	0	0.000000
anc_NODE_ACB+LWg_vs_gains_NODE_ACB+LW	GO:0015419	MF	p	ATPase-coupled sulfate transmembrane transporter activity	0/18936	498/423151	0.000000	12	0	0.000000
anc_NODE_ACB+LWg_vs_gains_NODE_ACB+LW	GO:0008658	MF	p	penicillin binding	0/18936	487/423151	0.000000	6	0	0.000000
anc_NODE_ACB+LWg_vs_gains_NODE_ACB+LW	GO:0009002	MF	p	serine-type D-Ala-D-Ala carboxypeptidase activity	0/18936	479/423151	0.000000	8	0	0.000000
anc_NODE_ACB+LWg_vs_gains_NODE_ACB+LW	GO:0046983	MF	p	protein dimerization activity	0/18936	468/423151	0.000000	3	0	0.000000
anc_NODE_ACB+LWg_vs_gains_NODE_ACB+LW	GO:0051920	MF	p	peroxiredoxin activity	0/18936	473/423151	0.000000	4	0	0.000000
anc_NODE_ACB+LWg_vs_gains_NODE_ACB+LW	GO:0016757	MF	p	transferase activity, transferring glycosyl groups	0/18936	458/423151	0.000000	3	0	0.000000
anc_NODE_ACB+LWg_vs_gains_NODE_ACB+LW	GO:0003918	MF	p	DNA topoisomerase type II (ATP-hydrolyzing) activity	0/18936	464/423151	0.000000	10	0	0.000000
anc_NODE_ACB+LWg_vs_gains_NODE_ACB+LW	GO:0015288	MF	p	porin activity	0/18936	465/423151	0.000000	6	0	0.000000
anc_NODE_ACB+LWg_vs_gains_NODE_ACB+LW	GO:0016987	MF	p	sigma factor activity	0/18936	465/423151	0.000000	4	0	0.000000
anc_NODE_ACB+LWg_vs_gains_NODE_ACB+LW	GO:0008199	MF	p	ferric iron binding	0/18936	466/423151	0.000000	7	0	0.000000
anc_NODE_ACB+LWg_vs_gains_NODE_ACB+LW	GO:0008955	MF	p	peptidoglycan glycosyltransferase activity	0/18936	451/423151	0.000000	5	0	0.000000
anc_NODE_ACB+LWg_vs_gains_NODE_ACB+LW	GO:0003857	MF	p	3-hydroxyacyl-CoA dehydrogenase activity	0/18936	454/423151	0.000000	5	0	0.000000
anc_NODE_ACB+LWg_vs_gains_NODE_ACB+LW	GO:0046933	MF	p	proton-transporting ATP synthase activity, rotational mechanism	0/18936	442/423151	0.000000	13	0	0.000000
anc_NODE_ACB+LWg_vs_gains_NODE_ACB+LW	GO:0015238	MF	p	drug transmembrane transporter activity	0/18936	444/423151	0.000000	3	0	0.000000
anc_NODE_ACB+LWg_vs_gains_NODE_ACB+LW	GO:0008134	MF	p	transcription factor binding	0/18936	432/423151	0.000000	3	0	0.000000
anc_NODE_ACB+LWg_vs_gains_NODE_ACB+LW	GO:0015299	MF	p	solute:proton antiporter activity	0/18936	400/423151	0.000000	8	0	0.000000
anc_NODE_ACB+LWg_vs_gains_NODE_ACB+LW	GO:0003697	MF	p	single-stranded DNA binding	0/18936	402/423151	0.000000	5	0	0.000000
anc_NODE_ACB+LWg_vs_gains_NODE_ACB+LW	GO:0004177	MF	p	aminopeptidase activity	0/18936	403/423151	0.000000	6	0	0.000000
anc_NODE_ACB+LWg_vs_gains_NODE_ACB+LW	GO:0015297	MF	p	antiporter activity	0/18936	383/423151	0.000000	5	0	0.000000
anc_NODE_ACB+LWg_vs_gains_NODE_ACB+LW	GO:0003899	MF	p	DNA-directed 5'-3' RNA polymerase activity	0/18936	386/423151	0.000000	7	0	0.000000
anc_NODE_ACB+LWg_vs_gains_NODE_ACB+LW	GO:0008236	MF	p	serine-type peptidase activity	0/18936	374/423151	0.000000	5	0	0.000000
anc_NODE_ACB+LWg_vs_gains_NODE_ACB+LW	GO:0004601	MF	p	peroxidase activity	0/18936	366/423151	0.000000	4	0	0.000001
anc_NODE_ACB+LWg_vs_gains_NODE_ACB+LW	GO:0005315	MF	p	inorganic phosphate transmembrane transporter activity	0/18936	371/423151	0.000000	5	0	0.000001
anc_NODE_ACB+LWg_vs_gains_NODE_ACB+LW	GO:0042834	MF	p	peptidoglycan binding	0/18936	357/423151	0.000000	4	0	0.000001
anc_NODE_ACB+LWg_vs_gains_NODE_ACB+LW	GO:0016639	MF	p	oxidoreductase activity, acting on the CH-NH2 group of donors, NAD or NADP as acceptor	0/18936	348/423151	0.000000	4	0	0.000001
anc_NODE_ACB+LWg_vs_gains_NODE_ACB+LW	GO:0047429	MF	p	nucleoside-triphosphate diphosphatase activity	0/18936	351/423151	0.000000	6	0	0.000001
anc_NODE_ACB+LWg_vs_gains_NODE_ACB+LW	GO:0008854	MF	p	exodeoxyribonuclease V activity	0/18936	341/423151	0.000000	8	0	0.000002
anc_NODE_ACB+LWg_vs_gains_NODE_ACB+LW	GO:0004386	MF	p	helicase activity	0/18936	336/423151	0.000000	7	0	0.000003
anc_NODE_ACB+LWg_vs_gains_NODE_ACB+LW	GO:0015450	MF	p	P-P-bond-hydrolysis-driven protein transmembrane transporter activity	0/18936	338/423151	0.000000	6	0	0.000003
anc_NODE_ACB+LWg_vs_gains_NODE_ACB+LW	GO:0004040	MF	p	amidase activity	0/18936	327/423151	0.000001	5	0	0.000004
anc_NODE_ACB+LWg_vs_gains_NODE_ACB+LW	GO:0004096	MF	p	catalase activity	0/18936	329/423151	0.000001	5	0	0.000005
anc_NODE_ACB+LWg_vs_gains_NODE_ACB+LW	GO:0015424	MF	p	amino acid-transporting ATPase activity	0/18936	317/423151	0.000001	13	0	0.000006
anc_NODE_ACB+LWg_vs_gains_NODE_ACB+LW	GO:0008320	MF	p	protein transmembrane transporter activity	0/18936	318/423151	0.000001	5	0	0.000006
anc_NODE_ACB+LWg_vs_gains_NODE_ACB+LW	GO:0008484	MF	p	sulfuric ester hydrolase activity	0/18936	318/423151	0.000001	4	0	0.000006
anc_NODE_ACB+LWg_vs_gains_NODE_ACB+LW	GO:0003824	MF	p	catalytic activity	157/18936	5021/423151	0.000001	1	157	0.000009	WP_000141645.1, WP_000175501.1, WP_000175504.1, WP_000175506.1, WP_000175513.1, WP_000175515.1, WP_000175516.1, WP_000969573.1, WP_000969574.1, WP_000969576.1, WP_000969579.1, WP_000969580.1, WP_000969583.1, WP_002059800.1, WP_002080114.1, WP_002117864.1, WP_002118052.1, WP_002123161.1, WP_004646941.1, WP_004649324.1, WP_004652559.1, WP_004656603.1, WP_004664121.1, WP_004668022.1, WP_004669651.1,…
anc_NODE_ACB+LWg_vs_gains_NODE_ACB+LW	GO:0050567	MF	p	glutaminyl-tRNA synthase (glutamine-hydrolyzing) activity	0/18936	306/423151	0.000001	5	0	0.000009
anc_NODE_ACB+LWg_vs_gains_NODE_ACB+LW	GO:0008237	MF	p	metallopeptidase activity	0/18936	307/423151	0.000001	5	0	0.000009
anc_NODE_ACB+LWg_vs_gains_NODE_ACB+LW	GO:0004518	MF	p	nuclease activity	0/18936	309/423151	0.000001	4	0	0.000009
anc_NODE_ACB+LWg_vs_gains_NODE_ACB+LW	GO:0016151	MF	p	nickel cation binding	0/18936	312/423151	0.000001	6	0	0.000009
anc_NODE_ACB+LWg_vs_gains_NODE_ACB+LW	GO:0010181	MF	p	FMN binding	61/18936	2357/423151	0.000002	6	61	0.000016	WP_000859321.1, WP_000859323.1, WP_000859327.1, WP_000859331.1, WP_000859332.1, WP_000859333.1, WP_000859337.1, WP_002048904.1, WP_002121664.1, WP_004649195.1, WP_004656443.1, WP_004659509.1, WP_004699328.1, WP_004795250.1, WP_004802036.1, WP_004876266.1, WP_004917149.1, WP_004958386.1, WP_005050744.1, WP_005060819.1, WP_005065655.1, WP_005129896.1, WP_005154641.1, WP_005191657.1, WP_005209975.1,…
anc_NODE_ACB+LWg_vs_gains_NODE_ACB+LW	GO:0004499	MF	p	N,N-dimethylaniline monooxygenase activity	0/18936	290/423151	0.000003	5	0	0.000018
anc_NODE_ACB+LWg_vs_gains_NODE_ACB+LW	GO:0016709	MF	p	oxidoreductase activity, acting on paired donors, with incorporation or reduction of molecular oxygen, NAD(P)H as one donor, and incorporation of one atom of oxygen	0/18936	290/423151	0.000003	4	0	0.000018
anc_NODE_ACB+LWg_vs_gains_NODE_ACB+LW	GO:0042954	MF	p	lipoprotein transporter activity	0/18936	291/423151	0.000003	3	0	0.000018
anc_NODE_ACB+LWg_vs_gains_NODE_ACB+LW	GO:0009381	MF	p	excinuclease ABC activity	0/18936	291/423151	0.000003	7	0	0.000018
anc_NODE_ACB+LWg_vs_gains_NODE_ACB+LW	GO:0009007	MF	p	site-specific DNA-methyltransferase (adenine-specific) activity	0/18936	294/423151	0.000003	6	0	0.000019
anc_NODE_ACB+LWg_vs_gains_NODE_ACB+LW	GO:0004834	MF	p	tryptophan synthase activity	0/18936	297/423151	0.000003	5	0	0.000020
anc_NODE_ACB+LWg_vs_gains_NODE_ACB+LW	GO:0033608	MF	p	formyl-CoA transferase activity	0/18936	282/423151	0.000004	5	0	0.000026
anc_NODE_ACB+LWg_vs_gains_NODE_ACB+LW	GO:0004109	MF	p	coproporphyrinogen oxidase activity	0/18936	283/423151	0.000004	5	0	0.000026
anc_NODE_ACB+LWg_vs_gains_NODE_ACB+LW	GO:0004725	MF	p	protein tyrosine phosphatase activity	0/18936	288/423151	0.000005	7	0	0.000028
anc_NODE_ACB+LWg_vs_gains_NODE_ACB+LW	GO:0008289	MF	p	lipid binding	0/18936	273/423151	0.000006	2	0	0.000038
anc_NODE_ACB+LWg_vs_gains_NODE_ACB+LW	GO:0008519	MF	p	ammonium transmembrane transporter activity	0/18936	275/423151	0.000006	5	0	0.000038
anc_NODE_ACB+LWg_vs_gains_NODE_ACB+LW	GO:0016791	MF	p	phosphatase activity	0/18936	276/423151	0.000006	5	0	0.000039
anc_NODE_ACB+LWg_vs_gains_NODE_ACB+LW	GO:0015109	MF	p	chromate transmembrane transporter activity	0/18936	277/423151	0.000006	6	0	0.000039
anc_NODE_ACB+LWg_vs_gains_NODE_ACB+LW	GO:0003796	MF	p	lysozyme activity	0/18936	277/423151	0.000006	5	0	0.000039
anc_NODE_ACB+LWg_vs_gains_NODE_ACB+LW	GO:0016765	MF	p	transferase activity, transferring alkyl or aryl (other than methyl) groups	0/18936	280/423151	0.000007	3	0	0.000041
anc_NODE_ACB+LWg_vs_gains_NODE_ACB+LW	GO:0031419	MF	p	cobalamin binding	0/18936	255/423151	0.000013	4	0	0.000079
anc_NODE_ACB+LWg_vs_gains_NODE_ACB+LW	GO:0070006	MF	p	metalloaminopeptidase activity	0/18936	258/423151	0.000013	7	0	0.000080
anc_NODE_ACB+LWg_vs_gains_NODE_ACB+LW	GO:0003989	MF	p	acetyl-CoA carboxylase activity	0/18936	259/423151	0.000014	5	0	0.000080
anc_NODE_ACB+LWg_vs_gains_NODE_ACB+LW	GO:0008942	MF	p	nitrite reductase [NAD(P)H] activity	0/18936	248/423151	0.000020	5	0	0.000113
anc_NODE_ACB+LWg_vs_gains_NODE_ACB+LW	GO:0042925	MF	p	benzoate transmembrane transporter activity	0/18936	249/423151	0.000020	8	0	0.000113
anc_NODE_ACB+LWg_vs_gains_NODE_ACB+LW	GO:0004129	MF	p	cytochrome-c oxidase activity	0/18936	249/423151	0.000020	8	0	0.000113
anc_NODE_ACB+LWg_vs_gains_NODE_ACB+LW	GO:0015103	MF	p	inorganic anion transmembrane transporter activity	0/18936	250/423151	0.000020	5	0	0.000113
anc_NODE_ACB+LWg_vs_gains_NODE_ACB+LW	GO:0008556	MF	p	potassium-transporting ATPase activity	0/18936	250/423151	0.000020	13	0	0.000113
anc_NODE_ACB+LWg_vs_gains_NODE_ACB+LW	GO:0004814	MF	p	arginine-tRNA ligase activity	0/18936	253/423151	0.000021	5	0	0.000117
anc_NODE_ACB+LWg_vs_gains_NODE_ACB+LW	GO:0016410	MF	p	N-acyltransferase activity	0/18936	253/423151	0.000021	5	0	0.000117
anc_NODE_ACB+LWg_vs_gains_NODE_ACB+LW	GO:0030983	MF	p	mismatched DNA binding	0/18936	254/423151	0.000021	6	0	0.000119
anc_NODE_ACB+LWg_vs_gains_NODE_ACB+LW	GO:0043022	MF	p	ribosome binding	0/18936	254/423151	0.000021	4	0	0.000119
anc_NODE_ACB+LWg_vs_gains_NODE_ACB+LW	GO:0016773	MF	p	phosphotransferase activity, alcohol group as acceptor	0/18936	254/423151	0.000021	4	0	0.000119
anc_NODE_ACB+LWg_vs_gains_NODE_ACB+LW	GO:0015473	MF	p	fimbrial usher porin activity	0/18936	239/423151	0.000029	7	0	0.00016
anc_NODE_ACB+LWg_vs_gains_NODE_ACB+LW	GO:0008641	MF	p	ubiquitin-like modifier activating enzyme activity	0/18936	242/423151	0.000030	4	0	0.000162
anc_NODE_ACB+LWg_vs_gains_NODE_ACB+LW	GO:0004832	MF	p	valine-tRNA ligase activity	0/18936	244/423151	0.000031	5	0	0.000166
anc_NODE_ACB+LWg_vs_gains_NODE_ACB+LW	GO:0004190	MF	p	aspartic-type endopeptidase activity	0/18936	230/423151	0.000043	6	0	0.000227
anc_NODE_ACB+LWg_vs_gains_NODE_ACB+LW	GO:0004803	MF	p	transposase activity	0/18936	231/423151	0.000043	3	0	0.000227
anc_NODE_ACB+LWg_vs_gains_NODE_ACB+LW	GO:0004030	MF	p	aldehyde dehydrogenase [NAD(P)+] activity	0/18936	231/423151	0.000043	5	0	0.000227
anc_NODE_ACB+LWg_vs_gains_NODE_ACB+LW	GO:0097367	MF	p	carbohydrate derivative binding	0/18936	232/423151	0.000043	2	0	0.000227
anc_NODE_ACB+LWg_vs_gains_NODE_ACB+LW	GO:0036009	MF	p	protein-glutamine N-methyltransferase activity	0/18936	233/423151	0.000043	6	0	0.000227
anc_NODE_ACB+LWg_vs_gains_NODE_ACB+LW	GO:0003992	MF	p	N2-acetyl-L-ornithine:2-oxoglutarate 5-aminotransferase activity	0/18936	233/423151	0.000043	5	0	0.000227
anc_NODE_ACB+LWg_vs_gains_NODE_ACB+LW	GO:0016831	MF	p	carboxy-lyase activity	0/18936	233/423151	0.000043	4	0	0.000227
anc_NODE_ACB+LWg_vs_gains_NODE_ACB+LW	GO:0004124	MF	p	cysteine synthase activity	0/18936	233/423151	0.000043	4	0	0.000227
anc_NODE_ACB+LWg_vs_gains_NODE_ACB+LW	GO:0008933	MF	p	lytic transglycosylase activity	0/18936	234/423151	0.000044	4	0	0.000229
anc_NODE_ACB+LWg_vs_gains_NODE_ACB+LW	GO:0003848	MF	p	2-amino-4-hydroxy-6-hydroxymethyldihydropteridine diphosphokinase activity	0/18936	234/423151	0.000044	5	0	0.000229
anc_NODE_ACB+LWg_vs_gains_NODE_ACB+LW	GO:0016868	MF	p	intramolecular transferase activity, phosphotransferases	0/18936	235/423151	0.000045	4	0	0.000231
anc_NODE_ACB+LWg_vs_gains_NODE_ACB+LW	GO:0004521	MF	p	endoribonuclease activity	0/18936	235/423151	0.000045	6	0	0.000231
anc_NODE_ACB+LWg_vs_gains_NODE_ACB+LW	GO:0008827	MF	p	cytochrome o ubiquinol oxidase activity	0/18936	221/423151	0.000063	5	0	0.00032
anc_NODE_ACB+LWg_vs_gains_NODE_ACB+LW	GO:0003678	MF	p	DNA helicase activity	0/18936	221/423151	0.000063	8	0	0.00032
anc_NODE_ACB+LWg_vs_gains_NODE_ACB+LW	GO:0003994	MF	p	aconitate hydratase activity	0/18936	222/423151	0.000063	5	0	0.00032
anc_NODE_ACB+LWg_vs_gains_NODE_ACB+LW	GO:0004824	MF	p	lysine-tRNA ligase activity	0/18936	223/423151	0.000063	5	0	0.00032
anc_NODE_ACB+LWg_vs_gains_NODE_ACB+LW	GO:0103045	MF	p	methione N-acyltransferase activity	0/18936	224/423151	0.000064	5	0	0.00032
anc_NODE_ACB+LWg_vs_gains_NODE_ACB+LW	GO:0004042	MF	p	acetyl-CoA:L-glutamate N-acetyltransferase activity	0/18936	224/423151	0.000064	7	0	0.00032
anc_NODE_ACB+LWg_vs_gains_NODE_ACB+LW	GO:0042803	MF	p	protein homodimerization activity	0/18936	226/423151	0.000065	4	0	0.000324
anc_NODE_ACB+LWg_vs_gains_NODE_ACB+LW	GO:0004176	MF	p	ATP-dependent peptidase activity	0/18936	226/423151	0.000065	9	0	0.000324
anc_NODE_ACB+LWg_vs_gains_NODE_ACB+LW	GO:0008784	MF	p	alanine racemase activity	0/18936	227/423151	0.000067	7	0	0.000326
anc_NODE_ACB+LWg_vs_gains_NODE_ACB+LW	GO:0031418	MF	p	L-ascorbic acid binding	0/18936	228/423151	0.000068	5	0	0.000331
anc_NODE_ACB+LWg_vs_gains_NODE_ACB+LW	GO:0008173	MF	p	RNA methyltransferase activity	0/18936	215/423151	0.000094	5	0	0.00045
anc_NODE_ACB+LWg_vs_gains_NODE_ACB+LW	GO:0004523	MF	p	RNA-DNA hybrid ribonuclease activity	0/18936	216/423151	0.000095	8	0	0.000452
anc_NODE_ACB+LWg_vs_gains_NODE_ACB+LW	GO:0046873	MF	p	metal ion transmembrane transporter activity	0/18936	216/423151	0.000095	6	0	0.000452
anc_NODE_ACB+LWg_vs_gains_NODE_ACB+LW	GO:0019104	MF	p	DNA N-glycosylase activity	0/18936	220/423151	0.000101	5	0	0.000477
anc_NODE_ACB+LWg_vs_gains_NODE_ACB+LW	GO:0008948	MF	p	oxaloacetate decarboxylase activity	0/18936	220/423151	0.000101	5	0	0.000477
anc_NODE_ACB+LWg_vs_gains_NODE_ACB+LW	GO:0003979	MF	p	UDP-glucose 6-dehydrogenase activity	0/18936	205/423151	0.000138	5	0	0.000637
anc_NODE_ACB+LWg_vs_gains_NODE_ACB+LW	GO:0047570	MF	p	3-oxoadipate enol-lactonase activity	0/18936	205/423151	0.000138	5	0	0.000637
anc_NODE_ACB+LWg_vs_gains_NODE_ACB+LW	GO:0016149	MF	p	translation release factor activity, codon specific	0/18936	206/423151	0.000138	8	0	0.000637
anc_NODE_ACB+LWg_vs_gains_NODE_ACB+LW	GO:0017111	MF	p	nucleoside-triphosphatase activity	0/18936	206/423151	0.000138	6	0	0.000637
anc_NODE_ACB+LWg_vs_gains_NODE_ACB+LW	GO:0050897	MF	p	cobalt ion binding	0/18936	208/423151	0.000141	6	0	0.000639
anc_NODE_ACB+LWg_vs_gains_NODE_ACB+LW	GO:0004820	MF	p	glycine-tRNA ligase activity	0/18936	209/423151	0.000143	5	0	0.000639
anc_NODE_ACB+LWg_vs_gains_NODE_ACB+LW	GO:0004826	MF	p	phenylalanine-tRNA ligase activity	0/18936	209/423151	0.000143	5	0	0.000639
anc_NODE_ACB+LWg_vs_gains_NODE_ACB+LW	GO:0009037	MF	p	tyrosine-based site-specific recombinase activity	0/18936	209/423151	0.000143	5	0	0.000639
anc_NODE_ACB+LWg_vs_gains_NODE_ACB+LW	GO:0004784	MF	p	superoxide dismutase activity	0/18936	209/423151	0.000143	4	0	0.000639
anc_NODE_ACB+LWg_vs_gains_NODE_ACB+LW	GO:0140078	MF	p	class I DNA-(apurinic or apyrimidinic site) endonuclease activity	0/18936	211/423151	0.000148	4	0	0.000657
anc_NODE_ACB+LWg_vs_gains_NODE_ACB+LW	GO:0016888	MF	p	endodeoxyribonuclease activity, producing 5'-phosphomonoesters	0/18936	196/423151	0.000204	7	0	0.000882
anc_NODE_ACB+LWg_vs_gains_NODE_ACB+LW	GO:0003908	MF	p	methylated-DNA-[protein]-cysteine S-methyltransferase activity	0/18936	196/423151	0.000204	6	0	0.000882
anc_NODE_ACB+LWg_vs_gains_NODE_ACB+LW	GO:0008171	MF	p	O-methyltransferase activity	0/18936	196/423151	0.000204	5	0	0.000882
anc_NODE_ACB+LWg_vs_gains_NODE_ACB+LW	GO:0004644	MF	p	phosphoribosylglycinamide formyltransferase activity	0/18936	197/423151	0.000204	5	0	0.000882
anc_NODE_ACB+LWg_vs_gains_NODE_ACB+LW	GO:0008914	MF	p	leucyltransferase activity	0/18936	198/423151	0.000205	5	0	0.000882
anc_NODE_ACB+LWg_vs_gains_NODE_ACB+LW	GO:0015930	MF	p	glutamate synthase activity	0/18936	198/423151	0.000205	4	0	0.000882
anc_NODE_ACB+LWg_vs_gains_NODE_ACB+LW	GO:0003861	MF	p	3-isopropylmalate dehydratase activity	0/18936	198/423151	0.000205	5	0	0.000882
anc_NODE_ACB+LWg_vs_gains_NODE_ACB+LW	GO:0004471	MF	p	malate dehydrogenase (decarboxylating) (NAD+) activity	0/18936	198/423151	0.000205	6	0	0.000882
anc_NODE_ACB+LWg_vs_gains_NODE_ACB+LW	GO:0070043	MF	p	rRNA (guanine-N7-)-methyltransferase activity	0/18936	200/423151	0.000209	8	0	0.000892
anc_NODE_ACB+LWg_vs_gains_NODE_ACB+LW	GO:0018580	MF	p	nitronate monooxygenase activity	0/18936	200/423151	0.000209	5	0	0.000892
[truncated: 440 more rows]

## Sheet: 3_Results-GO-Enrich (ALL)
gains at node	GO	NS	enrichment	name	ratio_in_study	ratio_in_pop	p_uncorrected	depth	study_count	p_fdr_bh	study_items	associated_HOGs	node_assigned	taxa_under_node	mean_presence_in_baumannii	mean_presence_in_acb	mean_presence_in_others
ACB	GO:0009372	BP	e	quorum sensing	13/4098	13/441237	0	3	13	8.5e-05	WP_001020931.1, WP_001020937.1, WP_001020939.1, WP_001020940.1, WP_001020941.1, WP_001020942.1, WP_001020943.1, WP_004711094.1, WP_005129922.1, WP_005804777.1, WP_032051315.1, WP_042898411.1, YP_004997304.1	HOG3376.fa,HOG2113.fa	NODE_11	93	47.5	84	0
ACB	GO:0006355	BP	e	regulation of transcription, DNA-templated	141/4098	6591/441237	3e-06	9	141	0.000149	WP_000067195.1, WP_000238907.1, WP_000238908.1, WP_000336396.1, WP_000446781.1, WP_000446782.1, WP_000446783.1, WP_000446790.1, WP_000590081.1, WP_000590082.1, WP_000590086.1, WP_000590087.1, WP_000590088.1, WP_000590096.1, WP_000792640.1, WP_000792930.1, WP_000792931.1, WP_000792945.1, WP_000792950.1, WP_000792951.1, WP_000792952.1, WP_001115770.1, WP_001115772.1, WP_001142568.1, WP_001143894.1,…	HOG510.fa,HOG2379.fa,HOG498.fa,HOG504.fa,HOG2113.fa,HOG509.fa,HOG13326.fa,HOG522.fa,HOG129.fa,HOG7912.fa,HOG494.fa	NODE_11	93	22.2727	38	0
ACB	GO:0006351	BP	e	transcription, DNA-templated	164/4098	13464/441237	0.000611	9	164	0.013314	WP_000067195.1, WP_000238907.1, WP_000238908.1, WP_000280056.1, WP_000280059.1, WP_000280063.1, WP_000280067.1, WP_000280069.1, WP_000280070.1, WP_000336396.1, WP_000446781.1, WP_000446782.1, WP_000446783.1, WP_000446790.1, WP_000590081.1, WP_000590082.1, WP_000590086.1, WP_000590087.1, WP_000590088.1, WP_000590096.1, WP_000792640.1, WP_000792930.1, WP_000792931.1, WP_000792945.1, WP_000792950.1,…	HOG1883.fa,HOG510.fa,HOG2379.fa,HOG1108.fa,HOG498.fa,HOG1048.fa,HOG5660.fa,HOG504.fa,HOG2113.fa,HOG509.fa,HOG5779.fa,HOG522.fa,HOG7912.fa,HOG494.fa,HOG1065.fa	NODE_11	93	20.9333	35.8667	0
B+NO	GO:0015774	BP	e	polysaccharide transport	2/351	13/420128	5.4e-05	6	2	0.021637	WP_000608242.1, WP_000608243.1	HOG7893.fa	NODE_12	62	2	3	0
B	GO:0016539	BP	e	intein-mediated protein splicing	4/710	5/412505	0	8	4	9.9e-05	WP_000126617.1, WP_000433629.1, WP_005137870.1, WP_023897604.1	HOG5410.fa	NODE_13	55	11	11	0
B	GO:0006260	BP	e	DNA replication	11/710	1741/412505	0.000273	7	11	0.031501	WP_000184985.1, WP_000220364.1, WP_000613547.1, WP_000613548.1, WP_000695254.1, WP_000695256.1, WP_001103333.1, WP_001103335.1, WP_005127404.1, WP_023897602.1, WP_023897609.1	HOG5515.fa,HOG5586.fa,HOG5442.fa,HOG5433.fa	NODE_13	55	9.5	9.5	0
ACB+LW	GO:0044097	BP	e	secretion by the type IV secretion system	8/55526	8/435474	0	6	8	7e-06	WP_004644760.1, WP_005108927.1, WP_005248704.1, WP_005253250.1, WP_005254928.1, WP_015060713.1, WP_067763340.1, WP_068974465.1	HOG7047.fa	NODE_8	223	1	5	14
ACB+LW	GO:0071793	BP	e	bacillithiol biosynthetic process	8/55526	8/435474	0	7	8	7e-06	WP_002118332.1, WP_004723258.1, WP_005010844.1, WP_005053117.1, WP_005058146.1, WP_046813657.1, WP_067662777.1, YP_004994271.1	HOG2579.fa	NODE_8	223	0	10	8
[truncated: 137 more rows]

## Sheet: ColumnLegends
1_Results-Final-GO-Enrich (50%)
[truncated: 50 more rows]

## Sheet: 4_REVIGO_out_table-NODE_ACB+BR
term_ID	description	frequencyInDb	log10pvalue	uniqueness	dispensability	representative
[truncated: 44 more rows]

[truncated: 4 more sheets: 5_REVIGO_out_table-NODE_ACB+LW, 6_REVIGO_out_table-NODE_ACB+BA, 7_REVIGO_out_table-NODE_ACB+HA, 8_REVIGO_out_table-NODE_ACB]
