# Supplementary material for: Evolutionarily stable gene clusters shed light on the common grounds of pathogenicity in the Acinetobacter calcoaceticus-baumannii complex
Source: PLoS Genet. 2022 Jun 2;18(6):e1010020. doi: 10.1371/journal.pgen.1010020 (PMC9162365; doi:10.1371/journal.pgen.1010020)
Supplement: S6 Table — This file gives detailed information about the ESGC identification and provides the underlying data. Sheet 1 gives for each gene along the genome of A. baumannii ATCC 19606 the number of taxa per clade (and per international clone type) that harbor an ortholog. Sheet 2 gives, for each gene, the input vector used for the dissimilarity calculations, the individual thresholds (5th percentile) and, as an example, the calculated dissimilarity between each gene and the gene immediately upstream. The full matrix containing all pairwise dissimilarity calculations for the prediction of clusters is deposited as txt format on figshare (https://doi.org/10.6084/m9.figshare.16910974.v1). Sheet 3 lists the identified graph components along with abundance statistics (median of the proteins in a component) across the clades (both absolute and relative), retention difference between ACB vs. non-ACB (RD), and CCD scores. Sheet 4 lists detailed contextual information for the components including all functional annotations from various sources. Detailed explanations of the column headers for all tables are placed in the sheet ‘ColumnLegends’. (XLSX) [file pgen.1010020.s021.xlsx]

## Sheet: 1_hog_extension_profile
	clade_LW	clade_BNS	clade_BA	clade_OUTGR	clade_BR	clade_S	clade_NO	clade_ACB	clade_CA	clade_L	clade_PI	clade_HA	clade_CPL	clade_B	clade_QI	IC7	IC5	IC8	IC3	IC6	IC2	IC4	IC1	nonACB
HOG1017	188	2513	26	0	0	12	69	2722	12	7	177	97	209	2431	4	30	110	55	46	31	1547	4	120	315
HOG1578	1	2282	0	0	0	11	39	2470	12	7	159	0	188	2232	0	27	92	7	43	31	1504	4	115	1
HOG3376	0	2364	0	0	0	11	66	2567	12	7	173	0	203	2287	0	28	92	7	46	31	1525	4	116	0
HOG1311	0	2514	0	0	0	12	69	2722	12	7	178	0	208	2432	1	30	110	52	47	31	1548	4	120	1
HOG1570	4	1812	0	0	1	12	69	1994	12	7	150	7	182	1730	0	22	92	1	35	28	1041	4	115	12
HOG3404	0	2295	0	0	0	11	39	2482	12	7	158	0	187	2245	0	28	92	7	37	31	1516	4	116	0
HOG3438	1	2284	10	0	1	12	58	2465	12	7	150	0	181	2213	0	29	110	54	47	31	1381	4	103	12
HOG101	1	2448	7	0	1	12	58	2629	12	7	150	7	181	2377	0	29	110	54	45	31	1524	4	119	16
HOG1883	0	2376	0	0	0	12	60	2583	12	7	176	0	207	2303	0	29	108	53	47	30	1480	4	118	0
HOG2828	0	2477	0	0	0	12	68	2626	12	7	118	0	149	2396	0	30	109	55	47	29	1535	4	118	0
HOG2087	1	2291	1	0	0	10	31	2439	11	2	124	9	148	2249	1	30	110	55	21	1	1543	4	114	12
HOG2286	9	2412	0	0	0	11	67	2612	12	7	169	3	200	2333	2	30	108	30	45	31	1488	4	114	14
HOG3047	0	2502	26	0	0	12	69	2702	12	7	176	1	200	2420	2	30	107	55	46	31	1538	4	120	29
HOG2547	12	2453	0	0	0	12	68	2659	12	7	174	13	206	2372	0	30	93	55	46	31	1529	3	118	25
HOG2291	17	2466	0	0	0	11	68	2652	0	7	169	5	186	2387	0	28	110	55	47	31	1535	4	117	22
HOG1715	19	2481	0	0	0	12	68	2673	0	7	174	5	192	2401	0	28	110	55	47	31	1536	4	119	24
HOG1284	40	2473	0	0	2	12	68	2661	0	7	170	36	188	2393	2	28	110	55	47	31	1533	4	119	80
HOG2791	17	2496	0	0	0	12	69	2704	12	7	176	32	208	2414	0	30	109	55	47	29	1537	4	119	49
HOG1653	15	2502	11	0	0	12	68	2710	12	7	176	21	208	2421	0	27	110	48	47	31	1545	4	120	47
HOG1185	8	2444	7	0	0	12	65	2638	5	5	172	17	194	2366	0	29	106	55	45	31	1516	4	116	32
HOG3396	0	2461	11	0	0	0	67	2645	5	7	160	24	184	2393	0	29	108	55	47	29	1529	4	119	35
HOG2176	2	2232	0	0	0	7	23	2380	2	3	134	0	148	2202	0	25	109	54	35	31	1377	4	118	2
HOG87	5	2355	5	0	0	0	66	2447	4	7	68	4	92	2288	1	30	106	18	46	30	1466	4	120	15
HOG2287	30	2452	17	0	5	12	69	2660	12	7	176	13	208	2370	2	29	93	55	47	18	1530	4	115	67
HOG1979	5	2366	0	0	0	0	68	2455	4	7	67	4	89	2297	0	30	106	19	46	30	1486	3	113	9
HOG2487	18	2405	0	0	0	12	4	2605	12	7	169	18	200	2389	0	29	107	55	46	30	1538	4	119	36
HOG511	8	2503	0	0	0	12	69	2713	12	7	178	33	210	2421	0	30	110	55	47	31	1547	3	119	41
HOG3960	9	2419	0	0	0	11	57	2627	12	7	176	4	208	2350	0	28	95	55	44	31	1526	3	116	13
HOG599	21	2464	1	0	0	12	69	2673	12	7	178	28	209	2382	0	28	110	54	47	31	1541	4	117	50
HOG1940	182	2472	26	0	7	12	68	2682	12	7	178	96	210	2391	4	28	106	55	47	31	1539	4	119	315
HOG3318	35	2512	2	0	0	12	69	2722	12	7	178	34	210	2430	2	30	106	55	47	31	1548	4	120	73
HOG1558	158	2457	0	0	3	11	68	2667	12	7	178	1	210	2377	0	27	101	55	44	31	1532	3	119	162
HOG1002	39	2497	26	0	7	12	69	2704	12	7	175	3	207	2415	1	29	110	55	46	31	1540	4	118	76
HOG1119	1	2490	14	0	2	11	66	2698	12	6	177	2	208	2412	0	30	110	50	47	31	1548	4	119	19
HOG589	20	2515	26	0	2	12	69	2725	12	7	178	1	210	2433	2	27	110	55	47	31	1548	4	120	51
HOG1001	1	2436	0	0	0	12	67	2642	12	7	175	34	206	2356	0	28	103	55	47	31	1516	3	115	35
HOG3742	36	2440	0	0	1	12	68	2645	12	7	173	76	205	2359	0	29	101	55	45	31	1522	3	119	113
HOG3338	37	2439	0	0	0	12	66	2644	11	6	175	79	205	2360	0	28	101	53	47	31	1519	4	119	116
HOG3912	0	2489	0	0	0	12	68	2489	0	0	0	0	0	2408	0	30	106	55	45	31	1540	4	120	0
HOG3043	8	2415	6	0	1	0	0	2593	1	5	172	12	178	2415	1	30	108	55	46	31	1539	4	119	28
HOG3471	52	2423	1	0	0	0	0	2601	0	4	174	57	178	2423	1	30	109	55	47	31	1542	4	120	111
HOG3469	51	2419	1	0	0	0	0	2598	0	5	174	57	179	2419	1	30	109	55	47	31	1543	4	120	110
HOG1287	56	2423	1	0	0	0	0	2602	0	5	174	57	179	2423	1	30	109	55	47	31	1543	4	119	115
HOG620	65	2418	22	0	3	0	0	2598	0	6	174	44	180	2418	4	30	108	54	47	31	1537	4	120	138
HOG3785	7	2401	6	0	1	0	0	2580	0	5	174	12	179	2401	1	30	106	55	45	31	1530	3	120	27
HOG2740	5	2344	26	0	1	12	66	2542	12	7	168	0	198	2265	4	27	106	55	46	30	1529	4	2	36
HOG1297	9	2345	26	0	1	12	67	2541	12	7	166	0	196	2265	4	30	105	55	46	30	1530	4	2	40
HOG1127	12	2249	10	0	1	1	67	2433	7	3	165	3	184	2180	1	30	74	40	46	30	1387	4	114	27
HOG3112	42	2463	10	0	1	12	66	2669	12	6	176	68	206	2384	1	30	109	54	47	30	1526	4	108	122
HOG333	66	2464	10	0	2	11	68	2671	12	7	176	31	207	2384	3	29	104	55	45	30	1530	4	107	112
HOG584	5	2464	7	0	0	12	68	2674	12	7	178	6	210	2383	0	30	106	54	46	31	1531	4	116	18
HOG2387	77	2479	26	0	5	12	68	2688	12	7	177	84	209	2398	3	30	108	55	47	31	1540	4	120	195
HOG3131	4	2426	0	0	0	0	0	2605	0	5	174	0	179	2426	0	30	108	55	47	31	1540	4	120	4
HOG3132	3	2420	0	0	0	0	0	2599	0	5	174	13	179	2420	0	29	108	55	47	31	1540	4	119	16
HOG995	13	2259	0	0	0	6	68	2268	2	0	1	0	9	2184	0	30	74	51	45	30	1386	3	112	13
HOG3329	3	2491	7	0	3	12	67	2700	12	7	177	0	209	2411	1	29	110	55	47	31	1541	4	120	14
HOG220	120	2458	12	0	3	7	69	2659	6	7	175	22	201	2381	3	29	106	55	44	31	1522	4	118	160
HOG2055	1	2397	0	0	0	11	64	2397	0	0	0	0	0	2321	0	26	105	55	21	31	1527	3	112	1
HOG2695	1	2373	11	0	0	0	52	2531	1	4	146	13	158	2320	0	30	106	46	27	30	1528	4	118	25
HOG2861	1	2385	11	0	0	0	50	2542	1	4	145	13	157	2334	0	30	106	46	27	30	1533	4	117	25
HOG186	1	2448	0	0	5	12	68	2646	12	6	167	0	198	2367	0	28	108	55	47	31	1520	3	120	6
HOG3369	43	2515	7	0	0	10	68	2725	12	7	178	22	210	2436	0	30	110	55	47	31	1548	4	120	72
HOG3983	31	2501	0	0	2	1	67	2702	12	7	175	25	201	2432	1	30	110	55	47	31	1545	4	120	59
HOG2870	32	2479	0	0	2	1	57	2681	12	7	176	35	202	2420	1	29	110	55	47	31	1542	4	120	70
HOG1448	0	1947	0	0	0	5	47	2091	0	1	137	21	144	1894	0	26	10	53	41	31	1262	2	111	21
HOG78	27	2399	0	0	0	9	67	2544	0	4	132	14	145	2322	0	30	96	55	31	31	1519	4	116	41
HOG2231	188	2517	26	0	8	12	69	2727	12	7	178	97	210	2435	4	30	110	55	47	31	1548	4	120	323
HOG2379	38	2074	1	0	0	11	64	2215	0	5	135	15	141	1998	1	26	74	8	41	28	1337	3	109	55
HOG2567	0	2485	0	0	0	12	69	2674	0	6	177	0	189	2403	0	30	105	55	45	31	1532	4	119	0
HOG4404	17	2471	0	0	0	12	67	2677	12	7	174	32	206	2391	0	29	100	55	46	31	1531	3	119	49
HOG4356	131	2488	26	0	2	12	69	2693	8	7	178	42	205	2406	3	30	110	53	47	30	1536	4	107	204
HOG3399	17	2494	0	0	1	12	57	2704	12	7	178	59	210	2424	0	29	110	55	47	31	1544	4	119	77
HOG15	38	2471	16	0	7	12	69	2679	12	7	177	59	208	2389	1	30	93	55	46	31	1524	4	119	121
HOG1091	38	2292	4	0	5	12	64	2500	12	7	176	74	208	2216	3	29	3	54	45	31	1468	4	118	124
HOG1409	30	2399	6	0	3	12	69	2604	10	7	176	0	205	2317	3	30	110	55	28	31	1533	4	120	42
HOG1293	28	2369	15	0	3	12	69	2578	11	7	178	0	209	2287	3	29	110	55	28	31	1543	4	84	49
HOG271	46	2515	15	0	2	12	69	2725	12	7	178	34	210	2433	0	30	110	55	46	31	1547	4	120	97
HOG738	2	2329	0	0	1	0	25	2350	0	1	10	4	21	2304	0	28	109	53	25	31	1510	4	116	7
HOG583	3	2316	0	0	0	0	25	2345	1	7	10	5	29	2291	0	28	107	52	32	30	1477	4	116	8
HOG2419	2	2347	0	0	0	0	25	2369	0	1	11	4	22	2322	0	28	109	54	25	31	1521	4	116	6
HOG2294	14	2337	0	0	3	2	25	2359	0	1	10	4	22	2310	1	28	108	54	24	31	1514	4	114	22
HOG2067	13	2327	16	0	0	2	33	2349	0	2	10	5	22	2292	2	27	108	52	25	31	1501	4	116	36
HOG274	25	2479	0	0	1	11	68	2684	12	7	174	34	205	2399	0	28	110	54	45	31	1544	4	119	60
HOG2476	46	2476	26	0	0	11	69	2685	12	7	177	93	209	2395	0	30	109	54	47	31	1539	3	118	165
HOG3397	5	2445	8	0	0	12	54	2655	12	7	178	62	210	2378	0	27	107	53	36	31	1536	4	119	75
HOG2712	94	2512	0	0	0	12	69	2710	12	7	166	0	198	2430	0	30	110	55	46	31	1544	4	120	94
HOG3240	6	2509	10	0	0	11	69	2719	12	7	178	65	210	2428	0	30	109	55	47	31	1546	4	119	81
HOG4216	28	2503	23	0	0	12	69	2710	12	7	175	74	207	2421	0	28	108	55	47	31	1542	4	120	125
HOG143	38	2494	3	0	6	11	63	2690	12	7	165	33	196	2419	2	28	110	54	46	31	1547	3	118	82
HOG3177	49	2366	1	0	0	8	65	2540	11	7	143	18	174	2292	0	29	90	55	43	31	1475	3	112	68
HOG1051	11	928	0	0	0	12	69	1128	12	6	172	48	200	846	1	30	80	51	46	31	127	4	119	60
HOG3578	24	2308	0	0	0	5	67	2412	2	6	85	45	104	2235	2	29	104	55	47	31	1384	4	118	71
HOG1463	12	2248	0	0	0	11	59	2441	12	7	162	58	193	2177	1	29	81	55	47	31	1352	4	115	71
HOG1341	48	2495	25	0	0	9	66	2700	12	5	176	41	205	2419	0	30	110	47	47	31	1545	4	120	114
HOG193	9	2506	5	0	0	11	69	2714	12	7	176	55	208	2425	0	28	110	55	47	31	1548	4	120	69
HOG1674	8	2449	15	0	8	11	56	2656	12	7	175	4	207	2381	1	29	109	55	47	31	1516	4	120	36
HOG1469	1	2112	0	0	0	0	1	2150	0	0	34	0	38	2111	0	2	107	55	20	30	1537	4	0	1
HOG2477	33	2326	0	0	0	0	39	2365	0	1	33	6	39	2286	0	30	84	55	41	29	1483	3	113	39
HOG1804	86	2360	0	0	1	0	39	2400	0	1	33	21	40	2320	0	30	95	55	46	30	1508	2	118	108
HOG1200	13	2477	1	0	0	0	65	2511	6	6	11	34	34	2411	2	30	110	55	45	31	1539	4	120	50
HOG2980	5	2501	11	0	0	0	69	2535	6	6	11	22	34	2431	1	30	110	55	47	31	1545	4	120	39
HOG4411	15	890	14	0	0	12	68	1098	12	7	176	18	208	809	1	30	0	55	46	31	124	4	120	48
HOG2044	96	996	26	0	3	12	69	1204	12	7	176	20	208	914	3	25	97	55	45	31	123	4	120	148
HOG4416	27	993	25	0	0	12	69	1197	12	6	174	17	204	911	3	30	97	55	46	30	122	4	119	72
HOG156	112	1006	26	0	5	12	67	1214	12	7	176	45	208	926	3	30	96	55	46	31	135	4	120	191
HOG379	132	2490	26	0	0	12	69	2700	12	7	178	71	210	2408	3	30	110	55	47	31	1537	4	120	232
HOG2002	45	988	26	0	0	12	69	1196	12	7	176	25	208	906	3	30	97	55	44	31	118	3	120	99
HOG64	144	988	26	0	5	12	66	1196	12	7	176	43	208	909	2	30	97	55	46	31	120	4	119	220
HOG862	43	992	26	0	7	12	66	1201	12	7	177	22	209	913	4	30	100	55	46	31	121	4	120	102
HOG3272	118	2510	26	0	7	12	69	2720	12	7	178	74	210	2428	4	30	110	55	47	30	1543	4	120	229
HOG113	28	979	26	0	0	11	67	1188	12	7	177	20	209	900	3	29	99	55	46	31	112	4	119	77
HOG4257	29	981	1	0	0	12	67	1191	12	7	178	16	210	901	1	29	109	49	45	31	107	3	119	47
HOG4143	28	2382	0	0	1	2	54	2515	8	1	117	19	133	2326	0	19	101	41	46	31	1534	3	117	48
HOG3819	46	2372	1	0	0	3	43	2528	9	3	136	23	156	2326	0	17	65	54	47	31	1545	3	118	70
HOG12000	1	571	1	0	0	0	0	571	0	0	0	0	0	571	0	0	2	0	6	17	498	0	0	2
HOG4103	19	1703	5	0	0	2	1	1715	3	0	3	6	12	1700	0	0	10	16	26	30	1446	0	7	30
HOG2152	9	2505	1	0	8	12	69	2714	12	7	177	51	209	2423	1	30	108	54	47	31	1543	4	120	70
HOG1063	87	2518	16	0	7	12	69	2728	12	7	178	65	210	2436	2	30	110	55	47	31	1548	4	120	177
HOG2459	166	2489	5	0	3	12	66	2697	12	6	177	2	208	2410	4	29	109	55	46	31	1533	4	119	180
HOG2842	0	2510	0	0	3	11	69	2709	12	7	169	0	199	2429	0	30	110	55	47	31	1544	4	120	3
HOG1563	88	2506	15	0	5	12	68	2714	12	7	176	1	208	2425	3	30	109	55	47	31	1541	4	119	112
HOG3782	86	2501	15	0	6	12	68	2709	12	7	176	1	208	2420	3	30	109	55	47	31	1541	4	119	111
HOG1973	85	2487	15	0	5	11	67	2695	12	7	176	1	208	2408	3	29	108	55	45	31	1537	4	118	109
HOG1985	87	2355	15	0	5	12	69	2564	12	7	177	1	209	2273	3	29	109	55	47	31	1409	4	120	111
HOG2817	22	2465	6	0	2	11	65	2671	12	7	175	34	206	2388	4	30	100	55	44	31	1526	3	117	68
HOG3605	72	2495	13	0	1	11	68	2705	12	7	178	35	210	2415	2	30	109	55	47	31	1539	4	117	123
HOG146	30	2402	6	0	0	11	68	2610	12	7	177	35	208	2322	3	28	103	55	46	31	1466	4	118	74
HOG1104	147	2518	25	0	5	12	69	2728	12	7	178	59	210	2436	4	30	110	55	47	31	1548	4	120	240
HOG889	11	2492	0	0	0	12	69	2684	12	7	160	70	192	2410	0	27	110	52	47	30	1542	4	119	81
HOG2905	188	2452	26	0	8	12	66	2662	12	7	178	97	210	2373	4	30	105	55	46	31	1522	4	104	323
HOG2445	27	2320	5	0	0	10	67	2521	12	7	169	58	201	2242	0	30	84	26	45	31	1510	3	105	90
HOG2557	33	2311	26	0	6	10	61	2377	6	6	42	0	66	2239	1	17	110	54	35	30	1531	0	120	66
HOG2713	113	1620	15	0	2	9	61	1678	12	6	29	79	58	1549	4	3	100	0	35	30	1090	0	55	213
HOG2610	163	2518	16	0	7	12	69	2728	12	7	178	93	210	2436	4	30	110	55	47	31	1548	4	120	283
HOG776	153	2511	19	0	6	12	69	2717	12	7	174	60	206	2429	0	30	109	55	47	31	1546	4	120	238
HOG602	43	2457	25	0	8	12	67	2666	12	7	177	47	209	2377	4	29	109	55	47	31	1511	4	119	127
HOG3848	43	2491	17	0	8	12	68	2699	12	7	176	27	208	2410	4	30	109	53	46	31	1540	4	118	99
HOG1458	28	2478	6	0	8	12	67	2678	12	7	168	53	200	2398	1	30	106	55	45	30	1530	4	120	96
HOG3009	43	2502	17	0	8	12	69	2710	12	7	176	27	208	2420	3	28	110	54	47	30	1541	4	120	98
HOG2202	6	2509	15	0	6	12	69	2519	2	0	0	18	10	2427	0	30	109	55	47	31	1548	4	120	45
HOG1871	31	2231	7	0	0	1	2	2380	8	2	131	20	149	2228	0	1	46	53	46	31	1531	3	114	58
HOG1987	31	2230	7	0	0	1	2	2379	8	2	131	20	149	2227	0	1	47	53	46	31	1526	3	118	58
HOG913	29	2504	15	0	0	12	68	2712	12	7	176	51	208	2423	0	30	109	52	47	31	1545	4	119	95
HOG3597	20	2507	13	0	0	12	68	2715	12	7	176	63	208	2426	0	30	110	55	47	31	1541	4	120	96
HOG2969	9	2494	0	0	0	12	65	2700	10	7	176	53	206	2416	0	29	110	55	47	31	1543	4	112	62
HOG1065	2	248	0	0	0	0	1	436	11	6	166	0	188	247	1	0	0	54	30	0	2	0	0	3
HOG1774	56	2470	15	0	5	7	44	2677	12	7	175	36	207	2418	2	29	110	50	46	31	1545	4	120	114
HOG2377	56	2449	15	0	5	7	44	2655	12	7	174	35	206	2397	2	29	110	29	47	31	1544	4	120	113
HOG3364	53	2445	15	0	5	7	44	2653	12	7	176	37	208	2393	2	29	106	29	47	31	1544	4	120	112
HOG166	174	2516	26	0	7	12	69	2726	12	7	178	97	210	2434	4	30	110	55	47	31	1547	4	120	308
HOG2104	51	2490	15	0	8	11	68	2692	11	7	171	85	202	2410	1	30	109	55	47	30	1537	4	116	160
HOG1333	181	2143	24	0	5	12	64	2343	12	6	170	79	200	2066	4	28	108	49	42	31	1252	3	109	293
HOG2063	21	1709	1	0	1	0	10	1801	4	1	86	9	92	1699	0	0	30	26	25	30	1252	2	71	32
HOG808	12	1745	0	0	0	2	5	1855	7	1	97	18	110	1738	0	0	32	19	21	30	1266	0	85	30
HOG136	11	2132	0	0	0	1	6	2249	4	0	107	0	117	2125	0	17	52	51	35	31	1539	3	118	11
HOG1472	37	1821	1	0	0	2	12	1870	2	1	43	14	49	1807	0	15	41	18	19	30	1350	3	85	52
HOG3273	32	2494	15	0	4	12	68	2696	12	6	173	54	202	2413	2	29	109	55	46	31	1542	4	120	107
HOG1619	34	2447	25	0	0	12	68	2650	12	7	173	55	203	2366	4	28	110	55	45	31	1503	4	120	118
HOG116	2	2433	15	0	0	11	50	2621	12	7	158	69	188	2371	0	30	106	53	45	30	1528	4	117	86
HOG1005	60	2513	18	0	5	12	69	2723	12	7	178	86	210	2431	4	30	110	55	47	31	1544	4	120	173
HOG1000	18	2051	15	0	1	1	15	2092	2	5	27	24	41	2035	1	24	110	0	23	31	1368	4	115	59
HOG1023	189	2514	26	0	8	12	69	2724	12	7	178	97	210	2432	4	30	110	54	47	31	1545	4	120	324
HOG1026	188	2509	26	0	8	12	69	2718	12	7	177	97	209	2427	4	30	110	55	46	31	1541	4	120	323
HOG1033	188	2510	26	0	8	12	69	2719	12	7	177	97	209	2428	4	30	110	55	47	31	1544	4	120	323
HOG1032	189	2517	26	0	8	12	69	2727	12	7	178	97	210	2435	4	30	110	55	47	31	1548	4	120	324
HOG1049	178	2505	26	0	6	12	69	2714	12	7	177	94	209	2423	2	30	110	55	47	31	1543	4	120	306
HOG1052	41	2365	19	0	7	12	27	2558	5	4	178	52	193	2326	3	27	103	10	45	30	1543	4	118	122
HOG1053	188	2511	26	0	8	12	69	2720	12	7	177	96	209	2429	4	30	110	55	47	31	1548	4	120	322
HOG10540	7	38	0	0	0	0	0	41	0	0	3	1	3	38	0	0	2	0	0	0	0	0	13	8
HOG10543	7	39	0	0	0	0	0	42	0	0	3	2	3	39	0	0	2	0	0	0	0	0	13	9
HOG10544	11	36	0	0	0	0	0	39	0	0	3	1	3	36	0	0	1	0	0	1	0	0	12	12
HOG1062	185	2486	24	0	7	12	69	2696	12	7	178	94	210	2404	4	30	107	55	47	31	1526	3	119	314
HOG1064	162	2506	26	0	6	12	69	2715	12	7	177	32	209	2424	3	30	108	55	47	31	1541	4	119	229
HOG11461	10	14	1	0	0	1	2	23	0	0	8	2	9	11	0	0	0	0	1	0	0	0	0	13
HOG117	139	2469	20	0	1	12	69	2679	12	7	178	41	210	2387	2	30	110	55	47	31	1543	4	120	203
HOG11460	10	13	1	0	0	1	1	22	0	0	8	2	9	11	0	1	0	0	0	0	0	0	0	13
HOG1143	54	2469	26	0	0	11	69	2677	12	7	177	37	208	2388	2	30	101	55	46	31	1529	4	116	119
HOG10720	1	20	2	0	0	0	0	23	0	1	2	0	3	20	0	0	0	0	0	0	0	0	0	3
HOG1116	5	1818	26	0	1	0	0	1820	0	0	1	92	2	1818	2	19	92	44	24	26	1181	4	89	126
HOG1110	0	1192	0	0	0	0	0	1356	2	7	152	2	164	1192	0	0	0	0	0	0	1098	0	0	2
HOG1129	35	2277	15	0	2	11	65	2439	10	1	139	56	162	2201	2	28	110	54	36	31	1371	4	119	110
HOG1101	114	2486	15	0	3	11	66	2692	12	7	174	69	206	2408	0	30	110	55	47	31	1548	4	120	201
HOG1105	40	2274	0	0	0	12	36	2480	11	7	177	61	206	2225	0	30	0	55	38	30	1540	0	118	101
HOG1171	189	2517	26	0	8	12	69	2727	12	7	178	97	210	2435	4	30	110	55	47	31	1547	4	120	324
HOG1175	64	2410	14	0	6	7	67	2590	2	7	165	9	180	2335	1	30	106	19	46	30	1513	4	120	94
HOG11463	10	13	1	0	0	1	2	21	0	0	8	2	8	10	0	0	0	0	0	0	0	0	0	13
HOG10702	8	67	2	0	1	0	2	84	0	1	14	15	17	65	0	1	0	15	0	0	0	0	0	26
HOG1072	77	2514	11	0	5	12	68	2724	12	7	178	83	210	2433	2	30	110	55	47	31	1548	4	120	178
HOG1190	189	2513	26	0	8	12	69	2722	12	7	177	97	209	2431	4	30	109	55	47	31	1547	4	120	324
HOG1188	188	2510	26	0	8	12	69	2720	12	7	178	97	210	2428	4	30	110	55	47	31	1541	4	120	323
HOG1193	189	2507	26	0	8	12	68	2717	12	7	178	97	210	2426	4	30	110	55	47	31	1545	4	119	324
HOG11999	65	1640	10	0	5	5	35	1688	8	1	32	23	48	1600	1	8	108	33	15	12	1181	3	14	104
HOG11994	6	22	0	0	0	0	1	29	1	0	6	1	7	21	1	0	0	2	0	0	0	0	0	8
HOG12011	0	124	0	0	0	0	1	124	0	0	0	0	0	123	0	0	5	52	0	29	9	0	0	0
HOG12013	0	14	0	0	0	0	0	14	0	0	0	1	0	14	0	0	0	0	0	0	0	0	0	1
HOG12015	5	44	0	0	0	0	3	61	0	1	16	0	17	41	0	4	0	4	7	0	4	0	0	5
HOG1202	121	2504	26	0	6	12	69	2713	12	7	177	87	209	2422	4	30	110	55	47	31	1536	4	120	244
HOG12016	4	321	0	0	0	1	8	333	0	1	11	2	12	312	0	4	102	2	1	18	2	0	74	6
HOG12019	1	18	0	0	0	0	0	18	0	0	0	0	0	18	0	0	0	0	0	0	0	0	0	1
HOG12022	0	40	1	0	0	1	4	64	0	1	23	3	24	35	0	0	0	0	1	0	2	0	0	4
HOG12023	1	462	3	0	1	0	0	462	0	0	0	2	0	462	0	0	3	0	5	19	393	0	0	7
HOG12025	5	523	0	0	2	0	0	532	4	1	1	13	9	523	1	0	5	0	6	19	445	0	0	21
HOG1203	129	2133	13	0	3	10	27	2216	12	7	52	45	83	2095	1	25	105	40	31	31	1410	4	105	191
HOG12042	3	151	0	0	0	1	3	157	0	0	5	7	6	147	0	1	0	0	15	0	38	0	15	10
HOG12048	5	8	0	0	0	0	0	8	0	0	0	0	0	8	0	0	0	0	0	0	0	0	0	5
HOG1205	188	2505	26	0	5	12	69	2712	12	7	175	97	207	2423	4	30	109	55	47	31	1540	4	120	320
HOG1208	179	2506	26	0	7	12	69	2698	12	7	160	97	192	2424	0	30	108	55	45	31	1547	4	118	309
HOG121	81	1676	11	0	1	12	69	1879	10	4	178	50	203	1594	0	27	3	32	36	31	1018	0	120	143
HOG1211	188	2505	26	0	8	12	69	2714	12	7	177	97	209	2423	4	30	109	55	47	30	1544	4	120	323
HOG1219	187	2505	25	0	8	12	69	2714	12	7	177	97	209	2423	4	30	110	55	47	31	1538	4	120	321
HOG1227	143	2509	26	0	6	12	68	2716	12	7	175	36	207	2428	3	30	109	55	47	31	1545	4	119	214
HOG1224	81	1916	10	0	3	0	24	2021	2	1	94	18	105	1892	1	26	41	45	45	22	1233	3	114	113
HOG1225	168	2505	26	0	8	12	69	2714	12	7	177	96	209	2423	3	29	110	55	47	31	1541	4	119	301
HOG1226	189	2512	26	0	8	12	69	2722	12	7	178	97	210	2430	4	30	110	55	47	31	1543	4	120	324
HOG123	187	2514	25	0	8	12	69	2724	12	7	178	96	210	2432	4	30	110	55	47	31	1546	4	120	320
HOG1231	70	2495	21	0	0	12	68	2700	12	7	177	57	205	2414	0	30	110	55	38	31	1544	4	120	148
HOG1242	188	2504	26	0	8	12	69	2713	12	7	177	97	209	2422	4	30	110	55	47	31	1537	4	120	323
HOG1248	189	2506	26	0	8	12	69	2715	12	7	177	97	209	2424	4	30	109	55	46	31	1540	3	120	324
HOG1249	187	2510	26	0	8	12	69	2720	12	7	178	97	210	2428	4	30	110	55	47	31	1543	4	120	322
HOG1320	182	2516	26	0	8	12	69	2709	12	7	161	90	193	2434	3	30	109	55	47	31	1547	4	120	309
HOG1256	189	2499	25	0	6	12	69	2706	12	7	175	96	207	2417	4	30	108	55	46	31	1536	4	120	320
HOG1259	187	2512	26	0	3	12	69	2722	12	7	178	96	210	2430	4	30	110	55	47	31	1545	4	120	316
HOG1262	184	2507	26	0	5	12	69	2716	12	7	177	96	209	2425	1	30	110	55	44	31	1541	4	120	312
HOG1280	189	2512	26	0	8	12	69	2722	12	7	178	96	210	2430	4	30	109	55	46	31	1545	4	120	323
HOG1290	183	2503	26	0	8	12	68	2712	12	7	177	95	209	2422	3	29	109	55	47	31	1541	4	120	315
HOG1302	0	2501	0	0	0	12	69	2704	12	7	177	0	203	2419	0	30	110	55	45	31	1541	4	119	0
HOG1308	189	2514	26	0	8	12	69	2724	12	7	178	88	210	2432	4	30	109	55	47	31	1546	4	119	315
HOG1304	88	2394	26	0	0	4	68	2603	12	7	177	22	209	2322	0	28	110	55	47	31	1538	4	119	136
HOG1305	189	2509	26	0	8	12	68	2719	12	7	178	97	210	2428	4	30	110	55	46	31	1544	4	120	324
HOG1306	189	2501	26	0	8	12	67	2709	12	6	177	97	208	2421	4	29	110	54	47	30	1541	4	120	324
HOG1315	69	2454	26	0	0	12	69	2662	12	7	176	95	208	2372	0	29	101	55	42	31	1520	3	117	190
HOG1317	23	2517	0	0	0	12	69	2727	12	7	178	1	210	2435	0	30	109	55	47	31	1548	4	120	24
HOG1316	189	2510	26	0	8	12	69	2720	12	7	178	97	210	2428	4	30	109	55	47	31	1542	4	120	324
HOG1330	189	2502	26	0	5	12	66	2709	12	7	176	97	207	2423	1	30	110	55	47	31	1539	4	120	318
HOG1216	100	2323	13	0	1	7	54	2506	8	2	163	31	183	2261	0	29	40	53	45	31	1517	3	119	145
HOG1334	189	2472	26	0	8	12	69	2681	12	7	177	97	209	2390	0	30	101	53	44	31	1530	3	118	320
HOG1339	188	2510	26	0	5	12	67	2719	12	7	177	96	209	2430	3	30	110	55	46	31	1548	4	120	318
HOG134	93	2493	26	0	7	11	69	2702	12	7	177	65	209	2412	4	30	105	54	47	31	1548	4	119	195
HOG1345	189	2515	26	0	8	12	69	2725	12	7	178	97	210	2433	4	30	110	55	46	31	1547	4	120	324
HOG1346	189	2513	26	0	8	12	69	2723	12	7	178	97	210	2431	4	30	110	55	47	31	1545	4	120	324
HOG1348	189	2510	26	0	8	12	69	2719	12	7	177	97	209	2428	4	30	110	55	47	31	1545	4	119	324
HOG1349	189	2506	26	0	8	12	68	2715	12	7	177	97	209	2425	4	30	110	55	47	31	1543	4	120	324
HOG1351	189	2514	26	0	8	12	69	2722	12	7	176	97	208	2432	4	30	109	55	47	30	1548	4	120	324
HOG1357	100	2505	17	0	5	12	69	2701	12	7	164	85	196	2423	4	30	109	55	47	31	1545	4	120	211
HOG1370	44	2506	25	0	5	12	69	2713	12	7	175	87	207	2424	0	30	110	55	47	31	1541	4	120	161
HOG1375	186	2503	26	0	5	12	69	2712	12	7	177	97	209	2421	3	30	110	54	47	31	1542	4	120	317
HOG1385	188	2498	26	0	8	12	68	2708	12	7	178	97	210	2417	4	29	110	55	47	31	1540	4	120	323
HOG1386	188	2511	26	0	6	12	69	2721	12	7	178	0	210	2429	3	30	110	55	47	31	1541	4	120	223
HOG1389	65	2406	0	0	5	12	68	2583	12	7	145	35	177	2326	0	28	108	52	33	31	1515	4	114	105
HOG1397	188	2512	26	0	8	12	69	2722	12	7	178	97	210	2430	4	30	110	55	47	31	1544	4	120	323
HOG1399	189	2509	26	0	8	12	69	2717	12	7	176	96	208	2427	4	30	109	55	47	31	1541	4	120	323
HOG140	189	2504	25	0	8	12	69	2713	12	7	177	97	209	2422	4	30	109	55	47	31	1540	4	119	323
HOG1406	189	2518	26	0	8	12	69	2728	12	7	178	97	210	2436	4	30	110	55	47	31	1548	4	120	324
HOG141	189	2512	26	0	8	12	69	2721	12	7	177	97	209	2430	4	30	110	54	47	31	1545	4	119	324
HOG1413	187	2513	26	0	8	12	69	2723	12	7	178	95	210	2431	4	30	110	55	47	31	1546	4	120	320
HOG1418	66	2467	26	0	0	12	69	2674	12	7	175	96	207	2385	3	30	95	55	46	31	1533	4	118	191
HOG1443	188	2506	26	0	8	12	69	2716	12	7	178	97	210	2424	4	30	110	55	47	31	1544	4	119	323
HOG1444	173	2508	16	0	8	12	69	2718	12	7	178	97	210	2426	4	30	110	55	47	31	1543	4	120	298
HOG1451	188	2507	26	0	5	12	68	2715	12	7	176	97	208	2426	4	30	110	55	47	31	1544	4	120	320
HOG1483	188	2507	26	0	8	12	69	2716	12	7	177	97	209	2425	4	30	109	55	47	31	1543	4	120	323
HOG1485	177	2480	26	0	0	12	68	2683	12	7	171	93	203	2399	1	29	97	55	46	29	1541	4	120	297
HOG1484	189	2509	26	0	8	12	69	2719	12	7	178	97	210	2427	4	30	110	55	47	31	1543	4	120	324
HOG1497	165	2376	13	0	1	10	51	2488	12	7	81	59	112	2314	1	28	109	46	31	31	1547	4	107	239
HOG1491	189	2511	26	0	8	12	69	2721	12	7	178	96	210	2429	4	30	110	55	47	31	1545	4	119	323
HOG1614	188	2492	26	0	8	12	69	2702	12	7	178	97	210	2410	4	24	109	55	47	31	1543	4	120	323
HOG1616	188	2508	26	0	8	12	69	2717	12	7	177	97	209	2426	4	30	110	55	47	31	1541	4	120	323
HOG1631	165	2504	26	0	0	12	67	2711	12	7	175	95	207	2424	3	30	109	55	47	30	1544	4	120	289
HOG1636	55	2476	0	0	1	12	66	2678	12	7	170	35	202	2397	1	30	109	54	46	31	1539	4	109	92
HOG1642	70	1282	15	0	4	6	7	1299	5	2	5	19	17	1269	2	20	53	0	19	19	864	1	68	110
HOG1643	187	2486	25	0	6	11	69	2695	12	7	177	97	209	2405	1	30	108	55	46	31	1529	4	119	316
HOG1650	189	2509	26	0	8	12	69	2718	12	7	177	96	209	2427	4	30	110	55	47	31	1541	4	120	323
HOG1657	3	24	4	0	0	0	0	25	0	0	1	4	1	24	0	0	0	0	0	0	3	0	0	11
HOG1651	0	1863	0	0	0	7	53	2003	6	5	125	11	140	1802	0	21	106	20	27	30	1161	3	103	11
HOG1656	189	2505	26	0	8	12	69	2715	12	7	178	97	210	2423	4	30	109	55	46	31	1543	4	117	324
HOG160	55	2516	10	0	7	12	69	2726	12	7	178	36	210	2434	3	30	110	55	47	31	1547	4	120	111
HOG1660	189	2514	26	0	8	12	69	2716	12	7	170	97	202	2432	4	30	110	55	47	31	1547	4	120	324
HOG1661	188	2505	25	0	8	12	69	2713	12	7	176	96	208	2423	4	30	109	55	47	31	1539	4	120	321
HOG1673	87	2512	26	0	7	12	69	2721	12	7	178	65	209	2430	4	29	110	55	47	31	1548	4	120	189
HOG1678	189	2490	26	0	5	12	69	2700	12	7	178	97	210	2408	4	30	110	55	46	31	1527	4	117	321
HOG1683	187	2475	23	0	0	12	69	2683	12	7	176	97	208	2393	3	29	110	55	32	31	1530	4	119	310
HOG1689	188	2516	26	0	8	12	69	2726	12	7	178	97	210	2434	4	30	110	55	47	31	1546	4	120	323
HOG1688	189	2507	26	0	8	11	69	2717	12	7	178	97	210	2426	4	30	107	55	47	31	1544	4	120	324
HOG169	189	2505	26	0	8	12	69	2712	12	7	175	97	207	2423	4	30	110	55	47	31	1542	4	120	324
HOG1690	189	2504	26	0	8	12	68	2712	12	7	176	97	208	2423	4	30	110	55	47	31	1545	4	120	324
HOG1697	189	2506	26	0	0	11	69	2715	12	6	178	97	209	2425	3	30	107	55	47	31	1546	4	119	315
HOG1707	183	2397	25	0	0	11	69	2603	12	7	174	92	206	2316	3	30	45	29	46	31	1531	4	120	303
HOG171	189	2510	26	0	8	12	69	2719	12	7	177	97	209	2428	4	30	110	55	46	31	1544	4	120	324
HOG1716	189	2506	26	0	8	12	69	2716	12	7	178	97	210	2424	4	30	110	55	47	31	1539	4	120	324
HOG1718	186	2510	26	0	8	12	69	2720	12	7	178	97	210	2428	4	30	109	55	47	31	1543	4	120	321
HOG172	189	2508	26	0	8	12	68	2717	12	7	177	97	209	2427	4	30	110	55	47	31	1544	4	120	324
HOG1736	189	2512	25	0	8	12	69	2721	12	7	177	96	209	2430	4	30	110	54	47	31	1543	4	120	322
HOG1743	189	2511	25	0	8	12	69	2721	12	7	178	97	210	2429	4	30	110	55	47	31	1542	4	120	323
HOG1745	187	2513	26	0	8	12	69	2723	12	7	178	96	210	2431	4	30	110	55	47	31	1546	4	119	321
HOG1749	189	2508	25	0	8	12	69	2717	12	7	177	96	209	2426	4	30	108	55	46	31	1545	4	120	322
HOG1746	187	2497	26	0	8	8	69	2707	12	7	178	97	210	2419	4	30	109	54	45	31	1536	4	120	322
HOG1762	188	2516	26	0	8	12	69	2726	12	7	178	96	210	2434	4	30	110	55	47	31	1547	4	120	322
HOG1767	163	2494	25	0	0	12	69	2701	12	7	175	86	207	2412	2	30	105	55	45	31	1541	3	119	276
HOG1769	189	2515	25	0	8	12	68	2724	12	6	178	95	209	2434	4	30	110	55	47	31	1546	4	120	321
HOG1775	189	2516	26	0	8	12	69	2725	12	7	177	96	209	2434	4	30	110	55	47	31	1546	4	120	323
HOG1776	189	2509	25	0	8	12	69	2719	12	7	178	97	210	2427	4	30	110	55	47	31	1543	4	119	323
HOG1783	147	2505	26	0	3	12	69	2715	12	7	178	67	210	2423	2	30	109	55	47	31	1541	4	120	245
HOG1798	188	2498	26	0	8	12	69	2706	12	7	176	97	208	2416	4	30	107	55	47	31	1542	4	120	323
HOG1799	188	2514	26	0	8	12	69	2724	12	7	178	97	210	2432	4	30	110	55	47	31	1547	4	120	323
HOG1800	185	2458	26	0	0	12	46	2668	12	7	178	97	210	2399	3	30	107	42	43	31	1535	4	119	311
HOG1807	189	2509	26	0	8	12	69	2719	12	7	178	97	210	2427	4	30	108	55	47	31	1543	4	120	324
HOG1823	148	2316	26	0	2	12	69	2524	12	7	176	83	208	2234	2	30	101	55	47	31	1362	4	120	261
HOG1816	188	2510	26	0	8	12	69	2720	12	7	178	97	210	2428	4	30	110	55	47	31	1543	3	118	323
HOG183	189	2510	26	0	8	12	69	2720	12	7	178	96	210	2428	4	30	110	55	47	31	1544	4	120	323
HOG1832	189	2513	26	0	8	12	69	2722	12	7	177	97	209	2431	4	30	110	55	47	31	1547	4	120	324
HOG184	189	2504	26	0	8	12	69	2713	12	7	177	97	209	2422	4	28	110	55	47	31	1546	4	120	324
HOG1846	166	2492	0	0	0	11	69	2702	12	7	178	96	210	2411	1	30	110	55	47	30	1541	4	120	263
HOG1851	188	2511	26	0	8	12	69	2721	12	7	178	97	210	2429	4	30	108	55	47	30	1544	4	120	323
HOG1852	188	2431	26	0	6	3	5	2451	3	1	14	96	20	2423	4	30	110	55	47	31	1541	4	120	320
HOG1854	181	2485	25	0	5	12	69	2695	12	7	178	93	210	2403	4	30	107	55	46	30	1542	4	117	308
HOG1872	186	2513	25	0	8	12	69	2723	12	7	178	97	210	2431	4	30	110	55	47	31	1548	4	120	320
HOG1885	188	2511	26	0	8	12	67	2721	12	7	178	96	210	2431	4	30	110	55	47	31	1546	4	118	322
HOG1886	189	2063	26	0	6	10	55	2197	12	5	111	75	134	1997	4	22	61	45	42	29	1276	3	101	300
HOG189	187	2515	26	0	0	12	69	2724	12	7	177	97	209	2433	2	30	110	55	47	31	1548	4	119	312
HOG1893	189	2508	26	0	8	12	69	2718	12	7	178	97	210	2426	4	30	110	55	47	31	1543	4	120	324
HOG1894	189	2516	26	0	8	12	69	2726	12	7	178	97	210	2434	4	30	110	55	47	31	1546	4	120	324
HOG1896	189	2506	25	0	5	12	65	2716	12	7	178	96	210	2428	0	30	109	55	46	31	1544	4	120	315
HOG1891	189	2513	26	0	8	12	69	2723	12	7	178	97	210	2431	4	30	109	55	47	31	1545	4	120	324
HOG1898	188	2507	26	0	8	12	68	2715	12	7	176	97	208	2426	4	30	110	55	47	31	1543	4	120	323
HOG19	174	2508	26	0	2	12	69	2718	12	7	178	97	210	2426	4	30	108	55	47	31	1546	4	120	303
HOG1903	188	2509	26	0	8	12	69	2719	12	7	178	97	210	2427	4	30	110	55	47	30	1544	4	120	323
HOG1906	188	2474	25	0	8	12	69	2683	12	7	177	96	209	2392	4	30	110	55	46	31	1530	4	101	321
HOG1905	189	2478	26	0	8	12	69	2687	12	7	177	97	209	2396	4	30	103	54	45	31	1532	3	118	324
HOG1923	35	2507	15	0	1	12	68	2715	12	7	176	35	208	2426	1	30	110	54	47	31	1545	4	119	87
HOG1925	188	2504	24	0	8	12	69	2713	12	7	177	97	209	2422	4	30	110	55	47	31	1540	4	118	321
HOG1941	184	2495	24	0	8	12	68	2703	12	7	176	96	208	2414	4	29	110	55	47	31	1539	4	116	316
HOG1943	33	2459	0	0	8	12	68	2658	12	7	167	49	199	2378	3	25	110	55	47	31	1507	4	118	93
HOG1950	61	2505	6	0	0	10	69	2713	12	6	177	35	208	2425	0	30	108	55	45	31	1543	4	119	102
HOG1951	188	2506	25	0	2	12	69	2716	12	7	178	97	210	2424	4	30	110	55	47	31	1544	4	120	316
HOG1953	147	2509	15	0	7	12	69	2719	12	7	178	84	210	2427	0	30	109	55	47	31	1544	3	120	253
HOG1955	115	2506	11	0	0	12	66	2716	12	7	178	68	210	2427	0	30	110	55	47	31	1540	4	119	194
HOG196	115	2190	26	0	0	12	69	2399	12	7	178	83	209	2108	2	30	100	53	46	31	1261	4	116	226
HOG1960	187	2504	26	0	8	12	65	2713	12	7	177	97	209	2426	4	29	110	55	47	31	1540	4	120	322
HOG1964	189	2508	26	0	8	12	69	2714	12	7	174	97	206	2426	4	29	108	55	47	31	1543	4	120	324
HOG1962	188	2515	26	0	7	12	69	2725	12	7	178	97	210	2433	4	30	110	55	47	31	1545	4	120	322
HOG1981	130	2479	8	0	1	12	69	2689	12	7	178	35	210	2397	2	24	105	55	45	29	1539	4	119	176
HOG1986	189	2506	26	0	5	12	69	2715	12	7	177	97	209	2424	3	30	108	55	46	31	1541	4	120	320
HOG1998	188	2493	26	0	8	11	69	2702	12	7	177	97	209	2412	4	30	110	55	47	31	1541	4	118	323
HOG2006	9	2095	0	0	0	11	20	2282	12	1	164	44	187	2064	0	26	103	0	44	30	1511	4	0	53
HOG2003	0	2512	0	0	0	12	69	2708	8	7	168	0	196	2430	0	29	110	55	47	31	1547	4	120	0
HOG2005	189	2518	25	0	8	12	69	2728	12	7	178	97	210	2436	4	30	110	55	47	31	1548	4	120	323
HOG2011	23	2474	26	0	8	12	69	2476	0	0	1	6	2	2392	0	29	107	54	43	30	1542	4	119	63
HOG2020	188	2507	26	0	5	12	69	2713	12	6	175	96	206	2425	4	30	110	54	47	31	1545	4	120	319
HOG202	39	2486	0	0	1	12	69	2695	12	7	177	96	209	2404	1	29	110	55	47	31	1540	4	119	137
HOG2023	189	2517	26	0	8	12	69	2727	12	7	178	97	210	2435	4	30	110	55	47	31	1547	4	120	324
HOG2024	189	2500	26	0	8	12	68	2708	12	6	177	96	208	2419	4	30	110	55	47	31	1538	4	120	323
HOG2025	189	2507	26	0	8	12	69	2716	12	7	177	97	209	2425	4	30	109	55	47	31	1543	4	120	324
HOG2030	28	2458	16	0	0	12	69	2666	12	7	176	76	208	2376	3	30	109	42	47	30	1513	4	115	123
HOG2031	182	2508	26	0	8	12	68	2716	12	7	176	97	208	2427	4	30	108	55	47	31	1546	4	120	317
HOG2034	189	2516	26	0	8	12	69	2726	12	7	178	97	210	2434	4	30	109	55	47	31	1547	4	120	324
HOG2050	184	2505	24	0	8	12	68	2714	12	7	177	94	209	2424	4	30	110	55	47	31	1542	4	120	314
HOG2048	30	2433	0	0	0	3	48	2613	12	7	148	24	180	2381	0	29	110	55	32	31	1538	4	108	54
HOG2051	163	2502	26	0	5	12	69	2712	12	7	178	81	210	2420	3	30	110	55	46	31	1545	3	120	278
HOG2057	188	2516	26	0	8	12	69	2724	12	6	177	97	208	2434	4	30	110	55	47	31	1547	4	120	323
HOG2060	158	2467	21	0	6	12	52	2677	12	7	178	71	210	2403	3	30	110	52	45	31	1535	4	117	259
HOG2069	165	1527	26	0	3	12	65	1735	12	7	176	72	208	1449	0	30	83	55	45	31	647	4	119	266
HOG2071	44	2505	0	0	0	12	68	2713	11	7	178	0	208	2424	0	30	106	55	47	31	1541	3	120	44
HOG2074	25	2349	0	0	1	12	66	2415	5	2	49	0	66	2270	0	30	106	55	46	30	1528	4	2	26
HOG2075	18	2071	15	0	1	1	15	2112	2	5	27	22	41	2055	1	25	109	0	23	31	1372	4	118	57
HOG2082	189	2511	26	0	8	12	68	2721	12	7	178	96	210	2430	4	30	108	55	47	31	1546	4	119	323
HOG2092	189	2465	26	0	8	12	69	2674	12	7	177	97	209	2383	4	29	75	55	46	31	1545	4	120	324
HOG2095	189	2512	26	0	7	12	69	2722	12	7	178	97	210	2430	4	30	110	55	46	31	1545	4	120	323
HOG2097	189	2513	26	0	8	12	69	2719	12	6	175	97	206	2431	4	30	110	55	47	31	1546	4	120	324
HOG2096	95	2422	10	0	4	12	67	2598	12	7	144	35	176	2343	0	28	109	55	33	31	1518	4	115	144
HOG2210	188	2490	26	0	8	12	69	2698	12	7	177	97	208	2408	4	30	108	55	44	31	1531	4	119	323
HOG2212	189	2504	26	0	8	12	69	2713	12	7	177	96	209	2422	4	30	110	55	47	31	1544	4	120	323
HOG2215	105	2504	26	0	8	12	68	2713	12	7	177	87	209	2423	4	30	110	55	47	31	1544	3	120	230
HOG222	2	1866	0	0	0	0	5	1870	0	0	1	4	4	1861	0	30	0	55	33	0	1363	3	117	6
HOG2221	162	2514	26	0	6	12	69	2723	12	7	177	97	209	2432	4	30	110	55	47	31	1547	4	120	295
HOG2222	175	2511	26	0	8	12	69	2721	12	7	178	72	210	2429	4	30	109	55	47	31	1542	4	120	285
HOG2223	188	2514	26	0	5	12	69	2723	12	7	177	97	209	2432	4	30	110	55	47	31	1545	4	119	320
HOG2224	183	2494	25	0	8	12	68	2702	12	7	176	97	208	2413	4	30	110	55	47	31	1532	4	120	317
HOG2235	189	2513	26	0	8	12	69	2723	12	7	178	97	210	2431	4	30	110	55	47	31	1543	4	120	324
HOG2242	174	2508	26	0	3	11	69	2718	12	7	178	92	210	2427	4	30	110	55	47	31	1542	3	120	299
HOG2252	72	2503	4	0	3	12	69	2711	12	7	176	82	208	2421	2	30	106	55	46	31	1545	4	118	163
HOG2260	1	1916	6	0	0	3	31	1916	0	0	0	0	0	1881	1	30	110	0	1	0	1536	0	0	8
HOG2263	183	2488	26	0	8	12	69	2696	12	6	177	97	208	2406	4	29	110	55	46	31	1529	4	120	318
HOG2284	183	2494	26	0	0	12	69	2702	12	7	176	94	208	2412	3	30	110	55	45	29	1534	4	120	306
HOG2285	182	2364	24	0	8	12	69	2552	12	7	156	96	188	2282	4	28	110	54	45	27	1520	4	114	314
HOG229	29	2481	16	0	0	12	62	2689	12	7	176	66	208	2406	3	30	110	53	47	31	1541	4	120	114
HOG2290	188	2505	26	0	8	12	69	2715	12	7	178	96	210	2423	4	30	110	55	47	31	1541	4	119	322
HOG2299	187	2508	26	0	8	12	69	2710	12	7	170	97	202	2426	4	30	110	55	47	31	1543	4	120	322
HOG2304	167	2441	26	0	3	12	69	2649	12	7	176	86	208	2359	4	28	55	55	46	31	1538	4	120	286
HOG2306	189	2510	26	0	8	12	69	2719	12	7	177	97	209	2428	4	30	110	55	47	31	1544	4	120	324
HOG231	67	2478	21	0	1	12	51	2688	12	7	178	60	210	2414	2	30	110	52	45	31	1542	4	120	151
HOG2312	189	2514	26	0	8	12	69	2724	12	7	178	97	210	2432	4	30	110	55	47	31	1545	4	120	324
HOG2313	189	2514	26	0	8	12	69	2723	12	7	177	97	209	2432	4	30	110	55	47	31	1547	4	120	324
HOG2317	184	2478	26	0	2	12	69	2687	12	7	177	94	209	2396	4	30	109	54	47	31	1521	4	120	310
HOG234	57	2483	21	0	1	12	55	2692	12	7	177	67	209	2415	2	30	110	51	45	31	1542	4	120	148
HOG2315	188	2506	26	0	8	12	67	2715	12	7	177	97	209	2426	4	30	110	55	46	31	1544	4	119	323
HOG2319	188	2517	26	0	6	12	68	2727	12	7	178	96	210	2436	4	30	110	55	47	31	1548	4	120	320
HOG2347	131	2067	13	0	3	9	18	2138	12	6	41	51	71	2039	1	25	101	40	27	12	1400	3	105	199
HOG237	4	2215	0	0	0	0	0	2240	1	2	22	11	25	2215	0	25	103	0	28	30	1514	3	119	15
HOG2400	189	2510	26	0	8	12	69	2719	12	7	177	97	209	2428	4	30	109	55	47	31	1541	4	120	324
HOG2378	182	2507	26	0	0	12	68	2714	12	7	175	96	207	2426	4	29	110	55	47	31	1545	4	119	308
HOG2405	86	2359	15	0	0	12	69	2569	12	7	178	94	210	2277	0	30	105	54	47	31	1409	4	118	195
HOG2411	188	2515	26	0	8	12	69	2725	12	7	178	97	210	2433	4	30	110	55	47	31	1546	4	120	323
HOG2415	27	2251	24	0	2	12	68	2459	12	7	176	42	208	2170	0	30	109	54	46	31	1296	4	119	95
HOG2417	187	2497	26	0	8	12	66	2706	12	7	177	96	209	2418	4	30	110	55	46	31	1542	4	119	321
HOG2420	170	2237	26	0	5	12	60	2408	12	7	139	36	171	2164	4	28	110	51	33	31	1415	4	106	241
HOG2427	189	2508	26	0	8	12	69	2718	12	7	178	97	210	2426	4	30	109	55	47	31	1539	4	120	324
HOG2433	189	2510	26	0	8	12	69	2720	12	7	178	97	210	2428	4	30	110	55	46	31	1544	4	120	324
HOG2432	189	2507	26	0	8	12	69	2717	12	7	178	97	210	2425	4	30	109	55	47	30	1540	4	120	324
HOG2434	94	2511	26	0	5	11	69	2719	12	6	178	85	208	2430	0	30	110	55	47	31	1544	4	120	210
HOG2439	188	2502	26	0	7	12	69	2711	12	7	177	97	209	2420	3	30	110	55	47	31	1536	4	120	321
HOG2437	189	2512	26	0	8	12	69	2722	12	7	178	97	210	2430	4	30	110	55	47	31	1544	4	120	324
HOG2435	100	2511	26	0	7	12	69	2721	12	7	178	71	210	2429	4	30	110	55	46	31	1544	4	120	208
HOG2452	42	1881	9	0	0	2	22	2002	8	3	102	9	121	1857	1	28	106	54	15	31	1385	0	3	61
HOG2453	189	2511	26	0	8	12	69	2721	12	7	178	97	210	2429	4	30	109	55	47	31	1545	4	120	324
HOG2454	189	2513	25	0	8	12	69	2723	12	7	178	96	210	2431	4	30	110	55	47	31	1544	4	120	322
HOG2469	0	1989	0	0	0	0	0	1989	0	0	0	0	0	1989	0	1	91	9	30	30	1477	3	0	0
HOG2472	189	2515	26	0	8	12	69	2725	12	7	178	97	210	2433	4	30	110	55	47	31	1548	4	119	324
HOG2473	189	2517	26	0	8	12	69	2727	12	7	178	96	210	2435	4	30	110	55	47	31	1547	4	120	323
HOG2478	189	2515	26	0	6	12	69	2725	12	7	178	90	210	2433	4	30	110	55	47	31	1547	4	119	315
HOG2481	186	2488	26	0	8	12	67	2696	12	7	176	97	208	2408	0	30	106	55	45	30	1540	3	120	317
HOG2482	189	2503	26	0	8	12	69	2711	12	7	176	97	208	2421	4	30	109	55	46	31	1537	4	119	324
HOG2499	177	2509	11	0	5	12	69	2718	12	7	178	95	209	2427	3	30	110	55	47	31	1543	4	120	291
HOG2506	18	2462	11	0	0	12	67	2671	12	7	177	55	209	2382	3	30	103	55	47	31	1532	4	108	87
HOG2511	188	2504	26	0	8	12	67	2713	12	6	178	97	209	2424	4	30	110	55	47	31	1542	4	119	323
HOG2509	0	2403	0	0	0	0	0	2403	0	0	0	0	0	2403	0	30	109	46	46	31	1545	4	120	0
HOG2522	188	2510	25	0	8	12	69	2720	12	7	178	96	210	2428	4	30	110	54	47	31	1542	4	120	321
HOG2520	182	2473	26	0	4	12	69	2683	12	7	178	95	210	2391	3	30	110	55	47	31	1508	4	120	310
HOG2534	189	2514	26	0	8	11	69	2723	12	7	177	97	209	2433	4	30	110	55	47	31	1546	4	120	324
HOG2528	68	1585	2	0	4	3	9	1622	0	1	35	18	37	1573	0	15	40	18	26	2	1235	2	81	92
HOG2536	189	2515	26	0	8	12	69	2725	12	7	178	97	210	2433	4	30	110	55	47	31	1546	4	120	324
HOG2541	184	2504	26	0	8	12	68	2714	12	7	178	97	210	2423	4	30	109	55	47	31	1539	4	120	319
HOG2540	188	2511	26	0	8	12	69	2718	12	7	175	96	207	2429	4	30	110	55	47	29	1545	4	120	322
HOG2545	58	2489	26	0	0	12	68	2694	12	7	173	97	205	2408	3	30	108	55	47	31	1534	4	120	184
HOG2550	188	2512	26	0	8	12	69	2721	12	7	177	97	209	2430	4	30	110	55	47	31	1545	4	119	323
HOG2554	188	2486	26	0	4	12	67	2695	12	7	177	90	209	2406	4	30	108	55	45	31	1542	4	120	312
HOG2558	154	2483	16	0	0	12	69	2692	12	7	177	97	209	2401	3	27	103	55	46	31	1533	3	120	270
HOG2559	76	2407	7	0	1	4	46	2566	6	3	139	35	159	2357	0	26	109	52	46	31	1545	4	97	119
HOG2566	189	2511	26	0	5	12	69	2720	12	7	177	97	209	2429	4	29	110	55	47	31	1545	4	118	321
HOG2569	55	1988	2	0	6	1	18	2034	2	0	40	16	46	1969	0	2	95	25	26	30	1490	0	30	79
HOG2573	188	2515	26	0	8	12	69	2725	12	7	178	97	210	2433	4	30	110	55	47	31	1546	4	120	323
HOG2575	186	2507	26	0	8	12	69	2716	12	7	177	97	209	2425	4	30	109	55	47	31	1544	4	118	321
HOG2574	189	2512	26	0	8	12	69	2721	12	7	177	97	209	2430	4	30	109	55	47	31	1543	4	120	324
HOG2632	179	2351	26	0	8	12	65	2552	12	7	169	90	201	2273	0	28	94	52	31	31	1472	3	116	303
HOG2639	189	2511	26	0	8	12	69	2721	12	7	178	97	210	2429	2	30	110	55	47	31	1543	3	120	322
HOG2642	35	2507	13	0	7	12	69	2709	12	7	170	80	202	2425	1	30	110	55	46	31	1544	0	120	136
HOG2649	189	2515	26	0	8	12	69	2725	12	7	178	96	210	2433	4	30	110	55	47	31	1547	4	120	323
HOG2650	189	2512	26	0	8	12	69	2722	12	7	178	96	210	2430	4	30	109	55	47	31	1544	4	119	323
HOG2655	189	2496	25	0	0	12	68	2703	12	7	175	96	207	2415	3	30	106	55	44	31	1541	4	118	313
HOG2662	188	2499	26	0	8	12	69	2709	12	7	178	96	210	2417	0	30	109	52	47	28	1539	4	120	318
HOG2659	3	2509	10	0	3	12	68	2719	12	7	178	0	210	2428	0	30	110	55	47	31	1544	4	119	16
HOG2661	189	2516	26	0	8	12	69	2726	12	7	178	96	210	2434	3	30	110	55	47	31	1546	4	120	322
HOG2663	56	2497	26	0	6	12	67	2706	12	7	177	83	209	2417	0	30	107	55	46	31	1538	4	120	171
HOG2666	189	2504	25	0	0	12	68	2714	12	7	178	97	210	2423	4	30	108	55	47	31	1543	4	118	315
HOG2670	42	2480	21	0	1	12	57	2690	12	7	178	66	210	2410	2	30	110	51	45	31	1541	4	119	132
HOG2673	27	2488	15	0	3	11	68	2694	12	7	174	80	206	2408	3	30	109	55	42	30	1541	4	119	128
HOG2676	63	2511	26	0	8	12	69	2709	12	0	173	45	198	2429	1	30	110	55	47	31	1544	4	120	143
HOG2677	13	2088	15	0	1	5	42	2108	11	4	0	38	20	2041	0	30	4	46	27	0	1518	4	0	67
HOG2678	189	2509	25	0	8	12	69	2719	12	7	178	97	210	2427	4	30	109	55	47	30	1543	4	120	323
HOG2686	34	2454	5	0	0	10	68	2661	12	7	175	72	207	2375	0	29	109	55	47	30	1544	4	120	111
HOG2688	189	2393	26	0	6	6	8	2492	8	5	82	95	99	2378	1	30	107	53	46	30	1536	4	118	317
HOG269	148	2509	26	0	7	12	69	2718	12	7	177	46	209	2427	4	30	110	55	47	31	1539	4	120	231
HOG2690	189	2514	26	0	8	12	69	2724	12	7	178	97	210	2432	4	30	109	55	47	31	1546	4	120	324
HOG2693	186	2497	26	0	2	12	69	2705	12	7	176	89	208	2415	4	30	102	55	47	31	1541	4	118	307
HOG27	159	2516	26	0	1	12	69	2725	12	7	177	0	209	2434	3	30	110	55	47	31	1548	4	119	189
HOG2699	189	2496	26	0	8	12	69	2706	12	7	178	97	210	2414	4	30	108	54	47	30	1536	4	120	324
HOG2723	35	2469	23	0	1	12	67	2678	12	7	177	77	209	2389	3	29	107	55	47	31	1535	4	120	139
HOG2729	189	2504	24	0	0	11	69	2708	12	6	173	97	204	2423	4	30	110	55	47	30	1546	3	120	314
HOG2752	155	2485	26	0	1	12	69	2691	11	7	175	91	206	2403	3	30	107	53	47	28	1530	4	120	276
HOG2765	184	2506	26	0	7	12	69	2715	12	7	177	97	209	2424	4	30	110	55	47	31	1540	4	117	318
HOG2775	188	2510	26	0	8	12	69	2720	12	7	178	96	210	2428	4	30	110	55	47	31	1542	4	120	322
HOG2777	188	2486	26	0	8	12	69	2693	12	6	176	96	207	2404	4	30	97	55	47	31	1536	4	118	322
HOG2781	188	2509	25	0	8	12	69	2719	12	7	178	96	210	2427	4	30	110	55	47	31	1543	4	120	321
HOG2788	183	2513	26	0	1	12	69	2723	12	7	178	75	210	2431	4	30	109	55	47	31	1544	4	120	289
HOG279	189	2486	26	0	7	12	69	2696	12	7	178	97	210	2404	4	30	108	55	47	31	1526	4	120	323
HOG2790	188	2514	26	0	6	12	69	2723	12	7	177	94	209	2432	4	30	110	55	47	31	1545	3	120	318
HOG2793	189	2512	26	0	8	12	69	2722	12	7	178	97	210	2430	4	30	110	55	47	31	1545	4	120	324
HOG2804	179	2514	26	0	8	12	69	2723	12	7	177	97	209	2432	4	30	110	55	46	31	1545	4	120	314
HOG2807	33	2469	16	0	0	11	69	2678	12	7	177	94	209	2388	3	29	89	55	46	31	1545	4	120	146
HOG2808	102	2496	15	0	5	12	69	2700	12	6	173	89	204	2414	3	30	110	55	47	30	1542	4	120	214
HOG2812	35	808	5	0	3	12	69	1018	12	7	178	14	210	726	1	0	107	52	46	30	7	3	119	58
HOG2820	3	2129	3	0	0	11	66	2318	12	6	159	78	189	2051	0	28	75	50	19	31	1399	1	95	84
HOG2819	13	178	6	0	0	1	22	288	0	1	108	8	110	155	0	23	12	2	1	0	13	1	7	27
HOG2824	188	2516	26	0	8	12	69	2726	12	7	178	96	210	2434	4	30	110	55	47	31	1547	4	120	322
HOG2827	189	2511	26	0	8	12	69	2719	12	7	176	97	208	2429	4	30	110	55	47	30	1548	4	118	324
HOG2830	189	2509	26	0	8	12	69	2719	12	7	178	95	210	2427	4	30	109	55	47	31	1545	4	119	322
HOG2851	31	2476	15	0	5	11	67	2686	12	7	178	17	210	2397	0	30	109	55	47	30	1533	4	120	68
HOG2859	188	2511	26	0	8	12	69	2720	12	7	177	97	209	2429	4	30	110	55	47	31	1543	4	120	323
HOG2858	187	2508	26	0	8	12	69	2718	12	7	178	96	210	2426	4	29	110	55	47	31	1541	4	120	321
HOG2864	188	2511	26	0	8	12	69	2721	12	7	178	97	210	2429	4	30	110	55	47	31	1546	4	120	323
HOG287	189	2512	25	0	8	12	69	2722	12	7	178	96	210	2430	4	30	110	55	47	31	1542	4	120	322
HOG2871	18	2179	0	0	1	12	62	2193	1	0	13	6	14	2104	1	26	90	55	43	30	1285	3	115	26
HOG2873	0	2402	0	0	0	11	67	2594	11	6	162	28	192	2323	0	28	89	49	43	31	1512	3	120	28
HOG2875	188	2495	26	0	7	12	69	2704	12	7	177	97	209	2413	4	30	109	55	47	30	1539	4	117	322
HOG2877	97	2510	19	0	7	12	69	2719	11	7	178	86	209	2428	0	29	110	55	47	30	1542	4	120	209
HOG2881	188	2511	26	0	8	12	67	2720	12	7	177	97	209	2431	4	30	108	55	46	31	1546	4	120	323
HOG2883	189	2500	26	0	8	12	69	2708	12	7	176	97	208	2418	4	30	107	55	47	31	1544	4	120	324
HOG2886	189	2511	26	0	8	12	69	2720	12	7	177	96	209	2429	4	30	110	55	46	31	1548	4	120	323
HOG289	188	2506	25	0	5	11	69	2712	12	7	174	97	206	2425	4	30	109	55	47	31	1543	4	120	319
HOG2891	188	2510	26	0	8	12	69	2720	12	7	178	97	210	2428	4	30	108	55	47	31	1544	4	120	323
HOG2894	189	2510	26	0	0	12	68	2720	12	7	178	97	210	2429	3	30	109	55	47	30	1543	4	120	315
HOG2901	189	2507	26	0	8	12	69	2717	12	7	178	97	210	2425	4	30	108	55	47	31	1542	3	119	324
HOG2933	189	2511	25	0	8	12	68	2721	12	7	178	97	210	2430	4	30	110	55	47	31	1545	4	120	323
HOG293	168	2495	26	0	7	12	67	2704	12	7	177	95	209	2415	3	30	110	55	47	30	1530	4	120	299
HOG2932	143	2019	18	0	8	6	57	2153	2	2	125	59	134	1955	0	19	98	41	41	29	1303	4	107	228
HOG2938	148	2515	26	0	8	12	69	2723	12	7	176	75	208	2433	4	30	110	55	47	31	1545	4	120	261
HOG2939	27	2003	5	0	3	12	1	2208	12	7	174	1	205	1990	1	29	108	53	46	31	1158	4	119	37
HOG2937	94	2422	8	0	0	12	69	2631	12	7	177	88	209	2340	2	28	109	55	44	31	1516	3	120	192
HOG2945	189	2513	26	0	7	12	69	2721	12	6	177	97	208	2431	4	30	110	55	47	31	1543	4	120	323
HOG2955	84	2509	26	0	8	12	68	2719	12	7	178	75	210	2428	3	30	110	55	46	31	1543	4	120	196
HOG2964	79	2483	13	0	0	12	69	2693	12	7	178	47	210	2401	1	29	109	49	47	31	1533	4	119	140
HOG2968	174	2510	26	0	1	12	69	2720	12	7	178	97	210	2428	3	30	109	55	47	31	1543	4	120	301
HOG2965	186	2498	26	0	8	12	68	2708	12	7	178	97	210	2417	4	30	110	55	46	31	1535	4	120	321
HOG2977	189	2503	26	0	8	12	69	2712	12	7	177	97	209	2421	4	30	110	55	47	31	1544	4	119	324
HOG2981	189	2501	26	0	2	12	68	2710	12	7	177	97	209	2420	3	30	110	55	47	31	1542	4	120	317
HOG2984	82	2489	26	0	0	12	69	2697	12	7	176	97	208	2407	2	30	106	49	47	31	1539	4	119	207
HOG2985	187	2512	26	0	8	12	69	2722	12	7	178	97	210	2430	4	30	110	55	47	31	1546	4	120	322
HOG2990	188	2503	24	0	0	12	69	2712	12	7	177	96	209	2421	3	30	108	55	46	31	1543	4	120	311
HOG2993	183	2506	25	0	8	12	69	2715	12	7	177	96	209	2424	3	30	109	55	47	31	1538	4	119	315
HOG2996	177	2500	26	0	5	12	68	2710	12	7	178	78	210	2419	3	29	110	54	47	31	1541	4	119	289
HOG3008	189	2511	26	0	8	12	69	2721	12	7	178	97	210	2429	4	30	110	55	47	31	1544	4	120	324
HOG3004	186	2505	25	0	7	12	69	2714	12	7	177	43	209	2423	4	30	110	55	45	31	1542	4	120	265
HOG3011	187	2501	26	0	8	12	67	2711	12	7	178	79	210	2421	4	29	108	54	46	31	1544	4	120	304
HOG3013	189	2501	26	0	8	12	69	2710	12	7	177	97	209	2419	4	30	110	55	46	31	1538	3	120	324
HOG3010	189	2428	26	0	8	12	69	2637	12	7	178	96	209	2347	4	30	110	55	47	31	1479	4	120	323
HOG3014	81	2510	9	0	3	12	69	2720	12	7	178	96	210	2428	2	30	109	55	47	31	1545	4	118	191
HOG3021	187	2512	26	0	8	12	69	2721	12	7	177	96	209	2430	2	30	110	55	47	31	1545	4	120	319
HOG3022	47	508	15	0	2	12	68	709	11	6	176	60	201	427	4	4	0	54	30	0	4	0	118	128
HOG3023	189	2510	26	0	8	12	69	2720	12	7	178	96	210	2428	4	30	110	55	47	30	1545	4	120	323
HOG3032	186	2485	26	0	8	11	65	2692	12	7	175	94	207	2408	4	30	109	55	46	31	1538	4	118	318
HOG3053	188	2507	25	0	5	12	68	2717	12	7	178	95	210	2426	4	30	110	55	47	31	1541	4	119	317
HOG3057	187	2471	26	0	8	12	69	2681	12	7	178	95	210	2389	4	30	108	55	46	31	1511	4	120	320
HOG3062	150	2483	23	0	3	11	67	2688	12	7	173	73	205	2404	1	30	110	55	47	31	1545	4	120	250
HOG3061	183	2495	26	0	3	12	69	2703	12	7	176	96	208	2413	4	29	109	55	47	31	1536	4	120	312
HOG3072	186	2509	25	0	8	12	69	2718	12	7	177	97	209	2427	4	28	110	55	47	31	1542	4	120	320
HOG3078	189	2502	26	0	8	12	69	2712	12	7	178	97	210	2420	4	30	110	55	46	30	1540	4	120	324
HOG3088	188	2505	26	0	8	12	69	2699	3	7	178	97	194	2423	4	30	108	55	46	31	1542	4	120	323
HOG3091	176	2445	0	0	0	12	67	2655	12	7	178	85	210	2365	0	30	94	55	46	31	1520	4	116	261
HOG3095	188	2514	26	0	6	12	69	2724	12	7	178	97	210	2432	4	30	109	55	47	31	1547	4	119	321
HOG31	93	2487	26	0	8	11	69	2693	12	7	174	66	206	2406	4	29	110	55	44	30	1542	4	119	197
HOG3103	116	2197	10	0	6	10	64	2285	12	7	62	95	88	2122	4	26	109	52	28	31	1399	4	95	231
HOG3113	189	2514	26	0	8	12	69	2724	12	7	178	97	210	2432	4	30	110	55	47	31	1544	4	120	324
HOG312	160	2459	11	0	6	11	69	2659	12	7	168	94	200	2378	3	28	109	55	46	31	1506	4	118	274
HOG3122	189	2511	26	0	8	12	69	2721	12	7	178	97	210	2429	4	30	109	55	47	31	1546	4	120	324
HOG3135	173	2495	25	0	8	12	69	2704	12	7	177	96	209	2413	4	30	108	55	47	31	1541	4	118	306
HOG3155	0	2463	0	0	3	12	68	2671	12	7	176	3	208	2382	0	29	106	55	46	30	1517	4	118	6
HOG3165	189	2513	26	0	8	12	69	2722	12	7	177	97	209	2431	4	30	110	55	47	31	1545	4	120	324
HOG3163	0	2449	0	0	0	11	34	2451	0	0	2	0	2	2403	0	30	108	54	47	31	1546	4	119	0
HOG3171	188	2508	26	0	8	12	68	2718	12	7	178	97	210	2427	4	30	110	55	47	31	1546	4	119	323
HOG3173	181	2503	26	0	7	12	69	2713	12	7	178	94	210	2421	3	30	110	55	47	31	1537	4	120	311
HOG3175	189	2516	26	0	8	12	69	2726	12	7	178	97	210	2434	4	30	110	55	47	31	1547	4	120	324
HOG3196	189	2516	26	0	8	12	69	2726	12	7	178	97	210	2434	4	30	110	55	47	31	1546	4	120	324
HOG3199	187	2504	26	0	8	12	69	2714	12	7	178	94	210	2422	4	30	110	54	46	31	1541	4	120	319
HOG3205	83	2499	26	0	8	11	68	2704	12	7	173	28	205	2419	4	30	110	55	47	31	1541	4	119	149
HOG3207	87	2416	26	0	1	1	3	2445	2	7	18	91	29	2412	1	30	108	55	46	31	1543	4	120	206
HOG3212	189	2507	26	0	8	12	69	2717	12	7	178	97	210	2425	4	30	110	55	47	31	1543	4	120	324
HOG322	87	2500	22	0	5	12	69	2710	12	7	178	48	210	2418	3	30	110	55	45	31	1537	1	120	165
HOG3224	124	2511	25	0	1	12	69	2721	12	7	178	81	210	2429	0	28	110	55	47	31	1545	4	120	231
HOG3229	1	2462	0	0	0	9	69	2668	12	7	174	72	206	2383	2	30	99	49	47	29	1536	4	118	75
HOG3231	116	2458	15	0	0	11	67	2662	12	7	172	70	204	2379	0	29	109	55	47	30	1526	4	120	201
HOG3233	167	2471	26	0	7	12	69	2680	12	7	177	95	209	2389	3	30	104	55	47	31	1536	4	107	298
HOG3238	51	2516	15	0	6	12	69	2726	12	7	178	85	210	2434	1	30	109	55	47	31	1547	4	120	158
HOG3242	188	2505	26	0	8	12	69	2715	12	7	178	97	210	2423	4	30	110	55	47	31	1540	4	119	323
HOG3248	189	2513	26	0	8	12	69	2723	12	7	178	96	210	2431	4	30	110	55	47	31	1546	4	120	323
HOG3255	188	2508	26	0	8	12	69	2717	12	7	177	97	209	2426	4	30	109	55	47	31	1543	4	120	323
HOG3257	188	2500	26	0	8	12	69	2709	12	7	177	97	209	2418	4	28	110	55	47	31	1541	4	120	323
HOG3259	91	2508	26	0	7	12	67	2717	12	7	177	85	209	2428	1	30	110	55	46	31	1545	4	120	210
HOG3263	189	2507	26	0	8	12	69	2717	12	7	178	94	210	2425	4	30	105	55	47	31	1543	4	120	321
HOG3268	184	2502	26	0	0	12	69	2711	12	7	177	94	209	2420	3	30	108	55	46	31	1543	4	120	307
HOG327	166	2470	26	0	1	12	67	2679	12	6	178	86	209	2390	2	30	106	55	47	31	1528	3	119	281
HOG3279	189	2505	26	0	1	11	69	2713	12	6	177	97	208	2424	3	30	107	55	47	31	1546	4	117	316
HOG3288	35	2510	0	0	0	12	69	2713	12	7	172	93	203	2428	0	30	108	55	47	31	1545	4	120	128
HOG3286	188	2497	25	0	8	12	67	2702	12	7	173	96	205	2417	4	30	109	55	46	31	1541	4	117	321
HOG3291	188	2506	26	0	8	12	69	2715	12	7	177	96	209	2424	4	30	110	55	46	31	1545	4	120	322
HOG3294	124	1459	12	0	4	2	46	1552	3	1	83	44	93	1410	1	9	106	43	19	26	894	1	63	185
HOG3295	66	349	7	0	1	1	7	386	1	1	34	14	37	341	0	7	3	0	18	0	190	0	16	88
HOG3296	33	2473	26	0	5	12	63	2683	12	7	178	70	210	2397	3	30	110	55	35	31	1536	4	119	137
HOG3298	160	2458	0	0	5	12	69	2666	12	7	176	0	208	2376	1	28	108	55	47	31	1503	4	119	166
HOG3302	70	2510	26	0	5	12	69	2720	12	7	178	66	210	2428	4	30	109	55	47	31	1545	4	120	171
HOG3303	127	2496	11	0	0	12	68	2704	12	7	176	52	208	2415	2	29	109	55	47	31	1538	4	120	192
HOG3312	188	2506	25	0	7	12	69	2716	12	7	178	97	210	2424	4	30	110	55	47	31	1537	4	120	321
HOG3314	41	1963	1	0	1	1	52	1991	1	1	24	20	28	1909	0	30	0	55	11	31	1536	3	0	63
HOG3315	189	2496	26	0	8	12	68	2703	12	7	175	94	207	2415	4	30	100	54	46	31	1542	4	120	321
HOG3343	127	2466	25	0	0	12	69	2673	12	7	175	47	207	2384	1	30	108	29	45	31	1545	4	119	200
HOG3362	189	2503	26	0	8	12	69	2708	10	7	175	97	205	2421	4	30	109	55	47	31	1541	4	119	324
HOG336	118	2479	25	0	0	12	54	2685	12	7	174	85	206	2412	1	30	107	55	46	31	1544	3	119	229
HOG3361	189	2513	26	0	8	12	69	2722	12	7	177	97	209	2431	4	30	110	55	47	31	1547	4	120	324
HOG3363	43	2469	0	0	0	12	69	2678	12	7	177	68	209	2387	0	28	108	54	46	31	1526	4	118	111
HOG3367	188	2513	26	0	8	12	69	2722	12	7	177	97	209	2431	4	30	110	55	47	31	1544	4	120	323
HOG3368	189	2516	26	0	8	12	69	2726	12	7	178	96	210	2434	4	30	110	55	47	31	1546	4	120	323
HOG337	189	2512	26	0	8	12	68	2722	12	7	178	97	210	2431	4	30	109	55	46	31	1545	4	120	324
HOG3375	182	2495	26	0	8	12	69	2702	12	6	176	95	207	2413	4	29	109	55	47	31	1534	4	120	315
HOG3379	170	2484	26	0	3	12	59	2692	12	7	176	69	208	2412	4	30	110	55	47	31	1525	4	119	272
HOG3378	138	2423	0	0	0	0	3	2633	12	7	178	70	210	2420	3	30	110	54	47	31	1536	4	120	211
HOG3381	26	2160	5	0	0	8	66	2295	0	0	135	6	135	2085	0	29	108	8	46	31	1318	4	118	37
HOG3384	187	2513	26	0	8	12	69	2722	12	7	177	97	209	2431	4	29	110	55	47	31	1546	4	120	322
HOG3391	124	2242	25	0	3	12	68	2447	12	7	173	60	205	2162	4	29	79	52	45	29	1389	4	117	216
HOG3393	187	2483	26	0	0	12	69	2691	12	7	176	78	208	2401	4	29	102	55	45	31	1535	3	120	295
HOG3395	21	2496	16	0	1	12	69	2690	12	1	168	0	194	2414	1	30	109	55	47	31	1537	4	120	39
HOG340	189	2516	26	0	8	12	69	2726	12	7	178	97	210	2434	4	30	110	55	47	31	1547	4	120	324
HOG3403	172	2490	25	0	5	11	68	2697	12	7	175	69	207	2410	2	26	108	55	47	31	1538	4	119	273
HOG3415	189	2485	26	0	8	12	69	2694	12	7	177	97	209	2403	4	30	104	54	46	31	1535	3	120	324
HOG3421	189	2514	26	0	8	12	69	2724	12	7	178	96	210	2432	4	30	110	55	47	31	1545	4	120	323
HOG3431	189	2511	26	0	8	12	69	2721	12	7	178	97	210	2429	4	30	110	55	46	31	1547	4	120	324
HOG3433	82	2171	19	0	4	11	69	2181	0	1	7	66	10	2090	4	26	109	0	16	31	1541	4	0	175
HOG3440	189	2515	26	0	8	12	69	2724	12	7	177	97	209	2433	4	30	110	55	47	31	1546	4	120	324
HOG3444	130	2105	13	0	3	9	22	2176	12	7	40	50	71	2073	0	26	110	16	28	31	1417	4	106	196
HOG3490	146	2234	15	0	7	12	69	2442	12	7	176	19	208	2152	2	29	108	52	47	31	1312	4	120	189
HOG3450	189	2514	26	0	5	12	69	2720	12	7	174	95	206	2432	4	30	110	55	47	31	1548	4	120	319
HOG3454	5	2510	1	0	0	12	69	2719	12	7	177	90	209	2428	0	30	109	55	47	31	1547	4	119	96
HOG3459	185	2507	25	0	6	12	69	2715	12	7	176	97	208	2425	4	29	110	55	46	30	1544	4	120	317
HOG3460	182	2491	16	0	8	12	69	2508	9	0	1	96	17	2409	4	30	106	55	46	31	1535	4	120	306
HOG3462	188	2501	26	0	8	12	69	2711	12	7	178	97	210	2419	4	30	110	55	47	31	1536	4	120	323
HOG3474	189	2508	26	0	8	12	69	2717	12	7	177	96	209	2426	4	30	110	55	47	31	1545	4	120	323
HOG3489	115	2388	20	0	0	11	68	2598	12	7	178	23	210	2308	2	29	86	55	41	30	1491	3	116	160
HOG3484	188	2501	25	0	8	12	67	2710	12	7	177	97	209	2421	4	30	108	55	46	31	1538	4	120	322
HOG3497	189	2511	26	0	8	12	69	2719	12	6	177	96	208	2429	4	30	110	55	47	31	1545	4	120	323
HOG3499	186	2510	26	0	7	12	69	2720	12	7	178	97	210	2428	4	30	110	55	47	31	1541	4	120	320
HOG3503	185	2492	26	0	6	12	67	2700	12	7	176	94	208	2412	4	30	109	53	47	29	1535	4	119	315
HOG3505	166	2158	13	0	3	10	27	2242	12	7	53	59	84	2120	0	26	107	40	30	31	1428	4	104	241
HOG3506	186	2498	26	0	3	12	69	2708	12	7	178	96	210	2416	3	30	110	55	46	31	1537	4	118	314
HOG3508	186	2496	25	0	8	12	69	2706	12	7	178	96	210	2414	4	30	110	54	47	31	1539	4	118	319
HOG353	183	2478	11	0	8	12	68	2682	12	7	172	67	204	2397	4	29	106	55	47	31	1534	4	118	273
HOG3533	189	2508	25	0	7	12	69	2718	12	7	178	77	210	2426	4	30	110	55	47	31	1545	4	120	302
HOG3535	187	2510	26	0	8	12	69	2720	12	7	178	97	210	2428	4	30	110	55	47	31	1542	4	120	322
HOG3541	186	2511	26	0	0	12	69	2721	12	7	178	94	210	2429	2	30	110	54	47	30	1548	4	119	308
HOG3539	189	2501	26	0	8	12	69	2711	12	7	178	97	210	2419	3	30	110	55	45	31	1536	4	120	323
HOG3543	187	2502	26	0	7	12	69	2710	12	6	177	95	208	2420	4	30	109	54	47	31	1538	4	119	319
HOG3550	189	2504	26	0	8	12	69	2714	12	7	178	97	210	2422	4	30	109	55	47	31	1541	4	120	324
HOG3553	188	2452	26	0	8	12	67	2661	11	7	178	96	209	2372	4	30	108	54	47	31	1506	4	119	322
HOG3555	188	2498	26	0	8	12	69	2708	12	7	178	97	210	2416	4	30	109	55	47	31	1534	4	119	323
HOG3565	189	2514	26	0	8	12	69	2724	12	7	178	97	210	2432	4	30	110	55	47	31	1545	4	120	324
HOG3566	189	2503	26	0	7	12	69	2713	12	7	178	97	210	2421	4	30	110	55	47	31	1540	4	120	323
HOG3569	26	2505	0	0	0	12	69	2709	12	1	178	51	204	2423	0	30	109	55	47	31	1541	3	120	77
HOG3574	189	2512	26	0	8	12	69	2722	12	7	178	97	210	2430	4	30	110	55	47	31	1547	3	120	324
HOG3576	59	2483	26	0	5	11	62	2692	12	7	177	66	209	2409	4	30	109	55	47	31	1530	4	119	160
HOG3579	189	2511	26	0	8	12	69	2721	12	7	178	96	210	2429	4	30	110	55	47	30	1545	4	119	323
HOG3587	51	1274	0	0	1	1	3	1288	1	0	13	6	14	1270	0	8	96	6	22	26	868	1	80	58
HOG3594	29	2407	14	0	0	0	0	2419	2	5	3	23	12	2407	0	30	109	55	47	31	1540	4	118	66
HOG3596	186	2500	26	0	8	12	69	2710	12	7	178	97	210	2418	4	30	109	55	47	31	1539	4	118	321
HOG3598	185	2501	26	0	8	11	69	2711	12	7	178	96	210	2420	4	28	109	54	47	31	1540	4	120	319
HOG3614	113	2501	26	0	6	12	68	2710	12	7	177	97	209	2420	4	30	109	55	46	31	1541	4	120	246
HOG3619	160	2501	26	0	8	12	69	2711	12	7	178	97	210	2419	1	30	110	55	46	30	1537	0	120	292
HOG362	163	2455	26	0	6	12	69	2665	12	7	178	74	210	2373	0	29	110	54	47	31	1503	4	120	269
HOG3627	38	2463	0	0	0	7	69	2667	12	7	177	41	204	2386	0	30	109	55	46	31	1546	4	120	79
HOG363	176	2518	15	0	7	12	69	2728	12	7	178	86	210	2436	2	30	110	55	47	31	1548	4	120	286
HOG3631	188	2510	26	0	8	12	69	2719	12	7	177	97	209	2428	4	30	110	55	46	31	1544	4	119	323
HOG3633	188	2495	26	0	8	12	67	2704	12	7	177	97	209	2415	4	30	109	55	47	31	1543	4	108	323
HOG3632	187	2492	25	0	8	12	69	2702	12	7	178	97	210	2410	4	30	110	55	46	31	1531	4	120	321
HOG3635	187	2508	26	0	8	12	69	2718	12	7	178	97	210	2426	4	30	109	55	47	31	1542	4	119	322
HOG3644	187	2506	26	0	5	12	69	2715	12	7	177	96	209	2424	4	30	109	55	47	31	1541	4	119	318
HOG3642	188	2507	26	0	8	12	68	2715	12	7	176	97	208	2426	4	29	109	55	47	31	1545	4	119	323
HOG3643	110	2213	10	0	4	10	64	2301	12	7	62	66	88	2138	4	28	109	52	28	31	1407	4	95	194
HOG365	184	2478	16	0	8	12	68	2674	12	7	164	91	196	2397	3	28	107	52	46	30	1534	4	116	302
HOG3659	169	2474	26	0	7	12	69	2683	12	6	178	97	209	2392	4	30	109	55	47	31	1522	4	119	303
HOG3658	145	2506	26	0	1	12	69	2716	12	7	178	93	210	2424	4	29	110	55	47	31	1542	4	118	269
HOG3655	188	2515	26	0	8	12	69	2725	12	7	178	97	210	2433	4	30	110	55	47	31	1545	4	120	323
HOG366	133	2439	15	0	0	12	68	2644	12	7	173	50	205	2358	1	30	109	39	47	29	1538	3	120	199
HOG3663	189	2487	25	0	8	12	69	2695	12	7	176	96	208	2405	4	29	101	55	46	31	1541	4	120	322
HOG3669	186	2508	26	0	6	12	69	2717	12	7	177	97	209	2426	3	29	110	55	47	31	1542	4	120	318
HOG3679	143	2498	16	0	0	12	68	2704	12	7	174	80	206	2417	1	29	110	55	47	31	1544	4	120	240
HOG3680	188	2513	24	0	8	12	69	2722	12	7	177	97	209	2431	4	30	108	55	47	31	1546	4	120	321
HOG3686	182	2512	26	0	7	11	69	2722	12	7	178	96	210	2431	4	30	110	55	47	31	1545	4	120	315
HOG3697	188	2500	26	0	8	12	69	2710	12	7	178	96	210	2418	4	30	110	54	47	30	1540	4	120	322
HOG3698	176	2398	24	0	3	12	66	2607	12	7	177	83	209	2319	4	26	103	55	30	31	1483	4	119	290
HOG3704	189	2515	26	0	8	12	69	2725	12	7	178	97	210	2433	4	30	110	55	47	31	1546	4	120	324
HOG3709	187	2507	0	0	8	12	69	2715	12	7	176	80	208	2425	2	30	109	55	47	31	1544	4	119	277
HOG3712	125	2478	8	0	0	12	67	2683	12	7	173	32	205	2398	2	29	108	55	44	30	1532	3	117	167
HOG3710	189	2509	26	0	8	12	69	2713	12	7	172	97	204	2427	4	30	109	55	46	31	1545	4	120	324
HOG3713	179	2492	26	0	5	12	69	2702	12	7	178	96	210	2410	3	30	105	55	45	31	1539	3	120	309
HOG3722	188	2505	25	0	8	12	68	2714	12	7	177	97	209	2424	4	30	110	55	47	31	1542	4	120	322
HOG372	111	2398	26	0	0	5	68	2607	12	7	177	22	209	2325	2	28	110	54	47	31	1540	4	119	161
HOG3723	128	1646	9	0	0	1	0	1830	4	2	171	0	184	1645	3	0	0	51	29	30	1277	3	0	140
HOG3730	137	2471	10	0	3	12	67	2676	11	7	174	73	205	2391	4	29	107	53	46	31	1528	4	113	227
HOG3735	80	2389	25	0	0	0	1	2406	2	5	8	89	17	2388	0	30	108	54	47	31	1530	4	116	194
HOG3737	0	2427	24	0	0	12	69	2437	2	0	0	16	10	2345	0	30	109	55	46	31	1537	3	120	40
HOG3739	188	2509	26	0	8	12	69	2718	12	7	177	97	209	2427	4	30	110	55	47	31	1544	4	119	323
HOG3738	20	2495	26	0	8	12	69	2705	12	7	178	73	210	2413	2	30	107	55	47	31	1535	4	118	129
HOG3740	188	2506	26	0	8	12	69	2715	12	7	177	97	209	2424	4	30	110	55	47	31	1542	4	120	323
HOG3757	189	2487	26	0	8	12	69	2694	12	7	176	97	207	2405	4	29	101	55	46	31	1540	4	120	324
HOG3759	188	2509	26	0	8	12	68	2718	12	7	177	97	209	2428	4	30	110	55	47	31	1544	4	120	323
HOG3764	189	2507	26	0	8	12	69	2716	12	7	177	96	209	2425	4	30	108	55	47	31	1547	4	119	323
HOG3761	189	2477	26	0	5	12	69	2681	12	6	173	94	204	2395	4	30	97	55	45	31	1528	4	118	318
HOG3770	188	2507	26	0	8	11	69	2717	12	7	178	97	210	2426	4	30	110	55	47	31	1542	4	120	323
HOG378	83	2502	0	0	0	12	68	2579	12	4	51	97	77	2421	2	28	110	55	46	31	1541	4	120	182
HOG3777	104	2506	26	0	0	12	65	2715	12	7	177	97	209	2428	1	30	110	55	47	31	1544	4	120	228
HOG3803	189	2506	26	0	8	12	69	2716	12	7	178	97	210	2424	4	30	110	55	47	30	1540	4	119	324
HOG3801	17	1937	0	0	0	0	4	1948	6	2	2	13	11	1933	2	30	106	0	1	30	1529	0	2	32
HOG3811	189	2507	26	0	8	12	69	2717	12	7	178	97	210	2425	4	30	109	55	47	31	1543	4	120	324
HOG3817	188	2509	26	0	8	12	69	2719	12	7	178	97	210	2427	4	30	110	55	47	31	1544	4	119	323
HOG3814	109	2500	26	0	0	12	68	2709	12	7	177	82	209	2419	0	30	108	55	47	31	1541	3	120	217
HOG3820	34	2451	5	0	0	11	66	2659	12	7	177	73	208	2373	0	30	109	55	47	31	1538	2	119	112
HOG3823	188	2509	26	0	8	12	69	2719	12	7	178	97	210	2427	4	30	110	55	47	31	1542	4	120	323
HOG3824	188	2506	26	0	8	12	69	2715	12	7	177	97	209	2424	1	30	110	54	47	31	1546	4	119	320
HOG3825	187	2491	25	0	8	12	69	2701	12	7	178	96	210	2409	4	30	92	55	47	31	1541	4	120	320
HOG383	168	2514	26	0	8	12	69	2724	12	7	178	93	210	2432	4	30	109	55	47	31	1545	4	120	299
HOG3835	189	2508	26	0	8	12	69	2718	12	7	178	97	210	2426	4	30	110	55	47	31	1545	4	119	324
HOG3838	188	2512	26	0	8	12	69	2722	12	7	178	96	210	2430	4	30	110	55	47	31	1547	4	120	322
HOG3841	186	2502	26	0	8	12	69	2710	12	6	177	86	208	2420	1	30	110	55	45	31	1539	4	116	307
HOG3847	187	2492	26	0	8	12	47	2701	12	7	177	97	209	2432	4	30	109	55	47	31	1545	4	120	322
HOG3851	189	2513	26	0	8	12	69	2723	12	7	178	97	210	2431	4	30	110	55	46	31	1546	4	119	324
HOG3857	180	2496	26	0	8	12	69	2705	12	7	178	42	209	2414	3	30	110	55	47	31	1535	4	120	259
HOG3860	189	2509	25	0	8	12	69	2719	12	7	178	97	210	2427	4	30	109	55	46	31	1545	4	120	323
HOG3863	162	2491	26	0	7	12	69	2698	12	7	175	97	207	2409	3	30	106	55	45	29	1541	3	119	295
HOG3867	188	2493	26	0	7	12	67	2699	11	7	175	96	206	2413	4	30	105	55	47	31	1537	3	118	321
HOG3865	189	2509	25	0	8	12	69	2718	12	7	177	97	209	2427	4	29	110	55	47	31	1542	4	119	323
HOG387	26	2403	0	0	0	0	1	2403	0	0	0	26	0	2402	0	30	107	55	47	31	1538	4	119	52
HOG3872	189	2511	26	0	8	12	67	2721	12	7	178	97	210	2431	4	30	110	55	47	31	1544	4	120	324
HOG3873	189	2509	26	0	8	12	69	2717	12	6	177	97	208	2427	4	30	110	55	47	31	1544	4	120	324
HOG3878	188	2508	26	0	8	12	68	2718	12	7	178	97	210	2427	4	30	110	55	47	31	1542	4	120	323
HOG3880	189	2507	26	0	8	12	69	2717	12	7	178	97	210	2425	4	30	108	55	47	31	1544	4	120	324
HOG388	189	2511	26	0	8	12	69	2721	12	7	178	96	210	2429	4	30	110	55	47	31	1545	4	119	323
HOG3885	187	2498	26	0	6	12	69	2705	11	7	176	97	207	2416	0	30	107	55	47	30	1541	1	118	316
HOG3887	64	1991	10	0	4	5	14	2081	3	1	77	22	90	1972	0	20	66	50	46	30	1435	3	47	100
HOG3889	189	2506	26	0	8	12	69	2715	12	7	177	97	209	2424	4	30	110	55	47	31	1541	4	120	324
HOG3891	188	2498	25	0	8	12	69	2706	12	7	176	97	208	2416	4	30	109	55	47	31	1537	4	118	322
HOG3892	20	2477	0	0	0	11	69	2685	12	6	177	97	208	2396	0	30	99	55	47	31	1533	3	118	117
HOG3893	189	2510	26	0	8	12	69	2720	12	7	178	97	210	2428	4	30	110	55	46	31	1545	4	120	324
HOG3897	187	2509	26	0	8	12	69	2718	12	7	177	97	209	2427	4	30	109	55	47	31	1543	4	120	322
HOG3895	181	2480	26	0	0	12	66	2685	12	7	173	97	205	2401	2	30	110	55	46	31	1532	4	117	306
HOG3896	17	2078	24	0	1	2	15	2120	2	5	27	23	42	2061	1	24	110	1	23	31	1372	4	118	66
HOG3898	189	2515	26	0	8	12	69	2725	12	7	178	96	210	2433	4	30	110	55	47	31	1547	4	120	323
HOG390	133	2190	16	0	3	10	45	2279	12	7	57	51	89	2134	1	25	110	40	31	31	1429	4	106	204
HOG3903	189	2507	26	0	8	12	69	2717	12	7	178	97	210	2425	4	28	110	55	47	31	1545	4	119	324
HOG3907	189	2509	26	0	8	12	69	2719	12	7	178	97	210	2427	4	30	110	55	47	31	1545	4	120	324
HOG391	185	2490	0	0	0	12	67	2691	11	7	170	0	201	2410	0	30	110	55	46	31	1543	4	119	185
HOG3913	189	2493	26	0	8	12	69	2703	12	7	178	97	210	2411	4	30	108	55	47	31	1528	4	120	324
HOG3914	189	2508	26	0	8	12	69	2717	12	7	177	96	209	2426	4	30	109	55	47	31	1540	4	120	323
HOG3916	100	2498	16	0	5	12	69	2704	12	7	174	94	206	2416	1	30	105	55	47	31	1544	4	120	216
HOG392	187	2498	26	0	8	12	69	2707	12	7	177	96	209	2416	4	29	110	54	46	31	1537	4	120	321
HOG3926	186	2494	26	0	0	12	69	2703	12	7	177	96	209	2412	3	30	110	55	47	31	1547	4	120	311
HOG3925	188	2511	26	0	8	12	69	2721	12	7	178	97	210	2429	4	29	109	55	47	31	1544	4	120	323
HOG3930	189	2500	26	0	8	12	68	2709	12	7	177	97	209	2419	4	30	108	55	47	31	1544	3	120	324
HOG3939	189	2506	26	0	8	12	69	2715	12	7	177	97	209	2424	4	30	110	55	46	31	1542	4	120	324
HOG3940	189	2513	26	0	8	12	69	2723	12	7	178	96	210	2431	4	30	109	55	46	31	1545	4	120	323
HOG394	189	2512	25	0	8	12	69	2722	12	7	178	97	210	2430	4	30	109	55	45	31	1545	4	120	323
HOG3945	188	2509	26	0	8	12	67	2717	12	7	176	97	208	2429	4	30	108	55	46	31	1544	4	120	323
HOG3954	156	2482	0	0	5	12	66	2691	12	7	177	96	209	2403	0	30	104	55	46	31	1540	4	119	257
HOG396	19	129	0	0	0	1	7	146	0	0	16	12	17	121	1	1	0	1	0	0	3	4	96	32
HOG3963	188	2478	26	0	7	12	64	2687	12	7	177	97	209	2402	4	30	109	55	47	31	1517	4	120	322
HOG3965	189	2506	25	0	8	11	69	2714	12	7	176	95	208	2425	4	30	110	55	47	30	1545	3	119	321
HOG3967	187	2505	26	0	8	12	69	2712	12	7	175	97	207	2423	4	30	110	55	47	31	1540	3	120	322
HOG3970	171	2496	18	0	0	12	67	2706	12	7	178	79	210	2416	3	30	110	55	46	31	1537	4	120	271
HOG3971	188	2516	25	0	8	12	69	2725	12	7	177	97	209	2434	4	30	110	55	47	31	1546	4	120	322
HOG3979	189	2515	26	0	8	12	69	2724	12	7	177	97	209	2433	4	30	109	55	47	31	1548	4	120	324
HOG3978	189	2505	26	0	8	12	69	2715	12	7	178	97	210	2423	4	30	110	55	47	31	1542	4	120	324
HOG3977	188	2505	26	0	8	12	68	2714	12	6	178	96	209	2424	4	30	110	55	46	31	1540	4	120	322
HOG3989	188	2515	25	0	8	12	69	2724	12	7	177	96	209	2433	4	30	110	55	47	31	1545	4	120	321
HOG3993	188	2507	26	0	8	12	69	2717	12	7	178	97	210	2425	4	30	110	55	47	31	1538	4	120	323
HOG3994	188	2484	26	0	8	12	69	2693	12	7	177	97	209	2402	4	30	106	55	45	31	1533	4	119	323
HOG3996	37	1824	11	0	0	11	39	2029	12	7	174	43	205	1773	0	29	93	20	23	31	1088	1	120	91
HOG4	188	2508	26	0	8	12	68	2715	12	7	175	97	207	2427	4	30	110	55	47	31	1545	4	120	323
HOG40	143	2509	26	0	5	12	68	2718	12	7	178	34	209	2428	2	30	110	55	47	31	1543	4	120	210
HOG4000	188	2510	26	0	8	12	69	2718	12	6	177	97	208	2428	4	30	110	55	47	31	1541	4	120	323
HOG4002	188	2510	26	0	8	12	69	2720	12	7	178	97	210	2428	4	30	110	55	47	31	1544	4	120	323
HOG401	184	2507	26	0	5	12	69	2704	12	7	165	95	197	2425	4	29	110	55	46	31	1542	4	120	314
HOG4010	189	2504	26	0	8	12	69	2714	12	7	178	97	210	2422	4	30	110	55	47	31	1544	4	110	324
HOG4011	189	2503	26	0	8	12	69	2712	12	7	177	97	209	2421	4	30	110	55	47	30	1542	3	119	324
HOG4017	189	2507	26	0	8	11	69	2717	12	7	178	97	210	2426	4	30	109	55	47	31	1541	3	119	324
HOG4018	187	2506	26	0	8	12	69	2716	12	7	178	97	210	2424	4	30	109	55	47	31	1538	4	120	322
HOG4016	189	2514	26	0	8	12	69	2724	12	7	178	97	210	2432	4	30	110	55	47	31	1545	4	120	324
HOG4023	35	2084	16	0	3	1	20	2141	2	5	43	59	57	2063	2	25	109	1	23	31	1375	4	119	115
HOG4030	189	2508	26	0	8	12	69	2718	12	7	178	96	210	2426	4	30	110	55	47	31	1546	4	115	323
HOG4035	189	2517	26	0	1	12	69	2727	12	7	178	97	210	2435	4	30	110	55	47	31	1547	4	120	317
HOG4034	19	2508	11	0	0	12	69	2717	12	7	177	7	209	2426	0	30	109	55	46	31	1542	4	120	37
HOG4040	97	2509	26	0	8	12	69	2717	12	7	176	88	208	2427	4	30	109	55	47	31	1544	4	120	223
HOG4046	189	2509	26	0	6	12	69	2719	12	7	178	96	210	2427	0	30	110	55	47	30	1547	3	120	317
HOG4047	188	2504	26	0	8	12	68	2714	12	7	178	97	210	2423	4	30	107	55	47	31	1541	4	120	323
HOG4048	189	2503	26	0	8	12	69	2713	12	7	178	97	210	2421	4	30	109	55	45	31	1539	4	119	324
HOG4052	188	2508	26	0	8	12	69	2717	12	7	177	97	209	2426	4	30	110	55	47	30	1540	4	120	323
HOG4055	189	2509	26	0	8	12	69	2719	12	7	178	96	210	2427	4	30	110	55	47	31	1543	4	120	323
HOG407	170	2499	0	0	0	12	67	2707	12	7	176	0	208	2419	0	30	108	55	46	31	1542	4	120	170
HOG4070	189	2506	26	0	8	12	69	2716	12	7	178	97	210	2424	4	30	110	55	47	31	1542	4	119	324
HOG4075	189	2515	26	0	8	12	69	2725	12	7	178	97	210	2433	4	30	110	55	47	31	1545	4	120	324
HOG4079	15	1288	15	0	1	1	7	1318	2	4	18	17	30	1280	1	19	53	0	19	19	861	1	74	49
HOG4083	189	2480	26	0	8	12	68	2690	12	7	178	97	210	2399	4	30	110	55	47	31	1525	4	119	324
HOG4094	189	2516	26	0	8	12	69	2726	12	7	178	97	210	2434	4	30	110	55	47	31	1547	4	120	324
HOG4101	189	2514	26	0	8	12	69	2722	12	7	176	97	208	2432	4	30	109	55	47	31	1546	4	120	324
HOG4095	189	2518	26	0	8	12	69	2728	12	7	178	97	210	2436	4	30	110	55	47	31	1548	4	120	324
HOG4102	1	1705	0	0	0	1	1	1796	0	0	86	0	91	1703	0	0	21	8	23	0	1538	0	30	1
HOG4105	189	2502	26	0	8	12	69	2712	12	7	178	97	210	2420	4	30	110	55	46	31	1544	4	118	324
HOG4109	188	2436	25	0	8	12	66	2645	12	7	177	97	209	2357	4	30	109	55	47	31	1487	4	120	322
HOG4108	188	2512	26	0	8	12	69	2721	12	6	178	97	209	2430	4	30	109	55	47	31	1545	4	120	323
HOG4111	54	2503	26	0	5	12	69	2712	12	7	177	97	209	2421	2	30	109	55	47	31	1545	4	120	184
HOG412	180	2508	26	0	5	12	69	2718	12	7	178	96	210	2426	4	30	109	55	45	31	1547	4	120	311
HOG4116	186	2505	26	0	6	12	67	2713	12	7	176	97	208	2425	4	30	110	55	47	31	1543	4	120	319
HOG4114	188	2506	26	0	8	12	69	2714	12	7	176	95	208	2424	4	30	110	55	47	31	1544	4	120	321
HOG4122	185	2510	26	0	8	12	69	2719	12	7	177	97	209	2428	4	30	110	55	47	31	1545	4	120	320
HOG4137	189	2515	26	0	8	12	69	2725	12	7	178	97	210	2433	4	30	109	55	47	31	1547	4	120	324
HOG4146	186	2506	26	0	8	12	69	2716	12	7	178	97	210	2424	4	30	110	55	46	31	1541	4	119	321
HOG4151	188	2510	26	0	8	12	69	2718	12	7	176	96	208	2428	4	30	110	55	47	31	1544	4	120	322
HOG4162	189	2510	26	0	8	12	69	2719	12	7	177	96	209	2428	4	30	110	55	47	31	1547	4	120	323
HOG4163	189	2506	26	0	8	12	69	2716	12	7	178	96	210	2424	4	30	110	55	46	31	1543	4	119	323
HOG4168	188	2514	26	0	8	12	69	2724	12	7	178	97	210	2432	4	29	110	55	47	31	1547	4	120	323
HOG4172	0	2294	0	0	0	11	69	2483	0	7	177	0	189	2213	0	25	101	51	42	30	1439	4	105	0
HOG4179	140	2485	26	0	8	12	68	2695	12	7	178	4	210	2404	0	30	104	55	46	30	1540	4	120	178
HOG4184	110	2500	26	0	6	12	69	2710	12	7	178	9	210	2418	4	30	110	55	47	31	1535	4	119	155
HOG4190	2	2189	0	0	0	3	43	2290	1	0	97	7	101	2143	0	15	43	40	23	27	1542	4	100	9
HOG4192	186	2185	26	0	8	12	69	2392	12	7	175	97	207	2103	4	22	94	53	36	26	1383	4	74	321
HOG4208	189	2505	26	0	6	12	69	2715	12	7	178	97	210	2423	4	30	110	55	47	29	1547	4	118	322
HOG4210	189	2512	25	0	8	12	69	2722	12	7	178	96	210	2430	4	30	109	55	47	31	1544	4	120	322
HOG421	189	2497	26	0	8	12	69	2700	12	7	171	94	203	2415	4	30	108	52	45	31	1541	4	116	321
HOG4214	188	2507	26	0	5	12	69	2716	12	7	177	96	209	2425	4	30	110	54	47	31	1546	4	119	319
HOG4226	188	2503	26	0	8	12	69	2713	12	7	178	97	210	2421	4	30	110	55	47	31	1540	4	117	323
HOG4230	189	2500	26	0	8	12	69	2709	12	7	177	97	209	2418	4	30	109	55	47	31	1542	4	119	324
HOG4232	186	2515	25	0	8	12	69	2723	12	7	176	96	208	2433	4	30	110	55	47	31	1548	4	120	319
HOG424	135	2432	21	0	7	3	58	2610	9	4	153	48	178	2371	1	23	110	44	47	30	1539	3	120	212
HOG4233	100	2466	15	0	5	12	67	2665	12	7	168	18	199	2386	2	30	106	55	45	30	1526	4	120	140
HOG4238	57	498	15	0	5	12	69	700	10	6	178	82	202	416	0	3	0	54	30	0	2	0	117	159
HOG4249	164	2463	21	0	6	12	51	2673	12	7	178	62	210	2399	4	30	105	51	46	30	1536	4	119	257
HOG4276	189	2513	26	0	8	12	69	2723	12	7	178	96	210	2431	4	30	110	55	47	31	1545	4	120	323
HOG4273	137	473	26	0	8	11	55	526	12	3	31	70	53	407	2	0	0	52	43	0	4	0	116	243
HOG43	159	2472	26	0	8	12	68	2681	12	7	177	95	209	2391	4	30	106	49	47	31	1538	4	118	292
HOG4301	55	499	15	0	5	12	69	701	11	6	177	82	202	417	0	3	0	54	30	0	2	0	114	157
HOG4304	76	2466	12	0	3	12	69	2674	12	7	176	79	208	2384	3	30	106	55	46	30	1513	4	117	173
HOG4311	188	2509	26	0	8	12	69	2719	12	7	178	97	210	2427	4	30	110	55	47	31	1542	4	120	323
HOG4309	36	2491	10	0	0	12	68	2698	12	7	175	67	207	2410	0	30	110	55	47	31	1529	4	120	113
HOG4315	57	484	14	0	5	12	69	674	11	6	165	82	190	402	0	3	0	54	30	0	2	0	102	158
HOG4360	186	2481	26	0	8	12	69	2691	12	7	178	97	210	2399	4	30	109	54	46	30	1530	3	118	321
HOG4363	125	2047	10	0	3	9	23	2112	12	7	35	46	65	2014	0	25	107	16	18	31	1406	2	105	184
HOG4391	189	2462	26	0	8	12	69	2672	12	7	178	87	210	2380	3	29	110	55	47	31	1537	4	118	313
HOG44	27	2170	25	0	4	5	16	2285	7	0	107	6	115	2148	1	30	108	8	46	31	1350	4	118	63
HOG4403	189	2505	26	0	8	12	68	2714	12	7	177	97	209	2424	4	30	110	55	47	31	1542	4	120	324
HOG4415	0	242	0	0	0	0	0	281	2	2	33	0	39	242	0	0	0	0	14	0	2	0	116	0
HOG4420	85	548	9	0	4	3	4	569	0	1	19	40	21	541	2	7	10	55	30	1	124	0	110	140
HOG4430	31	2480	26	0	8	11	69	2689	12	7	177	49	209	2399	0	30	104	55	45	30	1531	3	119	114
HOG4441	189	2514	26	0	8	12	69	2724	12	7	178	97	210	2432	4	30	110	55	47	31	1544	4	120	324
HOG4437	42	2427	15	0	1	12	62	2634	12	7	175	81	207	2352	1	29	110	55	33	30	1520	4	116	140
HOG4438	30	305	16	0	0	3	0	310	3	0	1	39	5	302	2	30	74	0	0	0	1	0	118	87
HOG444	91	2505	17	0	0	12	68	2710	12	7	173	78	205	2424	1	30	109	55	46	31	1544	4	120	187
HOG4523	41	479	25	0	1	5	37	495	2	1	12	23	16	436	1	24	103	9	12	0	149	0	0	91
HOG4551	120	535	17	0	6	9	61	634	4	2	91	63	99	464	2	4	101	42	24	31	19	4	13	208
HOG4552	131	474	14	0	4	9	45	547	2	0	67	68	73	419	1	5	83	18	28	30	20	4	11	218
HOG463	0	2197	0	0	0	0	30	2206	1	2	0	32	9	2167	0	0	107	47	47	29	1493	4	116	32
HOG465	189	2501	25	0	8	12	69	2711	12	7	178	96	210	2419	4	30	110	55	47	31	1540	4	120	322
HOG467	189	2511	25	0	8	12	69	2721	12	7	178	95	210	2429	4	30	110	55	47	31	1543	4	118	321
HOG4670	40	400	10	0	0	6	17	549	11	6	129	72	149	376	0	26	1	31	29	31	5	3	1	122
HOG4679	24	251	10	0	0	2	5	261	0	0	10	26	10	244	2	5	10	45	4	0	13	0	89	62
HOG4678	27	263	5	0	0	2	5	275	0	0	12	28	12	256	3	6	11	45	5	0	13	0	95	63
HOG468	189	2511	26	0	8	12	69	2720	12	7	177	97	209	2429	4	30	108	55	47	31	1544	4	120	324
HOG472	123	2492	17	0	7	12	69	2702	12	7	178	77	210	2410	3	30	109	52	47	31	1535	4	120	227
HOG4735	42	303	10	0	2	0	7	358	0	1	49	13	55	296	1	24	3	0	9	16	138	0	0	68
HOG475	188	2509	26	0	8	12	69	2719	12	7	178	97	210	2427	4	30	110	55	47	31	1541	4	120	323
HOG476	189	2496	26	0	8	12	65	2706	12	7	178	97	210	2418	4	29	109	54	47	31	1539	4	119	324
HOG4739	14	305	9	0	0	0	9	359	0	1	48	7	54	296	1	26	3	0	8	14	137	0	0	31
HOG4756	20	969	6	0	0	1	21	1012	0	0	42	7	43	947	1	9	102	5	21	7	594	2	86	34
HOG477	189	2512	26	0	8	11	69	2720	12	7	176	97	208	2431	4	30	110	55	47	31	1543	4	120	324
HOG4768	77	491	11	0	4	3	30	581	2	1	80	43	90	458	2	15	15	18	26	1	163	3	56	137
HOG4786	2	259	6	0	0	2	4	259	0	0	0	10	0	253	1	0	0	55	12	31	0	0	0	19
HOG479	189	2503	25	0	8	12	69	2711	11	7	177	96	208	2421	4	30	110	55	47	31	1542	4	112	322
HOG490	189	2476	26	0	8	12	69	2686	12	7	178	97	210	2394	4	30	110	52	47	31	1511	4	119	324
HOG493	44	2449	6	0	4	12	60	2659	12	7	178	89	210	2376	0	30	110	11	47	31	1544	4	119	143
HOG4942	6	622	1	0	0	0	19	637	4	0	10	8	15	603	0	17	30	0	13	18	406	3	79	15
HOG4947	2	449	0	0	0	6	49	580	0	0	126	10	131	393	0	3	1	30	22	17	147	1	4	12
HOG4985	2	1928	0	0	0	0	0	1947	0	0	19	4	19	1928	1	1	28	11	27	9	1513	0	84	7
HOG499	61	541	0	0	1	12	45	699	10	0	137	14	158	484	1	0	108	36	43	31	3	0	0	77
HOG5	188	2480	26	0	8	11	67	2688	12	7	176	97	208	2401	4	30	110	55	46	31	1538	4	101	323
HOG50	115	2441	25	0	5	11	66	2644	12	7	171	68	203	2364	3	27	108	42	46	31	1532	4	116	216
HOG502	97	2484	26	0	0	12	69	2693	12	7	177	83	209	2402	2	30	107	54	45	31	1542	4	119	208
HOG5057	37	1079	4	0	3	1	29	1144	1	0	62	21	65	1048	1	4	24	32	18	24	683	4	100	66
HOG51	189	2484	24	0	8	12	68	2693	12	7	177	83	209	2403	3	30	110	55	47	31	1542	4	118	307
HOG5131	96	1555	4	0	0	7	53	1704	0	0	145	36	149	1494	2	15	26	46	31	19	1026	4	67	138
HOG514	26	2514	2	0	8	12	69	2724	12	7	178	58	210	2432	4	30	110	55	47	31	1548	4	117	98
HOG5155	27	130	0	0	0	1	12	145	0	0	15	9	15	117	0	3	1	1	2	0	34	3	43	36
HOG5206	46	223	8	0	1	5	21	259	7	4	19	8	36	197	0	26	1	51	0	31	0	0	0	63
HOG5210	68	240	0	0	0	0	1	432	11	6	170	0	192	239	0	0	0	55	31	0	1	0	0	68
HOG5249	45	234	10	0	6	9	62	382	7	3	136	25	148	162	2	30	0	13	0	31	2	0	0	88
HOG5252	24	1063	0	0	0	11	66	1133	2	2	60	0	70	985	0	29	0	13	0	30	637	0	0	24
HOG527	144	2502	25	0	8	12	68	2709	12	7	175	94	207	2421	4	30	107	55	47	31	1542	4	119	275
HOG5257	20	289	0	0	0	0	0	374	0	0	84	19	85	289	0	2	0	53	22	0	3	0	0	39
HOG5272	6	1591	0	0	0	4	9	1623	8	2	19	0	32	1578	0	27	1	0	16	0	1375	3	0	6
HOG5286	34	568	0	0	0	1	5	598	2	0	28	7	30	562	0	12	94	5	16	4	287	0	7	41
HOG528	123	2501	11	0	0	12	68	2710	12	7	177	72	209	2420	0	30	110	54	47	31	1541	3	119	206
HOG536	189	2512	26	0	8	12	69	2720	12	7	176	96	208	2430	4	30	110	55	47	31	1544	4	120	323
HOG541	189	2517	26	0	8	12	69	2727	12	7	178	97	210	2435	4	30	110	55	47	31	1548	4	120	324
HOG542	108	2502	21	0	5	12	69	2711	12	6	178	97	209	2420	2	25	109	55	47	31	1542	4	119	233
HOG543	108	2504	26	0	8	12	69	2714	12	7	178	77	210	2422	3	30	110	55	46	30	1541	4	119	222
HOG545	96	2460	12	0	5	12	67	2659	12	7	167	32	199	2380	2	29	110	33	46	31	1543	4	119	147
HOG549	182	2493	26	0	5	12	69	2698	12	6	174	30	205	2411	3	30	110	55	46	22	1535	4	120	246
HOG5570	14	228	4	0	1	0	1	232	0	0	4	6	4	227	1	0	0	7	0	0	184	0	0	26
HOG5588	19	1324	0	0	0	1	9	1326	0	0	2	4	2	1314	0	16	97	26	11	17	989	2	24	23
HOG558	97	2505	20	0	0	12	68	2715	12	7	178	26	210	2424	2	30	110	55	47	31	1543	4	118	145
HOG565	189	2497	26	0	5	12	69	2707	12	7	178	97	210	2415	4	24	109	55	47	31	1544	4	119	321
HOG5615	0	36	1	0	0	0	2	45	1	2	6	2	9	33	0	1	0	1	0	0	0	4	0	3
HOG578	81	2509	24	0	5	11	69	2715	9	6	178	71	206	2428	4	30	110	55	47	31	1543	4	119	185
HOG5797	17	82	7	0	0	5	26	248	4	3	158	28	166	50	0	2	0	0	0	0	3	0	0	52
HOG5908	2	31	0	0	0	0	4	31	0	0	0	8	0	27	0	2	0	0	0	0	0	0	0	10
HOG592	187	2509	26	0	8	12	69	2716	12	7	176	97	207	2427	4	30	110	55	47	31	1545	4	120	322
HOG6	163	2501	23	0	5	10	68	2703	12	7	170	84	202	2422	2	30	110	55	45	31	1545	1	120	277
HOG605	87	2262	17	0	8	11	59	2461	12	7	167	86	199	2191	3	26	69	55	45	31	1378	3	116	201
HOG61	84	2462	10	0	5	12	69	2668	11	7	175	10	206	2380	2	28	110	55	47	18	1526	4	120	111
HOG6103	15	276	6	0	0	1	10	289	0	2	9	1	13	265	0	7	28	4	8	10	78	0	4	22
HOG6142	30	116	11	0	0	3	46	158	0	0	41	25	42	66	3	2	0	1	0	0	1	4	0	69
HOG6216	40	452	5	0	1	2	27	486	0	2	29	20	34	423	0	9	108	19	15	7	44	2	70	66
HOG622	72	2472	5	0	3	10	69	2678	12	7	174	81	206	2392	3	29	107	54	45	30	1525	4	116	164
HOG625	182	2319	26	0	1	12	69	2529	12	7	178	79	210	2237	4	30	108	55	47	27	1400	4	118	292
HOG6246	20	199	6	0	1	3	25	276	0	0	77	19	77	171	0	7	0	1	1	0	105	0	0	46
HOG628	188	2492	26	0	5	12	69	2701	12	7	177	95	209	2410	4	30	108	55	46	31	1535	4	118	318
HOG631	56	2180	21	0	8	4	0	2387	12	7	175	49	207	2176	4	23	110	55	47	31	1321	4	118	138
HOG6530	4	357	0	0	0	4	45	509	5	4	136	18	152	308	1	0	0	0	15	0	4	3	0	23
HOG6531	25	221	7	0	0	2	8	242	0	0	20	10	21	211	0	6	49	14	9	7	27	0	0	42
HOG654	76	2306	18	0	0	0	0	2507	12	7	170	78	201	2306	4	28	105	55	46	31	1453	3	118	176
HOG6548	69	156	0	0	0	0	0	162	3	1	2	7	6	156	0	0	12	55	0	0	8	0	43	76
HOG661	189	2518	25	0	8	12	69	2728	12	7	178	97	210	2436	4	30	110	55	47	31	1548	4	120	323
HOG667	188	2508	26	0	8	12	68	2717	12	7	177	97	209	2427	4	30	110	55	46	31	1544	4	120	323
HOG668	188	2497	26	0	8	12	69	2699	12	7	170	95	202	2415	4	30	110	55	47	31	1538	4	118	321
HOG680	91	790	15	0	5	8	51	869	3	1	69	66	79	730	1	13	84	46	20	2	334	4	70	178
HOG6852	7	478	1	0	1	1	18	498	0	1	19	4	20	459	0	1	38	1	5	8	326	3	7	13
HOG690	116	610	16	0	6	4	39	723	3	1	102	66	113	567	3	19	14	13	35	1	165	3	112	207
HOG6942	8	27	2	0	0	2	15	43	0	0	15	17	16	10	0	0	0	0	0	0	1	0	0	27
HOG6943	34	40	3	0	0	4	16	64	1	0	21	30	24	20	0	0	0	1	0	0	1	0	0	67
HOG696	188	2513	26	0	8	12	69	2714	12	7	169	97	201	2431	4	30	110	55	47	31	1548	4	120	323
HOG6974	7	90	0	0	5	4	2	113	3	1	17	14	23	84	0	0	0	0	19	0	1	0	0	26
HOG701	2	1742	0	0	0	0	3	1754	0	0	12	0	12	1739	0	1	8	6	6	4	1533	0	12	2
HOG704	23	2321	8	0	1	2	34	2445	7	3	107	21	124	2285	0	21	105	48	39	30	1532	3	67	53
HOG708	45	2506	21	0	1	11	67	2714	12	7	176	69	208	2427	3	30	110	54	45	31	1543	4	120	139
HOG716	42	49	1	0	0	0	0	60	2	1	8	14	11	49	0	0	0	0	14	0	0	0	0	57
HOG709	69	2212	11	0	1	10	69	2390	5	4	158	41	178	2132	1	30	110	55	31	31	1531	4	0	123
HOG721	186	2507	26	0	0	12	69	2716	12	7	177	97	209	2425	0	29	109	55	47	31	1543	4	120	309
HOG73	43	2482	26	0	2	12	67	2688	11	7	175	76	206	2402	3	29	110	54	47	31	1533	4	119	150
HOG732	188	2498	26	0	8	12	68	2707	12	7	177	95	209	2417	4	29	108	55	47	31	1538	4	120	321
HOG742	189	2506	26	0	8	12	69	2716	12	7	178	97	210	2424	4	30	110	55	47	31	1541	4	120	324
HOG743	186	2508	25	0	8	12	69	2716	12	6	178	96	208	2426	4	30	110	55	47	31	1541	4	120	319
HOG7453	11	82	2	0	0	1	2	93	1	0	9	3	11	79	0	15	0	3	9	0	4	0	6	16
HOG753	33	2369	8	0	0	11	60	2563	12	6	170	58	194	2297	1	28	103	21	43	30	1502	4	120	100
HOG7529	4	119	0	0	0	0	5	156	2	0	34	6	37	114	0	4	2	6	9	0	41	3	10	10
HOG757	170	2479	26	0	7	12	68	2681	12	7	170	97	202	2398	4	30	109	54	31	31	1540	4	120	304
HOG7582	7	63	0	0	1	0	18	83	0	0	19	0	20	45	0	1	5	6	4	0	0	2	0	8
HOG759	189	2516	26	0	8	12	69	2725	12	7	177	97	209	2434	4	30	110	55	47	31	1546	4	120	324
HOG760	188	2408	26	0	8	12	69	2616	12	7	176	96	208	2326	4	30	109	55	47	31	1442	4	120	322
HOG761	4	1720	0	0	0	1	0	1720	0	0	0	0	0	1719	0	0	32	7	14	19	1487	0	14	4
HOG7639	18	132	6	0	0	0	6	149	0	0	13	26	17	126	0	9	0	0	3	0	16	0	20	50
HOG7643	6	807	0	0	0	0	1	813	0	0	6	0	6	806	1	10	0	0	13	20	586	0	79	7
HOG7646	4	119	0	0	0	0	5	156	2	0	34	6	37	114	0	4	2	6	9	0	41	3	10	10
HOG766	120	2457	14	0	7	8	56	2615	9	3	134	58	158	2392	1	29	110	54	47	31	1541	4	114	200
HOG767	95	2505	11	0	3	12	69	2714	12	7	178	37	209	2423	1	30	110	55	47	31	1541	4	120	147
HOG768	187	2505	26	0	8	12	67	2715	12	7	178	97	210	2425	4	30	110	54	47	31	1544	4	119	322
HOG778	188	2492	26	0	7	12	69	2697	12	7	173	96	205	2410	4	29	109	55	47	30	1534	4	120	321
HOG79	67	2510	26	0	5	12	69	2719	12	7	177	65	209	2428	4	30	109	55	47	31	1544	4	119	167
HOG7948	0	131	0	0	0	11	16	184	7	2	43	6	53	104	0	0	0	3	10	0	2	0	0	6
HOG795	182	2495	26	0	8	12	68	2700	12	7	173	97	205	2414	0	29	109	55	44	31	1541	4	116	313
HOG796	188	2508	26	0	8	12	69	2718	12	7	178	97	210	2426	4	30	109	55	47	31	1544	4	120	323
HOG797	188	2504	26	0	8	12	68	2713	12	7	177	97	209	2423	4	30	107	55	47	30	1543	4	120	323
HOG7996	8	1020	0	0	2	2	26	1065	11	1	29	0	45	992	0	3	102	8	9	30	562	0	85	10
HOG8132	12	54	1	0	0	2	7	80	0	1	25	11	26	45	0	2	0	0	0	0	5	0	1	24
HOG830	189	2512	26	0	8	12	69	2722	12	7	178	97	210	2430	4	30	110	55	47	31	1544	4	120	324
HOG831	189	2517	25	0	8	12	69	2727	12	7	178	97	210	2435	4	30	110	55	47	31	1548	4	120	323
HOG833	189	2503	26	0	8	12	68	2712	12	7	177	96	209	2422	4	30	109	55	47	31	1542	4	119	323
HOG8329	13	41	0	0	1	0	0	44	0	0	3	8	3	41	0	0	3	0	0	0	1	0	12	22
HOG835	189	2514	26	0	8	12	69	2724	12	7	178	97	210	2432	4	30	110	55	47	31	1545	4	120	324
HOG836	189	2512	26	0	8	12	69	2722	12	7	178	97	210	2430	4	30	106	55	47	31	1546	4	120	324
HOG837	189	2510	25	0	8	12	69	2720	12	7	178	96	210	2428	4	30	110	55	47	31	1541	4	120	322
HOG8397	28	197	6	0	0	3	21	226	6	4	14	6	29	173	0	2	2	54	0	31	1	0	1	40
HOG859	98	2419	10	0	4	12	68	2596	12	7	145	39	177	2339	0	27	109	55	33	31	1516	4	115	151
HOG857	174	2504	26	0	0	12	69	2714	12	7	178	97	210	2422	3	30	110	52	47	31	1540	4	120	300
HOG892	64	2495	14	0	5	12	67	2705	12	7	178	55	210	2415	1	30	109	55	47	31	1530	4	120	139
HOG906	189	2511	26	0	8	12	69	2721	12	7	178	97	210	2429	4	29	110	55	47	31	1545	4	119	324
HOG903	97	2503	16	0	7	12	69	2712	12	7	177	75	209	2421	2	30	110	55	47	31	1543	4	120	197
HOG907	33	2182	0	0	1	9	41	2276	12	7	62	35	94	2131	0	27	109	52	28	31	1408	4	94	69
HOG909	183	2507	25	0	6	12	69	2717	12	7	178	84	210	2425	3	30	110	55	47	31	1542	4	120	301
HOG930	168	2518	14	0	0	12	69	2728	12	7	178	69	210	2436	2	30	110	55	47	31	1548	4	120	253
HOG931	188	2502	26	0	0	11	69	2710	12	6	177	97	208	2421	3	30	107	55	47	31	1546	4	117	314
HOG937	56	2378	0	0	0	5	66	2586	12	7	176	16	208	2307	2	28	109	55	47	31	1534	4	113	74
HOG939	101	2364	26	0	0	4	67	2570	12	6	175	22	206	2293	0	28	110	55	46	31	1525	4	103	149
HOG944	177	2440	26	0	6	12	69	2649	12	7	177	97	209	2358	2	28	94	52	43	29	1511	3	119	308
HOG953	189	2504	26	0	8	12	69	2713	12	7	177	97	209	2422	4	30	109	55	47	31	1540	4	119	324
HOG958	157	2508	26	0	5	12	68	2717	12	7	177	89	209	2427	4	30	110	55	47	31	1545	4	120	281
HOG9590	22	334	7	0	1	0	0	335	0	0	0	8	1	334	1	0	2	4	2	0	299	0	1	39
HOG960	189	2513	26	0	8	12	69	2723	12	7	178	97	210	2431	4	30	109	55	47	31	1544	4	120	324
HOG964	158	2503	25	0	8	12	69	2711	12	7	176	97	208	2421	0	30	108	55	47	31	1542	4	120	288
HOG967	189	2515	26	0	8	12	69	2725	12	7	178	97	210	2433	4	30	108	55	47	31	1548	4	120	324
HOG969	70	2512	26	0	5	12	69	2722	12	7	178	66	210	2430	4	30	109	55	47	31	1545	4	120	171
HOG978	189	2483	24	0	8	12	69	2690	12	7	175	97	207	2401	4	30	100	55	45	31	1537	3	119	322
HOG9797	10	34	0	0	0	0	2	38	1	0	2	3	4	32	0	0	3	4	0	5	0	0	2	13
HOG981	189	2514	26	0	6	12	69	2724	12	7	178	97	210	2432	4	30	109	55	47	31	1547	4	120	322
HOG987	178	2513	26	0	8	12	69	2721	12	7	176	96	208	2431	4	30	110	55	47	31	1547	4	120	312
HOG989	112	2483	26	0	8	12	69	2692	12	7	178	82	209	2401	2	28	110	51	47	31	1541	4	120	230
HOG999	69	2504	26	0	5	12	69	2714	12	7	178	66	210	2422	4	30	108	55	47	30	1544	4	120	170
HOG12001	0	11	0	0	0	0	0	11	0	0	0	0	0	11	0	0	0	0	0	0	1	0	0	0
HOG12005	2	349	0	0	0	0	2	350	0	0	1	0	1	347	0	0	2	1	12	20	274	0	5	2
HOG12003	45	264	5	0	1	4	41	341	1	1	74	19	77	218	1	0	0	8	15	0	12	0	4	71
HOG12007	7	981	0	0	0	0	14	1023	0	0	36	5	42	967	0	3	104	27	3	9	653	3	48	12
HOG1015	187	2502	26	0	8	12	69	2712	12	7	178	97	210	2420	4	29	109	55	47	31	1538	4	119	322
HOG1168	185	2509	26	0	8	12	68	2717	12	7	176	97	208	2428	4	30	110	55	46	31	1542	4	119	320
HOG11281	3	15	0	0	0	0	0	15	0	0	0	0	0	15	0	0	0	0	0	0	0	0	0	3
HOG1097	23	2201	9	0	0	12	44	2398	12	7	165	36	197	2144	1	27	110	50	32	31	1413	4	105	69
HOG11093	2	11	0	0	0	0	0	12	0	0	1	3	1	11	0	0	0	2	0	0	0	0	1	5
HOG1010	188	2506	26	0	8	12	69	2714	12	7	176	97	208	2424	4	30	110	55	46	31	1540	4	120	323
HOG1011	188	2511	26	0	8	12	69	2719	12	7	176	97	208	2429	4	30	110	55	47	31	1547	4	119	323
HOG1272	20	2255	0	0	4	11	68	2459	12	7	173	11	204	2175	0	29	80	54	47	31	1348	4	117	35
HOG12009	3	57	0	0	0	0	6	85	1	0	26	0	28	51	0	0	5	0	5	1	4	0	4	3
HOG1275	169	2213	23	0	0	8	68	2399	12	6	157	79	186	2137	3	28	89	9	43	27	1426	1	120	274
HOG1322	189	2508	25	0	5	12	69	2717	12	7	177	87	209	2426	4	30	109	55	47	31	1542	4	119	310
HOG1300	126	2509	26	0	5	11	69	2695	12	7	155	86	186	2428	4	30	110	55	45	31	1548	4	120	247
HOG1360	187	2504	26	0	8	12	69	2714	12	7	178	97	210	2422	4	30	109	55	47	31	1540	4	119	322
HOG1361	187	2507	26	0	8	12	69	2707	12	7	168	97	200	2425	4	30	110	55	47	31	1545	4	118	322
HOG1362	189	2507	25	0	8	12	69	2717	12	7	178	96	210	2425	4	30	110	55	47	31	1542	4	119	322
HOG1369	188	2508	26	0	8	12	68	2717	12	6	178	97	209	2427	4	29	110	55	47	31	1544	4	120	323
HOG1424	6	2420	0	0	3	12	40	2608	8	2	172	18	188	2368	0	30	109	55	47	31	1542	4	120	27
HOG1433	187	2509	25	0	8	12	69	2719	12	7	178	94	210	2427	4	30	110	55	47	31	1541	4	120	318
HOG1461	187	2513	26	0	8	12	69	2723	12	7	178	97	210	2431	4	30	110	55	47	31	1545	4	119	322
HOG1462	188	2508	26	0	8	12	69	2718	12	7	178	97	210	2426	4	30	110	55	46	31	1543	4	120	323
HOG1436	188	2502	26	0	8	12	69	2709	12	7	175	96	207	2420	4	30	110	55	47	31	1534	4	120	322
HOG1504	186	2473	25	0	5	12	65	2676	12	6	172	96	203	2395	4	30	110	55	47	31	1535	4	108	316
HOG152	117	2504	15	0	8	12	68	2714	12	7	178	73	210	2423	4	30	109	55	47	31	1540	4	120	217
HOG1529	9	537	1	0	0	0	23	543	2	1	3	2	6	514	0	4	3	0	5	18	429	0	0	12
HOG1542	188	2507	26	0	8	12	69	2717	12	7	178	97	210	2425	4	29	109	55	45	31	1541	4	120	323
HOG1547	189	2516	26	0	8	12	69	2726	12	7	178	97	210	2434	4	30	110	55	47	31	1547	4	120	324
HOG1548	188	2506	26	0	0	12	69	2716	12	7	178	97	210	2424	4	30	108	54	46	31	1545	3	120	315
HOG1549	188	2497	26	0	8	12	69	2707	12	7	178	97	210	2415	4	30	110	55	47	31	1531	4	120	323
HOG1553	189	2506	26	0	7	12	69	2715	12	7	177	96	209	2424	4	30	110	55	47	31	1546	4	118	322
HOG1556	189	2515	26	0	8	12	69	2725	12	7	178	97	210	2433	4	30	110	55	47	31	1545	4	120	324
HOG1561	139	2491	26	0	6	12	69	2698	12	7	175	64	207	2409	4	30	109	55	47	31	1531	4	119	239
HOG1560	189	2514	26	0	8	12	69	2724	12	7	178	96	210	2432	4	30	110	55	47	31	1546	4	120	323
HOG1562	189	2508	26	0	8	12	69	2716	12	7	176	96	208	2426	4	30	110	55	47	31	1546	4	120	323
HOG1592	18	322	0	0	0	1	0	524	11	6	173	10	202	321	0	1	0	24	18	0	161	0	36	28
HOG1596	188	2503	26	0	7	12	69	2713	12	7	178	97	210	2421	4	30	110	55	47	31	1538	4	118	322
HOG1600	183	2504	26	0	0	12	68	2713	12	7	177	97	209	2423	3	30	110	55	47	31	1544	4	120	309
HOG1603	189	2414	21	0	6	12	68	2624	12	7	178	82	210	2333	0	30	94	55	44	30	1483	3	118	298
HOG1607	188	2513	26	0	8	12	69	2723	12	7	178	97	210	2431	4	30	110	55	47	31	1543	4	120	323
HOG1608	189	2508	25	0	8	12	68	2718	12	7	178	96	210	2427	4	29	110	55	47	31	1542	4	120	322
HOG1609	188	2512	26	0	8	12	69	2722	12	7	178	97	210	2430	4	30	109	55	47	30	1545	4	120	323
HOG1621	188	2493	26	0	8	12	69	2702	12	7	177	97	209	2411	4	30	109	55	47	31	1532	4	118	323
HOG1754	27	2475	26	0	0	12	69	2684	12	7	177	97	209	2393	2	29	103	55	45	31	1532	3	118	152
HOG1758	189	2507	26	0	8	12	67	2715	12	7	176	97	208	2427	4	29	110	55	47	31	1542	4	120	324
HOG1759	189	2513	26	0	8	12	69	2723	12	7	178	97	210	2431	4	30	110	55	47	31	1546	4	120	324
HOG1914	188	2504	26	0	8	11	69	2714	12	7	178	97	210	2423	4	30	110	55	47	31	1538	4	118	323
HOG1916	189	2500	26	0	8	12	69	2709	12	7	177	96	209	2418	4	30	110	55	46	31	1537	4	119	323
HOG1936	8	2512	7	0	7	12	69	2722	12	7	178	18	210	2430	0	30	109	55	47	31	1546	4	120	40
HOG1932	168	2485	15	0	2	12	69	2693	12	7	176	85	208	2403	2	29	109	55	47	31	1523	4	119	272
HOG2102	124	2509	11	0	0	12	68	2719	12	7	178	70	210	2428	0	30	109	55	47	31	1542	4	120	205
HOG2106	188	2503	26	0	8	12	68	2712	12	7	177	97	209	2422	4	29	108	55	47	31	1543	4	120	323
HOG2125	189	2511	26	0	8	12	69	2721	12	7	178	97	210	2429	4	30	110	54	47	31	1545	4	120	324
HOG2126	189	2506	26	0	8	12	68	2715	12	7	177	96	209	2425	4	30	110	55	47	31	1543	4	119	323
HOG2128	45	2366	8	0	0	11	60	2562	12	6	171	83	196	2294	2	29	95	16	40	30	1512	4	119	138
HOG2134	122	739	19	0	6	12	69	948	12	6	178	91	209	657	1	27	1	55	44	30	33	1	119	239
HOG2138	186	2494	26	0	8	12	69	2701	12	7	175	97	207	2412	2	30	107	55	47	31	1545	4	120	319
HOG2141	189	2509	26	0	0	12	69	2717	12	6	177	94	208	2427	2	30	108	55	47	31	1546	4	119	311
HOG2142	140	2481	12	0	5	12	69	2688	12	7	175	69	207	2399	2	27	108	54	47	31	1536	4	118	228
HOG2147	2	2110	0	0	0	3	24	2208	2	1	91	1	98	2083	0	27	41	47	45	24	1511	0	51	3
HOG215	174	2508	26	0	0	12	69	2718	12	7	178	95	210	2426	2	30	110	55	47	31	1542	4	120	297
HOG2149	187	2483	26	0	5	12	69	2693	12	7	178	96	210	2401	4	29	110	55	47	31	1532	4	120	318
HOG2150	189	2516	26	0	8	12	69	2726	12	7	178	97	210	2434	4	30	110	55	47	31	1546	4	120	324
HOG2153	189	2513	26	0	8	12	69	2722	12	7	177	97	209	2431	4	30	109	55	47	31	1544	4	120	324
HOG2154	113	2496	26	0	0	12	69	2703	12	7	176	78	207	2414	0	30	109	55	45	31	1543	3	120	217
HOG2156	39	2506	10	0	1	12	68	2715	12	7	177	35	209	2425	0	30	110	55	47	31	1540	4	117	85
HOG2159	189	2511	26	0	8	12	69	2721	12	7	178	97	210	2429	4	30	110	55	47	31	1542	4	120	324
HOG2160	0	2408	0	0	5	12	67	2584	12	7	145	39	176	2329	0	27	108	55	33	31	1516	4	115	44
HOG2164	138	2190	20	0	3	10	46	2355	12	7	133	51	165	2133	1	26	110	51	31	31	1413	4	102	213
HOG2166	189	2511	26	0	8	12	69	2720	12	7	177	97	209	2429	4	30	110	55	47	31	1548	4	119	324
HOG2171	116	2214	10	0	6	10	64	2307	12	7	64	97	93	2139	4	29	107	52	28	30	1415	4	93	233
HOG2174	189	2509	26	0	8	12	69	2719	12	7	178	96	210	2427	4	30	109	55	46	31	1546	4	120	323
HOG2175	158	1840	16	0	3	0	0	1847	0	0	6	69	7	1840	3	27	104	0	8	0	1499	4	0	249
HOG2182	100	2509	26	0	7	12	69	2719	12	7	178	68	210	2427	4	30	109	55	47	31	1542	4	120	205
HOG2183	157	2511	26	0	3	12	69	2721	12	7	178	92	210	2429	3	30	110	55	47	31	1546	4	120	281
HOG2184	188	2514	26	0	7	12	69	2724	12	7	178	97	210	2432	4	30	110	55	47	31	1545	4	119	322
HOG2192	189	2496	25	0	8	12	69	2706	12	7	178	97	210	2414	4	30	109	54	47	31	1536	4	117	323
HOG2197	189	2502	26	0	8	12	67	2711	12	7	177	97	209	2422	4	30	106	55	46	31	1544	4	120	324
HOG2199	188	2496	26	0	8	3	68	2701	12	7	173	87	205	2424	1	29	109	55	47	31	1545	4	120	310
HOG2200	35	2497	17	0	6	12	68	2704	12	7	175	13	207	2416	0	30	110	55	47	31	1537	3	119	71
HOG2206	42	2455	15	0	1	12	62	2663	12	7	176	81	208	2380	1	29	110	55	34	31	1540	4	119	140
HOG2204	186	2495	26	0	8	12	69	2704	12	7	177	97	209	2413	4	30	105	55	47	31	1541	4	120	321
HOG2208	189	2496	25	0	8	12	69	2703	12	7	175	96	207	2414	4	30	109	55	47	31	1541	3	119	322
HOG2276	189	2513	26	0	8	12	69	2723	12	7	178	97	210	2431	3	30	109	55	47	31	1545	4	120	323
HOG2273	37	1445	2	0	0	0	4	1453	0	0	8	4	8	1441	0	0	5	6	3	30	1254	0	21	43
HOG2279	88	2479	0	0	0	12	69	2689	12	7	178	6	210	2397	1	30	107	55	47	31	1520	4	119	95
HOG2322	189	2515	26	0	8	12	69	2725	12	7	178	97	210	2433	4	30	110	55	46	31	1546	4	120	324
HOG2320	188	2506	26	0	8	12	69	2715	12	7	177	97	209	2424	4	30	109	55	47	30	1544	4	120	323
HOG2324	89	2513	0	0	0	12	69	2723	12	7	178	0	210	2431	3	30	110	55	47	31	1544	4	120	92
HOG2326	187	2504	26	0	8	12	67	2713	12	7	177	97	209	2424	4	30	108	55	46	31	1544	4	120	322
HOG2329	122	2152	13	0	3	10	27	2237	12	7	54	58	85	2114	0	26	109	40	30	30	1424	4	106	196
HOG2328	137	2143	13	0	3	10	25	2220	12	7	46	56	77	2107	1	26	110	40	25	31	1422	3	106	210
HOG2334	189	2514	26	0	8	12	69	2723	12	7	177	97	209	2432	4	30	110	55	47	31	1547	4	119	324
HOG2337	50	2455	26	0	0	11	66	2661	12	7	174	29	206	2377	0	29	89	55	43	31	1531	3	119	105
HOG2339	181	2312	25	0	5	12	67	2507	10	7	165	75	195	2232	4	29	107	22	43	31	1421	4	110	290
HOG2350	189	2507	26	0	8	12	68	2717	12	7	178	97	210	2426	4	30	110	55	47	31	1544	4	120	324
HOG2351	188	2513	26	0	8	12	69	2723	12	7	178	97	210	2431	4	30	110	55	46	31	1547	4	119	323
HOG2357	189	2509	26	0	8	12	68	2719	12	7	178	96	210	2428	4	30	110	55	47	31	1542	4	119	323
HOG2359	157	2502	26	0	0	12	69	2712	12	7	178	81	210	2420	3	30	110	55	46	31	1539	4	119	267
HOG2362	99	2407	26	0	5	12	67	2614	12	7	175	95	207	2327	4	30	109	55	47	31	1457	3	120	229
HOG2365	152	2508	25	0	7	12	69	2718	12	7	178	0	210	2426	3	30	108	55	47	30	1545	4	120	187
HOG2364	189	2515	26	0	8	12	69	2725	12	7	178	96	210	2433	4	30	109	55	47	31	1547	4	120	323
HOG2367	189	2511	26	0	8	12	69	2713	12	7	170	97	202	2429	4	30	110	55	47	31	1547	4	120	324
HOG2380	184	2510	26	0	8	12	69	2720	12	7	178	97	210	2428	4	30	109	55	47	31	1542	4	120	319
HOG2396	3	2136	0	0	0	0	0	2152	0	1	15	13	16	2136	0	28	100	49	29	27	1358	4	111	16
HOG2394	142	2199	15	0	7	10	69	2401	12	6	172	20	202	2119	2	29	99	49	47	31	1298	4	120	186
HOG2399	97	2506	26	0	6	12	69	2716	12	7	178	70	210	2424	4	30	110	55	47	31	1542	3	120	203
HOG2700	12	2491	15	0	0	2	67	2691	12	7	168	0	200	2421	0	30	110	55	47	31	1541	4	120	27
HOG2704	189	2509	26	0	8	12	69	2717	12	7	176	97	208	2427	4	30	109	55	47	31	1544	4	120	324
HOG2707	189	2505	26	0	8	12	69	2712	12	6	176	97	207	2423	4	30	107	55	46	31	1545	3	120	324
HOG2747	116	2454	26	0	0	12	69	2664	12	7	178	97	210	2372	3	30	110	54	47	31	1545	4	120	242
HOG2844	166	2496	26	0	0	12	69	2706	12	7	178	96	210	2414	4	30	109	55	47	29	1530	4	120	292
HOG2843	27	125	2	0	0	1	12	149	5	0	19	6	24	112	1	3	24	7	2	0	25	2	17	36
HOG2845	188	2506	26	0	8	12	69	2715	12	7	177	96	209	2424	4	30	110	55	47	31	1540	4	119	322
HOG2846	189	2509	26	0	8	12	67	2719	12	7	178	97	210	2429	4	30	109	55	47	31	1542	4	120	324
HOG2849	87	2435	16	0	0	6	33	2632	12	2	177	71	197	2396	2	30	108	53	47	31	1540	4	120	176
HOG2848	184	2506	24	0	8	12	69	2715	12	7	177	95	209	2424	4	30	110	54	47	31	1543	4	119	315
HOG2914	156	2506	26	0	7	12	69	2713	12	7	176	87	207	2424	3	29	110	55	47	31	1544	4	120	279
HOG2915	188	2492	26	0	8	12	68	2702	12	7	178	96	210	2411	4	30	109	55	47	30	1536	4	116	322
HOG3187	186	2421	26	0	0	12	69	2631	12	7	178	95	210	2339	3	30	108	55	46	31	1504	4	117	310
HOG3186	189	2472	26	0	8	12	69	2678	12	6	175	97	206	2390	4	30	101	55	43	31	1529	3	119	324
HOG3188	189	2510	26	0	7	11	69	2718	12	7	176	97	208	2429	0	30	109	54	47	31	1545	4	120	319
HOG3323	189	2498	26	0	8	12	69	2708	12	7	178	97	210	2416	4	29	109	55	47	31	1531	4	119	324
HOG3325	87	2219	26	0	3	11	63	2393	12	7	142	61	174	2144	2	28	99	51	32	31	1389	4	115	179
HOG3330	186	2481	26	0	8	12	67	2481	0	0	0	94	0	2401	0	30	103	55	45	31	1537	4	119	314
HOG3331	64	2512	26	0	5	12	69	2722	12	7	178	9	210	2430	3	30	110	55	47	31	1545	4	119	107
HOG3332	188	2517	26	0	5	12	69	2727	12	7	178	97	210	2435	4	30	110	55	47	31	1548	4	120	320
HOG3356	102	2505	26	0	5	12	69	2713	12	7	176	76	208	2423	3	30	109	55	47	29	1543	3	120	212
HOG3355	40	2508	15	0	0	12	66	2718	12	7	178	82	210	2429	1	30	110	55	47	31	1541	4	120	138
HOG3357	182	2483	26	0	8	12	69	2691	12	7	176	95	208	2401	4	30	108	55	47	31	1518	4	120	315
HOG3511	189	2503	26	0	8	12	68	2712	12	7	177	97	209	2422	4	30	108	55	47	31	1544	4	120	324
HOG3513	187	2504	26	0	7	12	69	2712	12	7	176	97	208	2422	3	28	109	55	47	31	1541	4	120	320
HOG3601	76	2270	14	0	0	4	17	2406	3	1	124	43	136	2249	0	26	58	47	46	31	1540	3	62	133
HOG3606	189	2509	26	0	8	12	69	2719	12	7	178	96	210	2427	4	30	110	55	47	31	1541	4	119	323
HOG3608	160	2378	26	0	3	12	69	2588	12	7	178	73	210	2296	4	29	95	54	43	31	1458	4	117	266
HOG4064	189	2513	26	0	8	12	69	2721	12	7	176	97	208	2431	4	30	108	55	47	31	1547	4	120	324
HOG4748	27	1065	5	0	1	2	25	1131	0	0	65	16	66	1037	1	3	24	33	35	24	683	4	100	50
HOG480	189	2501	26	0	8	12	66	2711	12	7	178	97	210	2422	4	30	110	55	47	31	1541	4	119	324
HOG483	169	2506	26	0	5	12	69	2716	12	7	178	73	210	2424	4	30	108	55	47	31	1542	4	120	277
HOG4856	26	105	8	0	1	5	46	140	1	0	31	6	35	53	1	1	0	4	0	0	2	0	0	42
HOG485	189	2492	26	0	7	12	69	2701	12	7	177	97	209	2410	4	30	106	55	47	31	1533	4	119	323
HOG4876	0	89	6	0	0	2	0	92	0	0	3	3	3	86	0	2	0	0	0	0	1	0	0	9
HOG5110	17	1008	4	0	1	1	4	1013	0	0	4	6	5	1002	1	1	24	36	16	24	685	4	89	29
HOG5623	2	144	0	0	0	4	0	164	4	0	16	11	20	140	0	0	0	0	14	0	1	0	0	13
HOG5987	44	27	0	0	1	1	1	54	2	0	24	11	27	25	1	0	2	0	2	0	1	0	1	57
HOG5989	23	34	0	0	0	1	4	67	2	0	30	6	33	29	1	1	2	0	3	0	2	0	0	30
HOG6409	7	259	5	0	0	2	10	265	0	0	6	7	6	247	0	4	90	10	16	3	18	0	52	19
HOG6419	12	129	0	0	0	1	0	160	8	4	19	4	31	128	0	0	0	0	13	0	2	0	0	16
HOG6470	21	1046	0	0	4	1	21	1099	2	0	49	34	53	1024	1	3	30	36	13	5	728	0	64	60
HOG6476	56	592	10	0	5	1	0	633	0	5	30	19	41	591	0	0	110	0	47	31	7	4	0	90
HOG6492	0	465	0	0	0	2	28	494	1	2	24	1	29	435	0	8	20	16	9	11	147	2	66	1
HOG6482	2	179	0	0	0	2	44	284	0	1	99	4	105	133	0	1	0	0	23	0	2	1	18	6
HOG6564	42	74	2	0	0	0	16	80	1	0	5	20	6	58	0	3	0	2	5	0	7	0	8	64
HOG780	113	2484	15	0	5	12	69	2694	12	7	178	92	210	2402	1	30	109	55	47	30	1545	4	119	226
HOG801	182	2496	26	0	0	12	68	2701	12	7	173	97	205	2415	3	24	110	55	47	31	1543	4	120	308
HOG8032	43	86	2	0	3	1	6	127	2	3	33	17	41	79	0	1	0	0	0	0	5	0	0	65
HOG809	188	2507	26	0	5	11	69	2717	12	7	178	97	210	2426	4	30	110	55	47	31	1542	4	119	320
HOG8208	1	79	1	0	0	0	5	95	0	1	14	2	16	74	0	4	15	3	1	0	2	0	0	4
HOG8277	15	369	4	0	1	0	2	373	0	0	4	5	4	367	1	2	0	7	11	2	264	0	45	26
HOG842	189	2502	26	0	8	12	68	2711	12	7	177	97	209	2421	4	30	108	55	47	31	1543	4	120	324
HOG844	61	2450	10	0	8	12	68	2659	12	7	177	25	209	2369	1	30	108	55	47	31	1502	4	117	105
HOG849	189	2506	25	0	8	12	69	2716	12	7	178	97	210	2424	4	30	110	55	47	31	1541	4	120	323
HOG8641	0	28	0	0	0	0	1	55	2	0	24	0	27	27	0	1	2	0	2	0	1	0	0	0
HOG8642	9	50	0	0	0	1	1	83	2	0	30	1	33	48	0	0	2	0	2	0	15	0	0	10
HOG870	34	2472	0	0	3	10	65	2680	12	7	176	77	208	2396	0	30	109	55	47	30	1541	4	120	114
HOG878	188	2396	26	0	8	12	67	2605	12	7	177	96	209	2316	4	30	110	55	47	31	1433	4	120	322
HOG922	52	2511	15	0	6	12	69	2719	12	7	177	85	208	2429	1	30	109	55	47	31	1547	4	120	159
HOG9240	3	322	0	0	0	0	1	322	0	0	0	2	0	321	0	0	0	0	12	20	267	0	5	5
HOG926	181	2499	26	0	0	12	68	2707	12	7	176	96	208	2418	2	30	110	55	47	31	1543	4	119	305
HOG7361	14	447	1	0	0	0	7	480	0	2	29	8	33	440	1	7	25	4	2	6	150	2	76	24
HOG847	4	2056	6	0	0	4	16	2192	3	1	123	19	136	2036	0	26	56	46	37	31	1347	3	61	29
HOG846	44	2070	6	0	3	12	69	2276	11	7	175	13	206	1988	0	30	109	55	47	30	1119	4	120	66
HOG821	0	2283	0	0	0	11	39	2466	12	7	154	0	183	2233	0	28	92	7	37	31	1508	4	116	0
HOG737	1	2445	10	0	1	12	58	2628	12	7	152	0	183	2374	0	29	110	54	47	31	1526	4	116	12
HOG4088	0	2505	15	0	2	12	68	2715	12	7	178	6	210	2424	0	30	110	55	47	31	1545	4	119	23
HOG1817	0	2217	0	0	0	10	38	2391	12	7	146	0	174	2169	0	27	91	6	45	29	1471	4	115	0
HOG539	0	2507	15	0	2	12	68	2717	12	7	178	6	210	2426	0	30	110	55	47	31	1545	4	120	23
HOG2120	14	2502	15	0	2	12	68	2712	12	7	178	6	210	2421	0	30	109	55	47	31	1542	4	120	37
HOG2068	20	2474	0	0	0	10	67	2604	0	4	120	0	130	2396	0	30	110	54	47	31	1539	4	119	20
HOG2113	19	2333	6	0	0	12	48	2525	12	7	161	18	192	2273	0	28	86	7	46	31	1518	4	120	43
HOG3120	0	2396	0	0	0	10	67	2604	12	7	176	0	208	2318	0	29	91	55	44	29	1505	3	118	0
HOG3956	0	2424	0	0	0	10	67	2632	12	7	176	0	208	2346	0	29	92	55	43	29	1520	3	118	0
HOG510	0	2518	0	0	0	12	69	2728	12	7	178	3	210	2436	0	30	110	55	47	31	1548	4	120	3
HOG3482	7	2336	0	0	0	0	66	2520	3	7	167	0	184	2269	0	29	104	55	46	30	1413	4	117	7
HOG86	21	2415	2	0	3	2	65	2609	4	7	172	0	194	2347	0	30	103	53	47	30	1491	4	117	26
HOG923	22	2502	14	0	1	0	68	2699	6	7	172	10	197	2433	0	30	110	55	47	31	1546	4	120	47
HOG3516	0	2477	26	0	0	10	68	2679	12	7	178	0	202	2398	2	29	107	55	47	30	1530	4	119	28
HOG3151	38	2458	0	0	2	12	67	2646	0	7	173	36	188	2379	1	27	110	54	47	31	1524	4	118	77
HOG997	55	2481	0	0	0	12	68	2673	0	7	174	5	192	2401	3	28	110	55	47	31	1538	4	118	63
HOG1372	65	2464	0	0	0	11	68	2663	12	7	167	73	199	2384	0	30	109	51	46	29	1530	4	119	138
HOG1128	19	2434	0	0	0	12	65	2642	12	7	177	22	208	2356	1	28	105	52	45	29	1516	4	118	42
HOG1344	62	2459	9	0	0	12	67	2656	6	5	175	27	197	2379	2	30	105	55	47	31	1532	4	120	100
HOG3441	4	2356	14	0	3	11	66	2560	12	7	173	0	204	2278	0	29	97	2	29	31	1526	0	117	21
HOG460	0	2161	13	0	0	7	49	2354	10	7	163	30	193	2104	0	26	97	36	42	27	1347	4	112	43
HOG239	102	2518	20	0	6	12	69	2728	12	7	178	18	210	2436	3	30	110	55	47	31	1548	4	120	149
HOG3305	31	2481	10	0	3	12	69	2689	12	7	176	12	208	2399	0	30	107	54	47	31	1518	4	120	56
HOG2696	7	2485	15	0	5	12	68	2694	12	7	177	21	209	2404	0	29	110	55	47	18	1541	4	120	48
HOG3794	2	2219	0	0	0	6	23	2367	2	2	135	10	148	2190	0	25	109	54	35	31	1375	4	118	12
HOG3290	21	2477	15	0	5	12	69	2687	12	7	178	14	210	2395	0	29	110	55	47	18	1536	4	120	55
HOG3340	14	2374	0	0	0	0	68	2463	4	7	67	4	89	2305	0	30	106	19	45	30	1489	4	114	18
HOG3349	14	2463	15	0	3	12	68	2673	12	7	178	30	210	2382	0	30	103	55	45	30	1533	4	109	62
HOG1403	17	2470	16	0	3	12	68	2680	12	7	178	30	210	2389	0	30	104	55	47	31	1534	4	107	66
HOG1615	17	2474	15	0	3	12	68	2684	12	7	178	30	210	2393	0	30	104	55	47	31	1538	4	108	65
HOG2302	16	2463	15	0	3	12	68	2673	12	7	178	30	210	2382	0	30	103	55	47	31	1527	4	107	64
HOG137	45	2037	3	0	3	2	29	2126	1	0	81	8	89	2006	1	6	98	11	32	26	1466	3	43	60
HOG1366	34	2413	0	0	5	12	4	2620	12	7	175	30	207	2397	2	30	107	55	46	30	1542	4	119	71
HOG3153	0	2503	0	0	2	10	69	2710	12	7	176	2	207	2423	0	28	110	50	47	31	1548	4	120	4
HOG4199	24	2487	13	0	5	12	68	2694	12	7	175	13	207	2406	3	29	110	55	47	31	1532	4	117	58
HOG2741	66	2417	1	0	0	0	0	2595	0	5	173	57	178	2417	1	30	109	55	47	31	1535	4	120	125
HOG3470	12	2347	26	0	1	11	67	2545	12	7	168	2	198	2268	4	30	106	55	46	29	1525	3	2	45
HOG1554	19	2343	26	0	2	12	67	2541	12	7	168	12	198	2263	4	30	106	54	45	30	1519	4	2	63
HOG1367	8	2397	9	0	0	12	57	2588	12	7	159	30	191	2327	2	30	104	9	45	31	1543	4	120	49
HOG1454	13	2228	8	0	0	1	68	2412	6	4	165	26	184	2158	0	28	74	40	46	28	1373	4	112	47
HOG1453	12	2244	10	0	0	1	68	2413	6	4	150	42	169	2174	0	28	74	40	44	30	1387	4	114	64
HOG962	60	2471	12	0	1	12	67	2680	12	7	177	30	209	2391	1	30	104	55	47	31	1536	4	108	104
HOG2018	43	2458	10	0	1	10	69	2663	12	6	175	2	205	2378	1	30	104	55	47	31	1521	4	109	57
HOG332	45	2436	24	0	2	12	67	2636	11	6	171	37	200	2356	3	12	103	55	42	31	1516	4	109	111
HOG3976	27	2478	10	0	1	10	69	2682	12	6	174	2	204	2398	0	30	104	55	46	31	1537	4	109	40
HOG232	28	2475	10	0	1	12	69	2682	12	6	176	4	207	2393	0	30	104	51	47	31	1537	4	109	43
HOG1833	58	2465	26	0	0	12	67	2672	12	7	176	35	207	2385	2	30	102	55	47	30	1543	4	113	121
HOG84	58	2356	6	0	4	2	12	2469	4	7	91	1	113	2342	2	30	109	0	47	30	1535	4	120	71
HOG991	10	2365	6	0	3	2	12	2471	4	7	84	1	106	2351	3	30	110	0	47	31	1535	4	120	23
HOG3634	21	2401	0	0	0	11	58	2607	12	7	174	25	206	2331	1	28	110	54	47	30	1512	4	118	47
HOG1492	30	2408	7	0	0	12	55	2613	12	6	175	10	205	2340	0	29	107	55	44	31	1517	4	117	47
HOG3409	9	2412	6	0	1	0	0	2592	0	5	174	13	180	2412	1	30	106	55	46	31	1537	4	117	30
HOG2806	70	2469	0	0	0	11	58	2674	12	6	174	0	205	2399	2	30	108	55	47	31	1542	4	120	72
HOG4195	1	337	0	0	0	1	5	393	1	2	53	2	56	331	0	3	0	0	0	0	168	1	0	3
HOG3247	20	2475	6	0	2	12	69	2684	12	7	177	20	209	2393	2	30	103	55	43	31	1535	3	118	50
HOG3246	1	2314	0	0	0	7	68	2499	5	6	162	16	185	2238	0	29	73	54	39	31	1456	3	110	17
HOG4127	0	2422	0	0	0	12	60	2424	0	1	1	0	2	2349	0	25	108	54	33	31	1531	4	113	0
HOG2462	1	2127	0	0	0	0	0	2131	0	0	1	7	4	2127	0	22	104	8	44	27	1399	4	116	8
HOG2810	28	2111	5	0	0	8	64	2242	0	0	131	6	131	2038	0	27	99	8	44	31	1291	3	117	39
HOG1271	26	2313	2	0	0	11	69	2515	7	7	176	32	202	2232	1	21	110	53	46	30	1381	4	105	61
HOG3119	0	2311	0	0	0	10	65	2493	12	7	150	66	182	2235	0	29	109	52	28	31	1459	4	107	66
HOG735	23	2493	0	0	0	11	69	2698	8	7	178	31	205	2412	1	29	110	53	47	30	1538	4	115	55
HOG1552	49	2230	0	0	0	4	26	2255	4	1	10	7	25	2200	0	28	108	52	25	31	1411	4	116	56
HOG1408	24	2496	10	0	1	11	68	2691	12	7	164	34	195	2416	1	29	110	55	46	31	1543	4	120	70
HOG2451	60	2347	12	0	5	10	57	2493	12	7	116	0	146	2279	1	29	108	55	34	31	1543	4	1	78
HOG492	100	2508	9	0	1	12	69	2694	4	0	177	21	186	2426	1	30	110	55	47	31	1545	4	120	132
HOG2988	177	2483	26	0	5	11	69	2693	12	7	178	35	210	2402	0	30	109	49	46	30	1539	4	118	243
HOG1589	28	2479	26	0	0	12	69	2687	12	7	176	76	208	2397	0	30	106	54	47	31	1520	4	120	130
HOG1395	109	2473	8	0	0	12	69	2680	12	7	176	38	207	2391	0	29	102	55	47	31	1528	4	118	155
HOG4267	0	873	14	0	0	0	1	1056	5	7	161	5	183	872	0	29	76	50	46	31	122	4	116	19
HOG736	11	885	14	0	0	0	1	1069	5	7	161	5	184	884	0	30	79	51	46	31	122	4	118	30
HOG1564	12	2456	0	0	1	11	67	2642	1	7	167	46	186	2377	1	29	103	54	28	31	1544	4	118	60
HOG660	126	2281	15	0	5	12	68	2321	1	7	23	72	40	2200	2	29	103	55	46	31	1360	4	118	220
HOG1907	30	2190	0	0	1	2	0	2393	12	7	172	51	203	2188	1	28	79	55	47	31	1361	4	117	83
HOG3667	26	2444	8	0	0	8	50	2633	0	5	173	36	189	2385	0	30	108	50	47	31	1530	4	119	70
HOG861	37	2467	9	0	5	9	53	2652	0	6	168	35	185	2404	2	30	108	45	44	31	1538	4	120	88
HOG191	59	2330	5	0	0	11	66	2537	12	7	175	57	207	2252	1	28	110	11	46	31	1420	4	120	122
HOG3995	10	2481	5	0	0	11	50	2682	12	6	174	66	201	2419	0	28	109	55	47	31	1543	4	120	81
HOG2612	90	2486	15	0	8	12	59	2691	12	6	174	64	205	2414	4	29	110	55	47	31	1530	4	120	181
HOG2555	7	2482	15	0	8	11	59	2686	12	7	173	4	204	2411	1	29	110	55	47	31	1527	4	119	35
HOG291	5	2467	11	0	0	0	69	2501	6	6	11	30	34	2397	1	30	110	55	45	31	1532	4	120	47
HOG1329	149	2517	12	0	7	11	69	2727	12	7	178	95	210	2436	4	30	110	55	47	31	1548	4	120	267
HOG2117	5	2498	10	0	0	0	69	2532	6	6	11	21	34	2428	1	30	110	55	46	31	1544	4	120	37
HOG4347	13	925	10	0	0	10	3	1126	6	7	175	9	201	912	0	30	97	55	46	31	124	4	120	32
HOG484	58	997	25	0	3	12	69	1206	12	7	177	20	209	915	3	30	100	55	45	31	121	4	120	109
HOG850	6	2196	2	0	0	0	2	2331	8	0	119	20	135	2194	0	0	47	47	45	31	1538	3	119	28
HOG4228	43	2330	1	0	1	3	43	2465	9	3	116	12	135	2284	0	14	49	48	44	31	1536	3	116	57
HOG1332	7	2176	0	0	0	2	11	2272	2	2	84	3	96	2163	0	17	59	23	40	31	1472	3	119	10
HOG896	96	2505	15	0	5	12	68	2711	12	6	175	11	206	2424	2	30	110	55	46	30	1543	4	119	129
HOG2077	32	2507	1	0	5	12	69	2717	12	7	178	46	210	2425	1	30	110	55	47	31	1543	4	119	85
HOG4057	85	2500	15	0	5	12	68	2707	12	7	175	2	207	2419	3	29	106	55	47	31	1538	4	120	110
HOG992	86	2508	15	0	6	12	68	2716	12	7	176	1	208	2427	3	30	109	55	46	31	1543	4	120	111
HOG2027	31	2496	8	0	0	11	69	2706	12	7	178	1	210	2415	2	30	105	55	47	31	1539	4	119	42
HOG1665	69	2483	8	0	1	10	69	2693	12	7	178	35	210	2403	2	29	107	54	47	31	1529	4	118	115
HOG1388	66	2490	8	0	0	11	69	2700	12	7	178	35	210	2409	2	30	105	55	47	31	1538	4	119	111
HOG961	85	2496	8	0	5	11	69	2706	12	7	178	35	210	2415	3	30	105	55	47	31	1540	4	119	136
HOG858	70	2490	8	0	7	11	69	2700	12	7	178	35	210	2409	2	30	105	55	46	30	1540	4	118	122
HOG233	64	2491	8	0	0	10	69	2701	12	7	178	35	210	2411	2	30	105	55	47	31	1538	4	119	109
HOG2443	2	2491	11	0	5	11	69	2683	12	7	160	1	192	2410	0	29	110	51	45	31	1536	4	120	19
HOG2630	23	2358	7	0	0	12	69	2559	12	7	170	52	201	2276	0	27	104	49	40	31	1498	4	120	82
HOG2272	45	2359	5	0	1	3	40	2515	9	3	136	22	156	2316	0	17	65	51	45	31	1538	3	119	73
HOG3411	58	2250	22	0	4	10	61	2314	12	7	33	11	64	2178	2	3	108	54	34	31	1534	0	108	97
HOG1803	16	2241	0	0	0	3	17	2396	9	1	139	9	155	2221	0	18	65	47	45	31	1483	3	115	25
HOG1098	31	2518	16	0	1	12	69	2728	12	7	178	73	210	2436	3	30	110	55	47	31	1548	4	120	124
HOG236	12	2477	0	0	2	11	69	2669	0	7	174	54	192	2396	0	8	109	54	47	31	1539	3	119	68
HOG740	49	2492	26	0	3	12	67	2696	12	7	172	25	204	2412	3	29	108	55	47	31	1535	4	118	106
HOG818	17	2450	0	0	0	12	13	2592	11	3	118	19	142	2425	0	29	108	55	47	31	1543	3	120	36
HOG1449	26	2428	5	0	0	12	67	2627	12	7	168	52	199	2348	0	30	106	55	39	0	1529	4	120	83
HOG3380	81	2506	26	0	7	12	69	2562	5	4	36	31	56	2424	3	30	108	54	47	31	1548	4	120	148
HOG3703	5	2494	15	0	6	12	69	2504	2	0	0	18	10	2412	0	30	109	46	47	31	1545	4	119	44
HOG1662	98	2505	26	0	5	12	68	2714	12	7	177	29	209	2424	3	30	110	55	47	31	1544	4	120	161
HOG2890	31	2235	7	0	0	1	2	2386	8	2	133	19	151	2232	0	1	47	53	46	30	1532	3	117	57
HOG219	47	321	7	0	1	0	68	516	11	7	167	14	195	252	2	0	0	54	31	0	3	0	0	71
HOG2118	55	2479	15	0	5	7	44	2687	12	7	176	37	208	2427	2	29	110	55	47	31	1546	4	120	114
HOG2296	80	2502	26	0	7	10	65	2711	12	7	177	49	209	2426	3	30	110	55	46	31	1547	4	120	165
HOG2091	60	1544	11	0	7	11	64	1753	12	7	177	32	209	1468	3	30	83	53	47	30	668	4	111	113
HOG1928	60	1529	15	0	0	12	67	1734	12	7	173	85	205	1449	1	30	83	55	46	30	648	3	119	161
HOG1599	22	1558	0	0	7	11	68	1767	12	7	177	15	209	1478	1	30	83	55	47	31	662	4	118	45
HOG3428	77	1556	0	0	0	12	69	1766	12	7	178	69	210	1474	2	30	83	55	47	31	661	4	119	148
HOG2004	108	2331	13	0	2	3	49	2510	8	2	159	35	179	2279	0	29	57	54	47	31	1519	3	117	158
HOG2640	185	2517	26	0	7	12	69	2727	12	7	178	94	210	2435	4	30	110	55	47	31	1547	4	120	316
HOG1900	45	2315	5	0	1	3	41	2465	9	3	131	20	150	2271	0	17	62	51	47	31	1524	3	117	71
HOG2246	19	2307	0	0	0	3	18	2453	8	1	130	21	146	2286	1	17	59	50	46	31	1529	3	119	41
HOG2244	45	2295	5	0	1	3	38	2448	9	3	133	22	153	2254	0	17	65	51	45	31	1478	3	117	73
HOG360	44	2295	0	0	1	0	2	2469	12	6	144	51	174	2293	2	29	94	54	45	30	1457	3	118	98
HOG2904	18	2426	15	0	0	10	52	2617	10	7	163	69	191	2363	0	30	105	53	45	30	1527	4	116	102
HOG2410	26	2416	15	0	0	11	52	2608	12	7	162	67	192	2352	0	30	106	40	38	30	1528	4	118	108
HOG2601	79	2508	26	0	6	12	69	2718	12	7	178	11	210	2426	1	30	110	55	47	31	1544	4	120	123
HOG284	11	2441	16	0	0	12	50	2637	12	7	166	72	196	2378	0	30	106	53	44	30	1528	4	118	99
HOG2796	57	2489	26	0	8	12	69	2699	12	7	178	0	210	2407	0	30	92	55	47	31	1542	4	120	91
HOG1	31	2444	0	0	0	12	60	2653	12	7	177	87	209	2371	2	30	110	9	47	31	1542	4	120	120
HOG1004	39	2469	26	0	7	11	63	2677	12	7	176	69	208	2395	0	30	110	55	46	31	1517	4	118	141
HOG1003	9	2462	15	0	2	12	66	2667	11	7	176	29	205	2383	3	28	103	52	47	28	1527	4	119	58
HOG1009	188	2502	26	0	8	12	69	2711	12	7	177	97	209	2420	4	30	109	55	47	31	1538	4	120	323
HOG102	10	2483	15	0	3	11	67	2688	12	7	173	1	205	2404	3	30	109	52	46	29	1533	4	119	32
HOG1021	183	2514	26	0	7	12	69	2724	12	7	178	97	210	2432	4	30	109	55	47	31	1545	4	120	317
HOG1022	189	2513	26	0	8	12	69	2723	12	7	178	97	210	2431	4	30	110	55	47	31	1544	4	119	324
HOG1027	188	2514	26	0	8	12	69	2723	12	7	177	97	209	2432	4	30	110	55	46	30	1546	4	120	323
HOG10283	19	20	4	0	0	0	2	20	0	0	0	5	0	18	0	0	0	0	0	0	2	0	0	28
HOG1028	185	2504	26	0	0	11	69	2714	12	7	178	97	210	2423	3	30	107	55	46	31	1545	4	120	311
HOG10293	106	207	5	0	4	2	20	278	3	0	65	39	71	184	0	7	40	4	16	5	9	2	18	154
HOG10302	5	81	0	0	0	0	0	83	0	0	2	2	2	81	0	6	0	3	5	3	5	0	10	7
HOG10313	3	8	0	0	0	0	0	8	0	0	0	0	0	8	0	0	0	0	0	0	0	0	0	3
HOG105	137	2502	26	0	7	12	69	2703	12	7	169	95	201	2420	3	30	110	55	47	31	1543	4	120	268
HOG1041	183	2482	26	0	0	12	67	2692	12	7	178	96	210	2402	2	29	107	55	46	31	1520	4	120	307
HOG10500	1	16	1	0	0	0	1	58	1	0	39	0	42	15	0	0	0	0	0	0	2	0	0	2
HOG10537	7	41	0	0	0	0	0	44	0	0	3	1	3	41	0	0	2	0	0	0	1	0	13	8
HOG10539	7	38	0	0	0	0	0	41	0	0	3	1	3	38	0	0	2	0	0	0	0	0	13	8
HOG1057	189	2510	26	0	8	12	69	2720	12	7	178	96	210	2428	4	30	110	55	47	31	1546	4	120	323
HOG1179	189	2517	26	0	8	12	69	2726	11	7	178	97	209	2435	4	30	110	55	47	31	1547	4	120	324
HOG11457	10	15	1	0	0	1	2	24	0	0	8	2	9	12	0	1	0	0	1	0	0	0	0	13
HOG1144	59	2492	16	0	6	12	69	2699	12	7	175	44	207	2410	2	30	109	53	46	31	1534	3	120	127
HOG11468	8	13	1	0	0	1	1	19	0	0	5	2	6	11	0	0	0	0	0	0	0	0	0	11
HOG110	178	2395	3	0	6	12	68	2602	12	7	175	9	207	2314	2	30	108	54	47	30	1447	4	119	198
HOG11467	9	13	1	0	0	1	2	19	0	0	5	2	6	10	0	0	0	0	0	0	0	0	0	12
HOG111	18	2182	13	0	1	12	47	2335	4	6	133	35	153	2122	2	27	108	24	32	31	1413	4	105	69
HOG1126	154	2499	26	0	4	12	68	2709	12	7	178	96	210	2418	4	30	110	55	47	31	1536	4	120	284
HOG1120	53	2472	0	0	0	12	54	2675	12	6	172	32	203	2405	1	30	105	54	47	31	1532	4	120	86
HOG112	165	2504	26	0	7	12	69	2714	12	7	178	96	210	2422	3	30	109	55	46	30	1542	4	119	297
HOG1102	0	393	0	0	0	0	0	405	0	0	2	0	12	393	1	25	0	9	12	0	2	4	114	1
HOG11295	1	72	0	0	0	0	0	75	0	0	3	1	3	72	0	11	0	2	5	0	2	2	17	2
HOG1170	189	2509	26	0	8	12	69	2718	12	7	177	97	209	2427	4	30	109	55	47	31	1545	4	120	324
HOG11465	9	16	1	0	0	1	2	22	0	0	5	2	6	13	0	0	0	0	1	0	0	2	0	12
HOG11464	8	30	1	0	0	1	1	37	0	0	6	2	7	28	0	0	0	0	0	16	0	2	0	11
HOG1180	189	2514	26	0	8	12	69	2724	12	7	178	97	210	2432	4	30	110	55	47	31	1544	4	120	324
HOG118	30	2431	1	0	0	3	66	2499	6	6	45	78	68	2362	0	0	110	54	36	31	1541	4	119	109
HOG1182	189	2510	26	0	8	12	68	2720	12	7	178	97	210	2429	4	30	110	55	47	31	1545	4	120	324
HOG1186	187	2516	26	0	7	12	69	2726	12	7	178	97	210	2434	4	30	110	55	47	31	1546	4	120	321
HOG1194	23	2496	25	0	5	12	69	2706	12	7	178	34	210	2414	0	30	109	55	47	31	1541	4	115	87
HOG1192	189	2514	26	0	8	11	69	2722	12	7	177	96	208	2433	4	30	110	55	47	31	1548	4	120	323
HOG1195	184	2503	26	0	6	11	69	2710	12	6	176	97	207	2422	3	30	108	55	47	31	1542	4	118	316
HOG11987	4	12	0	0	0	0	0	12	0	0	0	0	0	12	0	0	0	0	0	0	0	0	0	4
HOG12012	0	17	0	0	0	0	2	19	0	0	0	0	2	15	0	0	0	0	0	0	0	0	0	0
HOG12018	19	20	0	0	1	1	6	37	2	1	14	4	17	13	0	1	0	0	0	0	0	0	0	24
HOG12020	0	18	0	0	0	0	0	19	0	0	1	0	1	18	0	2	0	0	0	0	0	4	0	0
HOG12027	0	28	0	0	0	0	0	30	0	0	2	0	2	28	0	1	0	1	0	0	0	4	0	0
HOG12028	0	9	0	0	0	0	0	24	0	0	15	0	15	9	0	0	0	0	0	0	0	0	0	0
HOG12029	3	29	0	0	0	0	5	29	0	0	0	6	0	24	0	0	0	0	0	0	1	0	0	9
HOG12031	28	84	1	0	4	0	20	128	1	1	42	23	44	63	0	6	0	0	0	0	2	0	5	56
HOG12033	3	17	0	0	0	0	2	22	0	0	4	0	5	15	0	0	0	0	4	0	0	0	0	3
HOG12036	0	34	0	0	0	0	0	35	0	0	1	0	1	34	0	2	1	0	0	0	1	0	21	0
HOG12035	5	37	0	0	0	0	1	42	0	0	4	3	5	36	0	0	0	0	1	0	0	0	1	8
HOG1324	187	2518	25	0	5	12	69	2728	12	7	178	96	210	2436	4	30	110	55	47	31	1548	4	120	317
HOG12040	9	14	1	0	0	1	2	23	0	0	8	2	9	11	0	1	0	0	0	0	0	0	0	12
HOG12041	0	64	0	0	0	0	0	79	2	2	10	0	15	64	0	0	0	0	0	0	0	4	0	0
HOG12043	4	182	0	0	0	3	9	241	0	1	55	3	59	170	0	6	78	6	4	1	19	0	13	7
HOG12044	0	45	0	0	0	0	2	46	0	0	1	0	1	43	0	0	0	0	0	0	14	0	0	0
HOG12046	7	14	0	0	0	1	0	17	0	0	3	1	3	13	0	0	0	0	0	0	0	0	0	8
HOG1207	189	2512	26	0	8	12	69	2721	12	6	178	97	209	2430	4	29	110	55	47	31	1545	4	120	324
HOG1209	189	2507	26	0	5	12	68	2715	12	7	177	79	208	2426	4	30	110	55	47	31	1541	4	119	303
HOG1212	189	2513	26	0	8	12	69	2723	12	7	178	97	210	2431	4	30	110	55	47	31	1545	4	120	324
HOG1214	188	2509	26	0	8	12	69	2718	12	7	177	97	209	2427	4	30	110	55	47	31	1545	4	120	323
HOG1215	105	2295	10	0	3	7	40	2453	8	3	135	16	158	2248	1	27	41	53	45	27	1541	3	116	135
HOG1222	188	2501	24	0	5	12	69	2710	12	7	177	94	209	2419	3	30	110	55	46	31	1538	4	120	314
HOG1228	188	2510	26	0	8	12	69	2720	12	7	178	96	210	2428	4	30	110	55	47	31	1540	4	120	322
HOG1229	187	2504	25	0	5	10	69	2710	12	7	175	70	206	2424	3	30	108	55	47	31	1545	4	120	290
HOG1232	109	2515	26	0	6	12	69	2725	12	7	178	9	210	2433	4	30	110	55	47	31	1547	4	120	154
HOG1235	189	2514	26	0	8	12	69	2723	12	6	178	97	209	2432	4	30	110	55	47	31	1546	4	120	324
HOG1240	134	2504	11	0	1	12	68	2714	12	7	178	71	210	2423	0	30	109	55	47	31	1538	4	120	217
HOG124	189	2516	26	0	8	12	69	2725	12	7	177	97	209	2434	4	30	110	55	47	31	1546	4	120	324
HOG1243	189	2515	26	0	8	12	69	2723	12	7	176	97	208	2433	4	30	110	55	47	30	1548	4	120	324
HOG1247	188	2512	26	0	8	12	69	2722	12	7	178	96	210	2430	4	30	109	55	46	31	1546	4	120	322
HOG1251	188	2511	26	0	5	12	69	2721	12	7	178	97	210	2429	4	30	109	55	47	31	1544	4	120	320
HOG1252	34	2418	14	0	0	1	2	2592	2	7	157	24	174	2415	0	29	108	55	47	31	1546	4	120	72
HOG1266	104	2504	21	0	8	12	68	2714	12	7	178	73	210	2423	4	30	109	55	47	31	1539	4	119	210
HOG1294	35	2349	21	0	3	12	66	2558	12	7	177	80	209	2270	2	30	0	52	47	29	1510	4	118	141
HOG1298	166	2446	26	0	7	12	69	2655	12	7	177	96	209	2364	3	28	104	54	46	30	1517	4	107	298
HOG13	107	2488	26	0	8	12	68	2697	12	7	177	93	209	2407	4	28	108	55	47	31	1528	4	120	238
HOG1303	189	2512	26	0	5	12	69	2720	12	7	176	96	208	2430	4	30	110	55	47	31	1547	4	120	320
HOG1309	188	2502	26	0	8	12	69	2712	12	7	178	96	210	2420	4	30	110	55	47	31	1542	4	119	322
HOG1312	120	2509	26	0	4	12	69	2717	12	7	176	96	208	2427	2	30	110	55	47	31	1540	4	120	248
HOG1335	85	2487	11	0	0	12	69	2690	12	7	172	51	203	2405	3	28	97	54	47	31	1543	4	119	150
HOG1336	189	2513	25	0	8	12	69	2722	12	6	178	96	209	2431	4	30	110	55	47	31	1545	4	120	322
HOG1337	187	2477	26	0	7	12	67	2685	12	7	176	97	208	2397	4	30	98	55	45	31	1538	3	120	321
HOG1350	189	2511	26	0	8	12	69	2721	12	7	178	97	210	2429	4	30	108	55	47	31	1546	4	119	324
HOG1352	16	2495	26	0	5	12	69	2705	12	7	178	93	210	2413	0	29	109	44	46	31	1544	4	117	140
HOG1353	189	2509	26	0	8	12	69	2719	12	7	178	97	210	2427	4	30	108	55	47	31	1545	4	120	324
HOG1356	189	2509	26	0	8	12	68	2718	12	7	177	97	209	2428	4	30	110	55	47	31	1545	4	120	324
HOG1358	189	2491	26	0	8	12	69	2700	12	7	177	95	209	2409	4	30	109	55	47	31	1528	4	120	322
HOG1359	178	2503	11	0	8	12	68	2712	12	7	177	96	209	2422	4	30	109	55	47	30	1541	4	120	297
HOG1379	189	2499	26	0	5	12	69	2708	12	7	177	97	209	2417	3	30	110	55	47	31	1542	4	109	320
HOG1416	80	2514	8	0	3	12	69	2723	12	7	177	96	209	2432	1	30	109	55	47	31	1547	4	118	188
HOG1387	187	2505	26	0	8	12	68	2714	12	7	177	96	209	2424	4	30	110	55	47	31	1543	4	119	321
HOG1392	189	2505	26	0	8	12	69	2714	12	7	177	97	209	2423	4	30	109	55	46	31	1541	4	118	324
HOG1393	189	2507	26	0	8	12	69	2717	12	7	178	97	210	2425	4	30	110	55	47	31	1541	4	119	324
HOG1394	183	2513	26	0	8	12	69	2723	12	7	178	97	210	2431	3	30	110	55	47	31	1545	4	120	317
HOG1400	188	2509	26	0	8	12	69	2719	12	7	178	97	210	2427	4	29	110	55	47	31	1543	4	119	323
HOG1401	186	2461	26	0	0	12	67	2669	12	7	176	97	208	2381	3	29	110	55	47	31	1497	4	120	312
HOG1402	188	2506	26	0	8	12	69	2716	12	7	178	97	210	2424	4	30	110	55	47	31	1541	3	120	323
HOG1405	189	2517	26	0	8	12	69	2726	12	7	177	97	209	2435	4	30	109	55	47	31	1548	4	120	324
HOG1407	188	2508	26	0	8	12	68	2718	12	7	178	97	210	2427	4	30	110	55	47	31	1543	4	120	323
HOG1411	189	2509	26	0	8	12	69	2718	12	7	177	97	209	2427	4	30	108	55	47	31	1543	3	120	324
HOG1415	173	2493	14	0	6	12	69	2701	12	7	176	92	208	2411	1	30	109	55	45	29	1534	4	120	286
HOG1384	178	2402	20	0	4	12	66	2600	11	7	167	77	198	2323	4	29	89	53	46	30	1522	4	106	283
HOG1455	31	2430	0	0	0	12	60	2637	12	7	175	87	207	2357	0	28	110	9	46	31	1541	4	118	118
HOG1459	68	2506	16	0	8	12	68	2715	12	7	177	86	209	2425	2	30	110	55	45	31	1544	4	120	180
HOG1470	188	2516	26	0	8	12	69	2724	12	7	176	97	208	2434	4	30	109	55	47	31	1547	4	120	323
HOG1471	178	2482	25	0	0	12	68	2690	12	7	176	91	208	2401	1	29	101	54	46	31	1537	4	119	295
HOG1473	189	2495	26	0	8	12	69	2703	12	7	176	97	208	2413	4	30	107	55	47	31	1539	4	120	324
HOG1474	189	2515	26	0	8	12	69	2723	11	7	177	96	208	2433	4	30	110	55	47	31	1546	4	120	323
HOG1475	38	2417	17	0	7	0	0	2595	0	5	173	35	178	2417	2	30	108	55	46	31	1542	4	120	99
HOG1478	189	2429	26	0	6	12	68	2638	12	7	177	97	209	2348	2	29	97	54	45	31	1524	3	118	320
HOG1487	188	2512	26	0	8	12	69	2722	12	7	178	97	210	2430	4	30	110	55	47	31	1543	4	120	323
HOG1499	21	2516	1	0	2	12	69	2722	12	7	177	70	206	2434	3	30	110	55	47	31	1546	4	120	97
HOG1612	189	2512	26	0	8	12	69	2721	12	6	178	97	209	2430	4	30	110	55	46	31	1546	4	120	324
HOG1617	189	2512	26	0	8	12	69	2721	12	7	177	96	209	2430	4	30	110	55	47	31	1544	4	120	323
HOG163	41	2067	15	0	2	1	15	2108	2	5	27	36	41	2051	1	25	109	0	23	31	1365	4	118	95
HOG1644	67	2478	21	0	8	12	50	2687	12	7	177	66	209	2415	3	30	110	51	45	31	1542	4	120	165
HOG1648	189	2507	26	0	8	12	69	2716	12	6	178	97	209	2425	4	30	110	55	47	31	1541	4	119	324
HOG165	33	2300	8	0	1	8	68	2309	1	0	1	30	9	2223	2	28	93	55	47	31	1542	4	0	74
HOG1649	189	2510	26	0	7	12	69	2718	12	7	176	97	208	2428	4	30	110	55	47	31	1541	4	120	323
HOG1659	189	2508	26	0	8	12	69	2718	12	7	178	97	210	2426	4	30	110	55	46	31	1541	4	120	324
HOG1664	171	2494	26	0	8	11	61	2693	12	7	167	82	199	2421	1	29	110	53	47	31	1541	4	118	288
HOG1667	49	583	0	0	0	0	0	651	1	0	67	40	68	583	0	11	16	27	9	24	298	0	22	89
HOG1676	185	2517	15	0	6	12	69	2727	12	7	178	62	210	2435	3	30	110	55	47	31	1548	4	120	271
HOG1681	189	2512	26	0	8	12	69	2722	12	7	178	97	210	2430	4	30	109	55	47	31	1544	4	120	324
HOG1679	189	2506	26	0	8	11	69	2716	12	7	178	97	210	2425	4	30	107	55	46	30	1544	4	120	324
HOG1687	45	2484	26	0	0	12	69	2694	12	7	178	56	210	2402	2	30	110	55	47	31	1526	4	114	129
HOG1691	188	2504	26	0	6	12	68	2713	12	7	177	97	209	2423	4	30	109	55	47	31	1542	4	120	321
HOG1694	189	2510	26	0	8	12	68	2719	12	7	177	97	209	2429	4	29	110	55	47	31	1544	4	120	324
HOG1696	189	2505	26	0	8	12	69	2715	12	7	178	97	210	2423	4	30	110	55	47	31	1538	4	119	324
HOG1701	189	2501	24	0	8	12	69	2710	12	7	177	96	209	2419	4	30	108	55	45	31	1542	4	120	321
HOG1702	189	2505	26	0	8	12	69	2715	12	7	178	97	210	2423	4	30	110	55	47	31	1541	4	120	324
HOG1704	189	2513	26	0	8	12	69	2723	12	7	178	97	210	2431	4	30	110	55	47	31	1544	4	120	324
HOG1708	184	2495	26	0	8	12	69	2705	12	7	178	96	210	2413	4	30	108	55	47	31	1537	4	119	318
HOG1722	183	2487	15	0	7	12	69	2695	12	7	176	64	208	2405	2	28	108	55	47	31	1530	4	119	271
HOG1724	99	2506	26	0	6	12	69	2716	12	7	178	70	210	2424	4	30	110	55	46	31	1541	4	119	205
HOG1726	37	2502	15	0	0	12	67	2712	12	7	178	83	210	2422	0	30	110	55	47	25	1542	4	120	135
HOG1728	189	2503	26	0	7	12	69	2712	12	7	177	97	209	2421	4	30	109	55	47	31	1543	4	120	323
HOG173	189	2513	26	0	8	12	69	2723	12	7	178	97	210	2431	4	30	110	55	47	31	1544	4	120	324
HOG1734	187	2513	26	0	8	12	69	2721	12	7	176	97	208	2431	4	30	110	55	47	30	1546	4	120	322
HOG1735	3	2503	25	0	8	12	69	2709	12	7	175	0	206	2421	3	30	110	55	47	30	1542	4	120	39
HOG174	188	2513	26	0	8	12	69	2722	12	7	177	97	209	2431	4	30	110	55	47	31	1543	4	120	323
HOG1747	189	2485	26	0	8	12	69	2694	12	6	178	96	209	2403	4	30	97	55	46	31	1534	4	119	323
HOG176	10	118	3	0	1	0	19	157	0	1	36	0	39	99	0	1	10	9	5	3	0	2	2	14
HOG1760	186	2508	26	0	0	12	69	2718	12	7	178	96	210	2426	3	30	108	55	46	31	1543	4	120	311
HOG1765	103	2166	26	0	0	11	68	2376	12	7	178	83	210	2086	2	30	100	53	46	31	1244	4	116	214
HOG1770	189	2509	26	0	8	12	69	2719	12	7	178	97	210	2427	4	30	110	55	47	31	1544	4	119	324
HOG1777	179	2502	26	0	8	12	69	2710	12	7	176	0	208	2420	4	30	109	55	46	30	1539	4	120	217
HOG1778	189	2513	26	0	8	12	69	2723	12	7	178	97	210	2431	4	30	109	55	47	31	1545	4	120	324
HOG1779	1	2506	0	0	0	12	68	2713	12	7	176	9	207	2425	0	29	108	55	47	31	1542	4	120	10
HOG1780	189	2503	26	0	8	12	69	2712	12	7	177	97	209	2421	4	30	109	55	47	31	1539	4	120	324
HOG1781	26	2510	26	0	8	12	68	2717	10	7	177	45	207	2429	2	30	109	55	47	31	1543	4	120	107
HOG1784	189	2511	26	0	8	12	69	2713	12	7	170	97	202	2429	4	30	110	55	47	31	1545	4	120	324
HOG1787	189	2502	25	0	7	12	69	2711	12	6	178	97	209	2420	4	30	110	55	47	31	1539	4	120	322
HOG1788	189	2502	26	0	8	12	69	2711	12	7	177	97	209	2420	4	30	110	55	36	31	1546	4	120	324
HOG1793	188	2471	26	0	8	12	69	2681	12	7	178	96	210	2389	4	29	104	51	45	31	1535	4	120	322
HOG180	189	2506	25	0	8	12	67	2715	12	7	177	97	209	2426	4	30	110	55	47	31	1543	4	120	323
HOG1801	188	2508	26	0	8	12	68	2717	12	7	177	97	209	2427	4	30	110	55	47	31	1544	4	120	323
HOG1802	44	2510	13	0	1	12	69	2720	12	7	178	97	210	2428	0	30	109	54	47	31	1544	4	120	155
HOG1806	106	2489	21	0	5	11	68	2697	12	7	176	91	208	2409	2	30	108	53	47	31	1546	4	114	225
HOG1808	187	2497	26	0	8	12	69	2706	12	7	177	97	209	2415	4	30	108	55	47	31	1537	4	120	322
HOG1809	189	2517	26	0	8	12	69	2725	12	6	177	97	208	2435	3	30	110	55	47	31	1547	4	120	323
HOG1812	187	2512	26	0	5	12	67	2719	12	7	176	97	207	2432	4	30	110	55	47	31	1547	4	119	319
HOG1827	36	1894	0	0	0	1	14	1919	0	0	25	7	25	1879	0	16	97	32	32	17	1338	2	108	43
HOG1826	188	2510	26	0	7	12	68	2718	12	7	176	96	208	2429	4	30	108	55	47	31	1545	4	120	321
HOG1828	187	2502	26	0	8	12	69	2710	12	6	177	97	208	2420	4	30	109	55	46	31	1541	4	120	322
HOG1834	182	2508	11	0	5	12	69	2718	12	7	178	97	210	2426	4	30	109	55	47	31	1540	4	120	299
HOG1836	74	2507	11	0	3	12	69	2715	12	7	176	82	208	2425	3	30	108	55	47	31	1545	4	118	173
HOG1837	189	2509	26	0	8	12	69	2719	12	7	178	96	210	2427	4	30	110	55	47	31	1545	4	120	323
HOG1838	164	2496	25	0	8	12	68	2702	12	7	174	76	206	2415	3	28	110	55	47	31	1537	4	119	276
HOG1841	146	2495	0	0	0	12	69	2703	12	7	176	83	208	2413	4	27	109	54	47	31	1541	4	117	233
HOG1842	174	2474	17	0	5	11	67	2681	12	7	175	70	207	2395	3	27	104	55	46	30	1537	4	118	269
HOG1847	189	2515	26	0	8	12	69	2724	11	7	178	96	209	2433	4	30	109	55	47	31	1547	4	120	323
HOG185	185	2507	26	0	5	12	69	2707	12	7	168	95	200	2425	4	30	109	55	47	31	1545	4	120	315
HOG1855	0	2482	0	0	0	12	67	2482	0	0	0	21	0	2402	0	30	100	55	46	31	1539	4	120	21
HOG1857	188	2511	26	0	8	12	69	2721	12	7	178	96	210	2429	4	30	110	55	47	31	1546	4	120	322
HOG1859	189	2513	26	0	8	12	69	2715	12	7	170	97	202	2431	4	30	110	55	47	31	1546	4	120	324
HOG1870	89	2511	10	0	7	12	69	2720	12	7	177	10	209	2429	2	30	109	55	47	31	1548	4	120	118
HOG1873	79	2478	26	0	7	12	57	2686	12	6	177	71	208	2408	4	28	110	55	47	31	1544	4	120	187
HOG1874	128	2483	26	0	8	11	69	2688	12	7	173	96	205	2402	4	28	110	55	47	31	1524	4	119	262
HOG1878	186	2478	26	0	1	12	45	2685	11	7	176	85	207	2420	1	30	110	55	38	31	1546	4	120	299
HOG1879	187	2472	26	0	8	12	68	2680	12	7	176	97	208	2391	4	30	110	55	47	31	1516	4	118	322
HOG188	188	2508	26	0	8	12	69	2716	12	7	176	97	208	2426	4	30	110	55	47	31	1540	4	120	323
HOG1888	188	2495	15	0	5	11	69	2703	12	7	177	67	208	2414	3	30	104	55	47	31	1548	4	118	278
HOG192	189	2490	26	0	5	12	69	2700	12	7	178	97	210	2408	3	30	110	55	47	31	1521	4	120	320
HOG1904	177	2512	26	0	5	11	69	2722	12	7	178	75	210	2431	3	30	109	55	47	31	1545	4	120	286
HOG1909	189	2511	26	0	8	12	69	2721	12	7	178	97	210	2429	4	30	109	55	47	31	1546	4	120	324
HOG1921	189	2499	26	0	8	11	69	2706	12	7	175	97	207	2418	4	29	110	55	47	31	1536	4	118	324
HOG1924	188	2498	26	0	8	12	69	2705	12	7	175	97	207	2416	4	30	107	55	47	31	1542	4	119	323
HOG1927	189	2508	26	0	8	12	69	2718	12	7	178	96	210	2426	4	30	110	55	47	30	1548	4	120	323
HOG1944	174	2510	26	0	0	12	69	2720	12	7	178	0	210	2428	0	30	109	55	47	31	1544	4	119	200
HOG1947	146	2488	26	0	0	12	67	2694	12	7	174	97	206	2408	3	30	107	55	43	30	1538	4	119	272
HOG1948	0	2506	26	0	0	12	68	2713	12	7	175	0	207	2425	1	29	110	55	47	31	1544	4	120	27
HOG1949	188	2503	26	0	8	12	68	2712	12	7	177	97	209	2422	0	29	110	54	47	30	1547	4	120	319
HOG1954	126	78	0	0	1	0	4	109	12	3	7	9	31	74	0	0	1	6	7	0	10	2	2	136
HOG1956	87	2462	26	0	5	11	67	2664	12	7	170	46	202	2384	3	28	110	55	36	31	1536	4	119	167
HOG1958	113	2478	0	0	1	11	69	2670	11	7	161	64	192	2397	2	29	103	55	45	30	1538	4	120	180
HOG1959	189	2512	26	0	8	12	69	2722	12	7	178	97	210	2430	4	30	109	55	47	31	1546	4	120	324
HOG1961	189	2493	26	0	8	12	69	2701	12	6	177	96	208	2411	4	30	97	55	46	31	1541	4	120	323
HOG1967	180	2509	11	0	0	12	68	2718	12	7	177	97	209	2428	3	30	110	54	46	31	1546	4	120	291
HOG1970	187	2514	26	0	8	12	69	2724	12	7	178	97	210	2432	4	30	110	55	47	31	1545	4	120	322
HOG1976	189	2517	26	0	8	12	69	2727	12	7	178	94	210	2435	4	30	110	55	47	31	1547	4	120	321
HOG1984	188	2510	26	0	8	12	68	2719	12	7	177	97	209	2429	4	30	110	55	47	31	1546	4	120	323
HOG1982	188	2507	26	0	8	12	69	2715	12	7	176	97	208	2425	4	30	109	55	47	31	1544	4	120	323
HOG1989	187	2501	26	0	0	12	69	2701	12	7	168	97	200	2419	3	30	109	55	47	31	1547	4	119	313
HOG1988	189	2507	26	0	8	12	69	2717	12	7	178	97	210	2425	4	30	108	55	47	31	1543	4	120	324
HOG1991	188	2505	26	0	7	12	68	2714	12	7	177	97	209	2424	2	30	110	54	47	31	1541	4	120	320
HOG1995	17	2161	2	0	0	3	31	2243	0	0	78	4	82	2127	0	8	109	13	45	26	1530	3	94	23
HOG2001	90	2510	26	0	8	12	69	2720	12	7	178	97	210	2428	2	30	110	55	46	31	1545	3	118	223
HOG2007	189	2512	26	0	8	12	69	2722	12	7	178	97	210	2430	4	30	110	55	47	31	1545	3	119	324
HOG2012	90	2499	26	0	5	12	69	2706	10	7	178	87	207	2417	0	30	110	52	47	31	1541	4	120	208
HOG2016	114	2422	10	0	4	12	67	2598	12	7	144	37	176	2343	0	28	109	55	33	31	1521	4	116	165
HOG2026	189	2506	26	0	5	12	69	2716	12	7	178	95	210	2424	4	30	110	55	47	31	1542	4	118	319
HOG2036	184	2391	26	0	0	12	66	2601	12	7	178	96	210	2312	4	29	104	54	46	31	1452	4	118	310
HOG2052	5	2161	5	0	0	0	0	2167	0	1	1	0	6	2161	1	30	72	50	45	30	1365	4	110	11
HOG2056	188	2506	26	0	0	12	68	2714	12	7	176	97	208	2425	3	30	109	55	46	30	1543	4	120	314
HOG2061	171	2467	26	0	7	12	69	2677	12	7	178	97	210	2385	4	30	110	55	47	31	1537	4	119	305
HOG2066	186	2506	24	0	5	11	69	2714	12	7	176	96	208	2425	4	30	110	55	40	31	1548	4	120	315
HOG2062	189	2506	25	0	8	12	69	2716	12	7	178	96	210	2424	4	30	110	55	46	31	1540	4	120	322
HOG2065	89	2506	26	0	0	12	69	2714	12	7	176	34	208	2424	0	30	109	55	47	31	1544	4	119	149
HOG2070	189	2502	26	0	8	12	69	2712	12	7	178	97	210	2420	4	29	109	55	47	31	1538	4	118	324
HOG2076	149	2509	26	0	5	12	69	2719	12	7	178	97	210	2427	3	28	110	55	47	31	1546	4	119	280
HOG2078	188	2510	26	0	8	12	69	2720	12	7	178	97	210	2428	4	30	109	55	47	31	1544	3	118	323
HOG2081	110	2515	26	0	6	12	69	2723	12	7	176	9	208	2433	4	30	110	55	47	31	1546	4	120	155
HOG2083	189	2508	26	0	8	12	68	2718	12	7	178	96	210	2427	4	29	108	55	47	31	1544	4	120	323
HOG2084	189	2515	26	0	8	12	69	2725	12	7	178	97	210	2433	4	30	110	55	47	31	1545	4	120	324
HOG2088	189	2513	26	0	8	12	69	2721	12	7	176	97	208	2431	4	30	110	55	47	30	1547	4	120	324
HOG22	95	2503	26	0	8	12	69	2711	12	7	176	82	208	2421	2	29	109	52	46	31	1543	3	120	213
HOG2213	189	2501	26	0	8	12	69	2710	12	7	177	96	209	2419	4	30	109	55	46	31	1538	3	120	323
HOG2214	51	2506	25	0	5	12	69	2714	12	7	176	76	208	2424	3	30	108	55	47	29	1543	4	120	160
HOG2219	183	2487	26	0	7	12	64	2696	12	7	177	97	209	2410	4	30	101	55	47	31	1543	4	119	317
HOG2225	32	2491	8	0	6	12	69	2700	12	6	178	97	209	2409	4	30	110	55	47	31	1528	3	120	147
HOG2226	189	2509	26	0	5	12	69	2719	12	7	178	97	210	2427	4	29	110	55	47	31	1542	4	120	321
HOG2245	189	2509	26	0	8	12	68	2719	12	7	178	97	210	2428	4	30	110	55	47	31	1545	4	120	324
HOG2249	182	2516	11	0	5	12	69	2726	12	7	178	97	210	2434	4	30	110	55	47	31	1547	4	120	299
HOG225	33	2445	0	0	0	12	60	2628	12	7	151	88	183	2372	0	30	110	9	47	31	1543	4	120	121
HOG2239	169	2501	22	0	7	12	69	2709	12	7	176	95	208	2419	2	30	110	55	47	31	1544	4	120	295
HOG2254	0	2498	0	0	5	11	68	2542	12	2	23	0	44	2418	0	30	108	55	46	31	1547	4	120	5
HOG2256	0	2481	0	0	0	12	59	2686	12	7	173	96	205	2409	3	30	108	55	47	30	1528	4	120	99
HOG2298	188	2516	26	0	8	12	69	2726	12	7	178	97	210	2434	3	30	110	55	47	31	1547	4	120	322
HOG2305	57	2398	0	0	0	1	1	2398	0	0	0	40	0	2396	3	30	105	55	47	30	1539	4	120	100
HOG2309	189	2492	26	0	8	12	69	2702	12	7	178	96	210	2410	4	29	104	55	46	31	1543	4	120	323
HOG2308	187	2505	26	0	8	12	67	2714	12	7	177	97	209	2425	4	30	110	55	47	30	1542	4	119	322
HOG2311	100	2468	19	0	5	12	69	2676	12	7	176	93	208	2386	4	30	105	55	42	31	1536	2	112	221
HOG2318	189	2517	26	0	8	12	69	2727	12	7	178	96	210	2435	4	30	110	55	47	31	1547	4	120	323
HOG2340	187	2480	26	0	8	12	69	2686	12	7	175	97	206	2398	4	30	110	55	47	30	1519	4	120	322
HOG2341	170	2498	16	0	6	12	69	2705	12	7	175	82	207	2416	2	29	110	54	47	31	1537	4	119	276
HOG2343	189	2508	26	0	8	12	69	2717	12	7	177	97	209	2426	4	30	110	55	47	31	1543	4	120	324
HOG2344	45	2308	8	0	5	8	69	2318	1	0	2	32	10	2230	2	28	106	54	47	31	1540	4	0	92
HOG2373	189	2510	25	0	8	12	69	2719	12	7	177	96	209	2428	4	30	110	55	47	31	1543	4	118	322
HOG2374	173	2505	26	0	8	12	69	2715	12	7	178	58	210	2423	4	30	108	55	47	31	1540	4	120	269
HOG2376	146	2515	25	0	8	12	69	2725	12	7	178	97	210	2433	4	30	110	55	47	31	1547	4	120	280
HOG2402	189	2504	26	0	8	12	69	2714	12	7	178	97	210	2422	4	30	107	55	47	31	1538	4	119	324
HOG2408	186	2479	26	0	8	12	68	2688	12	7	177	97	209	2398	4	30	104	55	45	31	1527	4	120	321
HOG2413	189	2504	26	0	8	11	68	2713	12	7	177	97	209	2424	4	30	110	55	47	31	1545	4	120	324
HOG2422	189	2492	26	0	8	12	69	2702	12	7	178	97	210	2410	4	30	101	54	45	31	1539	4	120	324
HOG2423	189	2513	26	0	8	11	69	2722	12	7	177	96	209	2432	4	30	110	55	47	31	1545	4	119	323
HOG2428	189	2499	26	0	8	12	67	2706	12	7	176	96	207	2419	4	30	110	55	47	30	1538	4	119	323
HOG2430	181	2507	26	0	8	12	69	2717	12	7	178	86	210	2425	2	29	110	55	47	31	1539	4	120	303
HOG2431	189	2510	26	0	8	12	68	2719	12	7	177	97	209	2429	4	30	110	55	47	31	1545	4	120	324
HOG2441	56	2467	22	0	2	12	49	2677	12	7	178	60	210	2405	2	30	110	52	45	31	1536	4	119	142
HOG2449	29	2447	0	0	0	12	68	2652	12	7	173	30	205	2366	0	29	96	55	46	30	1538	4	119	59
HOG2447	115	2505	26	0	8	12	69	2713	10	7	178	84	208	2423	4	30	110	55	46	31	1540	4	120	237
HOG2448	57	2489	12	0	5	12	69	2690	12	7	169	29	201	2407	2	30	110	55	47	30	1545	4	120	105
HOG2457	188	2515	26	0	8	12	68	2725	12	7	178	96	210	2434	4	30	110	55	47	31	1547	4	120	322
HOG2460	189	2506	26	0	5	12	69	2715	12	7	177	97	209	2424	4	30	110	55	47	31	1541	4	120	321
HOG2461	188	2506	26	0	6	12	69	2716	12	7	178	97	210	2424	4	29	110	55	47	31	1543	4	120	321
HOG2470	189	2514	25	0	8	11	69	2723	12	7	177	97	209	2433	4	30	110	55	47	31	1545	4	120	323
HOG2483	188	2514	25	0	8	12	69	2723	12	7	177	97	209	2432	4	30	110	55	47	31	1547	4	119	322
HOG2486	189	2511	26	0	8	12	68	2720	12	7	177	97	209	2430	4	30	110	55	47	31	1546	4	120	324
HOG2488	189	2507	26	0	8	12	69	2717	12	7	178	97	210	2425	4	30	110	54	47	31	1540	4	120	324
HOG2492	33	2134	5	0	1	12	68	2230	8	4	77	40	96	2053	0	30	1	55	46	31	1543	4	0	79
HOG2495	124	1722	16	0	1	5	48	1907	6	5	164	77	185	1669	1	23	109	52	33	26	1042	2	82	219
HOG2500	0	2186	0	0	0	2	11	2297	0	0	105	0	111	2173	0	16	59	43	37	31	1536	3	58	0
HOG2502	166	2514	25	0	7	12	69	2724	12	7	178	96	210	2432	3	30	110	55	47	31	1545	4	120	297
HOG2510	189	2513	26	0	8	12	69	2722	12	7	177	97	209	2431	4	30	110	55	47	30	1545	4	119	324
HOG2525	48	2072	2	0	0	1	19	2197	0	1	120	10	125	2051	0	11	28	48	27	7	1546	3	102	60
HOG2517	186	2505	26	0	8	12	68	2714	12	6	178	96	209	2424	4	30	110	55	47	31	1544	3	120	320
HOG2530	182	2491	11	0	7	11	69	2698	12	7	175	97	207	2410	4	30	109	55	47	31	1541	4	119	301
HOG2526	19	634	0	0	0	0	1	651	0	0	17	4	17	633	0	8	15	26	15	23	353	0	17	23
HOG2533	187	2504	26	0	8	12	67	2714	12	7	178	97	210	2424	4	30	109	55	47	31	1540	4	120	322
HOG2537	187	2498	25	0	8	12	69	2698	12	7	168	95	200	2416	4	30	108	55	47	31	1532	4	120	319
HOG2542	144	2494	26	0	7	12	67	2704	12	7	178	53	210	2414	2	30	108	55	46	31	1533	3	120	232
HOG2543	189	2503	26	0	8	12	68	2711	12	7	176	97	208	2422	4	30	110	54	46	31	1540	4	120	324
HOG2549	189	2516	26	0	8	12	69	2726	12	7	178	97	210	2434	0	30	110	55	47	30	1548	4	120	320
HOG2552	186	2492	26	0	8	12	62	2702	12	7	178	97	210	2417	4	30	110	55	46	31	1535	4	120	321
HOG2556	185	2503	26	0	8	12	68	2712	12	7	177	0	209	2422	0	29	106	55	46	31	1544	4	118	219
HOG2560	4	2429	26	0	7	11	62	2636	11	7	176	0	207	2355	0	29	110	55	35	31	1534	4	119	37
HOG2561	188	2488	26	0	8	12	67	2697	12	7	177	95	209	2408	4	29	110	55	47	31	1534	4	119	321
HOG2568	189	2513	26	0	8	12	69	2723	12	7	178	96	210	2431	4	30	108	55	47	31	1546	4	120	323
HOG26	185	2496	26	0	4	12	69	2706	12	7	178	97	210	2414	4	30	110	55	47	31	1540	4	118	316
HOG2605	112	2515	26	0	6	12	69	2725	12	7	178	9	210	2433	4	30	110	55	47	31	1546	4	120	157
HOG2602	155	2511	26	0	8	11	69	2719	12	6	177	38	208	2430	1	30	110	55	46	31	1545	4	120	228
HOG2614	164	2512	11	0	5	12	69	2721	12	7	177	96	209	2430	3	30	110	55	46	31	1544	4	120	279
HOG2621	82	2453	8	0	0	11	62	2659	12	7	174	85	206	2379	0	30	110	55	47	30	1542	4	119	175
HOG2624	81	486	3	0	5	4	56	642	1	1	149	63	156	425	1	22	3	35	23	0	7	4	105	153
HOG2626	189	2514	26	0	8	12	69	2723	12	7	177	97	209	2432	4	30	110	55	47	31	1545	4	120	324
HOG2636	140	2391	26	0	1	0	66	2598	12	7	176	82	207	2324	3	29	92	54	46	31	1483	3	118	252
HOG2648	117	2389	13	0	4	5	32	2565	9	2	153	46	176	2352	2	29	63	52	47	31	1543	3	120	182
HOG2644	55	618	8	0	2	6	21	679	4	0	51	26	61	591	0	19	8	26	8	2	365	0	4	91
HOG2652	183	2509	26	0	7	12	69	2716	12	7	175	96	207	2427	4	30	109	55	46	30	1546	4	120	316
HOG2653	189	2508	26	0	8	12	69	2717	12	6	178	97	209	2426	4	30	110	55	47	31	1544	4	120	324
HOG2654	187	2367	26	0	8	12	69	2576	11	7	178	97	209	2285	4	30	108	55	47	31	1418	4	107	322
HOG2657	187	2505	26	0	8	11	68	2715	12	7	178	97	210	2425	4	30	110	55	46	31	1541	4	120	322
HOG2669	185	2477	26	0	8	12	69	2686	12	7	177	96	209	2395	4	30	110	55	46	31	1525	4	120	319
HOG2668	188	2505	25	0	8	12	69	2714	12	7	177	96	209	2423	4	29	109	55	46	31	1545	4	120	321
HOG2671	84	2504	26	0	0	12	69	2713	12	7	177	0	209	2422	0	30	106	55	45	31	1545	3	118	110
HOG2674	189	2510	26	0	0	12	68	2719	12	7	177	83	209	2429	0	30	109	55	47	31	1544	4	120	298
HOG2679	38	2507	10	0	0	12	67	2717	12	7	178	83	210	2427	0	30	110	55	47	31	1544	4	120	131
HOG2682	188	2504	26	0	5	12	68	2713	12	7	177	97	209	2423	4	30	109	55	47	31	1543	4	120	320
HOG2684	189	2508	26	0	8	12	69	2717	12	7	177	96	209	2426	4	30	110	55	46	31	1548	4	120	323
HOG2687	16	2487	25	0	1	12	69	2695	12	7	177	72	208	2405	0	30	110	55	46	31	1541	4	118	114
HOG2689	189	2509	26	0	7	12	68	2718	12	7	177	97	209	2428	4	30	109	55	47	31	1547	3	119	323
HOG2691	89	2495	11	0	0	12	67	2702	12	7	176	97	207	2415	0	30	110	55	46	31	1539	4	120	197
HOG2692	23	2310	0	0	0	12	68	2518	12	6	177	0	208	2229	0	27	84	54	44	30	1414	3	115	23
HOG2726	33	2173	0	0	0	1	5	2360	12	5	160	26	187	2167	0	30	1	55	47	0	1539	4	119	59
HOG273	147	2504	26	0	8	12	69	2713	12	7	177	46	209	2422	4	30	110	55	47	31	1539	3	120	231
HOG2733	170	2416	26	0	8	12	69	2622	12	7	174	97	206	2334	4	30	99	55	45	31	1507	3	116	305
HOG2770	189	2511	26	0	5	12	69	2721	12	7	178	0	210	2429	0	30	110	55	46	31	1545	4	120	220
HOG2773	189	2505	26	0	8	12	68	2713	12	7	176	97	208	2424	4	30	110	55	47	30	1542	4	120	324
HOG2780	170	2496	25	0	7	12	69	2706	12	7	178	97	210	2414	4	30	110	55	47	31	1539	4	119	303
HOG2783	99	2489	14	0	3	12	69	2691	12	7	170	0	202	2407	0	30	102	55	46	31	1533	4	119	116
HOG2792	189	2491	25	0	8	12	69	2701	12	7	178	85	210	2409	4	30	108	55	47	31	1524	4	120	311
HOG2795	89	2485	26	0	6	12	58	2695	12	7	178	88	210	2414	2	30	109	55	47	31	1541	4	120	211
HOG28	161	2485	25	0	5	12	66	2690	12	7	173	96	205	2406	3	30	108	55	47	31	1531	4	116	290
HOG2799	179	2502	26	0	8	12	69	2711	12	7	177	97	209	2420	3	30	107	55	45	31	1542	4	119	313
HOG2794	64	2461	12	0	5	12	68	2660	12	7	167	31	199	2380	2	30	110	55	46	30	1517	4	119	114
HOG2801	135	2233	26	0	7	12	65	2356	10	6	97	84	123	2155	3	29	100	55	28	29	1370	3	119	255
HOG2805	187	2463	26	0	6	11	69	2670	12	5	177	97	207	2382	3	30	108	55	47	31	1542	4	119	319
HOG2803	173	2515	26	0	8	12	69	2725	12	7	178	97	210	2433	4	30	110	55	47	31	1546	4	120	308
HOG281	56	2497	13	0	8	12	69	2706	12	7	177	54	209	2415	1	30	109	55	46	31	1542	4	117	132
HOG2813	28	2242	26	0	2	12	68	2451	12	7	177	42	209	2161	0	30	109	54	47	31	1290	4	119	98
HOG283	151	2508	25	0	1	12	69	2718	12	7	178	5	210	2426	3	30	110	55	47	31	1538	4	120	185
HOG2832	113	2428	10	0	4	12	69	2606	12	7	146	35	178	2347	0	28	109	55	33	31	1522	4	115	162
HOG2833	167	2506	26	0	7	12	69	2716	12	7	178	96	210	2424	3	30	110	55	47	31	1543	4	120	299
HOG2850	189	2511	26	0	8	12	69	2721	12	7	178	97	210	2429	4	30	110	55	47	31	1541	4	120	324
HOG2834	13	2418	0	0	2	12	67	2616	12	7	166	1	198	2338	0	30	90	55	44	31	1501	3	118	16
HOG2836	34	2161	0	0	1	10	69	2258	10	4	77	24	97	2081	0	30	1	55	47	31	1542	4	0	59
HOG2852	187	2366	26	0	8	12	69	2574	12	7	176	97	208	2284	4	30	110	55	47	30	1408	4	120	322
HOG2837	189	2498	26	0	8	12	69	2707	12	7	177	97	209	2416	4	28	110	55	47	31	1541	4	120	324
HOG2856	189	2508	24	0	7	12	69	2717	12	7	177	96	209	2426	4	30	110	55	47	31	1543	4	118	320
HOG2866	189	2500	26	0	8	12	69	2708	12	7	177	83	208	2418	4	30	107	55	47	31	1539	4	117	310
HOG286	189	2518	26	0	8	12	69	2728	12	7	178	97	210	2436	4	30	110	55	47	31	1548	4	120	324
HOG2872	186	2493	26	0	5	11	68	2702	12	7	177	96	209	2413	3	30	107	55	46	31	1540	4	120	316
HOG2874	162	2287	26	0	8	11	69	2487	12	6	170	74	200	2206	3	24	109	55	46	31	1384	3	79	273
HOG2876	180	2489	26	0	0	12	69	2697	12	7	176	95	208	2407	3	30	110	55	47	31	1527	4	120	304
HOG2878	189	2508	26	0	8	12	69	2718	12	7	178	97	210	2426	4	30	109	55	47	31	1545	4	120	324
HOG2893	189	2516	26	0	8	12	69	2726	12	7	178	96	210	2434	4	30	110	55	47	31	1547	4	119	323
HOG2896	41	1416	10	0	1	2	15	1473	3	1	48	39	57	1398	1	7	109	13	13	1	1061	0	17	92
HOG2898	171	2487	26	0	7	12	69	2697	12	7	178	78	210	2405	2	30	101	54	46	31	1538	3	120	284
HOG2902	187	2505	26	0	5	12	69	2714	12	7	177	95	209	2423	4	30	105	55	47	31	1544	4	120	317
HOG292	186	2513	26	0	6	12	69	2717	12	7	172	97	204	2431	4	30	110	55	47	31	1547	4	119	319
HOG2934	185	2497	26	0	1	12	68	2706	12	7	177	97	209	2416	4	30	110	55	47	31	1539	4	120	313
HOG2936	189	2513	26	0	7	12	69	2723	12	7	178	97	210	2431	4	30	109	55	47	31	1544	4	120	323
HOG2940	189	2515	26	0	8	12	69	2725	12	7	178	97	210	2433	4	30	110	55	47	31	1546	4	119	324
HOG2943	189	2517	26	0	8	12	69	2727	12	7	178	97	210	2435	4	30	110	55	47	31	1547	4	120	324
HOG2942	188	2514	26	0	8	11	69	2724	12	7	178	85	210	2433	4	30	109	55	47	31	1547	4	120	311
HOG2944	188	2505	26	0	8	12	69	2714	11	7	178	97	209	2423	4	30	110	55	45	31	1539	4	120	323
HOG2946	189	2514	26	0	8	12	69	2724	12	7	178	97	210	2432	4	30	110	55	47	31	1547	4	120	324
HOG2951	162	2485	26	0	0	10	69	2485	0	0	0	0	0	2405	2	30	106	55	40	31	1540	3	119	190
HOG2954	185	2496	26	0	7	12	69	2705	12	7	177	86	209	2414	3	30	109	55	46	31	1532	4	120	307
HOG2952	189	2507	26	0	8	12	69	2717	12	7	178	97	210	2425	4	30	109	55	47	31	1538	4	120	324
HOG2953	188	2517	26	0	8	12	69	2727	12	7	178	96	210	2435	4	30	110	55	47	31	1547	4	120	322
HOG2961	128	2498	26	0	7	12	69	2708	12	7	178	71	210	2416	4	30	110	55	47	31	1532	4	120	236
HOG2966	188	2509	26	0	8	12	68	2719	12	7	178	97	210	2428	4	30	110	55	45	31	1543	4	120	323
HOG2978	188	2511	26	0	5	12	68	2721	12	7	178	95	210	2430	4	30	110	55	47	31	1547	4	120	318
HOG2986	188	2513	26	0	8	12	69	2723	12	7	178	97	210	2431	4	30	110	55	47	31	1544	4	119	323
HOG2987	188	2512	26	0	8	12	69	2722	12	7	178	97	210	2430	4	30	110	55	47	31	1544	4	120	323
HOG2991	189	2513	26	0	8	12	69	2723	12	7	178	97	210	2431	4	30	110	55	47	31	1544	4	120	324
HOG3000	189	2502	26	0	8	12	69	2712	12	7	178	97	210	2420	4	30	108	55	47	31	1542	4	120	324
HOG30	189	2503	25	0	7	12	69	2713	12	7	178	0	210	2421	3	30	110	55	47	31	1535	4	120	224
HOG2999	187	2507	26	0	8	12	69	2717	12	7	178	96	210	2425	4	30	110	55	47	31	1542	3	119	321
HOG2997	78	2510	16	0	1	12	68	2720	12	7	178	51	210	2429	4	30	110	55	47	31	1542	4	120	150
HOG3005	116	2479	26	0	7	12	68	2689	12	7	178	75	210	2398	4	30	110	55	47	31	1539	4	120	228
HOG3012	189	2512	25	0	8	12	68	2721	12	7	178	96	209	2431	4	30	110	55	47	31	1544	4	120	322
HOG3019	189	2509	26	0	8	12	69	2719	12	7	178	96	210	2427	4	30	110	55	47	31	1545	4	120	323
HOG3024	188	2507	26	0	8	12	69	2715	12	7	176	97	208	2425	4	30	109	55	47	31	1542	4	119	323
HOG3026	187	2508	26	0	6	12	69	2717	12	7	177	87	209	2426	4	30	110	55	47	31	1541	4	119	310
HOG3028	0	2497	11	0	0	11	68	2705	12	7	176	89	208	2417	3	30	108	55	47	30	1546	4	120	103
HOG3030	131	2505	15	0	8	12	69	2715	12	7	178	64	210	2423	4	30	109	55	46	31	1543	4	117	222
HOG3038	175	2100	25	0	0	10	68	2298	12	6	167	84	198	2022	3	27	91	8	43	30	1340	0	75	287
HOG3035	188	2509	26	0	8	12	69	2716	12	6	176	97	207	2427	4	30	110	55	47	31	1545	4	119	323
HOG3036	188	2514	26	0	7	12	68	2724	12	7	178	97	210	2433	4	30	110	55	47	31	1548	4	120	322
HOG3040	90	2499	25	0	5	12	69	2707	12	7	177	90	208	2417	0	30	110	55	47	31	1534	4	120	210
HOG3044	189	2512	26	0	8	12	69	2721	12	7	177	97	209	2430	4	30	110	55	47	31	1542	4	120	324
HOG3046	189	2514	26	0	8	12	69	2723	12	6	178	97	209	2432	4	30	110	55	47	31	1547	4	120	324
HOG3050	189	2509	26	0	8	12	69	2718	12	7	177	96	209	2427	4	30	110	55	47	31	1545	4	119	323
HOG3052	187	2507	26	0	8	12	69	2717	12	7	178	97	210	2425	4	30	110	55	46	31	1542	4	118	322
HOG3054	189	2512	26	0	8	12	69	2722	12	7	178	97	210	2430	4	30	110	54	47	31	1544	4	120	324
HOG3056	189	2504	26	0	8	12	68	2713	12	7	177	97	209	2423	4	30	110	55	47	31	1538	4	120	324
HOG3060	0	1561	5	0	0	0	18	1565	0	3	1	3	4	1543	0	0	0	0	0	0	1481	0	0	8
HOG3064	2	21	0	0	0	0	5	22	0	1	0	8	1	16	0	0	0	0	0	0	0	0	0	10
HOG3066	187	2517	26	0	8	12	69	2726	12	7	177	97	209	2435	4	30	110	55	47	31	1548	4	120	322
HOG3068	13	2514	0	0	5	12	69	2724	12	7	178	96	210	2432	0	30	110	55	47	31	1545	4	120	114
HOG3079	188	2511	24	0	8	12	69	2721	12	7	178	96	210	2429	4	30	110	55	47	31	1543	4	120	320
HOG3084	188	2509	26	0	8	12	69	2719	12	7	178	96	210	2427	4	30	110	55	47	31	1546	4	120	322
HOG3087	187	2489	26	0	8	11	65	2699	12	7	178	85	210	2412	4	30	109	55	46	31	1536	4	116	310
HOG3089	188	2510	26	0	8	12	69	2720	12	7	178	97	210	2428	4	30	110	55	47	31	1541	4	120	323
HOG3090	185	2513	26	0	8	12	69	2722	12	7	177	97	209	2431	4	30	110	55	47	31	1544	4	120	320
HOG3093	188	2511	26	0	7	12	69	2719	12	7	176	97	208	2429	0	30	107	55	47	31	1548	4	120	318
HOG3109	189	2508	26	0	8	12	69	2716	12	7	176	97	208	2426	4	30	110	55	47	31	1545	4	120	324
HOG311	184	2488	15	0	7	11	69	2697	12	7	177	65	209	2407	4	28	108	55	47	31	1533	4	120	275
HOG3111	188	2512	26	0	8	12	69	2722	12	7	178	97	210	2430	4	30	110	55	47	31	1543	4	120	323
HOG3115	183	2149	26	0	0	12	69	2343	12	7	163	90	194	2067	3	26	90	49	38	29	1326	3	112	302
HOG3118	9	2415	1	0	0	12	66	2611	12	7	164	3	196	2336	0	29	90	55	45	31	1504	3	116	13
HOG3124	188	2493	26	0	7	12	69	2703	12	7	178	97	210	2411	4	30	110	55	47	31	1545	4	101	322
HOG3127	158	2453	23	0	4	10	65	2631	11	6	148	73	178	2377	2	30	110	52	47	26	1518	4	120	260
HOG3137	104	2488	26	0	8	12	68	2696	12	7	176	86	208	2407	4	30	108	55	47	31	1535	4	120	228
HOG3139	189	2509	26	0	8	12	69	2719	12	7	178	97	210	2427	4	30	107	55	47	31	1542	4	120	324
HOG314	186	2304	25	0	8	12	69	2512	12	7	176	97	208	2222	4	30	110	54	47	30	1362	4	116	320
HOG3140	176	2505	13	0	0	12	69	2715	12	7	178	92	210	2423	3	28	110	55	46	31	1544	4	120	284
HOG3141	182	2456	26	0	0	12	65	2663	12	7	175	96	207	2378	0	30	107	52	46	31	1500	4	120	304
HOG3142	185	2509	26	0	0	11	69	2710	12	7	169	97	201	2428	3	30	110	55	47	31	1547	4	120	311
HOG3144	189	2511	25	0	8	12	69	2721	12	7	178	95	210	2429	4	30	110	55	47	31	1543	4	119	321
HOG3146	189	2509	26	0	8	12	69	2719	12	7	178	96	210	2427	4	30	110	55	47	31	1540	4	120	323
HOG3154	0	70	1	0	0	0	5	74	0	1	2	4	4	65	0	0	8	0	2	0	23	0	15	5
HOG316	189	2508	26	0	8	12	69	2718	12	7	178	97	210	2426	4	29	110	55	46	31	1543	4	119	324
HOG3170	189	2511	25	0	8	12	69	2721	12	7	178	95	210	2429	4	30	110	55	47	31	1542	4	119	321
HOG3172	107	2512	21	0	5	12	69	2722	12	7	178	94	210	2430	2	30	109	55	47	31	1544	4	120	229
HOG3178	1	2504	0	0	0	12	69	2714	12	7	178	97	210	2422	1	30	110	55	44	31	1540	3	120	99
HOG3193	171	2513	0	0	0	12	69	2528	0	0	11	66	15	2431	1	30	110	55	47	31	1545	4	120	238
HOG3192	189	2507	26	0	8	11	69	2717	12	7	178	97	210	2426	4	30	109	55	47	30	1543	4	119	324
HOG3194	189	2514	26	0	6	12	69	2724	12	7	178	97	210	2432	4	30	110	55	47	31	1545	4	120	322
HOG3195	189	2507	26	0	8	12	69	2717	12	7	178	97	210	2425	4	30	110	55	47	31	1539	4	120	324
HOG3198	186	2510	26	0	4	12	69	2718	12	7	176	97	208	2428	0	30	110	55	47	31	1543	4	120	313
HOG3203	188	2499	26	0	8	12	69	2709	12	7	178	97	210	2417	4	30	110	55	47	31	1534	4	120	323
HOG3206	69	2399	25	0	1	12	68	2608	12	7	178	63	209	2318	3	30	110	55	47	31	1434	4	118	161
HOG3209	189	2489	25	0	8	12	69	2696	12	7	176	97	207	2407	4	30	110	55	28	31	1542	4	120	323
HOG3215	0	2446	0	0	0	3	69	2612	1	3	160	35	166	2373	0	30	107	44	47	29	1524	4	120	35
HOG3210	188	2513	26	0	8	12	69	2723	12	7	178	97	210	2431	4	30	110	55	47	31	1544	4	120	323
HOG3227	178	2507	26	0	8	12	69	2716	12	7	177	97	209	2425	4	30	110	55	47	31	1543	4	120	313
HOG3230	166	2481	26	0	7	12	68	2691	12	7	178	96	210	2400	3	30	110	55	47	31	1524	3	117	298
HOG3235	137	2196	22	0	3	11	45	2357	10	7	132	54	161	2139	0	27	102	51	32	31	1412	4	104	216
HOG3239	189	2513	26	0	8	12	69	2722	12	7	177	97	209	2431	4	30	110	55	47	31	1545	4	120	324
HOG3243	0	2493	0	0	0	10	69	2700	12	7	175	1	207	2413	0	30	104	55	45	31	1541	3	118	1
HOG3244	177	2504	26	0	6	11	69	2712	12	7	176	66	208	2423	2	30	110	55	47	31	1544	4	119	277
HOG3249	188	2513	26	0	8	12	69	2723	12	7	178	96	210	2431	4	30	110	55	47	31	1548	4	120	322
HOG325	97	2368	14	0	0	10	67	2378	0	1	5	78	10	2290	0	30	0	55	47	31	1545	4	120	189
HOG3251	189	2504	16	0	8	12	69	2714	12	7	178	97	210	2422	4	30	108	55	46	31	1541	4	120	314
HOG3258	34	2401	7	0	0	10	65	2595	12	6	170	58	194	2326	1	28	102	30	44	30	1522	4	118	100
HOG3260	40	2493	0	0	0	11	64	2682	12	7	157	79	189	2417	1	30	109	54	47	31	1543	3	120	120
HOG326	64	2518	25	0	3	12	69	2728	12	7	178	58	210	2436	2	30	110	55	47	31	1548	4	120	152
HOG3262	189	2513	26	0	7	12	69	2723	12	7	178	97	210	2431	4	30	110	55	47	31	1543	4	120	323
HOG3266	188	2502	25	0	8	12	69	2709	12	6	176	95	207	2420	4	30	110	55	47	30	1537	4	119	320
HOG3277	189	2514	26	0	8	12	69	2723	12	7	177	97	209	2432	4	30	110	55	47	31	1546	4	120	324
HOG3275	188	2518	26	0	8	12	69	2728	12	7	178	95	210	2436	4	30	110	55	47	31	1548	4	120	321
HOG3281	189	2514	26	0	8	12	69	2724	12	7	178	97	210	2432	4	30	110	55	47	31	1546	4	120	324
HOG3280	188	2515	26	0	8	12	69	2724	12	7	177	96	209	2433	4	30	110	55	47	31	1548	4	119	322
HOG3282	187	2512	26	0	8	12	69	2722	12	7	178	97	210	2430	4	30	108	55	47	31	1546	4	119	322
HOG3292	188	2505	26	0	8	12	66	2714	12	7	177	97	209	2426	4	30	110	55	47	31	1543	4	120	323
HOG3293	188	2511	26	0	5	12	69	2721	12	7	178	97	210	2429	4	30	110	55	46	31	1544	4	119	320
HOG3300	163	2501	26	0	0	12	68	2710	12	7	177	96	209	2420	2	30	109	54	47	30	1545	4	119	287
HOG3341	189	2513	26	0	7	12	69	2723	12	7	178	97	210	2431	4	30	110	54	47	31	1545	4	120	323
HOG3347	189	2517	26	0	8	12	69	2727	12	7	178	97	210	2435	4	30	110	55	47	31	1547	4	120	324
HOG3348	189	2512	26	0	8	12	69	2722	12	7	178	97	210	2430	4	30	109	55	47	31	1546	4	120	324
HOG3346	7	795	0	0	0	1	6	825	0	0	30	1	30	788	0	5	20	37	7	8	515	2	90	8
HOG3365	188	2512	26	0	8	12	69	2722	12	7	178	96	210	2430	4	30	110	55	47	31	1542	4	120	322
HOG3370	169	2488	25	0	0	12	69	2698	12	7	178	80	210	2406	3	30	104	55	46	31	1535	3	119	277
HOG3371	76	2385	11	0	0	11	60	2588	12	7	173	80	203	2313	1	28	110	55	45	31	1443	4	118	168
HOG338	189	2511	26	0	8	12	69	2721	12	7	178	97	210	2429	4	30	110	55	46	31	1547	4	120	324
HOG3388	189	2511	26	0	8	12	69	2721	12	7	178	97	210	2429	4	30	110	55	47	31	1544	4	119	324
HOG3390	87	2489	26	0	3	12	68	2698	11	7	178	79	209	2408	0	29	110	55	47	31	1527	4	120	195
HOG3400	188	2506	26	0	8	12	69	2714	12	7	176	97	208	2424	4	30	110	55	46	31	1540	4	120	323
HOG3402	188	2513	26	0	8	12	69	2721	12	7	176	97	208	2431	4	30	110	55	47	31	1544	4	120	323
HOG3405	50	2508	25	0	5	12	68	2718	12	7	178	96	210	2427	2	30	109	55	47	31	1545	4	119	178
HOG3412	180	2385	25	0	0	11	49	2580	12	7	165	81	195	2324	3	29	110	14	45	29	1534	4	120	289
HOG3408	0	2497	0	0	1	11	66	2705	12	7	176	0	208	2419	0	30	110	55	47	31	1547	4	116	1
HOG3419	140	2506	18	0	7	12	66	2710	12	7	174	95	204	2427	0	29	110	55	47	31	1542	4	120	260
HOG3426	57	693	12	0	5	1	5	726	7	1	25	22	33	687	1	2	25	7	2	16	536	0	33	97
HOG3432	187	2507	26	0	8	12	69	2715	12	7	176	96	208	2425	4	30	110	55	47	31	1542	4	120	321
HOG3435	186	2501	11	0	8	12	69	2711	12	7	178	96	210	2419	4	30	108	55	47	31	1538	4	120	305
HOG3437	73	2482	10	0	0	9	69	2672	12	7	159	95	190	2403	3	27	110	55	47	31	1545	3	120	181
HOG3443	151	2492	26	0	5	12	69	2701	12	7	177	97	209	2410	4	29	105	55	46	31	1535	3	120	283
HOG3445	187	2502	0	0	5	11	69	2712	12	7	178	0	210	2421	3	30	109	55	47	31	1540	4	120	195
HOG3448	189	2507	26	0	8	12	69	2715	12	7	176	96	208	2425	4	30	110	55	47	31	1542	4	120	323
HOG3451	189	2514	26	0	8	12	69	2721	12	7	175	97	207	2432	4	30	110	55	46	31	1547	4	119	324
HOG3473	189	2512	26	0	8	12	69	2714	12	7	170	97	202	2430	4	30	110	55	47	31	1548	4	120	324
HOG3481	2	2507	26	0	0	12	69	2713	12	7	174	97	206	2425	0	30	109	55	46	31	1543	4	120	125
HOG3483	100	2492	25	0	7	11	69	2700	12	7	176	63	208	2411	3	30	108	55	46	31	1543	4	119	198
HOG3487	179	2361	26	0	8	7	67	2442	11	7	50	82	81	2287	3	30	109	55	36	31	1542	4	74	298
HOG3491	127	1984	12	0	3	9	22	2048	12	6	34	44	64	1952	1	26	110	16	28	28	1316	4	90	187
HOG3485	189	2517	26	0	8	12	69	2727	12	7	178	97	210	2435	4	30	110	55	47	31	1547	4	120	324
HOG3449	189	2518	26	0	8	12	69	2728	12	7	178	97	210	2436	4	30	110	55	47	31	1548	4	120	324
HOG3493	69	2512	26	0	5	12	69	2722	12	7	178	66	210	2430	4	30	109	55	47	31	1547	4	120	170
HOG350	188	2516	26	0	8	12	69	2725	12	7	177	97	209	2434	4	30	110	55	47	31	1548	4	119	323
HOG3500	188	2516	25	0	8	12	69	2724	12	6	177	97	208	2434	4	30	110	55	47	31	1546	4	120	322
HOG3501	7	2425	20	0	1	12	69	2454	12	2	2	27	29	2343	0	30	109	55	45	11	1512	3	120	55
HOG3507	138	2488	12	0	5	11	69	2695	12	7	175	69	207	2407	2	27	107	53	47	31	1543	4	118	226
HOG3523	97	2369	15	0	3	0	0	2560	12	7	161	79	191	2369	3	29	107	54	45	31	1506	4	116	197
HOG3524	185	2481	15	0	5	11	69	2689	12	7	177	67	208	2400	3	30	104	55	47	30	1539	4	118	275
HOG3525	47	1741	11	0	0	12	69	1946	12	6	174	64	205	1659	0	29	88	15	47	12	897	3	114	122
HOG3532	189	2496	26	0	8	12	69	2704	12	6	177	96	208	2414	4	30	97	55	46	31	1542	4	120	323
HOG3529	189	2510	26	0	8	12	68	2720	12	7	178	96	210	2429	4	30	110	55	47	31	1544	4	120	323
HOG354	186	2486	25	0	8	11	69	2693	12	7	175	97	207	2405	3	29	110	55	46	12	1544	4	119	319
HOG3540	189	2512	26	0	8	12	69	2722	12	7	178	97	210	2430	4	30	110	55	47	31	1544	4	120	324
HOG3551	189	2500	26	0	8	12	69	2710	12	7	178	97	210	2418	4	30	104	55	46	31	1542	4	119	324
HOG3554	188	2507	26	0	8	12	69	2717	12	7	178	97	210	2425	4	30	109	55	47	31	1543	4	120	323
HOG3561	118	2464	15	0	0	11	66	2668	12	7	172	70	204	2386	0	29	109	55	46	31	1536	4	120	203
HOG3562	187	2512	26	0	5	12	69	2722	12	7	178	97	210	2430	4	30	110	55	47	31	1545	4	119	319
HOG357	47	2277	0	0	0	12	37	2484	12	7	177	63	207	2227	0	30	0	55	37	30	1545	0	120	110
HOG3573	187	2492	26	0	5	12	69	2700	12	7	176	97	208	2410	4	30	109	54	47	31	1533	4	118	319
HOG3592	110	2494	26	0	2	12	68	2704	12	7	178	88	210	2413	4	30	100	55	47	31	1544	3	120	230
HOG3593	188	2514	26	0	0	12	68	2723	12	7	177	97	209	2433	3	30	110	55	47	31	1545	4	120	314
HOG3595	183	2507	26	0	0	12	69	2717	12	7	178	97	210	2425	1	28	110	54	47	31	1545	4	120	307
HOG36	113	2498	26	0	8	12	67	2706	12	7	176	86	208	2418	2	29	109	55	47	29	1538	4	120	235
HOG3610	108	2506	21	0	5	12	69	2715	12	7	177	92	209	2424	2	30	109	55	47	31	1543	4	119	228
HOG3611	186	2513	26	0	5	12	69	2722	12	7	177	97	209	2431	3	30	109	55	47	31	1545	4	120	317
HOG3615	189	2509	26	0	8	12	67	2718	12	7	177	97	209	2429	4	29	110	55	47	30	1544	4	120	324
HOG3618	189	2510	26	0	8	12	69	2720	12	7	178	97	210	2428	4	30	110	55	47	31	1543	4	120	324
HOG3623	138	2404	25	0	6	12	69	2614	12	7	178	96	210	2322	4	30	110	55	47	31	1452	4	120	269
HOG3622	189	2514	26	0	8	12	69	2724	12	7	178	96	210	2432	4	30	110	55	47	31	1547	4	120	323
HOG3624	189	2506	26	0	8	12	69	2715	12	7	177	97	209	2424	4	30	110	55	47	30	1540	4	119	324
HOG3625	189	2511	26	0	5	12	69	2721	12	7	178	97	210	2429	4	30	110	55	45	31	1546	4	117	321
HOG3626	189	2504	26	0	0	12	68	2713	12	7	177	97	209	2423	3	30	110	55	47	31	1541	4	120	315
HOG3636	189	2514	26	0	8	12	69	2723	12	7	177	97	209	2432	4	30	110	55	47	31	1544	4	120	324
HOG3641	187	2505	26	0	8	12	68	2713	12	7	176	97	208	2424	4	30	110	55	47	31	1541	4	120	322
HOG3645	187	2500	26	0	8	12	69	2710	12	7	178	97	210	2418	4	30	110	55	46	30	1535	4	120	322
HOG3646	132	1958	13	0	3	9	23	2023	12	7	34	46	65	1925	1	26	21	16	19	31	1419	4	104	195
HOG3648	154	2487	26	0	1	12	69	2697	12	7	178	86	210	2405	3	30	110	55	47	31	1527	4	119	270
HOG3650	189	2506	26	0	8	12	69	2714	12	7	176	97	208	2424	4	30	110	55	47	30	1547	4	120	324
HOG3654	189	2512	26	0	8	12	69	2722	12	7	178	97	210	2430	4	30	110	55	47	31	1545	4	120	324
HOG3651	174	2488	11	0	5	12	57	2590	11	0	84	91	102	2418	4	30	109	55	46	31	1539	3	117	285
HOG3656	189	2513	26	0	7	12	69	2723	12	7	178	97	210	2431	4	30	110	55	47	31	1546	4	120	323
HOG3662	189	2503	26	0	8	12	68	2713	12	7	178	96	210	2422	4	30	110	55	47	31	1539	4	120	323
HOG3661	188	2512	26	0	8	12	69	2722	12	7	178	97	210	2430	4	30	110	55	47	31	1546	4	118	323
HOG367	0	2169	0	0	0	11	0	2169	0	0	0	0	0	2158	0	28	106	9	43	31	1532	4	120	0
HOG3672	86	2372	26	0	0	5	67	2578	12	7	174	22	206	2300	0	27	110	55	46	31	1533	4	117	134
HOG3678	188	2512	26	0	8	12	69	2721	12	7	177	97	209	2430	4	30	109	55	47	31	1543	4	120	323
HOG3685	186	2515	26	0	0	12	69	2723	12	7	176	95	208	2433	3	30	110	55	47	31	1548	4	120	310
HOG3684	189	2511	26	0	8	12	69	2721	12	7	178	97	210	2429	4	30	110	55	47	31	1542	4	120	324
HOG3687	188	2497	26	0	7	12	68	2707	12	7	178	96	210	2416	4	27	110	55	47	31	1541	4	120	321
HOG3688	189	2510	26	0	8	12	69	2720	12	7	178	97	210	2428	4	30	110	55	47	31	1544	4	120	324
HOG3690	189	2513	26	0	8	12	69	2723	12	7	178	97	210	2431	4	30	109	55	47	31	1546	4	120	324
HOG3692	153	2488	26	0	8	12	67	2694	12	6	175	83	206	2408	0	29	110	55	47	31	1529	4	120	270
HOG3696	189	2510	26	0	8	12	68	2719	12	7	177	97	209	2429	4	30	110	55	47	31	1545	4	120	324
HOG3699	186	2510	26	0	7	12	69	2719	12	7	177	66	209	2428	3	30	110	55	47	31	1543	4	120	288
HOG3702	188	2496	26	0	1	11	69	2704	12	6	177	97	208	2415	3	30	105	55	47	31	1538	4	117	315
HOG3705	189	2512	26	0	8	12	68	2722	12	7	178	97	210	2431	4	30	109	55	47	31	1545	3	120	324
HOG3708	189	2504	26	0	8	12	69	2711	12	7	175	87	207	2422	4	30	109	55	47	31	1537	4	120	314
HOG371	31	2444	0	0	0	12	60	2654	12	7	178	86	210	2371	0	30	110	8	46	31	1543	4	120	117
HOG3715	188	2460	26	0	5	12	68	2669	12	7	177	91	209	2379	4	29	110	55	47	31	1531	4	120	314
HOG3717	189	2509	26	0	8	12	69	2718	12	7	177	97	209	2427	4	30	110	55	46	31	1540	4	120	324
HOG3719	52	2509	15	0	6	12	69	2719	12	7	178	84	210	2427	1	30	108	55	47	31	1545	4	120	158
HOG3721	92	2498	25	0	5	12	69	2706	12	7	176	86	208	2416	3	30	110	55	47	31	1535	4	117	211
HOG3728	188	2505	26	0	8	12	68	2715	12	7	178	97	210	2424	4	30	110	55	47	31	1544	4	119	323
HOG3733	187	2511	26	0	8	12	69	2721	12	7	178	97	210	2429	4	30	110	55	46	31	1544	4	119	322
HOG3732	189	2511	26	0	8	12	68	2718	12	7	175	96	207	2430	4	30	110	55	47	31	1545	4	120	323
HOG3729	188	2514	26	0	8	12	69	2724	12	7	178	97	210	2432	4	30	110	55	47	31	1545	4	120	323
HOG3741	189	2509	26	0	8	11	69	2718	12	7	177	96	209	2428	4	30	110	55	47	31	1545	4	119	323
HOG3752	184	2513	26	0	7	12	69	2723	12	7	178	86	210	2431	3	30	109	55	47	31	1545	4	120	306
HOG3754	189	2506	26	0	0	11	69	2716	12	7	178	96	210	2425	3	30	110	55	47	31	1545	4	120	314
HOG3763	189	2506	26	0	8	12	64	2715	12	7	177	97	209	2429	4	30	110	55	47	31	1545	4	120	324
HOG3755	5	2096	6	0	1	0	56	2249	0	0	152	50	153	2039	0	29	108	53	47	31	1184	4	119	62
HOG3766	31	2376	8	0	0	11	60	2570	12	6	170	58	194	2304	1	30	103	16	44	30	1511	4	120	98
HOG3767	189	2501	26	0	8	12	68	2710	12	7	177	97	209	2420	4	29	108	55	47	31	1543	4	119	324
HOG3768	187	2510	26	0	5	12	69	2717	12	7	176	96	207	2428	4	30	110	55	47	31	1541	4	120	318
HOG377	140	2494	12	0	5	12	69	2701	12	7	175	70	207	2412	2	27	108	54	47	31	1541	4	119	229
HOG3769	71	2421	0	0	0	12	68	2598	12	7	145	7	177	2341	0	28	109	55	33	31	1521	4	116	78
HOG3775	188	2510	26	0	1	12	69	2720	12	7	178	97	210	2428	4	30	110	55	47	31	1542	4	120	316
HOG3780	189	2507	26	0	8	12	68	2715	12	7	176	97	208	2426	4	30	110	55	47	31	1542	4	119	324
HOG3781	189	2508	26	0	8	12	69	2718	12	7	178	97	210	2426	4	30	108	55	47	31	1545	4	118	324
HOG3786	166	2512	26	0	8	12	69	2714	12	7	170	97	202	2430	2	30	110	55	47	31	1547	4	120	299
HOG3783	188	2513	26	0	8	12	69	2723	12	7	178	96	210	2431	4	30	110	55	47	30	1545	4	120	322
HOG3787	96	2427	10	0	4	12	68	2604	12	7	145	35	177	2347	0	28	109	55	32	31	1521	4	115	145
HOG38	188	2501	24	0	8	12	69	2711	12	7	178	96	210	2419	4	30	109	55	47	31	1539	4	120	320
HOG380	121	2420	26	0	4	12	68	2597	12	7	145	39	177	2340	1	28	109	55	32	31	1518	4	115	191
HOG3788	47	2496	26	0	0	12	66	2689	12	7	163	97	193	2417	2	30	107	55	47	31	1544	3	119	172
HOG3804	187	2511	26	0	8	12	69	2721	12	7	178	97	210	2429	4	30	110	55	47	31	1544	4	117	322
HOG3805	91	1602	9	0	0	8	61	1635	5	0	19	87	33	1532	4	3	99	0	34	31	1080	0	55	191
HOG3810	189	2513	26	0	6	12	69	2723	12	7	178	97	210	2431	4	30	110	55	47	31	1544	4	120	322
HOG3812	188	2512	26	0	8	12	69	2722	12	7	178	97	210	2430	4	30	110	55	47	31	1544	4	120	323
HOG3816	42	2334	18	0	0	7	69	2523	12	7	159	64	189	2257	2	29	2	9	47	31	1542	4	120	126
HOG382	183	2478	26	0	0	12	68	2683	12	7	173	97	205	2397	1	29	96	55	46	31	1541	4	120	307
HOG3821	178	2516	16	0	5	12	69	2725	12	7	177	97	209	2434	1	30	110	55	47	31	1548	3	120	297
HOG3826	187	2490	26	0	4	11	69	2698	12	6	177	88	208	2409	3	30	105	54	45	31	1540	4	116	308
HOG3827	188	2509	26	0	8	12	69	2719	12	7	178	97	210	2427	4	30	110	54	47	31	1546	4	120	323
HOG3829	189	2516	26	0	8	12	69	2725	12	7	177	97	209	2434	4	30	110	55	47	31	1548	4	119	324
HOG3833	188	2510	26	0	8	12	67	2719	12	7	177	97	209	2430	4	30	108	55	46	31	1545	4	120	323
HOG384	188	2480	25	0	8	12	69	2690	12	7	178	96	210	2398	4	30	106	50	47	30	1535	4	116	321
HOG3839	132	2104	13	0	3	10	21	2184	12	7	49	51	80	2072	1	26	110	40	29	31	1410	4	84	200
HOG3843	189	2507	25	0	8	12	69	2715	12	7	176	97	208	2425	4	30	110	55	47	31	1542	4	120	323
HOG3845	72	2470	26	0	5	12	67	2679	12	7	178	89	209	2390	1	30	110	55	46	30	1544	4	120	193
HOG3849	150	2498	26	0	5	11	69	2706	12	6	177	45	208	2417	4	30	109	55	46	30	1538	4	120	230
HOG385	189	2517	26	0	8	12	69	2727	12	7	178	97	210	2435	4	30	110	55	47	31	1548	4	120	324
HOG3850	189	2510	26	0	8	12	69	2720	12	7	178	97	210	2428	4	30	110	55	46	31	1543	4	119	324
HOG3855	189	2502	26	0	8	12	68	2711	12	7	177	97	209	2421	4	30	108	55	47	31	1544	4	120	324
HOG3852	189	2508	26	0	8	12	69	2718	12	7	178	97	210	2426	4	30	110	55	47	31	1543	4	120	324
HOG3856	181	2512	11	0	5	11	69	2714	8	5	178	71	202	2431	3	30	110	55	47	31	1546	4	120	271
HOG386	185	2503	26	0	8	12	69	2711	12	7	177	96	208	2421	4	30	110	55	47	31	1538	4	120	319
HOG3862	174	2208	24	0	0	9	47	2398	12	6	159	79	190	2152	3	29	87	9	46	31	1437	1	110	280
HOG3870	189	2516	26	0	8	12	69	2726	12	7	178	97	210	2434	4	30	110	55	47	31	1548	4	119	324
HOG3874	189	2500	26	0	8	12	69	2710	12	7	178	97	210	2418	0	30	109	53	47	31	1540	3	120	320
HOG3877	188	2508	26	0	8	12	68	2715	12	7	175	97	207	2427	4	30	110	55	47	31	1543	4	120	323
HOG3879	189	2511	26	0	8	12	69	2720	12	7	177	97	209	2429	4	30	108	55	47	31	1544	4	120	324
HOG3882	189	2512	26	0	8	12	69	2721	12	7	177	97	209	2430	4	30	110	55	47	31	1544	4	119	324
HOG3884	188	2503	26	0	8	12	69	2713	12	7	178	97	210	2421	4	30	110	55	47	31	1536	4	119	323
HOG3888	188	2506	26	0	8	12	69	2716	12	7	178	97	210	2424	4	28	110	55	47	30	1545	4	119	323
HOG3890	188	2513	26	0	8	12	69	2723	12	7	178	97	210	2431	4	30	110	55	47	31	1544	4	120	323
HOG3900	189	2515	26	0	8	12	69	2725	12	7	178	97	210	2433	4	30	110	55	47	31	1546	4	120	324
HOG3905	189	2516	26	0	8	12	69	2725	12	6	178	97	209	2434	4	30	110	55	47	31	1546	4	120	324
HOG3915	189	2514	26	0	8	12	69	2723	12	7	177	96	209	2432	4	30	110	55	47	31	1547	4	120	323
HOG3917	185	2508	26	0	8	12	69	2714	12	7	175	97	206	2426	4	30	109	55	47	31	1542	4	120	320
HOG3919	179	2506	26	0	8	12	66	2715	12	7	177	97	209	2427	3	30	110	55	46	31	1545	4	120	313
HOG3924	187	2502	25	0	8	12	69	2711	12	7	177	96	209	2420	4	30	110	53	47	30	1539	4	117	320
HOG3920	189	2500	25	0	7	12	69	2710	12	7	178	94	210	2418	4	30	110	55	46	31	1534	4	119	319
HOG3931	189	2510	26	0	8	12	69	2720	12	7	178	97	210	2428	4	30	110	55	46	31	1546	4	120	324
HOG3932	189	2511	25	0	8	12	68	2721	12	7	178	96	210	2430	4	30	109	55	47	31	1544	4	120	322
HOG3938	188	2510	26	0	8	12	67	2719	12	7	177	97	209	2430	4	30	110	55	47	31	1546	4	120	323
HOG3935	188	2504	26	0	8	12	68	2714	12	7	178	96	210	2423	4	29	110	55	47	31	1542	4	120	322
HOG3944	186	2483	26	0	8	12	68	2693	12	7	178	97	210	2402	4	29	110	55	47	31	1524	4	119	321
HOG3942	187	2500	26	0	7	12	69	2710	12	7	178	95	210	2418	4	30	109	55	47	31	1538	4	119	319
HOG3943	188	2510	26	0	8	12	69	2720	12	7	178	97	210	2428	4	30	110	55	47	31	1541	4	120	323
HOG3955	189	2512	26	0	8	12	69	2722	12	7	178	97	210	2430	4	30	109	55	46	31	1546	4	120	324
HOG3964	188	2511	26	0	0	12	69	2721	12	7	178	96	210	2429	3	30	109	55	47	31	1546	4	119	313
HOG3968	189	2503	26	0	5	12	69	2712	12	7	177	97	209	2421	4	30	103	55	47	31	1543	4	120	321
HOG3969	184	2490	24	0	0	12	69	2698	12	7	176	91	208	2408	3	30	105	55	47	31	1536	4	120	302
HOG3973	189	2511	26	0	8	12	69	2720	12	7	177	97	209	2429	4	30	109	55	47	31	1546	4	120	324
HOG3972	110	2510	16	0	0	12	69	2713	12	3	177	74	203	2428	2	30	109	55	47	31	1542	4	120	202
HOG3986	189	2515	26	0	6	12	69	2725	12	7	178	97	210	2433	4	30	109	55	47	31	1548	4	120	322
HOG399	189	2516	26	0	8	12	69	2726	12	7	178	97	210	2434	4	30	109	55	47	31	1548	4	120	324
HOG3991	178	2501	26	0	8	12	68	2706	12	7	173	84	205	2420	3	29	110	55	47	31	1537	4	120	299
HOG3997	183	2502	26	0	7	12	68	2707	12	6	175	94	205	2421	4	30	110	55	47	31	1543	4	118	314
HOG3999	183	2501	26	0	0	12	63	2709	12	7	176	97	208	2425	3	30	110	55	47	31	1543	4	120	309
HOG4001	189	2491	26	0	8	12	68	2701	12	7	178	96	210	2410	4	30	109	55	47	31	1540	4	118	323
HOG4008	188	2493	26	0	8	12	67	2698	12	7	173	96	205	2413	4	30	110	55	46	31	1538	4	117	322
HOG4009	188	2508	26	0	8	12	69	2718	12	7	178	97	210	2426	4	30	110	55	47	31	1547	4	119	323
HOG4014	186	2491	19	0	6	11	69	2699	12	7	177	97	208	2410	1	30	109	55	47	29	1532	4	120	309
HOG4019	189	2513	26	0	8	12	69	2723	12	7	178	97	210	2431	4	30	109	55	47	31	1546	4	120	324
HOG4026	189	2509	26	0	8	12	69	2717	12	6	177	97	208	2427	4	30	110	55	47	31	1543	4	120	324
HOG4028	12	2369	1	0	0	2	2	2488	0	0	119	45	119	2365	0	30	110	55	46	31	1543	4	120	58
HOG4038	187	2508	25	0	8	12	69	2717	12	7	177	97	209	2426	4	30	110	55	47	31	1542	4	120	321
HOG4039	189	2499	26	0	8	12	68	2707	12	6	177	97	208	2418	4	30	110	55	47	31	1541	4	120	324
HOG4041	189	2511	26	0	8	12	69	2719	12	7	176	97	208	2429	4	30	109	55	47	31	1547	4	119	324
HOG4042	123	2487	11	0	0	11	66	2695	12	7	176	47	208	2409	2	29	109	55	47	31	1535	4	120	183
HOG4051	188	2512	26	0	8	12	69	2722	12	7	178	97	210	2430	4	30	110	55	47	31	1545	4	120	323
HOG4054	189	2494	26	0	8	12	69	2704	12	7	178	97	210	2412	4	30	110	55	47	31	1527	3	120	324
HOG4058	176	2513	0	0	5	12	69	2699	12	7	154	70	186	2431	0	30	110	55	47	31	1545	4	119	251
HOG4056	188	2510	26	0	8	12	69	2720	12	7	178	97	210	2428	4	30	110	55	47	31	1543	4	120	323
HOG4059	188	2501	26	0	8	12	69	2710	12	7	177	95	209	2419	4	29	110	55	47	31	1546	4	120	321
HOG4072	189	2515	26	0	5	12	69	2724	12	7	177	95	209	2433	4	30	109	55	47	31	1546	4	120	319
HOG4073	114	2433	0	0	0	12	69	2639	12	7	174	96	206	2351	3	30	110	45	41	31	1527	4	120	213
HOG4076	188	2501	26	0	8	12	69	2710	11	7	178	97	209	2419	4	30	108	55	46	30	1543	4	118	323
HOG4074	188	2511	26	0	8	12	69	2721	12	7	178	97	210	2429	4	30	110	55	47	31	1543	4	119	323
HOG4078	188	2515	26	0	8	12	69	2725	12	7	178	97	210	2433	4	30	110	55	47	31	1546	4	120	323
HOG4082	189	2506	26	0	8	12	69	2715	12	7	177	97	209	2424	4	30	108	55	47	31	1546	3	119	324
HOG4084	168	2468	26	0	5	11	69	2670	12	7	171	84	202	2387	4	30	103	54	47	31	1534	4	119	287
HOG4085	78	2494	0	0	3	12	68	2703	12	7	177	96	209	2413	1	30	109	55	46	31	1536	4	116	178
HOG4089	189	2505	26	0	8	12	68	2714	12	7	177	97	209	2424	4	30	110	55	46	31	1543	4	120	324
HOG4092	189	2505	26	0	8	12	69	2715	12	7	178	97	210	2423	4	30	106	55	47	31	1540	4	120	324
HOG4096	189	2508	26	0	8	12	69	2717	12	7	177	97	209	2426	4	30	110	55	47	31	1540	4	120	324
HOG4100	93	2435	18	0	0	11	66	2641	12	7	174	38	206	2357	0	25	105	55	31	31	1530	3	111	149
HOG4104	189	2502	26	0	8	12	69	2712	12	7	178	89	210	2420	3	30	109	55	46	31	1543	4	120	315
HOG4107	189	2509	26	0	8	12	69	2718	12	7	177	96	209	2427	4	30	110	55	46	31	1548	4	120	323
HOG4110	188	2506	26	0	8	12	69	2715	12	7	177	97	209	2424	4	30	110	55	47	31	1543	4	114	323
HOG4113	188	2509	26	0	8	12	69	2716	12	7	175	97	207	2427	4	30	109	55	47	31	1544	4	120	323
HOG4125	189	2510	26	0	0	12	69	2720	12	7	178	97	210	2428	3	30	109	55	47	31	1542	4	120	315
HOG4134	34	2450	5	0	0	11	65	2654	12	6	174	72	204	2373	1	30	109	55	47	31	1539	4	120	112
HOG4129	178	2465	26	0	6	11	68	2673	12	7	176	97	208	2385	4	29	108	55	46	31	1510	4	120	311
HOG4130	40	2190	26	0	0	5	45	2395	11	7	174	20	205	2140	0	27	0	55	47	31	1536	4	119	86
HOG4136	186	2501	26	0	8	12	68	2709	12	7	176	96	208	2420	4	30	110	55	47	31	1542	4	120	320
HOG4138	150	2502	25	0	5	12	69	2709	12	7	175	97	207	2420	1	30	109	54	47	31	1546	4	119	278
HOG4156	0	2493	0	0	0	11	67	2493	0	0	0	0	0	2414	0	30	110	55	47	31	1543	4	119	0
HOG4155	188	2494	26	0	7	12	69	2702	12	7	176	96	208	2412	4	30	110	55	46	31	1539	4	119	321
HOG4160	189	2518	26	0	8	12	69	2728	12	7	178	97	210	2436	4	30	110	55	47	31	1548	4	120	324
HOG4164	189	2510	26	0	8	12	69	2720	12	7	178	97	210	2428	4	30	109	55	47	31	1545	4	120	324
HOG4171	186	2500	26	0	7	11	69	2709	12	7	177	97	209	2419	4	30	108	55	47	31	1535	4	120	320
HOG4175	189	2503	26	0	8	12	69	2712	12	7	177	87	209	2421	4	28	110	55	46	30	1543	4	119	314
HOG4182	188	2512	26	0	8	12	69	2722	12	7	178	97	210	2430	4	30	110	55	47	31	1543	4	120	323
HOG4185	182	2498	26	0	0	12	66	2704	12	7	174	96	206	2419	0	30	110	55	47	30	1542	4	120	304
HOG4187	189	2513	26	0	8	12	69	2723	12	7	178	96	210	2431	4	30	110	55	47	31	1545	4	120	323
HOG4191	112	2460	26	0	8	12	69	2665	12	7	173	82	205	2378	1	28	110	55	31	31	1536	4	110	229
HOG4209	187	2507	26	0	8	11	68	2715	12	7	176	97	208	2427	4	30	110	55	47	31	1540	4	120	322
HOG4213	188	2506	26	0	5	12	66	2713	12	7	176	97	207	2427	4	29	110	55	47	31	1544	4	120	320
HOG4219	156	2472	26	0	8	12	69	2680	12	7	176	97	208	2390	4	30	109	54	43	30	1523	4	119	291
HOG4223	0	2450	0	0	0	11	69	2653	11	7	172	0	203	2369	0	29	110	45	46	31	1517	4	111	0
HOG4246	4	1936	1	0	0	0	14	2130	7	6	169	16	194	1922	0	0	9	12	47	1	1438	3	120	21
HOG4263	22	381	3	0	1	1	4	388	0	0	5	6	7	376	0	21	0	1	2	20	136	0	106	32
HOG4266	189	2461	26	0	8	11	69	2670	12	7	177	97	209	2380	2	29	110	55	45	30	1540	4	119	322
HOG4261	90	2460	26	0	5	12	65	2629	12	7	137	85	169	2382	2	29	110	55	32	31	1537	4	113	208
HOG4278	55	500	15	0	5	12	67	703	11	6	178	81	203	420	1	3	0	53	30	0	2	0	117	157
HOG4285	188	2472	26	0	5	12	69	2681	12	7	177	97	209	2390	4	30	110	55	47	31	1547	4	119	320
HOG4279	176	2444	26	0	5	12	69	2650	12	7	174	79	206	2362	0	24	103	29	45	31	1523	3	119	286
HOG4296	53	670	4	0	0	11	66	689	10	2	0	42	19	592	1	30	99	1	27	0	6	3	120	100
HOG4298	0	358	6	0	0	4	0	368	3	2	3	1	10	354	0	0	0	41	43	0	4	0	115	7
HOG430	186	2483	23	0	8	12	65	2691	11	7	177	90	208	2405	4	30	105	54	47	31	1538	4	116	311
HOG4313	189	2494	26	0	0	12	69	2704	12	7	178	97	210	2412	3	30	109	55	44	31	1532	3	119	315
HOG4320	49	318	18	0	3	3	0	326	3	1	2	45	8	315	3	29	76	0	0	0	2	0	117	118
HOG4323	43	2201	16	0	0	12	61	2352	3	6	132	63	151	2127	2	27	110	27	33	31	1414	4	106	124
HOG4325	12	384	0	0	3	7	44	448	6	3	48	4	64	332	0	3	0	19	27	0	2	0	120	19
HOG4326	19	817	11	0	1	3	19	883	0	1	58	20	66	795	1	27	4	1	35	14	420	0	115	52
HOG4332	53	491	15	0	5	12	69	662	11	5	147	83	171	409	0	3	0	54	19	0	2	0	116	156
HOG4329	165	2220	0	0	0	0	0	2401	11	6	152	2	181	2220	4	25	104	37	28	31	1498	0	114	171
HOG4343	46	556	14	0	0	9	2	573	1	2	8	39	17	545	0	0	106	0	45	0	0	0	119	99
HOG4359	19	808	11	0	0	3	19	874	0	1	59	20	66	786	2	27	4	1	35	14	418	0	112	52
HOG4361	82	373	4	0	4	5	5	436	4	5	50	44	63	363	4	0	19	24	2	30	26	0	97	138
HOG4362	10	202	0	0	0	1	0	214	1	1	8	9	12	201	0	0	25	3	2	0	4	0	93	19
HOG4392	175	2493	25	0	7	12	68	2689	11	7	166	94	196	2412	4	29	110	55	47	31	1533	4	118	305
HOG4406	2	275	0	0	0	4	0	284	3	2	2	6	9	271	0	0	0	0	24	0	2	0	111	8
HOG4412	29	1857	6	0	0	2	20	1928	2	1	65	13	71	1835	1	17	74	23	24	9	1370	0	36	49
HOG4413	119	2431	15	0	4	12	69	2627	12	7	164	66	196	2350	0	28	109	55	33	31	1521	4	116	204
HOG4417	189	2500	26	0	8	12	69	2708	11	7	177	97	208	2418	4	30	107	55	47	31	1541	4	120	324
HOG442	29	313	4	0	4	3	5	371	2	2	42	21	58	305	0	1	38	12	14	7	66	1	0	58
HOG4445	19	822	11	0	1	3	19	904	0	1	75	18	82	800	2	27	4	1	35	14	422	0	115	51
HOG4448	188	2501	26	0	8	12	69	2710	12	7	177	97	209	2419	4	30	109	55	47	31	1540	4	120	323
HOG4555	18	55	6	0	0	2	7	83	0	1	26	22	28	46	1	3	0	0	0	0	5	0	1	47
HOG464	65	2119	21	0	4	9	50	2268	4	2	140	79	149	2059	4	29	100	9	21	31	1531	3	0	173
HOG4677	27	172	10	0	0	2	0	186	0	0	14	12	14	170	2	6	18	3	4	0	12	0	27	51
HOG4682	37	494	11	0	0	3	11	527	0	1	32	31	33	480	3	9	28	9	23	5	163	2	94	82
HOG4687	8	163	10	0	0	0	1	175	0	0	12	11	12	162	1	6	10	3	8	3	5	2	62	30
HOG47	187	2502	26	0	8	12	67	2712	12	7	178	97	210	2422	4	30	109	55	47	31	1539	4	120	322
HOG471	110	2500	0	0	0	12	69	2709	12	7	177	0	209	2418	0	29	110	55	46	31	1534	4	120	110
HOG4731	21	515	9	0	0	0	8	577	2	1	54	10	62	507	1	26	3	1	36	16	142	0	115	41
HOG4737	14	305	9	0	0	0	9	359	0	1	48	7	54	296	1	24	3	0	8	14	139	0	0	31
HOG4761	88	291	8	0	5	1	4	325	0	0	31	18	34	286	2	14	18	0	15	18	127	0	13	121
HOG478	188	2510	26	0	8	12	69	2720	12	7	178	96	210	2428	4	30	110	55	47	31	1542	4	119	322
HOG4793	24	130	20	0	1	3	0	135	3	0	1	25	5	127	1	2	74	0	0	0	1	0	0	71
HOG491	189	2512	26	0	8	12	69	2722	12	7	178	96	210	2430	4	30	110	55	47	30	1543	4	120	323
[truncated: 1,454 more rows]

## Sheet: 1b_hog_extension_profile_ranked
	clade_LW	clade_BNS	clade_BA	clade_OUTGR	clade_BR	clade_S	clade_NO	clade_ACB	clade_CA	clade_L	clade_PI	clade_HA	clade_CPL	clade_B	clade_QI	IC7	IC5	IC8	IC3	IC6	IC2	IC4	IC1	nonACB	RD
HOG4145	0	2509	0	0	0	12	67	2717	12	7	176	1	208	2429	0	30	110	55	47	30	1545	4	119	1	0.992881
HOG2003	0	2512	0	0	0	12	69	2708	8	7	168	0	196	2430	0	29	110	55	47	31	1547	4	120	0	0.992669
HOG1302	0	2501	0	0	0	12	69	2704	12	7	177	0	203	2419	0	30	110	55	45	31	1541	4	119	0	0.991202
HOG510	0	2518	0	0	0	12	69	2728	12	7	178	3	210	2436	0	30	110	55	47	31	1548	4	120	3	0.990741
HOG3408	0	2497	0	0	1	11	66	2705	12	7	176	0	208	2419	0	30	110	55	47	31	1547	4	116	1	0.988482
HOG3243	0	2493	0	0	0	10	69	2700	12	7	175	1	207	2413	0	30	104	55	45	31	1541	3	118	1	0.98665
HOG3108	0	2479	0	0	0	12	63	2688	12	7	177	0	209	2403	0	30	103	55	46	31	1533	4	120	0	0.985337
HOG2842	0	2510	0	0	3	11	69	2709	12	7	169	0	199	2429	0	30	110	55	47	31	1544	4	120	3	0.983776
HOG3718	0	2478	0	0	0	11	68	2686	12	7	177	1	208	2398	0	30	107	55	45	31	1535	4	119	1	0.981518
HOG3153	0	2503	0	0	2	10	69	2710	12	7	176	2	207	2423	0	28	110	50	47	31	1548	4	120	4	0.981056
HOG2567	0	2485	0	0	0	12	69	2674	0	6	177	0	189	2403	0	30	105	55	45	31	1532	4	119	0	0.980205
HOG2782	0	2466	0	0	0	10	67	2672	12	7	174	0	206	2388	0	28	108	54	47	31	1526	4	119	0	0.979472
HOG4319	0	2491	0	0	0	10	69	2667	5	6	156	0	176	2411	0	30	106	55	47	30	1541	4	120	0	0.977639
HOG4223	0	2450	0	0	0	11	69	2653	11	7	172	0	203	2369	0	29	110	45	46	31	1517	4	111	0	0.972507
HOG2248	0	2437	0	0	0	11	65	2645	12	7	176	0	208	2360	0	30	88	55	46	31	1523	3	118	0	0.969575
HOG2421	3	2511	0	0	5	12	69	2718	12	7	175	0	207	2429	1	30	110	55	47	31	1543	4	120	9	0.968557
HOG3442	0	2435	0	0	0	12	66	2645	12	7	178	1	210	2356	0	28	104	39	46	31	1519	3	120	1	0.966488
HOG3956	0	2424	0	0	0	10	67	2632	12	7	176	0	208	2346	0	29	92	55	43	29	1520	3	118	0	0.964809
HOG1779	1	2506	0	0	0	12	68	2713	12	7	176	9	207	2425	0	29	108	55	47	31	1542	4	120	10	0.963637
HOG2828	0	2477	0	0	0	12	68	2626	12	7	118	0	149	2396	0	30	109	55	47	29	1535	4	118	0	0.96261
HOG3155	0	2463	0	0	3	12	68	2671	12	7	176	3	208	2382	0	29	106	55	46	30	1517	4	118	6	0.960587
HOG3120	0	2396	0	0	0	10	67	2604	12	7	176	0	208	2318	0	29	91	55	44	29	1505	3	118	0	0.954545
HOG186	1	2448	0	0	5	12	68	2646	12	6	167	0	198	2367	0	28	108	55	47	31	1520	3	120	6	0.951423
HOG2659	3	2509	10	0	3	12	68	2719	12	7	178	0	210	2428	0	30	110	55	47	31	1544	4	119	16	0.947318
HOG1883	0	2376	0	0	0	12	60	2583	12	7	176	0	207	2303	0	29	108	53	47	30	1480	4	118	0	0.946848
HOG3329	3	2491	7	0	3	12	67	2700	12	7	177	0	209	2411	1	29	110	55	47	31	1541	4	120	14	0.946526
HOG657	0	2467	10	0	0	0	64	2666	11	7	172	0	199	2402	1	30	109	55	44	31	1545	4	120	11	0.943322
HOG3131	4	2426	0	0	0	0	0	2605	0	5	174	0	179	2426	0	30	108	55	47	31	1540	4	120	4	0.942566
HOG3042	0	2498	15	0	0	12	67	2702	12	7	177	1	204	2418	0	30	109	55	47	30	1539	4	120	16	0.941086
HOG3376	0	2364	0	0	0	11	66	2567	12	7	173	0	203	2287	0	28	92	7	46	31	1525	4	116	0	0.940982
HOG4150	3	2480	9	0	3	12	68	2688	12	7	176	0	208	2399	0	29	101	55	46	30	1540	4	119	15	0.939041
HOG3488	3	2435	0	0	0	11	58	2585	12	7	121	0	150	2365	0	30	110	55	31	31	1525	4	120	3	0.938321
HOG1815	0	2352	0	0	0	11	65	2552	11	7	173	0	200	2276	0	28	92	7	46	31	1524	4	115	0	0.935484
HOG2211	0	2446	0	0	0	1	69	2602	0	0	150	6	156	2375	0	29	97	55	47	31	1520	4	119	6	0.935294
HOG1119	1	2490	14	0	2	11	66	2698	12	6	177	2	208	2412	0	30	110	50	47	31	1548	4	119	19	0.930361
HOG381	1	2368	0	0	0	5	67	2576	12	7	176	4	208	2296	0	28	110	55	46	31	1524	4	119	5	0.928849
HOG737	1	2445	10	0	1	12	58	2628	12	7	152	0	183	2374	0	29	110	54	47	31	1526	4	116	12	0.926306
HOG1317	23	2517	0	0	0	12	69	2727	12	7	178	1	210	2435	0	30	109	55	47	31	1548	4	120	24	0.925559
HOG539	0	2507	15	0	2	12	68	2717	12	7	178	6	210	2426	0	30	110	55	47	31	1545	4	120	23	0.92498
HOG2443	2	2491	11	0	5	11	69	2683	12	7	160	1	192	2410	0	29	110	51	45	31	1536	4	120	19	0.924862
HOG584	5	2464	7	0	0	12	68	2674	12	7	178	6	210	2383	0	30	106	54	46	31	1531	4	116	18	0.92465
HOG4088	0	2505	15	0	2	12	68	2715	12	7	178	6	210	2424	0	30	110	55	47	31	1545	4	119	23	0.924247
HOG3960	9	2419	0	0	0	11	57	2627	12	7	176	4	208	2350	0	28	95	55	44	31	1526	3	116	13	0.922853
HOG1978	0	2501	15	0	2	12	68	2711	12	7	178	6	210	2420	0	30	110	55	46	31	1544	4	119	23	0.922781
HOG885	0	2502	0	0	0	12	69	2503	0	0	1	0	1	2420	0	30	106	55	46	31	1543	4	119	0	0.917522
HOG3118	9	2415	1	0	0	12	66	2611	12	7	164	3	196	2336	0	29	90	55	45	31	1504	3	116	13	0.916988
HOG2254	0	2498	0	0	5	11	68	2542	12	2	23	0	44	2418	0	30	108	55	46	31	1547	4	120	5	0.916386
HOG101	1	2448	7	0	1	12	58	2629	12	7	150	7	181	2377	0	29	110	54	45	31	1524	4	119	16	0.914327
HOG2286	9	2412	0	0	0	11	67	2612	12	7	169	3	200	2333	2	30	108	30	45	31	1488	4	114	14	0.914268
HOG4156	0	2493	0	0	0	11	67	2493	0	0	0	0	0	2414	0	30	110	55	47	31	1543	4	119	0	0.913856
HOG3912	0	2489	0	0	0	12	68	2489	0	0	0	0	0	2408	0	30	106	55	45	31	1540	4	120	0	0.91239
HOG1948	0	2506	26	0	0	12	68	2713	12	7	175	0	207	2425	1	29	110	55	47	31	1544	4	120	27	0.911168
HOG4172	0	2294	0	0	0	11	69	2483	0	7	177	0	189	2213	0	25	101	51	42	30	1439	4	105	0	0.910191
HOG3404	0	2295	0	0	0	11	39	2482	12	7	158	0	187	2245	0	28	92	7	37	31	1516	4	116	0	0.909824
HOG2834	13	2418	0	0	2	12	67	2616	12	7	166	1	198	2338	0	30	90	55	44	31	1501	3	118	16	0.909562
HOG1865	17	2480	0	0	1	12	68	2672	0	7	174	5	192	2400	0	28	110	55	47	31	1536	4	119	23	0.908484
HOG1598	0	2295	0	0	0	11	41	2478	12	7	154	0	183	2243	0	27	92	7	46	31	1509	4	115	0	0.908358
HOG133	18	2493	0	0	0	12	66	2684	12	7	159	5	191	2414	2	29	109	55	47	30	1542	2	120	25	0.90671
HOG1428	0	2452	0	0	0	12	69	2471	12	0	0	0	19	2370	0	30	109	54	31	31	1538	4	119	0	0.905792
HOG1715	19	2481	0	0	0	12	68	2673	0	7	174	5	192	2401	0	28	110	55	47	31	1536	4	119	24	0.905765
HOG2291	17	2466	0	0	0	11	68	2652	0	7	169	5	186	2387	0	28	110	55	47	31	1535	4	117	22	0.90424
HOG821	0	2283	0	0	0	11	39	2466	12	7	154	0	183	2233	0	28	92	7	37	31	1508	4	116	0	0.903959
HOG3745	0	2499	26	0	0	12	66	2701	12	7	178	0	202	2420	2	30	107	52	47	31	1540	4	120	28	0.903683
HOG3132	3	2420	0	0	0	0	0	2599	0	5	174	13	179	2420	0	29	108	55	47	31	1540	4	119	16	0.90333
HOG2700	12	2491	15	0	0	2	67	2691	12	7	168	0	200	2421	0	30	110	55	47	31	1541	4	120	27	0.903104
HOG629	0	2468	0	0	2	11	65	2479	3	0	4	0	11	2391	0	30	109	55	47	31	1539	4	107	2	0.902552
HOG1578	1	2282	0	0	0	11	39	2470	12	7	159	0	188	2232	0	27	92	7	43	31	1504	4	115	1	0.902339
HOG3482	7	2336	0	0	0	0	66	2520	3	7	167	0	184	2269	0	29	104	55	46	30	1413	4	117	7	0.902149
HOG3047	0	2502	26	0	0	12	69	2702	12	7	176	1	200	2420	2	30	107	55	46	31	1538	4	120	29	0.900963
HOG3163	0	2449	0	0	0	11	34	2451	0	0	2	0	2	2403	0	30	108	54	47	31	1546	4	119	0	0.89846
HOG2145	10	2349	0	0	0	8	66	2542	11	0	169	0	193	2274	1	27	87	55	45	30	1507	3	116	11	0.897868
HOG2547	12	2453	0	0	0	12	68	2659	12	7	174	13	206	2372	0	30	93	55	46	31	1529	3	118	25	0.897546
HOG3075	0	2246	0	0	0	0	66	2444	12	7	166	0	198	2179	0	28	89	55	14	31	1493	3	113	0	0.895894
HOG3516	0	2477	26	0	0	10	68	2679	12	7	178	0	202	2398	2	29	107	55	47	30	1530	4	119	28	0.895618
HOG3751	7	2312	0	0	0	0	66	2496	3	7	167	0	184	2245	0	29	102	55	46	31	1392	4	117	7	0.893351
HOG2068	20	2474	0	0	0	10	67	2604	0	4	120	0	130	2396	0	30	110	54	47	31	1539	4	119	20	0.892817
HOG984	1	2394	0	0	0	12	4	2601	12	7	175	19	207	2378	0	30	109	55	34	31	1536	4	118	20	0.891717
HOG2717	9	2503	0	0	0	12	69	2709	12	7	174	24	206	2421	0	30	108	55	47	31	1540	4	119	33	0.891183
HOG2115	17	2422	0	0	1	12	67	2628	12	7	174	5	206	2342	1	30	108	9	45	31	1537	1	120	24	0.889269
HOG4127	0	2422	0	0	0	12	60	2424	0	1	1	0	2	2349	0	25	108	54	33	31	1531	4	113	0	0.888563
HOG102	10	2483	15	0	3	11	67	2688	12	7	173	1	205	2404	3	30	109	52	46	29	1533	4	119	32	0.886572
HOG2829	16	2377	0	0	0	11	68	2576	12	6	172	3	199	2297	0	30	90	55	31	31	1509	2	120	19	0.88564
HOG2490	8	2368	11	0	0	9	66	2574	12	7	174	0	206	2292	0	28	98	55	45	30	1443	3	118	19	0.884906
HOG406	0	2412	0	0	0	1	65	2412	0	0	0	0	0	2345	0	28	102	55	47	31	1517	4	99	0	0.884164
HOG2446	8	2482	7	0	0	12	67	2677	5	5	173	17	195	2402	0	30	106	55	47	31	1534	4	117	32	0.88254
HOG3138	10	2342	0	0	0	0	66	2491	1	7	135	0	149	2275	0	29	110	55	33	29	1541	4	0	10	0.882259
HOG4034	19	2508	11	0	0	12	69	2717	12	7	177	7	209	2426	0	30	109	55	46	31	1542	4	120	37	0.88177
HOG2509	0	2403	0	0	0	0	0	2403	0	0	0	0	0	2403	0	30	109	46	46	31	1545	4	120	0	0.880865
HOG2120	14	2502	15	0	2	12	68	2712	12	7	178	6	210	2421	0	30	109	55	47	31	1542	4	120	37	0.879937
HOG92	6	2361	11	0	0	10	66	2558	12	6	167	0	197	2284	2	30	86	30	44	30	1490	4	113	19	0.879041
HOG1840	0	2490	25	0	8	12	64	2698	12	7	177	3	208	2413	0	30	110	55	47	31	1544	4	117	36	0.877892
HOG2555	7	2482	15	0	8	11	59	2686	12	7	173	4	204	2411	1	29	110	55	47	31	1527	4	119	35	0.876579
HOG1817	0	2217	0	0	0	10	38	2391	12	7	146	0	174	2169	0	27	91	6	45	29	1471	4	115	0	0.876466
HOG86	21	2415	2	0	3	2	65	2609	4	7	172	0	194	2347	0	30	103	53	47	30	1491	4	117	26	0.876131
HOG486	15	2502	14	0	0	0	67	2692	5	7	166	5	190	2434	2	30	110	55	47	31	1547	4	120	36	0.875692
HOG2055	1	2397	0	0	0	11	64	2397	0	0	0	0	0	2321	0	26	105	55	21	31	1527	3	112	1	0.875579
HOG1936	8	2512	7	0	7	12	69	2722	12	7	178	18	210	2430	0	30	109	55	47	31	1546	4	120	40	0.874344
HOG3441	4	2356	14	0	3	11	66	2560	12	7	173	0	204	2278	0	29	97	2	29	31	1526	0	117	21	0.873602
HOG1424	6	2420	0	0	3	12	40	2608	8	2	172	18	188	2368	0	30	109	55	47	31	1542	4	120	27	0.872678
HOG1735	3	2503	25	0	8	12	69	2709	12	7	175	0	206	2421	3	30	110	55	47	30	1542	4	120	39	0.872665
HOG1979	5	2366	0	0	0	0	68	2455	4	7	67	4	89	2297	0	30	106	19	46	30	1486	3	113	9	0.872149
HOG3350	29	2491	0	0	5	10	68	2681	9	1	168	0	190	2412	2	30	108	54	47	31	1543	4	116	36	0.87166
HOG1185	8	2444	7	0	0	12	65	2638	5	5	172	17	194	2366	0	29	106	55	45	31	1516	4	116	32	0.868243
HOG511	8	2503	0	0	0	12	69	2713	12	7	178	33	210	2421	0	30	110	55	47	31	1547	3	119	41	0.867958
HOG3438	1	2284	10	0	1	12	58	2465	12	7	150	0	181	2213	0	29	110	54	47	31	1381	4	103	12	0.866555
HOG2176	2	2232	0	0	0	7	23	2380	2	3	134	0	148	2202	0	25	109	54	35	31	1377	4	118	2	0.866261
HOG3395	21	2496	16	0	1	12	69	2690	12	1	168	0	194	2414	1	30	109	55	47	31	1537	4	120	39	0.8657
HOG2873	0	2402	0	0	0	11	67	2594	11	6	162	28	192	2323	0	28	89	49	43	31	1512	3	120	28	0.86446
HOG3043	8	2415	6	0	1	0	0	2593	1	5	172	12	178	2415	1	30	108	55	46	31	1539	4	119	28	0.864093
HOG3246	1	2314	0	0	0	7	68	2499	5	6	162	16	185	2238	0	29	73	54	39	31	1456	3	110	17	0.863587
HOG3417	3	2398	0	0	0	11	56	2600	12	3	174	26	202	2330	0	0	98	54	46	31	1531	3	120	29	0.863573
HOG3006	24	2475	0	0	6	12	67	2683	12	7	176	5	208	2395	4	30	108	55	46	31	1544	4	120	39	0.863134
HOG1674	8	2449	15	0	8	11	56	2656	12	7	175	4	207	2381	1	29	109	55	47	31	1516	4	120	36	0.862496
HOG3785	7	2401	6	0	1	0	0	2580	0	5	174	12	179	2401	1	30	106	55	45	31	1530	3	120	27	0.862414
HOG2617	10	2425	6	0	1	1	0	2605	0	5	175	12	180	2424	1	30	109	55	47	31	1537	4	120	30	0.862319
HOG2027	31	2496	8	0	0	11	69	2706	12	7	178	1	210	2415	2	30	105	55	47	31	1539	4	119	42	0.862306
HOG3396	0	2461	11	0	0	0	67	2645	5	7	160	24	184	2393	0	29	108	55	47	29	1529	4	119	35	0.86155
HOG80	7	2243	1	0	0	5	52	2415	2	1	157	0	172	2185	0	29	73	51	47	30	1391	4	112	8	0.860573
HOG1001	1	2436	0	0	0	12	67	2642	12	7	175	34	206	2356	0	28	103	55	47	31	1516	3	115	35	0.86045
HOG3976	27	2478	10	0	1	10	69	2682	12	6	174	2	204	2398	0	30	104	55	46	31	1537	4	109	40	0.859681
HOG2071	44	2505	0	0	0	12	68	2713	11	7	178	0	208	2424	0	30	106	55	47	31	1541	3	120	44	0.858699
HOG3409	9	2412	6	0	1	0	0	2592	0	5	174	13	180	2412	1	30	106	55	46	31	1537	4	117	30	0.857554
HOG270	21	2407	10	0	2	12	69	2616	11	7	178	0	209	2325	0	30	110	55	28	31	1544	4	120	33	0.857092
HOG2087	1	2291	1	0	0	10	31	2439	11	2	124	9	148	2249	1	30	110	55	21	1	1543	4	114	12	0.857025
HOG2861	1	2385	11	0	0	0	50	2542	1	4	145	13	157	2334	0	30	106	46	27	30	1533	4	117	25	0.854658
HOG781	30	2489	5	0	6	12	53	2698	12	7	177	0	209	2423	3	29	110	55	46	31	1544	4	120	44	0.8532
HOG1569	11	2417	6	0	1	0	0	2595	0	5	173	13	178	2417	1	30	108	55	47	31	1537	4	120	32	0.852481
HOG1582	18	2482	15	0	7	12	66	2687	12	7	174	0	205	2403	3	29	108	54	45	29	1536	4	120	43	0.852255
HOG2560	4	2429	26	0	7	11	62	2636	11	7	176	0	207	2355	0	29	110	55	35	31	1534	4	119	37	0.852078
HOG2692	23	2310	0	0	0	12	68	2518	12	6	177	0	208	2229	0	27	84	54	44	30	1414	3	115	23	0.852033
HOG87	5	2355	5	0	0	0	66	2447	4	7	68	4	92	2288	1	30	106	18	46	30	1466	4	120	15	0.850698
HOG2695	1	2373	11	0	0	0	52	2531	1	4	146	13	158	2320	0	30	106	46	27	30	1528	4	118	25	0.850625
HOG232	28	2475	10	0	1	12	69	2682	12	6	176	4	207	2393	0	30	104	51	47	31	1537	4	109	43	0.850422
HOG2419	2	2347	0	0	0	0	25	2369	0	1	11	4	22	2322	0	28	109	54	25	31	1521	4	116	6	0.849883
HOG3215	0	2446	0	0	0	3	69	2612	1	3	160	35	166	2373	0	30	107	44	47	29	1524	4	120	35	0.849453
HOG1653	15	2502	11	0	0	12	68	2710	12	7	176	21	208	2421	0	27	110	48	47	31	1545	4	120	47	0.84834
HOG3340	14	2374	0	0	0	0	68	2463	4	7	67	4	89	2305	0	30	106	19	45	30	1489	4	114	18	0.847304
HOG1855	0	2482	0	0	0	12	67	2482	0	0	0	21	0	2402	0	30	100	55	46	31	1539	4	120	21	0.845009
HOG923	22	2502	14	0	1	0	68	2699	6	7	172	10	197	2433	0	30	110	55	47	31	1546	4	120	47	0.844308
HOG2487	18	2405	0	0	0	12	4	2605	12	7	169	18	200	2389	0	29	107	55	46	30	1538	4	119	36	0.843801
HOG487	29	2514	15	0	2	12	68	2722	12	7	177	0	208	2433	4	28	110	55	47	31	1547	4	120	50	0.84348
HOG3603	9	2381	0	0	0	0	68	2469	4	7	65	11	88	2312	0	30	102	49	46	30	1464	4	120	20	0.84333
HOG2500	0	2186	0	0	0	2	11	2297	0	0	105	0	111	2173	0	16	59	43	37	31	1536	3	58	0	0.842009
HOG494	0	2218	0	0	0	12	69	2406	1	5	176	13	188	2136	0	30	104	14	40	31	1336	3	120	13	0.841841
HOG589	20	2515	26	0	2	12	69	2725	12	7	178	1	210	2433	2	27	110	55	47	31	1548	4	120	51	0.841493
HOG2791	17	2496	0	0	0	12	69	2704	12	7	176	32	208	2414	0	30	109	55	47	29	1537	4	119	49	0.839968
HOG738	2	2329	0	0	1	0	25	2350	0	1	10	4	21	2304	0	28	109	53	25	31	1510	4	116	7	0.839832
HOG2696	7	2485	15	0	5	12	68	2694	12	7	177	21	209	2404	0	29	110	55	47	18	1541	4	120	48	0.839389
HOG818	17	2450	0	0	0	12	13	2592	11	3	118	19	142	2425	0	29	108	55	47	31	1543	3	120	36	0.839036
HOG1128	19	2434	0	0	0	12	65	2642	12	7	177	22	208	2356	1	28	105	52	45	29	1516	4	118	42	0.838845
HOG3166	10	2374	6	0	3	2	12	2480	4	7	84	1	106	2360	3	30	110	0	47	31	1543	4	120	23	0.838103
HOG1241	24	2503	15	0	5	12	69	2711	12	7	176	4	208	2421	3	28	110	52	47	31	1542	4	120	51	0.836361
HOG474	20	2517	6	0	4	11	69	2727	12	7	178	21	210	2436	2	30	110	55	47	31	1548	4	120	53	0.836053
HOG3234	1	2387	0	0	0	0	6	2533	2	0	135	29	146	2381	0	30	100	55	34	30	1537	3	118	30	0.835926
HOG3570	13	2471	6	0	2	11	69	2676	12	5	175	25	205	2390	1	30	99	55	42	31	1535	4	117	47	0.835877
HOG583	3	2316	0	0	0	0	25	2345	1	7	10	5	29	2291	0	28	107	52	32	30	1477	4	116	8	0.834913
HOG991	10	2365	6	0	3	2	12	2471	4	7	84	1	106	2351	3	30	110	0	47	31	1535	4	120	23	0.834804
HOG597	15	2383	0	0	0	12	69	2591	12	7	176	23	208	2301	0	29	84	54	42	30	1502	3	107	38	0.832496
HOG2815	28	2483	0	0	0	11	65	2692	12	7	178	21	209	2406	1	30	106	55	46	31	1540	0	119	50	0.832483
HOG3794	2	2219	0	0	0	6	23	2367	2	2	135	10	148	2190	0	25	109	54	35	31	1375	4	118	12	0.830632
HOG784	5	2417	0	0	0	0	67	2451	6	6	11	16	34	2349	1	22	110	54	46	31	1491	4	119	22	0.830559
HOG4404	17	2471	0	0	0	12	67	2677	12	7	174	32	206	2391	0	29	100	55	46	31	1531	3	119	49	0.83007
HOG3247	20	2475	6	0	2	12	69	2684	12	7	177	20	209	2393	2	30	103	55	43	31	1535	3	118	50	0.82955
HOG2137	7	2152	0	0	0	12	69	2362	12	7	178	5	210	2070	0	30	99	54	47	31	1227	4	120	12	0.828799
HOG1579	22	2496	6	0	2	12	68	2703	12	7	175	21	207	2415	2	30	109	52	47	31	1543	3	120	53	0.827256
HOG599	21	2464	1	0	0	12	69	2673	12	7	178	28	209	2382	0	28	110	54	47	31	1541	4	117	50	0.825518
HOG1409	30	2399	6	0	3	12	69	2604	10	7	176	0	205	2317	3	30	110	55	28	31	1533	4	120	42	0.824916
HOG3665	20	2430	26	0	0	12	69	2637	12	6	176	0	207	2348	0	29	95	53	45	31	1504	3	118	46	0.824667
HOG1782	0	2243	0	0	0	0	56	2243	0	0	0	0	0	2187	0	27	75	54	43	29	1476	3	115	0	0.822214
HOG3933	26	2446	1	0	1	10	65	2653	12	7	176	20	207	2370	1	27	102	55	45	31	1517	4	119	49	0.821273
HOG2740	5	2344	26	0	1	12	66	2542	12	7	168	0	198	2265	4	27	106	55	46	30	1529	4	2	36	0.820707
HOG2971	10	2351	0	0	1	2	25	2373	0	1	10	5	22	2324	0	28	110	55	25	31	1521	4	116	16	0.820485
HOG735	23	2493	0	0	0	11	69	2698	8	7	178	31	205	2412	1	29	110	53	47	30	1538	4	115	55	0.81925
HOG1138	25	2430	19	0	1	11	54	2613	12	7	152	0	183	2364	0	29	110	54	47	31	1513	4	120	45	0.818956
HOG3290	21	2477	15	0	5	12	69	2687	12	7	178	14	210	2395	0	29	110	55	47	18	1536	4	120	55	0.815218
HOG2117	5	2498	10	0	0	0	69	2532	6	6	11	21	34	2428	1	30	110	55	46	31	1544	4	120	37	0.813955
HOG3305	31	2481	10	0	3	12	69	2689	12	7	176	12	208	2399	0	30	107	54	47	31	1518	4	120	56	0.812864
HOG1492	30	2408	7	0	0	12	55	2613	12	6	175	10	205	2340	0	29	107	55	44	31	1517	4	117	47	0.812783
HOG75	3	2479	0	0	0	12	69	2686	12	6	176	52	207	2397	1	30	109	55	46	31	1541	4	120	56	0.811765
HOG4106	20	2321	0	0	0	12	66	2526	9	7	176	17	205	2242	0	25	103	51	41	30	1439	4	117	37	0.811756
HOG4190	2	2189	0	0	0	3	43	2290	1	0	97	7	101	2143	0	15	43	40	23	27	1542	4	100	9	0.811665
HOG2160	0	2408	0	0	5	12	67	2584	12	7	145	39	176	2329	0	27	108	55	33	31	1516	4	115	44	0.811412
HOG1121	16	2367	1	0	0	0	68	2457	4	7	68	11	90	2298	1	30	103	19	46	30	1486	3	114	29	0.811154
HOG2515	39	2507	11	0	1	12	69	2717	12	7	178	9	210	2425	0	30	110	55	47	31	1548	4	120	60	0.810783
HOG3634	21	2401	0	0	0	11	58	2607	12	7	174	25	206	2331	1	28	110	54	47	30	1512	4	118	47	0.810583
HOG2980	5	2501	11	0	0	0	69	2535	6	6	11	22	34	2431	1	30	110	55	47	31	1545	4	120	39	0.808882
HOG3299	13	2269	0	0	0	5	68	2316	2	1	38	0	47	2195	0	30	75	51	47	30	1387	4	113	13	0.80885
HOG1127	12	2249	10	0	1	1	67	2433	7	3	165	3	184	2180	1	30	74	40	46	30	1387	4	114	27	0.808529
HOG4199	24	2487	13	0	5	12	68	2694	12	7	175	13	207	2406	3	29	110	55	47	31	1532	4	117	58	0.808524
HOG3983	31	2501	0	0	2	1	67	2702	12	7	175	25	201	2432	1	30	110	55	47	31	1545	4	120	59	0.80837
HOG1297	9	2345	26	0	1	12	67	2541	12	7	166	0	196	2265	4	30	105	55	46	30	1530	4	2	40	0.807995
HOG2860	19	2240	0	0	2	12	52	2431	0	7	173	5	191	2176	1	28	110	55	47	30	1372	4	108	27	0.807796
HOG3429	10	2493	17	0	1	12	66	2700	12	7	175	30	207	2414	1	29	110	55	47	31	1531	4	119	59	0.807637
HOG774	22	2502	1	0	1	12	68	2708	11	7	175	36	206	2421	0	30	109	55	47	31	1541	4	120	60	0.807483
HOG78	27	2399	0	0	0	9	67	2544	0	4	132	14	145	2322	0	30	96	55	31	31	1519	4	116	41	0.806008
HOG2074	25	2349	0	0	1	12	66	2415	5	2	49	0	66	2270	0	30	106	55	46	30	1528	4	2	26	0.805017
HOG1141	21	2510	15	0	5	12	69	2720	12	7	178	22	210	2428	0	30	110	55	47	30	1545	4	120	63	0.802623
HOG1332	7	2176	0	0	0	2	11	2272	2	2	84	3	96	2163	0	17	59	23	40	31	1472	3	119	10	0.80198
HOG1803	16	2241	0	0	0	3	17	2396	9	1	139	9	155	2221	0	18	65	47	45	31	1483	3	115	25	0.801139
HOG2994	37	2474	10	0	0	12	69	2680	12	7	174	12	206	2392	0	30	107	55	45	31	1516	3	119	59	0.800306
HOG2018	43	2458	10	0	1	10	69	2663	12	6	175	2	205	2378	1	30	104	55	47	31	1521	4	109	57	0.800247
HOG2147	2	2110	0	0	0	3	24	2208	2	1	91	1	98	2083	0	27	41	47	45	24	1511	0	51	3	0.800125
HOG274	25	2479	0	0	1	11	68	2684	12	7	174	34	205	2399	0	28	110	54	45	31	1544	4	119	60	0.798686
HOG1003	9	2462	15	0	2	12	66	2667	11	7	176	29	205	2383	3	28	103	52	47	28	1527	4	119	58	0.798627
HOG2969	9	2494	0	0	0	12	65	2700	10	7	176	53	206	2416	0	29	110	55	47	31	1543	4	112	62	0.798378
HOG598	6	2180	0	0	0	2	0	2378	12	7	169	18	198	2178	0	28	81	55	46	31	1359	4	117	24	0.797627
HOG1367	8	2397	9	0	0	12	57	2588	12	7	159	30	191	2327	2	30	104	9	45	31	1543	4	120	49	0.797446
HOG2294	14	2337	0	0	3	2	25	2359	0	1	10	4	22	2310	1	28	108	54	24	31	1514	4	114	22	0.796835
HOG2089	23	2517	0	0	0	12	68	2727	12	7	178	43	210	2436	0	30	110	55	47	31	1548	4	120	66	0.79593
HOG367	0	2169	0	0	0	11	0	2169	0	0	0	0	0	2158	0	28	106	9	43	31	1532	4	120	0	0.795088
HOG864	4	2498	0	0	0	12	68	2707	12	7	177	60	209	2417	0	30	108	55	47	31	1541	4	120	64	0.794771
HOG3470	12	2347	26	0	1	11	67	2545	12	7	168	2	198	2268	4	30	106	55	46	29	1525	3	2	45	0.794029
HOG1293	28	2369	15	0	3	12	69	2578	11	7	178	0	209	2287	3	29	110	55	28	31	1543	4	84	49	0.79378
HOG1272	20	2255	0	0	4	11	68	2459	12	7	173	11	204	2175	0	29	80	54	47	31	1348	4	117	35	0.793368
HOG1008	24	2504	7	0	6	12	69	2711	12	7	175	28	207	2422	0	30	110	55	47	31	1536	4	120	65	0.793151
HOG2113	19	2333	6	0	0	12	48	2525	12	7	161	18	192	2273	0	28	86	7	46	31	1518	4	120	43	0.79287
HOG2551	10	2472	15	0	2	12	65	2676	11	7	175	31	204	2394	3	27	103	52	47	28	1529	4	119	61	0.792667
HOG4250	12	2253	0	0	0	5	67	2261	2	0	0	0	8	2180	0	30	75	51	42	29	1385	4	110	12	0.791775
HOG995	13	2259	0	0	0	6	68	2268	2	0	1	0	9	2184	0	30	74	51	45	30	1386	3	112	13	0.791255
HOG2048	30	2433	0	0	0	3	48	2613	12	7	148	24	180	2381	0	29	110	55	32	31	1538	4	108	54	0.791178
HOG136	11	2132	0	0	0	1	6	2249	4	0	107	0	117	2125	0	17	52	51	35	31	1539	3	118	11	0.790463
HOG2449	29	2447	0	0	0	12	68	2652	12	7	173	30	205	2366	0	29	96	55	46	30	1538	4	119	59	0.790042
HOG3349	14	2463	15	0	3	12	68	2673	12	7	178	30	210	2382	0	30	103	55	45	30	1533	4	109	62	0.788481
HOG1695	28	2437	9	0	0	12	69	2647	12	7	178	21	210	2355	1	30	88	54	45	31	1527	3	108	59	0.788209
HOG3406	16	2476	15	0	3	12	68	2686	12	7	178	30	210	2395	0	30	104	55	47	31	1538	4	108	64	0.787073
HOG997	55	2481	0	0	0	12	68	2673	0	7	174	5	192	2401	3	28	110	55	47	31	1538	4	118	63	0.785394
HOG1756	9	2474	0	0	0	11	68	2681	12	7	175	55	207	2394	0	30	110	52	47	30	1531	4	119	64	0.78524
HOG1469	1	2112	0	0	0	0	1	2150	0	0	34	0	38	2111	0	2	107	55	20	30	1537	4	0	1	0.785037
HOG2202	6	2509	15	0	6	12	69	2519	2	0	0	18	10	2427	0	30	109	55	47	31	1548	4	120	45	0.784498
HOG1564	12	2456	0	0	1	11	67	2642	1	7	167	46	186	2377	1	29	103	54	28	31	1544	4	118	60	0.78329
HOG1615	17	2474	15	0	3	12	68	2684	12	7	178	30	210	2393	0	30	104	55	47	31	1538	4	108	65	0.783254
HOG2302	16	2463	15	0	3	12	68	2673	12	7	178	30	210	2382	0	30	103	55	47	31	1527	4	107	64	0.782308
HOG3703	5	2494	15	0	6	12	69	2504	2	0	0	18	10	2412	0	30	109	46	47	31	1545	4	119	44	0.782086
HOG872	19	2510	14	0	1	12	69	2706	12	7	164	30	196	2428	4	30	110	52	47	31	1548	4	120	68	0.782059
HOG193	9	2506	5	0	0	11	69	2714	12	7	176	55	208	2425	0	28	110	55	47	31	1548	4	120	69	0.781905
HOG2152	9	2505	1	0	8	12	69	2714	12	7	177	51	209	2423	1	30	108	54	47	31	1543	4	120	70	0.778819
HOG1403	17	2470	16	0	3	12	68	2680	12	7	178	30	210	2389	0	30	104	55	47	31	1534	4	107	66	0.778701
HOG3369	43	2515	7	0	0	10	68	2725	12	7	178	22	210	2436	0	30	110	55	47	31	1548	4	120	72	0.776678
HOG955	33	2472	15	0	8	12	50	2671	12	7	168	9	199	2409	1	29	105	54	45	31	1541	4	120	66	0.775402
HOG237	4	2215	0	0	0	0	0	2240	1	2	22	11	25	2215	0	25	103	0	28	30	1514	3	119	15	0.774818
HOG2851	31	2476	15	0	5	11	67	2686	12	7	178	17	210	2397	0	30	109	55	47	30	1533	4	120	68	0.774728
HOG3276	31	2484	13	0	0	11	69	2694	12	7	178	25	210	2403	0	30	109	55	45	31	1542	4	117	69	0.774574
HOG4143	28	2382	0	0	1	2	54	2515	8	1	117	19	133	2326	0	19	101	41	46	31	1534	3	117	48	0.773773
HOG2246	19	2307	0	0	0	3	18	2453	8	1	130	21	146	2286	1	17	59	50	46	31	1529	3	119	41	0.77265
HOG3318	35	2512	2	0	0	12	69	2722	12	7	178	34	210	2430	2	30	106	55	47	31	1548	4	120	73	0.772492
HOG3758	5	2485	11	0	0	0	69	2519	6	6	11	32	34	2415	1	30	110	55	45	31	1546	4	120	49	0.772153
HOG2200	35	2497	17	0	6	12	68	2704	12	7	175	13	207	2416	0	30	110	55	47	31	1537	3	119	71	0.772067
HOG291	5	2467	11	0	0	0	69	2501	6	6	11	30	34	2397	1	30	110	55	45	31	1532	4	120	47	0.771727
HOG1410	21	2498	15	0	1	11	69	2701	12	7	173	34	203	2417	0	29	110	55	46	30	1543	4	118	71	0.770967
HOG1408	24	2496	10	0	1	11	68	2691	12	7	164	34	195	2416	1	29	110	55	46	31	1543	4	120	70	0.770388
HOG3737	0	2427	24	0	0	12	69	2437	2	0	0	16	10	2345	0	30	109	55	46	31	1537	3	120	40	0.769872
HOG1440	43	2491	5	0	1	3	68	2688	9	6	170	21	197	2419	0	29	109	55	46	31	1546	3	120	70	0.769288
HOG2817	22	2465	6	0	2	11	65	2671	12	7	175	34	206	2388	4	30	100	55	44	31	1526	3	117	68	0.769229
HOG236	12	2477	0	0	2	11	69	2669	0	7	174	54	192	2396	0	8	109	54	47	31	1539	3	119	68	0.768496
HOG2287	30	2452	17	0	5	12	69	2660	12	7	176	13	208	2370	2	29	93	55	47	18	1530	4	115	67	0.768283
HOG850	6	2196	2	0	0	0	2	2331	8	0	119	20	135	2194	0	0	47	47	45	31	1538	3	119	28	0.768052
HOG2870	32	2479	0	0	2	1	57	2681	12	7	176	35	202	2420	1	29	110	55	47	31	1542	4	120	70	0.766722
HOG1200	13	2477	1	0	0	0	65	2511	6	6	11	34	34	2411	2	30	110	55	45	31	1539	4	120	50	0.766134
HOG1043	0	2476	0	0	0	11	67	2682	12	7	175	71	206	2397	0	30	107	53	47	30	1543	4	118	71	0.764002
HOG228	0	2048	0	0	0	0	0	2083	0	0	35	0	35	2048	0	27	1	1	28	30	1516	4	120	0	0.763563
HOG2052	5	2161	5	0	0	0	0	2167	0	1	1	0	6	2161	1	30	72	50	45	30	1365	4	110	11	0.760404
HOG2139	28	2451	0	0	7	12	62	2645	12	6	164	33	194	2376	0	29	108	55	46	28	1506	4	116	68	0.759698
HOG891	11	2267	0	0	7	0	44	2306	12	7	9	8	39	2222	2	30	106	14	46	30	1527	4	2	28	0.758888
HOG2806	70	2469	0	0	0	11	58	2674	12	6	174	0	205	2399	2	30	108	55	47	31	1542	4	120	72	0.757983
HOG1002	39	2497	26	0	7	12	69	2704	12	7	175	3	207	2415	1	29	110	55	46	31	1540	4	118	76	0.756634
HOG2462	1	2127	0	0	0	0	0	2131	0	0	1	7	4	2127	0	22	104	8	44	27	1399	4	116	8	0.756467
HOG643	22	2449	10	0	2	6	34	2653	12	7	176	36	204	2409	0	29	110	55	47	31	1531	4	118	70	0.756458
HOG2637	7	2490	0	0	0	10	67	2694	12	6	175	67	204	2412	1	30	110	54	47	31	1541	4	119	75	0.756055
HOG3569	26	2505	0	0	0	12	69	2709	12	1	178	51	204	2423	0	30	109	55	47	31	1541	3	120	77	0.755381
HOG623	25	2499	5	0	3	8	68	2679	6	3	165	38	180	2422	3	30	107	55	47	31	1540	4	120	74	0.753643
HOG3399	17	2494	0	0	1	12	57	2704	12	7	178	59	210	2424	0	29	110	55	47	31	1544	4	119	77	0.753548
HOG1994	28	2463	8	0	0	8	51	2652	0	5	173	35	189	2403	0	30	108	50	47	31	1536	4	120	71	0.753005
HOG2358	21	2489	8	0	0	12	69	2693	12	7	173	47	204	2407	0	30	102	55	46	31	1540	3	119	76	0.752602
HOG1995	17	2161	2	0	0	3	31	2243	0	0	78	4	82	2127	0	8	109	13	45	26	1530	3	94	23	0.751226
HOG2067	13	2327	16	0	0	2	33	2349	0	2	10	5	22	2292	2	27	108	52	25	31	1501	4	116	36	0.749959
HOG3667	26	2444	8	0	0	8	50	2633	0	5	173	36	189	2385	0	30	108	50	47	31	1530	4	119	70	0.749127
HOG1794	18	2473	15	0	3	12	59	2679	12	7	174	40	206	2401	0	30	108	55	45	31	1522	4	119	76	0.74747
HOG2485	9	2264	5	0	1	1	22	2342	1	2	71	21	78	2240	0	14	110	31	43	11	1541	3	112	36	0.747393
HOG3240	6	2509	10	0	0	11	69	2719	12	7	178	65	210	2428	0	30	109	55	47	31	1546	4	119	81	0.746701
HOG2477	33	2326	0	0	0	0	39	2365	0	1	33	6	39	2286	0	30	84	55	41	29	1483	3	113	39	0.746565
HOG3229	1	2462	0	0	0	9	69	2668	12	7	174	72	206	2383	2	30	99	49	47	29	1536	4	118	75	0.746524
HOG2424	64	2498	6	0	0	12	69	2708	12	7	178	9	210	2416	1	30	108	55	47	31	1541	3	119	80	0.745755
HOG586	2	2139	0	0	0	11	13	2139	0	0	0	11	0	2114	0	29	100	54	45	0	1312	3	119	13	0.743967
HOG3397	5	2445	8	0	0	12	54	2655	12	7	178	62	210	2378	0	27	107	53	36	31	1536	4	119	75	0.741759
HOG355	36	2512	0	0	6	12	69	2722	12	7	178	39	210	2430	2	30	110	55	47	31	1545	4	120	83	0.741628
HOG331	9	2504	0	0	0	11	69	2705	8	7	175	71	201	2423	1	30	109	54	46	30	1543	4	120	81	0.741569
HOG1366	34	2413	0	0	5	12	4	2620	12	7	175	30	207	2397	2	30	107	55	46	30	1542	4	119	71	0.741275
HOG1482	0	2044	0	0	0	11	67	2127	12	0	65	13	83	1965	0	0	104	55	30	31	1538	0	0	13	0.739569
HOG2396	3	2136	0	0	0	0	0	2152	0	1	15	13	16	2136	0	28	100	49	29	27	1358	4	111	16	0.739474
HOG1454	13	2228	8	0	0	1	68	2412	6	4	165	26	184	2158	0	28	74	40	46	28	1373	4	112	47	0.739102
HOG1887	20	2508	0	0	0	12	69	2713	12	7	174	63	205	2426	0	30	109	55	47	31	1544	4	120	83	0.738329
HOG1554	19	2343	26	0	2	12	67	2541	12	7	168	12	198	2263	4	30	106	54	45	30	1519	4	2	63	0.737007
HOG351	26	2507	15	0	2	12	69	2715	12	7	176	41	208	2425	0	29	110	55	46	31	1544	4	120	84	0.735975
HOG2935	5	2480	26	0	8	12	68	2688	11	7	177	42	208	2399	0	29	110	42	47	29	1542	4	120	81	0.735337
HOG1926	26	2356	2	0	0	12	66	2550	12	7	162	37	194	2277	0	28	90	53	32	30	1504	4	112	65	0.734133
HOG889	11	2492	0	0	0	12	69	2684	12	7	160	70	192	2410	0	27	110	52	47	30	1542	4	119	81	0.733871
HOG3627	38	2463	0	0	0	7	69	2667	12	7	177	41	204	2386	0	30	109	55	46	31	1546	4	120	79	0.733812
HOG1271	26	2313	2	0	0	11	69	2515	7	7	176	32	202	2232	1	21	110	53	46	30	1381	4	105	61	0.733649
HOG2077	32	2507	1	0	5	12	69	2717	12	7	178	46	210	2425	1	30	110	55	47	31	1543	4	119	85	0.733622
HOG3995	10	2481	5	0	0	11	50	2682	12	6	174	66	201	2419	0	28	109	55	47	31	1543	4	120	81	0.733138
HOG4028	12	2369	1	0	0	2	2	2488	0	0	119	45	119	2365	0	30	110	55	46	31	1543	4	120	58	0.733011
HOG143	38	2494	3	0	6	11	63	2690	12	7	165	33	196	2419	2	28	110	54	46	31	1547	3	118	82	0.732984
HOG2156	39	2506	10	0	1	12	68	2715	12	7	177	35	209	2425	0	30	110	55	47	31	1540	4	117	85	0.732889
HOG704	23	2321	8	0	1	2	34	2445	7	3	107	21	124	2285	0	21	105	48	39	30	1532	3	67	53	0.732681
HOG3151	38	2458	0	0	2	12	67	2646	0	7	173	36	188	2379	1	27	110	54	47	31	1524	4	118	77	0.732287
HOG460	0	2161	13	0	0	7	49	2354	10	7	163	30	193	2104	0	26	97	36	42	27	1347	4	112	43	0.730187
HOG3501	7	2425	20	0	1	12	69	2454	12	2	2	27	29	2343	0	30	109	55	45	11	1512	3	120	55	0.729807
HOG3834	18	2452	15	0	6	11	69	2462	2	0	0	17	10	2371	0	25	105	55	46	31	1519	3	118	56	0.729653
HOG2469	0	1989	0	0	0	0	0	1989	0	0	0	0	0	1989	0	1	91	9	30	30	1477	3	0	0	0.729106
HOG1284	40	2473	0	0	2	12	68	2661	0	7	170	36	188	2393	2	28	110	55	47	31	1533	4	119	80	0.728526
HOG146	30	2402	6	0	0	11	68	2610	12	7	177	35	208	2322	3	28	103	55	46	31	1466	4	118	74	0.72835
HOG1252	34	2418	14	0	0	1	2	2592	2	7	157	24	174	2415	0	29	108	55	47	31	1546	4	120	72	0.727924
HOG4228	43	2330	1	0	1	3	43	2465	9	3	116	12	135	2284	0	14	49	48	44	31	1536	3	116	57	0.727666
HOG2916	20	2434	5	0	1	12	3	2641	12	7	175	52	207	2419	0	29	110	55	47	31	1539	4	120	78	0.727368
HOG3381	26	2160	5	0	0	8	66	2295	0	0	135	6	135	2085	0	29	108	8	46	31	1318	4	118	37	0.727078
HOG1923	35	2507	15	0	1	12	68	2715	12	7	176	35	208	2426	1	30	110	54	47	31	1545	4	119	87	0.726716
HOG1824	17	2422	0	0	0	10	67	2627	12	7	173	59	205	2344	1	30	108	28	40	31	1533	3	117	77	0.725322
HOG2455	0	2026	0	0	5	6	69	2029	0	0	0	1	3	1950	0	0	110	55	19	31	1539	0	0	6	0.72525
HOG1849	15	2486	24	0	1	11	68	2692	12	7	174	42	206	2406	3	30	110	55	46	31	1533	4	120	85	0.724458
HOG2871	18	2179	0	0	1	12	62	2193	1	0	13	6	14	2104	1	26	90	55	43	30	1285	3	115	26	0.723639
HOG1194	23	2496	25	0	5	12	69	2706	12	7	178	34	210	2414	0	30	109	55	47	31	1541	4	115	87	0.723417
HOG777	17	2306	9	0	4	12	15	2508	9	7	176	31	202	2279	3	28	15	54	46	31	1514	3	120	64	0.721824
HOG1831	56	2508	26	0	7	12	67	2717	12	7	177	0	209	2428	0	30	109	55	47	31	1543	4	120	89	0.721276
HOG3177	49	2366	1	0	0	8	65	2540	11	7	143	18	174	2292	0	29	90	55	43	31	1475	3	112	68	0.721209
HOG387	26	2403	0	0	0	0	1	2403	0	0	0	26	0	2402	0	30	107	55	47	31	1538	4	119	52	0.720371
HOG937	56	2378	0	0	0	5	66	2586	12	7	176	16	208	2307	2	28	109	55	47	31	1534	4	113	74	0.719552
HOG2155	15	2389	25	0	0	12	64	2598	12	7	177	36	209	2312	0	28	96	54	46	31	1472	4	117	76	0.717778
HOG168	27	2400	0	0	0	0	0	2400	0	0	0	26	0	2400	0	30	106	55	44	30	1537	4	120	53	0.716185
HOG4246	4	1936	1	0	0	0	14	2130	7	6	169	16	194	1922	0	0	9	12	47	1	1438	3	120	21	0.715977
HOG1120	53	2472	0	0	0	12	54	2675	12	6	172	32	203	2405	1	30	105	54	47	31	1532	4	120	86	0.71514
HOG3476	39	2494	7	0	8	12	62	2698	12	7	173	35	204	2419	0	28	110	55	46	30	1548	4	116	89	0.714312
HOG2324	89	2513	0	0	0	12	69	2723	12	7	178	0	210	2431	3	30	110	55	47	31	1544	4	120	92	0.714217
HOG847	4	2056	6	0	0	4	16	2192	3	1	123	19	136	2036	0	26	56	46	37	31	1347	3	61	29	0.714013
HOG2011	23	2474	26	0	8	12	69	2476	0	0	1	6	2	2392	0	29	107	54	43	30	1542	4	119	63	0.71318
HOG175	35	2290	2	0	0	3	20	2440	9	2	132	22	150	2267	0	17	63	51	46	31	1498	3	119	59	0.712329
HOG3769	71	2421	0	0	0	12	68	2598	12	7	145	7	177	2341	0	28	109	55	33	31	1521	4	116	78	0.711605
HOG3324	27	2457	5	0	0	12	67	2656	12	7	168	53	199	2377	0	30	106	55	45	30	1531	4	120	85	0.711261
HOG3819	46	2372	1	0	0	3	43	2528	9	3	136	23	156	2326	0	17	65	54	47	31	1545	3	118	70	0.710637
HOG2506	18	2462	11	0	0	12	67	2671	12	7	177	55	209	2382	3	30	103	55	47	31	1532	4	108	87	0.710587
HOG4020	34	2485	8	0	2	8	51	2679	4	5	174	44	194	2425	0	30	107	52	47	31	1548	4	120	88	0.710433
HOG3119	0	2311	0	0	0	10	65	2493	12	7	150	66	182	2235	0	29	109	52	28	31	1459	4	107	66	0.710153
HOG463	0	2197	0	0	0	0	30	2206	1	2	0	32	9	2167	0	0	107	47	47	29	1493	4	116	32	0.709886
HOG799	40	2451	15	0	1	12	62	2659	12	7	176	29	208	2376	1	28	110	55	35	31	1537	4	119	86	0.709275
HOG2238	10	2336	7	0	2	5	5	2389	4	6	37	34	53	2326	1	28	103	38	43	30	1532	4	120	54	0.709066
HOG1867	41	2451	15	0	1	12	62	2658	11	7	176	29	207	2376	0	29	110	55	35	31	1537	4	119	86	0.708908
HOG2796	57	2489	26	0	8	12	69	2699	12	7	178	0	210	2407	0	30	92	55	47	31	1542	4	120	91	0.708505
HOG1937	27	2355	0	0	0	2	6	2513	8	2	139	41	158	2347	1	30	109	55	45	31	1538	4	120	69	0.708225
HOG1449	26	2428	5	0	0	12	67	2627	12	7	168	52	199	2348	0	30	106	55	39	0	1529	4	120	83	0.706804
HOG1100	32	2506	26	0	5	12	69	2715	12	7	178	28	209	2424	3	30	109	54	47	31	1544	4	119	94	0.705111
HOG21	6	2485	15	0	0	11	69	2685	12	7	169	69	200	2404	1	30	106	55	46	30	1538	4	120	91	0.703373
HOG2712	94	2512	0	0	0	12	69	2710	12	7	166	0	198	2430	0	30	110	55	46	31	1544	4	120	94	0.703278
HOG2100	52	2509	11	0	1	12	68	2716	12	7	175	31	207	2428	0	30	110	55	47	31	1544	4	120	95	0.702391
HOG1448	0	1947	0	0	0	5	47	2091	0	1	137	21	144	1894	0	26	10	53	41	31	1262	2	111	21	0.701681
HOG2810	28	2111	5	0	0	8	64	2242	0	0	131	6	131	2038	0	27	99	8	44	31	1291	3	117	39	0.701477
HOG913	29	2504	15	0	0	12	68	2712	12	7	176	51	208	2423	0	30	109	52	47	31	1545	4	119	95	0.700925
HOG861	37	2467	9	0	5	9	53	2652	0	6	168	35	185	2404	2	30	108	45	44	31	1538	4	120	88	0.700536
HOG3454	5	2510	1	0	0	12	69	2719	12	7	177	90	209	2428	0	30	109	55	47	31	1547	4	119	96	0.700405
HOG1651	0	1863	0	0	0	7	53	2003	6	5	125	11	140	1802	0	21	106	20	27	30	1161	3	103	11	0.700287
HOG271	46	2515	15	0	2	12	69	2725	12	7	178	34	210	2433	0	30	110	55	46	31	1547	4	120	97	0.699518
HOG1513	93	2482	0	0	0	12	63	2690	12	7	177	0	208	2406	0	29	108	55	46	30	1538	3	116	93	0.699033
HOG3597	20	2507	13	0	0	12	68	2715	12	7	176	63	208	2426	0	30	110	55	47	31	1541	4	120	96	0.698938
HOG2890	31	2235	7	0	0	1	2	2386	8	2	133	19	151	2232	0	1	47	53	46	30	1532	3	117	57	0.698708
HOG1499	21	2516	1	0	2	12	69	2722	12	7	177	70	206	2434	3	30	110	55	47	31	1546	4	120	97	0.698418
HOG4310	22	2012	0	0	0	8	65	2141	0	0	129	6	129	1938	0	28	88	8	44	31	1242	3	115	28	0.698404
HOG866	27	2406	2	0	1	0	45	2612	12	7	175	54	206	2360	0	29	90	55	45	31	1518	3	117	84	0.698219
HOG1771	84	2504	12	0	0	12	69	2713	12	7	178	0	209	2422	0	30	110	55	47	31	1543	4	117	96	0.698205
HOG1636	55	2476	0	0	1	12	66	2678	12	7	170	35	202	2397	1	30	109	54	46	31	1539	4	109	92	0.697721
HOG4989	1	1926	0	0	0	0	0	1945	0	0	19	3	19	1926	1	1	28	11	27	9	1513	0	83	5	0.697544
HOG2272	45	2359	5	0	1	3	40	2515	9	3	136	22	156	2316	0	17	65	51	45	31	1538	3	119	73	0.696612
HOG514	26	2514	2	0	8	12	69	2724	12	7	178	58	210	2432	4	30	110	55	47	31	1548	4	117	98	0.696065
HOG116	2	2433	15	0	0	11	50	2621	12	7	158	69	188	2371	0	30	106	53	45	30	1528	4	117	86	0.695345
HOG2939	27	2003	5	0	3	12	1	2208	12	7	174	1	205	1990	1	29	108	53	46	31	1158	4	119	37	0.695187
HOG1796	32	2444	15	0	5	7	44	2652	12	7	176	37	208	2392	1	28	109	29	47	31	1545	4	119	90	0.694363
HOG1570	4	1812	0	0	1	12	69	1994	12	7	150	7	182	1730	0	22	92	1	35	28	1041	4	115	12	0.693901
HOG1871	31	2231	7	0	0	1	2	2380	8	2	131	20	149	2228	0	1	46	53	46	31	1531	3	114	58	0.693422
HOG1987	31	2230	7	0	0	1	2	2379	8	2	131	20	149	2227	0	1	47	53	46	31	1526	3	118	58	0.693055
HOG2279	88	2479	0	0	0	12	69	2689	12	7	178	6	210	2397	1	30	107	55	47	31	1520	4	119	95	0.692494
HOG1078	42	2449	6	0	6	11	63	2646	12	7	166	35	197	2374	1	28	102	55	44	31	1514	3	117	90	0.692164
HOG4985	2	1928	0	0	0	0	0	1947	0	0	19	4	19	1928	1	1	28	11	27	9	1513	0	84	7	0.692105
HOG58	14	2485	26	0	7	12	69	2694	12	7	177	48	209	2403	1	29	110	55	46	18	1543	4	119	96	0.69124
HOG3009	43	2502	17	0	8	12	69	2710	12	7	176	27	208	2420	3	28	110	54	47	30	1541	4	120	98	0.690933
HOG3486	42	2508	17	0	8	12	69	2718	12	7	178	28	210	2426	4	30	110	54	46	31	1543	4	120	99	0.690779
HOG2811	33	2087	0	0	0	8	66	2219	0	0	132	6	132	2012	1	28	105	8	46	31	1261	4	117	40	0.68996
HOG2466	14	2126	0	0	0	0	0	2277	3	6	132	33	151	2126	0	27	110	27	33	31	1413	4	106	47	0.689616
HOG1187	45	2347	5	0	1	3	43	2504	9	3	137	23	157	2301	0	17	65	51	46	30	1532	3	116	74	0.689494
HOG3178	1	2504	0	0	0	12	69	2714	12	7	178	97	210	2422	1	30	110	55	44	31	1540	3	120	99	0.689312
HOG3261	68	2512	26	0	6	12	68	2721	12	7	177	0	209	2431	0	30	110	55	47	31	1545	4	120	100	0.688792
HOG2300	68	2511	26	0	6	12	69	2720	12	7	177	0	209	2429	0	30	110	55	47	31	1544	4	118	100	0.688425
HOG1278	43	2499	15	0	2	11	69	2703	12	7	173	36	204	2418	2	27	110	55	46	31	1544	4	114	98	0.688367
HOG3161	31	2223	15	0	2	10	61	2280	6	6	33	0	57	2151	0	3	109	53	35	30	1508	0	108	48	0.687629
HOG3016	61	2477	0	0	0	11	69	2684	12	7	175	35	207	2396	0	30	99	55	45	31	1533	3	117	96	0.687575
HOG1943	33	2459	0	0	8	12	68	2658	12	7	167	49	199	2378	3	25	110	55	47	31	1507	4	118	93	0.687303
HOG1453	12	2244	10	0	0	1	68	2413	6	4	150	42	169	2174	0	28	74	40	44	30	1387	4	114	64	0.687
HOG84	58	2356	6	0	4	2	12	2469	4	7	91	1	113	2342	2	30	109	0	47	30	1535	4	120	71	0.685923
HOG1458	28	2478	6	0	8	12	67	2678	12	7	168	53	200	2398	1	30	106	55	45	30	1530	4	120	96	0.685375
HOG2630	23	2358	7	0	0	12	69	2559	12	7	170	52	201	2276	0	27	104	49	40	31	1498	4	120	82	0.684963
HOG3673	45	2335	5	0	2	3	40	2491	9	3	136	22	156	2292	0	17	65	51	44	31	1516	3	117	74	0.684728
HOG1900	45	2315	5	0	1	3	41	2465	9	3	131	20	150	2271	0	17	62	51	47	31	1524	3	117	71	0.684457
HOG3848	43	2491	17	0	8	12	68	2699	12	7	176	27	208	2410	4	30	109	53	46	31	1540	4	118	99	0.683814
HOG3594	29	2407	14	0	0	0	0	2419	2	5	3	23	12	2407	0	30	109	55	47	31	1540	4	118	66	0.683027
HOG2726	33	2173	0	0	0	1	5	2360	12	5	160	26	187	2167	0	30	1	55	47	0	1539	4	119	59	0.683004
HOG2157	57	2511	26	0	3	12	69	2720	11	7	178	16	209	2429	0	30	110	55	46	31	1546	3	120	102	0.682253
HOG1270	70	2496	6	0	0	12	67	2703	12	7	175	23	207	2416	1	29	109	55	46	31	1543	4	118	100	0.682194
HOG1950	61	2505	6	0	0	10	69	2713	12	6	177	35	208	2425	0	30	108	55	45	31	1543	4	119	102	0.679687
HOG2256	0	2481	0	0	0	12	59	2686	12	7	173	96	205	2409	3	30	108	55	47	30	1528	4	120	99	0.679049
HOG854	50	2449	12	0	1	12	67	2658	12	7	177	32	209	2369	1	30	104	55	47	31	1517	4	109	96	0.678044
HOG2260	1	1916	6	0	0	3	31	1916	0	0	0	0	0	1881	1	30	110	0	1	0	1536	0	0	8	0.677655
HOG1720	28	2469	15	0	0	12	68	2673	12	7	174	52	204	2388	3	29	108	55	45	31	1526	4	119	98	0.67737
HOG3612	28	2469	15	0	0	12	68	2672	12	7	173	52	203	2388	3	29	109	55	46	31	1542	4	120	98	0.677003
HOG2912	63	2486	22	0	2	12	69	2694	12	6	178	11	208	2404	3	30	110	55	47	31	1533	4	106	101	0.675808
HOG1463	12	2248	0	0	0	11	59	2441	12	7	162	58	193	2177	1	29	81	55	47	31	1352	4	115	71	0.675659
HOG2974	0	1724	0	0	0	0	10	1840	0	0	112	0	116	1713	0	10	22	51	25	7	1245	1	99	0	0.674487
HOG990	87	2433	0	0	5	6	53	2639	12	7	176	0	206	2373	3	30	109	55	46	31	1493	4	120	95	0.674165
HOG1012	39	2504	15	0	0	12	68	2714	12	7	178	50	210	2423	0	30	109	55	47	31	1540	4	120	104	0.67388
HOG3028	0	2497	11	0	0	11	68	2705	12	7	176	89	208	2417	3	30	108	55	47	30	1546	4	120	103	0.673668
HOG2451	60	2347	12	0	5	10	57	2493	12	7	116	0	146	2279	1	29	108	55	34	31	1543	4	1	78	0.673116
HOG2006	9	2095	0	0	0	11	20	2282	12	1	164	44	187	2064	0	26	103	0	44	30	1511	4	0	53	0.67293
HOG1081	41	2460	15	0	5	7	44	2667	12	7	175	37	207	2408	1	23	110	55	46	31	1539	3	116	99	0.672084
HOG2244	45	2295	5	0	1	3	38	2448	9	3	133	22	153	2254	0	17	65	51	45	31	1478	3	117	73	0.672052
HOG2557	33	2311	26	0	6	10	61	2377	6	6	42	0	66	2239	1	17	110	54	35	30	1531	0	120	66	0.667631
HOG3331	64	2512	26	0	5	12	69	2722	12	7	178	9	210	2430	3	30	110	55	47	31	1545	4	119	107	0.667554
HOG222	2	1866	0	0	0	0	5	1870	0	0	1	4	4	1861	0	30	0	55	33	0	1363	3	117	6	0.666965
HOG1097	23	2201	9	0	0	12	44	2398	12	7	165	36	197	2144	1	27	110	50	32	31	1413	4	105	69	0.666069
HOG1781	26	2510	26	0	8	12	68	2717	10	7	177	45	207	2429	2	30	109	55	47	31	1543	4	120	107	0.665721
HOG3578	24	2308	0	0	0	5	67	2412	2	6	85	45	104	2235	2	29	104	55	47	31	1384	4	118	71	0.665028
HOG1344	62	2459	9	0	0	12	67	2656	6	5	175	27	197	2379	2	30	105	55	47	31	1532	4	120	100	0.664965
HOG800	0	2383	0	0	5	12	66	2587	12	7	172	87	204	2304	0	29	103	54	47	31	1449	4	118	92	0.664363
HOG977	24	2260	1	0	0	11	67	2452	1	6	173	49	192	2181	2	29	80	52	44	31	1360	4	117	76	0.664259
HOG1109	47	2474	10	0	3	8	53	2670	1	6	177	40	196	2412	2	30	108	46	47	31	1541	4	120	102	0.663924
HOG2448	57	2489	12	0	5	12	69	2690	12	7	169	29	201	2407	2	30	110	55	47	30	1545	4	120	105	0.661996
HOG1092	52	2473	26	0	6	12	67	2681	12	7	176	19	208	2393	1	28	99	55	45	31	1532	4	120	104	0.661784
HOG1957	93	2504	15	0	0	12	69	2714	12	7	178	0	210	2422	0	30	109	55	47	31	1541	4	119	108	0.661535
HOG962	60	2471	12	0	1	12	67	2680	12	7	177	30	209	2391	1	30	104	55	47	31	1536	4	108	104	0.661417
HOG740	49	2492	26	0	3	12	67	2696	12	7	172	25	204	2412	3	29	108	55	47	31	1535	4	118	106	0.661109
HOG284	11	2441	16	0	0	12	50	2637	12	7	166	72	196	2378	0	30	106	53	44	30	1528	4	118	99	0.661087
HOG1175	64	2410	14	0	6	7	67	2590	2	7	165	9	180	2335	1	30	106	19	46	30	1513	4	120	94	0.65929
HOG2073	44	2513	10	0	8	12	69	2723	12	7	178	47	210	2431	1	30	110	55	47	31	1546	4	120	110	0.658661
HOG3273	32	2494	15	0	4	12	68	2696	12	6	173	54	202	2413	2	29	109	55	46	31	1542	4	120	107	0.658023
HOG160	55	2516	10	0	7	12	69	2726	12	7	178	36	210	2434	3	30	110	55	47	31	1547	4	120	111	0.656674
HOG4102	1	1705	0	0	0	1	1	1796	0	0	86	0	91	1703	0	0	21	8	23	0	1538	0	30	1	0.655271
HOG2671	84	2504	26	0	0	12	69	2713	12	7	177	0	209	2422	0	30	106	55	45	31	1545	3	118	110	0.654995
HOG1930	26	2485	5	0	2	12	69	2693	12	7	176	73	208	2403	2	30	109	55	47	31	1537	4	118	108	0.653837
HOG1552	49	2230	0	0	0	4	26	2255	4	1	10	7	25	2200	0	28	108	52	25	31	1411	4	116	56	0.653773
HOG233	64	2491	8	0	0	10	69	2701	12	7	178	35	210	2411	2	30	105	55	47	31	1538	4	119	109	0.653683
HOG471	110	2500	0	0	0	12	69	2709	12	7	177	0	209	2418	0	29	110	55	46	31	1534	4	120	110	0.653529
HOG992	86	2508	15	0	6	12	68	2716	12	7	176	1	208	2427	3	30	109	55	46	31	1543	4	120	111	0.653009
HOG4057	85	2500	15	0	5	12	68	2707	12	7	175	2	207	2419	3	29	106	55	47	31	1538	4	120	110	0.652796
HOG3479	44	2497	0	0	0	12	64	2706	12	7	177	65	209	2420	1	29	108	55	46	31	1541	4	120	110	0.652429
HOG1973	85	2487	15	0	5	11	67	2695	12	7	176	1	208	2408	3	29	108	55	45	31	1537	4	118	109	0.651483
HOG2337	50	2455	26	0	0	11	66	2661	12	7	174	29	206	2377	0	29	89	55	43	31	1531	3	119	105	0.651366
HOG3434	17	2442	15	0	0	11	51	2635	12	7	163	70	193	2379	0	30	106	53	45	30	1534	4	108	102	0.651094
HOG844	61	2450	10	0	8	12	68	2659	12	7	177	25	209	2369	1	30	108	55	47	31	1502	4	117	105	0.650633
HOG235	39	2516	17	0	2	12	69	2726	12	7	178	53	210	2434	2	30	110	55	47	31	1548	4	120	113	0.650501
HOG3782	86	2501	15	0	6	12	68	2709	12	7	176	1	208	2420	3	30	109	55	47	31	1541	4	119	111	0.650443
HOG1107	41	2434	25	0	1	12	62	2641	12	6	176	35	207	2359	1	29	105	55	35	31	1530	4	119	103	0.650207
HOG1563	88	2506	15	0	5	12	68	2714	12	7	176	1	208	2425	3	30	109	55	47	31	1541	4	119	112	0.649189
HOG2494	43	2501	25	0	0	12	69	2710	12	7	177	42	209	2419	2	30	109	55	47	31	1542	4	120	112	0.647723
HOG1388	66	2490	8	0	0	11	69	2700	12	7	178	35	210	2409	2	30	105	55	47	31	1538	4	119	111	0.647143
HOG3068	13	2514	0	0	5	12	69	2724	12	7	178	96	210	2432	0	30	110	55	47	31	1545	4	120	114	0.646682
HOG2445	27	2320	5	0	0	10	67	2521	12	7	169	58	201	2242	0	30	84	26	45	31	1510	3	105	90	0.646342
HOG1475	38	2417	17	0	7	0	0	2595	0	5	173	35	178	2417	2	30	108	55	46	31	1542	4	120	99	0.645691
HOG2836	34	2161	0	0	1	10	69	2258	10	4	77	24	97	2081	0	30	1	55	47	31	1542	4	0	59	0.645614
HOG1111	44	2510	13	0	4	12	69	2720	12	7	178	51	210	2428	2	30	110	55	46	31	1543	4	120	114	0.645216
HOG3927	22	2350	7	0	0	12	68	2407	8	1	39	48	57	2270	0	29	104	55	42	0	1509	3	118	77	0.644677
HOG2904	18	2426	15	0	0	10	52	2617	10	7	163	69	191	2363	0	30	105	53	45	30	1527	4	116	102	0.644496
HOG5276	17	2089	8	0	1	0	2	2219	11	2	112	29	130	2086	0	30	101	53	26	31	1342	3	114	55	0.643663
HOG44	27	2170	25	0	4	5	16	2285	7	0	107	6	115	2148	1	30	108	8	46	31	1350	4	118	63	0.643166
HOG111	18	2182	13	0	1	12	47	2335	4	6	133	35	153	2122	2	27	108	24	32	31	1413	4	105	69	0.642975
HOG3258	34	2401	7	0	0	10	65	2595	12	6	170	58	194	2326	1	28	102	30	44	30	1522	4	118	100	0.642604
HOG2379	38	2074	1	0	0	11	64	2215	0	5	135	15	141	1998	1	26	74	8	41	28	1337	3	109	55	0.642197
HOG1056	43	2292	9	0	2	1	35	2340	2	2	42	15	48	2256	1	21	105	34	45	30	1543	4	51	70	0.641722
HOG2331	24	2494	7	0	2	12	69	2702	12	7	176	80	208	2412	0	30	108	55	47	31	1538	4	117	113	0.641704
HOG3791	57	2443	12	0	5	11	67	2643	12	7	168	30	200	2364	2	30	109	54	44	30	1532	4	119	106	0.641681
HOG2697	34	2435	5	0	0	10	68	2632	12	7	165	66	197	2356	0	29	94	54	46	31	1544	4	120	105	0.640735
HOG4309	36	2491	10	0	0	12	68	2698	12	7	175	67	207	2410	0	30	110	55	47	31	1529	4	120	113	0.640238
HOG3766	31	2376	8	0	0	11	60	2570	12	6	170	58	194	2304	1	30	103	16	44	30	1511	4	120	98	0.639613
HOG4453	46	2476	26	0	8	12	66	2679	12	7	171	28	203	2397	3	29	108	55	46	29	1532	4	119	111	0.639446
HOG3363	43	2469	0	0	0	12	69	2678	12	7	177	68	209	2387	0	28	108	54	46	31	1526	4	118	111	0.639079
HOG2607	0	2502	26	0	0	12	69	2711	12	7	177	87	209	2420	2	29	108	52	46	31	1545	4	120	115	0.63883
HOG1341	48	2495	25	0	0	9	66	2700	12	5	176	41	205	2419	0	30	110	47	47	31	1545	4	120	114	0.637884
HOG2119	30	2499	0	0	0	12	67	2708	12	7	177	84	209	2419	1	30	106	55	46	31	1543	4	120	115	0.63773
HOG588	27	2474	1	0	1	12	46	2682	12	7	176	83	208	2415	0	30	110	55	47	31	1536	4	120	112	0.637459
HOG701	2	1742	0	0	0	0	3	1754	0	0	12	0	12	1739	0	1	8	6	6	4	1533	0	12	2	0.636789
HOG2687	16	2487	25	0	1	12	69	2695	12	7	177	72	208	2405	0	30	110	55	46	31	1541	4	118	114	0.636051
HOG61	84	2462	10	0	5	12	69	2668	11	7	175	10	206	2380	2	28	110	55	47	18	1526	4	120	111	0.635413
HOG4183	61	2488	25	0	6	12	59	2691	12	6	173	20	203	2416	2	29	110	55	47	31	1531	4	120	114	0.634585
HOG229	29	2481	16	0	0	12	62	2689	12	7	176	66	208	2406	3	30	110	53	47	31	1541	4	120	114	0.633852
HOG4430	31	2480	26	0	8	11	69	2689	12	7	177	49	209	2399	0	30	104	55	45	30	1531	3	119	114	0.633852
HOG4340	6	1754	3	0	0	0	0	1847	1	1	89	5	93	1754	0	1	17	11	25	1	1432	3	40	14	0.633843
HOG82	46	2285	8	0	5	10	51	2495	12	7	178	30	210	2223	2	30	104	54	46	31	1370	4	109	91	0.633725
HOG333	66	2464	10	0	2	11	68	2671	12	7	176	31	207	2384	3	29	104	55	45	30	1530	4	107	112	0.633427
HOG2118	55	2479	15	0	5	7	44	2687	12	7	176	37	208	2427	2	29	110	55	47	31	1546	4	120	114	0.633119
HOG3755	5	2096	6	0	1	0	56	2249	0	0	152	50	153	2039	0	29	108	53	47	31	1184	4	119	62	0.633055
HOG1870	89	2511	10	0	7	12	69	2720	12	7	177	10	209	2429	2	30	109	55	47	31	1548	4	120	118	0.63287
HOG2686	34	2454	5	0	0	10	68	2661	12	7	175	72	207	2375	0	29	109	55	47	30	1544	4	120	111	0.632847
HOG3668	1	1723	0	0	0	0	1	1734	0	0	11	0	11	1722	0	1	8	6	6	4	1520	0	12	1	0.632544
HOG1665	69	2483	8	0	1	10	69	2693	12	7	178	35	210	2403	2	29	107	54	47	31	1529	4	118	115	0.632232
HOG1373	55	2473	15	0	5	7	44	2681	12	7	176	37	208	2421	2	29	109	55	47	30	1544	4	120	114	0.630919
HOG753	33	2369	8	0	0	11	60	2563	12	6	170	58	194	2297	1	28	103	21	43	30	1502	4	120	100	0.630874
HOG846	44	2070	6	0	3	12	69	2276	11	7	175	13	206	1988	0	30	109	55	47	30	1119	4	120	66	0.630607
HOG870	34	2472	0	0	3	10	65	2680	12	7	176	77	208	2396	0	30	109	55	47	30	1541	4	120	114	0.630553
HOG562	54	2518	11	0	4	12	69	2728	12	7	178	48	210	2436	3	30	110	55	47	31	1548	4	120	120	0.62963
HOG1774	56	2470	15	0	5	7	44	2677	12	7	175	36	207	2418	2	29	110	50	46	31	1545	4	120	114	0.629453
HOG3820	34	2451	5	0	0	11	66	2659	12	7	177	73	208	2373	0	30	109	55	47	31	1538	2	119	112	0.629028
HOG2783	99	2489	14	0	3	12	69	2691	12	7	170	0	202	2407	0	30	102	55	46	31	1533	4	119	116	0.628412
HOG4134	34	2450	5	0	0	11	65	2654	12	6	174	72	204	2373	1	30	109	55	47	31	1539	4	120	112	0.627195
HOG3102	68	2469	8	0	1	11	69	2679	12	7	178	35	210	2388	3	30	104	55	47	31	1523	4	116	115	0.6271
HOG881	34	2439	5	0	0	11	68	2645	12	7	174	72	206	2359	0	28	110	55	45	31	1543	4	120	111	0.626982
HOG3364	53	2445	15	0	5	7	44	2653	12	7	176	37	208	2393	2	29	106	29	47	31	1544	4	120	112	0.626828
HOG13701	30	2033	7	0	0	1	2	2178	8	2	127	19	145	2030	0	1	46	47	42	27	1361	3	114	56	0.625548
HOG375	66	2411	0	0	4	12	68	2588	12	7	145	35	177	2331	0	28	109	55	33	28	1519	4	115	105	0.624606
HOG2377	56	2449	15	0	5	7	44	2655	12	7	174	35	206	2397	2	29	110	29	47	31	1544	4	120	113	0.624475
HOG332	45	2436	24	0	2	12	67	2636	11	6	171	37	200	2356	3	12	103	55	42	31	1516	4	109	111	0.623683
HOG2794	64	2461	12	0	5	12	68	2660	12	7	167	31	199	2380	2	30	110	55	46	30	1517	4	119	114	0.623221
HOG3892	20	2477	0	0	0	11	69	2685	12	6	177	97	208	2396	0	30	99	55	47	31	1533	3	118	117	0.623126
HOG1389	65	2406	0	0	5	12	68	2583	12	7	145	35	177	2326	0	28	108	52	33	31	1515	4	114	105	0.622773
HOG2410	26	2416	15	0	0	11	52	2608	12	7	162	67	192	2352	0	30	106	40	38	30	1528	4	118	108	0.622678
HOG94	33	2393	14	0	1	0	0	2405	2	5	3	36	12	2393	0	30	109	55	45	31	1544	4	120	84	0.622339
HOG907	33	2182	0	0	1	9	41	2276	12	7	62	35	94	2131	0	27	109	52	28	31	1408	4	94	69	0.621348
HOG1907	30	2190	0	0	1	2	0	2393	12	7	172	51	203	2188	1	28	79	55	47	31	1361	4	117	83	0.621027
HOG3547	94	2496	1	0	0	12	69	2704	12	7	176	24	208	2414	1	29	108	55	46	31	1536	4	120	120	0.620832
HOG3742	36	2440	0	0	1	12	68	2645	12	7	173	76	205	2359	0	29	101	55	45	31	1522	3	119	113	0.620809
HOG2525	48	2072	2	0	0	1	19	2197	0	1	120	10	125	2051	0	11	28	48	27	7	1546	3	102	60	0.620167
HOG2049	55	2443	15	0	5	7	44	2649	12	7	174	37	206	2391	2	29	110	44	47	30	1537	4	109	114	0.619189
HOG761	4	1720	0	0	0	1	0	1720	0	0	0	0	0	1719	0	0	32	7	14	19	1487	0	14	4	0.618153
HOG165	33	2300	8	0	1	8	68	2309	1	0	1	30	9	2223	2	28	93	55	47	31	1542	4	0	74	0.618013
HOG1098	31	2518	16	0	1	12	69	2728	12	7	178	73	210	2436	3	30	110	55	47	31	1548	4	120	124	0.617284
HOG1618	0	2493	26	0	7	12	68	2702	12	7	177	84	209	2412	4	30	109	54	47	31	1537	4	119	121	0.617012
HOG2601	79	2508	26	0	6	12	69	2718	12	7	178	11	210	2426	1	30	110	55	47	31	1544	4	120	123	0.616705
HOG2143	31	2460	0	0	0	11	60	2667	12	7	175	86	207	2388	0	30	110	39	47	31	1534	4	120	117	0.616528
HOG3801	17	1937	0	0	0	0	4	1948	6	2	2	13	11	1933	2	30	106	0	1	30	1529	0	2	32	0.615311
HOG2749	27	2495	0	0	1	12	68	2696	12	7	170	93	201	2414	0	30	107	53	47	31	1538	2	117	121	0.614813
HOG659	38	2497	8	0	0	12	69	2704	12	7	176	76	207	2415	0	30	97	55	47	30	1546	4	120	122	0.614659
HOG1677	74	2486	9	0	0	11	69	2695	12	7	177	35	209	2405	3	30	105	55	47	31	1533	4	118	121	0.614446
HOG1143	54	2469	26	0	0	11	69	2677	12	7	177	37	208	2388	2	30	101	55	46	31	1529	4	116	119	0.614021
HOG1439	57	2443	15	0	5	7	44	2650	12	7	175	37	207	2391	2	29	110	29	47	31	1541	4	120	116	0.613383
HOG858	70	2490	8	0	7	11	69	2700	12	7	178	35	210	2409	2	30	105	55	46	30	1540	4	118	122	0.613193
HOG1933	96	2506	21	0	6	12	69	2716	12	7	178	1	210	2424	0	28	108	55	47	31	1547	4	120	124	0.612885
HOG3469	51	2419	1	0	0	0	0	2598	0	5	174	57	179	2419	1	30	109	55	47	31	1543	4	120	110	0.61284
HOG1381	72	2420	0	0	4	11	67	2598	12	7	146	34	178	2342	0	28	109	55	33	31	1517	4	116	110	0.61284
HOG3260	40	2493	0	0	0	11	64	2682	12	7	157	79	189	2417	1	30	109	54	47	31	1543	3	120	120	0.612767
HOG4130	40	2190	26	0	0	5	45	2395	11	7	174	20	205	2140	0	27	0	55	47	31	1536	4	119	86	0.6125
HOG3605	72	2495	13	0	1	11	68	2705	12	7	178	35	210	2415	2	30	109	55	47	31	1539	4	117	123	0.611939
HOG371	31	2444	0	0	0	12	60	2654	12	7	178	86	210	2371	0	30	110	8	46	31	1543	4	120	117	0.611763
HOG3338	37	2439	0	0	0	12	66	2644	11	6	175	79	205	2360	0	28	101	53	47	31	1519	4	119	116	0.611184
HOG3471	52	2423	1	0	0	0	0	2601	0	4	174	57	178	2423	1	30	109	55	47	31	1542	4	120	111	0.610853
HOG3481	2	2507	26	0	0	12	69	2713	12	7	174	97	206	2425	0	30	109	55	46	31	1543	4	120	125	0.608699
HOG15	38	2471	16	0	7	12	69	2679	12	7	177	59	208	2389	1	30	93	55	46	31	1524	4	119	121	0.608581
HOG2415	27	2251	24	0	2	12	68	2459	12	7	176	42	208	2170	0	30	109	54	46	31	1296	4	119	95	0.608183
HOG4216	28	2503	23	0	0	12	69	2710	12	7	175	74	207	2421	0	28	108	55	47	31	1542	4	120	125	0.607599
HOG1619	34	2447	25	0	0	12	68	2650	12	7	173	55	203	2366	4	28	110	55	45	31	1503	4	120	118	0.60721
HOG1833	58	2465	26	0	0	12	67	2672	12	7	176	35	207	2385	2	30	102	55	47	30	1543	4	113	121	0.606015
HOG1131	53	2493	0	0	0	12	69	2702	12	7	177	71	209	2411	1	28	108	54	47	31	1539	4	118	125	0.604667
HOG4400	27	2255	26	0	2	12	69	2465	12	7	178	42	210	2173	0	30	109	53	47	31	1303	4	119	97	0.60421
HOG4349	28	2260	26	0	2	12	69	2470	12	7	178	42	210	2178	0	30	108	54	47	31	1306	4	117	98	0.602956
HOG360	44	2295	0	0	1	0	2	2469	12	6	144	51	174	2293	2	29	94	54	45	30	1457	3	118	98	0.60259
HOG1455	31	2430	0	0	0	12	60	2637	12	7	175	87	207	2357	0	28	110	9	46	31	1541	4	118	118	0.602445
HOG513	32	2504	10	0	1	12	63	2712	12	7	176	84	208	2428	0	30	110	55	47	31	1544	4	120	127	0.60216
HOG1	31	2444	0	0	0	12	60	2653	12	7	177	87	209	2371	2	30	110	9	47	31	1542	4	120	120	0.602137
HOG3112	42	2463	10	0	1	12	66	2669	12	6	176	68	206	2384	1	30	109	54	47	30	1526	4	108	122	0.601829
HOG1675	29	2195	0	0	0	11	45	2363	12	7	136	56	168	2138	1	27	109	27	33	31	1410	4	106	86	0.60077
HOG2680	36	2511	9	0	3	12	69	2715	12	7	172	80	204	2429	0	30	110	55	47	31	1548	4	120	128	0.600173
HOG3288	35	2510	0	0	0	12	69	2713	12	7	172	93	203	2428	0	30	108	55	47	31	1545	4	120	128	0.59944
HOG594	18	2079	14	0	1	1	15	2123	4	5	27	24	44	2063	1	25	110	0	23	31	1369	4	119	58	0.599213
HOG1287	56	2423	1	0	0	0	0	2602	0	5	174	57	179	2423	1	30	109	55	47	31	1543	4	119	115	0.598874
HOG2075	18	2071	15	0	1	1	15	2112	2	5	27	22	41	2055	1	25	109	0	23	31	1372	4	118	57	0.598268
HOG2030	28	2458	16	0	0	12	69	2666	12	7	176	76	208	2376	3	30	109	42	47	30	1513	4	115	123	0.597643
HOG1144	59	2492	16	0	6	12	69	2699	12	7	175	44	207	2410	2	30	109	53	46	31	1534	3	120	127	0.597394
HOG1105	40	2274	0	0	0	12	36	2480	11	7	177	61	206	2225	0	30	0	55	38	30	1540	0	118	101	0.597363
HOG1985	87	2355	15	0	5	12	69	2564	12	7	177	1	209	2273	3	29	109	55	47	31	1409	4	120	111	0.59729
HOG48	58	2315	9	0	0	0	24	2336	0	1	10	14	21	2291	3	28	109	51	24	31	1512	4	116	84	0.597046
HOG3798	53	2144	6	0	0	4	17	2258	7	1	99	16	114	2123	0	28	42	34	30	29	1504	3	51	75	0.596231
HOG2613	41	2477	21	0	1	12	50	2687	12	7	178	61	210	2414	2	30	110	52	45	31	1541	4	119	126	0.596082
HOG2826	23	2479	15	0	0	12	69	2687	12	7	176	85	208	2397	3	29	102	55	46	31	1537	3	118	126	0.596082
HOG2813	28	2242	26	0	2	12	68	2451	12	7	177	42	209	2161	0	30	109	54	47	31	1290	4	119	98	0.595991
HOG1422	40	2486	21	0	1	12	57	2695	12	7	177	63	209	2416	2	30	110	51	45	31	1541	4	120	127	0.595928
HOG896	96	2505	15	0	5	12	68	2711	12	6	175	11	206	2424	2	30	110	55	46	30	1543	4	119	129	0.59562
HOG114	42	2485	21	0	1	10	50	2694	12	7	177	61	209	2424	2	30	110	51	47	31	1548	4	120	127	0.595561
HOG330	31	2239	6	0	8	3	4	2278	12	7	9	29	39	2232	4	30	106	14	46	30	1531	4	2	78	0.594303
HOG137	45	2037	3	0	3	2	29	2126	1	0	81	8	89	2006	1	6	98	11	32	26	1466	3	43	60	0.59414
HOG3738	20	2495	26	0	8	12	69	2705	12	7	178	73	210	2413	2	30	107	55	47	31	1535	4	118	129	0.593421
HOG2673	27	2488	15	0	3	11	68	2694	12	7	174	80	206	2408	3	30	109	55	42	30	1541	4	119	128	0.592475
HOG1721	41	2477	21	0	1	12	50	2685	12	7	176	62	208	2414	2	30	110	51	43	31	1542	4	120	127	0.592262
HOG2679	38	2507	10	0	0	12	67	2717	12	7	178	83	210	2427	0	30	110	55	47	31	1544	4	120	131	0.591647
HOG2820	3	2129	3	0	0	11	66	2318	12	6	159	78	189	2051	0	28	75	50	19	31	1399	1	95	84	0.590447
HOG2918	11	1718	0	0	0	1	0	1719	1	0	0	2	1	1717	0	0	31	7	14	19	1487	0	14	13	0.590009
HOG225	33	2445	0	0	0	12	60	2628	12	7	151	88	183	2372	0	30	110	9	47	31	1543	4	120	121	0.589886
HOG1687	45	2484	26	0	0	12	69	2694	12	7	178	56	210	2402	2	30	110	55	47	31	1526	4	114	129	0.589389
HOG162	79	2454	8	0	0	8	52	2640	0	5	170	34	186	2393	2	30	110	52	47	31	1517	4	120	123	0.588112
HOG4126	2	1762	0	0	8	0	4	1771	5	1	2	8	9	1758	2	30	0	0	1	30	1529	0	2	20	0.587465
HOG808	12	1745	0	0	0	2	5	1855	7	1	97	18	110	1738	0	0	32	19	21	30	1266	0	85	30	0.587393
HOG359	53	2493	22	0	5	11	67	2702	12	7	177	48	209	2414	3	30	109	55	46	28	1544	3	114	131	0.586148
HOG602	43	2457	25	0	8	12	67	2666	12	7	177	47	209	2377	4	29	109	55	47	31	1511	4	119	127	0.585297
HOG3271	42	2473	21	0	1	12	51	2682	12	7	177	63	209	2409	2	30	109	52	45	31	1542	4	120	129	0.58499
HOG1000	18	2051	15	0	1	1	15	2092	2	5	27	24	41	2035	1	24	110	0	23	31	1368	4	115	59	0.584763
HOG281	56	2497	13	0	8	12	69	2706	12	7	177	54	209	2415	1	30	109	55	46	31	1542	4	117	132	0.584528
HOG1589	28	2479	26	0	0	12	69	2687	12	7	176	76	208	2397	0	30	106	54	47	31	1520	4	120	130	0.583736
HOG1130	36	2518	15	0	4	12	69	2727	12	7	177	79	209	2436	1	30	110	55	47	31	1548	4	120	135	0.582967
HOG1198	32	2475	11	0	3	12	66	2682	12	7	175	83	207	2396	1	30	103	52	47	28	1527	4	119	130	0.581903
HOG318	78	2307	0	0	0	0	0	2479	12	6	142	26	172	2307	2	29	102	54	47	31	1456	4	118	106	0.581564
HOG2831	39	2504	0	0	0	12	67	2712	12	7	176	95	208	2424	0	30	107	55	47	31	1544	4	117	134	0.580555
HOG492	100	2508	9	0	1	12	69	2694	4	0	177	21	186	2426	1	30	110	55	47	31	1545	4	120	132	0.580129
HOG361	36	2509	10	0	7	12	69	2719	12	7	178	81	210	2427	1	30	110	55	42	31	1546	4	120	135	0.580034
HOG118	30	2431	1	0	0	3	66	2499	6	6	45	78	68	2362	0	0	110	54	36	31	1541	4	119	109	0.579636
HOG2670	42	2480	21	0	1	12	57	2690	12	7	178	66	210	2410	2	30	110	51	45	31	1541	4	119	132	0.578663
HOG132	53	2270	0	0	1	11	66	2462	1	7	173	49	192	2192	2	30	81	55	47	31	1358	4	118	105	0.578419
HOG1726	37	2502	15	0	0	12	67	2712	12	7	178	83	210	2422	0	30	110	55	47	25	1542	4	120	135	0.577468
HOG5272	6	1591	0	0	0	4	9	1623	8	2	19	0	32	1578	0	27	1	0	16	0	1375	3	0	6	0.576423
HOG791	32	2457	11	0	3	12	67	2665	12	7	176	83	208	2377	1	30	102	51	47	29	1512	4	118	130	0.575672
HOG2635	15	1718	5	0	0	0	0	1751	2	1	24	2	33	1718	0	0	22	25	15	29	1421	3	11	22	0.573961
HOG2492	33	2134	5	0	1	12	68	2230	8	4	77	40	96	2053	0	30	1	55	46	31	1543	4	0	79	0.573622
HOG57	119	2492	16	0	0	10	66	2701	12	7	177	0	209	2415	0	30	110	55	45	31	1538	3	118	135	0.573436
HOG3896	17	2078	24	0	1	2	15	2120	2	5	27	23	42	2061	1	24	110	1	23	31	1372	4	118	66	0.573422
HOG2559	76	2407	7	0	1	4	46	2566	6	3	139	35	159	2357	0	26	109	52	46	31	1545	4	97	119	0.573332
HOG2642	35	2507	13	0	7	12	69	2709	12	7	170	80	202	2425	1	30	110	55	46	31	1544	0	120	136	0.573282
HOG961	85	2496	8	0	5	11	69	2706	12	7	178	35	210	2415	3	30	105	55	47	31	1540	4	119	136	0.572182
HOG1990	35	2347	0	0	5	11	41	2529	12	7	151	74	182	2295	1	29	93	10	47	31	1520	4	119	115	0.572115
HOG357	47	2277	0	0	0	12	37	2484	12	7	177	63	207	2227	0	30	0	55	37	30	1545	0	120	110	0.571051
HOG1827	36	1894	0	0	0	1	14	1919	0	0	25	7	25	1879	0	16	97	32	32	17	1338	2	108	43	0.57073
HOG3355	40	2508	15	0	0	12	66	2718	12	7	178	82	210	2429	1	30	110	55	47	31	1541	4	120	138	0.570408
HOG2305	57	2398	0	0	0	1	1	2398	0	0	0	40	0	2396	3	30	105	55	47	30	1539	4	120	100	0.57039
HOG3136	111	2481	15	0	6	11	44	2691	12	7	178	1	210	2425	2	30	109	55	47	31	1539	4	119	135	0.56977
HOG523	54	2459	24	0	5	11	68	2661	12	7	170	46	202	2380	3	28	110	55	36	31	1536	4	119	132	0.568032
HOG2093	114	2457	0	0	5	12	69	2657	12	7	168	13	200	2375	0	29	110	54	44	31	1520	4	120	132	0.566566
HOG2677	13	2088	15	0	1	5	42	2108	11	4	0	38	20	2041	0	30	4	46	27	0	1518	4	0	67	0.565937
HOG708	45	2506	21	0	1	11	67	2714	12	7	176	69	208	2427	3	30	110	54	45	31	1543	4	120	139	0.565856
HOG2344	45	2308	8	0	5	8	69	2318	1	0	2	32	10	2230	2	28	106	54	47	31	1540	4	0	92	0.565756
HOG2741	66	2417	1	0	0	0	0	2595	0	5	173	57	178	2417	1	30	109	55	47	31	1535	4	120	125	0.565444
HOG202	39	2486	0	0	1	12	69	2695	12	7	177	96	209	2404	1	29	110	55	47	31	1540	4	119	137	0.565064
HOG2623	4	1699	0	0	0	1	2	1699	0	0	0	15	0	1696	0	9	13	10	20	0	1477	0	30	19	0.564159
HOG892	64	2495	14	0	5	12	67	2705	12	7	178	55	210	2415	1	30	109	55	47	31	1530	4	120	139	0.562557
HOG2063	21	1709	1	0	1	0	10	1801	4	1	86	9	92	1699	0	0	30	26	25	30	1252	2	71	32	0.561425
HOG1052	41	2365	19	0	7	12	27	2558	5	4	178	52	193	2326	3	27	103	10	45	30	1543	4	118	122	0.56114
HOG3296	33	2473	26	0	5	12	63	2683	12	7	178	70	210	2397	3	30	110	55	35	31	1536	4	119	137	0.560665
HOG2785	26	2507	10	0	0	12	69	2656	12	7	118	95	149	2425	3	29	109	55	47	31	1542	4	120	134	0.560027
HOG1352	16	2495	26	0	5	12	69	2705	12	7	178	93	210	2413	0	29	109	44	46	31	1544	4	117	140	0.55947
HOG3560	44	2450	14	0	1	11	62	2658	12	7	176	75	208	2376	1	29	110	55	35	31	1535	4	119	135	0.557674
HOG529	45	2483	21	0	1	12	51	2690	12	7	175	70	207	2419	2	30	110	52	47	31	1538	4	119	139	0.557058
HOG238	74	2487	26	0	0	12	67	2696	12	7	178	39	209	2407	1	30	103	55	47	31	1539	4	120	140	0.556171
HOG4412	29	1857	6	0	0	2	20	1928	2	1	65	13	71	1835	1	17	74	23	24	9	1370	0	36	49	0.55551
HOG2964	79	2483	13	0	0	12	69	2693	12	7	178	47	210	2401	1	29	109	49	47	31	1533	4	119	140	0.555071
HOG3316	60	2153	8	0	1	3	16	2246	3	1	84	17	93	2134	1	21	41	47	26	28	1524	3	63	87	0.554795
HOG1129	35	2277	15	0	2	11	65	2439	10	1	139	56	162	2201	2	28	110	54	36	31	1371	4	119	110	0.554555
HOG3383	40	2437	25	0	0	12	68	2647	12	7	178	70	210	2356	0	30	108	54	46	31	1534	4	120	135	0.553641
HOG191	59	2330	5	0	0	11	66	2537	12	7	175	57	207	2252	1	28	110	11	46	31	1420	4	120	122	0.553442
HOG2723	35	2469	23	0	1	12	67	2678	12	7	177	77	209	2389	3	29	107	55	47	31	1535	4	120	139	0.552659
HOG2107	0	1482	0	0	0	9	63	1507	1	1	20	0	25	1409	0	27	90	0	26	30	1029	4	12	0	0.552419
HOG2676	63	2511	26	0	8	12	69	2709	12	0	173	45	198	2429	1	30	110	55	47	31	1544	4	120	143	0.551677
HOG459	49	2249	10	0	0	10	64	2436	9	7	159	51	187	2174	1	19	97	9	33	30	1493	4	102	111	0.550369
HOG1372	65	2464	0	0	0	11	68	2663	12	7	167	73	199	2384	0	30	109	51	46	29	1530	4	119	138	0.550247
HOG1178	32	2493	15	0	5	12	69	2702	12	6	178	91	209	2411	0	30	109	55	38	31	1543	4	120	143	0.549111
HOG3060	0	1561	5	0	0	0	18	1565	0	3	1	3	4	1543	0	0	0	0	0	0	1481	0	0	8	0.548989
HOG3411	58	2250	22	0	4	10	61	2314	12	7	33	11	64	2178	2	3	108	54	34	31	1534	0	108	97	0.548858
HOG2947	24	1771	5	0	1	2	20	1891	7	2	107	17	120	1749	0	1	34	28	25	30	1253	2	83	47	0.54812
HOG558	97	2505	20	0	0	12	68	2715	12	7	178	26	210	2424	2	30	110	55	47	31	1543	4	118	145	0.547704
HOG1804	86	2360	0	0	1	0	39	2400	0	1	33	21	40	2320	0	30	95	55	46	30	1508	2	118	108	0.546432
HOG3069	70	2464	5	0	4	12	69	2669	11	7	175	61	205	2382	0	30	109	54	47	31	1501	4	120	140	0.546274
HOG1004	39	2469	26	0	7	11	63	2677	12	7	176	69	208	2395	0	30	110	55	46	31	1517	4	118	141	0.54612
HOG2452	42	1881	9	0	0	2	22	2002	8	3	102	9	121	1857	1	28	106	54	15	31	1385	0	3	61	0.545599
HOG2609	38	2499	19	0	3	12	69	2709	12	7	178	83	210	2417	2	30	110	55	47	31	1542	3	120	145	0.545504
HOG2383	39	2508	26	0	5	12	69	2717	12	7	177	72	209	2426	4	30	108	55	47	31	1545	4	120	146	0.54535
HOG4233	100	2466	15	0	5	12	67	2665	12	7	168	18	199	2386	2	30	106	55	45	30	1526	4	120	140	0.544807
HOG154	47	2471	25	0	2	12	57	2681	12	7	178	66	210	2401	2	30	110	51	43	31	1532	4	120	142	0.5445
HOG2206	42	2455	15	0	1	12	62	2663	12	7	176	81	208	2380	1	29	110	55	34	31	1540	4	119	140	0.544074
HOG42	85	2385	26	0	0	5	68	2593	12	7	176	21	208	2312	0	26	110	55	47	31	1534	4	116	132	0.543106
HOG2441	56	2467	22	0	2	12	49	2677	12	7	178	60	210	2405	2	30	110	52	45	31	1536	4	119	142	0.543033
HOG2403	87	2398	26	0	0	5	68	2607	12	7	177	21	209	2325	0	28	110	55	47	31	1538	4	118	134	0.542065
HOG767	95	2505	11	0	3	12	69	2714	12	7	178	37	209	2423	1	30	110	55	47	31	1541	4	120	147	0.541164
HOG239	102	2518	20	0	6	12	69	2728	12	7	178	18	210	2436	3	30	110	55	47	31	1548	4	120	149	0.540123
HOG158	25	2075	15	0	5	3	15	2119	2	5	30	30	44	2057	2	30	110	0	23	30	1370	4	116	77	0.539105
HOG544	58	2449	5	0	0	10	68	2646	10	7	167	74	197	2370	3	29	102	55	47	31	1546	4	120	140	0.537843
HOG707	58	2516	26	0	4	12	69	2726	12	7	178	59	210	2434	3	30	110	55	47	31	1548	4	120	150	0.536304
HOG4103	19	1703	5	0	0	2	1	1715	3	0	3	6	12	1700	0	0	10	16	26	30	1446	0	7	30	0.536073
HOG2225	32	2491	8	0	6	12	69	2700	12	6	178	97	209	2409	4	30	110	55	47	31	1528	3	120	147	0.536032
HOG3816	42	2334	18	0	0	7	69	2523	12	7	159	64	189	2257	2	29	2	9	47	31	1542	4	120	126	0.535964
HOG938	44	2439	11	0	0	11	59	2649	12	7	178	86	210	2368	0	30	110	9	47	31	1539	4	118	141	0.535856
HOG3314	41	1963	1	0	1	1	52	1991	1	1	24	20	28	1909	0	30	0	55	11	31	1536	3	0	63	0.535394
HOG2065	89	2506	26	0	0	12	69	2714	12	7	176	34	208	2424	0	30	109	55	47	31	1544	4	119	149	0.534991
HOG580	44	2513	15	0	8	11	69	2722	12	7	177	83	209	2432	0	30	110	55	47	31	1545	4	120	150	0.534838
HOG1304	88	2394	26	0	0	4	68	2603	12	7	177	22	209	2322	0	28	110	55	47	31	1538	4	119	136	0.534426
HOG2997	78	2510	16	0	1	12	68	2720	12	7	178	51	210	2429	4	30	110	55	47	31	1542	4	120	150	0.534104
HOG1091	38	2292	4	0	5	12	64	2500	12	7	176	74	208	2216	3	29	3	54	45	31	1468	4	118	124	0.533706
HOG996	41	2518	20	0	5	12	69	2727	12	7	177	84	209	2436	1	30	110	55	47	31	1548	4	120	151	0.533584
HOG4437	42	2427	15	0	1	12	62	2634	12	7	175	81	207	2352	1	29	110	55	33	30	1520	4	116	140	0.533444
HOG493	44	2449	6	0	4	12	60	2659	12	7	178	89	210	2376	0	30	110	11	47	31	1544	4	119	143	0.533349
HOG1231	70	2495	21	0	0	12	68	2700	12	7	177	57	205	2414	0	30	110	55	38	31	1544	4	120	148	0.532946
HOG1901	40	1780	5	0	1	1	26	1866	2	2	77	3	86	1753	0	17	45	45	29	10	1235	3	102	49	0.532783
HOG3672	86	2372	26	0	0	5	67	2578	12	7	174	22	206	2300	0	27	110	55	46	31	1533	4	117	134	0.531434
HOG3205	83	2499	26	0	8	11	68	2704	12	7	173	28	205	2419	4	30	110	55	47	31	1541	4	119	149	0.531326
HOG3184	98	2426	17	0	0	8	65	2636	12	7	178	24	210	2352	2	28	101	55	47	31	1494	4	114	141	0.53109
HOG2807	33	2469	16	0	0	11	69	2678	12	7	177	94	209	2388	3	29	89	55	46	31	1545	4	120	146	0.531054
HOG326	64	2518	25	0	3	12	69	2728	12	7	178	58	210	2436	2	30	110	55	47	31	1548	4	120	152	0.530864
HOG81	87	2386	26	0	0	5	66	2592	12	7	174	22	206	2315	1	28	110	55	46	31	1538	4	118	136	0.530394
HOG234	57	2483	21	0	1	12	55	2692	12	7	177	67	209	2415	2	30	110	51	45	31	1542	4	120	148	0.530013
HOG3725	60	2490	0	0	5	12	64	2683	12	7	161	83	193	2413	0	30	108	54	33	31	1545	4	119	148	0.526714
HOG299	110	2464	26	0	6	12	67	2666	12	7	170	1	202	2384	3	30	109	55	47	31	1522	4	118	146	0.526655
HOG620	65	2418	22	0	3	0	0	2598	0	6	174	44	180	2418	4	30	108	54	47	31	1537	4	120	138	0.52642
HOG3568	3	1583	5	0	0	1	0	1601	5	1	5	12	18	1582	0	0	0	0	0	0	1520	0	0	20	0.525148
HOG1605	52	2437	25	0	6	12	54	2628	12	7	161	58	191	2370	1	30	106	46	44	30	1520	4	117	142	0.525072
HOG1472	37	1821	1	0	0	2	12	1870	2	1	43	14	49	1807	0	15	41	18	19	30	1350	3	85	52	0.52499
HOG1232	109	2515	26	0	6	12	69	2725	12	7	178	9	210	2433	4	30	110	55	47	31	1547	4	120	154	0.523592
HOG1335	85	2487	11	0	0	12	69	2690	12	7	172	51	203	2405	3	28	97	54	47	31	1543	4	119	150	0.523107
HOG73	43	2482	26	0	2	12	67	2688	11	7	175	76	206	2402	3	29	110	54	47	31	1533	4	119	150	0.522374
HOG1866	65	2505	5	0	7	12	69	2712	12	7	175	72	207	2423	4	30	109	55	47	31	1546	4	120	153	0.521913
HOG803	81	2393	17	0	0	5	68	2602	12	7	177	41	209	2320	1	28	110	55	47	31	1534	4	119	140	0.521714
HOG545	96	2460	12	0	5	12	67	2659	12	7	167	32	199	2380	2	29	110	33	46	31	1543	4	119	147	0.521003
HOG1839	92	2389	26	0	0	5	67	2598	12	7	177	22	209	2317	0	28	110	55	47	31	1541	4	119	140	0.520247
HOG2081	110	2515	26	0	6	12	69	2723	12	7	176	9	208	2433	4	30	110	55	47	31	1546	4	120	155	0.519772
HOG1421	110	2513	26	0	6	12	68	2723	12	7	178	9	210	2432	4	30	110	55	47	31	1545	4	120	155	0.519772
HOG2412	110	2514	26	0	6	12	68	2723	12	7	177	9	209	2433	4	30	110	55	47	31	1546	4	120	155	0.519772
HOG3472	59	2512	25	0	5	12	69	2722	12	7	178	62	210	2430	4	30	109	55	47	31	1547	4	118	155	0.519406
HOG4157	110	2513	26	0	6	12	69	2722	12	7	177	9	209	2431	4	30	110	55	47	31	1545	4	120	155	0.519406
HOG231	67	2478	21	0	1	12	51	2688	12	7	178	60	210	2414	2	30	110	52	45	31	1542	4	120	151	0.519288
HOG694	65	2499	16	0	3	10	67	2553	3	2	46	49	54	2421	2	29	108	55	46	31	1547	4	117	135	0.519184
HOG1802	44	2510	13	0	1	12	69	2720	12	7	178	97	210	2428	0	30	109	54	47	31	1544	4	120	155	0.518672
HOG1169	64	2443	20	0	0	11	68	2650	11	7	177	61	207	2363	2	29	106	55	42	31	1502	4	118	147	0.517704
HOG4184	110	2500	26	0	6	12	69	2710	12	7	178	9	210	2418	4	30	110	55	47	31	1535	4	119	155	0.515007
HOG1754	27	2475	26	0	0	12	69	2684	12	7	177	97	209	2393	2	29	103	55	45	31	1532	3	118	152	0.514735
HOG127	53	2517	25	0	5	12	69	2726	12	7	177	72	209	2435	2	30	110	55	47	31	1547	4	120	157	0.514699
HOG2605	112	2515	26	0	6	12	69	2725	12	7	178	9	210	2433	4	30	110	55	47	31	1546	4	120	157	0.514332
HOG2128	45	2366	8	0	0	11	60	2562	12	6	171	83	196	2294	2	29	95	16	40	30	1512	4	119	138	0.513224
HOG2532	51	2511	15	0	6	12	69	2721	12	7	178	84	210	2429	1	30	109	55	47	31	1545	4	119	157	0.512866
HOG3238	51	2516	15	0	6	12	69	2726	12	7	178	85	210	2434	1	30	109	55	47	31	1547	4	120	158	0.511613
HOG1908	49	2504	26	0	2	12	69	2714	12	7	178	77	210	2422	3	29	110	55	47	31	1541	4	118	157	0.5103
HOG3354	95	2427	10	0	4	12	68	2604	12	7	145	35	177	2347	0	28	109	55	33	31	1520	4	115	144	0.510101
HOG3719	52	2509	15	0	6	12	69	2719	12	7	178	84	210	2427	1	30	108	55	47	31	1545	4	120	158	0.509047
HOG1599	22	1558	0	0	7	11	68	1767	12	7	177	15	209	1478	1	30	83	55	47	31	662	4	118	45	0.508838
HOG4100	93	2435	18	0	0	11	66	2641	12	7	174	38	206	2357	0	25	105	55	31	31	1530	3	111	149	0.508232
HOG2096	95	2422	10	0	4	12	67	2598	12	7	144	35	176	2343	0	28	109	55	33	31	1518	4	115	144	0.507902
HOG3787	96	2427	10	0	4	12	68	2604	12	7	145	35	177	2347	0	28	109	55	32	31	1521	4	115	145	0.507015
HOG2267	106	2436	17	0	0	8	66	2646	12	7	178	25	210	2361	2	29	102	54	47	31	1494	4	118	150	0.506978
HOG3041	95	2419	10	0	4	12	67	2595	12	7	144	35	176	2340	0	28	109	55	33	29	1517	4	115	144	0.506802
HOG481	22	1552	0	0	7	12	67	1761	12	7	177	15	209	1472	1	30	83	55	47	31	660	4	118	45	0.506639
HOG2032	96	2425	10	0	4	12	67	2602	12	7	145	35	177	2346	0	28	109	55	33	31	1519	4	115	145	0.506281
HOG922	52	2511	15	0	6	12	69	2719	12	7	177	85	208	2429	1	30	109	55	47	31	1547	4	120	159	0.50596
HOG2111	97	2400	26	0	0	4	67	2609	12	7	177	22	209	2329	1	28	109	55	47	31	1540	4	119	146	0.505761
HOG1395	109	2473	8	0	0	12	69	2680	12	7	176	38	207	2391	0	29	102	55	47	31	1528	4	118	155	0.50401
HOG4992	1	1395	0	0	0	2	24	1422	1	0	23	5	27	1368	0	14	107	36	19	8	820	2	109	6	0.502742
HOG1294	35	2349	21	0	3	12	66	2558	12	7	177	80	209	2270	2	30	0	52	47	29	1510	4	118	141	0.502498
HOG2569	55	1988	2	0	6	1	18	2034	2	0	40	16	46	1969	0	2	95	25	26	30	1490	0	30	79	0.501774
HOG2214	51	2506	25	0	5	12	69	2714	12	7	176	76	208	2424	3	30	108	55	47	29	1543	4	120	160	0.501041
HOG2764	50	2503	24	0	3	12	69	2713	12	7	178	81	210	2421	2	30	109	55	46	31	1546	3	120	160	0.500674
HOG5198	23	1509	1	0	0	1	7	1618	2	0	104	5	109	1500	1	20	82	28	11	7	998	2	88	30	0.500516
HOG455	73	1986	7	0	0	0	2	2121	11	2	114	9	135	1984	1	0	97	9	43	30	1394	4	106	90	0.499715
HOG3106	17	1742	0	0	0	11	16	1784	12	3	19	31	42	1714	2	0	0	0	15	0	1466	0	120	50	0.499638
HOG1662	98	2505	26	0	5	12	68	2714	12	7	177	29	209	2424	3	30	110	55	47	31	1544	4	120	161	0.497954
HOG1370	44	2506	25	0	5	12	69	2713	12	7	175	87	207	2424	0	30	110	55	47	31	1541	4	120	161	0.497588
HOG941	50	2504	16	0	7	12	69	2712	12	7	176	85	208	2422	3	30	110	55	47	31	1544	4	118	161	0.497221
HOG709	69	2212	11	0	1	10	69	2390	5	4	158	41	178	2132	1	30	110	55	31	31	1531	4	0	123	0.49647
HOG3232	52	2508	24	0	3	12	69	2718	12	7	178	83	210	2426	0	30	108	55	46	31	1545	4	120	162	0.496334
HOG579	125	2498	25	0	5	12	69	2707	12	7	177	4	209	2416	2	30	110	55	47	31	1531	4	120	161	0.495388
HOG1137	54	2497	26	0	4	12	69	2705	12	7	176	76	208	2415	1	30	109	55	46	28	1536	4	118	161	0.494655
HOG772	0	1195	0	0	0	0	0	1362	2	7	156	2	167	1195	0	0	0	0	0	0	1102	0	0	2	0.493094
HOG2104	51	2490	15	0	8	11	68	2692	11	7	171	85	202	2410	1	30	109	55	47	30	1537	4	116	160	0.492976
HOG3576	59	2483	26	0	5	11	62	2692	12	7	177	66	209	2409	4	30	109	55	47	31	1530	4	119	160	0.492976
HOG2395	50	2489	24	0	3	12	69	2699	12	7	178	82	210	2407	2	30	110	55	46	31	1530	4	120	161	0.492456
HOG3681	60	2496	26	0	5	12	68	2706	12	7	178	67	210	2415	4	30	109	49	47	31	1540	4	119	162	0.491935
HOG1929	37	2513	26	0	2	12	69	2722	12	7	177	97	209	2431	2	30	110	55	47	31	1545	3	120	164	0.491628
HOG1686	100	2505	26	0	5	12	68	2712	12	7	175	29	207	2424	3	30	110	55	47	31	1543	4	119	163	0.491048
HOG1110	0	1192	0	0	0	0	0	1356	2	7	152	2	164	1192	0	0	0	0	0	0	1098	0	0	2	0.490895
HOG2252	72	2503	4	0	3	12	69	2711	12	7	176	82	208	2421	2	30	106	55	46	31	1545	4	118	163	0.490682
HOG1253	66	2247	12	0	5	5	20	2395	4	2	131	43	148	2222	0	28	40	47	43	31	1543	3	55	126	0.489044
HOG1645	69	2275	26	0	2	12	67	2479	12	7	173	38	204	2195	1	28	103	46	47	31	1367	4	117	136	0.488971
HOG2548	105	2419	17	0	3	8	66	2629	12	7	178	27	210	2344	2	29	102	54	45	30	1485	4	114	154	0.488401
HOG4436	45	2452	26	0	2	12	67	2662	12	7	178	85	210	2372	0	30	76	55	45	31	1537	4	116	158	0.488152
HOG2763	98	2502	11	0	0	12	69	2709	12	7	175	52	207	2420	3	28	109	54	47	31	1545	4	120	164	0.486862
HOG859	98	2419	10	0	4	12	68	2596	12	7	145	39	177	2339	0	27	109	55	33	31	1516	4	115	151	0.485564
HOG1025	51	2495	21	0	3	12	66	2704	12	7	177	88	209	2416	1	30	110	55	47	31	1542	4	120	164	0.48503
HOG2296	80	2502	26	0	7	10	65	2711	12	7	177	49	209	2426	3	30	110	55	46	31	1547	4	120	165	0.484509
HOG1785	7	1439	2	0	1	0	2	1439	0	0	0	4	0	1437	0	0	5	6	3	30	1252	0	21	14	0.484283
HOG322	87	2500	22	0	5	12	69	2710	12	7	178	48	210	2418	3	30	110	55	45	31	1537	1	120	165	0.484143
HOG1215	105	2295	10	0	3	7	40	2453	8	3	135	16	158	2248	1	27	41	53	45	27	1541	3	116	135	0.482527
HOG3380	81	2506	26	0	7	12	69	2562	5	4	36	31	56	2424	3	30	108	54	47	31	1548	4	120	148	0.482359
HOG939	101	2364	26	0	0	4	67	2570	12	6	175	22	206	2293	0	28	110	55	46	31	1525	4	103	149	0.482206
HOG547	72	2499	26	0	1	11	69	2703	12	7	175	62	204	2418	4	30	110	55	47	31	1545	4	120	165	0.481577
HOG548	57	2518	26	0	2	12	69	2728	12	7	178	83	210	2436	0	30	110	55	47	31	1548	4	120	168	0.481481
HOG79	67	2510	26	0	5	12	69	2719	12	7	177	65	209	2428	4	30	109	55	47	31	1544	4	119	167	0.481269
HOG220	120	2458	12	0	3	7	69	2659	6	7	175	22	201	2381	3	29	106	55	44	31	1522	4	118	160	0.48088
HOG163	41	2067	15	0	2	1	15	2108	2	5	27	36	41	2051	1	25	109	0	23	31	1365	4	118	95	0.479517
HOG4323	43	2201	16	0	0	12	61	2352	3	6	132	63	151	2127	2	27	110	27	33	31	1414	4	106	124	0.479454
HOG2628	83	2504	21	0	5	12	68	2714	12	7	178	54	210	2423	4	30	109	55	47	31	1538	3	120	167	0.479436
HOG1558	158	2457	0	0	3	11	68	2667	12	7	178	1	210	2377	0	27	101	55	44	31	1532	3	119	162	0.477639
HOG1363	56	2498	16	0	8	12	69	2708	12	7	178	83	210	2416	4	30	108	55	46	31	1540	3	120	167	0.477237
HOG1644	67	2478	21	0	8	12	50	2687	12	7	177	66	209	2415	3	30	110	51	45	31	1542	4	120	165	0.475711
HOG622	72	2472	5	0	3	10	69	2678	12	7	174	81	206	2392	3	29	107	54	45	30	1525	4	116	164	0.475499
HOG2476	46	2476	26	0	0	11	69	2685	12	7	177	93	209	2395	0	30	109	54	47	31	1539	3	118	165	0.474978
HOG3493	69	2512	26	0	5	12	69	2722	12	7	178	66	210	2430	4	30	109	55	47	31	1547	4	120	170	0.473109
HOG506	52	2503	26	0	5	12	69	2711	12	7	176	83	208	2421	3	30	108	55	47	31	1545	4	120	169	0.472163
HOG3601	76	2270	14	0	0	4	17	2406	3	1	124	43	136	2249	0	26	58	47	46	31	1540	3	62	133	0.471471
HOG1216	100	2323	13	0	1	7	54	2506	8	2	163	31	183	2261	0	29	40	53	45	31	1517	3	119	145	0.471091
HOG2959	55	2465	16	0	4	5	68	2664	12	5	171	87	199	2391	2	30	90	55	47	31	1539	4	118	164	0.470367
HOG999	69	2504	26	0	5	12	69	2714	12	7	178	66	210	2422	4	30	108	55	47	30	1544	4	120	170	0.470177
HOG969	70	2512	26	0	5	12	69	2722	12	7	178	66	210	2430	4	30	109	55	47	31	1545	4	120	171	0.470023
HOG3302	70	2510	26	0	5	12	69	2720	12	7	178	66	210	2428	4	30	109	55	47	31	1545	4	120	171	0.46929
HOG3712	125	2478	8	0	0	12	67	2683	12	7	173	32	205	2398	2	29	108	55	44	30	1532	3	117	167	0.468072
HOG407	170	2499	0	0	0	12	67	2707	12	7	176	0	208	2419	0	30	108	55	46	31	1542	4	120	170	0.467611
HOG3298	160	2458	0	0	5	12	69	2666	12	7	176	0	208	2376	1	28	108	55	47	31	1503	4	119	166	0.464927
HOG904	111	2340	8	0	5	7	68	2531	0	6	173	26	191	2264	0	29	108	53	34	31	1455	4	105	150	0.464823
HOG1005	60	2513	18	0	5	12	69	2723	12	7	178	86	210	2431	4	30	110	55	47	31	1544	4	120	173	0.464217
HOG2663	56	2497	26	0	6	12	67	2706	12	7	177	83	209	2417	0	30	107	55	46	31	1538	4	120	171	0.464158
HOG530	111	2402	26	0	0	5	68	2611	12	7	177	22	209	2329	1	28	110	55	47	31	1541	4	119	160	0.463284
HOG3996	37	1824	11	0	0	11	39	2029	12	7	174	43	205	1773	0	29	93	20	23	31	1088	1	120	91	0.462904
HOG1836	74	2507	11	0	3	12	69	2715	12	7	176	82	208	2425	3	30	108	55	47	31	1545	4	118	173	0.461284
HOG1956	87	2462	26	0	5	11	67	2664	12	7	170	46	202	2384	3	28	110	55	36	31	1536	4	119	167	0.461107
HOG2398	50	2502	26	0	7	12	68	2711	12	7	177	87	209	2421	3	30	107	55	46	31	1542	4	120	173	0.459818
HOG1382	110	2392	26	0	1	5	68	2601	12	7	177	22	209	2319	1	27	110	55	47	31	1537	4	117	160	0.459619
HOG3206	69	2399	25	0	1	12	68	2608	12	7	178	63	209	2318	3	30	110	55	47	31	1434	4	118	161	0.459098
HOG372	111	2398	26	0	0	5	68	2607	12	7	177	22	209	2325	2	28	110	54	47	31	1540	4	119	161	0.458732
HOG515	75	2508	25	0	5	11	69	2716	12	6	177	65	208	2427	4	30	109	55	47	31	1545	4	118	174	0.458564
HOG3489	115	2388	20	0	0	11	68	2598	12	7	178	23	210	2308	2	29	86	55	41	30	1491	3	116	160	0.458519
HOG1364	27	1459	6	0	1	10	63	1552	12	7	62	0	93	1385	2	28	108	52	27	31	661	4	95	36	0.457804
HOG1140	64	2515	26	0	8	12	69	2725	12	7	178	75	210	2433	3	30	110	55	47	31	1547	4	120	176	0.45569
HOG2832	113	2428	10	0	4	12	69	2606	12	7	146	35	178	2347	0	28	109	55	33	31	1522	4	115	162	0.455279
HOG3176	171	2502	0	0	0	12	69	2707	12	7	177	0	205	2420	3	30	108	55	47	31	1542	4	119	174	0.455265
HOG3788	47	2496	26	0	0	12	66	2689	12	7	163	97	193	2417	2	30	107	55	47	31	1544	3	119	172	0.45484
HOG665	76	2504	16	0	0	12	68	2714	12	7	178	80	210	2423	3	30	108	55	47	31	1542	4	120	175	0.454745
HOG3887	64	1991	10	0	4	5	14	2081	3	1	77	22	90	1972	0	20	66	50	46	30	1435	3	47	100	0.454188
HOG56	56	2487	26	0	3	12	68	2695	12	7	176	86	208	2406	2	30	108	55	47	31	1541	1	115	173	0.453953
HOG2822	75	2486	0	0	2	11	68	2695	12	7	177	96	209	2406	0	29	109	55	47	31	1530	4	116	173	0.453953
HOG1063	87	2518	16	0	7	12	69	2728	12	7	178	65	210	2436	2	30	110	55	47	31	1548	4	120	177	0.453704
HOG227	75	2518	24	0	6	12	69	2728	12	7	178	69	210	2436	3	30	110	55	47	31	1548	4	120	177	0.453704
HOG2251	72	2400	4	0	3	12	69	2609	12	7	177	82	209	2318	2	30	104	55	47	31	1443	4	117	163	0.453292
HOG115	133	2489	2	0	0	11	69	2698	12	7	177	37	209	2408	2	30	99	55	47	31	1541	4	119	174	0.451966
HOG1789	11	1324	2	0	0	2	41	1341	0	0	9	0	17	1281	0	0	6	0	33	31	958	0	45	13	0.451445
HOG1845	89	2504	0	0	0	12	69	2713	12	7	177	86	209	2422	1	30	110	55	46	31	1544	3	120	176	0.451292
HOG1627	72	2510	26	0	6	12	69	2720	12	7	178	69	210	2428	4	30	109	55	46	31	1546	4	120	177	0.450771
HOG1007	92	2508	21	0	5	12	68	2717	12	7	177	56	209	2427	3	30	109	55	47	31	1544	4	120	177	0.449671
HOG1072	77	2514	11	0	5	12	68	2724	12	7	178	83	210	2433	2	30	110	55	47	31	1548	4	120	178	0.449151
HOG631	56	2180	21	0	8	4	0	2387	12	7	175	49	207	2176	4	23	110	55	47	31	1321	4	118	138	0.449074
HOG3405	50	2508	25	0	5	12	68	2718	12	7	178	96	210	2427	2	30	109	55	47	31	1545	4	119	178	0.446952
HOG940	89	2491	0	0	0	11	68	2700	12	7	177	87	209	2411	0	28	110	55	47	30	1543	3	114	176	0.446526
HOG4304	76	2466	12	0	3	12	69	2674	12	7	176	79	208	2384	3	30	106	55	46	30	1513	4	117	173	0.446255
HOG5231	23	1408	0	0	0	0	3	1415	1	0	6	1	7	1405	0	21	1	0	16	0	1223	3	0	24	0.444621
HOG2016	114	2422	10	0	4	12	67	2598	12	7	144	37	176	2343	0	28	109	55	33	31	1521	4	116	165	0.443087
HOG1981	130	2479	8	0	1	12	69	2689	12	7	178	35	210	2397	2	24	105	55	45	29	1539	4	119	176	0.442494
HOG4085	78	2494	0	0	3	12	68	2703	12	7	177	96	209	2413	1	30	109	55	46	31	1536	4	116	178	0.441453
HOG666	65	2207	22	0	0	10	46	2372	12	7	133	52	165	2150	0	27	110	51	32	31	1415	4	106	139	0.440489
HOG1459	68	2506	16	0	8	12	68	2715	12	7	177	86	209	2425	2	30	110	55	45	31	1544	4	120	180	0.439679
HOG4179	140	2485	26	0	8	12	68	2695	12	7	178	4	210	2404	0	30	104	55	46	30	1540	4	120	178	0.438521
HOG512	66	2502	26	0	2	12	69	2711	12	7	177	87	209	2420	0	30	105	55	46	31	1545	3	120	181	0.435126
HOG2621	82	2453	8	0	0	11	62	2659	12	7	174	85	206	2379	0	30	110	55	47	30	1542	4	119	175	0.434583
HOG3208	104	2152	0	0	0	12	69	2361	12	7	177	35	209	2070	1	29	108	53	46	31	1208	4	120	140	0.43337
HOG2459	166	2489	5	0	3	12	66	2697	12	6	177	2	208	2410	4	29	109	55	46	31	1533	4	119	180	0.433081
HOG1911	119	2485	14	0	1	4	68	2688	7	6	177	43	203	2412	2	30	109	55	46	31	1537	1	120	179	0.432868
HOG553	95	2496	10	0	2	12	69	2704	12	7	176	74	208	2414	0	30	110	48	46	31	1536	4	120	181	0.43256
HOG2004	108	2331	13	0	2	3	49	2510	8	2	159	35	179	2279	0	29	57	54	47	31	1519	3	117	158	0.432434
HOG335	75	2514	15	0	8	12	69	2724	12	7	178	85	210	2432	1	30	110	55	47	31	1546	4	120	184	0.430632
HOG3371	76	2385	11	0	0	11	60	2588	12	7	173	80	203	2313	1	28	110	55	45	31	1443	4	118	168	0.430162
HOG4023	35	2084	16	0	3	1	20	2141	2	5	43	59	57	2063	2	25	109	1	23	31	1375	4	119	115	0.429886
HOG3204	45	1833	15	0	0	9	55	2005	4	2	161	36	172	1768	3	30	106	9	31	31	1349	0	2	99	0.429415
HOG4291	122	2393	26	0	0	5	66	2601	12	7	176	22	208	2322	0	28	110	55	47	31	1538	4	116	170	0.428754
HOG2612	90	2486	15	0	8	12	59	2691	12	6	174	64	205	2414	4	29	110	55	47	31	1530	4	120	181	0.427795
HOG4111	54	2503	26	0	5	12	69	2712	12	7	177	97	209	2421	2	30	109	55	47	31	1545	4	120	184	0.426234
HOG1992	85	2501	15	0	8	12	68	2711	12	7	178	72	210	2420	4	30	109	55	46	30	1540	4	120	184	0.425867
HOG283	151	2508	25	0	1	12	69	2718	12	7	178	5	210	2426	3	30	110	55	47	31	1538	4	120	185	0.425347
HOG1705	77	2457	18	0	2	12	69	2665	12	7	176	80	208	2375	2	30	103	55	47	31	1534	4	107	179	0.424437
HOG578	81	2509	24	0	5	11	69	2715	9	6	178	71	206	2428	4	30	110	55	47	31	1543	4	119	185	0.424247
HOG119	99	2496	26	0	7	12	69	2704	12	7	176	50	208	2414	2	29	109	52	46	31	1539	3	120	184	0.423301
HOG1958	113	2478	0	0	1	11	69	2670	11	7	161	64	192	2397	2	29	103	55	45	30	1538	4	120	180	0.423183
HOG4042	123	2487	11	0	0	11	66	2695	12	7	176	47	208	2409	2	29	109	55	47	31	1535	4	120	183	0.423088
HOG2849	87	2435	16	0	0	6	33	2632	12	2	177	71	197	2396	2	30	108	53	47	31	1540	4	120	176	0.4216
HOG1875	74	2482	11	0	0	3	68	2689	12	7	175	95	207	2410	3	30	95	55	46	31	1547	3	117	183	0.420889
HOG3437	73	2482	10	0	0	9	69	2672	12	7	159	95	190	2403	3	27	110	55	47	31	1545	3	120	181	0.42083
HOG2545	58	2489	26	0	0	12	68	2694	12	7	173	97	205	2408	3	30	108	55	47	31	1534	4	120	184	0.419635
HOG2365	152	2508	25	0	7	12	69	2718	12	7	178	0	210	2426	3	30	108	55	47	30	1545	4	120	187	0.419174
HOG1416	80	2514	8	0	3	12	69	2723	12	7	177	96	209	2432	1	30	109	55	47	31	1547	4	118	188	0.41792
HOG444	91	2505	17	0	0	12	68	2710	12	7	173	78	205	2424	1	30	109	55	46	31	1544	4	120	187	0.416241
HOG645	94	2405	26	0	0	2	0	2600	5	7	178	51	195	2403	3	29	109	55	47	30	1539	4	119	174	0.416042
HOG27	159	2516	26	0	1	12	69	2725	12	7	177	0	209	2434	3	30	110	55	47	31	1548	4	119	189	0.415567
HOG391	185	2490	0	0	0	12	67	2691	11	7	170	0	201	2410	0	30	110	55	46	31	1543	4	119	185	0.415449
HOG5588	19	1324	0	0	0	1	9	1326	0	0	2	4	2	1314	0	16	97	26	11	17	989	2	24	23	0.415083
HOG3790	57	2488	26	0	5	12	61	2696	12	7	176	97	208	2414	1	30	110	55	47	29	1545	4	120	186	0.414196
HOG1673	87	2512	26	0	7	12	69	2721	12	7	178	65	209	2430	4	29	110	55	47	31	1548	4	120	189	0.414101
HOG3039	63	2510	26	0	0	12	69	2720	12	7	178	97	210	2428	4	30	110	55	47	31	1542	4	120	190	0.410648
HOG3014	81	2510	9	0	3	12	69	2720	12	7	178	96	210	2428	2	30	109	55	47	31	1545	4	118	191	0.407561
HOG1873	79	2478	26	0	7	12	57	2686	12	6	177	71	208	2408	4	28	110	55	47	31	1544	4	120	187	0.407444
HOG179	79	2400	0	0	3	11	69	2609	12	7	177	96	209	2319	0	30	109	55	47	31	1440	3	118	178	0.406996
HOG5450	6	1162	0	0	0	0	3	1165	0	0	3	1	3	1159	0	14	3	9	10	0	1023	0	24	7	0.405448
HOG1537	19	1341	6	0	0	0	38	1501	5	4	147	23	160	1303	0	1	14	55	0	31	1056	4	0	48	0.402072
HOG1946	91	2487	7	0	1	12	68	2696	12	7	177	87	209	2406	4	28	110	55	46	31	1544	3	120	190	0.40185
HOG1666	133	2451	7	0	0	12	69	2464	7	6	0	23	13	2369	0	30	103	55	45	31	1526	4	103	163	0.400139
HOG2273	37	1445	2	0	0	0	4	1453	0	0	8	4	8	1441	0	0	5	6	3	30	1254	0	21	43	0.399909
HOG3303	127	2496	11	0	0	12	68	2704	12	7	176	52	208	2415	2	29	109	55	47	31	1538	4	120	192	0.39861
HOG488	60	2499	26	0	7	12	67	2708	12	7	177	97	209	2419	3	30	101	55	47	31	1543	4	120	193	0.39699
HOG1955	115	2506	11	0	0	12	66	2716	12	7	178	68	210	2427	0	30	110	55	47	31	1540	4	119	194	0.396836
HOG3148	78	2490	24	0	3	12	69	2699	12	7	177	85	209	2408	2	28	107	55	46	31	1544	4	120	192	0.396777
HOG4944	24	1338	1	0	0	1	5	1350	0	2	10	7	12	1332	0	11	75	11	10	17	1069	2	30	32	0.396103
HOG2735	98	2511	25	0	2	12	69	2721	12	7	178	67	210	2429	3	30	110	55	47	31	1541	4	120	195	0.395582
HOG3445	187	2502	0	0	5	11	69	2712	12	7	178	0	210	2421	3	30	109	55	47	31	1540	4	120	195	0.392283
HOG1224	81	1916	10	0	3	0	24	2021	2	1	94	18	105	1892	1	26	41	45	45	22	1233	3	114	113	0.39207
HOG2955	84	2509	26	0	8	12	68	2719	12	7	178	75	210	2428	3	30	110	55	46	31	1543	4	120	196	0.391763
HOG2193	98	2494	10	0	3	12	68	2702	12	7	176	83	208	2413	0	30	110	55	43	31	1537	4	118	194	0.391704
HOG1418	66	2467	26	0	0	12	69	2674	12	7	175	96	207	2385	3	30	95	55	46	31	1533	4	118	191	0.390699
HOG865	96	2514	11	0	0	12	69	2722	12	7	177	87	208	2432	3	29	110	55	47	31	1545	4	120	197	0.389776
HOG2079	82	2511	26	0	4	12	67	2721	12	7	178	83	210	2431	2	30	110	55	47	30	1547	4	120	197	0.389409
HOG1315	69	2454	26	0	0	12	69	2662	12	7	176	95	208	2372	0	29	101	55	42	31	1520	3	117	190	0.389387
HOG2259	79	2493	25	0	0	10	68	2703	12	7	178	91	210	2414	0	29	109	55	46	31	1542	4	119	195	0.388984
HOG134	93	2493	26	0	7	11	69	2702	12	7	177	65	209	2412	4	30	105	54	47	31	1548	4	119	195	0.388617
HOG3390	87	2489	26	0	3	12	68	2698	11	7	178	79	209	2408	0	29	110	55	47	31	1527	4	120	195	0.387151
HOG3845	72	2470	26	0	5	12	67	2679	12	7	178	89	209	2390	1	30	110	55	46	30	1544	4	120	193	0.386359
HOG903	97	2503	16	0	7	12	69	2712	12	7	177	75	209	2421	2	30	110	55	47	31	1543	4	120	197	0.38611
HOG698	86	2493	26	0	8	12	68	2700	12	7	175	75	207	2412	1	30	110	52	46	31	1540	4	119	196	0.384798
HOG2366	143	2438	17	0	0	8	66	2648	12	7	178	28	210	2363	2	29	103	54	47	31	1496	4	118	190	0.384255
HOG378	83	2502	0	0	0	12	68	2579	12	4	51	97	77	2421	2	28	110	55	46	31	1541	4	120	182	0.383653
HOG2387	77	2479	26	0	5	12	68	2688	12	7	177	84	209	2398	3	30	108	55	47	31	1540	4	120	195	0.383485
HOG2691	89	2495	11	0	0	12	67	2702	12	7	176	97	207	2415	0	30	110	55	46	31	1539	4	120	197	0.382445
HOG1944	174	2510	26	0	0	12	69	2720	12	7	178	0	210	2428	0	30	109	55	47	31	1544	4	119	200	0.379783
HOG31	93	2487	26	0	8	11	69	2693	12	7	174	66	206	2406	4	29	110	55	44	30	1542	4	119	197	0.379145
HOG3352	98	2483	26	0	2	12	69	2693	12	7	178	67	210	2401	4	30	110	55	47	31	1520	4	120	197	0.379145
HOG3675	10	1132	1	0	0	2	4	1143	0	0	10	2	11	1126	0	11	27	12	11	2	932	2	51	13	0.378865
HOG3483	100	2492	25	0	7	11	69	2700	12	7	176	63	208	2411	3	30	108	55	46	31	1543	4	119	198	0.378625
HOG2648	117	2389	13	0	4	5	32	2565	9	2	153	46	176	2352	2	29	63	52	47	31	1543	3	120	182	0.378521
HOG2178	131	2492	26	0	3	12	68	2699	12	7	175	35	207	2411	3	29	107	55	47	31	1534	4	119	198	0.378258
HOG654	76	2306	18	0	0	0	0	2507	12	7	170	78	201	2306	4	28	105	55	46	31	1453	3	118	176	0.375778
HOG557	119	2409	0	0	3	12	66	2607	12	6	167	66	198	2330	0	27	103	55	45	31	1513	4	106	188	0.375398
HOG2937	94	2422	8	0	0	12	69	2631	12	7	177	88	209	2340	2	28	109	55	44	31	1516	3	120	192	0.37185
HOG911	189	2497	0	0	8	12	69	2705	12	7	176	0	208	2415	4	29	109	55	46	31	1538	4	120	201	0.371199
HOG3972	110	2510	16	0	0	12	69	2713	12	3	177	74	203	2428	2	30	109	55	47	31	1542	4	120	202	0.371045
HOG4380	78	2489	26	0	8	11	64	2685	12	7	164	84	196	2413	3	30	106	55	45	31	1541	3	120	199	0.37004
HOG2399	97	2506	26	0	6	12	69	2716	12	7	178	70	210	2424	4	30	110	55	47	31	1542	3	120	203	0.369058
HOG1101	114	2486	15	0	3	11	66	2692	12	7	174	69	206	2408	0	30	110	55	47	31	1548	4	120	201	0.366433
HOG2102	124	2509	11	0	0	12	68	2719	12	7	178	70	210	2428	0	30	109	55	47	31	1542	4	120	205	0.363985
HOG2182	100	2509	26	0	7	12	69	2719	12	7	178	68	210	2427	4	30	109	55	47	31	1542	4	120	205	0.363985
HOG138	100	2499	26	0	7	12	69	2709	12	7	178	67	210	2417	4	30	110	55	47	31	1531	4	120	204	0.363406
HOG1724	99	2506	26	0	6	12	69	2716	12	7	178	70	210	2424	4	30	110	55	46	31	1541	4	119	205	0.362885
HOG3343	127	2466	25	0	0	12	69	2673	12	7	175	47	207	2384	1	30	108	29	45	31	1545	4	119	200	0.362555
HOG380	121	2420	26	0	4	12	68	2597	12	7	145	39	177	2340	1	28	109	55	32	31	1518	4	115	191	0.362473
HOG2731	94	2504	26	0	0	12	68	2714	12	7	178	85	210	2423	0	30	110	55	47	31	1540	4	120	205	0.362152
HOG411	77	2503	26	0	3	12	69	2713	12	7	178	97	210	2421	2	29	109	55	47	31	1542	4	116	205	0.361785
HOG7996	8	1020	0	0	2	2	26	1065	11	1	29	0	45	992	0	3	102	8	9	30	562	0	85	10	0.359532
HOG2732	117	2446	15	0	0	12	69	2656	12	7	178	66	210	2364	1	29	96	55	45	31	1521	3	119	199	0.35941
HOG3567	116	2467	15	0	0	11	68	2672	12	7	173	70	205	2387	0	29	109	55	47	31	1534	4	119	201	0.359102
HOG4997	36	1299	4	0	1	3	45	1431	0	2	124	13	132	1250	0	10	108	19	16	11	806	3	74	54	0.357893
HOG528	123	2501	11	0	0	12	68	2710	12	7	177	72	209	2420	0	30	110	54	47	31	1541	3	119	206	0.357599
HOG4356	131	2488	26	0	2	12	69	2693	8	7	178	42	205	2406	3	30	110	53	47	30	1536	4	107	204	0.35754
HOG8232	3	999	2	0	0	5	8	1126	3	0	119	13	127	986	0	2	11	12	7	9	809	2	4	18	0.357201
HOG4335	84	2467	21	0	0	12	68	2675	12	7	177	95	208	2386	2	30	99	53	42	30	1542	3	118	202	0.357115
HOG2745	142	2498	0	0	5	11	52	2707	12	7	177	58	209	2435	1	30	110	55	47	31	1548	4	120	206	0.3565
HOG1311	0	2514	0	0	0	12	69	2722	12	7	178	0	208	208	208	208	208	208	208	31	1548	4	120	1	0.355825
HOG117	139	2469	20	0	1	12	69	2679	12	7	178	41	210	2387	2	30	110	55	47	31	1543	4	120	203	0.355495
HOG2435	100	2511	26	0	7	12	69	2721	12	7	178	71	210	2429	4	30	110	55	46	31	1544	4	120	208	0.355459
HOG3231	116	2458	15	0	0	11	67	2662	12	7	172	70	204	2379	0	29	109	55	47	30	1526	4	120	201	0.355436
HOG2973	90	2511	26	0	5	12	69	2720	12	7	178	87	209	2429	0	30	110	55	47	31	1547	4	120	208	0.355092
HOG366	133	2439	15	0	0	12	68	2644	12	7	173	50	205	2358	1	30	109	39	47	29	1538	3	120	199	0.355011
HOG507	108	2506	17	0	5	12	69	2716	12	7	178	75	210	2424	3	29	109	55	47	31	1541	4	119	208	0.353626
HOG871	92	2506	26	0	3	12	69	2716	12	7	178	87	210	2424	0	30	110	55	46	31	1546	4	120	208	0.353626
HOG4329	165	2220	0	0	0	0	0	2401	11	6	152	2	181	2220	4	25	104	37	28	31	1498	0	114	171	0.352354
HOG2877	97	2510	19	0	7	12	69	2719	11	7	178	86	209	2428	0	29	110	55	47	30	1542	4	120	209	0.351639
HOG3575	156	2380	17	0	0	8	65	2584	12	7	172	18	204	2306	2	27	90	55	44	31	1476	3	116	193	0.351535
HOG3561	118	2464	15	0	0	11	66	2668	12	7	172	70	204	2386	0	29	109	55	46	31	1536	4	120	203	0.351463
HOG1088	139	2510	25	0	6	12	69	2718	12	7	176	36	208	2428	3	30	110	55	47	31	1544	4	119	209	0.351273
HOG5159	19	1240	5	0	2	1	18	1268	0	1	26	10	28	1220	1	2	39	36	20	29	857	4	88	37	0.350612
HOG2012	90	2499	26	0	5	12	69	2706	10	7	178	87	207	2417	0	30	110	52	47	31	1541	4	120	208	0.34996
HOG2984	82	2489	26	0	0	12	69	2697	12	7	176	97	208	2407	2	30	106	49	47	31	1539	4	119	207	0.349747
HOG1685	148	2511	26	0	5	12	69	2721	12	7	178	28	210	2429	3	29	110	55	47	31	1547	4	120	210	0.349286
HOG2434	94	2511	26	0	5	11	69	2719	12	6	178	85	208	2430	0	30	110	55	47	31	1544	4	120	210	0.348553
HOG40	143	2509	26	0	5	12	68	2718	12	7	178	34	209	2428	2	30	110	55	47	31	1543	4	120	210	0.348186
HOG3259	91	2508	26	0	7	12	67	2717	12	7	177	85	209	2428	1	30	110	55	46	31	1545	4	120	210	0.34782
HOG1266	104	2504	21	0	8	12	68	2714	12	7	178	73	210	2423	4	30	109	55	47	31	1539	4	119	210	0.34672
HOG1427	125	2509	16	0	0	12	68	2719	12	7	178	70	210	2428	0	30	107	55	47	31	1545	4	120	211	0.345466
HOG502	97	2484	26	0	0	12	69	2693	12	7	177	83	209	2402	2	30	107	54	45	31	1542	4	119	208	0.345195
HOG3040	90	2499	25	0	5	12	69	2707	12	7	177	90	208	2417	0	30	110	55	47	31	1534	4	120	210	0.344154
HOG4013	177	2496	26	0	5	12	69	2705	12	7	177	0	209	2414	2	30	101	55	47	31	1541	4	120	210	0.343421
HOG1918	102	2512	26	0	0	12	69	2721	12	7	177	83	209	2430	1	30	110	55	47	31	1543	4	120	212	0.343113
HOG110	178	2395	3	0	6	12	68	2602	12	7	175	9	207	2314	2	30	108	54	47	30	1447	4	119	198	0.342701
HOG1594	133	2492	5	0	0	12	69	2701	12	7	177	72	209	2410	0	29	105	55	44	30	1543	4	120	210	0.341954
HOG766	120	2457	14	0	7	8	56	2615	9	3	134	58	158	2392	1	29	110	54	47	31	1541	4	114	200	0.341294
HOG5252	24	1063	0	0	0	11	66	1133	2	2	60	0	70	985	0	29	0	13	0	30	637	0	0	24	0.341249
HOG662	105	2514	26	0	5	12	69	2723	12	7	177	77	209	2432	0	30	109	55	47	31	1545	4	120	213	0.34076
HOG3721	92	2498	25	0	5	12	69	2706	12	7	176	86	208	2416	3	30	110	55	47	31	1535	4	117	211	0.340701
HOG3356	102	2505	26	0	5	12	69	2713	12	7	176	76	208	2423	3	30	109	55	47	29	1543	3	120	212	0.34018
HOG2405	86	2359	15	0	0	12	69	2569	12	7	178	94	210	2277	0	30	105	54	47	31	1409	4	118	195	0.339864
HOG2151	100	2511	16	0	0	12	69	2720	12	7	177	97	209	2429	0	30	107	55	47	31	1545	4	120	213	0.33966
HOG1744	10	1065	1	0	2	2	33	1103	1	0	36	6	38	1030	2	3	86	29	2	25	675	1	57	21	0.339511
HOG1357	100	2505	17	0	5	12	69	2701	12	7	164	85	196	2423	4	30	109	55	47	31	1545	4	120	211	0.338868
HOG4983	65	1506	2	0	0	6	53	1655	0	0	144	20	149	1446	0	14	25	46	30	6	1008	2	65	87	0.338153
HOG12007	7	981	0	0	0	0	14	1023	0	0	36	5	42	967	0	3	104	27	3	9	653	3	48	12	0.337963
HOG3923	77	1919	0	0	0	11	68	2125	12	7	175	64	206	1839	2	29	103	55	45	31	993	4	118	143	0.337601
HOG4152	185	2493	0	0	7	12	69	2697	12	7	172	18	204	2412	1	30	110	54	47	30	1543	4	120	211	0.337402
HOG3525	47	1741	11	0	0	12	69	1946	12	6	174	64	205	1659	0	29	88	15	47	12	897	3	114	122	0.3368
HOG2795	89	2485	26	0	6	12	58	2695	12	7	178	88	210	2414	2	30	109	55	47	31	1541	4	120	211	0.336669
HOG22	95	2503	26	0	8	12	69	2711	12	7	176	82	208	2421	2	29	109	52	46	31	1543	3	120	213	0.336361
HOG1227	143	2509	26	0	6	12	68	2716	12	7	175	36	207	2428	3	30	109	55	47	31	1545	4	119	214	0.335107
HOG3401	144	2513	26	0	6	12	69	2721	12	7	176	36	208	2431	3	30	110	55	47	31	1546	4	120	215	0.333854
HOG4413	119	2431	15	0	4	12	69	2627	12	7	164	66	196	2350	0	28	109	55	33	31	1521	4	116	204	0.333347
HOG4079	15	1288	15	0	1	1	7	1318	2	4	18	17	30	1280	1	19	53	0	19	19	861	1	74	49	0.331903
HOG2038	121	2510	15	0	5	12	69	2720	12	7	178	73	210	2428	2	30	110	55	45	31	1545	4	117	216	0.330401
HOG3523	97	2369	15	0	3	0	0	2560	12	7	161	79	191	2369	3	29	107	54	45	31	1506	4	116	197	0.330392
HOG2808	102	2496	15	0	5	12	69	2700	12	6	173	89	204	2414	3	30	110	55	47	30	1542	4	120	214	0.329242
HOG4267	0	873	14	0	0	0	1	1056	5	7	161	5	183	872	0	29	76	50	46	31	122	4	116	19	0.328455
HOG152	117	2504	15	0	8	12	68	2714	12	7	178	73	210	2423	4	30	109	55	47	31	1540	4	120	217	0.325115
HOG1240	134	2504	11	0	1	12	68	2714	12	7	178	71	210	2423	0	30	109	55	47	31	1538	4	120	217	0.325115
HOG3325	87	2219	26	0	3	11	63	2393	12	7	142	61	174	2144	2	28	99	51	32	31	1389	4	115	179	0.32473
HOG3916	100	2498	16	0	5	12	69	2704	12	7	174	94	206	2416	1	30	105	55	47	31	1544	4	120	216	0.324536
HOG2136	176	2496	26	0	7	12	69	2704	12	7	176	3	208	2414	4	29	104	55	46	31	1543	4	120	216	0.324536
HOG2951	162	2485	26	0	0	10	69	2485	0	0	0	0	0	2405	2	30	106	55	40	31	1540	3	119	190	0.324504
HOG1414	161	2470	9	0	3	0	68	2678	12	7	177	39	208	2401	1	30	110	55	47	31	1530	4	110	213	0.324264
HOG1777	179	2502	26	0	8	12	69	2710	12	7	176	0	208	2420	4	30	109	55	46	30	1539	4	120	217	0.323649
HOG3814	109	2500	26	0	0	12	68	2709	12	7	177	82	209	2419	0	30	108	55	47	31	1541	3	120	217	0.323282
HOG824	104	2509	25	0	8	12	69	2717	12	7	176	77	208	2427	4	30	110	55	47	31	1545	4	120	218	0.323128
HOG4261	90	2460	26	0	5	12	65	2629	12	7	137	85	169	2382	2	29	110	55	32	31	1537	4	113	208	0.321734
HOG2154	113	2496	26	0	0	12	69	2703	12	7	176	78	207	2414	0	30	109	55	45	31	1543	3	120	217	0.321083
HOG358	160	2484	15	0	2	12	68	2693	12	7	177	39	209	2403	0	30	99	55	46	30	1540	4	119	216	0.320503
HOG2770	189	2511	26	0	5	12	69	2721	12	7	178	0	210	2429	0	30	110	55	46	31	1545	4	120	220	0.318422
HOG2556	185	2503	26	0	8	12	68	2712	12	7	177	0	209	2422	0	29	106	55	46	31	1544	4	118	219	0.318209
HOG1084	119	2513	26	0	5	12	69	2720	12	7	175	67	207	2431	3	30	110	55	46	31	1544	4	120	220	0.318055
HOG4347	13	925	10	0	0	10	3	1126	6	7	175	9	201	912	0	30	97	55	46	31	124	4	120	32	0.313991
HOG3378	138	2423	0	0	0	0	3	2633	12	7	178	70	210	2420	3	30	110	54	47	31	1536	4	120	211	0.313941
HOG3490	146	2234	15	0	7	12	69	2442	12	7	176	19	208	2152	2	29	108	52	47	31	1312	4	120	189	0.311828
HOG730	53	1484	5	0	1	1	10	1524	1	1	35	21	40	1473	0	11	14	32	8	26	1141	3	28	80	0.311737
HOG2528	68	1585	2	0	4	3	9	1622	0	1	35	18	37	1573	0	15	40	18	26	2	1235	2	81	92	0.310624
HOG3030	131	2505	15	0	8	12	69	2715	12	7	178	64	210	2423	4	30	109	55	46	31	1543	4	117	222	0.310049
HOG4073	114	2433	0	0	0	12	69	2639	12	7	174	96	206	2351	3	30	110	45	41	31	1527	4	120	213	0.309968
HOG543	108	2504	26	0	8	12	69	2714	12	7	178	77	210	2422	3	30	110	55	46	30	1541	4	119	222	0.309683
HOG1386	188	2511	26	0	6	12	69	2721	12	7	178	0	210	2429	3	30	110	55	47	31	1541	4	120	223	0.309162
HOG2001	90	2510	26	0	8	12	69	2720	12	7	178	97	210	2428	2	30	110	55	46	31	1545	3	118	223	0.308796
HOG1434	103	2494	26	0	6	11	61	2703	12	7	177	83	209	2421	3	30	110	55	47	31	1540	4	120	221	0.308737
HOG775	127	2509	11	0	4	12	68	2719	12	7	178	81	210	2428	0	30	109	55	47	31	1541	4	120	223	0.308429
HOG4966	4	831	0	0	3	1	17	916	0	0	85	1	85	813	1	3	60	0	1	4	471	3	92	9	0.307999
HOG4040	97	2509	26	0	8	12	69	2717	12	7	176	88	208	2427	4	30	109	55	47	31	1544	4	120	223	0.307696
HOG3037	189	2506	26	0	8	12	68	2716	12	7	178	0	210	2425	0	30	110	55	47	31	1544	4	118	223	0.30733
HOG2394	142	2199	15	0	7	10	69	2401	12	6	172	20	202	2119	2	29	99	49	47	31	1298	4	120	186	0.306058
HOG2766	106	2481	26	0	3	12	69	2483	0	0	1	61	2	2399	0	28	108	55	45	31	1531	4	111	196	0.305252
HOG3458	171	2500	5	0	5	12	63	2710	12	7	178	42	210	2424	0	30	110	55	46	31	1541	4	119	223	0.30513
HOG30	189	2503	25	0	7	12	69	2713	12	7	178	0	210	2421	3	30	110	55	47	31	1535	4	120	224	0.303143
HOG50	115	2441	25	0	5	11	66	2644	12	7	171	68	203	2364	3	27	108	42	46	31	1532	4	116	216	0.302542
HOG424	135	2432	21	0	7	3	58	2610	9	4	153	48	178	2371	1	23	110	44	47	30	1539	3	120	212	0.302424
HOG3202	107	2510	26	0	0	12	69	2720	12	7	178	93	210	2428	0	30	110	55	47	31	1546	4	120	226	0.299537
HOG736	11	885	14	0	0	0	1	1069	5	7	161	5	184	884	0	30	79	51	46	31	122	4	118	30	0.29927
HOG8458	9	918	1	0	0	0	5	925	2	0	4	3	7	913	0	2	15	15	5	23	763	0	0	13	0.298953
HOG2311	100	2468	19	0	5	12	69	2676	12	7	176	93	208	2386	4	30	105	55	42	31	1536	2	112	221	0.29884
HOG927	151	2473	26	0	5	12	69	2682	12	7	177	38	209	2391	2	29	110	55	47	18	1527	4	120	222	0.297953
HOG11999	65	1640	10	0	5	5	35	1688	8	1	32	23	48	1600	1	8	108	33	15	12	1181	3	14	104	0.297781
HOG464	65	2119	21	0	4	9	50	2268	4	2	140	79	149	2059	4	29	100	9	21	31	1531	3	0	173	0.297428
HOG561	122	2502	26	0	1	12	69	2710	12	7	177	75	208	2420	2	30	109	55	47	31	1541	4	120	226	0.295871
HOG1806	106	2489	21	0	5	11	68	2697	12	7	176	91	208	2409	2	30	108	53	47	31	1546	4	114	225	0.294192
HOG1292	110	2495	26	0	8	12	68	2705	12	7	178	81	210	2414	1	30	110	55	46	31	1539	4	114	226	0.294038
HOG2091	60	1544	11	0	7	11	64	1753	12	7	177	32	209	1468	3	30	83	53	47	30	668	4	111	113	0.29383
HOG4938	3	850	1	0	0	0	3	852	0	0	2	2	2	847	0	0	11	0	12	21	671	3	87	6	0.293798
HOG3556	110	2275	14	0	4	10	65	2443	12	7	142	63	168	2199	4	29	109	52	28	31	1458	4	95	195	0.293676
HOG3587	51	1274	0	0	1	1	3	1288	1	0	13	6	14	1270	0	8	96	6	22	26	868	1	80	58	0.293128
HOG2602	155	2511	26	0	8	11	69	2719	12	6	177	38	208	2430	1	30	110	55	46	31	1545	4	120	228	0.292997
HOG4377	12	876	14	0	0	0	1	1060	5	7	161	5	184	875	0	30	80	48	46	30	122	4	119	31	0.292884
HOG2970	109	2507	16	0	5	12	69	2717	12	7	178	95	210	2425	3	30	109	55	47	31	1544	4	119	228	0.292264
HOG3777	104	2506	26	0	0	12	65	2715	12	7	177	97	209	2428	1	30	110	55	47	31	1544	4	120	228	0.291531
HOG3610	108	2506	21	0	5	12	69	2715	12	7	177	92	209	2424	2	30	109	55	47	31	1543	4	119	228	0.291531
HOG4257	29	981	1	0	0	12	67	1191	12	7	178	16	210	901	1	29	109	49	45	31	107	3	119	47	0.291522
HOG4115	106	2489	25	0	2	12	69	2698	12	7	177	89	209	2407	4	30	107	54	46	31	1532	4	118	226	0.291472
HOG3172	107	2512	21	0	5	12	69	2722	12	7	178	94	210	2430	2	30	109	55	47	31	1544	4	120	229	0.29101
HOG3507	138	2488	12	0	5	11	69	2695	12	7	175	69	207	2407	2	27	107	53	47	31	1543	4	118	226	0.290372
HOG3272	118	2510	26	0	7	12	69	2720	12	7	178	74	210	2428	4	30	110	55	47	30	1543	4	120	229	0.290277
HOG780	113	2484	15	0	5	12	69	2694	12	7	178	92	210	2402	1	30	109	55	47	30	1545	4	119	226	0.290006
HOG472	123	2492	17	0	7	12	69	2702	12	7	178	77	210	2410	3	30	109	52	47	31	1535	4	120	227	0.289852
HOG9993	4	836	0	0	0	0	0	841	2	0	3	2	5	836	0	0	16	14	5	19	717	0	0	6	0.289766
HOG3724	110	2514	26	0	8	12	69	2724	12	7	178	83	210	2432	3	30	110	55	47	31	1546	4	120	230	0.288657
HOG1064	162	2506	26	0	6	12	69	2715	12	7	177	32	209	2424	3	30	108	55	47	31	1541	4	119	229	0.288444
HOG3457	108	2505	20	0	5	12	69	2715	12	7	178	94	210	2423	2	30	109	55	46	31	1546	4	120	229	0.288444
HOG4869	42	1428	7	0	5	0	59	1452	8	3	7	24	24	1369	1	14	58	0	20	31	1105	3	3	79	0.288431
HOG325	97	2368	14	0	0	10	67	2378	0	1	5	78	10	2290	0	30	0	55	47	31	1545	4	120	189	0.288368
HOG1368	161	2518	15	0	6	12	69	2728	12	7	178	47	210	2436	2	30	110	55	47	31	1548	4	120	231	0.287037
HOG89	113	2485	26	0	8	11	59	2691	12	7	174	76	206	2414	4	30	109	55	46	29	1540	4	119	227	0.28582
HOG2880	145	2490	26	0	8	12	68	2698	12	7	176	45	208	2409	4	30	104	55	46	31	1537	4	120	228	0.285299
HOG2215	105	2504	26	0	8	12	68	2713	12	7	177	87	209	2423	4	30	110	55	47	31	1544	3	120	230	0.284625
HOG3137	104	2488	26	0	8	12	68	2696	12	7	176	86	208	2407	4	30	108	55	47	31	1535	4	120	228	0.284566
HOG3224	124	2511	25	0	1	12	69	2721	12	7	178	81	210	2429	0	28	110	55	47	31	1545	4	120	231	0.284471
HOG973	188	2504	26	0	8	12	67	2712	12	7	176	5	208	2424	3	30	109	55	46	31	1542	4	120	230	0.284258
HOG269	148	2509	26	0	7	12	69	2718	12	7	177	46	209	2427	4	30	110	55	47	31	1539	4	120	231	0.283371
HOG377	140	2494	12	0	5	12	69	2701	12	7	175	70	207	2412	2	27	108	54	47	31	1541	4	119	229	0.283313
HOG3735	80	2389	25	0	0	0	1	2406	2	5	8	89	17	2388	0	30	108	54	47	31	1530	4	116	194	0.283199
HOG1050	6	936	0	0	0	12	67	1143	12	7	175	38	207	856	0	29	100	9	46	31	107	4	120	44	0.283186
HOG1739	112	2286	11	0	6	11	66	2455	12	7	143	67	169	2208	4	29	109	52	28	31	1462	4	95	200	0.282643
HOG3849	150	2498	26	0	5	11	69	2706	12	6	177	45	208	2417	4	30	109	55	46	30	1538	4	120	230	0.282059
HOG3005	116	2479	26	0	7	12	68	2689	12	7	178	75	210	2398	4	30	110	55	47	31	1539	4	120	228	0.282
HOG1296	148	2505	26	0	7	11	69	2714	12	7	177	46	209	2424	4	30	110	55	47	31	1539	4	120	231	0.281905
HOG5110	17	1008	4	0	1	1	4	1013	0	0	4	6	5	1002	1	1	24	36	16	24	685	4	89	29	0.281828
HOG605	87	2262	17	0	8	11	59	2461	12	7	167	86	199	2191	3	26	69	55	45	31	1378	3	116	201	0.281756
HOG2142	140	2481	12	0	5	12	69	2688	12	7	175	69	207	2399	2	27	108	54	47	31	1536	4	118	228	0.281634
HOG273	147	2504	26	0	8	12	69	2713	12	7	177	46	209	2422	4	30	110	55	47	31	1539	3	120	231	0.281539
HOG3592	110	2494	26	0	2	12	68	2704	12	7	178	88	210	2413	4	30	100	55	47	31	1544	3	120	230	0.281326
HOG933	140	2481	12	0	5	10	69	2687	12	7	174	69	206	2401	2	27	108	54	47	31	1536	4	116	228	0.281267
HOG3730	137	2471	10	0	3	12	67	2676	11	7	174	73	205	2391	4	29	107	53	46	31	1528	4	113	227	0.280321
HOG109	14	883	14	0	1	0	1	1067	5	7	161	7	184	882	0	28	79	51	46	31	123	4	119	36	0.280018
HOG3015	176	2506	26	0	7	11	68	2523	1	7	2	0	17	2426	0	30	110	55	47	31	1544	4	120	209	0.279792
HOG1116	5	1818	26	0	1	0	0	1820	0	0	1	92	2	1818	2	19	92	44	24	26	1181	4	89	126	0.278267
HOG2754	122	2504	26	0	0	10	69	2712	12	7	176	81	208	2424	3	30	108	55	47	31	1542	3	120	232	0.278086
HOG3346	7	795	0	0	0	1	6	825	0	0	30	1	30	788	0	5	20	37	7	8	515	2	90	8	0.277728
HOG336	118	2479	25	0	0	12	54	2685	12	7	174	85	206	2412	1	30	107	55	46	31	1544	3	119	229	0.277447
HOG989	112	2483	26	0	8	12	69	2692	12	7	178	82	209	2401	2	28	110	51	47	31	1541	4	120	230	0.276927
HOG7643	6	807	0	0	0	0	1	813	0	0	6	0	6	806	1	10	0	0	13	20	586	0	79	7	0.276416
HOG2542	144	2494	26	0	7	12	67	2704	12	7	178	53	210	2414	2	30	108	55	46	31	1533	3	120	232	0.275153
HOG656	111	2293	15	0	5	12	67	2501	12	7	176	75	208	2213	2	29	81	55	47	31	1374	4	113	208	0.274814
HOG542	108	2502	21	0	5	12	69	2711	12	6	178	97	209	2420	2	25	109	55	47	31	1542	4	119	233	0.274633
HOG379	132	2490	26	0	0	12	69	2700	12	7	178	71	210	2408	3	30	110	55	47	31	1537	4	120	232	0.273687
HOG1365	104	2512	26	0	4	12	69	2722	12	7	178	97	210	2430	4	30	110	55	47	31	1544	4	120	235	0.272492
HOG1841	146	2495	0	0	0	12	69	2703	12	7	176	83	208	2413	4	27	109	54	47	31	1541	4	117	233	0.2717
HOG20	113	2502	25	0	8	12	66	2708	12	7	174	86	206	2423	2	29	110	55	47	30	1541	4	120	234	0.270446
HOG4191	112	2460	26	0	8	12	69	2665	12	7	173	82	205	2378	1	28	110	55	31	31	1536	4	110	229	0.270116
HOG36	113	2498	26	0	8	12	67	2706	12	7	176	86	208	2418	2	29	109	55	47	29	1538	4	120	235	0.266627
HOG88	187	2506	11	0	1	12	68	2713	12	7	175	35	207	2425	2	30	109	55	46	31	1544	4	118	236	0.266106
HOG4756	20	969	6	0	0	1	21	1012	0	0	42	7	43	947	1	9	102	5	21	7	594	2	86	34	0.266029
HOG1020	142	2512	21	0	4	12	69	2721	12	6	178	67	209	2430	3	29	110	55	47	31	1548	4	119	237	0.265953
HOG2961	128	2498	26	0	7	12	69	2708	12	7	178	71	210	2416	4	30	110	55	47	31	1532	4	120	236	0.264274
HOG6396	1	581	0	0	2	11	45	745	12	0	141	0	164	525	0	29	107	36	44	31	4	0	0	3	0.263835
HOG2447	115	2505	26	0	8	12	69	2713	10	7	178	84	208	2423	4	30	110	55	46	31	1540	4	120	237	0.26302
HOG161	141	2487	25	0	3	12	59	2695	12	7	176	62	208	2415	4	30	110	55	47	31	1528	4	119	235	0.262595
HOG1575	141	2482	12	0	5	11	68	2685	11	7	173	74	203	2402	2	27	108	53	46	31	1535	4	119	234	0.262015
HOG914	107	2485	26	0	3	12	69	2693	12	7	176	96	208	2403	3	30	104	55	45	31	1540	3	117	235	0.261861
HOG776	153	2511	19	0	6	12	69	2717	12	7	174	60	206	2429	0	30	109	55	47	31	1546	4	120	238	0.2614
HOG3207	87	2416	26	0	1	1	3	2445	2	7	18	91	29	2412	1	30	108	55	46	31	1543	4	120	206	0.260459
HOG4748	27	1065	5	0	1	2	25	1131	0	0	65	16	66	1037	1	3	24	33	35	24	683	4	100	50	0.260268
HOG3433	82	2171	19	0	4	11	69	2181	0	1	7	66	10	2090	4	26	109	0	16	31	1541	4	0	175	0.259363
HOG1104	147	2518	25	0	5	12	69	2728	12	7	178	59	210	2436	4	30	110	55	47	31	1548	4	120	240	0.259259
HOG756	120	2510	26	0	5	12	67	2716	12	6	175	87	206	2430	1	30	110	55	47	31	1544	4	119	239	0.257947
HOG3536	186	2377	25	0	0	12	54	2581	12	7	172	11	204	2310	1	30	0	54	46	31	1546	4	120	223	0.257843
HOG2896	41	1416	10	0	1	2	15	1473	3	1	48	39	57	1398	1	7	109	13	13	1	1061	0	17	92	0.256005
HOG601	54	1881	26	0	3	11	68	2069	12	7	156	76	188	1801	4	29	82	55	46	31	997	4	118	163	0.255345
HOG2116	86	1951	0	0	0	12	63	2152	12	7	169	86	201	1875	1	30	109	54	40	31	1077	4	78	173	0.254906
HOG4411	15	890	14	0	0	12	68	1098	12	7	176	18	208	809	1	30	0	55	46	31	124	4	120	48	0.254345
HOG13	107	2488	26	0	8	12	68	2697	12	7	177	93	209	2407	4	28	108	55	47	31	1528	4	120	238	0.254068
HOG5385	26	933	0	0	0	1	11	942	0	0	9	4	9	921	0	15	97	22	11	17	626	2	26	30	0.252715
HOG2426	130	2473	15	0	0	12	69	2683	12	7	178	89	210	2391	3	30	106	55	47	31	1526	4	119	237	0.252023
HOG131	172	2515	0	0	8	12	69	2725	12	7	178	58	210	2433	4	29	110	55	47	31	1546	4	120	242	0.251987
HOG2618	84	2395	26	0	2	0	0	2412	2	5	8	91	17	2395	2	29	109	55	47	31	1536	4	119	205	0.251448
HOG2362	99	2407	26	0	5	12	67	2614	12	7	175	95	207	2327	4	30	109	55	47	31	1457	3	120	229	0.251421
HOG1561	139	2491	26	0	6	12	69	2698	12	7	175	64	207	2409	4	30	109	55	47	31	1531	4	119	239	0.251349
HOG3679	143	2498	16	0	0	12	68	2704	12	7	174	80	206	2417	1	29	110	55	47	31	1544	4	120	240	0.250462
HOG5663	0	498	0	0	0	3	43	683	6	2	166	0	185	452	0	30	98	0	15	30	5	3	0	0	0.250367
HOG5327	136	1742	9	0	0	1	0	1928	5	2	172	0	186	1741	3	0	0	51	31	31	1364	4	0	148	0.249955
HOG121	81	1676	11	0	1	12	69	1879	10	4	178	50	203	1594	0	27	3	32	36	31	1018	0	120	143	0.247425
HOG2189	122	2500	26	0	8	12	67	2709	12	7	177	84	209	2420	2	30	110	55	47	31	1535	4	120	242	0.246122
HOG1201	110	2207	10	0	4	10	62	2295	12	7	62	65	88	2134	4	28	109	52	28	31	1407	4	91	193	0.245597
HOG3643	110	2213	10	0	4	10	64	2301	12	7	62	66	88	2138	4	28	109	52	28	31	1407	4	95	194	0.24471
HOG792	111	2209	9	0	4	10	62	2297	12	7	62	66	88	2136	4	28	109	52	28	31	1404	4	95	194	0.243243
HOG1202	121	2504	26	0	6	12	69	2713	12	7	177	87	209	2422	4	30	110	55	47	31	1536	4	120	244	0.241415
HOG307	104	2325	25	0	2	12	69	2517	12	7	160	86	192	2243	4	29	87	55	46	29	1405	1	117	221	0.240555
HOG1783	147	2505	26	0	3	12	69	2715	12	7	178	67	210	2423	2	30	109	55	47	31	1541	4	120	245	0.239062
HOG3723	128	1646	9	0	0	1	0	1830	4	2	171	0	184	1645	3	0	0	51	29	30	1277	3	0	140	0.238722
HOG827	136	2464	15	0	1	12	69	2670	12	6	176	85	206	2382	3	30	95	55	44	31	1526	3	120	240	0.237998
HOG3159	166	2502	26	0	5	12	69	2711	12	6	178	44	209	2420	4	29	109	55	47	31	1540	4	120	245	0.237595
HOG2988	177	2483	26	0	5	11	69	2693	12	7	178	35	210	2402	0	30	109	49	46	30	1539	4	118	243	0.23717
HOG2161	116	2461	21	0	5	12	69	2667	12	7	174	95	206	2379	3	29	101	55	45	31	1526	3	111	240	0.236899
HOG4240	28	818	0	0	3	12	67	1028	12	7	178	14	210	738	1	0	105	55	47	31	5	4	119	46	0.234858
HOG3614	113	2501	26	0	6	12	68	2710	12	7	177	97	209	2420	4	30	109	55	46	31	1541	4	120	246	0.234143
HOG1312	120	2509	26	0	4	12	69	2717	12	7	176	96	208	2427	2	30	110	55	47	31	1540	4	120	248	0.230536
HOG3391	124	2242	25	0	3	12	68	2447	12	7	173	60	205	2162	4	29	79	52	45	29	1389	4	117	216	0.230327
HOG549	182	2493	26	0	5	12	69	2698	12	6	174	30	205	2411	3	30	110	55	46	22	1535	4	120	246	0.229744
HOG2747	116	2454	26	0	0	12	69	2664	12	7	178	97	210	2372	3	30	110	54	47	31	1545	4	120	242	0.229626
HOG1751	111	1961	26	0	1	2	5	1981	3	1	14	21	20	1954	2	23	99	48	30	27	1288	4	103	161	0.229259
HOG1051	11	928	0	0	0	12	69	1128	12	6	172	48	200	846	1	30	80	51	46	31	127	4	119	60	0.228305
HOG315	120	2458	22	0	7	12	68	2657	12	7	167	91	199	2377	2	29	110	55	47	31	1521	4	120	242	0.22706
HOG1300	126	2509	26	0	5	11	69	2695	12	7	155	86	186	2428	4	30	110	55	45	31	1548	4	120	247	0.225558
HOG1203	129	2133	13	0	3	10	27	2216	12	7	52	45	83	2095	1	25	105	40	31	31	1410	4	105	191	0.222811
HOG930	168	2518	14	0	0	12	69	2728	12	7	178	69	210	2436	2	30	110	55	47	31	1548	4	120	253	0.219136
HOG6470	21	1046	0	0	4	1	21	1099	2	0	49	34	53	1024	1	3	30	36	13	5	728	0	64	60	0.217674
HOG5462	23	913	1	0	3	3	8	937	1	0	19	14	24	902	0	0	15	24	9	6	744	0	2	41	0.216932
HOG4416	27	993	25	0	0	12	69	1197	12	6	174	17	204	911	3	30	97	55	46	30	122	4	119	72	0.216561
HOG1953	147	2509	15	0	7	12	69	2719	12	7	178	84	210	2427	0	30	109	55	47	31	1544	3	120	253	0.215837
HOG5057	37	1079	4	0	3	1	29	1144	1	0	62	21	65	1048	1	4	24	32	18	24	683	4	100	66	0.215651
HOG2329	122	2152	13	0	3	10	27	2237	12	7	54	58	85	2114	0	26	109	40	30	30	1424	4	106	196	0.215076
HOG4422	25	987	26	0	0	11	69	1192	12	7	173	18	205	906	3	28	96	55	46	31	122	4	118	72	0.214728
HOG4058	176	2513	0	0	5	12	69	2699	12	7	154	70	186	2431	0	30	110	55	47	31	1545	4	119	251	0.214678
HOG3062	150	2483	23	0	3	11	67	2688	12	7	173	73	205	2404	1	30	110	55	47	31	1545	4	120	250	0.213732
HOG2391	123	2502	26	0	6	12	68	2712	12	7	178	97	210	2421	1	30	110	55	46	31	1540	4	120	253	0.213271
HOG3600	134	2474	26	0	3	12	68	2681	12	7	176	83	207	2393	4	28	103	52	46	29	1531	4	119	250	0.211166
HOG2909	160	2513	0	0	0	12	68	2723	12	7	178	95	210	2432	0	30	110	55	47	31	1547	4	120	255	0.21113
HOG4283	28	997	26	0	0	12	69	1206	12	7	177	18	209	915	3	30	97	55	46	31	124	4	119	75	0.210601
HOG1765	103	2166	26	0	0	11	68	2376	12	7	178	83	210	2086	2	30	100	53	46	31	1244	4	116	214	0.210474
HOG12050	128	2247	22	0	4	12	64	2443	12	6	169	66	196	2170	2	28	109	11	33	30	1433	4	118	222	0.210343
HOG2425	140	2470	25	0	0	11	69	2651	10	6	152	82	181	2389	0	30	109	55	47	31	1515	4	120	247	0.209429
HOG4363	125	2047	10	0	3	9	23	2112	12	7	35	46	65	2014	0	25	107	16	18	31	1406	2	105	184	0.206292
HOG2164	138	2190	20	0	3	10	46	2355	12	7	133	51	165	2133	1	26	110	51	31	31	1413	4	102	213	0.205862
HOG501	161	2494	12	0	5	10	69	2700	12	7	174	72	206	2414	4	28	108	54	47	31	1541	4	119	254	0.205785
HOG390	133	2190	16	0	3	10	45	2279	12	7	57	51	89	2134	1	25	110	40	31	31	1429	4	106	204	0.205781
HOG1019	137	2201	22	0	3	10	46	2363	12	7	130	52	162	2144	0	27	110	51	31	30	1411	4	105	214	0.205709
HOG2743	158	2514	16	0	8	12	69	2724	12	7	178	71	210	2432	4	29	110	55	47	31	1546	4	120	257	0.205324
HOG2253	142	2462	26	0	7	12	69	2664	12	6	171	71	202	2380	4	30	95	55	46	31	1521	4	118	250	0.204935
HOG3147	96	2183	14	0	5	7	23	2333	12	1	132	95	150	2153	1	30	110	55	31	31	1540	3	2	211	0.203971
HOG12000	1	571	1	0	0	0	0	571	0	0	0	0	0	571	0	0	2	0	6	17	498	0	0	2	0.203138
HOG1481	151	2499	26	0	3	12	69	2706	12	7	176	74	207	2417	3	30	106	55	46	31	1540	3	120	257	0.198726
HOG5131	96	1555	4	0	0	7	53	1704	0	0	145	36	149	1494	2	15	26	46	31	19	1026	4	67	138	0.198708
HOG113	28	979	26	0	0	11	67	1188	12	7	177	20	209	900	3	29	99	55	46	31	112	4	119	77	0.19783
HOG2017	142	2510	26	0	8	11	69	2720	12	7	178	80	210	2429	3	30	109	55	47	31	1546	3	120	259	0.197685
HOG3235	137	2196	22	0	3	11	45	2357	10	7	132	54	161	2139	0	27	102	51	32	31	1412	4	104	216	0.197336
HOG135	140	2510	26	0	8	12	69	2719	12	7	177	82	209	2428	4	30	110	54	46	31	1544	4	120	260	0.194232
HOG2812	35	808	5	0	3	12	69	1018	12	7	178	14	210	726	1	0	107	52	46	30	7	3	119	58	0.194155
HOG3954	156	2482	0	0	5	12	66	2691	12	7	177	96	209	2403	0	30	104	55	46	31	1540	4	119	257	0.193227
HOG1489	161	2491	26	0	3	12	58	2699	12	7	176	64	208	2420	4	30	110	55	47	31	1532	4	120	258	0.193073
HOG3444	130	2105	13	0	3	9	22	2176	12	7	40	50	71	2073	0	26	110	16	28	31	1417	4	106	196	0.192716
HOG2938	148	2515	26	0	8	12	69	2723	12	7	176	75	208	2433	4	30	110	55	47	31	1545	4	120	261	0.192612
HOG2823	149	2514	26	0	0	12	69	2723	12	7	177	83	209	2432	3	30	110	55	47	31	1546	4	120	261	0.192612
HOG3857	180	2496	26	0	8	12	69	2705	12	7	178	42	209	2414	3	30	110	55	47	31	1535	4	120	259	0.192186
HOG3193	171	2513	0	0	0	12	69	2528	0	0	11	66	15	2431	1	30	110	55	47	31	1545	4	120	238	0.192118
HOG3419	140	2506	18	0	7	12	66	2710	12	7	174	95	204	2427	0	29	110	55	47	31	1542	4	120	260	0.190933
HOG3428	77	1556	0	0	0	12	69	1766	12	7	178	69	210	1474	2	30	83	55	47	31	661	4	119	148	0.190571
HOG3844	127	2506	26	0	8	12	65	2716	12	7	178	96	210	2428	4	30	110	55	47	31	1544	4	120	261	0.190046
HOG2381	134	2138	14	0	3	10	22	2218	12	7	49	51	80	2105	0	26	110	40	30	31	1424	4	105	202	0.189593
HOG4942	6	622	1	0	0	0	19	637	4	0	10	8	15	603	0	17	30	0	13	18	406	3	79	15	0.187208
HOG1555	150	2502	23	0	7	11	69	2708	12	7	174	81	206	2421	0	29	110	55	47	31	1540	4	120	261	0.187113
HOG4249	164	2463	21	0	6	12	51	2673	12	7	178	62	210	2399	4	30	105	51	46	30	1536	4	119	257	0.186629
HOG5096	27	985	9	0	6	1	3	1020	1	0	32	18	35	980	1	1	21	39	16	22	674	4	89	61	0.185629
HOG1536	140	2379	24	0	2	12	54	2576	12	7	165	76	197	2312	4	29	109	55	47	30	1438	4	120	246	0.185022
HOG3839	132	2104	13	0	3	10	21	2184	12	7	49	51	80	2072	1	26	110	40	29	31	1410	4	84	200	0.183303
HOG2060	158	2467	21	0	6	12	52	2677	12	7	178	71	210	2403	3	30	110	52	45	31	1535	4	117	259	0.181922
HOG196	115	2190	26	0	0	12	69	2399	12	7	178	83	209	2108	2	30	100	53	46	31	1261	4	116	226	0.181868
HOG2496	132	2105	13	0	3	9	22	2171	12	7	35	50	66	2073	1	26	110	16	28	31	1416	4	106	199	0.181624
HOG1604	140	2499	26	0	8	12	69	2709	12	7	178	86	210	2417	3	29	105	55	47	31	1540	4	119	263	0.181307
HOG470	179	2499	10	0	3	12	69	2708	12	7	177	71	209	2417	0	29	110	55	47	31	1538	4	120	263	0.18094
HOG1206	149	2517	26	0	3	12	69	2724	12	6	176	85	207	2435	2	30	109	55	47	31	1548	4	120	265	0.180632
HOG1846	166	2492	0	0	0	11	69	2702	12	7	178	96	210	2411	1	30	110	55	47	30	1541	4	120	263	0.178741
HOG6492	0	465	0	0	0	2	28	494	1	2	24	1	29	435	0	8	20	16	9	11	147	2	66	1	0.177999
HOG3004	186	2505	25	0	7	12	69	2714	12	7	177	43	209	2423	4	30	110	55	45	31	1542	4	120	265	0.176967
HOG1874	128	2483	26	0	8	11	69	2688	12	7	173	96	205	2402	4	28	110	55	47	31	1524	4	119	262	0.176695
HOG1431	152	2512	26	0	5	12	69	2721	12	7	177	79	209	2430	4	30	110	55	47	31	1545	4	119	266	0.176446
HOG590	29	882	1	0	7	11	67	1087	12	7	174	35	205	803	0	30	79	51	44	31	55	4	119	72	0.176238
HOG4947	2	449	0	0	0	6	49	580	0	0	126	10	131	393	0	3	1	30	22	17	147	1	4	12	0.175573
HOG1329	149	2517	12	0	7	11	69	2727	12	7	178	95	210	2436	4	30	110	55	47	31	1548	4	120	267	0.175559
HOG2636	140	2391	26	0	1	0	66	2598	12	7	176	82	207	2324	3	29	92	54	46	31	1483	3	118	252	0.174568
HOG3189	146	2514	26	0	8	12	69	2724	12	7	178	83	210	2432	4	30	110	55	47	31	1544	4	120	267	0.17446
HOG1497	165	2376	13	0	1	10	51	2488	12	7	81	59	112	2314	1	28	109	46	31	31	1547	4	107	239	0.174369
HOG4445	19	822	11	0	1	3	19	904	0	1	75	18	82	800	2	27	4	1	35	14	422	0	115	51	0.173971
HOG2274	142	2504	16	0	8	12	69	2714	12	7	178	97	210	2422	3	30	110	55	47	31	1543	4	119	266	0.17388
HOG3491	127	1984	12	0	3	9	22	2048	12	6	34	44	64	1952	1	26	110	16	28	28	1316	4	90	187	0.173573
HOG660	126	2281	15	0	5	12	68	2321	1	7	23	72	40	2200	2	29	103	55	46	31	1360	4	118	220	0.171794
HOG5094	39	1005	5	0	6	1	4	1032	0	0	26	15	27	999	2	1	21	36	16	24	684	4	89	67	0.171509
HOG5163	8	596	1	0	0	0	4	608	4	0	7	8	12	592	0	18	18	0	13	19	405	3	75	17	0.170405
HOG2359	157	2502	26	0	0	12	69	2712	12	7	178	81	210	2420	3	30	110	55	46	31	1539	4	119	267	0.170061
HOG2347	131	2067	13	0	3	9	18	2138	12	6	41	51	71	2039	1	25	101	40	27	12	1400	3	105	199	0.169527
HOG216	181	2499	15	0	7	11	69	2709	12	7	178	62	210	2418	2	29	110	55	47	31	1540	4	118	267	0.168961
HOG741	147	2506	25	0	8	12	69	2716	12	7	178	85	210	2424	3	30	109	55	47	31	1545	4	119	268	0.168441
HOG4066	170	2494	16	0	5	12	69	2699	12	7	173	71	205	2412	4	28	107	54	47	31	1541	4	119	266	0.168382
HOG3091	176	2445	0	0	0	12	67	2655	12	7	178	85	210	2365	0	30	94	55	46	31	1520	4	116	261	0.167685
HOG2526	19	634	0	0	0	0	1	651	0	0	17	4	17	633	0	8	15	26	15	23	353	0	17	23	0.167649
HOG2216	26	718	1	0	0	0	1	743	0	0	25	7	25	717	0	8	20	7	6	9	500	1	96	34	0.167422
HOG3220	142	2511	26	0	0	12	67	2721	12	7	178	97	210	2431	4	30	110	55	47	31	1547	4	120	269	0.167187
HOG2352	145	2504	26	0	0	12	69	2710	12	7	174	96	206	2422	1	30	110	55	47	31	1536	4	120	268	0.166241
HOG2328	137	2143	13	0	3	10	25	2220	12	7	46	56	77	2107	1	26	110	40	25	31	1422	3	106	210	0.165635
HOG3658	145	2506	26	0	1	12	69	2716	12	7	178	93	210	2424	4	29	110	55	47	31	1542	4	118	269	0.165354
HOG2374	173	2505	26	0	8	12	69	2715	12	7	178	58	210	2423	4	30	108	55	47	31	1540	4	120	269	0.164988
HOG105	137	2502	26	0	7	12	69	2703	12	7	169	95	201	2420	3	30	110	55	47	31	1543	4	120	268	0.163675
HOG1676	185	2517	15	0	6	12	69	2727	12	7	178	62	210	2435	3	30	110	55	47	31	1548	4	120	271	0.163214
HOG4326	19	817	11	0	1	3	19	883	0	1	58	20	66	795	1	27	4	1	35	14	420	0	115	52	0.163187
HOG4745	19	820	11	0	1	3	19	882	0	1	57	20	62	798	1	27	4	1	35	14	421	0	115	52	0.16282
HOG1529	9	537	1	0	0	0	23	543	2	1	3	2	6	514	0	4	3	0	5	18	429	0	0	12	0.16201
HOG3127	158	2453	23	0	4	10	65	2631	11	6	148	73	178	2377	2	30	110	52	47	26	1518	4	120	260	0.161974
HOG2919	182	2497	8	0	5	11	65	2697	8	5	177	70	200	2420	3	30	110	55	47	31	1535	4	120	268	0.161476
HOG4307	147	2500	26	0	0	12	69	2710	12	7	178	97	210	2418	0	30	100	55	46	31	1542	3	120	270	0.160068
HOG4359	19	808	11	0	0	3	19	874	0	1	59	20	66	786	2	27	4	1	35	14	418	0	112	52	0.159887
HOG3856	181	2512	11	0	5	11	69	2714	8	5	178	71	202	2431	3	30	110	55	47	31	1546	4	120	271	0.158448
HOG762	168	2497	16	0	6	12	69	2704	12	7	175	78	207	2415	2	29	110	55	47	31	1535	4	120	270	0.157869
HOG860	185	2508	15	0	5	12	67	2718	12	7	178	64	210	2428	3	29	110	55	47	31	1544	4	120	272	0.156828
HOG919	157	2500	26	0	5	12	68	2707	12	7	175	83	207	2419	0	29	110	55	47	31	1539	4	120	271	0.155882
HOG3970	171	2496	18	0	0	12	67	2706	12	7	178	79	210	2416	3	30	110	55	46	31	1537	4	120	271	0.155516
HOG3648	154	2487	26	0	1	12	69	2697	12	7	178	86	210	2405	3	30	110	55	47	31	1527	4	119	270	0.155303
HOG951	149	2504	26	0	8	12	67	2713	12	7	177	86	209	2424	3	30	110	55	47	31	1537	4	120	272	0.154995
HOG62	162	2486	25	0	5	12	69	2696	12	7	178	74	210	2404	4	29	110	54	46	31	1534	4	120	270	0.154936
HOG3692	153	2488	26	0	8	12	67	2694	12	6	175	83	206	2408	0	29	110	55	47	31	1529	4	120	270	0.154203
HOG2558	154	2483	16	0	0	12	69	2692	12	7	177	97	209	2401	3	27	103	55	46	31	1533	3	120	270	0.15347
HOG1842	174	2474	17	0	5	11	67	2681	12	7	175	70	207	2395	3	27	104	55	46	30	1537	4	118	269	0.152524
HOG587	141	2493	26	0	1	10	68	2493	0	0	0	78	0	2414	1	30	110	44	47	31	1543	4	119	247	0.151511
HOG1722	183	2487	15	0	7	12	69	2695	12	7	176	64	208	2405	2	28	108	55	47	31	1530	4	119	271	0.151483
HOG1065	2	248	0	0	0	0	1	436	11	6	166	0	188	247	1	0	0	54	30	0	2	0	0	3	0.150565
HOG1581	147	2505	26	0	1	12	69	2715	12	7	178	96	210	2423	4	30	107	55	47	31	1544	4	117	274	0.149556
HOG8724	10	509	1	0	0	0	0	540	0	1	30	4	31	509	1	0	4	0	6	19	433	0	0	16	0.148564
HOG1947	146	2488	26	0	0	12	67	2694	12	7	174	97	206	2408	3	30	107	55	43	30	1538	4	119	272	0.14803
HOG12023	1	462	3	0	1	0	0	462	0	0	0	2	0	462	0	0	3	0	5	19	393	0	0	7	0.14775
HOG1932	168	2485	15	0	2	12	69	2693	12	7	176	85	208	2403	2	29	109	55	47	31	1523	4	119	272	0.147664
HOG3379	170	2484	26	0	3	12	59	2692	12	7	176	69	208	2412	4	30	110	55	47	31	1525	4	119	272	0.147297
HOG362	163	2455	26	0	6	12	69	2665	12	7	178	74	210	2373	0	29	110	54	47	31	1503	4	120	269	0.146659
HOG3403	172	2490	25	0	5	11	68	2697	12	7	175	69	207	2410	2	26	108	55	47	31	1538	4	119	273	0.146044
HOG1102	0	393	0	0	0	0	0	405	0	0	2	0	12	393	1	25	0	9	12	0	2	4	114	1	0.145374
HOG527	144	2502	25	0	8	12	68	2709	12	7	175	94	207	2421	4	30	107	55	47	31	1542	4	119	275	0.14427
HOG8230	0	374	0	0	0	0	18	392	1	0	17	0	18	356	0	0	6	0	6	3	304	0	2	0	0.143695
HOG573	161	2470	21	0	6	12	57	2662	12	7	160	82	192	2400	0	29	109	53	46	31	1538	4	120	270	0.142473
HOG6852	7	478	1	0	1	1	18	498	0	1	19	4	20	459	0	1	38	1	5	8	326	3	7	13	0.142428
HOG483	169	2506	26	0	5	12	69	2716	12	7	178	73	210	2424	4	30	108	55	47	31	1542	4	120	277	0.140663
HOG2191	144	2506	26	0	8	12	69	2716	12	7	178	97	210	2424	2	30	109	55	47	30	1540	4	120	277	0.140663
HOG353	183	2478	11	0	8	12	68	2682	12	7	172	67	204	2397	4	29	106	55	47	31	1534	4	118	273	0.140545
HOG3709	187	2507	0	0	8	12	69	2715	12	7	176	80	208	2425	2	30	109	55	47	31	1544	4	119	277	0.140296
HOG311	184	2488	15	0	7	11	69	2697	12	7	177	65	209	2407	4	28	108	55	47	31	1533	4	120	275	0.139871
HOG2341	170	2498	16	0	6	12	69	2705	12	7	175	82	207	2416	2	29	110	54	47	31	1537	4	119	276	0.139717
HOG3646	132	1958	13	0	3	9	23	2023	12	7	34	46	65	1925	1	26	21	16	19	31	1419	4	104	195	0.139717
HOG3244	177	2504	26	0	6	11	69	2712	12	7	176	66	208	2423	2	30	110	55	47	31	1544	4	119	277	0.139197
HOG1142	185	2502	25	0	5	11	67	2712	12	7	178	60	210	2423	2	29	110	55	47	31	1540	4	120	277	0.139197
HOG2420	170	2237	26	0	5	12	60	2408	12	7	139	36	171	2164	4	28	110	51	33	31	1415	4	106	241	0.138871
HOG1928	60	1529	15	0	0	12	67	1734	12	7	173	85	205	1449	1	30	83	55	46	30	648	3	119	161	0.138717
HOG1838	164	2496	25	0	8	12	68	2702	12	7	174	76	206	2415	3	28	110	55	47	31	1537	4	119	276	0.138617
HOG1767	163	2494	25	0	0	12	69	2701	12	7	175	86	207	2412	2	30	105	55	45	31	1541	3	119	276	0.138251
HOG805	176	2384	0	0	0	12	69	2572	12	6	157	85	188	2302	0	29	78	54	44	31	1518	4	117	261	0.13726
HOG4292	0	374	0	0	0	0	0	374	0	0	0	0	0	374	0	28	0	55	15	0	2	4	119	0	0.137097
HOG3524	185	2481	15	0	5	11	69	2689	12	7	177	67	208	2400	3	30	104	55	47	30	1539	4	118	275	0.136938
HOG1642	70	1282	15	0	4	6	7	1299	5	2	5	19	17	1269	2	20	53	0	19	19	864	1	68	110	0.136667
HOG2614	164	2512	11	0	5	12	69	2721	12	7	177	96	209	2430	3	30	110	55	46	31	1544	4	120	279	0.136323
HOG4351	25	468	0	0	0	2	9	641	10	2	152	7	173	457	0	2	0	54	15	31	2	0	116	32	0.136205
HOG2051	163	2502	26	0	5	12	69	2712	12	7	178	81	210	2420	3	30	110	55	46	31	1545	3	120	278	0.13611
HOG6	163	2501	23	0	5	10	68	2703	12	7	170	84	202	2422	2	30	110	55	45	31	1545	1	120	277	0.135898
HOG4138	150	2502	25	0	5	12	69	2709	12	7	175	97	207	2420	1	30	109	54	47	31	1546	4	119	278	0.13501
HOG4195	1	337	0	0	0	1	5	393	1	2	53	2	56	331	0	3	0	0	0	0	168	1	0	3	0.134802
HOG2376	146	2515	25	0	8	12	69	2725	12	7	178	97	210	2433	4	30	110	55	47	31	1547	4	120	280	0.134703
HOG2752	155	2485	26	0	1	12	69	2691	11	7	175	91	206	2403	3	30	107	53	47	28	1530	4	120	276	0.134585
HOG3370	169	2488	25	0	0	12	69	2698	12	7	178	80	210	2406	3	30	104	55	46	31	1535	3	119	277	0.134065
HOG3218	175	2496	15	0	1	12	69	2705	12	7	177	84	209	2414	3	30	106	55	47	31	1534	3	120	278	0.133544
HOG1585	149	2423	26	0	6	12	69	2629	12	7	174	86	206	2341	2	30	103	54	45	31	1476	4	120	269	0.133463
HOG2914	156	2506	26	0	7	12	69	2713	12	7	176	87	207	2424	3	29	110	55	47	31	1544	4	120	279	0.13339
HOG1912	165	2504	20	0	7	11	69	2713	12	7	177	87	209	2423	0	30	107	55	46	31	1544	3	118	279	0.13339
HOG670	147	2510	25	0	8	12	69	2720	12	7	178	97	210	2428	3	30	110	55	47	31	1542	4	120	280	0.13287
HOG2002	45	988	26	0	0	12	69	1196	12	7	176	25	208	906	3	30	97	55	44	31	118	3	120	99	0.132861
HOG1888	188	2495	15	0	5	11	69	2703	12	7	177	67	208	2414	3	30	104	55	47	31	1548	4	118	278	0.132811
HOG2076	149	2509	26	0	5	12	69	2719	12	7	178	97	210	2427	3	28	110	55	47	31	1546	4	119	280	0.132503
HOG9591	67	1321	12	0	2	2	13	1355	11	1	21	37	34	1306	0	1	23	4	16	20	1034	2	59	118	0.132503
HOG1919	160	2475	26	0	6	12	69	2685	12	7	178	81	210	2393	3	30	106	29	46	31	1541	4	120	276	0.132386
HOG1257	138	1872	4	0	1	3	39	1964	6	3	80	46	92	1829	2	0	0	0	1	31	1523	0	0	191	0.130435
HOG4044	167	2504	15	0	0	12	68	2713	12	7	177	97	209	2423	1	30	109	55	47	31	1543	4	120	280	0.130304
HOG12025	5	523	0	0	2	0	0	532	4	1	1	13	9	523	1	0	5	0	6	19	445	0	0	21	0.1302
HOG2183	157	2511	26	0	3	12	69	2721	12	7	178	92	210	2429	3	30	110	55	47	31	1546	4	120	281	0.13015
HOG5090	5	373	0	0	0	0	2	405	0	0	31	1	32	370	0	2	94	6	2	10	19	2	97	6	0.129942
HOG3058	188	2486	15	0	5	11	69	2694	12	7	177	67	208	2405	3	30	104	55	47	31	1541	4	118	278	0.129512
HOG312	160	2459	11	0	6	11	69	2659	12	7	168	94	200	2378	3	28	109	55	46	31	1506	4	118	274	0.129028
HOG958	157	2508	26	0	5	12	68	2717	12	7	177	89	209	2427	4	30	110	55	47	31	1545	4	120	281	0.128684
HOG3694	147	2515	26	0	8	12	68	2725	12	7	178	97	210	2434	4	30	110	55	47	31	1547	4	120	282	0.12853
HOG5209	16	316	0	0	0	0	69	510	11	6	172	3	194	246	0	0	0	55	30	2	4	0	0	19	0.128308
HOG3623	138	2404	25	0	6	12	69	2614	12	7	178	96	210	2322	4	30	110	55	47	31	1452	4	120	269	0.127964
HOG3861	161	2513	26	0	0	12	69	2723	12	7	178	94	210	2431	1	30	110	55	47	31	1546	4	119	282	0.127797
HOG3608	160	2378	26	0	3	12	69	2588	12	7	178	73	210	2296	4	29	95	54	43	31	1458	4	117	266	0.127693
HOG4178	147	2510	26	0	8	12	69	2720	12	7	178	97	210	2428	4	30	110	55	47	31	1542	4	119	282	0.126697
HOG2610	163	2518	16	0	7	12	69	2728	12	7	178	93	210	2436	4	30	110	55	47	31	1548	4	120	283	0.126543
HOG2171	116	2214	10	0	6	10	64	2307	12	7	64	97	93	2139	4	29	107	52	28	30	1415	4	93	233	0.126539
HOG862	43	992	26	0	7	12	66	1201	12	7	177	22	209	913	4	30	100	55	46	31	121	4	120	102	0.125434
HOG3103	116	2197	10	0	6	10	64	2285	12	7	62	95	88	2122	4	26	109	52	28	31	1399	4	95	231	0.124647
HOG8	148	2512	26	0	8	12	69	2722	12	7	178	97	210	2430	4	30	110	55	47	31	1543	4	120	283	0.124344
HOG5402	18	578	4	0	1	0	2	583	0	0	5	5	5	576	1	2	0	10	11	2	443	0	46	29	0.124204
HOG793	173	2503	26	0	8	11	69	2712	12	7	178	72	209	2422	3	28	109	55	47	31	1541	4	119	282	0.123765
HOG12005	2	349	0	0	0	0	2	350	0	0	1	0	1	347	0	0	2	1	12	20	274	0	5	2	0.122126
HOG1624	187	2480	15	0	7	11	69	2690	12	7	178	68	210	2399	3	30	103	54	46	31	1538	4	118	280	0.121873
HOG1823	148	2316	26	0	2	12	69	2524	12	7	176	83	208	2234	2	30	101	55	47	31	1362	4	120	261	0.119664
HOG3140	176	2505	13	0	0	12	69	2715	12	7	178	92	210	2423	3	28	110	55	46	31	1544	4	120	284	0.118691
HOG2222	175	2511	26	0	8	12	69	2721	12	7	178	72	210	2429	4	30	109	55	47	31	1542	4	120	285	0.117804
HOG363	176	2518	15	0	7	12	69	2728	12	7	178	86	210	2436	2	30	110	55	47	31	1548	4	120	286	0.117284
HOG1931	160	2505	26	0	8	12	68	2711	12	7	174	87	206	2424	3	29	110	55	47	31	1541	4	120	284	0.117225
HOG3443	151	2492	26	0	5	12	69	2701	12	7	177	97	209	2410	4	29	105	55	46	31	1535	3	120	283	0.116646
HOG3521	163	2474	26	0	5	12	66	2684	12	7	178	84	210	2395	3	30	107	55	46	31	1541	3	120	281	0.116587
HOG1126	154	2499	26	0	4	12	68	2709	12	7	178	96	210	2418	4	30	110	55	47	31	1536	4	120	284	0.116492
HOG2022	181	2508	1	0	5	12	69	2717	12	7	177	96	209	2426	2	30	110	54	46	31	1546	4	120	285	0.116338
HOG6530	4	357	0	0	0	4	45	509	5	4	136	18	152	308	1	0	0	0	15	0	4	3	0	23	0.115596
HOG1904	177	2512	26	0	5	11	69	2722	12	7	178	75	210	2431	3	30	109	55	47	31	1545	4	120	286	0.115085
HOG327	166	2470	26	0	1	12	67	2679	12	6	178	86	209	2390	2	30	106	55	47	31	1528	3	119	281	0.114754
HOG2268	158	2492	26	0	0	12	69	2702	12	7	178	96	210	2410	4	30	110	55	47	31	1545	4	119	284	0.113926
HOG4298	0	358	6	0	0	4	0	368	3	2	3	1	10	354	0	0	0	41	43	0	4	0	115	7	0.113292
HOG2898	171	2487	26	0	7	12	69	2697	12	7	178	78	210	2405	2	30	101	54	46	31	1538	3	120	284	0.112093
HOG828	9	619	0	0	2	12	69	693	8	6	59	35	74	537	0	3	2	53	31	0	3	0	116	46	0.112057
HOG750	182	2512	26	0	0	12	69	2721	12	7	177	76	209	2430	3	30	110	55	46	31	1543	4	120	287	0.111632
HOG4197	162	2462	26	0	5	12	68	2671	12	7	177	85	209	2381	4	30	110	55	47	29	1543	4	120	282	0.108735
HOG751	153	2497	26	0	8	12	69	2703	10	7	176	97	206	2415	2	24	108	54	46	31	1542	4	120	286	0.10812
HOG3699	186	2510	26	0	7	12	69	2719	12	7	177	66	209	2428	3	30	110	55	47	31	1543	4	120	288	0.107812
HOG3436	179	2509	26	0	5	11	68	2719	12	7	178	75	210	2429	3	30	109	55	47	31	1544	4	120	288	0.107812
HOG3300	163	2501	26	0	0	12	68	2710	12	7	177	96	209	2420	2	30	109	54	47	30	1545	4	119	287	0.107599
HOG1415	173	2493	14	0	6	12	69	2701	12	7	176	92	208	2411	1	30	109	55	45	29	1534	4	120	286	0.107387
HOG4419	16	544	0	0	0	2	0	695	7	2	138	32	151	542	0	4	107	44	34	0	3	0	23	48	0.106617
HOG2788	183	2513	26	0	1	12	69	2723	12	7	178	75	210	2431	4	30	109	55	47	31	1544	4	120	289	0.106192
HOG1592	18	322	0	0	0	1	0	524	11	6	173	10	202	321	0	1	0	24	18	0	161	0	36	28	0.105662
HOG484	58	997	25	0	3	12	69	1206	12	7	177	20	209	915	3	30	100	55	45	31	121	4	120	109	0.105662
HOG4325	12	384	0	0	3	7	44	448	6	3	48	4	64	332	0	3	0	19	27	0	2	0	120	19	0.105581
HOG964	158	2503	25	0	8	12	69	2711	12	7	176	97	208	2421	0	30	108	55	47	31	1542	4	120	288	0.104879
HOG12016	4	321	0	0	0	1	8	333	0	1	11	2	12	312	0	4	102	2	1	18	2	0	74	6	0.103549
HOG4415	0	242	0	0	0	0	0	281	2	2	33	0	39	242	0	0	0	0	14	0	2	0	116	0	0.103006
HOG9240	3	322	0	0	0	0	1	322	0	0	0	2	0	321	0	0	0	0	12	20	267	0	5	5	0.102603
HOG7361	14	447	1	0	0	0	7	480	0	2	29	8	33	440	1	7	25	4	2	6	150	2	76	24	0.101879
HOG1631	165	2504	26	0	0	12	67	2711	12	7	175	95	207	2424	3	30	109	55	47	30	1544	4	120	289	0.101793
HOG2996	177	2500	26	0	5	12	68	2710	12	7	178	78	210	2419	3	29	110	54	47	31	1541	4	119	289	0.101426
HOG839	164	2467	15	0	8	12	69	2676	12	7	177	95	209	2385	3	30	103	55	46	31	1544	3	120	285	0.101309
HOG1503	182	2512	11	0	0	11	69	2722	12	7	178	97	210	2431	1	30	110	55	47	31	1545	4	118	291	0.0996524
HOG3320	157	2503	26	0	7	12	69	2713	12	7	178	96	210	2421	4	28	110	55	47	30	1541	4	119	290	0.0994397
HOG4447	0	271	0	0	0	0	0	271	0	0	0	0	0	271	0	0	0	0	4	28	0	3	113	0	0.0993402
HOG1099	186	2473	26	0	8	12	69	2679	12	7	174	64	206	2391	2	30	93	55	44	31	1534	4	120	286	0.0993221
HOG12038	10	478	9	0	0	1	1	498	1	0	17	8	20	476	0	6	22	7	10	17	342	0	1	27	0.099218
HOG1229	187	2504	25	0	5	10	69	2710	12	7	175	70	206	2424	3	30	108	55	47	31	1545	4	120	290	0.09834
HOG1664	171	2494	26	0	8	11	61	2693	12	7	167	82	199	2421	1	29	110	53	47	31	1541	4	118	288	0.0982812
HOG2499	177	2509	11	0	5	12	69	2718	12	7	178	95	209	2427	3	30	110	55	47	31	1543	4	120	291	0.0981862
HOG1967	180	2509	11	0	0	12	68	2718	12	7	177	97	209	2428	3	30	110	54	46	31	1546	4	120	291	0.0981862
HOG593	183	2491	26	0	2	12	69	2700	12	7	177	76	209	2409	2	30	110	55	46	31	1545	4	119	289	0.0977608
HOG2314	158	2496	26	0	5	12	69	2704	12	7	177	97	208	2414	4	29	105	55	47	31	1541	4	116	290	0.0961406
HOG5222	6	334	1	0	0	0	11	445	1	0	103	15	111	323	0	6	31	41	17	25	24	0	49	22	0.0952219
HOG3055	172	2502	11	0	8	12	69	2709	12	7	177	96	207	2420	4	30	109	55	45	31	1543	3	119	291	0.094887
HOG1013	171	2497	15	0	8	12	69	2707	12	7	178	97	210	2415	0	30	106	55	46	31	1539	3	120	291	0.0941539
HOG4084	168	2468	26	0	5	11	69	2670	12	7	171	84	202	2387	4	30	103	54	47	31	1534	4	119	287	0.0929365
HOG5286	34	568	0	0	0	1	5	598	2	0	28	7	30	562	0	12	94	5	16	4	287	0	7	41	0.092665
HOG3619	160	2501	26	0	8	12	69	2711	12	7	178	97	210	2419	1	30	110	55	46	30	1537	0	120	292	0.0925338
HOG1354	184	2510	15	0	6	12	68	2719	12	7	177	87	209	2429	1	30	110	55	47	31	1543	4	119	293	0.0923799
HOG3649	173	2509	26	0	6	12	69	2719	12	7	178	85	210	2427	3	28	110	55	47	31	1548	3	119	293	0.0923799
HOG807	159	2492	26	0	6	12	69	2699	12	7	175	97	207	2410	3	30	109	55	47	31	1530	4	119	291	0.0912214
HOG28	161	2485	25	0	5	12	66	2690	12	7	173	96	205	2406	3	30	108	55	47	31	1531	4	116	290	0.0910087
HOG2844	166	2496	26	0	0	12	69	2706	12	7	178	96	210	2414	4	30	109	55	47	29	1530	4	120	292	0.0907009
HOG3335	177	2496	16	0	0	12	68	2706	12	7	178	96	210	2415	3	29	110	55	47	31	1541	4	119	292	0.0907009
HOG722	170	2391	16	0	7	10	61	2594	12	7	171	83	203	2319	3	30	110	55	45	31	1546	2	119	279	0.0897687
HOG4279	176	2444	26	0	5	12	69	2650	12	7	174	79	206	2362	0	24	103	29	45	31	1523	3	119	286	0.0886916
HOG4432	160	2503	26	0	8	12	68	2700	12	7	165	94	197	2422	4	30	109	55	47	31	1540	4	120	292	0.0885015
HOG2304	167	2441	26	0	3	12	69	2649	12	7	176	86	208	2359	4	28	55	55	46	31	1538	4	120	286	0.088325
HOG2187	151	2363	26	0	0	12	59	2573	12	7	178	96	210	2291	4	30	108	55	46	31	1414	4	120	277	0.0882435
HOG2705	188	2514	26	0	0	12	69	2724	12	7	178	81	210	2432	0	30	110	55	46	31	1545	4	120	295	0.0880399
HOG2217	178	2490	11	0	5	12	67	2698	12	7	177	95	208	2410	3	30	110	55	36	31	1539	4	120	292	0.0877684
HOG2221	162	2514	26	0	6	12	69	2723	12	7	177	97	209	2432	4	30	110	55	47	31	1547	4	120	295	0.0876733
HOG356	188	2509	26	0	5	12	69	2719	12	7	178	74	210	2427	2	30	106	55	47	31	1545	4	120	295	0.0862071
HOG3027	169	2422	19	0	8	12	65	2626	11	7	174	84	204	2344	4	28	104	53	44	31	1503	4	113	284	0.0860668
HOG569	177	2502	14	0	8	12	69	2710	12	7	176	94	208	2420	1	30	110	55	47	31	1534	4	120	294	0.0859944
HOG1844	174	2501	11	0	8	11	69	2710	12	7	177	97	209	2420	4	30	108	55	47	30	1542	4	119	294	0.0859944
HOG986	185	2442	26	0	0	12	64	2642	12	7	168	72	200	2365	3	30	101	54	46	28	1531	4	107	286	0.085759
HOG6482	2	179	0	0	0	2	44	284	0	1	99	4	105	133	0	1	0	0	23	0	2	1	18	6	0.0855871
HOG2932	143	2019	18	0	8	6	57	2153	2	2	125	59	134	1955	0	19	98	41	41	29	1303	4	107	228	0.0855192
HOG4731	21	515	9	0	0	0	8	577	2	1	54	10	62	507	1	26	3	1	36	16	142	0	115	41	0.0849671
HOG4219	156	2472	26	0	8	12	69	2680	12	7	176	97	208	2390	4	30	109	54	43	30	1523	4	119	291	0.0842565
HOG1420	168	2512	26	0	3	12	69	2722	12	7	178	96	210	2430	3	30	110	55	47	31	1545	4	120	296	0.0842203
HOG6421	0	253	1	0	0	1	4	255	0	0	2	2	2	248	0	7	32	0	9	1	80	0	76	3	0.0842158
HOG2239	169	2501	22	0	7	12	69	2709	12	7	176	95	208	2419	2	30	110	55	47	31	1544	4	120	295	0.0825414
HOG301	170	2388	22	0	6	12	64	2591	12	7	171	83	203	2311	0	30	108	51	43	31	1442	4	116	281	0.0824961
HOG3821	178	2516	16	0	5	12	69	2725	12	7	177	97	209	2434	1	30	110	55	47	31	1548	3	120	297	0.0822336
HOG2502	166	2514	25	0	7	12	69	2724	12	7	178	96	210	2432	3	30	110	55	47	31	1545	4	120	297	0.0818671
HOG43	159	2472	26	0	8	12	68	2681	12	7	177	95	209	2391	4	30	106	49	47	31	1538	4	118	292	0.0815367
HOG3577	173	2504	26	0	8	12	69	2714	12	7	178	87	210	2422	2	29	109	55	47	31	1544	4	119	296	0.0812878
HOG4241	16	516	10	0	0	2	14	548	0	1	25	12	32	500	1	24	3	0	35	13	140	0	114	39	0.0805094
HOG2786	178	2495	11	0	8	12	67	2703	12	7	176	94	208	2415	4	29	107	55	45	31	1541	4	118	295	0.0803419
HOG215	174	2508	26	0	0	12	69	2718	12	7	178	95	210	2426	2	30	110	55	47	31	1542	4	120	297	0.0796676
HOG1384	178	2402	20	0	4	12	66	2600	11	7	167	77	198	2323	4	29	89	53	46	30	1522	4	106	283	0.0796224
HOG4406	2	275	0	0	0	4	0	284	3	2	2	6	9	271	0	0	0	0	24	0	2	0	111	8	0.0794142
HOG3830	165	2508	26	0	7	11	69	2717	12	7	177	96	209	2427	3	24	110	55	47	31	1546	4	120	297	0.0793011
HOG5343	103	1681	11	0	7	7	60	1890	12	7	177	76	209	1613	2	13	101	31	33	11	1049	3	98	199	0.0786177
HOG3863	162	2491	26	0	7	12	69	2698	12	7	175	97	207	2409	3	30	106	55	45	29	1541	3	119	295	0.0785091
HOG112	165	2504	26	0	7	12	69	2714	12	7	178	96	210	2422	3	30	109	55	46	30	1542	4	119	297	0.0782014
HOG3505	166	2158	13	0	3	10	27	2242	12	7	53	59	84	2120	0	26	107	40	30	31	1428	4	104	241	0.0780203
HOG692	72	1118	8	0	2	5	56	1240	3	1	115	39	122	1057	1	19	96	37	24	9	533	2	92	122	0.0780022
HOG2132	185	2503	26	0	4	12	69	2713	12	7	178	79	210	2421	3	29	110	55	47	31	1538	4	118	297	0.0778348
HOG1359	178	2503	11	0	8	12	68	2712	12	7	177	96	209	2422	4	30	109	55	47	30	1541	4	120	297	0.0774682
HOG2674	189	2510	26	0	0	12	68	2719	12	7	177	83	209	2429	0	30	109	55	47	31	1544	4	120	298	0.0769478
HOG2801	135	2233	26	0	7	12	65	2356	10	6	97	84	123	2155	3	29	100	55	28	29	1370	3	119	255	0.0765993
HOG1444	173	2508	16	0	8	12	69	2718	12	7	178	97	210	2426	4	30	110	55	47	31	1543	4	120	298	0.0765812
HOG2249	182	2516	11	0	5	12	69	2726	12	7	178	97	210	2434	4	30	110	55	47	31	1547	4	120	299	0.0764274
HOG3463	173	2508	25	0	0	12	68	2717	12	7	177	97	209	2427	3	30	110	55	47	31	1543	4	120	298	0.0762147
HOG3557	184	2508	11	0	5	12	69	2717	11	7	178	96	209	2426	2	29	110	55	47	31	1542	4	120	298	0.0762147
HOG3393	187	2483	26	0	0	12	69	2691	12	7	176	78	208	2401	4	29	102	55	45	31	1535	3	120	295	0.0759431
HOG383	168	2514	26	0	8	12	69	2724	12	7	178	93	210	2432	4	30	109	55	47	31	1545	4	120	299	0.0756942
HOG1471	178	2482	25	0	0	12	68	2690	12	7	176	91	208	2401	1	29	101	54	46	31	1537	4	119	295	0.0755766
HOG7596	0	205	0	0	0	0	2	214	0	0	9	1	9	203	0	21	1	0	8	0	116	0	0	1	0.0753593
HOG2369	167	2505	26	0	5	12	69	2714	12	7	177	96	209	2423	4	28	110	55	47	31	1544	4	120	298	0.0751149
HOG5183	0	327	0	0	2	0	0	348	10	0	1	12	21	327	3	27	0	0	28	29	3	3	0	17	0.0750968
HOG280	170	2504	26	0	2	12	69	2713	12	7	177	96	209	2422	4	30	108	55	47	31	1544	4	117	298	0.0747484
HOG3621	3	220	0	0	1	12	29	235	1	1	12	0	15	178	0	0	17	54	0	0	16	0	2	4	0.073798
HOG2242	174	2508	26	0	3	11	69	2718	12	7	178	92	210	2427	4	30	110	55	47	31	1542	3	120	299	0.0734948
HOG1834	182	2508	11	0	5	12	69	2718	12	7	178	97	210	2426	4	30	109	55	47	31	1540	4	120	299	0.0734948
HOG2833	167	2506	26	0	7	12	69	2716	12	7	178	96	210	2424	3	30	110	55	47	31	1543	4	120	299	0.0727617
HOG3092	180	2500	11	0	6	12	69	2707	12	7	175	97	207	2418	4	30	109	55	47	31	1543	4	116	298	0.072549
HOG1606	169	2506	26	0	3	12	69	2715	12	7	177	97	209	2425	4	30	110	55	46	31	1541	4	120	299	0.0723951
HOG3786	166	2512	26	0	8	12	69	2714	12	7	170	97	202	2430	2	30	110	55	47	31	1547	4	120	299	0.0720285
HOG3407	167	2505	26	0	7	12	69	2714	12	7	177	96	209	2423	3	29	108	55	46	31	1544	4	119	299	0.0720285
HOG2170	186	2487	26	0	0	12	69	2697	12	7	178	85	210	2405	0	30	105	42	45	31	1542	4	120	297	0.0719697
HOG1980	185	2504	16	0	0	12	69	2713	12	7	177	97	209	2422	1	29	109	54	47	31	1544	4	120	299	0.071662
HOG3345	177	2509	26	0	8	12	69	2719	12	7	178	87	210	2427	2	30	109	55	47	31	1545	4	119	300	0.070775
HOG925	181	2508	26	0	0	12	69	2718	12	7	178	90	210	2426	3	30	109	55	47	31	1544	4	120	300	0.0704084
HOG1974	166	2510	26	0	8	12	69	2718	12	7	176	97	208	2428	3	30	110	55	47	30	1544	4	119	300	0.0704084
HOG3651	174	2488	11	0	5	12	57	2590	11	0	84	91	102	2418	4	30	109	55	46	31	1539	3	117	285	0.0697839
HOG3991	178	2501	26	0	8	12	68	2706	12	7	173	84	205	2420	3	29	110	55	47	31	1537	4	120	299	0.069096
HOG2874	162	2287	26	0	8	11	69	2487	12	6	170	74	200	2206	3	24	109	55	46	31	1384	3	79	273	0.0690643
HOG857	174	2504	26	0	0	12	69	2714	12	7	178	97	210	2422	3	30	110	52	47	31	1540	4	120	300	0.0689421
HOG3241	168	2504	26	0	7	12	69	2714	12	7	178	96	210	2422	3	30	110	55	46	31	1542	4	120	300	0.0689421
HOG936	181	2506	26	0	0	11	69	2714	12	7	176	90	208	2425	3	30	109	55	47	31	1542	4	120	300	0.0689421
HOG1584	171	2504	26	0	3	12	68	2713	12	7	177	96	209	2423	4	30	108	55	46	31	1546	4	119	300	0.0685755
HOG293	168	2495	26	0	7	12	67	2704	12	7	177	95	209	2415	3	30	110	55	47	30	1530	4	120	299	0.0683628
HOG2968	174	2510	26	0	1	12	69	2720	12	7	178	97	210	2428	3	30	109	55	47	31	1543	4	120	301	0.0680551
HOG3670	181	2484	11	0	5	12	69	2693	12	7	177	97	209	2402	4	30	108	55	47	31	1525	4	120	298	0.067417
HOG909	183	2507	25	0	6	12	69	2717	12	7	178	84	210	2425	3	30	110	55	47	31	1542	4	120	301	0.0669554
HOG1795	182	2507	26	0	5	12	69	2717	12	7	178	84	210	2425	4	30	103	55	47	31	1546	4	120	301	0.0669554
HOG1485	177	2480	26	0	0	12	68	2683	12	7	171	93	203	2399	1	29	97	55	46	29	1541	4	120	297	0.0668377
HOG12043	4	182	0	0	0	3	9	241	0	1	55	3	59	170	0	6	78	6	4	1	19	0	13	7	0.0667382
HOG3230	166	2481	26	0	7	12	68	2691	12	7	178	96	210	2400	3	30	110	55	47	31	1524	3	117	298	0.0666839
HOG12030	13	309	1	0	0	2	20	374	1	0	62	9	65	287	0	18	91	16	8	1	47	0	6	23	0.0661091
HOG2232	179	2462	11	0	5	12	69	2672	12	7	178	97	210	2380	4	30	109	55	47	31	1494	4	120	296	0.0658919
HOG1225	168	2505	26	0	8	12	69	2714	12	7	177	96	209	2423	3	29	110	55	47	31	1541	4	119	301	0.0658557
HOG4153	189	2504	16	0	2	12	69	2711	12	7	175	91	207	2422	3	30	107	55	46	31	1546	4	120	301	0.064756
HOG5041	0	184	0	0	0	1	7	184	0	0	0	1	0	176	0	1	1	1	0	0	0	0	91	1	0.0643623
HOG3533	189	2508	25	0	7	12	69	2718	12	7	178	77	210	2426	4	30	110	55	47	31	1545	4	120	302	0.0642355
HOG4112	167	2502	26	0	8	12	69	2709	12	7	175	97	207	2420	3	30	110	55	47	30	1540	4	120	301	0.0640228
HOG45	188	2490	18	0	5	12	69	2700	12	7	178	85	210	2408	4	30	110	54	47	31	1536	3	114	300	0.0638101
HOG2348	181	2501	16	0	4	12	68	2699	12	7	166	96	198	2420	3	30	108	55	45	31	1538	4	120	300	0.0634436
HOG2784	175	2362	24	0	0	12	68	2564	12	6	171	82	202	2282	3	29	93	9	47	31	1519	4	119	284	0.0633395
HOG164	173	2505	26	0	2	12	69	2715	12	7	178	97	210	2423	4	30	108	55	47	31	1542	4	120	302	0.0631358
HOG3297	185	2496	15	0	0	12	68	2706	12	7	178	97	210	2415	4	30	109	55	46	30	1541	4	119	301	0.0629231
HOG3629	167	2505	26	0	8	12	69	2714	12	7	177	97	209	2423	4	30	108	55	47	31	1544	4	120	302	0.0627693
HOG3233	167	2471	26	0	7	12	69	2680	12	7	177	95	209	2389	3	30	104	55	47	31	1536	4	107	298	0.0626516
HOG9922	6	220	0	0	0	0	5	238	0	0	18	2	18	215	0	1	37	13	7	7	39	2	55	8	0.062552
HOG3966	168	2487	26	0	7	12	69	2696	12	7	177	95	209	2405	4	30	108	54	45	31	1537	3	120	300	0.0623439
HOG1543	180	2505	26	0	8	12	69	2712	12	7	176	86	207	2423	2	30	110	55	47	31	1544	4	120	302	0.0620361
HOG5761	36	622	3	0	0	1	0	648	6	3	8	16	26	621	2	0	13	38	7	19	462	1	21	57	0.0616107
HOG1878	186	2478	26	0	1	12	45	2685	11	7	176	85	207	2420	1	30	110	55	38	31	1546	4	120	299	0.061398
HOG19	174	2508	26	0	2	12	69	2718	12	7	178	97	210	2426	4	30	108	55	47	31	1546	4	120	303	0.0611491
HOG2430	181	2507	26	0	8	12	69	2717	12	7	178	86	210	2425	2	29	110	55	47	31	1539	4	120	303	0.0607826
HOG3698	176	2398	24	0	3	12	66	2607	12	7	177	83	209	2319	4	26	103	55	30	31	1483	4	119	290	0.0605834
HOG1209	189	2507	26	0	5	12	68	2715	12	7	177	79	208	2426	4	30	110	55	47	31	1541	4	119	303	0.0600494
HOG1814	172	2505	26	0	7	12	69	2715	12	7	178	95	210	2423	3	30	109	55	47	31	1543	4	117	303	0.0600494
HOG2530	182	2491	11	0	7	11	69	2698	12	7	175	97	207	2410	4	30	109	55	47	31	1541	4	119	301	0.0599906
HOG1054	179	2471	26	0	5	12	69	2678	12	7	175	85	207	2389	4	30	110	55	46	30	1505	4	120	299	0.058832
HOG3969	184	2490	24	0	0	12	69	2698	12	7	176	91	208	2408	3	30	105	55	47	31	1536	4	120	302	0.0569042
HOG2780	170	2496	25	0	7	12	69	2706	12	7	178	97	210	2414	4	30	110	55	47	31	1539	4	119	303	0.0567503
HOG8277	15	369	4	0	1	0	2	373	0	0	4	5	4	367	1	2	0	7	11	2	264	0	45	26	0.0564833
HOG2	181	2512	15	0	8	12	69	2721	12	7	177	97	209	2430	4	30	110	55	47	31	1543	4	120	305	0.056076
HOG556	168	2485	26	0	7	12	68	2695	12	7	178	97	210	2404	4	30	110	55	47	31	1521	4	119	302	0.0558045
HOG3011	187	2501	26	0	8	12	67	2711	12	7	178	79	210	2421	4	29	108	54	46	31	1544	4	120	304	0.0554967
HOG1813	168	2469	26	0	7	12	69	2677	12	7	176	96	208	2387	3	30	103	55	47	31	1533	4	106	300	0.0553791
HOG3518	187	2510	26	0	5	12	69	2719	12	7	177	87	209	2428	0	29	110	55	47	31	1545	4	120	305	0.0553429
HOG531	184	2490	26	0	6	12	69	2700	12	7	178	87	210	2408	0	30	108	55	46	31	1531	4	118	303	0.0545509
HOG3412	180	2385	25	0	0	11	49	2580	12	7	165	81	195	2324	3	29	110	14	45	29	1534	4	120	289	0.0537725
HOG3752	184	2513	26	0	7	12	69	2723	12	7	178	86	210	2431	3	30	109	55	47	31	1545	4	120	306	0.0537227
HOG1298	166	2446	26	0	7	12	69	2655	12	7	177	96	209	2364	3	28	104	54	46	30	1517	4	107	298	0.0534874
HOG2722	177	2488	26	0	0	12	68	2697	12	7	177	97	209	2407	3	30	110	55	47	31	1540	4	120	303	0.0534512
HOG4185	182	2498	26	0	0	12	66	2704	12	7	174	96	206	2419	0	30	110	55	47	30	1542	4	120	304	0.0529307
HOG3143	187	2505	16	0	3	12	69	2712	12	7	176	95	207	2423	4	30	109	55	47	31	1545	4	120	305	0.0527769
HOG2203	181	2503	26	0	5	12	69	2712	12	7	177	89	209	2421	4	28	110	54	47	31	1544	4	120	305	0.0527769
HOG3360	50	571	2	0	0	10	20	716	12	3	119	15	145	541	1	30	107	8	0	0	171	4	1	68	0.0525868
HOG3435	186	2501	11	0	8	12	69	2711	12	7	178	96	210	2419	4	30	108	55	47	31	1538	4	120	305	0.0524103
HOG1441	177	2507	11	0	5	12	69	2609	11	0	84	96	102	2425	4	30	110	55	47	31	1545	3	117	293	0.0520573
HOG2638	182	2500	26	0	0	11	69	2709	12	7	177	94	209	2419	3	30	109	55	46	31	1536	4	120	305	0.0516772
HOG4194	180	2499	26	0	0	12	68	2709	12	7	178	96	210	2418	3	23	110	55	47	31	1541	4	120	305	0.0516772
HOG926	181	2499	26	0	0	12	68	2707	12	7	176	96	208	2418	2	30	110	55	47	31	1543	4	119	305	0.050944
HOG3982	179	2405	26	0	3	12	69	2614	12	6	178	82	209	2323	4	30	109	55	47	31	1441	3	118	294	0.0508037
HOG789	174	2505	26	0	7	12	69	2715	12	7	178	96	210	2423	3	28	109	55	47	31	1545	4	120	306	0.0507902
HOG1049	178	2505	26	0	6	12	69	2714	12	7	177	94	209	2423	2	30	110	55	47	31	1543	4	120	306	0.0504236
HOG2876	180	2489	26	0	0	12	69	2697	12	7	176	95	208	2407	3	30	110	55	47	31	1527	4	120	304	0.0503648
HOG5127	0	134	0	0	0	0	0	136	0	1	1	0	2	134	0	10	0	1	1	0	5	0	11	0	0.0498534
HOG1897	180	2501	23	0	4	12	69	2711	12	7	178	96	210	2419	3	30	107	55	47	30	1544	3	115	306	0.0493239
HOG1972	187	2510	23	0	0	12	69	2719	12	7	177	96	209	2428	1	30	110	54	47	31	1542	4	120	307	0.04917
HOG170	170	2367	13	0	5	11	48	2500	12	7	101	92	133	2307	1	30	109	54	46	31	1539	4	99	281	0.0491383
HOG7948	0	131	0	0	0	11	16	184	7	2	43	6	53	104	0	0	0	3	10	0	2	0	0	6	0.0489302
HOG2589	172	2484	26	0	5	11	66	2693	12	7	177	97	209	2406	4	30	110	55	47	31	1527	4	120	304	0.0488985
HOG2529	37	730	5	0	2	3	17	798	1	2	62	35	68	710	0	9	18	14	8	0	510	1	48	79	0.0486948
HOG166	174	2516	26	0	7	12	69	2726	12	7	178	97	210	2434	4	30	110	55	47	31	1547	4	120	308	0.0486496
HOG1538	172	2485	25	0	8	12	68	2692	12	6	176	97	207	2404	2	30	108	55	47	31	1523	4	119	304	0.0485319
HOG3595	183	2507	26	0	0	12	69	2717	12	7	178	97	210	2425	1	28	110	54	47	31	1545	4	120	307	0.0484369
HOG3659	169	2474	26	0	7	12	69	2683	12	6	178	97	209	2392	4	30	109	55	47	31	1522	4	119	303	0.0483192
HOG2803	173	2515	26	0	8	12	69	2725	12	7	178	97	210	2433	4	30	110	55	47	31	1546	4	120	308	0.048283
HOG365	184	2478	16	0	8	12	68	2674	12	7	164	91	196	2397	3	28	107	52	46	30	1534	4	116	302	0.0481065
HOG3418	182	2481	26	0	0	11	69	2689	12	7	176	93	208	2400	3	30	108	55	46	31	1535	4	119	304	0.0474322
HOG3223	187	2495	26	0	6	12	69	2705	12	7	178	87	210	2413	0	30	105	55	46	31	1542	3	120	306	0.0471245
HOG3541	186	2511	26	0	0	12	69	2721	12	7	178	94	210	2429	2	30	110	54	47	30	1548	4	119	308	0.0468167
HOG3135	173	2495	25	0	8	12	69	2704	12	7	177	96	209	2413	4	30	108	55	47	31	1541	4	118	306	0.0467579
HOG3413	182	2510	26	0	0	12	69	2720	12	7	178	97	210	2428	3	30	110	55	47	29	1543	4	120	308	0.0464502
HOG3268	184	2502	26	0	0	12	69	2711	12	7	177	94	209	2420	3	30	108	55	46	31	1543	4	120	307	0.0462375
HOG884	186	2511	25	0	5	12	69	2719	12	7	176	89	208	2429	3	30	109	55	46	31	1543	4	120	308	0.0460836
HOG2284	183	2494	26	0	0	12	69	2702	12	7	176	94	208	2412	3	30	110	55	45	29	1534	4	120	306	0.0460248
HOG3841	186	2502	26	0	8	12	69	2710	12	6	177	86	208	2420	1	30	110	55	45	31	1539	4	116	307	0.0458709
HOG2544	178	2484	26	0	5	12	69	2693	12	7	177	96	209	2402	0	30	104	54	43	30	1534	3	120	305	0.0458121
HOG12011	0	124	0	0	0	0	1	124	0	0	0	0	0	123	0	0	5	52	0	29	9	0	0	0	0.0454545
HOG1750	175	2499	26	0	5	12	69	2708	12	6	178	97	209	2417	4	30	103	51	47	31	1545	4	120	307	0.0451378
HOG3283	184	2498	26	0	0	12	69	2708	12	7	178	94	210	2416	3	30	110	55	47	28	1540	4	120	307	0.0451378
HOG7631	4	170	0	0	0	0	10	207	2	0	34	6	37	160	0	4	2	6	9	0	41	3	10	10	0.0450156
HOG3085	183	2514	26	0	0	12	69	2724	12	7	178	97	210	2432	3	30	110	55	47	31	1545	4	120	309	0.04483
HOG952	176	2514	25	0	8	12	69	2724	12	7	178	96	210	2432	4	30	110	55	47	31	1544	4	120	309	0.04483
HOG757	170	2479	26	0	7	12	68	2681	12	7	170	97	202	2398	4	30	109	54	31	31	1540	4	120	304	0.0444997
HOG4392	175	2493	25	0	7	12	68	2689	11	7	166	94	196	2412	4	29	110	55	47	31	1533	4	118	305	0.0443458
HOG2378	182	2507	26	0	0	12	68	2714	12	7	175	96	207	2426	4	29	110	55	47	31	1545	4	119	308	0.0442508
HOG2693	186	2497	26	0	2	12	69	2705	12	7	176	89	208	2415	4	30	102	55	47	31	1541	4	118	307	0.0440381
HOG2954	185	2496	26	0	7	12	69	2705	12	7	177	86	209	2414	3	30	109	55	46	31	1532	4	120	307	0.0440381
HOG2497	174	2496	26	0	8	12	69	2705	12	7	177	97	209	2414	2	30	110	55	47	30	1541	4	119	307	0.0440381
HOG929	174	2371	26	0	8	11	67	2578	12	7	175	83	207	2292	1	30	110	55	47	31	1410	4	119	292	0.0437801
HOG705	184	2498	26	0	0	11	69	2704	12	7	174	96	206	2417	1	30	109	55	47	31	1539	4	120	307	0.0436715
HOG4263	22	381	3	0	1	1	4	388	0	0	5	6	7	376	0	21	0	1	2	20	136	0	106	32	0.0434633
HOG1501	180	2503	26	0	1	12	68	2711	12	7	176	97	208	2422	4	30	108	55	46	31	1544	4	120	308	0.043151
HOG3858	184	2503	25	0	0	12	69	2710	12	7	175	96	207	2421	3	30	108	55	45	31	1542	4	119	308	0.0427845
HOG1603	189	2414	21	0	6	12	68	2624	12	7	178	82	210	2333	0	30	94	55	44	30	1483	3	118	298	0.0421237
HOG721	186	2507	26	0	0	12	69	2716	12	7	177	97	209	2425	0	29	109	55	47	31	1543	4	120	309	0.0418975
HOG2227	184	2488	26	0	0	11	69	2698	12	7	178	93	210	2407	4	29	110	55	46	31	1537	1	119	307	0.0414721
HOG3685	186	2515	26	0	0	12	69	2723	12	7	176	95	208	2433	3	30	110	55	47	31	1548	4	120	310	0.041377
HOG959	179	2513	26	0	8	12	69	2723	12	7	178	93	210	2431	4	30	110	55	46	31	1546	4	120	310	0.041377
HOG1600	183	2504	26	0	0	12	68	2713	12	7	177	97	209	2423	3	30	110	55	47	31	1544	4	120	309	0.0407978
HOG6097	20	250	1	0	0	4	31	288	1	0	37	0	38	215	0	12	26	4	7	5	7	2	80	21	0.040757
HOG4173	183	2501	26	0	8	12	69	2711	12	7	178	88	210	2419	4	30	109	55	47	30	1535	4	120	309	0.0400646
HOG2061	171	2467	26	0	7	12	69	2677	12	7	178	97	210	2385	4	30	110	55	47	31	1537	4	119	305	0.039947
HOG3895	181	2480	26	0	0	12	66	2685	12	7	173	97	205	2401	2	30	110	55	46	31	1532	4	117	306	0.0397931
HOG51	189	2484	24	0	8	12	68	2693	12	7	177	83	209	2403	3	30	110	55	47	31	1542	4	118	307	0.0396392
HOG801	182	2496	26	0	0	12	68	2701	12	7	173	97	205	2415	3	24	110	55	47	31	1543	4	120	308	0.0394854
HOG3114	183	2432	25	0	0	12	68	2642	12	7	178	90	210	2351	3	29	110	46	47	31	1505	4	117	301	0.0394627
HOG1320	182	2516	26	0	8	12	69	2709	12	7	161	90	193	2434	3	30	109	55	47	31	1547	4	120	309	0.0393315
HOG3999	183	2501	26	0	0	12	63	2709	12	7	176	97	208	2425	3	30	110	55	47	31	1543	4	120	309	0.0393315
HOG1041	183	2482	26	0	0	12	67	2692	12	7	178	96	210	2402	2	29	107	55	46	31	1520	4	120	307	0.0392727
HOG4741	14	310	9	0	0	0	13	368	2	1	50	7	58	297	1	24	3	0	8	14	141	0	0	31	0.0392183
HOG1322	189	2508	25	0	5	12	69	2717	12	7	177	87	209	2426	4	30	109	55	47	31	1542	4	119	310	0.0391776
HOG3026	187	2508	26	0	6	12	69	2717	12	7	177	87	209	2426	4	30	110	55	47	31	1541	4	119	310	0.0391776
HOG4740	14	311	9	0	0	0	14	367	0	1	50	7	56	297	1	24	3	0	8	14	140	0	0	31	0.0388518
HOG3306	181	2507	26	0	2	12	69	2716	12	7	177	97	209	2425	4	30	110	55	47	26	1543	4	120	310	0.038811
HOG2942	188	2514	26	0	8	11	69	2724	12	7	178	85	210	2433	4	30	109	55	47	31	1547	4	120	311	0.0386572
HOG6409	7	259	5	0	0	2	10	265	0	0	6	7	6	247	0	4	90	10	16	3	18	0	52	19	0.0384988
HOG3840	186	2507	26	0	0	12	67	2715	12	7	176	95	208	2427	3	30	108	55	47	31	1542	4	120	310	0.0384445
HOG3826	187	2490	26	0	4	11	69	2698	12	6	177	88	208	2409	3	30	105	54	45	31	1540	4	116	308	0.0383856
HOG2099	187	2503	24	0	6	11	69	2706	12	7	172	91	203	2422	1	30	110	53	47	31	1547	0	119	309	0.0382318
HOG6103	15	276	6	0	0	1	10	289	0	2	9	1	13	265	0	7	28	4	8	10	78	0	4	22	0.0380372
HOG3141	182	2456	26	0	0	12	65	2663	12	7	175	96	207	2378	0	30	107	52	46	31	1500	4	120	304	0.0379014
HOG1913	187	2511	26	0	0	12	69	2721	12	7	178	97	210	2429	1	30	110	54	47	31	1545	4	119	311	0.0375575
HOG1854	181	2485	25	0	5	12	69	2695	12	7	178	93	210	2403	4	30	107	55	46	30	1542	4	117	308	0.0372859
HOG3534	184	2501	26	0	1	12	68	2711	12	7	178	96	210	2420	3	30	109	55	47	31	1543	4	119	310	0.0369782
HOG3832	188	2501	26	0	8	12	69	2711	12	7	178	88	210	2419	0	30	104	55	46	31	1544	4	120	310	0.0369782
HOG783	187	2511	26	0	0	12	69	2719	12	7	176	97	208	2429	1	30	110	55	47	31	1543	4	119	311	0.0368243
HOG3713	179	2492	26	0	5	12	69	2702	12	7	178	96	210	2410	3	30	105	55	45	31	1539	3	120	309	0.0367655
HOG4742	14	313	9	0	0	0	14	361	0	1	42	7	48	299	1	24	3	0	8	14	141	0	0	31	0.0366524
HOG3630	0	108	0	0	0	2	0	108	0	0	0	1	0	106	0	0	0	0	22	0	3	0	0	1	0.036503
HOG412	180	2508	26	0	5	12	69	2718	12	7	178	96	210	2426	4	30	109	55	45	31	1547	4	120	311	0.0364578
HOG1760	186	2508	26	0	0	12	69	2718	12	7	178	96	210	2426	3	30	108	55	46	31	1543	4	120	311	0.0364578
HOG1380	186	2509	26	0	0	12	68	2718	12	7	177	96	209	2428	3	30	110	55	46	31	1546	4	120	311	0.0364578
HOG1684	185	2509	25	0	0	12	69	2718	12	7	177	97	209	2427	4	30	109	55	47	31	1544	4	120	311	0.0364578
HOG4786	2	259	6	0	0	2	4	259	0	0	0	10	0	253	1	0	0	55	12	31	0	0	0	19	0.0362994
HOG4738	14	306	9	0	0	0	9	360	0	1	48	7	54	297	1	24	3	0	8	14	140	0	0	31	0.0362858
HOG2141	189	2509	26	0	0	12	69	2717	12	6	177	94	208	2427	2	30	108	55	47	31	1546	4	119	311	0.0360912
HOG3063	178	2508	26	0	8	12	67	2717	12	7	177	97	209	2428	2	30	109	55	47	31	1542	4	120	311	0.0360912
HOG382	183	2478	26	0	0	12	68	2683	12	7	173	97	205	2397	1	29	96	55	46	31	1541	4	120	307	0.0359735
HOG2631	189	2515	26	0	0	12	69	2725	12	7	178	97	210	2433	0	30	109	55	47	31	1547	4	120	312	0.0359373
HOG4739	14	305	9	0	0	0	9	359	0	1	48	7	54	296	1	26	3	0	8	14	137	0	0	31	0.0359192
HOG4737	14	305	9	0	0	0	9	359	0	1	48	7	54	296	1	24	3	0	8	14	139	0	0	31	0.0359192
HOG2866	189	2500	26	0	8	12	69	2708	12	7	177	83	208	2418	4	30	107	55	47	31	1539	4	117	310	0.0358785
HOG744	183	2499	25	0	7	12	68	2708	12	7	177	91	209	2418	4	30	109	55	47	31	1540	4	120	310	0.0358785
HOG4014	186	2491	19	0	6	11	69	2699	12	7	177	97	208	2410	1	30	109	55	47	29	1532	4	120	309	0.0356658
HOG189	187	2515	26	0	0	12	69	2724	12	7	177	97	209	2433	2	30	110	55	47	31	1548	4	119	312	0.0355708
HOG1208	179	2506	26	0	7	12	69	2698	12	7	160	97	192	2424	0	30	108	55	45	31	1547	4	118	309	0.0352992
HOG1028	185	2504	26	0	0	11	69	2714	12	7	178	97	210	2423	3	30	107	55	46	31	1545	4	120	311	0.0349915
HOG7550	3	134	0	0	0	0	20	171	2	0	34	6	37	114	0	4	2	6	9	0	41	3	10	9	0.0349055
HOG3173	181	2503	26	0	7	12	69	2713	12	7	178	94	210	2421	3	30	110	55	47	31	1537	4	120	311	0.0346249
HOG987	178	2513	26	0	8	12	69	2721	12	7	176	96	208	2431	4	30	110	55	47	31	1547	4	120	312	0.0344711
HOG2407	188	2496	18	0	6	12	69	2704	12	7	177	97	208	2414	1	30	109	55	47	29	1535	4	120	310	0.0344122
HOG3149	172	2419	26	0	2	12	49	2628	12	7	177	97	209	2357	4	30	91	52	46	31	1516	4	120	301	0.0343308
HOG2990	188	2503	24	0	0	12	69	2712	12	7	177	96	209	2421	3	30	108	55	46	31	1543	4	120	311	0.0342584
HOG3398	188	2502	23	0	0	12	69	2711	12	7	177	97	209	2420	3	30	106	55	47	31	1542	4	120	311	0.0338918
HOG3902	60	906	1	0	2	12	65	1094	12	7	156	56	188	828	0	3	103	8	29	31	174	4	119	119	0.0337424
HOG1275	169	2213	23	0	0	8	68	2399	12	6	157	79	186	2137	3	28	89	9	43	27	1426	1	120	274	0.0337198
HOG3142	185	2509	26	0	0	11	69	2710	12	7	169	97	201	2428	3	30	110	55	47	31	1547	4	120	311	0.0335252
HOG2199	188	2496	26	0	8	3	68	2701	12	7	173	87	205	2424	1	29	109	55	47	31	1545	4	120	310	0.0333125
HOG2787	189	2515	26	0	0	12	69	2725	12	7	178	95	210	2433	3	30	110	55	47	31	1545	4	120	313	0.0328509
HOG1262	184	2507	26	0	5	12	69	2716	12	7	177	96	209	2425	1	30	110	55	44	31	1541	4	120	312	0.0326382
HOG3087	187	2489	26	0	8	11	65	2699	12	7	178	85	210	2412	4	30	109	55	46	31	1536	4	116	310	0.0325794
HOG12026	0	85	0	0	0	0	0	87	0	0	2	0	2	85	0	2	1	1	3	0	12	0	11	0	0.0318915
HOG7642	4	134	0	0	0	0	20	171	2	0	34	6	37	114	0	4	2	6	9	0	41	3	10	10	0.0318191
HOG532	178	2512	26	0	8	12	69	2722	12	7	178	97	210	2430	4	30	109	53	47	31	1548	4	120	313	0.0317512
HOG4327	34	982	16	0	0	12	67	1189	12	7	175	81	207	902	0	29	100	54	46	31	106	4	119	131	0.0315295
HOG3964	188	2511	26	0	0	12	69	2721	12	7	178	96	210	2429	3	30	109	55	47	31	1546	4	119	313	0.0313846
HOG1437	179	2511	26	0	8	12	69	2721	12	7	178	97	210	2429	3	30	109	55	47	31	1544	4	120	313	0.0313846
HOG11941	7	141	0	0	0	0	12	161	0	0	19	2	20	129	0	0	73	9	4	3	0	2	0	9	0.0312398
HOG4098	188	2502	26	0	0	12	68	2712	12	7	178	97	210	2421	1	30	109	55	47	31	1539	4	120	312	0.0311719
HOG2467	181	2469	26	0	0	11	57	2678	12	7	177	97	209	2400	4	30	109	55	46	31	1541	4	119	308	0.0310543
HOG3926	186	2494	26	0	0	12	69	2703	12	7	177	96	209	2412	3	30	110	55	47	31	1547	4	120	311	0.0309592
HOG1340	180	2476	26	0	3	12	69	2686	12	7	178	97	210	2394	3	30	110	55	47	31	1508	4	120	309	0.0309004
HOG1239	185	2306	15	0	5	3	5	2332	3	1	20	59	26	2298	3	23	99	38	29	31	1543	4	104	267	0.0307646
HOG3198	186	2510	26	0	4	12	69	2718	12	7	176	97	208	2428	0	30	110	55	47	31	1543	4	120	313	0.0302849
HOG3789	180	2508	26	0	8	12	69	2718	12	7	178	95	210	2426	4	29	110	55	47	31	1542	4	120	313	0.0302849
HOG2792	189	2491	25	0	8	12	69	2701	12	7	178	85	210	2409	4	30	108	55	47	31	1524	4	120	311	0.0302261
HOG2769	182	2507	26	0	8	12	69	2717	12	7	178	97	210	2425	0	30	110	55	46	31	1540	4	119	313	0.0299184
HOG2172	187	2490	26	0	7	12	67	2700	12	7	178	87	210	2410	4	30	109	55	47	31	1536	4	118	311	0.0298595
HOG8639	4	120	0	0	0	0	6	157	2	0	34	5	37	114	0	4	2	6	9	0	41	3	10	9	0.0297735
HOG4743	14	313	9	0	0	0	14	342	0	1	23	7	29	299	1	24	3	0	8	14	141	0	0	31	0.0296876
HOG74	179	2499	26	0	8	11	69	2691	12	7	160	93	192	2418	4	30	110	55	47	30	1545	4	120	310	0.0296468
HOG7637	11	182	0	0	0	0	22	224	2	0	39	6	42	160	0	4	2	7	7	0	41	3	10	17	0.0296423
HOG3227	178	2507	26	0	8	12	69	2716	12	7	177	97	209	2425	4	30	110	55	47	31	1543	4	120	313	0.0295518
HOG3919	179	2506	26	0	8	12	66	2715	12	7	177	97	209	2427	3	30	110	55	46	31	1545	4	120	313	0.0291852
HOG3480	187	2507	25	0	0	11	69	2715	12	6	177	97	208	2427	4	30	109	55	47	31	1546	4	116	313	0.0291852
HOG12021	1	74	0	0	0	0	1	88	0	0	14	0	14	73	0	0	0	3	2	0	42	0	12	1	0.0291716
HOG2804	179	2514	26	0	8	12	69	2723	12	7	177	97	209	2432	4	30	110	55	46	31	1545	4	120	314	0.0290314
HOG3593	188	2514	26	0	0	12	68	2723	12	7	177	97	209	2433	3	30	110	55	47	31	1545	4	120	314	0.0290314
HOG12041	0	64	0	0	0	0	0	79	2	2	10	0	15	64	0	0	0	0	0	0	0	4	0	0	0.0289589
HOG2317	184	2478	26	0	2	12	69	2687	12	7	177	94	209	2396	4	30	109	54	47	31	1521	4	120	310	0.0281806
HOG3061	183	2495	26	0	3	12	69	2703	12	7	176	96	208	2413	4	29	109	55	47	31	1536	4	120	312	0.0278728
HOG2799	179	2502	26	0	8	12	69	2711	12	7	177	97	209	2420	3	30	107	55	45	31	1542	4	119	313	0.0277189
HOG4785	2	235	6	0	0	1	3	235	0	0	0	10	0	231	1	0	0	55	10	29	1	0	0	19	0.0275017
HOG5120	15	174	2	0	0	2	6	336	0	0	158	14	162	165	0	3	1	27	3	31	4	0	3	31	0.0274881
HOG2289	179	2512	26	0	8	12	69	2718	12	7	174	97	206	2430	4	30	110	55	46	31	1548	4	120	314	0.0271985
HOG12014	0	69	0	0	0	3	0	74	0	0	5	0	5	66	0	0	0	0	0	31	0	0	0	0	0.0271261
HOG2493	187	2499	24	0	0	12	69	2692	12	7	161	97	193	2417	3	30	109	55	47	31	1541	4	120	311	0.026927
HOG1753	188	2509	26	0	5	12	69	2717	12	7	176	93	208	2427	2	29	109	55	47	31	1545	4	119	314	0.0268319
HOG1683	187	2475	23	0	0	12	69	2683	12	7	176	97	208	2393	3	29	110	55	32	31	1530	4	119	310	0.0267143
HOG2520	182	2473	26	0	4	12	69	2683	12	7	178	95	210	2391	3	30	110	55	47	31	1508	4	120	310	0.0267143
HOG12042	3	151	0	0	0	1	3	157	0	0	5	7	6	147	0	1	0	0	15	0	38	0	15	10	0.0266871
HOG7640	4	120	0	0	0	0	6	157	2	0	34	6	37	114	0	4	2	6	9	0	41	3	10	10	0.0266871
HOG2478	189	2515	26	0	6	12	69	2725	12	7	178	90	210	2433	4	30	110	55	47	31	1547	4	119	315	0.0266781
HOG3918	184	2515	26	0	5	12	69	2725	12	7	178	96	210	2433	4	30	109	55	47	31	1548	4	120	315	0.0266781
HOG2546	179	2498	26	0	8	12	69	2708	12	7	178	97	210	2416	3	30	108	55	47	30	1534	4	119	313	0.0266192
HOG430	186	2483	23	0	8	12	65	2691	11	7	177	90	208	2405	4	30	105	54	47	31	1538	4	116	311	0.0265604
HOG3754	189	2506	26	0	0	11	69	2716	12	7	178	96	210	2425	3	30	110	55	47	31	1545	4	120	314	0.0264654
HOG1528	42	532	0	0	0	0	0	535	1	0	2	13	3	532	0	0	4	0	5	18	437	0	17	55	0.0263613
HOG7529	4	119	0	0	0	0	5	156	2	0	34	6	37	114	0	4	2	6	9	0	41	3	10	10	0.0263206
HOG7646	4	119	0	0	0	0	5	156	2	0	34	6	37	114	0	4	2	6	9	0	41	3	10	10	0.0263206
HOG7559	4	119	0	0	0	0	5	156	2	0	34	6	37	114	0	4	2	6	9	0	41	3	10	10	0.0263206
HOG7630	4	119	0	0	0	0	5	156	2	0	34	6	37	114	0	4	2	6	9	0	41	3	10	10	0.0263206
HOG1308	189	2514	26	0	8	12	69	2724	12	7	178	88	210	2432	4	30	109	55	47	31	1546	4	119	315	0.0263115
HOG806	183	2514	26	0	8	12	69	2724	12	7	178	97	210	2432	1	30	110	55	47	31	1546	4	118	315	0.0263115
HOG798	181	2514	26	0	8	12	69	2724	12	7	178	97	210	2432	3	30	110	55	47	31	1545	4	120	315	0.0263115
HOG150	187	2497	26	0	6	12	69	2707	12	7	178	90	210	2415	4	28	110	54	47	30	1535	4	120	313	0.0262527
HOG2907	189	2506	26	0	0	12	69	2715	12	7	178	97	209	2424	2	30	109	55	46	30	1544	4	119	314	0.0260988
HOG2903	189	2513	26	0	0	12	69	2723	12	7	178	97	210	2431	3	30	110	55	46	31	1546	4	120	315	0.0259449
HOG2934	185	2497	26	0	1	12	68	2706	12	7	177	97	209	2416	4	30	110	55	47	31	1539	4	120	313	0.0258861
HOG625	182	2319	26	0	1	12	69	2529	12	7	178	79	210	2237	4	30	108	55	47	27	1400	4	118	292	0.0258182
HOG2050	184	2505	24	0	8	12	68	2714	12	7	177	94	209	2424	4	30	110	55	47	31	1542	4	120	314	0.0257322
HOG2056	188	2506	26	0	0	12	68	2714	12	7	176	97	208	2425	3	30	109	55	46	30	1543	4	120	314	0.0257322
HOG3251	189	2504	16	0	8	12	69	2714	12	7	178	97	210	2422	4	30	108	55	46	31	1541	4	120	314	0.0257322
HOG1237	185	2504	25	0	7	12	67	2714	12	7	178	93	210	2424	4	30	110	55	46	31	1542	4	120	314	0.0257322
HOG1017	188	2513	26	0	0	12	69	2722	12	7	177	97	209	2431	4	30	110	55	46	31	1547	4	120	315	0.0255784
HOG3686	182	2512	26	0	7	11	69	2722	12	7	178	96	210	2431	4	30	110	55	47	31	1545	4	120	315	0.0255784
HOG7430	6	138	1	0	1	0	2	144	1	0	5	1	6	136	0	1	3	22	4	23	1	0	5	9	0.0250081
HOG4175	189	2503	26	0	8	12	69	2712	12	7	177	87	209	2421	4	28	110	55	46	30	1543	4	119	314	0.0249991
HOG2554	188	2486	26	0	4	12	67	2695	12	7	177	90	209	2406	4	30	108	55	45	31	1542	4	120	312	0.0249403
HOG12006	0	68	0	0	0	0	0	68	0	0	0	0	0	68	0	0	0	0	0	0	0	3	0	0	0.0249267
HOG2894	189	2510	26	0	0	12	68	2720	12	7	178	97	210	2429	3	30	109	55	47	30	1543	4	120	315	0.0248452
HOG4125	189	2510	26	0	0	12	69	2720	12	7	178	97	210	2428	3	30	109	55	47	31	1542	4	120	315	0.0248452
HOG2655	189	2496	25	0	0	12	68	2703	12	7	175	96	207	2415	3	30	106	55	44	31	1541	4	118	313	0.0247864
HOG5375	14	232	0	0	0	0	3	236	0	0	4	6	4	229	0	13	0	0	13	16	108	0	13	20	0.0247819
HOG880	189	2518	26	0	0	12	69	2728	12	7	178	97	210	2436	4	30	110	55	47	31	1548	4	120	316	0.0246914
HOG3708	189	2504	26	0	8	12	69	2711	12	7	175	87	207	2422	4	30	109	55	47	31	1537	4	120	314	0.0246325
HOG4180	181	2509	25	0	8	12	69	2719	12	7	178	97	210	2427	4	30	110	55	47	31	1541	4	120	315	0.0244787
HOG8636	0	45	0	0	0	0	1	75	2	0	26	1	30	44	0	0	0	6	3	0	6	3	1	1	0.0244062
HOG11395	0	70	1	0	0	3	0	75	0	0	5	0	5	67	0	0	0	0	0	31	0	0	0	1	0.0244062
HOG2640	185	2517	26	0	7	12	69	2727	12	7	178	94	210	2435	4	30	110	55	47	31	1547	4	120	316	0.0243248
HOG931	188	2502	26	0	0	11	69	2710	12	6	177	97	208	2421	3	30	107	55	47	31	1546	4	117	314	0.024266
HOG1222	188	2501	24	0	5	12	69	2710	12	7	177	94	209	2419	3	30	110	55	46	31	1538	4	120	314	0.024266
HOG1989	187	2501	26	0	0	12	69	2701	12	7	168	97	200	2419	3	30	109	55	47	31	1547	4	119	313	0.0240533
HOG2339	181	2312	25	0	5	12	67	2507	10	7	165	75	195	2232	4	29	107	22	43	31	1421	4	110	290	0.0239265
HOG2982	185	2508	25	0	5	12	68	2717	12	7	177	96	209	2427	4	29	109	55	47	30	1545	4	120	315	0.0237455
HOG3250	189	2508	26	0	8	12	69	2717	12	7	177	88	209	2426	4	30	110	55	47	31	1543	4	120	315	0.0237455
HOG795	182	2495	26	0	8	12	68	2700	12	7	173	97	205	2414	0	29	109	55	44	31	1541	4	116	313	0.0236867
HOG2729	189	2504	24	0	0	11	69	2708	12	6	173	97	204	2423	4	30	110	55	47	30	1546	3	120	314	0.0235328
HOG3506	186	2498	26	0	3	12	69	2708	12	7	178	96	210	2416	3	30	110	55	46	31	1537	4	118	314	0.0235328
HOG1899	188	2498	26	0	0	12	69	2708	12	7	178	97	210	2416	3	30	110	55	47	31	1535	4	118	314	0.0235328
HOG1896	189	2506	25	0	5	12	65	2716	12	7	178	96	210	2428	0	30	109	55	46	31	1544	4	120	315	0.023379
HOG1548	188	2506	26	0	0	12	69	2716	12	7	178	97	210	2424	4	30	108	54	46	31	1545	3	120	315	0.023379
HOG2397	185	2507	25	0	6	12	69	2716	12	6	178	95	209	2425	4	30	108	55	47	31	1543	4	120	315	0.023379
HOG2168	177	2455	26	0	8	12	68	2657	12	7	170	93	202	2374	4	30	105	29	44	30	1538	4	118	308	0.0233563
HOG3997	183	2502	26	0	7	12	68	2707	12	6	175	94	205	2421	4	30	110	55	47	31	1543	4	118	314	0.0231663
HOG2495	124	1722	16	0	1	5	48	1907	6	5	164	77	185	1669	1	23	109	52	33	26	1042	2	82	219	0.023121
HOG1697	189	2506	26	0	0	11	69	2715	12	6	178	97	209	2425	3	30	107	55	47	31	1546	4	119	315	0.0230124
HOG2993	183	2506	25	0	8	12	69	2715	12	7	177	96	209	2424	3	30	109	55	47	31	1538	4	119	315	0.0230124
HOG2848	184	2506	24	0	8	12	69	2715	12	7	177	95	209	2424	4	30	110	54	47	31	1543	4	119	315	0.0230124
HOG1438	182	2509	25	0	8	12	68	2715	12	6	175	96	206	2428	4	30	110	55	47	31	1544	4	119	315	0.0230124
HOG2666	189	2504	25	0	0	12	68	2714	12	7	178	97	210	2423	4	30	108	55	47	31	1543	4	118	315	0.0226458
HOG2066	186	2506	24	0	5	11	69	2714	12	7	176	96	208	2425	4	30	110	55	40	31	1548	4	120	315	0.0226458
HOG1259	187	2512	26	0	3	12	69	2722	12	7	178	96	210	2430	4	30	110	55	47	31	1545	4	120	316	0.0224919
HOG8208	1	79	1	0	0	0	5	95	0	1	14	2	16	74	0	4	15	3	1	0	2	0	0	4	0.0224784
HOG3638	183	2497	26	0	7	12	69	2705	12	7	177	95	208	2415	3	24	109	55	46	31	1541	3	120	314	0.0224331
HOG3626	189	2504	26	0	0	12	68	2713	12	7	177	97	209	2423	3	30	110	55	47	31	1541	4	120	315	0.0222792
HOG2819	13	178	6	0	0	1	22	288	0	1	108	8	110	155	0	23	12	2	1	0	13	1	7	27	0.0222385
HOG2504	187	2472	25	0	0	12	68	2679	12	7	175	95	207	2391	4	28	98	55	45	31	1533	3	118	311	0.0221616
HOG3080	187	2511	26	0	3	12	69	2721	12	7	178	97	210	2429	3	30	110	55	47	31	1545	4	120	316	0.0221254
HOG401	184	2507	26	0	5	12	69	2704	12	7	165	95	197	2425	4	29	110	55	46	31	1542	4	120	314	0.0220665
HOG3284	184	2467	26	0	0	12	64	2670	12	7	172	97	203	2390	3	30	101	52	47	30	1538	4	120	310	0.0219489
HOG1290	183	2503	26	0	8	12	68	2712	12	7	177	95	209	2422	3	29	109	55	47	31	1541	4	120	315	0.0219127
HOG4104	189	2502	26	0	8	12	69	2712	12	7	178	89	210	2420	3	30	109	55	46	31	1543	4	120	315	0.0219127
HOG12009	3	57	0	0	0	0	6	85	1	0	26	0	28	51	0	0	5	0	5	1	4	0	4	3	0.0218991
HOG675	94	1139	11	0	2	6	37	1230	0	2	86	32	91	1096	0	13	77	12	15	26	667	4	31	139	0.0218674
HOG3775	188	2510	26	0	1	12	69	2720	12	7	178	97	210	2428	4	30	110	55	47	31	1542	4	120	316	0.0217588
HOG3033	187	2510	26	0	3	12	69	2720	12	7	178	97	210	2428	3	30	110	55	47	31	1545	4	119	316	0.0217588
HOG8414	1	98	0	0	0	2	17	118	4	1	11	6	20	79	0	0	0	0	0	31	0	0	0	7	0.0216502
HOG1324	187	2518	25	0	5	12	69	2728	12	7	178	96	210	2436	4	30	110	55	47	31	1548	4	120	317	0.0216049
HOG11295	1	72	0	0	0	0	0	75	0	0	3	1	3	72	0	11	0	2	5	0	2	2	17	2	0.0213198
HOG4035	189	2517	26	0	1	12	69	2727	12	7	178	97	210	2435	4	30	110	55	47	31	1547	4	120	317	0.0212384
HOG364	181	2447	25	0	6	12	65	2651	12	7	172	92	204	2369	4	29	108	55	42	30	1536	1	108	308	0.0211569
HOG1587	187	2507	26	0	6	12	69	2717	12	7	178	97	210	2425	0	30	109	54	47	31	1544	3	120	316	0.0206591
HOG944	177	2440	26	0	6	12	69	2649	12	7	177	97	209	2358	2	28	94	52	43	29	1511	3	119	308	0.0204238
HOG1951	188	2506	25	0	2	12	69	2716	12	7	178	97	210	2424	4	30	110	55	47	31	1544	4	120	316	0.0202925
HOG2652	183	2509	26	0	7	12	69	2716	12	7	175	96	207	2427	4	30	109	55	46	30	1546	4	120	316	0.0202925
HOG8641	0	28	0	0	0	0	1	55	2	0	24	0	27	27	0	1	2	0	2	0	1	0	0	0	0.0201613
HOG7622	4	119	0	0	0	0	5	156	2	0	34	8	37	114	0	4	2	6	9	0	41	3	10	12	0.0201477
HOG1021	183	2514	26	0	7	12	69	2724	12	7	178	97	210	2432	4	30	109	55	47	31	1545	4	120	317	0.0201387
HOG368	183	2514	26	0	8	12	69	2724	12	7	178	97	210	2432	3	30	110	55	47	31	1544	4	120	317	0.0201387
HOG185	185	2507	26	0	5	12	69	2707	12	7	168	95	200	2425	4	30	109	55	47	31	1545	4	120	315	0.0200798
HOG3018	185	2498	26	0	8	12	68	2707	12	7	177	93	209	2417	3	30	107	55	45	31	1542	3	120	315	0.0200798
HOG5623	2	144	0	0	0	4	0	164	4	0	16	11	20	140	0	0	0	0	14	0	1	0	0	13	0.0199938
HOG4129	178	2465	26	0	6	11	68	2673	12	7	176	97	208	2385	4	29	108	55	46	31	1510	4	120	311	0.0199622
HOG4362	10	202	0	0	0	1	0	214	1	1	8	9	12	201	0	0	25	3	2	0	4	0	93	19	0.0198038
HOG2733	170	2416	26	0	8	12	69	2622	12	7	174	97	206	2334	4	30	99	55	45	31	1507	3	116	305	0.0197857
HOG1394	183	2513	26	0	8	12	69	2723	12	7	178	97	210	2431	3	30	110	55	47	31	1545	4	120	317	0.0197721
HOG3611	186	2513	26	0	5	12	69	2722	12	7	177	97	209	2431	3	30	109	55	47	31	1545	4	120	317	0.0194055
HOG971	186	2512	26	0	4	12	69	2722	12	7	178	97	210	2430	4	30	110	55	47	31	1543	4	119	317	0.0194055
HOG3279	189	2505	26	0	1	11	69	2713	12	6	177	97	208	2424	3	30	107	55	47	31	1546	4	117	316	0.0191928
HOG1062	185	2486	24	0	7	12	69	2696	12	7	178	94	210	2404	4	30	107	55	47	31	1526	3	119	314	0.019134
HOG1707	183	2397	25	0	0	11	69	2603	12	7	174	92	206	2316	3	30	45	29	46	31	1531	4	120	303	0.0189937
HOG3702	188	2496	26	0	1	11	69	2704	12	6	177	97	208	2415	3	30	105	55	47	31	1538	4	117	315	0.0189801
HOG4313	189	2494	26	0	0	12	69	2704	12	7	178	97	210	2412	3	30	109	55	44	31	1532	3	119	315	0.0189801
HOG697	181	2451	23	0	7	12	67	2645	12	6	166	95	194	2371	2	29	103	54	47	31	1515	3	112	308	0.0189575
HOG2774	189	2511	26	0	7	12	69	2720	12	7	177	91	209	2429	4	30	110	55	46	31	1543	4	120	317	0.0186724
HOG1723	183	2494	26	0	7	12	69	2703	12	7	177	96	209	2412	3	28	107	55	47	30	1540	1	117	315	0.0186136
HOG499	61	541	0	0	1	12	45	699	10	0	137	14	158	484	1	0	108	36	43	31	3	0	0	77	0.0185774
HOG4046	189	2509	26	0	6	12	69	2719	12	7	178	96	210	2427	0	30	110	55	47	30	1547	3	120	317	0.0183058
HOG178	187	2511	25	0	5	12	69	2719	12	6	178	96	208	2429	4	30	110	55	47	31	1543	4	120	317	0.0183058
HOG3637	185	2511	26	0	5	11	68	2719	12	7	176	97	208	2431	4	30	110	55	44	31	1547	4	120	317	0.0183058
HOG3375	182	2495	26	0	8	12	69	2702	12	6	176	95	207	2413	4	29	109	55	47	31	1534	4	120	315	0.018247
HOG1800	185	2458	26	0	0	12	46	2668	12	7	178	97	210	2399	3	30	107	42	43	31	1535	4	119	311	0.0181293
HOG1195	184	2503	26	0	6	11	69	2710	12	6	176	97	207	2422	3	30	108	55	47	31	1542	4	118	316	0.0180931
HOG130	183	2516	26	0	8	12	69	2726	12	7	178	97	210	2434	4	30	110	55	47	31	1546	4	120	318	0.0177854
HOG1620	186	2499	26	0	8	12	69	2709	12	7	178	96	210	2417	0	30	110	55	47	31	1531	4	120	316	0.0177265
HOG3053	188	2507	25	0	5	12	68	2717	12	7	178	95	210	2426	4	30	110	55	47	31	1541	4	119	317	0.0175727
HOG3503	185	2492	26	0	6	12	67	2700	12	7	176	94	208	2412	4	30	109	53	47	29	1535	4	119	315	0.0175138
HOG2327	187	2517	26	0	4	12	68	2725	12	7	176	97	208	2436	4	30	110	55	47	31	1548	4	120	318	0.0174188
HOG1476	183	2500	26	0	8	12	69	2708	12	7	176	97	208	2418	2	30	110	54	46	31	1541	4	120	316	0.01736
HOG2761	184	2498	26	0	5	12	69	2708	12	7	178	97	210	2416	4	30	103	55	46	31	1539	4	119	316	0.01736
HOG2031	182	2508	26	0	8	12	68	2716	12	7	176	97	208	2427	4	30	108	55	47	31	1546	4	120	317	0.0172061
HOG2992	187	2515	26	0	6	12	69	2724	12	7	177	95	209	2433	4	30	110	55	47	31	1547	4	119	318	0.0170522
HOG12044	0	45	0	0	0	0	2	46	0	0	1	0	1	43	0	0	0	0	0	0	14	0	0	0	0.0168622
HOG3459	185	2507	25	0	6	12	69	2715	12	7	176	97	208	2425	4	29	110	55	46	30	1544	4	120	317	0.0168395
HOG5257	20	289	0	0	0	0	0	374	0	0	84	19	85	289	0	2	0	53	22	0	3	0	0	39	0.0167264
HOG2790	188	2514	26	0	6	12	69	2723	12	7	177	94	209	2432	4	30	110	55	47	31	1545	3	120	318	0.0166857
HOG26	185	2496	26	0	4	12	69	2706	12	7	178	97	210	2414	4	30	110	55	47	31	1540	4	118	316	0.0166268
HOG4969	7	151	0	0	1	0	4	163	0	0	12	6	12	146	0	3	27	4	0	4	12	0	11	14	0.0165409
HOG1325	186	2463	26	0	0	11	67	2672	12	7	177	97	209	2384	3	29	106	55	47	31	1510	4	118	312	0.0165092
HOG12010	0	41	6	0	0	1	0	146	0	1	103	6	105	39	0	2	0	0	0	0	1	0	0	12	0.016482
HOG2902	187	2505	26	0	5	12	69	2714	12	7	177	95	209	2423	4	30	105	55	47	31	1544	4	120	317	0.016473
HOG976	187	2505	26	0	4	12	69	2714	12	7	177	97	209	2423	3	30	110	55	46	31	1540	4	120	317	0.016473
HOG7545	27	375	0	0	0	12	11	432	2	1	48	19	57	352	0	30	89	0	0	31	0	3	0	46	0.0163825
HOG3885	187	2498	26	0	6	12	69	2705	11	7	176	97	207	2416	0	30	107	55	47	30	1541	1	118	316	0.0162603
HOG8411	6	86	1	0	0	0	11	103	0	0	16	0	17	75	0	0	16	15	5	0	5	0	4	7	0.0161517
HOG2266	187	2506	26	0	5	12	69	2713	12	7	175	95	207	2424	4	30	110	55	47	29	1545	4	119	317	0.0161064
HOG2978	188	2511	26	0	5	12	68	2721	12	7	178	95	210	2430	4	30	110	55	47	31	1547	4	120	318	0.0159525
HOG2475	188	2511	25	0	5	12	69	2721	12	7	178	97	210	2429	3	30	110	54	47	31	1547	4	119	318	0.0159525
HOG1375	186	2503	26	0	5	12	69	2712	12	7	177	97	209	2421	3	30	110	54	47	31	1542	4	120	317	0.0157398
HOG1680	183	2510	26	0	8	12	69	2720	12	7	178	97	210	2428	4	28	110	55	47	31	1548	4	119	318	0.015586
HOG1941	184	2495	24	0	8	12	68	2703	12	7	176	96	208	2414	4	29	110	55	47	31	1539	4	116	316	0.0155271
HOG1401	186	2461	26	0	0	12	67	2669	12	7	176	97	208	2381	3	29	110	55	47	31	1497	4	120	312	0.0154095
HOG1339	188	2510	26	0	5	12	67	2719	12	7	177	96	209	2430	3	30	110	55	46	31	1548	4	120	318	0.0152194
HOG1433	187	2509	25	0	8	12	69	2719	12	7	178	94	210	2427	4	30	110	55	47	31	1541	4	120	318	0.0152194
HOG3093	188	2511	26	0	7	12	69	2719	12	7	176	97	208	2429	0	30	107	55	47	31	1548	4	120	318	0.0152194
HOG804	184	2510	25	0	8	12	69	2719	12	7	177	97	209	2428	4	30	109	55	46	31	1542	4	120	318	0.0152194
HOG3828	183	2509	26	0	8	12	69	2719	12	7	178	97	210	2427	4	30	110	55	47	31	1541	4	120	318	0.0152194
HOG2872	186	2493	26	0	5	11	68	2702	12	7	177	96	209	2413	3	30	107	55	46	31	1540	4	120	316	0.0151606
HOG10500	1	16	1	0	0	0	1	58	1	0	39	0	42	15	0	0	0	0	0	0	2	0	0	2	0.0150882
HOG2981	189	2501	26	0	2	12	68	2710	12	7	177	97	209	2420	3	30	110	55	47	31	1542	4	120	317	0.0150067
HOG3862	174	2208	24	0	0	9	47	2398	12	6	159	79	190	2152	3	29	87	9	46	31	1437	1	110	280	0.0148347
HOG4744	14	314	9	0	0	0	14	343	0	1	23	12	29	300	1	24	3	0	8	14	142	0	0	36	0.014622
HOG3669	186	2508	26	0	6	12	69	2717	12	7	177	97	209	2426	3	29	110	55	47	31	1542	4	120	318	0.0144863
HOG3768	187	2510	26	0	5	12	69	2717	12	7	176	96	207	2428	4	30	110	55	47	31	1541	4	120	318	0.0144863
HOG1546	184	2509	26	0	7	12	69	2717	12	7	176	97	208	2427	4	30	110	55	47	31	1546	4	120	318	0.0144863
HOG176	10	118	3	0	1	0	19	157	0	1	36	0	39	99	0	1	10	9	5	3	0	2	2	14	0.0143414
HOG1559	188	2515	26	0	5	12	69	2725	12	7	178	96	210	2433	4	30	110	54	47	31	1547	4	120	319	0.0143324
HOG4736	20	305	10	0	0	0	7	359	0	1	48	7	54	298	1	24	3	0	9	16	139	0	0	38	0.0143143
HOG1567	187	2498	26	0	5	12	69	2708	12	7	178	96	210	2416	3	30	109	55	47	31	1534	4	120	317	0.0142736
HOG3357	182	2483	26	0	8	12	69	2691	12	7	176	95	208	2401	4	30	108	55	47	31	1518	4	120	315	0.0142147
HOG2045	90	984	16	0	3	10	69	1108	12	7	92	18	124	904	0	29	99	55	45	30	113	4	119	127	0.014183
HOG1326	189	2508	26	0	6	12	68	2716	12	7	176	97	208	2427	0	30	109	55	47	31	1544	3	120	318	0.0141197
HOG4072	189	2515	26	0	5	12	69	2724	12	7	177	95	209	2433	4	30	109	55	47	31	1546	4	120	319	0.0139658
HOG832	187	2514	26	0	5	12	69	2724	12	7	178	97	210	2432	4	30	110	55	47	31	1546	4	119	319	0.0139658
HOG12008	4	76	0	0	0	0	15	80	0	1	1	1	4	61	0	2	0	0	16	0	1	0	0	5	0.0138934
HOG2765	184	2506	26	0	7	12	69	2715	12	7	177	97	209	2424	4	30	110	55	47	31	1540	4	117	318	0.0137531
HOG3644	187	2506	26	0	5	12	69	2715	12	7	177	96	209	2424	4	30	109	55	47	31	1541	4	119	318	0.0137531
HOG7649	4	96	0	0	0	0	10	130	2	0	32	6	34	86	1	4	2	6	3	0	36	3	1	11	0.0137033
HOG4232	186	2515	25	0	8	12	69	2723	12	7	176	96	208	2433	4	30	110	55	47	31	1548	4	120	319	0.0135993
HOG3200	186	2513	26	0	7	12	69	2723	12	7	178	97	210	2431	3	30	110	54	47	31	1548	4	120	319	0.0135993
HOG533	188	2513	26	0	5	11	69	2723	12	7	178	96	210	2432	4	29	110	55	47	31	1547	4	119	319	0.0135993
HOG12032	2	73	0	0	0	0	0	79	0	1	5	3	6	73	0	0	0	0	0	30	0	0	0	5	0.0135268
HOG4391	189	2462	26	0	8	12	69	2672	12	7	178	87	210	2380	3	29	110	55	47	31	1537	4	118	313	0.0134228
HOG746	183	2474	26	0	8	12	68	2680	12	7	174	94	206	2393	3	28	100	55	47	30	1522	4	119	314	0.0132689
HOG3562	187	2512	26	0	5	12	69	2722	12	7	178	97	210	2430	4	30	110	55	47	31	1545	4	119	319	0.0132327
HOG1480	188	2497	26	0	3	12	67	2705	12	7	176	97	208	2417	3	29	106	55	47	31	1538	4	120	317	0.0131739
HOG3021	187	2512	26	0	8	12	69	2721	12	7	177	96	209	2430	2	30	110	55	47	31	1545	4	120	319	0.0128661
HOG1274	189	2512	26	0	4	12	69	2721	12	7	177	96	209	2430	4	30	109	55	47	31	1546	4	120	319	0.0128661
HOG12036	0	34	0	0	0	0	0	35	0	0	1	0	1	34	0	2	1	0	0	0	1	0	21	0	0.0128299
HOG890	184	2497	26	0	8	12	69	2704	12	7	175	97	207	2415	2	30	109	54	47	31	1536	4	120	317	0.0128073
HOG1643	187	2486	25	0	6	11	69	2695	12	7	177	97	209	2405	1	30	108	55	46	31	1529	4	119	316	0.0125946
HOG3450	189	2514	26	0	5	12	69	2720	12	7	174	95	206	2432	4	30	110	55	47	31	1548	4	120	319	0.0124995
HOG2380	184	2510	26	0	8	12	69	2720	12	7	178	97	210	2428	4	30	109	55	47	31	1542	4	120	319	0.0124995
HOG1812	187	2512	26	0	5	12	67	2719	12	7	176	97	207	2432	4	30	110	55	47	31	1547	4	119	319	0.012133
HOG2418	186	2509	25	0	8	12	69	2719	12	7	178	97	210	2427	3	30	110	55	47	31	1544	4	118	319	0.012133
HOG2224	183	2494	25	0	8	12	68	2702	12	7	176	97	208	2413	4	30	110	55	47	31	1532	4	120	317	0.0120741
HOG633	185	2436	26	0	8	12	69	2643	12	7	176	88	207	2354	3	29	94	52	45	31	1525	4	119	310	0.0120515
HOG2319	188	2517	26	0	6	12	68	2727	12	7	178	96	210	2436	4	30	110	55	47	31	1548	4	120	320	0.0119791
HOG3332	188	2517	26	0	5	12	69	2727	12	7	178	97	210	2435	4	30	110	55	47	31	1548	4	120	320	0.0119791
HOG2382	187	2502	26	0	8	12	66	2710	12	7	176	97	208	2423	0	30	109	55	47	30	1542	4	120	318	0.0119203
HOG3188	189	2510	26	0	7	11	69	2718	12	7	176	97	208	2429	0	30	109	54	47	31	1545	4	120	319	0.0117664
HOG2355	188	2509	26	0	5	12	69	2718	12	7	177	96	209	2427	4	30	110	54	47	31	1544	4	120	319	0.0117664
HOG3154	0	70	1	0	0	0	5	74	0	1	2	4	4	65	0	0	8	0	2	0	23	0	15	5	0.011694
HOG2194	186	2478	26	0	2	11	68	2684	12	7	174	97	206	2398	4	30	108	54	34	31	1532	4	119	315	0.0116487
HOG2549	189	2516	26	0	8	12	69	2726	12	7	178	97	210	2434	0	30	110	55	47	30	1548	4	120	320	0.0116125
HOG3778	188	2518	26	0	5	12	69	2726	11	7	177	97	208	2436	4	30	110	55	47	31	1548	4	120	320	0.0116125
HOG1330	189	2502	26	0	5	12	66	2709	12	7	176	97	207	2423	1	30	110	55	47	31	1539	4	120	318	0.0115537
HOG2662	188	2499	26	0	8	12	69	2709	12	7	178	96	210	2417	0	30	109	52	47	28	1539	4	120	318	0.0115537
HOG3065	188	2485	25	0	8	12	68	2692	12	6	176	91	207	2404	4	29	109	55	47	31	1541	4	120	316	0.0114949
HOG292	186	2513	26	0	6	12	69	2717	12	7	172	97	204	2431	4	30	110	55	47	31	1547	4	119	319	0.0113998
HOG2702	184	2507	26	0	8	12	69	2717	12	7	178	97	210	2425	4	30	109	55	47	31	1543	4	120	319	0.0113998
HOG2519	188	2507	25	0	5	12	69	2717	12	7	178	97	210	2425	4	30	110	55	47	31	1544	4	119	319	0.0113998
HOG12034	2	47	0	0	0	0	1	56	1	1	6	1	9	46	0	0	0	0	2	0	14	0	0	3	0.0112686
HOG947	186	2516	25	0	8	12	69	2725	12	7	177	97	209	2434	4	30	110	55	47	31	1547	4	120	320	0.011246
HOG886	188	2516	26	0	7	12	69	2725	12	7	177	95	209	2434	4	30	110	55	47	30	1548	4	119	320	0.011246
HOG3515	187	2515	25	0	7	12	69	2725	12	7	178	97	210	2433	4	30	110	55	47	31	1546	4	120	320	0.011246
HOG2503	183	2446	26	0	7	11	65	2649	12	6	174	91	203	2369	4	30	108	49	35	31	1526	4	120	311	0.0111645
HOG12022	0	40	1	0	0	1	4	64	0	1	23	3	24	35	0	0	0	0	1	0	2	0	0	4	0.0111147
HOG4214	188	2507	26	0	5	12	69	2716	12	7	177	96	209	2425	4	30	110	54	47	31	1546	4	119	319	0.0110333
HOG743	186	2508	25	0	8	12	69	2716	12	6	178	96	208	2426	4	30	110	55	47	31	1541	4	120	319	0.0110333
HOG2026	189	2506	26	0	5	12	69	2716	12	7	178	95	210	2424	4	30	110	55	47	31	1542	4	118	319	0.0110333
HOG12027	0	28	0	0	0	0	0	30	0	0	2	0	2	28	0	1	0	1	0	0	0	4	0	0	0.0109971
HOG1940	182	2472	26	0	7	12	68	2682	12	7	178	96	210	2391	4	28	106	55	47	31	1539	4	119	315	0.0109156
HOG123	187	2514	25	0	8	12	69	2724	12	7	178	96	210	2432	4	30	110	55	47	31	1546	4	120	320	0.0108794
HOG3808	185	2515	26	0	8	11	69	2724	12	7	178	97	209	2434	4	30	110	55	47	31	1547	4	120	320	0.0108794
HOG1024	188	2498	25	0	5	12	69	2707	12	7	177	96	209	2416	4	30	107	55	46	31	1540	4	120	318	0.0108206
HOG3796	187	2506	26	0	7	12	69	2715	12	7	177	96	209	2424	3	30	107	55	47	31	1546	4	120	319	0.0106667
HOG1413	187	2513	26	0	8	12	69	2723	12	7	178	95	210	2431	4	30	110	55	47	31	1546	4	120	320	0.0105128
HOG1872	186	2513	25	0	8	12	69	2723	12	7	178	97	210	2431	4	30	110	55	47	31	1548	4	120	320	0.0105128
HOG2223	188	2514	26	0	5	12	69	2723	12	7	177	97	209	2432	4	30	110	55	47	31	1545	4	119	320	0.0105128
HOG1869	186	2513	26	0	7	12	69	2723	12	7	178	97	210	2431	4	30	110	55	47	31	1543	4	120	320	0.0105128
HOG4262	183	2480	25	0	8	12	69	2689	12	7	177	96	209	2399	4	29	110	55	46	31	1522	4	120	316	0.0103952
HOG4097	161	2224	25	0	0	9	63	2411	9	6	160	97	187	2151	0	22	102	50	40	30	1397	4	101	283	0.0103409
HOG2541	184	2504	26	0	8	12	68	2714	12	7	178	97	210	2423	4	30	109	55	47	31	1539	4	120	319	0.0103001
HOG3199	187	2504	26	0	8	12	69	2714	12	7	178	94	210	2422	4	30	110	54	46	31	1541	4	120	319	0.0103001
HOG700	188	2505	26	0	5	12	69	2714	12	7	177	96	209	2423	4	29	110	55	47	31	1544	4	118	319	0.0103001
HOG1464	189	2504	25	0	6	12	69	2714	12	7	178	96	210	2422	3	30	105	53	47	31	1542	3	120	319	0.0103001
HOG3090	185	2513	26	0	8	12	69	2722	12	7	177	97	209	2431	4	30	110	55	47	31	1544	4	120	320	0.0101463
HOG2333	189	2513	24	0	8	12	69	2722	12	7	178	95	209	2431	4	30	110	55	46	31	1544	4	120	320	0.0101463
HOG2900	185	2513	26	0	8	12	69	2722	12	7	178	97	209	2431	4	30	110	55	47	31	1544	4	120	320	0.0101463
HOG3716	189	2512	26	0	8	12	69	2722	12	7	178	97	210	2430	0	30	110	55	47	30	1545	4	119	320	0.0101463
HOG1708	184	2495	26	0	8	12	69	2705	12	7	178	96	210	2413	4	30	108	55	47	31	1537	4	119	318	0.0100874
HOG2020	188	2507	26	0	5	12	69	2713	12	6	175	96	206	2425	4	30	110	54	47	31	1545	4	120	319	0.00993357
HOG4116	186	2505	26	0	6	12	67	2713	12	7	176	97	208	2425	4	30	110	55	47	31	1543	4	120	319	0.00993357
HOG2481	186	2488	26	0	8	12	67	2696	12	7	176	97	208	2408	0	30	106	55	45	30	1540	3	120	317	0.00987473
HOG2219	183	2487	26	0	7	12	64	2696	12	7	177	97	209	2410	4	30	101	55	47	31	1543	4	119	317	0.00987473
HOG3805	91	1602	9	0	0	8	61	1635	5	0	19	87	33	1532	4	3	99	0	34	31	1080	0	55	191	0.009834
HOG1251	188	2511	26	0	5	12	69	2721	12	7	178	97	210	2429	4	30	109	55	47	31	1544	4	120	320	0.0097797
HOG3079	188	2511	24	0	8	12	69	2721	12	7	178	96	210	2429	4	30	110	55	47	31	1543	4	120	320	0.0097797
HOG3293	188	2511	26	0	5	12	69	2721	12	7	178	97	210	2429	4	30	110	55	46	31	1544	4	119	320	0.0097797
HOG4068	185	2513	26	0	8	12	69	2721	12	7	176	97	208	2431	4	30	110	55	47	31	1543	4	120	320	0.0097797
HOG1191	189	2511	26	0	5	12	68	2721	12	7	178	96	210	2431	4	30	110	55	47	31	1545	4	120	320	0.0097797
HOG3455	187	2511	26	0	8	12	69	2721	12	7	178	95	210	2429	4	30	109	54	45	31	1546	4	120	320	0.0097797
HOG4960	96	1180	10	0	7	2	34	1247	1	1	61	30	67	1143	2	7	24	35	37	24	685	4	102	145	0.00958057
HOG289	188	2506	25	0	5	11	69	2712	12	7	174	97	206	2425	4	30	109	55	47	31	1543	4	120	319	0.009567
HOG1949	188	2503	26	0	8	12	68	2712	12	7	177	97	209	2422	0	29	110	54	47	30	1547	4	120	319	0.009567
HOG139	186	2505	26	0	8	12	69	2712	12	7	175	95	207	2423	4	30	109	55	47	31	1537	4	120	319	0.009567
HOG3499	186	2510	26	0	7	12	69	2720	12	7	178	97	210	2428	4	30	110	55	47	31	1541	4	120	320	0.00941313
HOG1303	189	2512	26	0	5	12	69	2720	12	7	176	96	208	2430	4	30	110	55	47	31	1547	4	120	320	0.00941313
HOG1466	189	2510	26	0	5	12	69	2720	12	7	178	97	210	2428	3	30	108	54	47	31	1546	4	120	320	0.00941313
HOG2262	188	2510	26	0	5	12	69	2720	12	7	178	97	210	2428	4	30	110	55	47	31	1544	4	120	320	0.00941313
HOG2633	189	2510	26	0	5	12	69	2720	12	7	178	96	210	2428	4	30	108	55	47	31	1545	4	120	320	0.00941313
HOG3274	187	2510	26	0	8	12	69	2720	12	7	178	95	210	2428	4	30	110	55	47	31	1546	3	119	320	0.00941313
HOG3962	182	2478	26	0	7	12	69	2686	12	7	176	97	208	2396	4	30	110	52	47	30	1516	4	119	316	0.00929546
HOG6419	12	129	0	0	0	1	0	160	8	4	19	4	31	128	0	0	0	0	13	0	2	0	0	16	0.00926831
HOG3275	188	2518	26	0	8	12	69	2728	12	7	178	95	210	2436	4	30	110	55	47	31	1548	4	120	321	0.00925926
HOG3809	189	2518	25	0	7	12	69	2728	12	7	178	97	210	2436	3	30	110	55	47	31	1548	4	120	321	0.00925926
HOG3715	188	2460	26	0	5	12	68	2669	12	7	177	91	209	2379	4	29	110	55	47	31	1531	4	120	314	0.00923663
HOG3598	185	2501	26	0	8	11	69	2711	12	7	178	96	210	2420	4	28	109	54	47	31	1540	4	120	319	0.00920043
HOG386	185	2503	26	0	8	12	69	2711	12	7	177	96	208	2421	4	30	110	55	47	31	1538	4	120	319	0.00920043
HOG4900	23	309	9	0	0	0	8	370	0	1	55	8	61	301	1	25	3	1	9	16	141	0	0	41	0.00908729
HOG4122	185	2510	26	0	8	12	69	2719	12	7	177	97	209	2428	4	30	110	55	47	31	1545	4	120	320	0.00904656
HOG3327	189	2509	26	0	5	12	68	2719	12	7	178	96	210	2428	4	30	110	55	47	31	1544	3	120	320	0.00904656
HOG3736	183	2415	25	0	0	11	69	2601	12	7	154	95	186	2334	3	29	36	55	41	31	1541	4	120	306	0.0090013
HOG1976	189	2517	26	0	8	12	69	2727	12	7	178	94	210	2435	4	30	110	55	47	31	1547	4	120	321	0.00889269
HOG1858	189	2517	26	0	8	12	69	2727	12	7	178	95	210	2435	3	30	110	55	47	31	1548	4	120	321	0.00889269
HOG3543	187	2502	26	0	7	12	69	2710	12	6	177	95	208	2420	4	30	109	54	47	31	1538	4	119	319	0.00883386
HOG3920	189	2500	25	0	7	12	69	2710	12	7	178	94	210	2418	4	30	110	55	46	31	1534	4	119	319	0.00883386
HOG3942	187	2500	26	0	7	12	69	2710	12	7	178	95	210	2418	4	30	109	55	47	31	1538	4	119	319	0.00883386
HOG10302	5	81	0	0	0	0	0	83	0	0	2	2	2	81	0	6	0	3	5	3	5	0	10	7	0.00882028
HOG12028	0	9	0	0	0	0	0	24	0	0	15	0	15	9	0	0	0	0	0	0	0	0	0	0	0.00879765
HOG3072	186	2509	25	0	8	12	69	2718	12	7	177	97	209	2427	4	28	110	55	47	31	1542	4	120	320	0.00867999
HOG3333	187	2509	24	0	8	12	69	2718	12	7	177	97	209	2427	4	30	110	55	47	31	1544	4	120	320	0.00867999
HOG628	188	2492	26	0	5	12	69	2701	12	7	177	95	209	2410	4	30	108	55	46	31	1535	4	118	318	0.00862116
HOG1186	187	2516	26	0	7	12	69	2726	12	7	178	97	210	2434	4	30	110	55	47	31	1546	4	120	321	0.00852612
HOG3452	187	2516	25	0	8	12	69	2726	12	7	178	97	210	2434	4	30	110	55	47	31	1546	4	120	321	0.00852612
HOG1168	185	2509	26	0	8	12	68	2717	12	7	176	97	208	2428	4	30	110	55	46	31	1542	4	119	320	0.00831342
HOG809	188	2507	26	0	5	11	69	2717	12	7	178	97	210	2426	4	30	110	55	47	31	1542	4	119	320	0.00831342
HOG2856	189	2508	24	0	7	12	69	2717	12	7	177	96	209	2426	4	30	110	55	47	31	1543	4	118	320	0.00831342
HOG853	189	2516	26	0	5	12	69	2725	12	7	177	97	209	2434	4	30	110	54	47	31	1547	4	120	321	0.00815955
HOG1966	188	2501	25	0	8	11	69	2708	12	7	175	97	207	2420	1	30	109	55	46	31	1540	4	120	319	0.00810072
HOG5273	5	54	0	0	0	0	0	64	1	1	8	0	10	54	0	0	0	0	17	0	0	0	0	5	0.00802831
HOG2148	188	2507	26	0	5	12	69	2716	12	7	177	97	209	2425	4	30	107	55	46	31	1544	4	120	320	0.00794685
HOG1769	189	2515	25	0	8	12	68	2724	12	6	178	95	209	2434	4	30	110	55	47	31	1546	4	120	321	0.00779298
HOG3095	188	2514	26	0	6	12	69	2724	12	7	178	97	210	2432	4	30	109	55	47	31	1547	4	119	321	0.00779298
HOG3989	188	2515	25	0	8	12	69	2724	12	7	177	96	209	2433	4	30	110	55	47	31	1545	4	120	321	0.00779298
HOG2789	186	2514	26	0	8	12	69	2724	12	7	178	97	210	2432	4	30	110	55	47	31	1544	4	120	321	0.00779298
HOG3187	186	2421	26	0	0	12	69	2631	12	7	178	95	210	2339	3	30	108	55	46	31	1504	4	117	310	0.00765269
HOG1451	188	2507	26	0	5	12	68	2715	12	7	176	97	208	2426	4	30	110	55	47	31	1544	4	120	320	0.00758028
HOG1986	189	2506	26	0	5	12	69	2715	12	7	177	97	209	2424	3	30	108	55	46	31	1541	4	120	320	0.00758028
HOG3824	188	2506	26	0	8	12	69	2715	12	7	177	97	209	2424	1	30	110	54	47	31	1546	4	119	320	0.00758028
HOG1218	185	2505	26	0	8	12	69	2715	12	7	178	97	210	2423	4	30	109	55	47	31	1536	4	120	320	0.00758028
HOG3818	188	2506	26	0	5	12	69	2715	12	7	177	97	209	2424	4	30	110	55	47	31	1538	4	120	320	0.00758028
HOG1745	187	2513	26	0	8	12	69	2723	12	7	178	96	210	2431	4	30	110	55	47	31	1546	4	119	321	0.00742641
HOG2438	187	2513	26	0	7	12	69	2723	12	7	178	97	210	2431	4	30	109	55	47	31	1544	4	120	321	0.00742641
HOG3720	188	2513	25	0	8	12	69	2723	12	7	178	96	210	2431	4	30	110	55	47	31	1543	4	120	321	0.00742641
HOG920	188	2513	25	0	8	12	69	2723	12	7	178	96	210	2431	4	30	110	55	47	31	1544	4	120	321	0.00742641
HOG3508	186	2496	25	0	8	12	69	2706	12	7	178	96	210	2414	4	30	110	54	47	31	1539	4	118	319	0.00736758
HOG664	184	2496	26	0	8	12	69	2706	12	7	178	97	210	2414	4	30	106	55	47	31	1533	3	120	319	0.00736758
HOG5615	0	36	1	0	0	0	2	45	1	2	6	2	9	33	0	1	0	1	0	0	0	4	0	3	0.00723634
HOG1991	188	2505	26	0	7	12	68	2714	12	7	177	97	209	2424	2	30	110	54	47	31	1541	4	120	320	0.00721371
HOG2517	186	2505	26	0	8	12	68	2714	12	6	178	96	209	2424	4	30	110	55	47	31	1544	3	120	320	0.00721371
HOG3917	185	2508	26	0	8	12	69	2714	12	7	175	97	206	2426	4	30	109	55	47	31	1542	4	120	320	0.00721371
HOG1490	188	2504	26	0	5	12	69	2714	12	7	178	97	210	2422	4	29	110	55	46	28	1541	4	119	320	0.00721371
HOG2458	184	2470	26	0	8	12	68	2680	12	7	178	97	210	2389	1	29	98	55	45	31	1524	3	120	316	0.00709605
HOG3680	188	2513	24	0	8	12	69	2722	12	7	177	97	209	2431	4	30	108	55	47	31	1546	4	120	321	0.00705985
HOG1848	186	2513	26	0	8	12	69	2722	12	7	177	97	209	2431	4	30	109	55	47	31	1545	4	120	321	0.00705985
HOG4077	188	2512	25	0	8	12	69	2722	12	7	178	96	210	2430	4	30	110	55	47	31	1544	4	120	321	0.00705985
HOG12012	0	17	0	0	0	0	2	19	0	0	0	0	2	15	0	0	0	0	0	0	0	0	0	0	0.00696481
HOG12020	0	18	0	0	0	0	0	19	0	0	1	0	1	18	0	2	0	0	0	0	0	4	0	0	0.00696481
HOG12015	5	44	0	0	0	0	3	61	0	1	16	0	17	41	0	4	0	4	7	0	4	0	0	5	0.00692861
HOG2682	188	2504	26	0	5	12	68	2713	12	7	177	97	209	2423	4	30	109	55	47	31	1543	4	120	320	0.00684715
HOG4213	188	2506	26	0	5	12	66	2713	12	7	176	97	207	2427	4	29	110	55	47	31	1544	4	120	320	0.00684715
HOG2263	183	2488	26	0	8	12	69	2696	12	6	177	97	208	2406	4	29	110	55	46	31	1529	4	120	318	0.00678831
HOG467	189	2511	25	0	8	12	69	2721	12	7	178	95	210	2429	4	30	110	55	47	31	1543	4	118	321	0.00669328
HOG3144	189	2511	25	0	8	12	69	2721	12	7	178	95	210	2429	4	30	110	55	47	31	1543	4	119	321	0.00669328
HOG3170	189	2511	25	0	8	12	69	2721	12	7	178	95	210	2429	4	30	110	55	47	31	1542	4	119	321	0.00669328
HOG3625	189	2511	26	0	5	12	69	2721	12	7	178	97	210	2429	4	30	110	55	45	31	1546	4	117	321	0.00669328
HOG3683	187	2511	26	0	8	12	69	2721	12	7	178	96	210	2429	4	30	110	55	47	31	1543	4	120	321	0.00669328
HOG2332	187	2511	25	0	8	12	69	2721	12	7	178	97	210	2429	4	30	110	55	47	31	1544	4	120	321	0.00669328
HOG1205	188	2505	26	0	5	12	69	2712	12	7	175	97	207	2423	4	30	109	55	47	31	1540	4	120	320	0.00648058
HOG3513	187	2504	26	0	7	12	69	2712	12	7	176	97	208	2422	3	28	109	55	47	31	1541	4	120	320	0.00648058
HOG1915	188	2502	26	0	5	12	69	2712	12	7	178	97	210	2420	4	30	110	55	47	31	1543	4	118	320	0.00648058
HOG1718	186	2510	26	0	8	12	69	2720	12	7	178	97	210	2428	4	30	109	55	47	31	1543	4	120	321	0.00632671
HOG2522	188	2510	25	0	8	12	69	2720	12	7	178	96	210	2428	4	30	110	54	47	31	1542	4	120	321	0.00632671
HOG2566	189	2511	26	0	5	12	69	2720	12	7	177	97	209	2429	4	29	110	55	47	31	1545	4	118	321	0.00632671
HOG546	188	2510	26	0	8	12	69	2720	12	7	178	95	210	2428	4	30	110	55	47	31	1543	4	120	321	0.00632671
HOG2615	189	2510	26	0	5	12	69	2720	12	7	178	97	210	2428	4	30	109	55	47	31	1545	4	118	321	0.00632671
[truncated: 1,454 more rows]

## Sheet: 2_vector_data_and_q5th_thresh
protein_acc	locus_tag	HOG	pos	rel_pd_ACB	rel_B	rel_CA	rel_HA	rel_BA	rel_LW	rel_BR	rel_QI	gain_node	diss	q5s
WP_000209295.1	DJ41_RS04370	HOG2136.fa	0	1	0.981818	1	1	1	0.971831	0.857143	1	OROOT	0.692737	0.219881
WP_001294659.1	DJ41_RS04380	HOG5155.fa	1	0.263303	0.109091	0	0.08	0	0.140845	0	0	NODE_8	0.916721	0.0179695
WP_077241838.1	DJ41_RS22910		2	0.263303	0.109091	0	0.08	0	0.140845	0	0	NODE_8	0	0.142502
WP_000122921.1	DJ41_RS04390	HOG4219.fa	3	1	1	1	1	1	0.971831	1	1	OROOT	0.93469	0.142502
WP_000718101.1	DJ41_RS04395	HOG2623.fa	4	0.0513761	0.490909	0	0.02	0	0.0140845	0	0	NODE_8	0.934964	0.00312989
WP_000046989.1	DJ41_RS04400	HOG694.fa	5	0.631193	0.981818	0	0.5	0.555556	0.380282	0.428571	0.5	OROOT	0.491064	0.147289
WP_000003719.1	DJ41_RS04405	HOG124.fa	6	1	1	1	1	1	1	1	1	OROOT	0.44703	0.246102
WP_000893185.1	DJ41_RS04410	HOG3044.fa	7	1	1	1	1	1	1	1	1	OROOT	0	0.00156495
WP_001150153.1	DJ41_RS04415	HOG3717.fa	8	1	1	1	1	1	1	1	1	OROOT	0	0.00156495
WP_000775476.1	DJ41_RS04420	HOG2765.fa	9	1	0.963636	1	1	1	0.971831	0.857143	1	OROOT	0.0231958	0.00156495
WP_001187371.1	DJ41_RS04425	HOG3828.fa	10	1	1	1	1	1	0.957746	1	1	OROOT	0.0216308	0.018683
WP_000005681.1	DJ41_RS04430	HOG141.fa	11	1	0.981818	1	1	1	1	1	1	OROOT	0.00679127	0.00469484
WP_000129799.1	DJ41_RS04435	HOG1371.fa	12	0.994495	0.981818	1	1	1	1	1	1	OROOT	0.000611621	0.000407747
WP_000058923.1	DJ41_RS04440	HOG130.fa	13	1	1	1	0.98	1	0.943662	1	1	OROOT	0.0111901	0.000611621
WP_000896577.1	DJ41_RS0103835	HOG2222.fa	14	1	1	1	0.8	1	0.873239	1	1	OROOT	0.0278247	0.00835622
WP_031945389.1	DJ41_RS04445	HOG3189.fa	15	1	1	1	0.88	1	0.830986	1	1	OROOT	0.0135837	0.0348051
WP_000887369.1	DJ41_RS04450	HOG3030.fa	16	1	1	1	0.68	0.444444	0.71831	1	1	OROOT	0.0964702	0.0305477
WP_000140384.1	DJ41_RS04455	HOG1424.fa	17	0.788073	0.963636	0.5	0.18	0	0.028169	0.285714	0	NODE_1	0.566504	0.122916
WP_001275993.1	DJ41_RS04460	HOG4017.fa	18	1	1	1	1	1	1	1	1	OROOT	0.695087	0.205283
WP_000959396.1	DJ41_RS04465	HOG3213.fa	19	0.985321	1	1	1	1	1	1	0.75	OROOT	0.0294088	0.00156495
WP_000919363.1	DJ41_RS04470	HOG3113.fa	20	1	1	1	1	1	1	1	1	OROOT	0.0294088	0.0294088
WP_001048902.1	DJ41_RS04475	HOG1343.fa	21	1	1	1	1	1	0.985915	1	0.75	OROOT	0.0293427	0.00156495
WP_001292948.1	DJ41_RS04480	HOG4078.fa	22	1	0.981818	1	1	1	1	1	1	OROOT	0.0314392	0.0293427
WP_001289233.1	DJ41_RS04485	HOG4068.fa	23	0.989908	1	1	1	1	0.957746	1	1	OROOT	0.00791258	0.000407747
WP_001984886.1	DJ41_RS04490	HOG1021.fa	24	1	1	1	1	1	0.929577	0.857143	1	OROOT	0.0201242	0.00581614
WP_000277838.1	DJ41_RS04495	HOG1872.fa	25	1	0.981818	1	1	1	0.957746	1	1	OROOT	0.0210993	0.0227758
WP_001171012.1	DJ41_RS04500	HOG3768.fa	26	0.951376	1	1	0.98	1	0.985915	0.571429	1	OROOT	0.0604702	0.00469484
WP_000536095.1	DJ41_RS04505	HOG2266.fa	27	1	0.981818	1	0.98	1	0.971831	0.571429	1	OROOT	0.00906403	0.0414062
WP_000008516.1	DJ41_RS04510	HOG178.fa	28	0.96422	1	0.75	0.98	1	0.985915	0.571429	1	OROOT	0.0354147	0.0370981
WP_000550787.1	DJ41_RS04515	HOG2314.fa	29	0.982569	0.981818	1	1	1	0.760563	0.571429	1	OROOT	0.0591743	0.0672865
WP_000077973.1	DJ41_RS04520	HOG976.fa	30	1	1	1	1	1	0.985915	0.142857	0.75	OROOT	0.104469	0.0571745
WP_000364473.1	DJ41_RS04525	HOG643.fa	31	0.899083	0.981818	1	0.08	0.222222	0.0422535	0.285714	0	NODE_1	0.51712	0.0769618
WP_001982681.1	DJ41_RS04535	HOG4096.fa	32	1	0.981818	1	1	1	1	1	1	OROOT	0.607859	0.192724
WP_001084868.1	DJ41_RS04540	HOG3535.fa	33	1	1	1	1	1	0.971831	1	1	OROOT	0.00522633	0.000407747
WP_000013374.1	DJ41_RS04545	HOG312.fa	34	0.99633	0.927273	1	1	0.555556	0.830986	0.571429	0	NODE_1	0.343667	0.00312989
WP_000131402.1	DJ41_RS04550	HOG1393.fa	35	1	1	1	1	1	1	1	1	OROOT	0.346797	0.210345
WP_000205096.1	DJ41_RS04555	HOG1683.fa	36	0.995413	0.927273	1	1	0.888889	0.971831	0	0.75	OROOT	0.16326	0.00156495
WP_000213119.1	DJ41_RS04565	HOG680.fa	37	0.366972	0.272727	0	0.5	0.111111	0.140845	0	0	NODE_8	0.685161	0.0962482
WP_000636896.1	DJ41_RS04570	HOG12020.fa	38	0.0229358	0.109091	0	0	0	0	0	0	NODE_13	0.251756	0.163001
WP_000888568.1	DJ41_RS04575	HOG7777.fa	39	0.355963	0.218182	0	0.52	0.222222	0.225352	0.142857	0.25	OROOT	0.311852	0.181905
WP_000253102.1	DJ41_RS0103840	HOG2624.fa	40	0.640367	0.454545	0	0.64	0.222222	0.478873	0.571429	0.25	OROOT	0.147975	0.256479
WP_000862188.1	DJ41_RS04580	HOG6146.fa	41	0.4	0.218182	0	0.56	0.333333	0.267606	0	0	NODE_8	0.301051	0.279613
WP_000284926.1	DJ41_RS04585	HOG6169.fa	42	0.206422	0.109091	0	0.38	0.111111	0.183099	0.571429	0.25	OROOT	0.290549	0.191558
WP_001103141.1	DJ41_RS04590	HOG5066.fa	43	0.487156	0.254545	0	0.64	0.333333	0.478873	0.714286	0.5	OROOT	0.178059	0.274841
WP_001027738.1	DJ41_RS0103845	HOG4831.fa	44	0.706422	0.527273	0	0.78	0.555556	0.633803	0.714286	0.75	OROOT	0.141049	0.316371
WP_000750961.1	DJ41_RS04595	HOG12027.fa	45	0.0284404	0.127273	0	0	0	0	0	0	NODE_13	0.61408	0.294184
WP_001984892.1	DJ41_RS04600	HOG5615.fa	46	0.225688	0.145455	0	0.02	0.111111	0	0	0	NODE_9	0.149692	0.180397
WP_000360130.1	DJ41_RS04605	HOG6142.fa	47	0.420183	0.163636	0	0.3	0.333333	0.0985915	0	0.75	OROOT	0.284909	0.169458
WP_000845021.1	DJ41_RS04610	HOG562.fa	48	1	1	1	0.58	0.333333	0.211268	0.428571	0.75	OROOT	0.363221	0.279826
WP_000940839.1	DJ41_RS04615	HOG5075.fa	49	0.685321	0.545455	0	0.88	0.333333	0.746479	0.714286	0.75	OROOT	0.323034	0.143982
WP_044452964.1	DJ41_RS04620	HOG5287.fa	50	0.588073	0.309091	0.25	0.88	0.333333	0.746479	0.857143	0.75	OROOT	0.0817098	0.301507
WP_000589668.1	DJ41_RS04625	HOG5238.fa	51	0.494495	0.272727	0	0.88	0.333333	0.746479	0.714286	0.75	OROOT	0.0582412	0.313086
WP_001219640.1	DJ41_RS04630	HOG130.fa	52	1	1	1	0.98	1	0.943662	1	1	OROOT	0.417754	0.343191
WP_000041515.1	DJ41_RS04635	HOG561.fa	53	1	1	1	0.74	1	0.661972	0.142857	0.5	OROOT	0.208759	0.00835622
WP_000905420.1	DJ41_RS04640	HOG396.fa	54	0.337615	0.145455	0	0.06	0	0.126761	0	0	NODE_8	0.711916	0.111472
WP_077241839.1	DJ41_RS22930	HOG4219.fa	55	1	1	1	1	1	0.971831	1	1	OROOT	0.926028	0.141231
WP_000803005.1	DJ41_RS04650	HOG3066.fa	56	1	1	1	1	1	0.971831	1	1	OROOT	0	0.00312989
WP_001019739.1	DJ41_RS04655	HOG3369.fa	57	1	1	1	0.24	0.222222	0.211268	0	0	NODE_8	0.588705	0.00312989
WP_000433907.1	DJ41_RS04660	HOG2089.fa	58	1	1	1	0.5	0	0.112676	0	0	NODE_8	0.0645349	0.132321
WP_000621866.1	DJ41_RS0103860	HOG2428.fa	59	0.97156	0.981818	0.75	1	1	1	1	1	OROOT	0.631626	0.142994
WP_000039821.1	DJ41_RS04675	HOG555.fa	60	1	1	1	1	1	1	1	1	OROOT	0.0330343	0.0309378
WP_001088484.1	DJ41_RS04680	HOG3543.fa	61	0.991743	1	1	0.98	1	0.985915	0.857143	1	OROOT	0.0205776	0.00156495
WP_000007422.1	DJ41_RS04685	HOG174.fa	62	1	1	1	1	1	1	1	1	OROOT	0.0205776	0.0190127
WP_001007229.1	DJ41_RS04690	HOG3322.fa	63	0.999083	0.981818	1	1	1	0.985915	1	1	OROOT	0.00376332	0.00156495
WP_000056813.1	DJ41_RS04695	HOG812.fa	64	1	1	1	1	1	1	1	1	OROOT	0.00376332	0.00166688
WP_000199621.1	DJ41_RS04700	HOG1650.fa	65	1	1	1	0.98	1	1	1	1	OROOT	0.00222222	0.00156495
WP_000397519.1	DJ41_RS04705	HOG2046.fa	66	0.999083	0.963636	1	1	1	1	1	1	OROOT	0.00651703	0.00222222
WP_000056378.1	DJ41_RS04710	HOG807.fa	67	0.994495	0.981818	1	1	1	0.873239	0.714286	0.75	OROOT	0.0762144	0.00197269
WP_001029798.1	DJ41_RS04715	HOG3402.fa	68	1	1	1	1	1	1	1	1	OROOT	0.0763164	0.0567339
WP_000047853.1	DJ41_RS04720	HOG699.fa	69	1	1	1	1	1	1	1	1	OROOT	0	0.00156495
WP_001979799.1	DJ41_RS04725	HOG4090.fa	70	1	0.981818	1	1	1	1	1	1	OROOT	0.00209644	0.00156495
WP_000830706.1	DJ41_RS04735	HOG707.fa	71	1	1	1	0.76	1	0.28169	0.428571	1	OROOT	0.172067	0.000407747
WP_001061609.1	DJ41_RS04740	HOG1109.fa	72	0.848624	0.963636	0	0.42	0.666667	0.112676	0	0	NODE_8	0.495559	0.119531
WP_001129656.1	DJ41_RS04745	HOG3667.fa	73	0.848624	0.963636	0	0.42	0.444444	0.0985915	0	0	NODE_8	0.0262563	0.21899
WP_000370162.1	DJ41_RS04750	HOG1994.fa	74	0.855046	0.981818	0	0.4	0.444444	0.112676	0	0	NODE_8	0.00659716	0.202156
WP_000214715.1	DJ41_RS04755	HOG1341.fa	75	0.954128	0.981818	0.75	0.56	1	0.816901	0	0.75	OROOT	0.44654	0.204013
WP_001277086.1	DJ41_RS04760	HOG4020.fa	76	0.855046	0.945455	0	0.38	0.444444	0.112676	0	0	NODE_8	0.452955	0.140289
WP_000096957.1	DJ41_RS04765	HOG162.fa	77	0.855046	0.981818	0	0.38	0.444444	0.352113	0.142857	0.5	OROOT	0.213337	0.199041
WP_000146428.1	DJ41_RS04770	HOG861.fa	78	0.853211	0.945455	0	0.38	0.444444	0.225352	0.571429	0.5	OROOT	0.0661003	0.227455
WP_000139299.1	DJ41_RS04780	HOG1418.fa	79	0.981651	0.945455	1	1	1	0.309859	0	0.75	OROOT	0.356659	0.232853
WP_000834616.1	DJ41_RS04785	HOG2888.fa	80	0.998165	0.963636	1	1	1	0.985915	1	1	OROOT	0.217938	0.113521
WP_000494587.1	DJ41_RS04790	HOG2204.fa	81	0.999083	0.981818	1	1	1	0.971831	1	1	OROOT	0.00376332	0.00197269
WP_000838088.1	DJ41_RS04795	HOG2610.fa	82	1	1	1	0.9	0.777778	0.704225	0.857143	1	OROOT	0.0836078	0.00323183
WP_000339889.1	DJ41_RS04800	HOG1924.fa	83	0.999083	0.981818	1	1	1	0.985915	1	1	OROOT	0.0851728	0.0749414
WP_000832710.1	DJ41_RS04805	HOG2883.fa	84	0.999083	0.981818	1	1	1	1	1	1	OROOT	0.00156495	0.00166688
WP_000160010.1	DJ41_RS04810	HOG1473.fa	85	0.998165	0.963636	1	1	1	1	1	1	OROOT	0.00219837	0.00030581
WP_000246374.1	DJ41_RS04815	HOG1798.fa	86	0.999083	0.981818	1	1	1	0.985915	1	1	OROOT	0.00376332	0.00187076
WP_001138055.1	DJ41_RS04820	HOG3693.fa	87	0.999083	0.981818	1	0.98	1	1	1	1	OROOT	0.00378717	0.00166688
WP_000113824.1	DJ41_RS04825	HOG1273.fa	88	0.982569	0.945455	1	1	1	0.985915	1	1	OROOT	0.0098149	0.00232416
WP_001029610.1	DJ41_RS04830	HOG4392.fa	89	0.96055	0.963636	1	1	1	0.971831	1	1	OROOT	0.00610786	0.00410509
WP_000992301.1	DJ41_RS04835	HOG2752.fa	90	0.988991	0.909091	1	0.96	1	0.788732	0	0.75	OROOT	0.173127	0.00671949
WP_000992291.1	DJ41_RS04840	HOG2749.fa	91	0.994495	0.927273	1	0.98	0	0.140845	0	0	NODE_8	0.382473	0.0951864
WP_000621546.1	DJ41_RS04845	HOG2427.fa	92	1	0.981818	1	1	1	1	1	1	OROOT	0.549029	0.16567
WP_000844343.1	DJ41_RS04850	HOG2915.fa	93	0.994495	0.963636	1	0.98	1	0.985915	1	1	OROOT	0.00649522	0.000407747
WP_000854789.1	DJ41_RS04855	HOG2952.fa	94	1	0.981818	1	1	1	1	1	1	OROOT	0.00649522	0.0038891
WP_001276144.1	DJ41_RS04860	HOG4018.fa	95	1	0.963636	1	1	1	0.971831	1	1	OROOT	0.00522633	0.000407747
WP_000127835.1	DJ41_RS04865	HOG1358.fa	96	0.993578	0.945455	1	0.96	1	1	1	1	OROOT	0.0103843	0.00361804
WP_000959259.1	DJ41_RS04870	HOG353.fa	97	0.965138	0.927273	1	0.62	0.555556	0.422535	1	1	OROOT	0.15658	0.00705056
WP_001218560.1	DJ41_RS04875	HOG3913.fa	98	0.993578	0.963636	1	1	1	1	1	1	OROOT	0.163121	0.149798
WP_000896934.1	DJ41_RS04880	HOG3054.fa	99	1	0.981818	1	1	1	1	1	1	OROOT	0.00280999	0.00217657
WP_001074362.1	DJ41_RS04885	HOG3509.fa	100	0.994495	0.963636	1	0.96	1	1	1	1	OROOT	0.0071525	0.000407747
WP_000763677.1	DJ41_RS04890	HOG2721.fa	101	1	0.981818	1	1	1	1	1	1	OROOT	0.0071525	0.00505607
WP_001181637.1	DJ41_RS04895	HOG3802.fa	102	1	0.981818	1	1	1	1	1	1	OROOT	0	0.000407747
WP_000100975.1	DJ41_RS04900	HOG1219.fa	103	1	0.963636	1	1	1	0.971831	1	1	OROOT	0.00522633	0.000407747
WP_001202415.1	DJ41_RS04905	HOG3872.fa	104	0.991743	0.963636	1	1	1	1	1	1	OROOT	0.00404732	0.00361804
WP_000093035.1	DJ41_RS04910	HOG1181.fa	105	1	0.981818	1	1	1	1	1	1	OROOT	0.00301387	0.00230031
WP_000868152.1	DJ41_RS04915	HOG2986.fa	106	1	0.981818	1	1	1	0.985915	1	1	OROOT	0.00156495	0.000407747
WP_001102833.1	DJ41_RS04920	HOG3606.fa	107	1	0.981818	1	1	1	1	1	1	OROOT	0.00156495	0.00156495
WP_001135419.1	DJ41_RS04925	HOG3684.fa	108	0.994495	0.963636	1	1	1	1	1	1	OROOT	0.00270806	0.000407747
WP_000890283.1	DJ41_RS04930	HOG3039.fa	109	1	0.963636	1	1	1	0.295775	0	1	OROOT	0.18997	0.00209644
WP_000336554.1	DJ41_RS04935	HOG1921.fa	110	1	0.981818	1	0.98	1	1	1	1	OROOT	0.193677	0.122702
WP_000782976.1	DJ41_RS04940	HOG2786.fa	111	0.975229	0.963636	1	1	0.555556	0.915493	1	1	OROOT	0.0658433	0.00222222
WP_000232533.1	DJ41_RS22935	HOG1779.fa	112	0.945872	0.963636	0.75	0	0	0.0140845	0	0	NODE_8	0.637369	0.0596898
WP_005144332.1	DJ41_RS04945	HOG4159.fa	113	0.985321	0.963636	1	1	1	1	1	1	OROOT	0.697263	0.150661
WP_000442584.1	DJ41_RS04950	HOG2106.fa	114	0.985321	0.963636	1	1	1	0.985915	1	1	OROOT	0.00156495	0.00240225
WP_001170994.1	DJ41_RS04955	HOG3767.fa	115	0.985321	0.963636	1	1	1	1	1	1	OROOT	0.00156495	0.00268625
WP_001122847.1	DJ41_RS04960	HOG1694.fa	116	0.985321	0.963636	1	1	1	1	1	1	OROOT	0	0.00240225
WP_000347036.1	DJ41_RS04965	HOG1941.fa	117	0.96789	0.963636	1	1	1	0.929577	1	1	OROOT	0.00976153	0.00240225
WP_000355489.1	DJ41_RS04970	HOG1960.fa	118	0.977064	0.963636	1	1	1	0.985915	1	1	OROOT	0.00727915	0.0103591
WP_001108520.1	DJ41_RS04975	HOG3615.fa	119	0.985321	0.963636	1	1	1	1	1	1	OROOT	0.00248238	0.00350174
WP_000698801.1	DJ41_RS04980	HOG2561.fa	120	0.985321	0.945455	1	0.96	1	0.985915	1	1	OROOT	0.00810583	0.00240225
WP_001984248.1	DJ41_RS04985	HOG1306.fa	121	0.977064	0.963636	1	1	1	1	1	1	OROOT	0.00902326	0.00808429
WP_001984249.1	DJ41_RS04990	HOG3329.fa	122	0.979817	0.945455	1	0	0.333333	0.0422535	0.428571	0.25	OROOT	0.440829	0.00289885
WP_001059437.1	DJ41_RS04995	HOG3479.fa	123	0.978899	0.963636	1	0.68	0	0.183099	0	0.25	OROOT	0.178059	0.185252
WP_000164154.1	DJ41_RS05000	HOG1480.fa	124	0.985321	0.963636	1	1	1	0.985915	0.428571	0.75	OROOT	0.339757	0.172977
WP_001039359.1	DJ41_RS05005	HOG3419.fa	125	0.92844	0.963636	0.75	0.96	0.444444	0.830986	0.857143	0	NODE_1	0.359549	0.0552529
WP_000546700.1	DJ41_RS05010	HOG2292.fa	126	0.985321	0.963636	1	1	1	0.985915	1	0.75	OROOT	0.327803	0.248237
WP_000222569.1	DJ41_RS05015	HOG1758.fa	127	0.985321	0.963636	1	1	1	1	1	1	OROOT	0.0293427	0.0303621
WP_002019577.1	DJ41_RS05020	HOG4213.fa	128	0.957798	0.963636	1	1	1	1	0.571429	1	OROOT	0.0506772	0.00240225
WP_000128703.1	DJ41_RS05025	HOG20.fa	129	0.985321	0.945455	1	0.9	1	0.619718	1	0.5	OROOT	0.161694	0.0401204
WP_000857095.1	DJ41_RS05030	HOG36.fa	130	0.985321	0.963636	1	0.9	1	0.619718	1	0.5	OROOT	0.00209644	0.0976984
WP_001042928.1	DJ41_RS05035	HOG3429.fa	131	0.979817	0.927273	1	0.3	0.555556	0.0704225	0.142857	0.25	OROOT	0.304903	0.096037
WP_002134292.1	DJ41_RS05040	HOG677.fa	132	0.463303	0.472727	0	0.24	0.222222	0.408451	0.857143	0.75	OROOT	0.437095	0.159483
WP_000151565.1	DJ41_RS05045	HOG7430.fa	133	0.0284404	0.145455	0	0.02	0	0	0	0	NODE_10	0.470256	0.314717
WP_000153154.1	DJ41_RS05050	HOG4960.fa	134	0.522936	0.454545	0	0.26	0.333333	0.450704	0.857143	0.5	OROOT	0.46627	0.173656
WP_001016479.1	DJ41_RS05055	HOG5094.fa	135	0.0697248	0.345455	0	0.2	0.111111	0.225352	0.714286	0.5	OROOT	0.135206	0.299612
WP_000991775.1	DJ41_RS05060	HOG5159.fa	136	0.0697248	0.345455	0	0.14	0.111111	0.0704225	0.142857	0.25	OROOT	0.115151	0.314207
WP_001046480.1	DJ41_RS05065	HOG5110.fa	137	0.0697248	0.345455	0	0.08	0.111111	0.0985915	0.142857	0.25	OROOT	0.00979656	0.222423
WP_000787400.1	DJ41_RS05070	HOG5057.fa	138	0.4	0.381818	0	0.2	0.111111	0.225352	0.428571	0.25	OROOT	0.100054	0.219368
WP_001064706.1	DJ41_RS05075	HOG4748.fa	139	0.046789	0.272727	0	0.16	0.111111	0.0704225	0.142857	0.25	OROOT	0.105229	0.253394
WP_001022433.1	DJ41_RS05080	HOG5096.fa	140	0.046789	0.272727	0	0.12	0	0.112676	0.285714	0	NODE_1	0.176247	0.217422
WP_000003532.1	DJ41_RS05090	HOG4938.fa	141	0.0357798	0.236364	0	0.04	0	0	0	0	NODE_10	0.169682	0.205758
WP_000560650.1	DJ41_RS05095	HOG7643.fa	142	0.233028	0.218182	0	0	0	0.028169	0	0.25	OROOT	0.170476	0.172787
WP_000642900.1	DJ41_RS05100	HOG9240.fa	143	0.0165138	0.109091	0	0.04	0	0.028169	0	0	NODE_8	0.179969	0.182551
WP_000067109.1	DJ41_RS05105	HOG12005.fa	144	0.0174312	0.127273	0	0	0	0	0	0	NODE_13	0.120884	0.12681
WP_000027065.1	DJ41_RS05110	HOG4942.fa	145	0.276147	0.236364	0	0.1	0	0.0704225	0	0	NODE_8	0.171372	0.181621
WP_001985968.1	DJ41_RS05115	HOG5163.fa	146	0.221101	0.254545	0	0.1	0	0.0704225	0	0	NODE_8	0.00821264	0.136678
WP_000080845.1	DJ41_RS05120	HOG4295.fa	147	0.274312	0.218182	0.5	0.5	0.777778	0.183099	0.428571	1	OROOT	0.478886	0.138995
WP_000339854.1	DJ41_RS05125	HOG4793.fa	148	0.256881	0.109091	0.5	0.1	0.222222	0.0704225	0	0	NODE_8	0.403049	0.320226
WP_000151792.1	DJ41_RS05130	HOG4407.fa	149	0.274312	0.218182	0.5	0.46	0.666667	0.197183	0.142857	1	OROOT	0.356078	0.168732
WP_000092766.1	DJ41_RS05135	HOG4438.fa	150	0.274312	0.218182	0.5	0.46	0.666667	0.197183	0.142857	1	OROOT	0	0.318305
WP_001114925.1	DJ41_RS05140	HOG4792.fa	151	0.256881	0.109091	0.5	0.1	0.222222	0.0704225	0	0	NODE_8	0.356078	0.318305
WP_001984286.1	DJ41_RS22950	HOG6548.fa	152	0.292661	0.181818	0.25	0.06	0	0.380282	0	0	NODE_8	0.103704	0.168732
WP_000558149.1	DJ41_RS05145	HOG4320.fa	153	0.375229	0.236364	0.5	0.46	0.666667	0.183099	0.142857	0.75	OROOT	0.393987	0.16894
WP_000143474.1	DJ41_RS05150	HOG12008.fa	154	0.26422	0.0727273	0	0	0	0.0140845	0	0	NODE_8	0.44104	0.287351
WP_000837436.1	DJ41_RS05155	HOG2819.fa	155	0.416514	0.2	0	0.08	0.222222	0.056338	0	0	NODE_8	0.0698716	0.133303
WP_000203571.1	DJ41_RS05160	HOG1670.fa	156	0.424771	0.163636	0.25	0.14	0.444444	0.0422535	0	0	NODE_8	0.0658111	0.138072
WP_001051772.1	DJ41_RS05165	HOG1498.fa	157	0.614679	0.345455	0.5	0.38	0.666667	0.197183	0	0	NODE_8	0.138415	0.168336
WP_001984294.1	DJ41_RS05170	HOG2204.fa	158	0.999083	0.981818	1	1	1	0.971831	1	1	OROOT	0.696974	0.229062
WP_000772280.1	DJ41_RS05175	HOG5797.fa	159	0.594495	0.109091	0.5	0.24	0.222222	0.084507	0	0	NODE_8	0.803928	0.00323183
WP_000221456.1	DJ41_RS05180	HOG12010.fa	160	0.0119266	0.0727273	0	0	0	0	0	0	NODE_13	0.296337	0.179976
WP_025079738.1	DJ41_RS05185	HOG5797.fa	161	0.594495	0.109091	0.5	0.24	0.222222	0.084507	0	0	NODE_8	0.296337	0.185614
WP_002047791.1	DJ41_RS05190	HOG4876.fa	162	0.281651	0.109091	0	0.08	0.333333	0	0	0	NODE_9	0.24094	0.179976
WP_000675277.1	DJ41_RS05195	HOG562.fa	163	1	1	1	0.58	0.333333	0.211268	0.428571	0.75	OROOT	0.614746	0.194749
WP_001046227.1	DJ41_RS05200	HOG3438.fa	164	0.924771	0.872727	1	0	0.222222	0	0.142857	0	NODE_1	0.349489	0.143982
WP_000182793.1	DJ41_RS05205	HOG101.fa	165	0.93578	0.981818	1	0	0.222222	0	0.142857	0	NODE_1	0.0138019	0.187155
WP_000050876.1	DJ41_RS05210	HOG737.fa	166	0.934862	0.963636	1	0	0.222222	0	0.142857	0	NODE_1	0.00219837	0.181496
WP_001105555.1	DJ41_RS05215	HOG1138.fa	167	0.924771	0.981818	1	0	0.222222	0.056338	0	0	NODE_8	0.136462	0.181216
WP_000061134.1	DJ41_RS05220	HOG562.fa	168	1	1	1	0.58	0.333333	0.211268	0.428571	0.75	OROOT	0.346523	0.150592
WP_000933794.1	DJ41_RS05225	HOG3062.fa	169	0.980734	1	1	0.76	0.888889	0.802817	0.428571	0.25	OROOT	0.205152	0.143982
WP_000402326.1	DJ41_RS05230	HOG12014.fa	170	0.206422	0.0909091	0	0	0	0	0	0	NODE_11	0.760887	0.130509
WP_000789223.1	DJ41_RS05235	HOG11395.fa	171	0.206422	0.0909091	0	0	0.111111	0	0	0	NODE_9	0.123457	0.160859
WP_000189497.1	DJ41_RS05240	HOG9541.fa	172	0.425688	0.109091	0	0.06	0.444444	0.112676	0	0	NODE_8	0.193794	0.172055
WP_001115353.1	DJ41_RS05245	HOG3634.fa	173	0.975229	0.927273	1	0.22	0	0.0985915	0	0	NODE_8	0.335236	0.16446
WP_000167377.1	DJ41_RS05250	HOG1492.fa	174	0.950459	0.981818	1	0.3	0.444444	0.197183	0	0	NODE_8	0.0782678	0.141248
WP_001271336.1	DJ41_RS05255	HOG1674.fa	175	0.991743	0.981818	1	0.06	0.444444	0.028169	1	0.25	OROOT	0.300033	0.139006
WP_000697114.1	DJ41_RS05260	HOG2555.fa	176	0.963303	1	0.75	0.06	0.444444	0.028169	1	0.25	OROOT	0.0330343	0.218397
WP_000188092.1	DJ41_RS0103870	HOG4183.fa	177	0.963303	1	1	0.78	1	0.28169	0.857143	0.75	OROOT	0.269104	0.234613
WP_000714068.1	DJ41_RS05265	HOG2612.fa	178	0.991743	1	1	0.76	0.444444	0.408451	1	1	OROOT	0.124846	0.117612
WP_001021934.1	DJ41_RS05270	HOG3379.fa	179	0.991743	1	1	0.78	1	0.676056	0.428571	1	OROOT	0.157177	0.141807
WP_001286303.1	DJ41_RS05275	HOG161.fa	180	0.991743	1	1	0.74	1	0.704225	0.428571	1	OROOT	0.00757433	0.0818069
WP_000166965.1	DJ41_RS05280	HOG1489.fa	181	0.991743	1	1	0.78	1	0.71831	0.428571	1	OROOT	0.00600939	0.0831001
WP_000243381.1	DJ41_RS05285	HOG1794.fa	182	0.991743	1	1	0.5	0.444444	0.0704225	0	0	NODE_8	0.434668	0.078951
WP_000179784.1	DJ41_RS05290	HOG1561.fa	183	1	1	1	0.78	1	0.690141	0.428571	1	OROOT	0.432456	0.137631
WP_000254582.1	DJ41_RS05295	HOG1206.fa	184	0.992661	1	1	0.88	1	0.732394	0.428571	0.5	OROOT	0.072177	0.0813726
WP_001142469.1	DJ41_RS05300	HOG3708.fa	185	1	1	1	0.9	1	1	1	1	OROOT	0.151819	0.0995441
WP_000761577.1	DJ41_RS05305	HOG2717.fa	186	0.988991	1	1	0.86	0.777778	0.197183	0	0	NODE_8	0.452894	0.0111111
WP_000766457.1	DJ41_RS05310	HOG2327.fa	187	1	1	1	1	1	0.971831	0.428571	1	OROOT	0.397383	0.168517
WP_000267735.1	DJ41_RS05315	HOG1849.fa	188	0.988991	1	1	0.36	1	0	0.142857	0.75	OROOT	0.239839	0.0507489
WP_001185269.1	DJ41_RS05320	HOG3818.fa	189	1	1	1	1	1	1	0.571429	1	OROOT	0.258842	0.164123
WP_000627259.1	DJ41_RS05325	HOG2439.fa	190	1	1	1	1	1	0.985915	0.857143	0.75	OROOT	0.0610888	0.0356823
WP_000632823.1	DJ41_RS05330	HOG2447.fa	191	0.984404	0.945455	0.75	0.92	1	0.56338	1	1	OROOT	0.135288	0.0436508
WP_000151613.1	DJ41_RS05335	HOG543.fa	192	1	1	1	0.82	1	0.352113	1	0.75	OROOT	0.0981631	0.0857716
WP_000856365.1	DJ41_RS05340	HOG2955.fa	193	1	0.981818	1	0.84	1	0.352113	1	0.75	OROOT	0.00431866	0.105761
WP_000070458.1	DJ41_RS05345	HOG378.fa	194	0.846789	1	1	1	0.333333	0.591549	0	0.5	OROOT	0.276465	0.10299
WP_000074693.1	DJ41_RS05350	HOG951.fa	195	1	1	1	0.88	1	0.549296	1	0.5	OROOT	0.220237	0.16104
WP_000927115.1	DJ41_RS05355	HOG3141.fa	196	1	0.981818	1	1	1	0.943662	0	0	NODE_8	0.337026	0.101396
WP_000051057.1	DJ41_RS05360	HOG529.fa	197	0.991743	0.981818	1	0.68	1	0.15493	0.142857	0.5	OROOT	0.30665	0.204535
WP_000118514.1	DJ41_RS05365	HOG4249.fa	198	0.979817	0.927273	1	0.62	1	0.760563	0.714286	0.75	OROOT	0.172844	0.143615
WP_000847096.1	DJ41_RS05370	HOG2613.fa	199	0.986239	0.963636	1	0.62	1	0.140845	0.142857	0.5	OROOT	0.165034	0.100344
WP_000991783.1	DJ41_RS05375	HOG3271.fa	200	0.986239	0.963636	1	0.62	1	0.140845	0.142857	0.5	OROOT	0	0.143537
WP_000024374.1	DJ41_RS05380	HOG231.fa	201	0.979817	0.927273	1	0.62	1	0	0	0	NODE_9	0.203096	0.143537
WP_000627784.1	DJ41_RS05385	HOG2441.fa	202	0.986239	0.963636	1	0.62	1	0.239437	0.142857	0.5	OROOT	0.21405	0.248516
WP_000411880.1	DJ41_RS05390	HOG2060.fa	203	0.986239	0.945455	1	0.62	1	0.140845	0.142857	0.5	OROOT	0.0130511	0.137913
WP_000064049.1	DJ41_RS05395	HOG114.fa	204	0.986239	0.963636	1	0.64	1	0.323944	0.142857	0.75	OROOT	0.0524407	0.144118
WP_000211626.1	DJ41_RS05400	HOG1721.fa	205	0.986239	0.963636	1	0.64	1	0.140845	0.142857	0.5	OROOT	0.0481221	0.126639
WP_000988610.1	DJ41_RS05405	HOG1644.fa	206	0.986239	0.963636	1	0.64	1	0.169014	0.142857	0.5	OROOT	0.00312989	0.144498
WP_000009975.1	DJ41_RS05410	HOG234.fa	207	0.980734	0.945455	1	0.66	1	0	0	0	NODE_9	0.206249	0.142016
WP_000735778.1	DJ41_RS05415	HOG2670.fa	208	0.986239	0.963636	1	0.66	1	0.140845	0.142857	0.5	OROOT	0.200897	0.246764
WP_001040549.1	DJ41_RS05420	HOG154.fa	209	0.986239	0.963636	1	0.68	1	0.140845	0.142857	0.5	OROOT	0.00222222	0.144247
WP_000140223.1	DJ41_RS05425	HOG1422.fa	210	0.982569	0.981818	1	0.66	1	0.126761	0.142857	0.5	OROOT	0.00629135	0.144252
WP_000753763.1	DJ41_RS05430	HOG708.fa	211	0.978899	1	1	0.7	1	0.140845	0.142857	0.5	OROOT	0.00851357	0.146066
WP_000371868.1	DJ41_RS05435	HOG57.fa	212	0.979817	0.945455	1	0	0.777778	0.507042	0	0	NODE_8	0.332089	0.144972
WP_000117816.1	DJ41_RS05440	HOG1312.fa	213	0.985321	0.981818	1	1	1	0.661972	0.571429	0.5	OROOT	0.38798	0.19409
WP_000856706.1	DJ41_RS05445	HOG2964.fa	214	0.994495	0.981818	1	0.58	0.666667	0.43662	0	0.25	OROOT	0.201032	0.0934473
WP_001285124.1	DJ41_RS05450	HOG326.fa	215	1	1	1	0.7	1	0.323944	0.428571	0.5	OROOT	0.140995	0.148429
WP_000204263.1	DJ41_RS05455	HOG119.fa	216	0.988991	0.945455	1	0.54	1	0.380282	0.285714	0.5	OROOT	0.0474231	0.120001
WP_000731769.1	DJ41_RS05460	HOG2659.fa	217	1	1	1	0	0.222222	0.0140845	0.428571	0	NODE_1	0.377161	0.130722
WP_001016201.1	DJ41_RS05465	HOG3350.fa	218	0.847706	1	0.75	0	0	0.112676	0.571429	0.5	OROOT	0.262885	0.197829
WP_000378413.1	DJ41_RS05470	HOG1104.fa	219	1	1	1	0.64	0.888889	0.676056	0.571429	0	NODE_1	0.44384	0.212953
WP_000926496.1	DJ41_RS05475	HOG239.fa	220	1	1	1	0.34	0.444444	0	0	0	NODE_9	0.332437	0.199249
WP_000381878.1	DJ41_RS05480	HOG84.fa	221	0.927523	0.927273	0.5	0	0.222222	0.338028	0.428571	0.5	OROOT	0.386308	0.218195
WP_000178219.1	DJ41_RS05485	HOG3166.fa	222	0.737615	0.909091	0.5	0	0.222222	0.028169	0.285714	0.75	OROOT	0.101277	0.210774
WP_000080239.1	DJ41_RS05490	HOG991.fa	223	0.733028	0.890909	0.5	0	0.222222	0.028169	0.285714	0.75	OROOT	0.00260612	0.237279
WP_000105337.1	DJ41_RS05495	HOG1234.fa	224	1	0.963636	1	1	1	1	0.571429	1	OROOT	0.458641	0.238722
WP_001087641.1	DJ41_RS05500	HOG3539.fa	225	1	1	1	1	1	1	1	0.75	OROOT	0.0795897	0.0359389
WP_000994872.1	DJ41_RS05505	HOG3296.fa	226	0.994495	0.981818	1	0.74	1	0.197183	0.571429	0.75	OROOT	0.168418	0.0277778
WP_000098370.1	DJ41_RS05510	HOG1209.fa	227	0.975229	0.981818	1	0.8	1	1	0.571429	1	OROOT	0.125787	0.118901
WP_000769060.1	DJ41_RS05520	HOG2735.fa	228	1	1	1	0.54	0.555556	0.197183	0	0.75	OROOT	0.263592	0.0565948
WP_000875366.1	DJ41_RS05525	HOG2997.fa	229	0.988073	0.981818	1	0.58	0.777778	0.309859	0.142857	1	OROOT	0.0887278	0.146752
WP_000902942.1	DJ41_RS05530	HOG3071.fa	230	1	1	1	1	1	1	1	1	OROOT	0.2467	0.150488
WP_000102721.1	DJ41_RS05535	HOG1226.fa	231	1	1	1	1	1	1	1	1	OROOT	0	0.00156495
WP_000044170.1	DJ41_RS05540	HOG625.fa	232	0.880734	0.890909	1	0.28	0.888889	0.366197	0	0.75	OROOT	0.327487	0.00156495
WP_000107267.1	DJ41_RS05545	HOG1242.fa	233	1	1	1	1	1	0.985915	1	1	OROOT	0.325923	0.168844
WP_000197530.1	DJ41_RS05550	HOG1643.fa	234	1	1	1	1	0.777778	0.957746	0	0	NODE_8	0.361155	0.00156495
WP_001141695.1	DJ41_RS05555	HOG3705.fa	235	0.993578	1	1	1	1	1	1	1	OROOT	0.363433	0.221354
WP_001984350.1	DJ41_RS05560	HOG4171.fa	236	1	1	1	1	1	0.971831	0.857143	1	OROOT	0.0197165	0.00219837
WP_001136089.1	DJ41_RS05565	HOG3687.fa	237	1	0.981818	1	1	1	0.985915	0.857143	1	OROOT	0.00366138	0.0190029
WP_001245173.1	DJ41_RS05570	HOG3962.fa	238	1	0.981818	1	1	1	0.943662	0.857143	1	OROOT	0.00469484	0.017438
WP_000194506.1	DJ41_RS05575	HOG1620.fa	239	1	0.963636	1	1	1	0.971831	1	0	NODE_1	0.243322	0.0206698
WP_000642933.1	DJ41_RS05580	HOG2470.fa	240	1	1	1	1	1	1	1	1	OROOT	0.229545	0.205963
WP_001090300.1	DJ41_RS05585	HOG3555.fa	241	1	1	1	1	1	0.985915	1	1	OROOT	0.00156495	0.00156495
WP_001161238.1	DJ41_RS05590	HOG3718.fa	242	1	1	1	0	0	0	0	0.25	OROOT	0.526213	0.00156495
WP_000729506.1	DJ41_RS05595	HOG2650.fa	243	1	1	1	0.98	1	1	1	1	OROOT	0.525556	0.186864
WP_001083350.1	DJ41_RS05600	HOG3529.fa	244	1	1	1	0.98	1	1	1	1	OROOT	0	0.00222222
WP_000553407.1	DJ41_RS05605	HOG2319.fa	245	1	1	1	0.98	1	0.985915	0.714286	1	OROOT	0.033311	0.00222222
WP_000760495.1	DJ41_RS05610	HOG2714.fa	246	1	1	1	0.98	1	1	1	1	OROOT	0.033311	0.0297327
WP_000449051.1	DJ41_RS05615	HOG2119.fa	247	1	1	1	0.88	0	0.140845	0	0.25	OROOT	0.412128	0.00222222
WP_000697203.1	DJ41_RS05620	HOG2556.fa	248	1	1	1	0	1	0.943662	1	0	NODE_1	0.548091	0.17822
WP_002134311.1	DJ41_RS05625	HOG4154.fa	249	1	1	1	0.98	1	0.985915	1	1	OROOT	0.335806	0.267335
WP_000479765.1	DJ41_RS05630	HOG2183.fa	250	1	1	1	0.96	1	0.746479	0.428571	0.75	OROOT	0.120096	0.00378717
WP_000140408.1	DJ41_RS05635	HOG1425.fa	251	1	0.981818	1	0.98	1	0.985915	1	1	OROOT	0.122193	0.0770142
WP_000019504.1	DJ41_RS05640	HOG388.fa	252	1	1	1	0.98	1	1	1	1	OROOT	0.00366138	0.00366138
WP_001092990.1	DJ41_RS05645	HOG3569.fa	253	0.980734	1	1	0.62	0	0.084507	0	0	NODE_8	0.588307	0.00222222
WP_000462924.1	DJ41_RS05650	HOG2149.fa	254	0.994495	0.963636	1	0.98	1	0.985915	0.571429	1	OROOT	0.542704	0.148256
WP_000956799.1	DJ41_RS05655	HOG3206.fa	255	0.97156	1	0.75	0.7	0.888889	0.352113	0.142857	0.75	OROOT	0.223795	0.0368134
WP_000051863.1	DJ41_RS05660	HOG760.fa	256	0.989908	1	1	1	1	1	1	1	OROOT	0.270499	0.152954
WP_001047619.1	DJ41_RS05665	HOG3448.fa	257	0.977982	0.963636	1	0.98	1	1	1	1	OROOT	0.00774027	0.00213721
WP_000214787.1	DJ41_RS05670	HOG1730.fa	258	0.977982	0.945455	1	0.98	1	1	0.571429	1	OROOT	0.0497155	0.00466871
WP_000749178.1	DJ41_RS05675	HOG2693.fa	259	0.989908	1	1	0.92	1	0.943662	0.285714	1	OROOT	0.052287	0.0406076
WP_000688337.1	DJ41_RS05680	HOG2544.fa	260	0.989908	1	1	0.98	1	0.915493	0.571429	0	NODE_1	0.263765	0.0652984
WP_001984367.1	DJ41_RS05685	HOG4157.fa	261	0.989908	1	1	0.04	1	0.492958	0.714286	1	OROOT	0.389488	0.207307
WP_000422460.1	DJ41_RS05690	HOG2081.fa	262	0.989908	1	1	0.04	1	0.492958	0.714286	1	OROOT	0	0.164126
WP_000612144.1	DJ41_RS05695	HOG2412.fa	263	0.989908	1	1	0.04	1	0.492958	0.714286	1	OROOT	0	0.164126
WP_000784162.1	DJ41_RS05700	HOG4184.fa	264	0.994495	0.981818	1	0.04	1	0.492958	0.714286	1	OROOT	0.00260612	0.164126
WP_000708728.1	DJ41_RS05705	HOG2605.fa	265	1	1	1	0.04	1	0.492958	0.714286	1	OROOT	0.00270806	0.162701
WP_000103635.1	DJ41_RS05710	HOG1232.fa	266	1	1	1	0.04	1	0.492958	0.714286	1	OROOT	0	0.163646
WP_000140200.1	DJ41_RS05715	HOG1421.fa	267	1	1	1	0.04	1	0.492958	0.714286	1	OROOT	0	0.163646
WP_001009272.1	DJ41_RS05720	HOG3331.fa	268	1	0.981818	1	0.04	1	0.309859	0.571429	0.75	OROOT	0.0660915	0.163646
WP_000795841.1	DJ41_RS05725	HOG2824.fa	269	1	1	1	0.98	1	1	1	1	OROOT	0.25862	0.160382
WP_000809155.1	DJ41_RS05730	HOG2848.fa	270	1	0.981818	1	0.98	1	0.957746	1	1	OROOT	0.00679127	0.00222222
WP_001227323.1	DJ41_RS05735	HOG3926.fa	271	0.994495	0.981818	1	0.98	1	0.971831	0	0.75	OROOT	0.141065	0.0058836
WP_000895449.1	DJ41_RS05740	HOG3050.fa	272	1	0.981818	1	0.98	1	1	1	1	OROOT	0.14263	0.0820148
WP_001220244.1	DJ41_RS05745	HOG3915.fa	273	1	1	1	0.98	1	1	1	1	OROOT	0.00209644	0.00222222
WP_000279334.1	DJ41_RS05750	HOG1880.fa	274	1	1	1	0.98	1	1	1	1	OROOT	0	0.00222222
WP_001069886.1	DJ41_RS05755	HOG3497.fa	275	0.992661	1	1	0.98	1	1	1	1	OROOT	0.000815494	0.00222222
WP_001984372.1	DJ41_RS05760	HOG4153.fa	276	1	1	1	0.94	0.777778	1	0.285714	0.75	OROOT	0.137094	0.00303772
WP_000696023.1	DJ41_RS05765	HOG2554.fa	277	1	0.981818	1	0.94	1	0.971831	0.428571	1	OROOT	0.0735685	0.0921125
WP_000423005.1	DJ41_RS05770	HOG2083.fa	278	1	1	1	0.98	1	1	1	0.75	OROOT	0.100941	0.0548379
WP_000702193.1	DJ41_RS05775	HOG2568.fa	279	1	1	1	0.98	1	1	1	1	OROOT	0.0277778	0.03
WP_001292274.1	DJ41_RS05780	HOG4076.fa	280	1	0.963636	1	0.98	1	0.985915	1	1	OROOT	0.00575782	0.00222222
WP_001045602.1	DJ41_RS05785	HOG464.fa	281	0.622936	0.709091	0.25	0.48	0.333333	0.225352	0.428571	0.75	OROOT	0.459986	0.00378717
WP_001044114.1	DJ41_RS05790	HOG3433.fa	282	0.53578	0.781818	0	0.7	0.777778	0.366197	0.571429	1	OROOT	0.178975	0.243144
WP_001004364.1	DJ41_RS05795	HOG3317.fa	283	1	0.981818	1	0.96	1	1	1	1	OROOT	0.357374	0.282589
WP_000768233.1	DJ41_RS05800	HOG2732.fa	284	0.994495	0.981818	1	0.76	0.444444	0.661972	0	0.25	OROOT	0.316565	0.00444444
WP_000669355.1	DJ41_RS05805	HOG2515.fa	285	0.994495	0.981818	1	0.02	0.555556	0.084507	0	0	NODE_8	0.29762	0.151112
WP_000088974.1	DJ41_RS05810	HOG1056.fa	286	0.511009	0.836364	0	0.22	0.222222	0.225352	0.285714	0.25	OROOT	0.427147	0.161951
WP_000004579.1	DJ41_RS05815	HOG137.fa	287	0.370642	0.527273	0	0	0	0	0	0	NODE_11	0.296046	0.233367
WP_000147323.1	DJ41_RS05820	HOG4190.fa	288	0.330275	0.545455	0	0	0	0	0	0	NODE_11	0.00658166	0.196232
WP_000654846.1	DJ41_RS05825	HOG2500.fa	289	0.542202	0.781818	0	0	0	0	0	0	NODE_11	0.0508011	0.196688
WP_000698529.1	DJ41_RS05830	HOG2559.fa	290	0.715596	0.836364	0.25	0.38	0.222222	0.422535	0.142857	0	NODE_1	0.294179	0.21842
WP_001207474.1	DJ41_RS05835	HOG3887.fa	291	0.624771	0.709091	0	0.14	0.333333	0.408451	0.428571	0	NODE_1	0.124868	0.240401
WP_000064463.1	DJ41_RS05840	HOG847.fa	292	0.809174	0.909091	0.5	0.36	0.111111	0.126761	0.285714	0	NODE_1	0.195413	0.263378
WP_000656405.1	DJ41_RS05845	HOG1926.fa	293	0.961468	0.909091	1	0.42	0	0.0422535	0	0	NODE_8	0.243736	0.208156
WP_001101038.1	DJ41_RS05850	HOG3601.fa	294	0.640367	0.854545	0	0.46	0.555556	0.380282	0	0	NODE_8	0.25681	0.148017
WP_000051960.1	DJ41_RS05855	HOG761.fa	295	0.162385	0.490909	0	0	0	0.028169	0	0	NODE_8	0.247001	0.237291
WP_000845537.1	DJ41_RS05860	HOG2918.fa	296	0.162385	0.490909	0	0	0	0.0140845	0	0	NODE_8	0.00156495	0.139876
WP_001129676.1	DJ41_RS05865	HOG3668.fa	297	0.302752	0.490909	0	0	0	0.0140845	0	0	NODE_8	0.0155963	0.140401
WP_000048052.1	DJ41_RS05870	HOG701.fa	298	0.301835	0.454545	0	0	0	0.0140845	0	0	NODE_8	0.00429481	0.125077
WP_000370485.1	DJ41_RS05875	HOG1995.fa	299	0.537615	0.745455	0	0.06	0	0.15493	0	0	NODE_8	0.0820569	0.128415
WP_000052252.1	DJ41_RS05880	HOG766.fa	300	0.808257	0.981818	0.5	0.56	0.333333	0.605634	0.857143	0.25	OROOT	0.489678	0.147087
WP_000703023.1	DJ41_RS0103895	HOG2569.fa	301	0.512844	0.618182	0.25	0.18	0	0.211268	0.714286	0	NODE_1	0.38037	0.228172
WP_000048916.1	DJ41_RS05885	HOG704.fa	302	0.738532	0.818182	0.5	0.2	0.333333	0.126761	0.142857	0	NODE_1	0.188056	0.274738
WP_001180660.1	DJ41_RS05890	HOG3798.fa	303	0.704587	0.727273	0.5	0.18	0	0.15493	0	0	NODE_8	0.183627	0.210558
WP_000602535.1	DJ41_RS05895	HOG1253.fa	304	0.721101	0.818182	0	0.48	0.444444	0.28169	0.571429	0	NODE_1	0.339276	0.160076
WP_000064627.1	DJ41_RS05900	HOG730.fa	305	0.345872	0.527273	0	0.06	0	0.225352	0.142857	0	NODE_1	0.225163	0.256432
WP_001003671.1	DJ41_RS05905	HOG3316.fa	306	0.534862	0.763636	0	0.2	0.222222	0.380282	0.142857	0.25	OROOT	0.244603	0.214844
WP_000647826.1	DJ41_RS05910	HOG2485.fa	307	0.510092	0.818182	0	0.12	0.333333	0	0	0	NODE_9	0.227292	0.235984
WP_000462878.1	DJ41_RS0103900	HOG2147.fa	308	0.0311927	0.309091	0	0	0	0	0	0	NODE_13	0.273393	0.246236
WP_000100162.1	DJ41_RS05915	HOG1215.fa	309	0.740367	0.854545	0.5	0.1	0.333333	0.549296	0.285714	0.25	OROOT	0.477062	0.182628
WP_001277127.1	DJ41_RS05920	HOG2525.fa	310	0.411927	0.618182	0	0.16	0.111111	0.309859	0	0	NODE_8	0.3479	0.224054
WP_000861102.1	DJ41_RS05925	HOG2974.fa	311	0.4	0.509091	0	0	0	0	0	0	NODE_11	0.189567	0.160216
WP_001017713.1	DJ41_RS05930	HOG1950.fa	312	1	1	1	0.3	0.222222	0.140845	0	0	NODE_8	0.419167	0.196471
WP_001984397.1	DJ41_RS22965	HOG4102.fa	313	0.36789	0.436364	0	0	0	0.0140845	0	0	NODE_8	0.318444	0.133469
WP_000401163.1	DJ41_RS05935	HOG2051.fa	314	1	1	1	0.86	1	0.859155	0.571429	0.75	OROOT	0.804835	0.124032
WP_001039309.1	DJ41_RS05940	HOG3318.fa	315	1	1	1	0.4	0.111111	0.140845	0	0.5	OROOT	0.320959	0.0631757
WP_000152657.1	DJ41_RS05945	HOG1448.fa	316	0.627523	0.745455	0	0.24	0	0	0	0	NODE_10	0.394287	0.160919
WP_001136773.1	DJ41_RS05950	HOG3318.fa	317	1	1	1	0.4	0.111111	0.140845	0	0.5	OROOT	0.394287	0.237131
WP_000378523.1	DJ41_RS05955	HOG1216.fa	318	0.780734	0.909091	0.25	0.36	0.555556	0.535211	0.142857	0	NODE_1	0.398364	0.160919
WP_000435231.1	DJ41_RS05960	HOG2004.fa	319	0.773394	0.909091	0.25	0.38	0.555556	0.492958	0.285714	0	NODE_1	0.0236056	0.252945
WP_000729387.1	DJ41_RS05965	HOG2648.fa	320	0.833028	0.963636	0.75	0.5	0.555556	0.661972	0.428571	0.5	OROOT	0.283123	0.244531
WP_001132930.1	DJ41_RS05970	HOG2063.fa	321	0.506422	0.709091	0.25	0.06	0	0.0985915	0.142857	0	NODE_1	0.492823	0.171936
WP_000301495.1	DJ41_RS05975	HOG1900.fa	322	0.633945	0.618182	0.5	0.16	0	0.056338	0	0	NODE_8	0.195219	0.21063
WP_000146970.1	DJ41_RS05980	HOG1440.fa	323	0.915596	0.963636	0.5	0.2	0.222222	0.225352	0.142857	0	NODE_1	0.246026	0.157432
WP_000004550.1	DJ41_RS05985	HOG136.fa	324	0.614679	0.745455	0.25	0	0	0.056338	0	0	NODE_8	0.279047	0.205885
WP_000589038.1	DJ41_RS05990	HOG1472.fa	325	0.407339	0.563636	0	0	0	0.0422535	0	0	NODE_8	0.0733448	0.158119
WP_000056390.1	DJ41_RS05995	HOG808.fa	326	0.63211	0.6	0.5	0.14	0	0.056338	0	0	NODE_8	0.101843	0.124076
WP_000852265.1	DJ41_RS06000	HOG2947.fa	327	0.661468	0.727273	0.5	0.14	0.222222	0.126761	0.142857	0	NODE_1	0.177437	0.15804
WP_000524488.1	DJ41_RS06005	HOG2246.fa	328	0.638532	0.618182	0.5	0.16	0	0.028169	0	0	NODE_8	0.179979	0.212569
WP_000008459.1	DJ41_RS06010	HOG175.fa	329	0.743119	0.890909	0.5	0.2	0	0.15493	0	0	NODE_8	0.0615963	0.158966
WP_000524257.1	DJ41_RS06015	HOG2244.fa	330	0.76422	0.945455	0.5	0.2	0.222222	0.225352	0.142857	0	NODE_1	0.168134	0.160005
WP_000540685.1	DJ41_RS06020	HOG2273.fa	331	0.127523	0.345455	0	0.02	0.111111	0.084507	0	0	NODE_8	0.370461	0.209409
WP_000235282.1	DJ41_RS06025	HOG1785.fa	332	0.127523	0.345455	0	0	0.111111	0.056338	0.142857	0	NODE_1	0.132336	0.146235
WP_000248411.1	DJ41_RS06030	HOG1803.fa	333	0.66789	0.872727	0.5	0.08	0	0.056338	0	0	NODE_8	0.324612	0.1913
WP_000539749.1	DJ41_RS06035	HOG2272.fa	334	0.758716	0.927273	0.5	0.2	0.222222	0.225352	0.142857	0	NODE_1	0.200169	0.160058
WP_001984404.1	DJ41_RS06040	HOG3673.fa	335	0.76422	0.945455	0.5	0.2	0.222222	0.211268	0.285714	0	NODE_1	0.020146	0.210124
WP_001277696.1	DJ41_RS06045	HOG1332.fa	336	0.614679	0.8	0	0.04	0	0.0422535	0	0	NODE_8	0.293048	0.211299
WP_000749909.1	DJ41_RS06050	HOG4103.fa	337	0.395413	0.4	0.25	0.04	0	0.112676	0	0	NODE_8	0.106087	0.146939
WP_000064593.1	DJ41_RS06055	HOG850.fa	338	0.612844	0.8	0.5	0.14	0	0	0	0	NODE_10	0.2328	0.128688
WP_000002408.1	DJ41_RS06060	HOG4143.fa	339	0.712844	0.836364	0.5	0.18	0	0.140845	0.142857	0	NODE_1	0.162382	0.23128
WP_000094278.1	DJ41_RS06065	HOG1187.fa	340	0.766972	0.909091	0.5	0.22	0.222222	0.225352	0.142857	0	NODE_1	0.0529255	0.205652
[truncated: 3,328 more rows]

## Sheet: 3_top_components_full_stats
Component_ID	manual_correction	synt?	clade_OUTGR2	clade_QI	clade_BR	clade_LW	clade_BA	clade_HA	clade_ACB	clade_CPL	clade_PI	clade_L	clade_CA	clade_BNS	clade_B	clade_S	clade_NO	IC1	IC2	IC3	IC4	IC5	IC6	IC7	IC8	nonACB	rel_clade_OUTGR	rel_clade_QI	rel_clade_BR	rel_clade_LW	rel_clade_BA	rel_clade_HA	rel_clade_ACB	rel_clade_CPL	rel_clade_PI	rel_clade_L	rel_clade_CA	rel_clade_BNS	rel_clade_B	rel_clade_S	rel_clade_NO	rel_IC1	rel_IC2	rel_IC3	rel_IC4	rel_IC5	rel_IC6	rel_IC7	rel_IC8
[truncated: 443 more rows]
[truncated: 4 more columns]

[truncated: 2 more sheets: 4_components_with_full_annot, ColumnLegend]
