# Supplementary material for: Evolutionarily stable gene clusters shed light on the common grounds of pathogenicity in the Acinetobacter calcoaceticus-baumannii complex
Source: PLoS Genet. 2022 Jun 2;18(6):e1010020. doi: 10.1371/journal.pgen.1010020 (PMC9162365; doi:10.1371/journal.pgen.1010020)
Supplement: S7 Table — (XLSX) [file pgen.1010020.s022.xlsx]

## Sheet: List2
NIPH/ ANC	Taxon
1861	Genomic sp. 13BJ/14TU
1862	Genomic sp. 13BJ/14TU
1951	Genomic sp. 13BJ/14TU
2034	Genomic sp. 13BJ/14TU
2035	Genomic sp. 13BJ/14TU
2039	Genomic sp. 13BJ/14TU
3701	Genomic sp. 13BJ/14TU
3702	Genomic sp. 13BJ/14TU
3703	Genomic sp. 13BJ/14TU
3704	Genomic sp. 13BJ/14TU
3705	Genomic sp. 13BJ/14TU
287	Genomic sp. 13BJ/14TU
924	Genomic sp. 13BJ/14TU
3847	Genomic sp. 13BJ/14TU
669	Genomic sp. 13BJ/14TU
4056	Genomic sp. 13BJ/14TU
4231	Genomic sp. 13BJ/14TU
1850	Genomic sp. 14BJ
1851	Genomic sp. 14BJ
1481	Genomic sp. 14BJ
4230	Genomic sp. 14BJ
2001	Genomic sp. 14BJ
3930	Genomic sp. 14BJ
4930	Genomic sp. 14BJ

## Sheet: Sheet3
Potential Carbon Source	A. baumannii (n=1; strain ATCC19606) in %	A. baumannii (n=25) in %	A. baumannii (n=4) in %	A. baumannii (n=1; strain AB5075) in %
Acetate	100	100	75
Acetoacetate	100			0
Acetoine	100 [5]
Adipate		88
trans-Aconitate		100
L-Alaninamide	100
D-Alanine	100		100
L-Alanine	100			100
β-Alanine		100
L-Alanylglycine	100			100
α-Aminobutyrate				100
γ-Aminobutyrate	100	100	100
2-Aminoethanol	0		0	0
2-Aminoethylphosphonate
Anthranilate
L-Arabinose	100	84	100	0
L-Arginine	100	100	100
L-Asparagine	100		100	100
L-Aspartate	100	100	100
D-Aspartate	0			0
Azelate		88
Benzoate		84
Bromo succinate	100		50	100
2,3-Butanediol	100	100	75	100
2,3-Butanone	0
Butyrate	100		100
Caprate	0
Caproate	100
D,L-Carnitine	100		25
Citraconate	100	40	25	100
Citramalate	100		25	100
Citrate	100	100		100
Dextrin	100
Ethanol		100
D-Fructose	0			0
D-Fructose-6-phosphate				0
D-Fucose			0	100
Fumarate	100		100
D-Galactarate				0
D-Glucose		0
α-D-Glucose				100
β-D-Glucose
D-Glucose-1-Phosphate				0
D-Glucose-6-Phosphate				0
D-Gluconate	0	0	25	100
D-Gluconorate
Glucoronamide				100
L-Glutamate	100	100	100	100
L-Glutamine	100			100
Glutarate		96
Glycine	0			0
Glycyl-L-proline	0			100
Glyoxylate				0
Histamine		0
L-Histidine	100	96	100	100
L-Homoserine	0
Hydroxy-L-Proline	100		75	100
4-Hydroxybenzoate	100	92	100	100
α-Hydroxybutyrate	100		100	100
β-Hydroxybutyrate	100		100	0
γ-Hydroxybutyrate	100		25
Inulin	100
β-Ketoadipate
α-Ketobutyrate	100			100
α-Ketoglutarate	100		100	100
α-Ketovalerate	100		100	0
Kynurenine
D-Lactate		100		100
L-Lactate	100	100	100	100
Laminarin				100
L-Leucin		88	75	0
D-Malate	100	92	100	0
L-Malate	100		100	100
Malonate	100	88	75	100
Maltose				0
D-Mannose				0
Melibionate	100			0
Methylpyruvate	100			100
Mucate (meso-Galactarate)	100		25
Muconate
L-Ornithine	0	76	75
Phenylacetate		84
L-Phenylalanine	100	84	100	100
Phenylethylamine	0			0
L-Proline	100		75	100
1,2 Propanediol				0
Propionate	100		100	100
Putrescine	100	96	50	100
L-Pyroglutamate	100			100
Pyruvate	100		100	100
Quinate	100		100	100
D-Rhamnose				0
D-Ribono-1,4-lactone	100		75	100
D-Ribose	100	76	75	100
D-Saccharate (Glucarate)	100			100
Sebacate	100		50	100
D-Serine	0			0
L-Serine	0			100
Sorbate	100		100	100
Succinamate	100		100	0
Succinate	100		100	100
Sucrose				0
L-Tartrate		32		0
Taurine
Acyclic Terpenes
L-Threonine	100			100
D-Threonine				0
D-Trehalose				0
Tricarballylate	100	92	100	100
Tryptamine		0
Tween 20	100		100	100
Tween 40	100		100	100
Tween 80	100		100	100
Vanillin
Vanillate
Xanthine
D-Xylose	100		100	100
Source:	[1]	[2]	[3]	[4]
[1]
Zhu Y, Zhao J, Maifiah MHM, Velkov T, Schreiber F, Li J. Metabolic Responses to Polymyxin Treatment in Acinetobacter baumannii ATCC 19606: Integrating Transcriptomics and Metabolomics with Genome-Scale Metabolic Modeling. mSystems. 2019 Feb 5;4(1):e00157-18. doi: 10.1128/mSystems.00157-18. PMID: 30746493; PMCID: PMC6365644.
[2]
Nemec A, Krizova L, Maixnerova M, van der Reijden TJ, Deschaght P, Passet V, Vaneechoutte M, Brisse S, Dijkshoorn L. Genotypic and phenotypic characterization of the Acinetobacter calcoaceticus-Acinetobacter baumannii complex with the proposal of Acinetobacter pittii sp. nov. (formerly Acinetobacter genomic species 3) and Acinetobacter nosocomialis sp. nov. (formerly Acinetobacter genomic species…
[3]
Farrugia DN, Elbourne LD, Hassan KA, Eijkelkamp BA, Tetu SG, Brown MH, Shah BS, Peleg AY, Mabbutt BC, Paulsen IT. The complete genome and phenome of a community-acquired Acinetobacter baumannii. PLoS One. 2013;8(3):e58628. doi: 10.1371/journal.pone.0058628. Epub 2013 Mar 19. PMID: 23527001; PMCID: PMC3602452.
[4]
Zhao J, Zhu Y, Han J, Lin YW, Aichem M, Wang J, Chen K, Velkov T, Schreiber F, Li J. Genome-Scale Metabolic Modeling Reveals Metabolic Alterations of Multidrug-Resistant Acinetobacter baumannii in a Murine Bloodstream Infection Model. Microorganisms. 2020 Nov 16;8(11):1793. doi: 10.3390/microorganisms8111793. PMID: 33207684; PMCID: PMC7696501.
[5]
Tuttobene MR, Fernández-García L, Blasco L, Cribb P, Ambroa A, Müller GL, Fernández-Cuenca F, Bleriot I, Rodríguez RE, Barbosa BGV, Lopez-Rojas R, Trastoy R, López M, Bou G, Tomás M, Mussi MA. Quorum and Light Signals Modulate Acetoin/Butanediol Catabolism in Acinetobacter spp. Front Microbiol. 2019 Jun 20;10:1376. doi: 10.3389/fmicb.2019.01376. PMID: 31281296; PMCID: PMC6595428.
Color Codes Labels:
blue metabolite name= shortlisted in our study
red metabolite name: shortlisted but untested across ACB clade
Color Code Value Backgrounds
yellow to dark green --> greater fraction of strains showing growth
empty cell (no value) = not tested in the study
