# Supplementary material for: Evolutionarily stable gene clusters shed light on the common grounds of pathogenicity in the Acinetobacter calcoaceticus-baumannii complex
Source: PLoS Genet. 2022 Jun 2;18(6):e1010020. doi: 10.1371/journal.pgen.1010020 (PMC9162365; doi:10.1371/journal.pgen.1010020)
Supplement: S9 Table — (XLSX) [file pgen.1010020.s024.xlsx]

## Sheet: Tabelle1
#Proteobacetial species sample (n=1363), NCBI RefSeq v. 204, accessed April 4th 2021
#species_name	ncbi_refseq_assembly_accession	strain_id
Acinetobacter baumannii	GCF_000737145.1	ATCC19606
Chondromyces crocatus	GCF_001189295.1	Cm c5
Vitreoscilla filiformis	GCF_002222655.1	ATCC 15551
Lysobacter enzymogenes	GCF_002355975.1	M497-1
Stella humosa	GCF_006738645.1	ATCC 43930
Methylocystis parvus	GCF_009685195.1	BRCS2
Campylobacter fetus	GCF_011600945.2	CFF00A031
Campylobacter jejuni	GCF_017356685.1	RM1245
Campylobacter concisus	GCF_001298465.1	ATCC 33237
Campylobacter curvus	GCF_013372125.1	ATCC 35224
Campylobacter mucosalis	GCF_013372205.1	ATCC 43264
Campylobacter rectus	GCF_004803795.1	ATCC 33238
Campylobacter showae	GCF_004803815.1	ATCC 51146
Helicobacter cinaedi	GCF_003213725.2	P01D0000
Helicobacter mustelae	GCF_900476215.1	NCTC12198
Pseudoalteromonas carrageenovora	GCF_004328865.1	KCTC 22325
Paracoccus denitrificans	GCF_004063735.1	ATCC 19367
Burkholderia cepacia	GCF_009586235.1	BC16
Pseudomonas fluorescens	GCF_900215245.1	ATCC 13525
Hydrogenophilus thermoluteolus	GCF_003574215.1	TH-1
Ralstonia solanacearum	GCF_001587155.1	IBSBF1503
Pseudomonas stutzeri	GCF_015680045.1	ZDHY95
Burkholderia glumae	GCF_009931375.1	257sh-1
Xanthomonas citri	GCF_015243835.1	UnB-Xtec2D
Azotobacter chroococcum	GCF_002220155.1	B3
Agrobacterium tumefaciens	GCF_003667905.1	12D1
Rhizobium phaseoli	GCF_001664385.1	R650
Komagataeibacter hansenii	GCF_014843995.1	C110
Legionella pneumophila	GCF_001941585.1	Philadelphia-1
Legionella hackeliae	GCF_000953655.1	ATCC 35250
Tatlockia micdadei	GCF_000953635.1	ATCC 33218
Legionella spiritensis	GCF_900637495.1	NCTC12082
Legionella israelensis	GCF_004564155.1	HL-0427-4011
Acinetobacter baumannii	GCF_002116925.1	ab736
Acinetobacter calcoaceticus	GCF_002055515.1	CA16
Moraxella bovis	GCF_003287015.1	Epp63 (300)
Moraxella nonliquefaciens	GCF_016028775.1	FDAARGOS_869
Neisseria cinerea	GCF_900475315.1	NCTC10294
Neisseria flavescens	GCF_005221285.1	ATCC 13120
Neisseria gonorrhoeae	GCF_001047275.1	35/02
Neisseria lactamica	GCF_003351565.1	M17106
Neisseria meningitidis	GCF_008330805.1	11_7
Neisseria polysaccharea	GCF_003355195.1	M18661
Neisseria animalis	GCF_008806995.1	ATCC 49930
Neisseria canis	GCF_900636765.1	NCTC10296
Neisseria elongata	GCF_003351545.1	M15911
Kingella oralis	GCF_014054985.1	DSM 18271
Alcaligenes faecalis	GCF_000967305.2	ZD02
Bordetella bronchiseptica	GCF_900636925.1	NCTC10543
Bordetella parapertussis	GCF_004323615.1	Bpp01
Ochrobactrum anthropi	GCF_015326295.1	PBO
Eikenella corrodens	GCF_900187105.1	NCTC10596
Citrobacter freundii	GCF_003812345.1	FDAARGOS_549
Klebsiella aerogenes	GCF_900637945.1	NCTC9735
Pantoea agglomerans	GCF_003860325.1	L15
Enterobacter cloacae	GCF_000770155.1	GGT036
Pectobacterium carotovorum	GCF_013488025.1	WPP14
Escherichia coli	GCF_001999185.1	MGY
Escherichia fergusonii	GCF_013892435.1	RHB19-C05
Atlantibacter hermannii	GCF_008064855.1	ATCC 33651
Hafnia alvei	GCF_011617105.1	A23BA
Raoultella planticola	GCF_000783935.2	FDAARGOS_64
Raoultella terrigena	GCF_012029655.1	JH01
Providencia rettgeri	GCF_003204135.1	AR_0082
Salmonella enterica subsp. enterica serovar Muenchen	GCF_009650355.1	LG24
Salmonella enterica subsp. enterica serovar Thompson	GCF_001305815.1	RM1984
Serratia marcescens	GCF_015160915.1	SCQ1
Shigella dysenteriae	GCF_015475595.1	HNCMB 20080
Xenorhabdus nematophila	GCF_014295015.1	SII
Yersinia enterocolitica	GCF_000987925.1	FORC_002
Yersinia intermedia	GCF_009730055.1	FDAARGOS_730
Yersinia pseudotuberculosis	GCF_900637475.1	NCTC10275
Edwardsiella tarda	GCF_002504285.1	KC-Pc-HB1
Aeromonas hydrophila	GCF_003491245.1	ZYAH75
Aeromonas salmonicida	GCF_012931585.1	SRW-OG1
Aeromonas media	GCF_014161425.1	WP7-W18-ESBL-02
Aeromonas veronii	GCF_008693705.1	FDAARGOS_632
Aeromonas allosaccharophila	GCF_016026615.1	FDAARGOS_933
Vibrio harveyi	GCF_000770115.1	ATCC 33843 (392 [MAV])
Vibrio parahaemolyticus	GCF_004006515.1	VPD14
Vibrio vulnificus	GCF_008693685.1	FDAARGOS_663
Grimontia hollisae	GCF_001558255.2	FDAARGOS_111
Vibrio fluvialis	GCF_001558415.2	FDAARGOS_104
Vibrio campbellii	GCF_003312585.1	DS40M4
Vibrio mediterranei	GCF_002214345.1	QT6D1
Plesiomonas shigelloides	GCF_012273295.1	FDAARGOS_725
Aggregatibacter actinomycetemcomitans	GCF_001594245.1	VT1169
Actinobacillus pleuropneumoniae	GCF_003290385.1	S4074
Haemophilus haemolyticus	GCF_900477945.1	NCTC10839
Haemophilus influenzae	GCF_000767075.1	Hi375
[Haemophilus] ducreyi	GCF_001647695.1	VAN2
Histophilus somni	GCF_002162215.1	USDA-ARS-USMARC-63368
Pasteurella multocida	GCF_003061265.1	20N
Pasteurella dagmatis	GCF_900186835.1	NCTC11617
Avibacterium volantium	GCF_900635775.1	NCTC3438
Ehrlichia ruminantium	GCF_013460375.1	Springbokfontein7
Orientia tsutsugamushi	GCF_900327275.1
Bartonella quintana	GCF_009936175.1	MF1-1
Bartonella elizabethae	GCF_900638615.1	NCTC12898
Campylobacter gracilis	GCF_001190745.1	ATCC 33236
Oxalobacter formigenes	GCF_002127965.1	HC-1
Desulfococcus multivorans	GCF_001854245.1	DSM 2059
Thiomonas intermedia	GCF_002028405.1	ATCC 15466
Anaplasma platys	GCF_012790675.1	S3
Wolbachia pipientis	GCF_014107475.1
Bacteriovorax stolpii	GCF_006874605.1	AC01
Herbaspirillum seropedicae	GCF_001040945.1	Z67
Halorhodospira halochloris	GCF_002356555.2	DSM 1059
Rhodobacter capsulatus	GCF_014622665.1	A12
Rhodobacter blasticus	GCF_003071405.1	28_5
Rhodopseudomonas palustris	GCF_013415845.1	CGMCC 1.2180
Blastochloris viridis	GCF_001402875.1	ATCC 19567
Erythrobacter neustonensis	GCF_001663175.1	DSM 9434
Piscirickettsia salmonis	GCF_001746795.1	AY3800B
Desulfobacter hydrogenophilus	GCF_004319545.1	AcRS1
Roseobacter denitrificans	GCF_002983865.1	FDAARGOS_309
Cardiobacterium hominis	GCF_900637305.1	NCTC10426
Burkholderia mallei	GCF_002346025.1	Turkey2
Sphingomonas paucimobilis	GCF_003314795.2	AIMST S2
Legionella anisa	GCF_003176875.1
Legionella sainthelensi	GCF_002848365.2	LA01-117
Neisseria weaveri	GCF_900638685.1	NCTC12742
Mesorhizobium huakuii	GCF_014189455.1	583
Francisella philomiragia	GCF_000833295.1	O#319-036 [FSC 153]
Cronobacter sakazakii	GCF_003516125.1	CS-931
Vibrio metschnikovii	GCF_009763765.1	9502-00
Cobetia marina	GCF_001720485.1	JCM 21022
Komagataeibacter xylinus	GCF_004006375.1	DSM 2325
Neisseria subflava	GCF_005221305.1	ATCC 49275
Burkholderia pseudomallei	GCF_000756125.1	Mahidol-1106a
Hydrogenovibrio marinus	GCF_013340845.1	MH-110
Campylobacter helveticus	GCF_002080395.1	ATCC 51209
Acinetobacter haemolyticus	GCF_003323815.1	HW-2A
Moraxella ovis	GCF_001636015.1	199/55
Xanthomonas albilineans	GCF_009931595.1	Xa-FJ1
Rhizobium etli	GCF_002119845.1	NXC12
Pectobacterium atrosepticum	GCF_000740965.1	21A
Yersinia rohdei	GCF_000834455.1	YRA
Yersinia ruckeri	GCF_000964565.1	Big Creek 74
Vibrio furnissii	GCF_006364355.1	FDAARGOS_777
Vibrio navarrensis	GCF_012275065.1	0053-83
Syntrophotalea acetylenica	GCF_001887715.1	DSM 3247
Halomonas subglaciescola	GCF_900142895.1	ACAM 12
Taylorella equigenitalis	GCF_002288025.1	92-0972
Janthinobacterium lividum	GCF_013372045.1	EIF1
Achromobacter denitrificans	GCF_013267375.1	FDAARGOS_788
Campylobacter jejuni subsp. jejuni	GCF_001299565.1	RM3197
Sphingopyxis macrogoltabida	GCF_001314325.1	203
Acidithiobacillus caldus	GCF_001650235.3	MTH-04
Pseudomonas viridiflava	GCF_900184295.1	CFBP 1590
Zymobacter palmae	GCF_003610015.1	IAM14233
Paracoccus aminovorans	GCF_900005615.1
Moraxella cuniculi	GCF_900637105.1	NCTC10297
Moraxella osloensis	GCF_001553955.1	CCUG 350
Citrobacter amalonaticus	GCF_900079795.1	92
Rickettsia japonica	GCF_002356735.1	M99123
Rhodovulum sulfidophilum	GCF_001633145.1	SNK001
Bordetella holmesii	GCF_009627355.1	H401
Polaromonas vacuolata	GCF_012584515.1	KCTC 22033
Shewanella algae	GCF_009730655.1	RQs-106
Bartonella henselae	GCF_001291465.1	MVT02
Erythrobacter litoralis	GCF_001719165.1	DSM 8509
Acinetobacter junii	GCF_002761875.1	lzh-X15
Stenotrophomonas maltophilia	GCF_002847385.1	CSM2
Brevundimonas vesicularis	GCF_002208825.2	FDAARGOS_289
Burkholderia plantarii	GCF_000835205.1	PG1
Pseudoalteromonas luteoviolacea	GCF_006704145.1	H2
Pseudoalteromonas rubra	GCF_000238295.3	DSM 6842
Pseudoalteromonas tetraodonis	GCF_002310835.1	GFC
Pseudoalteromonas undina	GCF_000238275.3	DSM 6065
Thauera aromatica K172	GCF_003030465.1	K172
Nitrosomonas ureae	GCF_001455205.1	Nm10
Desulfovibrio fairfieldensis	GCF_001553605.1	CCUG 45958
Legionella adelaidensis	GCF_900637865.1	NCTC12735
Legionella lansingensis	GCF_900187355.1	NCTC12830
Psychrobacter urativorans	GCF_001298525.1	R310.10B
Vibrio scophthalmi	GCF_001687805.1	VS-05
Pseudomonas agarici	GCF_001543125.1	NCPPB 2472
Pseudomonas mucidolens	GCF_900106045.1	LMG 2223
Hydrogenophaga pseudoflava	GCF_004353865.1	DSM 1084
Lautropia mirabilis	GCF_900637555.1	NCTC12852
Pseudomonas azotoformans	GCF_900103345.1	LMG 21611
Pseudomonas corrugata	GCF_001708425.1	RM1-1-4
Pseudomonas fulva	GCF_002951475.1	FDAARGOS_167
Pseudomonas synxantha	GCF_003851555.1	R6-28-08
Serratia fonticola	GCF_001006005.1	DSM 4576
Vibrio cyclitrophicus	GCF_005144905.1	ECSMB14105
Guyparkeria halophila	GCF_009734265.1	sp2
Microbulbifer hydrolyticus	GCF_009931115.1	IRE-31
Xanthomonas fragariae	GCF_900183975.1	PD885
Pseudomonas fuscovaginae	GCF_900108595.1	LMG 2158
Vibrio diabolicus	GCF_011801455.1	FA3
Actinobacillus delphinicola	GCF_900638385.1	NCTC12871
Bartonella alsatica	GCF_013388295.1	CIP 105477
Tatumella citrea	GCF_002163605.1	ATCC 39140
Pseudomonas asplenii	GCF_900105475.1	ATCC 23835
Pseudomonas citronellolis	GCF_001586155.1	P3B5
Thalassobius gelatinovorus	GCF_012295595.1	NEB572
Raoultella ornithinolytica	GCF_013457875.1	172117885
Salmonella bongori	GCF_006113225.1	85-0051
Brenneria rubrifaciens	GCF_005484945.1	6D370
Vibrio anguillarum	GCF_002287545.1	VIB43
Xanthomonas cucurbitae	GCF_009883735.1	ATCC 23378
Xanthomonas hortorum	GCF_002285515.1	B07-007
Xanthomonas hyacinthi	GCF_009769165.1	CFBP 1156
Syntrophus aciditrophicus	GCF_000013405.1	SB
Pseudodesulfovibrio profundus	GCF_900217235.1	500-1
Salmonella enterica subsp. enterica	GCF_002504105.1	RM11065
Geobacter bremensis	GCF_014218275.1	R4
Paraburkholderia graminis	GCF_003330785.1	PHS1
Burkholderia pyrrocinia	GCF_001028665.1	DSM 10685
Phaeobacter gallaeciensis	GCF_002381365.1	P128
Enterobacter asburiae	GCF_009755685.1	AEB30
Lelliottia amnigena	GCF_002393405.1	FDAARGOS_395
Pluralibacter gergoviae	GCF_003019925.1	FDAARGOS_186
Kluyvera intermedia	GCF_009649915.1	N2-1
Serratia ficaria	GCF_900187015.1	NCTC12148
Serratia rubidaea	GCF_016026735.1	FDAARGOS_926
Acinetobacter baylyi ADP1	GCF_000046845.1	ADP1
Pseudomonas knackmussii	GCF_009911755.1	N1-2
Pantoea stewartii	GCF_011044475.1	ZJ-FGZX1
Legionella waltersii	GCF_900187095.1	NCTC13017
Citrobacter werkmanii	GCF_002025225.1	BF-6
Cupriavidus basilensis	GCF_008801925.2	DSM 11853
Enterobacter cancerogenus	GCF_009648915.1	MiY-F
Lelliottia nimipressuralis	GCF_002952735.2	SGAir0187
Moritella yayanosii	GCF_900465055.1	DB21MT 5
Caulobacter mirabilis	GCF_002749615.1	FWC 38
Azotobacter salinestris	GCF_009363155.1	KACC 13899
Acinetobacter dispersus	GCF_009884975.1	NCCP 16014
Pseudomonas plecoglossicida	GCF_003391255.1	XSDHY-P
Aeromonas encheleia	GCF_900637545.1	NCTC12917
Halomonas campisalis	GCF_015992245.1	SS10-MC5
Paraburkholderia caribensis	GCF_013378095.1	852011
Aromatoleum aromaticum EbN1	GCF_000025965.1	EbN1
Vibrio rumoiensis	GCF_002218045.2	FERM P-14531
Roseateles depolymerans	GCF_001483865.1	KCTC 42856
Pseudomonas orientalis	GCF_003852045.1	8B
Pseudomonas monteilii	GCF_003671975.1	B5
Pseudomonas rhodesiae	GCF_013285305.1	NL2019
Pseudomonas veronii	GCF_002028325.1	R02
Helicobacter typhlonius	GCF_001460635.1	MIT 97-6810
Sphingobium herbicidovorans	GCF_002080435.1	MH
Pseudomonas mosselii	GCF_002736065.1	PtA1
Pectobacterium odoriferum	GCF_009931295.1	JK2.1
Erwinia pyrifoliae	GCF_002952315.1	EpK1/15
Rhodoferax antarcticus	GCF_001955735.1	DSMZ24876
Cupriavidus gilardii	GCF_013347325.1	FDAARGOS_639
Buttiauxella agrestis	GCF_013234275.1	DSM 9389
Pragia fontium	GCF_900638655.1	NCTC12284
Leclercia adecarboxylata	GCF_001518835.1	USDA-ARS-USMARC-60222
Lysobacter antibioticus	GCF_001442745.1	76
Achromobacter xylosoxidans	GCF_003293615.1	SOLR10
Pseudomonas lundensis	GCF_015377145.2	2T.2.5.2
Pseudomonas thivervalensis	GCF_900102295.1	DSM 13194
Caulobacter segnis	GCF_003015125.1	TK0059
Salmonella enterica subsp. enterica serovar Typhimurium	GCF_009857075.1	RM13672
Campylobacter hyointestinalis subsp. lawsonii	GCF_013372165.1	CHY5
Herbaspirillum frisingense	GCF_014171515.1	IAC152
Paraburkholderia tropica	GCF_014171495.1	IAC135
Ketogulonicigenium vulgare	GCF_001399515.1	Hbe602
Ketogulonicigenium robustum	GCF_002117445.1	SPU_B003
Pandoraea apista	GCF_001465595.2	DSM 16535
Pandoraea norimbergensis	GCF_001465545.3	DSM 11628
Pandoraea pnomenusa	GCF_000504585.2	RB-44
Pandoraea pulmonicola	GCF_000815105.2	DSM 16583
Pandoraea sputorum	GCF_900187205.1	NCTC13161
Edwardsiella hoshinae	GCF_001761405.1	ATCC 35051
Shewanella japonica	GCF_002075795.1	KCTC 22435
Bordetella petrii	GCF_000067205.1	DSM 12804
Pseudomonas vancouverensis	GCF_900105825.1	LMG 20222
Pseudomonas multiresinivorans	GCF_012971725.1	populi
Burkholderia stabilis	GCF_900240005.1
Burkholderia cenocepacia	GCF_001718895.1	MSMB384WGS
Methylotuvimicrobium buryatense	GCF_005931095.1	5GB1C
Cupriavidus oxalaticus	GCF_008807855.1	T2
Desulfococcus oleovorans Hxd3	GCF_000018405.1	Hxd3
Thauera chlorobenzoica	GCF_001922305.1	3CB1
Pasteurella skyensis	GCF_013377295.1	95A1
Salmonella enterica subsp. enterica serovar Typhimurium str. LT2	GCF_000006945.2
Burkholderia ubonensis	GCF_001718655.1	MSMB2035
Bordetella hinzii	GCF_006770325.1	SV2
Ralstonia mannitolilytica	GCF_001628775.1	SN83A39
Nitrosococcus watsonii C-113	GCF_000143085.1	C-113
Ensifer adhaerens	GCF_000697965.2	Casida A
Thioalkalivibrio versutus	GCF_001020955.1	D301
Acinetobacter guillouiae	GCF_002370525.2	NBRC 110550
Acinetobacter schindleri	GCF_010918895.1	HZE30-1
Rickettsia monacensis	GCF_000499665.2	IrR/Munich
Bisgaardia hudsonensis	GCF_013377195.1	M327/99/2
Defluviicoccus vanus	GCF_014672695.1	Ben 114
Halomonas hydrothermalis	GCF_011399095.1	Slthf2
Buchnera aphidicola (Diuraphis noxia)	GCF_001700895.1	Host: Diuraphis noxia; Biotype: South African Mutant
Sphingobium cloacae	GCF_002355855.1	JCM 10874
Pseudomonas psychrophila	GCF_011040435.1	KM02
Frederiksenia canicola	GCF_011455495.1	HPA 21
Helicobacter canadensis	GCF_902381655.1
Providencia alcalifaciens	GCF_002393505.1	FDAARGOS_408
Stenotrophomonas acidaminiphila	GCF_001314305.1	ZAC14D2_NAIMI4_2
Pseudoxanthomonas mexicana	GCF_014397415.1	GTZY2
Xanthomonas oryzae pv. oryzicola	GCF_001021915.1	YM15
Pseudomonas brenneri	GCF_900105815.1	DSM 15294
Helicobacter apodemus	GCF_003097575.1	SCJK1
Paracoccus kondratievae	GCF_009301415.1	BJQ0001
Serratia quinivorans	GCF_900638135.1	NCTC13188
Oleiphilus messinensis	GCF_002162375.1	ME102
Paracoccus yeei	GCF_002749495.1	TT13
Salmonella enterica subsp. enterica serovar Enteritidis	GCF_003184325.1	RM4283
Shewanella livingstonensis	GCF_003855395.1	LMG 19866
Vibrio antiquarius	GCF_000024825.1	EX25
Pseudoalteromonas issachenkonii	GCF_002310795.1	KMM 3549
Sphingomonas melonis	GCF_002504265.1	ZJ26
Conchiformibius steedae	GCF_014054725.1	DSM 2580
Kozakia baliensis	GCF_001787355.1	NBRC 16680
Magnetococcus marinus MC-1	GCF_000014865.1	MC-1
Helicobacter winghamensis	GCF_014931175.1	2015D-0170
Kushneria marisflavi	GCF_002157205.1	SW32
Cedecea neteri	GCF_002393445.1	FDAARGOS_392
Cedecea lapagei	GCF_900635955.1	NCTC11466
Leminorella richardii	GCF_900478135.1	NCTC12151
Collimonas fungivorans	GCF_001584145.1	Ter6
Dechloromonas aromatica RCB	GCF_000012425.1	RCB
Comamonas koreensis	GCF_014076495.1	T50-37
Pseudoalteromonas phenolica	GCF_001444405.1	KCTC 12086
Pseudomonas lini	GCF_900104735.1	DSM 16768
Pseudoalteromonas translucida	GCF_000026085.1	TAC125
Colwellia psychrerythraea 34H	GCF_000012325.1	34H; BAA-681
Paraburkholderia terricola	GCF_003330825.1	mHS1
Pseudomonas extremorientalis	GCF_900104365.1	LMG 19695
Vibrio kanaloae	GCF_001995825.2	R17
Sulfuriferula plumbiphila	GCF_009938015.1	Gro7
Pseudoalteromonas agarivorans	GCF_003668795.1	Hao 2018
Desulfobacterium autotrophicum HRM2	GCF_000020365.1	HRM2
Desulfotalea psychrophila LSv54	GCF_000025945.1	LSv54
Marinomonas primoryensis	GCF_013372285.1	MPKMM3633
Alicycliphilus denitrificans	GCF_012530715.1	DP3
Delftia tsuruhatensis	GCF_001753225.1	CM13
Pectobacterium brasiliense	GCF_009873295.1	1692
Xylella fastidiosa Temecula1	GCF_000007245.1	Temecula1
Proteus hauseri	GCF_004116975.1	15H5D-4a
Pseudomonas mediterranea	GCF_900106005.1	DSM 16733
Alkalilimnicola ehrlichii MLHE-1	GCF_000014785.1	MLHE-1
Actinobacillus porcitonsillarum	GCF_003101015.1	9953L55
Bradyrhizobium paxllaeri	GCF_001693515.2	LMTR 21
Ralstonia insidiosa	GCF_001663855.1	ATCC 49129
Vibrio rotiferianus	GCF_002214395.1	B64D1
Campylobacter jejuni subsp. jejuni NCTC 11168 = ATCC 700819	GCF_000009085.1	NCTC 11168
Qipengyuania flava	GCF_004296255.1	KJ5
Alysiella filiformis	GCF_014054525.1	DSM 16848
Sinorhizobium americanum	GCF_001889105.1	CFNEI 73
Haematobacter massiliensis	GCF_004328555.1	OT1
Malaciobacter halophilus	GCF_003346755.1	CCUG 53805
Haemophilus aegyptius	GCF_900475885.1	NCTC8502
Shigella flexneri 2a str. 301	GCF_000006925.2	301
Pseudomonas umsongensis	GCF_012647205.1	CY-1
Pseudomonas koreensis	GCF_900101415.1	LMG 21318
Dickeya dadantii 3937	GCF_000147055.1	3937
Pseudomonas trivialis	GCF_900104885.1	LMG 21464
Actinobacillus equuli subsp. equuli	GCF_000801145.1	19392
Saccharophagus degradans 2-40	GCF_000013665.1	2_40
Dickeya dianthicola	GCF_003403135.1	ME23
Dickeya zeae	GCF_002887555.1	MS2
Brucella suis 1330	GCF_000007505.1	1330
Sulfurovum lithotrophicum	GCF_000987835.1	ATCC BAA-797
Kerstersia gyiorum	GCF_004551665.1	SWMUKG01
Desulfovibrio alaskensis G20	GCF_000012665.1	G20
Bermanella marisrubri	GCF_012295615.1	RED65
Kosakonia cowanii	GCF_004089895.1	FBS 223
Escherichia albertii	GCF_001549955.1	EC06-170
Pseudomonas aeruginosa PAO1	GCF_000006765.1	PAO1
Shewanella oneidensis MR-1	GCF_013267215.1	MR-1
Komagataeibacter rhaeticus	GCF_011611525.1	ENS 9a1a
Schlegelella thermodepolymerans	GCF_015476235.1	DSM 15344
Thermomonas brevis	GCF_014395425.1	KACC 16975
Pseudomonas rhizosphaerae	GCF_000761155.1	DSM 16299
Stenotrophomonas rhizophila	GCF_000661955.1	DSM 14405
Achromobacter spanius	GCF_900636675.1	NCTC13519
Achromobacter insolitus	GCF_008245125.1	LCu2
Desulfatibacillum aliphaticivorans	GCF_000021905.1	AK-1
Aeromonas simiae	GCF_014892695.1	A6
Pseudomonas antarctica	GCF_900103795.1	LMG 22709
Phaeobacter inhibens	GCF_002892185.1	P54
[Mannheimia] succiniciproducens MBEL55E	GCF_000007745.1	MBEL55E
Neorickettsia sennetsu str. Miyayama	GCF_000013165.1	Miyayama
Pseudomonas syringae pv. tomato str. DC3000	GCF_000007805.1	DC3000
Methylorubrum populi	GCF_006740745.1	YC-XJ1
Bradyrhizobium diazoefficiens USDA 110	GCF_001642675.1	USDA 110
Brucella melitensis bv. 1 str. 16M	GCF_000007125.1	16M
Buchnera aphidicola str. Bp (Baizongia pistaciae)	GCF_000007725.1	Bp (Baizongia pistaciae)
Shewanella psychrophila	GCF_002005305.1	WP2
Shewanella piezotolerans WP3	GCF_000014885.1	WP3
Marinobacter adhaerens HP15	GCF_000166295.1	HP15
Comamonas kerstersii	GCF_002056725.1	8943
Rickettsia heilongjiangensis	GCF_009731485.1	Sendai-29
Coxiella burnetii RSA 493	GCF_000007765.2	RSA 493
Hyphomonas neptunium ATCC 15444	GCF_000013025.1	ATCC 15444
Nitrosomonas europaea ATCC 19718	GCF_000009145.1	ATCC 19718
Photorhabdus thracensis	GCF_001010285.1	DSM 15199
Helicobacter hepaticus ATCC 51449	GCF_000007905.1	ATCC 51449
Pseudomonas alkylphenolica	GCF_009755645.1	Neo
Rickettsia asiatica	GCF_007989425.1	Maytaro1284
Shewanella donghaensis	GCF_007567505.1	LT17
Desulfovibrio ferrophilus	GCF_003966735.1	IS5
Acidithiobacillus ferrooxidans ATCC 23270	GCF_000021485.1	ATCC 23270
Geobacter sulfurreducens PCA	GCF_000007985.2	PCA
Methylococcus capsulatus str. Bath	GCF_000008325.1	Bath
Photorhabdus laumondii subsp. laumondii TTO1	GCF_000196155.1	TTO1
Chromobacterium violaceum ATCC 12472	GCF_000007705.1	ATCC 12472
Klebsiella variicola	GCF_013305245.1	FH-1
Pseudomonas lurida	GCF_002966835.1	MYb11
Labrenzia alexandrii DFL-11	GCF_000158095.2	DFL-11
Bradyrhizobium betae	GCF_008932115.1	PL7HG1
Dichelobacter nodosus VCS1703A	GCF_000015345.1	VCS1703A
Myxococcus xanthus DK 1622	GCF_000012685.1	DK 1622
Ruegeria pomeroyi DSS-3	GCF_000011965.2	DSS-3
Haemophilus pittmaniae	GCF_900186995.1	NCTC13334
Microbulbifer thermotolerans	GCF_001617625.1	DAU221
Aquicella lusitana	GCF_902459475.1	SGT-39
Aquicella siphonis	GCF_902459485.1	SGT-108
Aliarcobacter cibarius	GCF_013372265.1	LMG 21996
Shewanella decolorationis	GCF_004354305.1	sesselensis
Gluconobacter thailandicus	GCF_008118345.1	HD924
Psychrobacter arcticus 273-4	GCF_000012305.1	273-4
Shewanella marisflavi	GCF_002215585.1	EP1
Microbulbifer agarilyticus	GCF_001999945.1	GP101
Psychrobacter alimentarius	GCF_001606025.1	PAMC 27889
Lysobacter gummosus	GCF_001442805.1	"3.2.11"
Zymomonas mobilis subsp. mobilis ZM4 = ATCC 31821	GCF_000007105.1	ZM4
Bdellovibrio bacteriovorus HD100	GCF_000196175.1	HD100
Methylobacillus flagellatus KT	GCF_000013705.1	KT
Paraburkholderia acidophila	GCF_002097715.1	ATCC 31433
Vibrio ponticus	GCF_009938225.1	DSM 16217
Hydrogenovibrio thermophilus	GCF_004028275.1	JR-2
Komagataeibacter saccharivorans	GCF_004348195.1	JH1
Komagataeibacter nataicola	GCF_002009295.1	RZS01
Paraburkholderia xenovorans LB400	GCF_000013645.1	LB400
Mesorhizobium japonicum MAFF 303099	GCF_000009625.1	MAFF 303099
Qipengyuania seohaensis	GCF_002795865.1	SW-135
Neisseria bacilliformis	GCF_014055025.1	DSM 23338
Ehrlichia canis str. Jake	GCF_000012565.1	Jake
Methylobacterium brachiatum	GCF_003697185.1	TX0642
Geobacter metallireducens GS-15	GCF_000012925.1	GS-15
Pseudomonas xanthomarina	GCF_900108535.1	LMG 23572
Burkholderia thailandensis E264	GCF_000012365.1	E264; ATCC 700388
Ochrobactrum quorumnocens	GCF_002278035.1	A44
Rickettsia conorii str. Malish 7	GCF_000007025.1	Malish 7
Rickettsia sibirica 246	GCF_000166935.1	246
Wolinella succinogenes DSM 1740	GCF_000196135.1	DSMZ 1740
Mesorhizobium ciceri biovar biserrulae	GCF_001618845.1	WSM1284
Collimonas arenae	GCF_001584205.1	Ter282
Collimonas pratensis	GCF_001584225.1	Ter291
Novosphingobium aromaticivorans DSM 12444	GCF_000013325.1	DSM 12444
Kosakonia radicincitans	GCF_001887675.1	GXGL-4A
Idiomarina loihiensis L2TR	GCF_000008465.1	L2TR
Azospirillum oryzae	GCF_013347285.1	KACC 14407
Alteromonas addita	GCF_001562195.1	R10SW13
Beggiatoa leptomitoformis	GCF_001305575.3	D-402
Chromohalobacter salexigens DSM 3043	GCF_000055785.1	DSM 3043
Photorhabdus asymbiotica	GCF_000196475.1
Rickettsia akari str. Hartford	GCF_000018205.1	Hartford
Desulfovibrio carbinolicus	GCF_004135975.1	DSM 3852
Francisella orientalis	GCF_001042565.2	FNO190
Enterobacter ludwigii	GCF_001750725.1	EN-119
Vibrio europaeus	GCF_015654285.1	07/118 T2
Campylobacter lari RM2100	GCF_000019205.1	RM2100; ATCC BAA-1060D
Denitratisoma oestradiolicum	GCF_902813185.1	DSM 16959
Paraburkholderia terrae	GCF_002902925.1	DSM 17804
Polynucleobacter asymbioticus QLW-P1DMWA-1	GCF_000016345.1	QLW-P1DMWA-1
Parvularcula bermudensis HTCC2503	GCF_000152825.2	HTCC2503
Alteromonas mediterranea	GCF_009759785.1	AltCH17
Pseudoalteromonas tunicata	GCF_003568825.1	D2
Congregibacter litoralis KT71	GCF_000153125.2	KT71
Geobacter daltonii FRC-32	GCF_000022265.1	FRC-32
Aliivibrio salmonicida LFI1238	GCF_000196495.1	LFI1238
Thermochromatium tepidum ATCC 43061	GCF_009664085.1	ATCC 43061
Hydrogenovibrio crunogenus XCL-2	GCF_000012605.1	XCL-2
Sphingopyxis alaskensis RB2256	GCF_000013985.1	RB2256
Sulfurimonas paralvinellae	GCF_014905135.1	GO25
Shewanella denitrificans OS217	GCF_000013765.1	OS217
Shewanella frigidimarina NCIMB 400	GCF_000014705.1	NCIMB 400
Gluconobacter albidus	GCF_002005485.1	TMW2.1191
Shewanella putrefaciens CN-32	GCF_000016585.1	CN-32
Pseudomonas otitidis	GCF_011397855.1	MrB4
Anaplasma marginale str. Florida	GCF_000020305.1	Florida
Pseudomonas simiae	GCF_000934565.1	PCL1751
Massilia albidiflava	GCF_004322755.1	DSM 17472
Massilia lutea	GCF_004209755.1	DSM 17473
Azotobacter vinelandii DJ	GCF_000021045.1	DJ; ATCC BAA-1303
Nitrobacter hamburgensis X14	GCF_000013885.1	X14
Nitrobacter winogradskyi Nb-255	GCF_000012725.1	Nb-255
Nitrosococcus oceani ATCC 19707	GCF_000012805.1	ATCC 19707; JCM30415 (Type strain)
Alcaligenes aquatilis	GCF_003076515.1	BU33N
Nitrosospira multiformis ATCC 25196	GCF_000196355.1	ATCC 25196
Shewanella loihica PV-4	GCF_000016065.1	PV-4
Shewanella amazonensis SB2B	GCF_000015245.1	SB2B
Sulfurimonas denitrificans DSM 1251	GCF_000012965.1	DSM 1251
Neisseria animaloris	GCF_900638345.1	NCTC12227
Neisseria zoodegmatis	GCF_900187305.1	NCTC12230
Marinobacter psychrophilus	GCF_001043175.1	20041
Pseudolabrys taiwanensis	GCF_003367395.1	CC-BB4
Providencia heimbachae	GCF_900475855.1	NCTC12003
Providencia vermicola	GCF_010748935.1	P8538
Psychrobacter cryohalolentis K5	GCF_000013905.1	K5
Sphingosinicella microcystinivorans	GCF_003967095.1	B-9
Syntrophobacter fumaroxidans MPOB	GCF_000014965.1	MPOB
Rickettsia bellii RML369-C	GCF_000012385.1	RML369-C
Pelobacter carbinolicus DSM 2380	GCF_000012885.1	DSM 2380
Pelobacter propionicus DSM 2379	GCF_000015045.1	DSM 2379
Rhodoferax ferrireducens T118	GCF_000013605.1	DSM 15236
Magnetospirillum magneticum AMB-1	GCF_000009985.1	AMB-1
Parashewanella spongiae	GCF_004358345.1	HJ039
Geobacter pickeringii	GCF_000817955.1	G13
Zobellella denitrificans	GCF_002407485.1	F13-1
Rhizobium favelukesii	GCF_000577275.2	LPU83
Rhodobacter sphaeroides ATCC 17029	GCF_000015985.1	ATCC 17029
Halorhodospira halophila SL1	GCF_000015585.1	SL1
Hahella chejuensis KCTC 2396	GCF_000012985.1	KCTC 2396
Yersinia mollaretii ATCC 43969	GCF_013282725.1	ATCC 43969
Burkholderia dolosa AU0158	GCF_000959505.1	AU0158
Geobacter uraniireducens Rf4	GCF_000016745.1	Rf4
Xenorhabdus doucetiae	GCF_000968195.1	FRM16
Xenorhabdus hominickii	GCF_001721185.1	ANU1
Psychromonas ingrahamii 37	GCF_000015285.1	37
Pseudomonas extremaustralis	GCF_900102035.1	DSM 17835
Xanthomonas campestris pv. raphani	GCF_013388375.1	MAFF106181
Brucella abortus 2308	GCF_000054005.1	2308
Bartonella bacilliformis KC583	GCF_000015445.1	KC583; ATCC 35685
Bordetella avium 197N	GCF_000070465.1	197N
Altererythrobacter epoxidivorans	GCF_001281485.1	CGMCC 1.7731
Sphingomonas ginsengisoli An et al. 2013	GCF_009363895.1	KACC 16858
Pseudomonas pohangensis	GCF_900105995.1	DSM 17875
Polaromonas naphthalenivorans CJ2	GCF_000015505.1	CJ2
Ramlibacter tataouinensis TTB310	GCF_000215705.1	TTB310
Sulfurospirillum cavolei	GCF_001548055.1	UCH003
Yersinia similis	GCF_000582515.1	Y_sim_228
Cupriavidus malaysiensis	GCF_001854325.1	USMAA1020
Janthinobacterium svalbardensis	GCF_002327145.1	PAMC 27463
Rickettsia raoultii	GCF_001975185.1	IM16
Desulfovibrio marinus	GCF_013085545.1	CS1
Arenimonas daejeonensis	GCF_007993735.1	KACC 14631
Ensifer mexicanus	GCF_013488225.1	ITTG R7
Rhizobium pseudoryzae	GCF_011046245.1	DSM 19479
Cupriavidus necator H16	GCF_004798725.1	H16
Helicobacter acinonychis str. Sheeba	GCF_000009305.1	Sheeba
Bartonella tribocorum CIP 105476	GCF_000196435.1	type strain:506 = CIP 105476
Marinomonas arctica	GCF_014623465.1	BSI20414
Pseudomonas entomophila L48	GCF_000026105.1	L48
Escherichia coli O157:H7 str. Sakai	GCF_000008865.2	Sakai substr. RIMD 0509952
Sphingomonas sediminicola	GCF_014489515.1	KACC 15039
Moraxella bovoculi	GCF_000988745.2	58086
Paraburkholderia phymatum STM815	GCF_000020045.1	STM815
Caminibacter mediatlanticus TB-2	GCF_005843985.1	TB-2
Roseobacter litoralis Och 149	GCF_000154785.2	Och 149
Octadecabacter arcticus 238	GCF_000155735.2	238
Octadecabacter antarcticus 307	GCF_000155675.2	307
Verminephrobacter eiseniae EF01-2	GCF_000015565.1	EF01-2
Methylocystis heyeri	GCF_004802635.2	H2
Alcanivorax pacificus W11-5	GCF_000299335.2	W11-5
Sphingomonas wittichii RW1	GCF_000016765.1	RW1
Shewanella woodyi ATCC 51908	GCF_000019525.1	ATCC 51908
Inhella inkyongensis	GCF_005952805.1	IMCC1713
Sphingorhabdus lacus	GCF_009768975.1	IMCC1753
Alcanivorax borkumensis SK2	GCF_000009365.1	SK2
Chromobacterium haemolyticum	GCF_009936155.1	CH06-BL
Gallionella capsiferriformans ES-2	GCF_000145255.1	ES-2
Leptothrix cholodnii SP-6	GCF_000019785.1	SP-6
Pseudomonas reinekei	GCF_900104125.1	DSM 18361
Phytobacter diazotrophicus	GCF_012923785.1	UAEU22
Beijerinckia indica subsp. indica ATCC 9039	GCF_000019845.1	ATCC 9039
Methylocella silvestris BL2	GCF_000021745.1	BL2
Thioalkalivibrio sulfidiphilus HL-EbGr7	GCF_000021985.1	HL-EbGR7
Acidovorax citrulli AAC00-1	GCF_000015325.1	AAC00-1
Paraburkholderia phytofirmans PsJN	GCF_000020125.1	PsJN
Shewanella pealeana ATCC 700345	GCF_000018285.1	ATCC 700345
Dinoroseobacter shibae DFL 12 = DSM 16493	GCF_000018145.1	DFL 12
Geobacter lovleyi SZ	GCF_000020385.1	SZ
Devosia ginsengisoli	GCF_007859655.1	Gsoil 520
Undibacterium parvum	GCF_003955735.1	DSM 23061
Parvibaculum lavamentivorans DS-1	GCF_000017565.1	DS-1
Geobacter bemidjiensis Bem	GCF_000020725.1	Bem
Xenorhabdus bovienii SS-2004	GCF_000027225.1	SS-2004
Hoeflea phototrophica DFL-43	GCF_000154705.2	DFL-43
Methylobacterium phyllosphaerae	GCF_001936175.1	CBMB27
Azoarcus olearius	GCF_001682385.1	DQS-4
Litoricola lipolytica	GCF_009650135.1	IMCC 1097
Methylorubrum extorquens PA1	GCF_000018845.1	PA1
Methylibium petroleiphilum PM1	GCF_000015725.1	PM1
Shewanella sediminis HAW-EB3	GCF_000018025.1	HAW-EB3
Thiomonas arsenitoxydans	GCF_000253115.1	3As
Methylobacterium radiotolerans JCM 2831	GCF_000019725.1	JCM 2831
Neorickettsia risticii str. Illinois	GCF_000022525.1	Illinois
Lysobacter capsici	GCF_002355295.1	KNU-14
Acinetobacter oleivorans DR1	GCF_000196795.1	DR1
Pseudomonas marincola	GCF_900682675.2	YSy11
Azorhizobium caulinodans ORS 571	GCF_000010525.1	ORS 571
Burkholderia oklahomensis C6786	GCF_000959365.1	C6786
Rhodobaca barguzinensis	GCF_001870665.2	alga05
Brucella ovis ATCC 25840	GCF_000016845.1	ATCC 25840
Pandoraea thiooxydans	GCF_001017775.3	DSM 25325
Dyella thiooxydans	GCF_001641285.1	ATSB10
Acetobacter senegalensis	GCF_001499615.1	108B
Sorangium cellulosum So ce56	GCF_000067165.1	So ce 56
Campylobacter canadensis	GCF_013177655.1	LMG 24001
Croceicoccus marinus	GCF_014211955.1	OT19
Phenylobacterium zucineum HLK1	GCF_000017265.1	HLK1
Rhizobium rhizoryzae	GCF_011046895.1	DSM 29514
Rickettsia rickettsii str. Iowa	GCF_000017445.4	Iowa
Sphingobium japonicum UT26S	GCF_000091125.1	UT26S
Lysobacter soli	GCF_009755585.1	XL170
Maritalea myrionectae	GCF_003433515.1	HL2708#5
Anaeromyxobacter dehalogenans 2CP-1	GCF_000022145.1	2CP1
Serratia nematodiphila	GCF_004768745.1	DH-S01
Shewanella halifaxensis HAW-EB4	GCF_000019185.1	HAW-EB4
Methylobacterium nodulans ORS 2060	GCF_000022085.1	ORS 2060
Bordetella flabilis	GCF_001676725.1	AU10664
Bordetella bronchialis	GCF_001676745.1	AU17976
Steroidobacter denitrificans	GCF_001579945.1	DSM 18526
Erwinia tasmaniensis Et1/99	GCF_000026185.1	Et1/99
Pantoea eucalypti	GCF_009646115.1	LMG 24197
Pantoea vagans	GCF_004792415.1	LMG 24199
Pseudomonas sabulinigri	GCF_900105255.1	JCM 14963
Nitrosococcus halophilus Nc 4	GCF_000024725.1	Nc 4
Halomonas beimenensis	GCF_002549795.1	NTU-111
Altererythrobacter ishigakiensis	GCF_001663155.1	NBRC 107699
Acetobacter ascendens	GCF_001766235.1	LMG 1590
Brucella canis ATCC 23365	GCF_000018525.1	ATCC 23365
Geoalkalibacter subterraneus	GCF_000827125.1	Red1
Desulfohalobium retbaense DSM 5692	GCF_000024325.1	DSM 5692
Pseudomonas xinjiangensis	GCF_900104945.1	NRRL B-51270
Campylobacter peloridis	GCF_014931075.1	2016D-0074
Burkholderia metallica	GCF_001718555.1	FL-6-5-30-S1-D7
Burkholderia seminalis	GCF_001718535.1	FL-5-4-10-S1-D7
Marinomonas posidonica IVIA-Po-181	GCF_000214215.1	IVIA-Po-181
Kosakonia oryzae	GCF_001658025.2	Ola 51
Cellvibrio japonicus Ueda107	GCF_000019225.1	Ueda107
Haliangium ochraceum DSM 14365	GCF_000024805.1	DSM 14365
Afipia carboxidovorans OM5	GCF_000218565.1	OM5
Malaciobacter marinus	GCF_003544855.1	JCM 15502
Halomonas chromatireducens	GCF_001545155.1	AGD 8-3
Escherichia coli str. K-12 substr. MG1655	GCF_000005845.2	K-12 substr. MG1655
Vibrio azureus	GCF_002849855.1	LC2-005
Pseudomonas yamanorum	GCF_001612705.2	LBUM636
Aquitalea denitrificans	GCF_009856625.1	5YN1-3
Campylobacter avium LMG 24591	GCF_002238335.1	LMG 24591
Kangiella koreensis DSM 16069	GCF_000024085.1	DSM 16069
Desulfomicrobium baculatum DSM 4028	GCF_000023225.1	DSM 4028
Sulfurospirillum deleyianum DSM 6946	GCF_000024885.1	DSM 6946
Desulfovibrio salexigens DSM 2638	GCF_000023445.1	DSM 2638
Azospirillum thiophilum	GCF_001305595.1	BV-S
Proteus mirabilis HI4320	GCF_000069965.1	HI4320
Pelagibacterium halotolerans	GCF_013004005.1	ANSP101
Mesorhizobium opportunistum WSM2075	GCF_000176035.2	WSM2075
Stappia indica	GCF_009789575.1	PHM037
Roseovarius indicus	GCF_008728195.1	DSM 26383
Variovorax paradoxus S110	GCF_000023345.1	S110
Pelagerythrobacter marensis	GCF_001028625.1	KCTC 22370
Francisella halioticida	GCF_002211785.1	DSM 23729
Ferrimonas balearica DSM 9799	GCF_000148645.1	DSM 9799
Kosakonia arachidis	GCF_009363135.1	KACC 18508
Acidovorax carolinensis	GCF_002157165.1	NA2
Halothiobacillus neapolitanus c2	GCF_000024765.1	c2
Polynucleobacter acidiphobus	GCF_003065385.1	MWH-PoolGreenA3
Polynucleobacter difficilis	GCF_003065365.1	AM-8B5
Glaesserella parasuis SH0165	GCF_000021885.1	SH0165
Delftia lacustris	GCF_016027815.1	FDAARGOS_890
Dickeya chrysanthemi Ech1591	GCF_000023565.1	Ech1591
Sulfurimonas autotrophica DSM 16294	GCF_000147355.1	DSM 16294
Roseicitreum antarcticum	GCF_014681765.1	ZS2-28
Caulobacter vibrioides NA1000	GCF_000022005.1	NA1000
Bordetella pertussis 18323	GCF_000306945.1	18323
Dickeya poaceiphila	GCF_007858975.2	NCPPB 569
Brucella microti CCM 4915	GCF_000022745.1	CCM 4915
Methylovirgula ligni	GCF_004135935.1	BW863
Endozoicomonas montiporae CL-33	GCF_001583435.1	CL-33
Desulfosarcina alkanivorans	GCF_009688945.1	PL12
Allochromatium vinosum DSM 180	GCF_000025485.1	DSM 180
Arcobacter nitrofigilis DSM 7299	GCF_000092245.1	DSM 7299
Desulfovibrio vulgaris RCH1	GCF_000166115.1	RCH1
Asticcacaulis excentricus CB 48	GCF_000175215.2	CS 48
Pseudomonas amygdali pv. tabaci str. ATCC 11528	GCF_000145945.2	ATCC 11528
Desulfovibrio magneticus RS-1	GCF_000010665.1	RS-1
Francisella salina	GCF_000219045.1	TX07-7308
Francisella uliginis	GCF_001895265.1	TX07-7310
Pandoraea oxalativorans	GCF_000972785.3	DSM 23570
Anaplasma centrale str. Israel	GCF_000024505.1	Israel
Polynucleobacter necessarius	GCF_900096765.1
Desulfobulbus propionicus DSM 2032	GCF_000186885.1	DSM 2032
Dickeya paradisiaca Ech703	GCF_000023545.1	Ech703
Campylobacter volucris LMG 24379	GCF_000816345.1	LMG 24379
Sideroxydans lithotrophicus ES-1	GCF_000025705.1	ES-1
Hirschia baltica ATCC 49814	GCF_000023785.1	ATCC 49814
Methylovorus glucosetrophus SIP3-4	GCF_000023745.1	SIP3-4
Hyphomicrobium denitrificans ATCC 51888	GCF_000143145.1	ATCC 51888
Methylotenera mobilis JLW8	GCF_000023705.1	JLW8
Pseudomonas chlororaphis	GCF_014524625.1	qlu-1
Desulfurivibrio alkaliphilus AHT 2	GCF_000092205.1	AHT 2
Alteromonas australica	GCF_000730385.1	H 17
Allofrancisella guangzhouensis	GCF_000815225.1	08HL01032
Tolumonas auensis DSM 9187	GCF_000023065.1	DSM 9187
Nautilia profundicola AmH	GCF_000021725.1	AmH
Neisseria wadsworthii	GCF_014054885.1	DSM 22245
Neisseria shayeganii	GCF_014054965.1	DSM 22244
Pseudoalteromonas donghaensis	GCF_003515105.1	HJ51
Francisella hispaniensis	GCF_000195555.1	3523
Proteus terrae subsp. cibarius	GCF_011045835.1	ZN2
Shimwellia blattae DSM 4481 = NBRC 105725	GCF_000262305.1	DSM 4481
Brevundimonas subvibrioides ATCC 15264	GCF_000144605.1	ATCC 15264
Komagataeibacter medellinensis NBRC 3288	GCF_000182745.2	NBRC 3288
Erwinia billingiae Eb661	GCF_000196615.1	Eb661
Edwardsiella ictaluri 93-146	GCF_000022885.2	93-146
Bartonella grahamii as4aup	GCF_000022725.1	as4aup
Acidithiobacillus thiooxidans ATCC 19377	GCF_009662475.1	ATCC 19377
Shewanella violacea DSS12	GCF_000091325.1	DSS12
Citrobacter rodentium ICC168	GCF_000027085.1	ICC168
Sphaerotilus natans subsp. sulfidivorans	GCF_008329925.1	D-507
Starkeya novella DSM 506	GCF_000092925.1	DSM 506
Neisseria zalophi	GCF_008807015.1	ATCC BAA-2455
Simonsiella muelleri ATCC 29453	GCF_002951835.1	ATCC 29453
Pseudodesulfovibrio aespoeensis Aspo-2	GCF_000176915.2	Aspo-2
Desulfarculus baarsii DSM 2075	GCF_000143965.1	DSM 2075
Paraurantiacibacter namhicola	GCF_001687545.1	JCM 16345
Rhodomicrobium vannielii ATCC 17100	GCF_000166055.1	ATCC 17100
Rhizobium pusense	GCF_013285525.1	76
Desulfobacula toluolica Tol2	GCF_000307105.1	Tol2
Pseudomonas cedrina	GCF_900104915.1	LMG 23661
Sphingomonas alpina	GCF_014490665.1	DSM 22537
Basfia succiniciproducens	GCF_011455875.1	JF4016
Methylocystis bryophila	GCF_002117405.1	S285
Pandoraea vervacti	GCF_000934605.2	NS15
Pandoraea faecigallinarum	GCF_001029105.3	DSM 23572
Photobacterium gaetbulicola Gung47	GCF_000940995.1	Gung47
Neokomagataea tanensis	GCF_006542335.1	AH13 = NBRC 106556
Halarcobacter bivalviorum	GCF_003346815.1	LMG 26154
Arcobacter suis CECT 7833	GCF_003544815.1	CECT 7833
Halomonas titanicae	GCF_014697095.1	SOB56
Erwinia amylovora CFBP1430	GCF_000091565.1	CFPB1430
Mixta calida	GCF_014689145.1	5098PV
Mixta gaviniae	GCF_002953195.1	DSM 22758
Planktomarina temperata RCA23	GCF_000738435.1	RCA23
Methylotenera versatilis 301	GCF_000093025.1	301
Rhodanobacter denitrificans	GCF_000230695.2	2APBS1
Edwardsiella anguillarum ET080813	GCF_000264765.2	80813
Chitinolyticbacter meiyuanensis	GCF_008033135.1	SYBC-H1
Azospirillum ramasamyi	GCF_003233655.1	M2T2B2
Methylomicrobium album BG8	GCF_000214275.2	BG8
Desulfocurvibacter africanus subsp. africanus str. Walvis Bay	GCF_000212675.2	Walvis Bay
Tsuneonella dongtanensis	GCF_001698205.1	KCTC 22672
Vibrio atlanticus	GCF_000091465.1	LGP32
Shewanella baltica OS678	GCF_000178875.2	OS678
Methylobacterium oryzae CBMB20	GCF_000757795.1	CBMB20
Desulfovibrio carbinoliphilus subsp. oakridgensis	GCF_000177215.2	FW-101-2B
Desulfurella acetivorans A63	GCF_000517565.1	A63
Bartonella clarridgeiae 73	GCF_000253015.1	73
Vibrio owensii	GCF_002021755.1	XSBZ03
Rhizobium tropici CIAT 899	GCF_000330885.1	CIAT 899
Kushneria konosiri	GCF_002155145.1	X49
Pseudomonas arsenicoxydans	GCF_900103875.1	CECT 7543
Desulfomonile tiedjei DSM 6799	GCF_000266945.1	DSM 6799
Sulfuricurvum kujiense DSM 16994	GCF_000183725.1	DSM 16994
Thioalkalivibrio paradoxus ARh 1	GCF_000227685.2	ARh 1
Alteromonas naphthalenivorans	GCF_000213655.1	SN2
Oceanicoccus sagamiensis	GCF_002117105.1	NBRC 107125
Ensifer sojae CCBAU 05684	GCF_002288525.1	CCBAU 05684
Thiomicrospira aerophila AL3	GCF_000227665.2	AL3
Thiomicrospira cyclica ALM1	GCF_000214825.1	ALM1
Marinomonas mediterranea MMB-1	GCF_000192865.1	MMB-1
Litorilituus sediminis	GCF_004295665.1	JCM 17549
Acidithiobacillus ferrivorans SS3	GCF_000214095.2	SS3
Actinobacillus suis ATCC 33415	GCF_000739435.1	ATCC 33415
Rahnella aquatilis CIP 78.65 = ATCC 33071	GCF_000241955.1	CIP 78.65
Nitratifractor salsuginis DSM 16511	GCF_000186245.1	DSM 16511
Mesorhizobium australicum WSM2073	GCF_000230995.2	WSM2073
Methylophaga nitratireducenticrescens	GCF_000260985.4	JAM1
Methylophaga frappieri	GCF_000260965.1	JAM7
Paraburkholderia sprentiae WSM5005	GCF_001865575.1	WSM5005
Caballeronia insecticola	GCF_000402035.1	RPE64
Hippea maritima DSM 10411	GCF_000194135.1	DSM 10411
Sulfurospirillum barnesii SES-3	GCF_000265295.1	SES-3
Marichromatium purpuratum 984	GCF_000224005.2	984
Thiocystis violascens DSM 198	GCF_000227745.2	DSM 198
Thioflavicoccus mobilis 8321	GCF_000327045.1	8321
Frateuria aurantia DSM 6220	GCF_000242255.2	DSM 6220
Halomonas elongata DSM 2581	GCF_000196875.2	type strain: DSM 2581
Serratia plymuthica AS9	GCF_000214235.1	AS9
Pseudomonas litoralis	GCF_900105005.1	2SM5
Micavibrio aeruginosavorus ARL-13	GCF_000226315.1	ARL-13
Bradyrhizobium arachidis	GCF_015291705.1	CCBAU 051107
Sphingobium indicum B90A	GCF_000264945.2	B90A
Halobacteriovorax marinus SJ	GCF_000210915.2	SJ
Herbaspirillum huttiense	GCF_004367745.1	NFYY 53159
Massilia umbonata	GCF_005280315.1	DSMZ 26121
Malaciobacter molluscorum LMG 25693	GCF_003544935.1	CECT 7696
Acinetobacter pittii PHEA-2	GCF_000191145.1	PHEA-2
Massilia flava	GCF_009789595.1	DSM 26639
Arcobacter defluvii	GCF_013201725.1	LMG 25694
Arcobacter anaerophilus	GCF_006459125.1	DSM 24636
Desulfobacter postgatei 2ac9	GCF_000233695.2	2ac9
Desulfobacca acetoxidans DSM 11109	GCF_000195295.1	DSM 11109
Mycetohabitans rhizoxinica HKI 454	GCF_000198775.1	HKI 454
Enterobacter soli	GCF_000224675.1	LF7a
Desulfosarcina ovata subsp. sediminis	GCF_009688985.1	28bB2T
Aggregatibacter segnis ATCC 33393	GCF_900476035.1	NCTC 10977
Desulfomicrobium orale DSM 12838	GCF_001553625.1	DSM 12838
Minicystis rosea	GCF_001931535.1	DSM 24000
Methylobacterium mesophilicum SR1.6/6	GCF_000364445.2	SR1.6/6
Arcobacter ellisii	GCF_003544915.1	LMG 26155
Kangiella geojedonensis	GCF_000981765.1	YCS-5
Salinimonas lutimaris	GCF_005222225.1	DPSR-4
Xanthomonas vesicatoria ATCC 35937	GCF_001908725.1	LMG911
Acidiphilium multivorum AIU301	GCF_000202835.1	AIU301
Sandaracinus amylolyticus	GCF_000737325.1	DSM 53668
Sulfurimonas gotlandica GD1	GCF_000242915.1	GD1
Gibbsiella quercinecans	GCF_002291425.1	FRB97
Pseudomonas brassicacearum	GCF_008370715.1	3Re2-7
Alcanivorax dieselolei B5	GCF_000300005.1	B5
Bradyrhizobium ottawaense	GCF_002278135.2	OO99
Yersinia entomophaga	GCF_001656035.1	MH96
Helicobacter felis ATCC 49179	GCF_000200595.1	ATCC 49179
Rickettsia slovaca 13-B	GCF_000237845.1	13-B
Allosphingosinicella indica	GCF_900177405.1	Dd16
Arcobacter butzleri ED-1	GCF_000284355.1	ED-1
Massilia oculi	GCF_003143515.1	CCUG 43427
Rhizobacter gummiphilus	GCF_002762215.1	NBRC 109400
Desulfosarcina widdelii	GCF_009688965.1	PP31
Cupriavidus taiwanensis LMG 19424	GCF_000069785.1	LMG 19424
Desulfoglaeba alkanexedens ALDC	GCF_005377625.1	ALDC
Aggregatibacter aphrophilus ATCC 33389	GCF_900636915.1	NCTC 5906
Burkholderia multivorans ATCC BAA-247	GCF_000959525.1	BAA-247
Marinovum algicola DG 898	GCF_001046955.1	DG 898
Polymorphum gilvum SL003B-26A1	GCF_000192745.1	SL003B-26A1
Salmonella enterica subsp. enterica serovar Enteritidis str. RM2968	GCF_003184425.1	RM2968
Leisingera methylohalidivorans DSM 14336	GCF_000511355.1	DSM 14336; MB2
Helicobacter bizzozeronii CIII-1	GCF_000237285.1	CIII-1
Rickettsia typhi str. TH1527	GCF_000277285.1	TH1527
Taylorella asinigenitalis MCE3	GCF_000226625.1	MCE3
Neorhizobium galegae bv. orientalis str. HAMBI 540	GCF_000731315.1	HAMBI 540
Hyphomicrobium nitrativorans NL23	GCF_000503895.1	NL23
Neptunomonas concharum	GCF_008630635.1	JCM17730
Campylobacter insulaenigrae NCTC 12927	GCF_000816185.1	NCTC 12927
Campylobacter upsaliensis RM3940	GCF_013372245.1	RM3940
Campylobacter lanienae NCTC 13004	GCF_002139935.1	NCTC 13004
Campylobacter sputorum bv. paraureolyticus LMG 11764	GCF_002220755.1	LMG 17589
Arcobacter cryaerophilus ATCC 43158	GCF_003660105.1	ATCC 43158
Malaciobacter mytili LMG 24559	GCF_003346775.1	LMG 24559
Arcobacter skirrowii CCUG 10374	GCF_003544835.1	CCUG 10374
Arcobacter trophiarum LMG 25534	GCF_003355515.1	LMG 25534
Otariodibacter oris	GCF_009684715.1	Baika1
Yersinia pestis A1122	GCF_000222975.1	A1122
Advenella kashmirensis WT001	GCF_000219915.2	WT001
Rhodospirillum rubrum F11	GCF_000225955.1	F11
Bradyrhizobium japonicum USDA 6	GCF_000284375.1	USDA 6
Cupriavidus neocaledonicus	GCF_900250125.1
Sphingomonas lutea	GCF_014396785.1	KCTC 23642
Pseudoxanthomonas spadix BD-a59	GCF_000233915.3	BD-a59
Vibrio tubiashii ATCC 19109	GCF_000772105.1	19109
Granulibacter bethesdensis CGDNIH4	GCF_000576145.2	CGDNIH4
Arcobacter venerupis	GCF_013201665.1	LMG 26156
Arcobacter cloacae	GCF_013201935.1	LMG 26153
Sphingobium barthaii	GCF_015074805.1	KK22
Helicobacter pylori Puno135	GCF_000224555.1	Puno135
Escherichia coli O26 str. RM8426	GCF_003112185.1	RM8426
Escherichia coli O26 str. RM10386	GCF_003112225.1	RM10386
Escherichia coli O103 str. RM8385	GCF_003112165.1	RM8385
Escherichia coli O43 str. RM10042	GCF_003112205.1	RM10042
Escherichia coli O111 str. RM9322	GCF_003112245.1	RM9322
Escherichia coli O121 str. RM8352	GCF_003112145.1	RM8352
Escherichia coli O145 str. RM9872	GCF_003586065.1	RM9872
Basilea psittacipulmonis DSM 24701	GCF_000743945.1	DSM 24701
Cronobacter condimenti 1330	GCF_001277255.1	LMG 26250
Cronobacter universalis NCTC 9529	GCF_001277175.1	NCTC 9529
Vibrio alfacsensis	GCF_003544875.1	CAIM 1831
Thiolapillus brandeum	GCF_000828615.1	Hiromi 1
Paracoccus zhejiangensis	GCF_002847445.1	J6
Herbaspirillum rubrisubalbicans M1	GCF_001483945.1	M1
Malaciobacter pacificus	GCF_004214795.1	LMG 26638
Halomonas socia	GCF_010977575.1	CKY01
Lonsdalea britannica	GCF_003515985.1	477
Comamonas serinivorans	GCF_002158865.1	DSM 26136
Mesorhizobium amorphae CCNWGS0123	GCF_001686985.1	CCNWGS0123
Glaciecola nitratireducens FR1064	GCF_000226565.1	FR1064
Allofrancisella frigidaquae	GCF_012222825.1	SYSU 10HL1970
Francisella persica ATCC VR-331	GCF_001275365.1	FSC845
Novosphingobium pentaromativorans US6-1	GCF_000767465.1	US6-1
Francisella noatunensis subsp. noatunensis FSC774	GCF_014844275.1	FSC774
Methylotuvimicrobium alcaliphilum 20Z	GCF_000968535.2	20Z
Bartonella australis Aust/NH1	GCF_000341355.1	Aust/NH1
Bartonella bovis 91-4	GCF_000384965.1	91-4
Fluoribacter dumoffii Tex-KL	GCF_000236145.1	Tex-KL
Pantoea ananatis PA13	GCF_000233595.1	PA13
Rickettsia prowazekii str. Chernikova	GCF_000277165.1	Chernikova
Rickettsia canadensis str. CA410	GCF_000283915.1	CA410
Rickettsia australis str. Cutlack	GCF_000284155.1	Cutlack
Chromobacterium vaccinii	GCF_001855275.1	21_1
Brenneria goodwinii	GCF_002291445.1	FRB141
Tistrella mobilis KA081020-065	GCF_000264455.2	KA081020-065
Pseudoalteromonas arctica A 37-1-2	GCF_000238395.3	A 37-1-2
Pseudoalteromonas spongiae UST010723-006	GCF_000238255.3	UST010723-006
Simiduia agarivorans SA1 = DSM 21679	GCF_000305785.2	SA1 = DSM 21679
Brenneria nigrifluens DSM 30175 = ATCC 13028	GCF_005484965.1	ATCC 13028
Campylobacter cuniculorum DSM 23162 = LMG 24588	GCF_002104335.1	LMG 24588
Desulfovibrio gigas DSM 1382 = ATCC 19364	GCF_000468495.1	ATCC 19364
Desulfovibrio hydrothermalis AM13 = DSM 14728	GCF_000331025.1	AM13 = DSM 14728
Desulfovibrio sulfodismutans DSM 3696	GCF_013376455.1	DSM 3696
Martelella mediterranea DSM 17316	GCF_002043005.1	MACL11
Pseudomonas balearica DSM 6083	GCF_000818015.1	DSM6083 (=SP1402)
Sphingomonas sanxanigenens DSM 19645 = NX02	GCF_000512205.2	NX02
Pseudomonas protegens CHA0	GCF_900560965.1	CHA0
Klebsiella pneumoniae subsp. pneumoniae HS11286	GCF_000240185.1	HS11286
Sinorhizobium fredii CCBAU 25509	GCF_003177055.1	CCBAU 25509
Thauera humireducens	GCF_001051995.2	SgZ-1
Klebsiella michiganensis	GCF_014217275.1	AKKL-001
Providencia sneebia DSM 19967	GCF_000314895.2	DSM 19967
Massilia putida	GCF_001941825.1	6NM-7
Wigglesworthia glossinidia endosymbiont of Glossina morsitans morsitans (Yale colony)	GCF_000247565.1
Corallococcus coralloides DSM 2259	GCF_000255295.1	DSM 2259
Kangiella sediminilitoris	GCF_001708405.1	KCTC 23892
Rickettsia helvetica C9P9	GCF_000255355.1	C9P9
Pseudomonas mandelii JR-1	GCF_000257545.3	JR-1
Pseudomonas aeruginosa PAO1H2O	GCF_000714515.1	PAO1H2O
Pseudomonas prosekii	GCF_900105155.1	LMG 26867
Pseudomonas furukawaii	GCF_002355475.1	KF707
Pararhodospirillum photometricum DSM 122	GCF_000284415.1	DSM 122
Sulfurospirillum multivorans DSM 12446	GCF_000568815.1	DSM 12446
Providencia stuartii MRSN 2154	GCF_000259175.1	MRSN 2154
Kosakonia sacchari	GCF_001683395.1	BO-1
Cronobacter malonaticus LMG 23826	GCF_001277215.2	LMG 23826
Cronobacter dublinensis subsp. dublinensis LMG 23823	GCF_001277235.1	LMG 23823
Cronobacter muytjensii ATCC 51329	GCF_001277195.1	ATCC 51329
Alteromonas stellipolaris LMG 21856	GCF_001433715.1	LMG 21856
Sulfuricella denitrificans skB26	GCF_000297055.2	skB26
Helicobacter cetorum MIT 99-5656	GCF_000259275.1	MIT 99-5656
Marinobacter hydrocarbonoclasticus ATCC 49840	GCF_000284615.1	ATCC 49840
Desulfocapsa sulfexigens DSM 10523	GCF_000341395.1	DSM 10523
Lonsdalea populi	GCF_015999465.1	N-5-1
Anaplasma phagocytophilum str. JM	GCF_000439775.1	JM
Pectobacterium wasabiae CFBP 3304	GCF_001742185.1	CFBP 3304
Luteimonas granuli	GCF_007795095.1	Gr-4
Novosphingobium ginsenosidimutans	GCF_007954425.1	FW-6
Sphingomonas daechungensis	GCF_014489495.1	KACC 18115
Halomonas huangheensis	GCF_001431725.1	BJGMM-B45
Pseudomonas pseudoalcaligenes CECT 5344	GCF_000297075.2	CECT5344
Bdellovibrio exovorus JSS	GCF_000348725.1	JSS
Ferriphaselus amnicola	GCF_000974685.2	OYT1
Corallococcus macrosporus DSM 14697	GCF_002305895.1	DSM 14697
Granulosicoccus antarcticus IMCC3135	GCF_002215215.1	IMCC3135
Sulfurospirillum halorespirans DSM 13726	GCF_001723605.1	PCE-M2
Snodgrassella alvi wkB2	GCF_000600005.1	wkB2
Moritella marina ATCC 15381	GCF_008931805.1	MP-1
Celeribacter indicus	GCF_000819565.1	P73
Pseudomonas putida NBRC 14164	GCF_000412675.1	NBRC 14164
Legionella fallonii LLAP-10	GCF_000953135.1	LLAP-10
Brucella inopinata	GCF_900095155.1	141012304
Vibrio natriegens NBRC 15636 = ATCC 14048 = DSM 759	GCF_001456255.1	ATCC 14048
Xanthomonas cassavae CFBP 4642	GCF_000454545.1	CFBP 4642
Sulfuritalea hydrogenivorans sk43H	GCF_000828635.1	DSM 22779
Pseudomonas mendocina S5.2	GCF_000733715.2	S5.2
Dickeya solani IPO 2222	GCF_001644705.1	IPO 2222
Azospirillum humicireducens	GCF_001639105.2	SgZ-5
Asaia bogorensis NBRC 16594	GCF_001547995.1	NBRC 16594
Acidithiobacillus ferridurans	GCF_003966655.1	JCM 18981
Lawsonia intracellularis N343	GCF_000331715.1	N343
Pseudorhodoplanes sinuspersici	GCF_002119765.1	RIPI110
Moraxella catarrhalis BBH18	GCF_000092265.1	BBH18
Sodalis praecaptivus	GCF_000517425.1	HS1
Campylobacter iguaniorum	GCF_001483985.1	2463D
Bradyrhizobium oligotrophicum S58	GCF_000344805.1	S58
Pseudomonas guangdongensis	GCF_900105885.1	CCTCC AB 2012022
Advenella mimigardefordensis DPN7	GCF_000521505.1	DPN7
Anaplasma ovis str. Haibei	GCF_002214625.1	Haibei
Pseudohongiella spirulinae	GCF_001444425.1	KCTC 32221
Ehrlichia chaffeensis str. West Paces	GCF_000632965.1	West Paces
Pelagibaca abyssi	GCF_001975705.1	JLT2014
Thioalkalivibrio nitratireducens DSM 14787	GCF_000321415.2	DSM 14787
Raoultella electrica	GCF_006711645.1	DSM 102253
Spiribacter salinus M19-40	GCF_000319575.2	M19-40
Bibersteinia trehalosi USDA-ARS-USMARC-188	GCF_000521725.1	USDA-ARS-USMARC-188
Epibacterium mobile F1926	GCF_000376545.2	F1926
Acetobacter pasteurianus 386B	GCF_000723785.2	386B
Nitrosospira briensis C-128	GCF_000619905.2	C-128
Frischella perrara	GCF_000807275.1	PEB0191
Altererythrobacter atlanticus	GCF_001008165.2	26DY36
Liberibacter crescens	GCF_001543305.1	BT-0
Pseudomonas sihuiensis	GCF_900106015.1	KCTC 32246
Bradyrhizobium icense	GCF_001693385.1	LMTR 13
Myxococcus stipitatus DSM 14675	GCF_000331735.1	DSM 14675
Vibrio jasicida 090810c	GCF_002887615.1	090810c
Neorickettsia helminthoeca str. Oregon	GCF_000632985.1	Oregon
Sinorhizobium meliloti 2011	GCF_000346065.1	2011
Gluconobacter oxydans DSM 3504	GCF_000583855.1	DSM 3504
Nitrosospira lacus	GCF_000355765.4	APG3
Diaphorobacter aerolatus	GCF_014489535.1	KACC 16536
Swingsia samuiensis	GCF_006542355.1	AH83
Melittangium boletus DSM 14713	GCF_002305855.1	DSM 14713
Roseibacterium elongatum DSM 19469	GCF_000590925.1	DFL-43
Aquabacterium olei	GCF_003100395.1	NBRC 110486
Myxococcus hansupus	GCF_000280925.3	contaminant ex DSM 436
Thalassolituus oleivorans MIL-1	GCF_000355675.1	MIL-1
Dokdonella koreensis DS-123	GCF_001632775.1	DS-123
Pseudomonas soli	GCF_000498975.2	SJ10
Ralstonia pseudosolanacearum	GCF_003595305.1	RS 476
Rhizobium jaguaris	GCF_003627755.1	CCGE525
Pseudoalteromonas aliena SW19	GCF_014905615.1	SW19
Pseudoalteromonas espejiana DSM 9414	GCF_002221525.1	DSM 9414
Arcobacter aquimarinus	GCF_013177635.1	W63
Pseudoalteromonas paragorgicola KMM 3548	GCF_014918315.1	KMM 3548
Pseudoalteromonas prydzensis ACAM 620	GCF_014925355.1	ACAM 620
Bartonella ancashensis	GCF_001281405.1	20
Pseudodesulfovibrio piezophilus C1TLV30	GCF_000341895.1	type strain: C1TLV30
Acinetobacter equi	GCF_001307195.1	114
Lysobacter lycopersici	GCF_007556775.1	CC-Bw-6
Bradyrhizobium guangdongense	GCF_004114975.1	CCBAU 51649
Bradyrhizobium guangzhouense	GCF_004114955.1	CCBAU 51670
Bradyrhizobium zhanjiangense	GCF_004114935.1	CCBAU 51778
Bradyrhizobium guangxiense	GCF_004114915.1	CCBAU 53363
Brevundimonas vancanneytii	GCF_901421975.1	NCTC9239
Bordetella pseudohinzii	GCF_001698185.1	HI4681
Variibacter gotjawalensis	GCF_002355335.1	GJW-30
[Enterobacter] lignolyticus	GCF_001461805.1	G5
Defluviimonas alba	GCF_001620265.1	cai42
Rhizobium flavum	GCF_902502825.2	YW14
Spiribacter curvatus	GCF_000485905.1	UAH-SP71
Reinekea forsetii	GCF_002795845.1	Hel1_31_D35
Acinetobacter nosocomialis M2	GCF_005281455.1	M2
Pseudoalteromonas piratica	GCF_000788395.1	OCN003
Janthinobacterium agaricidamnosum NBRC 102515 = DSM 9628	GCF_000723165.1	DSM 9628
Xenorhabdus poinarii G6	GCF_000968175.1	G6
Aliarcobacter lanthieri	GCF_013201625.1	LMG 28516
Francisella orientalis LADL--07-285A	GCF_000505725.1	LADL--07-285A
Mannheimia haemolytica USMARC_2286	GCF_000439735.1	USMARC_2286
Paracoccus aminophilus JCM 7686	GCF_000444995.1	JCM 7686
Methyloceanibacter caenitepidi	GCF_000828475.1	Gela4
Campylobacter subantarcticus LMG 24377	GCF_000816305.1	LMG 24377
Francisella orientalis FNO12	GCF_001042525.2	FNO12
Vulgatibacter incomptus	GCF_001263175.1	DSM 27710
Labilithrix luteola	GCF_001263205.1	DSM 27648
Helicobacter pylori 26695-1	GCF_000829095.1	26695-1
Helicobacter pylori 26695-1CL	GCF_000829115.1	26695-1CL
Helicobacter pylori 26695-1CH	GCF_000829135.1	26695-1CH
Pseudomonas oryzae	GCF_900104805.1	KCTC 32247
Leisingera aquaemixtae	GCF_006740765.1	R2C4
Celeribacter marinus	GCF_001308265.1	IMCC12053
Dickeya aquatica	GCF_900095885.1	174/2
Sulfitobacter pseudonitzschiae	GCF_013347125.1	H46
Bradyrhizobium symbiodeficiens	GCF_011604665.1	101S1MB
Bradyrhizobium amphicarpaeae	GCF_002266435.2	39S1MB
Bradyrhizobium cosmicum	GCF_000284275.1	S23321
Celeribacter manganoxidans	GCF_002504165.1	DY25
Oceanisphaera profunda	GCF_002157895.1	SM1222
Vibrio cholerae MS6	GCF_000829215.1	MS6
Marinobacter salarius	GCF_002116735.1	SMR5
Pseudomonas granadensis	GCF_900105485.1	LMG 27940
Brucella ceti TE10759-12	GCF_000590795.1	TE10759-12
Ehrlichia muris AS145	GCF_000508225.1	AS145
Cetia pacifica	GCF_005083985.2	TB6
Magnetospirillum gryphiswaldense MSR-1 v2	GCF_000513295.1	MSR-1
Methylocaldum marinum	GCF_003584645.1	S8
Pseudomonas salegens	GCF_900105655.1	CECT 8338
Glycocaulis alkaliphilus	GCF_004000605.1	6B-8
Mannheimia varigena USDA-ARS-USMARC-1312	GCF_000521695.1	USDA-ARS-USMARC-1312
Vibrio tritonius	GCF_001547935.1	AM2
Bradyrhizobium erythrophlei	GCF_900142985.1	GAS401
Castellaniella defragrans 65Phen	GCF_000612685.1	65Phen
Xanthomonas phaseoli pv. dieffenbachiae LMG 695	GCF_001564415.1	LMG 695
Luteibacter rhizovicinus DSM 16549	GCF_001887595.1	LJ96
Nitrospirillum amazonense CBAmc	GCF_000730165.1	CBAmC
Pseudomonas cichorii JBC1	GCF_000517305.1	JBC1
Chania multitudinisentens RB-25	GCF_000520015.2	RB-25
Vespertiliibacter pulmonis	GCF_013377275.1	CCUG 64585
Nitrosomonas stercoris	GCF_006742785.1	KYUHI-S
Xylella taiwanensis	GCF_013177435.1	PLS229
Gynuella sunshinyii YC6258	GCF_000940805.1	YC6258
Youhaiella tibetensis	GCF_008000755.1	fig4
Campylobacter corcagiensis	GCF_013201645.1	LMG 27932
Francisella orientalis FNO24	GCF_001042545.2	FNO24
Yersinia aldovae 670-83	GCF_000834395.1	670-83
Octadecabacter temperatus	GCF_001187845.1	SB1
Serpentinomonas raichei	GCF_000828895.1	A1
Serpentinomonas mccroryi	GCF_000828915.1	B1
Halarcobacter ebronensis	GCF_013201825.1	LMG 27922
Klebsiella quasipneumoniae	GCF_003020825.1	KPC142
Zhongshania aliphaticivorans	GCF_001586255.1	SM-2
Vibrio metoecus	GCF_009665275.1	"08-2459"
Vibrio astriarenae	GCF_010587385.1	HN897
Hartmannibacter diazotrophicus	GCF_900231165.1	E19T
Rhodoferax saidenbachensis	GCF_001955715.1	DSM 22694
Martelella endophytica	GCF_000960975.1	YC6887
Paracoccus mutanolyticus	GCF_003285265.1	RSP-02
Escherichia marmotae	GCF_900637015.1	NCTC11133
Burkholderia stagnalis	GCF_001718955.1	MSMB735WGS
Permianibacter aggregans	GCF_009756665.1	HW001
Parasaccharibacter apium	GCF_002079945.1	G7_7_3c
Sphingopyxis fribergensis	GCF_000803645.1	Kp5.2
Bosea vaviloviae	GCF_001741865.1	Vaf18
Acinetobacter seifertii	GCF_016064815.1	S21
Qipengyuania sediminis	GCF_004358425.1	CGMCC 1.12928
Pseudooceanicola algae	GCF_003590145.2	Lw-13e
Rhizobium acidisoli	GCF_002531755.2	FH23
Rhizobium hidalgonense	GCF_005862185.2	JKLM 19E
Methylomonas denitrificans	GCF_000785705.2	FJG1
Francisella frigiditurris	GCF_001880225.1	CA97-1460
Sedimenticola thiotaurini	GCF_001007875.1	SIP-G1
Diaphorobacter polyhydroxybutyrativorans	GCF_002214645.1	SL-205
Woeseia oceani	GCF_001677435.1	XK5
Bradymonas sediminis	GCF_003258315.1	FA350
Haematospirillum jordaniae	GCF_001611975.1	H5569
Sphingomonas taxi	GCF_000764535.1	ATCC 55669
Bradyrhizobium vignae	GCF_900324035.1
Blastomonas fulva	GCF_003431825.1	T2
Mycoavidus cysteinexigens	GCF_003966915.1	B1EB
Sphingomonas panacis	GCF_001717955.1	DCY99
Kangiella profundi	GCF_002838765.1	FT102
Comamonas piscis	GCF_014109725.1	BIGb0172
Aliarcobacter faecis	GCF_013201705.1	CCUG 66484
Neptunomonas phycophila	GCF_013394205.1	Scap09
Halocynthiibacter arcticus	GCF_000812665.2	PAMC 20958
Wenzhouxiangella marina	GCF_001187785.1	KCTC 42284
Helicobacter himalayensis	GCF_001602095.1	YS1
Pseudohalocynthiibacter aestuariivivens	GCF_011040495.1	RR4-35
Desulfuromonas soudanensis	GCF_001278055.1	WTL
Lysobacter maris	GCF_003233695.1	HZ9B
Sphingomonas hengshuiensis	GCF_000935025.1	WHSC-8
Niveispirillum cyanobacteriorum	GCF_002868735.1	TH16
Mixta intestinalis	GCF_009914055.1	SRCM103226
Pseudomonas lactis	GCF_000263675.1	SS101
Erwinia gerundensis	GCF_001517405.1
Sulfuricaulis limicola	GCF_002355735.1	HA5
Pseudomonas kribbensis	GCF_003352185.1	46-2
Acetobacter oryzifermentans	GCF_002220195.1	dm
Citrobacter portucalensis	GCF_008693605.1	FDAARGOS_617
Kosakonia pseudosacchari	GCF_015167415.1	BDA62-3
Rouxiella badensis	GCF_011067265.1	SER3
Aurantiacibacter atlanticus	GCF_001077815.2	s21-N3
Campylobacter pinnipediorum subsp. pinnipediorum	GCF_002021945.1	RM17261
Mesorhizobium oceanicum	GCF_001889605.1	B7
Vibrio tapetis subsp. tapetis	GCF_900233005.1
Sphingobium hydrophobicum	GCF_002288285.1	C1
Sulfurifustis variabilis	GCF_002355415.1	skN76
Caulobacter flavus	GCF_003722335.1	RHGG3
Pseudomonas sediminis	GCF_013409125.2	B10D7D
Oblitimonas alkaliphila	GCF_001267255.1	D3318
Diaphorobacter ruginosibacter	GCF_014395975.1	DSM 27467
Oryzomicrobium terrae	GCF_008274805.1	TPP412
Chitinibacter fontanus	GCF_013423785.1	STM-7
Agarilytica rhodophyticola	GCF_002157225.2	17
Catenovulum sediminis	GCF_007289895.1	WS1-A
Polynucleobacter wuianus	GCF_001659725.1	QLW-P1FAT50C-4
Ancylobacter pratisalsi	GCF_010669125.1	DSM 102029
Ensifer alkalisoli	GCF_008932245.1	YIC4027
Paraphotobacterium marinum	GCF_002216855.1	NSCS20N07D
Celeribacter ethanolicus	GCF_002407265.1	TSPH2
Paraburkholderia caffeinilytica	GCF_003368325.1	CF1
Hydrogenophaga crassostreae	GCF_001761385.1	LPB0072
Thalassotalea crassostreae	GCF_001831495.1	LPB0090
Acidihalobacter ferrooxydans	GCF_001975725.1	V8
Microbulbifer aggregans	GCF_001750105.1	CCB-MM1
Salinicola tamaricis	GCF_003006155.1	F01
Mesorhizobium erdmanii	GCF_013170725.1	NZP2014
Mesorhizobium jarvisii	GCF_013170785.1	ATCC 700743
Dickeya fangzhongdai	GCF_000758345.1	ND14b
Campylobacter geochelonis	GCF_013201685.1	LMG 29375
Acinetobacter lactucae	GCF_013122135.1
Pseudomonas glycinae	GCF_001594225.2	MS586
Pseudomonas versuta	GCF_001294575.1	L10.10
Acinetobacter larvae	GCF_001704115.1	BRTC-1
Cupriavidus nantongensis	GCF_001598055.1	X1
Herminiimonas arsenitoxidans	GCF_900130075.1	AS8
Immundisolibacter cernigliae	GCF_001697225.1	TR3.2
Sulfuriflexus mobilis	GCF_003967195.1	aks1
Enterobacter roggenkampii	GCF_001729805.1	DSM 16690
Campylobacter hepaticus	GCF_001687475.2	HV10
Nitrosococcus wardiae	GCF_004421105.1	D1FHS
Neisseria musculi	GCF_014297595.1	NW831
Marinobacterium aestuarii	GCF_001651805.1	ST58-10
Silicimonas algicola	GCF_003970735.1	KC90
Polynucleobacter duraquae	GCF_000973625.1	MWH-MoK4
Rhodoferax koreense	GCF_001955695.1	DCY-110
Phaeobacter porticola	GCF_001888185.1	P97
Campylobacter ornithocola	GCF_013201605.1	LMG 29815
Pseudoarcobacter acticola	GCF_013177675.1	KCTC 52212
Rhizorhabdus dicambivorans	GCF_002355275.1	Ndbn-20
Poseidonibacter parvus	GCF_001956695.1	LPB0137
Scandinavium goeteborgense	GCF_003935895.2	CCUG 66741
Orrella dioscoreae	GCF_900089455.2
Roseitalea porphyridii	GCF_004331955.1	MA7-20
Pseudomonas silesiensis	GCF_001661075.1	A3
Neisseria chenwenguii	GCF_002216145.1	10023
Spiribacter roseus	GCF_002813635.1	SSL50
Alteromonas pelagimontana	GCF_002499975.2	5.12
Phyllobacterium zundukense	GCF_002764115.1	Tri-48; RCAM 03910
Legionella clemsonensis	GCF_002240035.1	CDC-D5610
Phreatobacter cathodiphilus	GCF_003008515.1	S-12
Acinetobacter defluvii	GCF_001704615.3	WCHA30
Marinobacter salinus	GCF_001854125.1	Hb8
Microvirga ossetica	GCF_002741015.1	V5/3m
Pajaroellobacter abortibovis	GCF_001931505.1	BTF92-0548A/99-0131
Pistricoccus aurantiacus	GCF_007954585.1	CBA4606
Pandoraea fibrosis	GCF_000807775.2	6399
Vibrio aphrogenes	GCF_002157735.2	CA-1004
Thalassospira indica	GCF_003403095.1	PB8BT (=MCCC 1A01103T=LMG 29620T)
Pantoea alhagi	GCF_002101395.1	LTYR-11Z
Roseobacter ponti	GCF_012932215.1	DSM 106830
Halomonas aestuarii	GCF_001886615.1	Hb3
Oceanisphaera avium	GCF_002157875.1	AMac2203
Poseidonibacter lekithochrous	GCF_013283835.1	DSM 100870
Pectobacterium parmentieri	GCF_001742145.1	RNS 08-42-1A
Rodentibacter heylii	GCF_010587025.1	G1
Lelliottia jeotgali	GCF_002271215.1	PFL01
Salinivibrio kushneri	GCF_005280275.1	AL184
Malaciobacter canalis	GCF_008000835.1	LMG 29148
Sulfuritortus calidifontis	GCF_003967275.1	J1A
Thioclava nitratireducens	GCF_001940525.2	25B10_4
Silvanigrella aquatica	GCF_001907975.1	MWH-Nonnen-W8red
Ketobacter alkanivorans	GCF_002863865.1	GI5
Vibrio spartinae	GCF_014083925.1	3.6
Mariprofundus aestuarium	GCF_002795805.1	CP-5
Mariprofundus ferrinatatus	GCF_002795825.1	CP-8
Tardibacter chloracetimidivorans	GCF_001890385.1	JJ-A5
Acidovorax monticola	GCF_014489595.1	KACC 19171
[Arcobacter] porcinus	GCF_004299785.2	CCUG 56899
Phreatobacter stygius	GCF_005144885.1	KCTC 52518
Pigmentiphaga aceris	GCF_008119665.1	Mada1488
Idiomarina andamanensis	GCF_009734345.1	W-5T
Paracoccus contaminans	GCF_002105555.1	RKI 16-01929T=LMG 29738T=CCM 8701T=CIP 111112T
Shewanella khirikhana	GCF_003957745.1	TH2012
Colwellia beringensis	GCF_002076895.1	NB097-1
Rhizobium esperanzae	GCF_001664265.1	N561
Acidibrevibacterium fodinaquatile	GCF_003352165.1	G45-3
Ciceribacter thiooxidans	GCF_014126615.1	F43B
Sulfurivermis fontis	GCF_004001245.1	JG42
Phytobacter ursingii	GCF_001022135.1	CAV1151
Tsuneonella mangrovi	GCF_002269345.1	C9-11
Desulfobulbus oralis	GCF_002952055.1	HOT041/ORNL
Acinetobacter chinensis	GCF_002165375.2	WCHAc010005
Luteimonas chenhongjianii	GCF_002327105.1	100111
Francisella adeliensis	GCF_003290445.1	FDC440
Aerosticca soli	GCF_003967035.1	Dysh456
Caulobacter rhizosphaerae	GCF_010977555.1	KCTC 52515
Herbaspirillum robiniae	GCF_002025725.1	AA6
Francisella opportunistica	GCF_003347095.1	14-2155
Shewanella bicestrii	GCF_002216875.1	JAB-1
Ahniella affigens	GCF_003015185.1	D13
Vibrio qinghaiensis	GCF_002257545.1	Q67
Paraburkholderia aromaticivorans	GCF_002278075.1	BN5
Parasphingopyxis algicola	GCF_013378075.1	JCM 31719
Pectobacterium polaris	GCF_002288545.1	NIBIO1392
Campylobacter blaseri	GCF_013201895.1	LMG 30333
Paremcibacter congregatus	GCF_006385135.1	ZYLT
Massilia violaceinigra	GCF_002752675.1	B2
Thalassospira marina	GCF_002844375.1	CSC3H3
Methylobacterium currus	GCF_003058325.1	PR1016A
Sphingopyxis lindanitolerans	GCF_002993885.1	WS5A3p
Paracoccus jeotgali	GCF_002865605.1	CBA4604
Mesorhizobium japonicum	GCF_012972105.1	R7AstarV2
Azoarcus pumilus	GCF_002872475.1	SY39
Sphingomonas rhizophila	GCF_014396585.1	KACC 19189
Enterobacter sichuanensis	GCF_009036245.1	SGAir0282
Massilia armeniaca	GCF_003028855.1	ZMN-3
Pectobacterium punjabense	GCF_012427845.1	SS95
Ottowia oryzae	GCF_003008535.1	KADR8-3
Simplicispira suum	GCF_003008595.1	SC1-8
Pulveribacter suum	GCF_003013695.1	SC2-7
Bartonella kosoyi	GCF_003606325.2	Tel Aviv
Acinetobacter cumulans	GCF_003024525.3	WCHAc060092
Klebsiella huaxiensis	GCF_003261575.2	WCHKl090001
Kordiimonas pumila	GCF_015240255.1	N18
Saccharospirillum mangrovi	GCF_003367315.1	HK-33
Algicoccus marinus	GCF_003058465.1	HZ20
Profundibacter amoris	GCF_003544895.1	BAR1
Limnobaculum parvum	GCF_003096015.2	HYN0051
Erythrobacter aureus	GCF_003355455.1	YH-07
Saliniradius amylolyticus	GCF_003143555.1	HMF8227
Thauera hydrothermalis	GCF_003345255.1	GD-2
Chromobacterium phragmitis	GCF_003325475.1	IIBBL 112-1
Azospirillum thermophilum	GCF_003130795.1	CFH 70021
Methylobacterium durans	GCF_003173715.1	17SD2-17
Methylobacterium terrae	GCF_003173755.1	17Sr1-28
Thiomicrorhabdus aquaedulcis	GCF_004001325.1	HaS4
Paraburkholderia dokdonella	GCF_003286395.1	DCT13
Entomomonas moraniae	GCF_003991975.1	QZS01
Indioceanicola profundi	GCF_003568845.1	SCSIO 08040
Blastochloris tepida	GCF_003966715.1	GI
Skermanella pratensis	GCF_008843145.1	W17
Francisella marina	GCF_008369785.1	E95-16
Hydrocarboniclastica marina	GCF_004851605.1	soil36-7
Xanthomonas euroxanthea	GCF_903970605.1
Thiomicrorhabdus indica	GCF_004293625.1	13-15A
Bartonella krasnovii	GCF_003606345.3	OE 1-1
Rhizobium oryzihabitans	GCF_010669145.1	M15
Ephemeroptericola cinctiostellae	GCF_003339525.1	F02
Crenobacter cavernae	GCF_003355495.1	K1W11S-77
Gallaecimonas mangrovi	GCF_003367375.1	HK-28
Persicimonas caeni	GCF_006517175.1	YN101
Salinimonas sediminis	GCF_003429285.1	N102
Arcobacter peruensis	GCF_003711085.1	PSE-93
Tsuneonella amylolytica	GCF_003626915.1	NS1
Yersinia hibernica	GCF_004124235.1	CFS1934
Georhizobium profundi	GCF_003952725.1	WS11
Enterobacter oligotrophicus	GCF_009176645.1	CCA6
Parasedimentitalea marina	GCF_004006175.1	W43
Pectobacterium versatile	GCF_003571485.1	SCC1
Glaciecola amylolytica	GCF_003856375.1	THG-3.7
Sutterella megalosphaeroides	GCF_003609995.1	6FBBBH3
Tabrizicola piscis	GCF_003940805.1	K13M18
Enterobacter chengduensis	GCF_001984825.2	WCHECl-C4 = WCHECh050004
Acetobacter oryzoeni	GCF_004014775.2	B6
Campylobacter armoricus	GCF_013372105.1	CCUG 73571
Rhodoferax sediminis	GCF_006970865.1	CHu59-6-5
Pseudolysobacter antarcticus	GCF_004168365.1	AQ6-296
Shewanella maritima	GCF_004295345.1	D4-2
Polynucleobacter paneuropaeus	GCF_003261295.1	MWH-Creno-4B4
Eikenella exigua	GCF_008805035.1	PXX
Lichenihabitans psoromatis	GCF_004323635.1	PAMC 29148
Parashewanella tropica	GCF_004358445.1	MEBiC05444
Oecophyllibacter saccharovorans	GCF_006542375.1	Ha5
Paracoccus liaowanqingii	GCF_004683865.2	2251
Vibrio taketomensis	GCF_009938185.1	C4III291
Paraoceanicella profunda	GCF_005887635.2	D4M1
Rhizobium indicum	GCF_005862305.2	JKLM 12A2
Sutterella faecalis	GCF_006337085.1	KGMB03119
Vibrio aquimaris	GCF_009363415.1	THAF100
Shewanella polaris	GCF_006385555.1	SM1901
Methylophilus medardicus	GCF_006363915.1	MMS-M-51
Luteibacter pinisoli	GCF_006385595.1	MAH-14
Casimicrobium huifangae	GCF_009746125.1	SJ-1
Lysobacter alkalisoli	GCF_006547045.1	SJ-36
Ferrovibrio terrae	GCF_007197755.1	K5
Chitinimonas arctica	GCF_007431345.1	R3-44
Halioglobus maricola	GCF_009388985.1	IMCC14385
Hypericibacter terrae	GCF_008728855.1	R5913
Hypericibacter adhaerens	GCF_008728835.1	R5959
Marinobacter fonticola	GCF_008122265.1	CS412
Pseudomonas lalkuanensis	GCF_008807375.1	PE08
Chromobacterium paludis	GCF_008275125.1	IIBBL 257-1
Yersinia canariae	GCF_009831415.1	NCTC 14382
Methylomonas rhizoryzae	GCF_008632455.1	GJ1
Halomonas piezotolerans	GCF_012427705.1	NBT06E8
Pseudopuniceibacterium antarcticum	GCF_014899185.1	HQ09
Microvirga thermotolerans	GCF_009363855.1	HR1
Acinetobacter wanghuae	GCF_009557235.1	dk386
Neisseria brasiliensis	GCF_009671065.1	N.177.16
Thiosulfativibrio zosterae	GCF_011398155.1	AkT22
Thiosulfatimonas sediminis	GCF_011398355.1	aks77
Sulfuriferula nivalis	GCF_009937995.1	SGTM
Mannheimia ovis	GCF_009828705.1	ZY170218
Spartinivicinus ruber	GCF_011009015.1	S2-4-1H
Neorickettsia findlayensis	GCF_009856525.1	Fin17
Terricaulis silvestris	GCF_009792355.1	0127_4
Xylophilus rhododendri	GCF_009906855.1	KACC 21265
Lysobacter oculi	GCF_003293695.1	83-4
Sphingomonas lacunae	GCF_012979535.1	CSW-10
Nitratiruptor labii	GCF_014466985.1	HRV44
Kineobactrum salinum	GCF_010669285.1	M2
Salaquimonas pukyongi	GCF_001953055.1	RR3-28
Acinetobacter lanii	GCF_011578285.1	185
Acinetobacter shaoyimingii	GCF_011578045.1	323-1
Sulfurimicrobium lacus	GCF_011764585.1	skT11
Mesorhizobium terrae	GCF_008727715.1	NIBRBAC000500504
Erythrobacter mangrovi	GCF_013260645.1	EB310
Aquisalimonas sp. 2447	GCF_012044895.1	2447
Serratia surfactantfaciens	GCF_001642805.2	YD25
Oricola thermophila	GCF_013358405.1	MEBiC13590
Desulfolutivibrio sulfoxidireducens	GCF_013376475.1	DSM 107105
Acidihalobacter aeolianus	GCF_001753165.1	V6
