# Supplementary material for: Evolutionarily stable gene clusters shed light on the common grounds of pathogenicity in the Acinetobacter calcoaceticus-baumannii complex
Source: PLoS Genet. 2022 Jun 2;18(6):e1010020. doi: 10.1371/journal.pgen.1010020 (PMC9162365; doi:10.1371/journal.pgen.1010020)
Supplement: S10 Table — Sheet 1 displays the results of the classification using the Oxford-scheme and Sheet 2 using the Pasteur-scheme. Sheets 3–10 list NCBI RefSeq assembly accession and strain labels for all genomes in the A. baumannii clade where the MLST classification allowed a mapping to one of the 8 international clones. (XLSX) [file pgen.1010020.s025.xlsx]

## Sheet: 1_MLST_results_details_Oxford
Isolate	ST	New ST	Contamination	Oxf-gltA	Oxf-gyrB	Oxf-gdhB	Oxf-recA	Oxf-cpn60	Oxf-gpi	Oxf-rpoD
GCF_000162095.1		Unknown		85~	148~	U	94~	140~	U	168~
GCF_000162055.1		Unknown		85~	204~	U	137~	133~	U	99~
GCF_000046845.1		Unknown		94~	190~	U	137~	81~	U	99~
GCF_000164055.1		Unknown		86~	210~	U	138~	48~	354~	167~
GCF_000162115.1		Unknown		87	148~	U	95	81~	U	128~
GCF_000175675.1		Unknown		87	148~	U	95	81~	U	128~
GCF_000162075.1		Unknown		131~	204~	U	138~	137~	U	164~
GCF_000163395.2				1	15	3	2	2	142	3
GCF_000156555.1		Unknown		86~	210~	U	97~	48~	354~	167~
GCF_000162375.2				11	75	14	21	37	246	15
GCF_000162035.1				80	132	91	88	75	244	95
GCF_000162295.1				1	10	8	6	1	110	14
GCF_000163635.1				56	100	137	7	51	239	74
GCF_000184475.1			Oxf_gdhB_189,Oxf_gdhB_3	1	17	189	2	2	142	3
GCF_000173395.1				2	44	58	1	1	54	41
GCF_000177715.1			Oxf_gdhB_182,Oxf_gdhB_4	10	12	182	11	1	98	5
GCF_000186665.3				1	64	109	1	23	106	26
GCF_000184495.1			Oxf_gdhB_11,Oxf_gdhB_182~	1	81	11	48	18	114	43
GCF_000163375.2				10	12	15	11	4	142	5
GCF_000163355.2	498			10	12	4	11	4	142	5
GCF_000177695.1			Oxf_gdhB_182,Oxf_gdhB_74	10	53	182	11	4	100	5
GCF_000189655.1			Oxf_gdhB_189,Oxf_gdhB_3	1	3	3	2	2	102	3
GCF_000188215.1			Oxf_gdhB_189,Oxf_gdhB_3	1	46	3	2	2	142	3
GCF_000021145.1			Oxf_gdhB_182,Oxf_gdhB_4	10	12	182	11	4	98	5
GCF_000177735.1			Oxf_gdhB_182,Oxf_gdhB_74	10	53	182	11	4	100	5
GCF_000186645.1		Unknown	Oxf_gdhB_189,Oxf_gdhB_3	1	3	3	2	2	97	U
GCF_000018445.1			Oxf_gdhB_189,Oxf_gdhB_3	1	12	3	2	2	97	3
GCF_000069245.1			Oxf_gdhB_182,Oxf_gdhB_4	10	12	182	11	4	98	5
GCF_000187205.2			Oxf_gdhB_189,Oxf_gdhB_3	1	3	189	2	2	106	3
GCF_000021245.2			Oxf_gdhB_182,Oxf_gdhB_74	10	53	74	11	4	100	5
GCF_000189675.1			Oxf_gdhB_189,Oxf_gdhB_3	1	12	189	2	2	97	3
GCF_000215005.1				1	17	6	1	4	99	6
GCF_000219275.1		Unknown		85~	U	U	137~	128~	U	99~
GCF_000191145.1				77	164	179	109	106	300	88
GCF_000214985.1				1	1	1	1	1	156	6
GCF_000248135.1		Unknown		84~	148	U	143	81~	U	99~
GCF_000248355.1		Unknown		85~	148~	U	91~	53~	U	168~
GCF_000264725.1		Unknown		85~	142~	U	94~	78~	U	105~
GCF_000241225.1		Unknown		128~	142~	U	96~	29~	U	167~
GCF_000189695.1			Oxf_gdhB_12,Oxf_gdhB_182	2	21	182	32	26	198	5
GCF_000196795.1		Unknown		112~	177~	190~	91~	114~	300	98~
GCF_000271425.1		Unknown		128~	142~	U	96~	130~	U	167~
GCF_000214135.1		Unknown		127~	140~	U	116~	48~	138~	160~
GCF_000248155.1		Unknown		134~	148~	U	141~	88~	354~	167~
GCF_000222265.1			Oxf_gdhB_189,Oxf_gdhB_3	1	46	3	62	2	142	3
GCF_000222225.1		Unknown	Oxf_gdhB_189,Oxf_gdhB_3	1	17	3	2	2~	99	3
GCF_000222245.1				1	35	3	2	2	102	3
GCF_000248275.1			Oxf_gdhB_189,Oxf_gdhB_3	1	3	189	2	2	102	3
GCF_000241725.1			Oxf_gdhB_189,Oxf_gdhB_3	1	12	189	2	2	110	3
GCF_000226275.1			Oxf_gdhB_189,Oxf_gdhB_3	1	3	3	2	2	169	3
GCF_000230465.1				56	164	137	7	51	292	74
GCF_000222285.1			Oxf_gdhB_189,Oxf_gdhB_3	1	17	3	2	2	99	3
GCF_000278605.1				1	15	3	2	2	142	3
GCF_000241705.1	229			1	15	2	28	1	107	32
GCF_000278645.1				1	1	1	1	1	98	6
GCF_000278625.1				1	1	1	1	1	98	6
GCF_000278685.1			Oxf_gdhB_189,Oxf_gdhB_3	1	3	3	2	2	97	3
GCF_000286535.1				1	1	1	1	1	156	6
GCF_000278665.1				1	15	2	28	1	110	32
GCF_000248295.1		Unknown		127~	203~	U	137~	81~	248~	160~
GCF_000286595.1		Unknown		95	148~	U	95	130~	U	128~
GCF_000292545.1				36	31	59	28	4	54	4
GCF_000292385.1		Unknown		49	200~	178~	126~	115~	U	92~
GCF_000300635.1				11	65	14	21	37	254	15
GCF_000297955.1			Oxf_gdhB_189,Oxf_gdhB_3	1	17	189	2	2	99	3
GCF_000286615.1			Oxf_gdhB_182,Oxf_gdhB_74	10	53	74	11	4	200	5
GCF_000297915.1			Oxf_gdhB_189,Oxf_gdhB_3	1	3	189	2	2	97	3
GCF_000297575.1			Oxf_gdhB_189~,Oxf_gdhB_67	37	53	67	6	42	200	7
GCF_000297515.1			Oxf_gdhB_189,Oxf_gdhB_3	1	17	189	2	2	97	3
GCF_000297935.1				1	52	94	11	1	178	26
GCF_000297535.1				65	17	107	11	1	156	6
GCF_000297595.1			Oxf_gdhB_182,Oxf_gdhB_4	10	12	182	11	4	79	5
GCF_000299655.1			Oxf_gdhB_189,Oxf_gdhB_3	1	3	3	2	2	140	3
GCF_000299675.1			Oxf_gdhB_189,Oxf_gdhB_3	1	3	189	2	2	140	3
GCF_000301215.1			Oxf_gdhB_189,Oxf_gdhB_3	1	3	189	2	2	97	3
GCF_000301195.1			Oxf_gdhB_182~,Oxf_gdhB_96	1	46	96	54	4	79	59
GCF_000301175.1			Oxf_gdhB_189,Oxf_gdhB_3	1	3	189	2	2	97	3
GCF_000301275.1			Oxf_gdhB_189,Oxf_gdhB_3	1	3	189	2	2	97	3
GCF_000301415.1				1	46	96	54	4	79	59
GCF_000301315.1			Oxf_gdhB_189,Oxf_gdhB_3	1	46	189	62	2	142	3
GCF_000301255.1				18	87	2	28	1	157	71
GCF_000301295.1				15	48	58	42	36	54	41
GCF_000301395.1			Oxf_gdhB_189,Oxf_gdhB_3	1	3	3	2	2	97	3
GCF_000301235.1				18	87	2	28	1	157	71
GCF_000301335.1	229			1	15	2	28	1	107	32
GCF_000301355.1			Oxf_gdhB_182~,Oxf_gdhB_96	1	46	96	12	4	79	59
GCF_000301375.1			Oxf_gdhB_189,Oxf_gdhB_3	1	3	3	2	2	97	3
GCF_000301435.1			Oxf_gdhB_182,Oxf_gdhB_74	10	53	74	11	4	100	5
GCF_000301455.1			Oxf_gdhB_189,Oxf_gdhB_3	1	43	189	2	2	94	3
GCF_000301475.1			Oxf_gdhB_189,Oxf_gdhB_3	1	43	189	2	2	94	3
GCF_000301495.1			Oxf_gdhB_189,Oxf_gdhB_3	1	3	189	2	2	97	3
GCF_000301755.1		Unknown		85~	148~	U	94~	53~	U	168~
GCF_000301795.1		Unknown		89	148~	U	95	130~	U	128~
GCF_000301815.1		Unknown		85~	142~	U	94~	78~	U	105~
GCF_000301735.1		Unknown		85~	204~	U	137~	133~	U	99~
GCF_000301515.1			Oxf_gdhB_1,Oxf_gdhB_182	10	12	1	33	4	98	5
GCF_000301695.1		Unknown		27	65	97	55	25	114~	60
GCF_000301535.1			Oxf_gdhB_1,Oxf_gdhB_182	10	12	182	33	4	98	5
GCF_000301575.1			Oxf_gdhB_189,Oxf_gdhB_3	1	3	3	2	2	97	3
GCF_000301635.1				30	39	157	52	39	313	56
GCF_000301715.1		Unknown		86~	210~	U	97~	48~	354~	167~
GCF_000301675.1		Unknown		81~	146~	88~	101~	76~	245	102~
GCF_000301595.1			Oxf_gdhB_189,Oxf_gdhB_3	1	3	189	2	2	97	3
GCF_000301555.1			Oxf_gdhB_1,Oxf_gdhB_182	10	12	1	33	4	98	5
GCF_000301655.1			Oxf_gdhB_189,Oxf_gdhB_3	1	43	189	2	2	94	3
GCF_000301615.1			Oxf_gdhB_189,Oxf_gdhB_3	1	3	3	2	2	97	3
GCF_000301775.1		Unknown		39	U	142	30	25	114	28
GCF_000301855.1				1	17	8	10	28	142	32
GCF_000301875.1				1	34	40	26	1	172	5
GCF_000301835.1				1	46	59	11	4	79	17
GCF_000301895.1				15	48	58	42	36	54	41
GCF_000301915.1			Oxf_gdhB_189,Oxf_gdhB_3	1	17	3	2	2	142	3
GCF_000301935.1			Oxf_gdhB_182~,Oxf_gdhB_96	1	46	96	12	4	79	59
GCF_000301955.1			Oxf_gdhB_189,Oxf_gdhB_3	1	46	189	62	2	142	3
GCF_000301995.1			Oxf_gdhB_182~,Oxf_gdhB_96	1	46	96	54	4	79	59
GCF_000302055.1				1	46	3	2	2	142	3
GCF_000302015.1			Oxf_gdhB_189,Oxf_gdhB_3	1	3	189	2	2	97	3
GCF_000301975.1			Oxf_gdhB_182~,Oxf_gdhB_96	1	46	96	54	4	79	59
GCF_000302035.1			Oxf_gdhB_182,Oxf_gdhB_74	10	53	74	11	4	100	5
GCF_000302075.1			Oxf_gdhB_189,Oxf_gdhB_3	1	3	189	2	2	97	3
GCF_000302115.1		Unknown		94~	190~	U	137~	81~	U	99~
GCF_000302095.1			Oxf_gdhB_189,Oxf_gdhB_3	1	3	189	2	2	97	3
GCF_000302175.1			Oxf_gdhB_1,Oxf_gdhB_182	10	12	182	33	4	98	5
GCF_000302335.1		Unknown		85~	204~	U	137~	133~	U	99~
GCF_000302135.1				1	10	8	6	1	110	14
GCF_000302255.1				1	17	8	10	28	94	32
GCF_000302295.1		Unknown		80~	130	95~	3	75~	243~	93
GCF_000302315.1		Unknown		86~	210~	U	141~	48~	354~	167~
GCF_000302355.1		Unknown		131~	204	U	138~	35	354~	164~
GCF_000302195.1			Oxf_gdhB_189,Oxf_gdhB_3	1	3	3	2	2	97	3
GCF_000302155.1			Oxf_gdhB_182~,Oxf_gdhB_96	1	46	96	54	4	79	59
GCF_000302415.1		Unknown		134~	142~	U	141~	88~	354~	167~
GCF_000302235.1				15	48	58	42	36	54	41
GCF_000302215.1			Oxf_gdhB_189,Oxf_gdhB_3	1	3	3	2	2	97	3
GCF_000302275.1			Oxf_gdhB_182,Oxf_gdhB_4	10	12	4	11	4	98	5
GCF_000302375.1		Unknown		91~	172~	137~	7	84~	274~	88~
GCF_000302435.1				30	165	157	52	39	313	56
GCF_000302395.1				30	39	157	52	39	313	56
GCF_000304675.1				51	127	59	10	16	103	4
GCF_000305235.1	391			1	15	13	12	4	102	2
GCF_000302575.1			Oxf_gdhB_189,Oxf_gdhB_3	1	87	3	2	2	83	3
GCF_000304655.1			Oxf_gdhB_182,Oxf_gdhB_4	10	12	4	11	4	79	5
GCF_000305255.1				1	15	3	2	2	142	3
GCF_000305215.1			Oxf_gdhB_182,Oxf_gdhB_4	10	12	4	11	4	98	5
GCF_000308075.1		Unknown		89	148~	U	95	130~	U	128~
GCF_000305295.1				1	1	1	1	1	156	6
GCF_000305275.1				1	53	21	6	42	200	7
GCF_000308235.1		Unknown		U	142~	U	96~	140~	U	167~
GCF_000304695.1			Oxf_gdhB_182,Oxf_gdhB_4	10	12	182	11	4	79	5
GCF_000305315.1			Oxf_gdhB_182,Oxf_gdhB_4	10	12	4	11	1	98	5
GCF_000307895.1			Oxf_gdhB_212~,Oxf_gdhB_65	1	35	65	45	4	177	26
GCF_000309035.1		Unknown		86~	210~	U	141~	48~	354~	167~
GCF_000308995.1			Oxf_gdhB_189,Oxf_gdhB_3	1	3	3	2	2	97	3
GCF_000309095.1				1	3	6	1	4	97	6
GCF_000309015.1				78	130	88	3	74	243	93
GCF_000309135.1				1	17	6	1	4	99	6
GCF_000309155.1				2	44	58	1	1	54	41
GCF_000314615.1		Unknown		86~	140~	U	97~	88~	354~	105~
GCF_000309215.1				1	1	1	1	1	156	6
GCF_000309195.1			Oxf_gdhB_182,Oxf_gdhB_4	10	12	182	11	4	200	5
GCF_000309255.1				1	34	40	26	1	221	4
GCF_000313935.1		Unknown		112~	146~	190~	101~	79~	108	103~
GCF_000309115.1				65	17	107	11	1	156	6
GCF_000309175.1			Oxf_gdhB_189,Oxf_gdhB_3	1	17	3	2	2	99	3
GCF_000309235.1				2	38	42	1	1	185	49
GCF_000314595.1		Unknown		11	65~	14	21	37	254	15
GCF_000309275.1			Oxf_gdhB_182,Oxf_gdhB_74	10	53	74	11	4	200	5
GCF_000314635.1			Oxf_gdhB_212~,Oxf_gdhB_65	1	12	65	45	4	198	26
GCF_000333715.1			Oxf_gdhB_189,Oxf_gdhB_3	1	17	3	2	2	99	3
GCF_000314655.1			Oxf_gdhB_189,Oxf_gdhB_3	1	3	189	2	2	97	3
GCF_000333735.1			Oxf_gdhB_189,Oxf_gdhB_3	1	17	189	2	2	99	3
GCF_000315155.1				56	104	137	7	51	247	74
GCF_000332855.1			Oxf_gdhB_189,Oxf_gdhB_3	1	3	189	2	2	97	3
GCF_000335575.1				76	65	86	21	73	113	90
GCF_000335615.1				1	46	62	86	4	110	45
GCF_000335535.1				1	121	2	82	1	226	6
GCF_000335635.1			Oxf_gdhB_212~,Oxf_gdhB_65	1	15	65	45	4	237	26
GCF_000335595.1				24	92	96	11	49	162	26
GCF_000335555.1		Unknown		127	203	U	137~	81~	248~	160~
GCF_000335655.1			Oxf_gdhB_189,Oxf_gdhB_3	1	12	189	2	2	102	3
GCF_000335675.1			Oxf_gdhB_189,Oxf_gdhB_3	1	17	3	2	2	99	3
GCF_000338835.1				1	43	50	31	1	94	26
GCF_000341835.1				56	104	137	67	55	280	75
GCF_000342085.1				1	34	12	6	1	232	45
GCF_000342065.1			Oxf_gdhB_189,Oxf_gdhB_3	1	3	189	2	2	97	3
GCF_000341985.1				1	10	8	6	1	110	14
GCF_000353895.1				1	35	3	2	2	102	3
GCF_000353795.1				1	35	3	2	2	102	3
GCF_000353775.1			Oxf_gdhB_182,Oxf_gdhB_4	10	12	4	11	4	98	5
GCF_000354055.1				1	35	3	2	2	102	3
GCF_000353915.1			Oxf_gdhB_189,Oxf_gdhB_3	1	17	189	2	2	99	3
GCF_000354035.1				1	35	3	2	2	102	3
GCF_000353855.1				1	35	3	2	2	102	3
GCF_000353815.1				1	35	3	2	2	102	3
GCF_000354015.1			Oxf_gdhB_182,Oxf_gdhB_4	10	12	182	11	4	98	5
GCF_000354075.1				1	35	3	2	2	102	3
GCF_000353975.1			Oxf_gdhB_182,Oxf_gdhB_4	10	12	4	11	4	98	5
GCF_000367905.1		Unknown		85~	148~	U	91~	53~	U	168~
GCF_000367925.1		Unknown		85~	9~	U	143~	81~	316~	145~
GCF_000367985.1		Unknown		86~	145~	U	97~	140~	U	167~
GCF_000354095.1				1	35	3	2	2	102	3
GCF_000367945.1		Unknown		134~	210~	U	141~	140~	354~	167~
GCF_000367965.1		Unknown		86~	142~	U	141~	88~	354~	167~
GCF_000354155.1				1	35	3	2	2	102	3
GCF_000354135.1				1	35	3	2	2	102	3
GCF_000354115.1			Oxf_gdhB_189,Oxf_gdhB_3	1	17	3	2	2	99	3
GCF_000368005.1		Unknown		134~	148~	U	141~	48~	U	167~
GCF_000367865.1				79	131	89	3	75	244	94
GCF_000368025.1		Unknown		134~	148~	U	141~	88~	354~	167~
GCF_000367885.1			Oxf_gdhB_189,Oxf_gdhB_3	1	12	189	2	2	144	3
GCF_000359725.1			Oxf_gdhB_189,Oxf_gdhB_3	1	3	189	2	2	97	3
GCF_000368045.1		Unknown		85~	204~	U	137~	133~	U	99~
GCF_000368165.1		Unknown		85~	148~	U	94~	140~	U	168~
GCF_000368085.1				11	134	128	30	15	114	60
GCF_000368065.1				49	135	98	90	78	248	92
GCF_000368325.1		Unknown		134~	148~	U	141~	48~	U	167~
GCF_000368305.1		Unknown		134~	148~	U	141~	48~	U	167~
GCF_000368265.1		Unknown		U	177~	U	137~	140~	U	99~
GCF_000368105.1				1	1	1	1	1	98	6
GCF_000368285.1		Unknown		134~	148~	U	141~	48~	U	167~
GCF_000368365.1		Unknown		134~	148~	U	141~	48~	U	167~
GCF_000368125.1			Oxf_gdhB_189,Oxf_gdhB_3	1	12	189	2	2	97	3
GCF_000368465.1		Unknown		85~	142~	U	94~	78~	U	12~
GCF_000368345.1		Unknown		134~	142~	U	96~	88~	354~	105~
GCF_000368385.1		Unknown		7~	190~	U	94~	122~	U	105~
GCF_000368205.1				21	12	2	28	1	104	4
GCF_000368445.1		Unknown		134~	142~	U	141~	88~	354~	167~
GCF_000368185.1				1	15	2	28	1	104	32
GCF_000368425.1		Unknown		128~	148~	U	138~	48~	U	27~
GCF_000368145.1		Unknown		127~	203~	U	128~	130~	U	160~
GCF_000368245.1			Oxf_gdhB_12,Oxf_gdhB_182~	12	107	12	1	29	102	39
GCF_000368225.1			Oxf_gdhB_189,Oxf_gdhB_3	1	3	3	2	2	97	3
GCF_000368585.1		Unknown		128~	142~	U	96~	130~	U	167~
GCF_000368645.1		Unknown		128~	U	U	137~	81~	U	99~
GCF_000368405.1				83	137	108	91	80	250	98
GCF_000368625.1		Unknown		85~	142~	U	94~	78~	U	105~
GCF_000368605.1				11	27	14	21	37	113	15
GCF_000368545.1				34	12	68	41	32	104	4
GCF_000368525.1				33	12	40	26	1	220	5
GCF_000368485.1		Unknown		127~	203~	U	128~	44~	U	160~
GCF_000368505.1		Unknown		127~	203~	U	137~	81~	248~	160~
GCF_000368565.1		Unknown		108~	142~	U	138~	53~	U	160~
GCF_000368665.1		Unknown		131~	204~	U	138~	133~	354~	164~
GCF_000368705.1		Unknown		116~	148~	U	141~	81~	U	57~
GCF_000368725.1		Unknown		116~	148~	U	141~	81~	U	57~
GCF_000368685.1		Unknown		94~	190~	U	137~	81~	U	99~
GCF_000368805.1		Unknown		85~	204~	U	137~	137~	U	99~
GCF_000368825.1		Unknown		84~	148	U	143	81~	U	99~
GCF_000368785.1		Unknown		85~	U	U	94~	113~	U	149~
GCF_000368865.1		Unknown		120~	210~	U	128~	137~	U	160~
GCF_000368905.1		Unknown		89	148~	U	95	130~	U	128~
GCF_000368745.1		Unknown		131~	204~	U	138~	137~	354~	164~
GCF_000368885.1		Unknown		87	148~	U	95	81~	U	128~
GCF_000368765.1		Unknown		131~	204	U	138~	35	354~	164~
GCF_000369005.1		Unknown		131~	210~	U	141~	140~	U	167~
GCF_000369125.1		Unknown		85~	148~	U	91~	140~	U	168~
GCF_000368845.1		Unknown		136~	148~	U	92~	81~	333~	99~
GCF_000369105.1		Unknown		95~	148~	U	119~	88~	U	167~
GCF_000369065.1		Unknown		86~	210~	U	141~	48~	354~	167~
GCF_000368985.1		Unknown		131~	210~	U	97~	140~	309~	167~
GCF_000369025.1				59	104	137	87	77	239	91
GCF_000368965.1				78	130	88	3	74	243	93
GCF_000368945.1				81	133	95	89	76	245	96
GCF_000369085.1		Unknown		86~	210~	U	141~	48~	354~	167~
GCF_000369145.1		Unknown		85~	148~	U	94~	53~	U	168~
GCF_000369045.1				56	104	137	7	51	247	74
GCF_000368925.1		Unknown		127~	203~	U	137~	81~	248~	160~
GCF_000369205.1	447			1	15	13	12	4	106	2
GCF_000369165.1			Oxf_gdhB_212~,Oxf_gdhB_61	15	48	61	26	1	103	85
GCF_000369185.1			Oxf_gdhB_182,Oxf_gdhB_4	10	12	182	11	4	98	5
GCF_000369225.1				2	38	42	1	4	225	41
GCF_000369445.1		Unknown		95~	148~	U	119~	88~	U	167~
GCF_000369465.1		Unknown		85~	204~	U	91~	123~	353~	164~
GCF_000369285.1			Oxf_gdhB_189,Oxf_gdhB_3	1	12	3	2	2	102	3
GCF_000369265.1				1	48	8	11	68	142	53
GCF_000369405.1		Unknown		128~	142~	U	97~	88~	354~	167~
GCF_000369245.1			Oxf_gdhB_12,Oxf_gdhB_189~	1	12	12	11	4	103	3
GCF_000369305.1				1	113	56	1	4	140	45
GCF_000369325.1			Oxf_gdhB_182,Oxf_gdhB_4	10	12	182	11	4	98	5
GCF_000369425.1		Unknown		128~	142~	U	141~	140~	354~	167~
GCF_000369485.1		Unknown		134~	142~	U	141~	88~	U	167~
GCF_000369345.1		Unknown		1	34	U	28	1	94	45
GCF_000369505.1		Unknown		86~	145~	U	138~	140~	U	167~
GCF_000369685.1		Unknown		85~	148~	U	94~	140~	U	168~
GCF_000369585.1		Unknown		85~	142~	U	94~	78~	U	105~
GCF_000369545.1		Unknown		128~	U	U	96~	88~	354~	167~
GCF_000369525.1		Unknown		134~	142~	U	141~	88~	354~	167~
GCF_000369725.1		Unknown		85~	148~	U	91~	140~	U	168~
GCF_000369385.1				1	10	8	6	1	110	14
GCF_000369625.1		Unknown		85~	190~	U	94~	128~	U	105~
GCF_000369605.1		Unknown		86~	142~	U	96~	88~	354~	105~
GCF_000369665.1		Unknown		85~	148~	U	120~	53~	U	168~
GCF_000369565.1		Unknown		86~	142~	U	141~	88~	354~	167~
GCF_000369365.1			Oxf_gdhB_182,Oxf_gdhB_4	10	12	4	11	4	100	5
GCF_000369645.1		Unknown		134	142~	U	141~	140	354	167~
GCF_000369745.1		Unknown		85~	148~	U	94~	53~	U	168~
GCF_000369705.1		Unknown		134~	142~	U	96~	88~	354~	105~
GCF_000369765.1		Unknown		134~	210~	U	141~	140~	354~	167~
GCF_000369845.1		Unknown		134~	U	U	141~	37~	354~	167~
GCF_000369785.1		Unknown		86~	140~	U	97~	88~	354~	105~
GCF_000373725.1		Unknown		120~	210~	U	128~	137~	U	160~
GCF_000369805.1		Unknown		131~	16~	U	141~	88~	354~	105~
GCF_000369865.1		Unknown		134~	148~	U	141~	48~	U	167~
GCF_000369885.1		Unknown		84	148	U	92	81	U	99
GCF_000413875.1		Unknown		85~	148~	U	91~	142~	333~	164~
GCF_000374425.1		Unknown		134~	155~	U	96~	140~	309~	167~
GCF_000386005.1		Unknown		94~	U	U	94~	130~	U	149~
GCF_000413855.1		Unknown		134~	210~	U	141~	88~	354~	167~
GCF_000400715.1		Unknown		134~	142~	U	141~	88~	354~	167~
GCF_000369825.1				82	136	101	91	79	249	97
GCF_000400735.1		Unknown		131~	142~	U	141~	30~	U	105~
GCF_000399685.1		Unknown		108~	173~	7~	116~	112	108~	12~
GCF_000399665.1		Unknown		112~	132~	190~	130~	37~	250~	103~
GCF_000413895.1		Unknown		127~	41~	U	94~	81~	U	128~
GCF_000413935.1		Unknown		134~	210~	U	141~	140~	354~	167~
GCF_000414075.1		Unknown		134~	210~	U	141~	88~	354~	167~
GCF_000399705.1				115	188	190	125	120	321	143
GCF_000430225.1		Unknown		131~	204~	U	138~	133~	354~	164~
GCF_000413915.1				18	34	59	11	71	144	30
GCF_000430205.1		Unknown		86~	210~	U	141~	48~	354~	167~
GCF_000417805.2			Oxf_gdhB_189,Oxf_gdhB_3	21	15	3	2	35	202	4
GCF_000417785.2			Oxf_gdhB_189,Oxf_gdhB_3	21	15	189	2	35	202	4
GCF_000414055.1		Unknown		127~	203~	U	128~	130~	U	160~
GCF_000419425.1			Oxf_gdhB_189,Oxf_gdhB_3	1	3	3	2	2	102	3
GCF_000419405.1				22	15	13	12	4	169	2
GCF_000419385.1			Oxf_gdhB_189,Oxf_gdhB_3	1	3	189	2	2	140	3
GCF_000430245.1		Unknown		108~	142~	U	138~	53~	U	160~
GCF_000441955.1			Oxf_gdhB_182,Oxf_gdhB_74	10	53	74	11	4	200	5
GCF_000453065.1			Oxf_gdhB_189,Oxf_gdhB_3	1	43	3	2	2	94	3
GCF_000453025.1			Oxf_gdhB_12,Oxf_gdhB_182	2	21	182	32	26	198	5
GCF_000453105.1			Oxf_gdhB_182,Oxf_gdhB_74	10	53	74	11	4	100	5
GCF_000453085.1			Oxf_gdhB_182,Oxf_gdhB_74	10	53	74	11	4	100	5
GCF_000453045.1			Oxf_gdhB_182,Oxf_gdhB_74	10	53	182	11	4	100	5
GCF_000453145.1			Oxf_gdhB_189,Oxf_gdhB_3	1	3	3	2	2	97	3
GCF_000453165.1			Oxf_gdhB_182~,Oxf_gdhB_59	71	52	59	12	1	227	4
GCF_000453185.1			Oxf_gdhB_189,Oxf_gdhB_3	1	43	189	2	2	94	3
GCF_000453125.1			Oxf_cpn60_36,Oxf_cpn60_36	21	48	58	42	36	109	4
GCF_000453205.1			Oxf_gdhB_182,Oxf_gdhB_74	10	53	182	11	4	100	5
GCF_000453225.1			Oxf_gdhB_1,Oxf_gdhB_182	10	12	1	33	4	98	5
GCF_000453265.1			Oxf_gdhB_1,Oxf_gdhB_182	10	12	1	33	4	98	5
GCF_000453345.1			Oxf_gdhB_189,Oxf_gdhB_3	1	3	189	2	2	97	3
GCF_000453385.1			Oxf_gdhB_189,Oxf_gdhB_3	1	3	3	2	2	97	3
GCF_000453245.1			Oxf_gdhB_1,Oxf_gdhB_182	10	12	182	33	4	98	5
GCF_000453325.1		Unknown	Oxf_gdhB_189,Oxf_gdhB_3	1	102~	189	2	2	256~	3
GCF_000453365.1			Oxf_gdhB_189,Oxf_gdhB_3	1	3	3	2	2	97	3
GCF_000453285.1			Oxf_gdhB_189,Oxf_gdhB_3	1	3	189	2	2	97	3
GCF_000453305.1		Unknown	Oxf_gdhB_189,Oxf_gdhB_3	1	102~	3	2	2	256~	3
GCF_000453445.1				28	38	45	1	16	16	2
GCF_000453405.1			Oxf_gdhB_189,Oxf_gdhB_3	1	3	3	2	2	97	3
GCF_000453425.1			Oxf_gdhB_189,Oxf_gdhB_3	1	3	3	2	2	97	3
GCF_000453465.1				1	34	40	26	22	222	5
GCF_000453565.1				1	35	3	2	2	102	3
GCF_000453485.1			Oxf_gdhB_182~,Oxf_gdhB_96	1	46	96	54	4	79	59
GCF_000453545.1			Oxf_gdhB_189,Oxf_gdhB_3	1	3	3	2	2	97	3
GCF_000453505.1			Oxf_gdhB_182~,Oxf_gdhB_96	1	46	96	54	4	79	59
GCF_000453525.1			Oxf_gdhB_189,Oxf_gdhB_3	1	3	189	2	2	97	3
GCF_000453585.1			Oxf_gdhB_189,Oxf_gdhB_3	1	17	3	2	2	142	3
GCF_000453645.1				1	35	3	2	2	102	3
GCF_000453605.1				21	35	2	28	1	144	4
GCF_000453625.1			Oxf_gdhB_189~,Oxf_gdhB_8	1	17	8	10	28	99	32
GCF_000453665.1				1	35	3	2	2	102	3
GCF_000453685.1			Oxf_gdhB_1,Oxf_gdhB_182	10	12	1	33	4	98	5
GCF_000453705.1				1	35	3	2	2	102	3
GCF_000453745.1			Oxf_gpi_102,Oxf_gpi_97	1	126	3	2	2	102	3
GCF_000453725.1				21	35	69	10	69	140	4
GCF_000453765.1			Oxf_gdhB_189,Oxf_gdhB_3	1	17	3	2	2	102	3
GCF_000453785.1			Oxf_gdhB_189,Oxf_gdhB_3	1	17	3	2	2	99	3
GCF_000453825.1			Oxf_gdhB_189,Oxf_gdhB_3	1	43	189	2	2	94	3
GCF_000453805.1			Oxf_gdhB_189,Oxf_gdhB_3	1	17	3	2	2	99	3
GCF_000487975.1		Unknown		85~	148~	U	91~	53~	U	168~
GCF_000453865.1			Oxf_gdhB_189,Oxf_gdhB_3	1	3	189	2	2	97	3
GCF_000488175.1		Unknown		134~	155~	U	96~	140~	309~	167~
GCF_000453845.1			Oxf_gdhB_189,Oxf_gdhB_3	1	3	3	2	2	97	3
GCF_000453925.1			Oxf_gdhB_189,Oxf_gdhB_3	1	43	189	2	2	94	3
GCF_000453905.1			Oxf_gdhB_189,Oxf_gdhB_3	1	17	3	2	2	99	3
GCF_000453965.1			Oxf_cpn60_26,Oxf_cpn60_26	2	21	182	32	26	198	5
GCF_000475335.1		Unknown		128~	142~	U	96~	140~	U	167~
GCF_000488255.1		Unknown		85~	148~	U	91~	142~	333~	164~
GCF_000453885.1			Oxf_gdhB_182,Oxf_gdhB_74	10	53	74	11	4	200	5
GCF_000453945.1			Oxf_gdhB_182,Oxf_gdhB_74	10	53	182	11	4	100	5
GCF_000472005.1		Unknown		25	65	93	30~	27	310	29~
GCF_000488195.1		Unknown		134~	210~	U	141~	88~	354~	167~
GCF_000453985.1			Oxf_cpn60_26,Oxf_cpn60_26	2	21	182	32	26	198	5
GCF_000454005.1			Oxf_gdhB_182,Oxf_gdhB_74	10	53	182	11	4	100	5
GCF_000465635.2			Oxf_gdhB_182~,Oxf_gdhB_82	1	17	82	39	1	143	7
GCF_000488215.1		Unknown		7~	32~	U	128~	81~	U	76~
GCF_000488235.1		Unknown		112~	177~	190~	91~	114~	300	98~
GCF_000488275.1		Unknown		128~	U	U	137~	81~	U	99~
GCF_000493615.1				1	15	2	28	1	180	32
GCF_000505685.1				1	114	12	54	1	165	68
GCF_000509325.1			Oxf_gdhB_189,Oxf_gdhB_3	1	3	189	2	2	97	3
GCF_000498375.2			Oxf_gdhB_189,Oxf_gdhB_3	1	46	3	2	2	142	3
GCF_000513795.2			Oxf_gdhB_189,Oxf_gdhB_3	1	3	3	2	2	97	3
GCF_000515435.1	350			1	12	3	2	2	102	3
GCF_000515455.1			Oxf_gdhB_189,Oxf_gdhB_3	1	3	3	2	2	97	3
GCF_000515495.1	350			1	12	3	2	2	102	3
GCF_000515475.1			Oxf_gdhB_189,Oxf_gdhB_3	1	3	3	2	2	97	3
GCF_000515535.1	350			1	12	3	2	2	102	3
GCF_000515515.1			Oxf_gdhB_189,Oxf_gdhB_3	1	3	189	2	2	97	3
GCF_000515555.1			Oxf_gdhB_189,Oxf_gdhB_3	1	3	189	2	2	97	3
GCF_000515615.1			Oxf_gdhB_189,Oxf_gdhB_3	1	3	3	2	2	97	3
GCF_000515595.1			Oxf_gdhB_189,Oxf_gdhB_3	1	3	189	2	2	97	3
GCF_000515635.1			Oxf_gdhB_189,Oxf_gdhB_3	1	3	189	2	2	97	3
GCF_000515655.1			Oxf_gdhB_189,Oxf_gdhB_3	1	3	3	2	2	97	3
GCF_000515575.1			Oxf_gdhB_189~,Oxf_gdhB_8	1	17	8	10	28	97	32
GCF_000515735.1			Oxf_gdhB_189,Oxf_gdhB_3	1	3	189	2	2	97	3
GCF_000515675.1			Oxf_gdhB_189,Oxf_gdhB_3	1	3	3	2	2	97	3
GCF_000515775.1			Oxf_gdhB_189,Oxf_gdhB_3	1	3	189	2	2	97	3
GCF_000515715.1			Oxf_gdhB_189,Oxf_gdhB_3	1	3	3	2	2	97	3
GCF_000515695.1			Oxf_gdhB_189,Oxf_gdhB_3	1	3	3	2	2	97	3
GCF_000515755.1			Oxf_gpi_66,Oxf_gpi_97	1	17	8	10	28	97	32
GCF_000515835.1			Oxf_gdhB_189,Oxf_gdhB_3	1	3	3	2	2	97	3
GCF_000515795.1			Oxf_gpi_66,Oxf_gpi_97	1	17	8	10	28	97	32
GCF_000515875.2			Oxf_gdhB_189,Oxf_gdhB_3	1	3	189	2	2	97	3
GCF_000515815.1			Oxf_gdhB_189,Oxf_gdhB_3	1	3	189	2	2	97	3
GCF_000515855.1			Oxf_gdhB_189~,Oxf_gdhB_8	1	17	8	10	28	66	32
GCF_000515895.1			Oxf_gdhB_189,Oxf_gdhB_3	1	3	189	2	2	97	3
GCF_000515915.1			Oxf_gdhB_189,Oxf_gdhB_3	1	3	3	2	2	97	3
GCF_000515935.1			Oxf_gdhB_189,Oxf_gdhB_3	1	3	189	2	2	97	3
GCF_000515955.1			Oxf_gdhB_189,Oxf_gdhB_3	1	3	3	2	2	97	3
GCF_000515975.1			Oxf_gdhB_189,Oxf_gdhB_3	1	3	3	2	2	97	3
GCF_000515995.2	208			1	3	3	2	2	97	3
GCF_000516015.1			Oxf_gdhB_189,Oxf_gdhB_3	1	3	3	2	2	97	3
GCF_000516055.1	350			1	12	3	2	2	102	3
GCF_000516075.1	350			1	12	3	2	2	102	3
GCF_000516035.1			Oxf_gdhB_189,Oxf_gdhB_3	1	3	3	2	2	97	3
GCF_000516095.1			Oxf_gdhB_189,Oxf_gdhB_3	1	3	3	2	2	97	3
GCF_000516115.1	350			1	12	3	2	2	102	3
GCF_000516135.1			Oxf_gdhB_1,Oxf_gdhB_182	10	12	1	33	4	98	5
GCF_000516255.1				3	122	3	2	16	228	6
GCF_000516155.1			Oxf_gdhB_12,Oxf_gdhB_182	2	21	12	32	26	198	5
GCF_000516195.2			Oxf_gdhB_189,Oxf_gdhB_3	1	3	3	2	2	97	3
GCF_000516235.1			Oxf_gdhB_189,Oxf_gdhB_3	1	3	3	2	2	97	3
GCF_000516215.2			Oxf_gdhB_189,Oxf_gdhB_3	1	3	189	2	2	97	3
GCF_000516175.1			Oxf_gdhB_189,Oxf_gdhB_3	1	3	189	2	2	97	3
GCF_000516315.1		Unknown		1	17	189~	10	28	66	32
GCF_000516275.1			Oxf_gdhB_189~,Oxf_gdhB_8	1	17	8	10	28	66	32
GCF_000516335.2	350			1	12	3	2	2	102	3
GCF_000516355.2			Oxf_gdhB_189,Oxf_gdhB_3	1	3	3	2	2	97	3
GCF_000516295.1			Oxf_gdhB_189,Oxf_gdhB_3	1	17	3	2	2	99	3
GCF_000516375.1				1	17	8	10	28	66	32
GCF_000517485.2			Oxf_gdhB_189,Oxf_gdhB_3	1	3	3	2	2	97	3
GCF_000516595.2			Oxf_gdhB_189,Oxf_gdhB_3	1	3	189	2	2	97	3
GCF_000517505.1			Oxf_gdhB_189,Oxf_gdhB_3	1	3	3	2	2	97	3
GCF_000516575.2				1	15	2	28	1	219	32
GCF_000516615.2		Unknown		115~	188~	184~	116~	120~	266~	143~
GCF_000529215.1				11	27	14	21	37	113	15
GCF_000516635.2				1	15	2	28	1	219	32
GCF_000529235.1		Unknown		56	164	137	7	51	292	74~
GCF_000576535.1			Oxf_gdhB_189,Oxf_gdhB_3	1	3	3	2	2	96	3
GCF_000580135.1			Oxf_gdhB_189,Oxf_gdhB_3	1	35	189	2	2	102	3
GCF_000580155.1			Oxf_gdhB_182~,Oxf_gdhB_96	1	46	96	12	4	79	59
GCF_000580195.1			Oxf_gdhB_189,Oxf_gdhB_3	1	35	189	2	2	102	3
GCF_000580175.1			Oxf_gdhB_189,Oxf_gdhB_3	1	17	3	76	2	99	81
GCF_000580215.1				1	17	3	2	2	142	3
GCF_000580235.1			Oxf_gdhB_189,Oxf_gdhB_3	1	17	3	2	2	99	3
GCF_000580275.1			Oxf_gdhB_189,Oxf_gdhB_3	1	35	189	2	2	102	3
GCF_000580295.1			Oxf_gdhB_189,Oxf_gdhB_3	1	17	3	2	2	142	3
GCF_000580315.1				1	35	80	12	70	140	4
GCF_000580635.1		Unknown		89~	148~	U	95	130~	U	128~
GCF_000580395.1			Oxf_gdhB_189,Oxf_gdhB_3	1	17	3	2	2	142	3
GCF_000580375.1			Oxf_gdhB_189,Oxf_gdhB_3	1	3	3	2	2	97	3
GCF_000580255.1			Oxf_gdhB_182~,Oxf_gdhB_96	1	46	96	12	4	79	59
GCF_000580335.1			Oxf_gdhB_189,Oxf_gdhB_3	1	17	3	2	2	142	3
GCF_000580655.1		Unknown		86	140	U	96	88	354~	105
GCF_000580415.1			Oxf_gdhB_11,Oxf_gdhB_182~	1	81	11	48	18	114	43
GCF_000580435.1			Oxf_gdhB_182~,Oxf_gdhB_96	1	46	96	12	4	79	59
GCF_000580455.1			Oxf_gdhB_182~,Oxf_gdhB_96	1	46	96	12	4	79	59
GCF_000580475.1			Oxf_gdhB_189,Oxf_gdhB_3	1	17	3	2	2	142	3
GCF_000580495.1			Oxf_gdhB_110,Oxf_gdhB_182	46	12	182	1	16	141	50
GCF_000580355.1			Oxf_gdhB_12,Oxf_gdhB_212~	1	1	12	32	1	98	6
GCF_000580575.1			Oxf_gdhB_189,Oxf_gdhB_3	1	117	3	2	2	142	3
GCF_000580615.1		Unknown		1	12	U	28	1	66	45
GCF_000580555.1				1	17	189	2	2	142	3
GCF_000580535.1			Oxf_gdhB_182~,Oxf_gdhB_96	1	46	96	12	4	79	59
GCF_000580675.1				27	65	97	55	25	238	60
GCF_000580595.1			Oxf_gdhB_1,Oxf_gdhB_212~	21	15	1	28	1	132	4
GCF_000580515.1			Oxf_gyrB_48,Oxf_gyrB_48	15	48	58	42	36	140	41
GCF_000580795.1		Unknown		85	190~	U	94	45~	U	105~
GCF_000580695.1				18	12	80	12	1	94	4
GCF_000580715.1				35	15	59	28	35	157	30
GCF_000580775.1				28	38	45	1	16	110	86
GCF_000580735.1	281			1	17	3	2	2	99	3
GCF_000580815.1				31	21	26	11	1	211	76
GCF_000580755.1			Oxf_gdhB_110,Oxf_gdhB_182	46	12	182	1	16	141	50
GCF_000580915.1		Unknown		94	142	U	97	88~	354~	105~
GCF_000580835.1				1	17	189	2	2	142	3
GCF_000580875.1				1	52	67	28	1	171	6
GCF_000580895.1			Oxf_gdhB_189,Oxf_gdhB_3	1	17	3	2	2	142	3
GCF_000581035.1		Unknown		87	148~	U	95	130~	U	128~
GCF_000580855.1				56	100	137	7	51	239	74
GCF_000581195.1		Unknown		89	148~	U	95	130~	U	128~
GCF_000580995.1	447			1	15	13	12	4	106	2
GCF_000581215.1		Unknown		87	148~	U	95~	81~	U	128~
GCF_000581115.1				11	125	14	21	37	233	15
GCF_000581095.1				30	165	157	52	39	313	56
GCF_000581015.1			Oxf_gdhB_189,Oxf_gdhB_3	1	17	189	2	2	99	3
GCF_000580975.1			Oxf_gdhB_189~,Oxf_gdhB_77	21	108	77	46	23	103	26
GCF_000580955.1				56	100	137	7	51	239	74
GCF_000580935.1			Oxf_gdhB_189,Oxf_gdhB_3	1	17	3	2	2	99	3
GCF_000581135.1	229			1	15	2	28	1	107	32
GCF_000581055.1	229			1	15	2	28	1	107	32
GCF_000581155.1				2	44	58	1	1	54	41
GCF_000581075.1			Oxf_gdhB_212~,Oxf_gdhB_29	1	52	29	28	18	114	7
GCF_000581235.1			Oxf_gdhB_189,Oxf_gdhB_3	1	17	3	2	2	142	3
GCF_000581255.1				21	12	140	1	4	54	4
GCF_000581175.1			Oxf_gdhB_189,Oxf_gdhB_3	1	17	189	2	2	142	3
GCF_000581275.1				62	129	84	67	52	240	88
GCF_000581335.1			Oxf_gdhB_189,Oxf_gdhB_3	1	17	189	2	2	142	3
GCF_000581295.1				51	12	40	1	48	253	4
GCF_000581315.1			Oxf_gdhB_11,Oxf_gdhB_182~	1	81	11	48	18	114	43
GCF_000581375.1			Oxf_gdhB_189,Oxf_gdhB_3	1	17	3	2	2	142	3
GCF_000581395.1			Oxf_gdhB_189,Oxf_gdhB_3	1	35	189	2	2	102	3
GCF_000581355.1			Oxf_gdhB_189,Oxf_gdhB_3	1	17	189	2	2	142	3
GCF_000581415.1			Oxf_gdhB_189,Oxf_gdhB_3	1	17	3	2	2	142	3
GCF_000581435.1				1	3	6	1	4	102	6
GCF_000581475.1			Oxf_gdhB_182~,Oxf_gdhB_96	1	46	96	12	4	79	59
GCF_000581515.1			Oxf_gdhB_189,Oxf_gdhB_3	68	17	3	2	2	215	3
GCF_000581455.1			Oxf_gdhB_189,Oxf_gdhB_3	1	17	3	2	2	142	3
GCF_000581495.1			Oxf_gdhB_189,Oxf_gdhB_3	1	17	3	2	2	99	3
GCF_000581715.1		Unknown		84	148	U	92	81	U	99
GCF_000581535.1			Oxf_gdhB_189,Oxf_gdhB_3	1	17	3	2	2	99	3
GCF_000581555.1			Oxf_gdhB_12,Oxf_gdhB_212~	73	1	12	32	1	98	6
GCF_000581595.1			Oxf_gdhB_182~,Oxf_gdhB_96	1	46	96	12	4	79	59
GCF_000581575.1			Oxf_gdhB_189,Oxf_gdhB_3	1	17	3	2	2	142	3
GCF_000581635.1			Oxf_gdhB_189,Oxf_gdhB_3	1	17	3	2	2	142	3
GCF_000581655.1			Oxf_gdhB_189,Oxf_gdhB_3	1	17	3	2	2	99	3
GCF_000581675.1			Oxf_gdhB_189,Oxf_gdhB_3	1	17	189	2	2	99	82
GCF_000581695.1			Oxf_gdhB_189,Oxf_gdhB_3	1	35	189	2	2	102	3
GCF_000581835.1				75	100	85	87	72	241	89
GCF_000581775.1				21	12	40	26	22	223	5
GCF_000581615.1			Oxf_gdhB_189,Oxf_gdhB_3	1	17	3	2	2	142	3
GCF_000581735.1			Oxf_gdhB_189~,Oxf_gdhB_3	1	3	3	2	2	97	3
GCF_000581795.1			Oxf_gdhB_189~,Oxf_gdhB_3	1	3	3	2	2	97	3
GCF_000581755.1			Oxf_gdhB_12,Oxf_gdhB_182	2	21	12	32	26	198	5
GCF_000581815.1			Oxf_gdhB_189,Oxf_gdhB_3	1	17	3	2	2	99	3
GCF_000581855.1				21	12	40	81	22	160	5
GCF_000581875.1				2	2	2	1	1	195	7
GCF_000581915.1			Oxf_gdhB_11,Oxf_gdhB_182~	1	81	11	48	18	114	43
GCF_000581935.1			Oxf_gdhB_189,Oxf_gdhB_3	1	17	189	2	2	142	3
GCF_000581995.1				2	123	42	10	1	140	5
GCF_000581895.1			Oxf_gdhB_189~,Oxf_gdhB_81	1	98	81	6	1	157	4
GCF_000581955.1			Oxf_gdhB_11,Oxf_gdhB_182~	1	81	11	48	18	114	43
GCF_000582135.1		Unknown		89	148~	U	95	130~	U	128~
GCF_000581975.1			Oxf_gdhB_12,Oxf_gdhB_182	2	21	12	32	26	198	5
GCF_000582235.1		Unknown		87	148~	U	95	81~	U	128~
GCF_000582095.1		Unknown		11	27	U	21	37	113	15
GCF_000582055.1				76	65	86	21	73	113	90
GCF_000582015.1			Oxf_gdhB_189,Oxf_gdhB_3	1	35	3	2	2	102	3
GCF_000582155.1	447			1	15	13	12	4	106	2
GCF_000582075.1				77	104	87	67	55	242	75
GCF_000582035.1			Oxf_gdhB_182~,Oxf_gdhB_96	1	46	96	12	4	79	59
GCF_000582925.1		Unknown		89	148~	U	93	81~	U	128~
GCF_000582175.1				1	3	6	1	4	102	6
GCF_000582115.1			Oxf_gdhB_189,Oxf_gdhB_3	1	3	3	2	2	97	3
GCF_000582195.1		Unknown		62	129	141	7	52	274~	10
GCF_000582215.1	208			1	3	3	2	2	97	3
GCF_000582315.1		Unknown		11	27	U	21	37	113	15
GCF_000582355.1				31	45	8	6	30	53	6
GCF_000582295.1			Oxf_gdhB_182~,Oxf_gdhB_96	1	46	96	12	4	79	59
GCF_000582255.1				72	27	72	20	27	258	29
GCF_000582275.1			Oxf_gdhB_110,Oxf_gdhB_182	46	12	110	1	16	141	50
GCF_000582965.1			Oxf_gdhB_11,Oxf_gdhB_182~	1	81	11	48	18	114	43
GCF_000582945.1			Oxf_gdhB_189,Oxf_gdhB_3	1	17	3	2	2	142	3
GCF_000583255.1	281			1	17	3	2	2	99	3
GCF_000583275.1			Oxf_gdhB_110,Oxf_gdhB_182	46	12	110	1	16	141	50
GCF_000582335.1			Oxf_gpi_99,Oxf_gpi_99	1	17	189	2	2	99	3
GCF_000583235.1	208			1	3	3	2	2	97	3
GCF_000583295.1			Oxf_gdhB_189,Oxf_gdhB_3	1	17	3	2	2	142	3
GCF_000583315.1	208			1	3	3	2	2	97	3
GCF_000583355.1			Oxf_gdhB_189,Oxf_gdhB_3	1	17	189	2	2	142	3
GCF_000583335.1	208			1	3	3	2	2	97	3
GCF_000583375.1				21	12	160	28	1	157	4
GCF_000583395.1				56	104	137	7	51	247	74
GCF_000583415.1			Oxf_gdhB_12,Oxf_gdhB_212~	1	1	12	32	1	98	6
GCF_000583495.1			Oxf_gdhB_189~,Oxf_gdhB_3	1	17	3	2	2	99	3
GCF_000583455.1			Oxf_gdhB_189~,Oxf_gdhB_3	1	17	3	2	2	99	3
GCF_000583555.1			Oxf_gdhB_189,Oxf_gdhB_3	1	17	3	2	2	99	3
GCF_000583435.1			Oxf_gdhB_189,Oxf_gdhB_3	1	17	3	2	2	99	3
GCF_000583475.1			Oxf_gdhB_189~,Oxf_gdhB_3	1	17	3	77	2	99	3
GCF_000583515.1			Oxf_gdhB_189,Oxf_gdhB_3	1	17	189	2	2	99	3
GCF_000583575.1			Oxf_gdhB_189,Oxf_gdhB_3	1	17	3	2	2	99	3
GCF_000584055.1	281			1	17	3	2	2	99	3
GCF_000584035.1			Oxf_gdhB_189~,Oxf_gdhB_3	1	17	3	2	2	99	3
GCF_000583535.1			Oxf_cpn60_2,Oxf_cpn60_2	1	17	3	2	2	99	3
GCF_000583595.1			Oxf_gdhB_189,Oxf_gdhB_3	1	17	189	2	2	99	3
GCF_000584015.1				56	100	151	7	51	255	74
GCF_000584075.1			Oxf_gdhB_189~,Oxf_gdhB_3	1	17	3	2	2	142	3
GCF_000584095.1				2	64	139	83	1	140	5
GCF_000584155.1			Oxf_gdhB_189~,Oxf_gdhB_3	1	17	3	2	2	142	3
GCF_000584115.1			Oxf_gdhB_189~,Oxf_gdhB_3	1	17	3	2	2	142	3
GCF_000584135.1			Oxf_gdhB_189~,Oxf_gdhB_3	1	17	3	2	2	99	3
GCF_000584255.1				11	27	14	21	37	113	15
GCF_000584215.1				56	100	137	7	51	109	74
GCF_000584235.1			Oxf_gdhB_189,Oxf_gdhB_3	1	17	3	2	2	142	3
GCF_000584195.1			Oxf_gdhB_189~,Oxf_gdhB_3	1	17	3	2	2	142	3
GCF_000584175.1			Oxf_gdhB_189,Oxf_gdhB_3	1	3	189	2	2	97	3
GCF_000584275.1			Oxf_gdhB_12,Oxf_gdhB_212~	1	1	12	32	1	98	6
GCF_000584315.1			Oxf_gdhB_110,Oxf_gdhB_182	46	12	110	1	16	141	50
GCF_000584295.1			Oxf_gdhB_110,Oxf_gdhB_182	46	12	182	1	16	141	50
GCF_000584335.1	447			1	15	13	12	4	106	2
GCF_000584355.1				1	46	32	74	1	142	14
GCF_000584415.1				35	1	46	6	1	212	4
GCF_000584395.1				1	17	3	2	2	142	3
GCF_000584455.1				2	44	58	1	1	54	41
GCF_000584435.1			Oxf_gdhB_189~,Oxf_gdhB_3	1	17	3	2	2	142	3
GCF_000584475.1			Oxf_gdhB_189,Oxf_gdhB_3	1	17	189	2	2	99	3
GCF_000584495.1			Oxf_gdhB_189~,Oxf_gdhB_3	1	35	3	2	2	102	3
GCF_000584615.1		Unknown		11	20	14	20	37	343~	15
GCF_000584655.1			Oxf_gdhB_189~,Oxf_gdhB_3	1	17	3	2	2	99	3
GCF_000584515.1			Oxf_gdhB_110,Oxf_gdhB_182	46	12	110	1	16	141	50
GCF_000584535.1			Oxf_gdhB_12,Oxf_gdhB_212~	1	1	12	32	1	98	6
GCF_000584575.1		Unknown		59	129	137	87	77	274~	91
GCF_000584555.1			Oxf_gdhB_189~,Oxf_gdhB_3	1	17	3	2	2	99	3
GCF_000584595.1			Oxf_gdhB_12,Oxf_gdhB_212~	1	1	12	32	1	98	6
GCF_000584635.1			Oxf_gdhB_12,Oxf_gdhB_212~	1	1	12	32	1	98	6
GCF_000584675.1			Oxf_gdhB_189~,Oxf_gdhB_3	1	17	3	2	2	99	83
GCF_000584715.1				23	35	3	27	23	144	7
GCF_000584695.1			Oxf_gdhB_11,Oxf_gdhB_182~	1	81	11	48	18	224	43
GCF_000584735.1			Oxf_gdhB_189~,Oxf_gdhB_3	1	17	3	2	2	142	3
GCF_000584795.1				25	27	14	21	15	234	28
GCF_000584775.1	281			1	17	3	2	2	99	3
GCF_000584755.1			Oxf_gdhB_189~,Oxf_gdhB_3	1	17	3	78	2	99	3
GCF_000584875.1				1	35	3	2	2	102	3
GCF_000584835.1			Oxf_gdhB_189~,Oxf_gdhB_3	1	17	3	2	2	99	3
GCF_000584895.1			Oxf_gdhB_189~,Oxf_gdhB_3	1	35	3	2	2	102	3
GCF_000584855.1			Oxf_gdhB_110,Oxf_gdhB_182	46	12	110	1	16	141	50
GCF_000586635.1			Oxf_gdhB_182,Oxf_gdhB_4	10	12	4	11	4	98	5
GCF_000586655.1			Oxf_gdhB_182,Oxf_gdhB_4	10	12	4	11	4	98	5
GCF_000587875.1	208			1	3	3	2	2	97	3
GCF_000587915.1			Oxf_gdhB_189,Oxf_gdhB_189~,Oxf_gdhB_3	1	17	3	2	2	142	3
GCF_000587895.1			Oxf_gdhB_189,Oxf_gdhB_3	1	17	3	2	2	99	3
GCF_000587935.1			Oxf_gdhB_189~,Oxf_gdhB_3	1	17	3	2	2	142	3
GCF_000587955.1			Oxf_gdhB_110,Oxf_gdhB_182	46	12	110	1	16	141	50
GCF_000587995.1				26	70	43	20	25	255	28
GCF_000587975.1			Oxf_gdhB_189,Oxf_gdhB_3	1	17	3	2	2	142	3
GCF_000588035.1				1	17	10	54	1	171	50
GCF_000588055.1	208			1	3	3	2	2	97	3
GCF_000588015.1				77	104	87	67	55	247	75
GCF_000588095.1				72	27	72	20	27	113	29
GCF_000588135.1				2	3	51	74	36	195	77
GCF_000588155.1			Oxf_gdhB_189,Oxf_gdhB_3	1	17	3	2	2	99	3
GCF_000588115.1			Oxf_gdhB_12,Oxf_gdhB_212~	1	1	12	32	1	98	6
GCF_000588255.1				27	65	97	55	25	238	60
GCF_000588335.1				11	27	14	21	37	234	15
GCF_000588195.1			Oxf_gdhB_212~,Oxf_gdhB_51	2	115	51	74	36	195	77
GCF_000588075.1			Oxf_gdhB_182~,Oxf_gdhB_96	1	46	96	12	4	79	59
GCF_000588215.1			Oxf_gdhB_189,Oxf_gdhB_3	1	17	3	2	2	216	3
GCF_000588175.1			Oxf_gdhB_189~,Oxf_gdhB_3	1	17	3	2	2	142	3
GCF_000588235.1			Oxf_gdhB_110,Oxf_gdhB_182	46	12	110	1	16	141	50
GCF_000588275.1				90	143	153	98	83	325	136
GCF_000588295.1			Oxf_gdhB_189,Oxf_gdhB_3	1	17	189	2	2	142	3
GCF_000588315.1			Oxf_gdhB_189,Oxf_gdhB_3	1	3	3	2	2	97	3
GCF_000588395.1				62	129	141	7	52	247	10
GCF_000588375.1			Oxf_gdhB_189,Oxf_gdhB_3	1	17	189	2	2	99	3
GCF_000588355.1			Oxf_gdhB_12,Oxf_gdhB_212~	1	1	12	32	1	235	6
GCF_000588415.1				56	100	137	7	51	255	74
GCF_000588435.1	281			1	17	3	2	2	99	3
GCF_000588475.1			Oxf_gdhB_212~,Oxf_gdhB_51	2	3	51	74	36	195	77
GCF_000588455.1			Oxf_gdhB_189,Oxf_gdhB_3	1	17	3	2	2	99	3
GCF_000588515.1				91	144	154	99	84	353	101
GCF_000588495.1	281			1	17	3	2	2	99	3
GCF_000588555.1	208			1	3	3	2	2	97	3
GCF_000588535.1		Unknown		91	147	111	87	87	108~	104
GCF_000588715.1		Unknown		86~	140	U	96	88	354~	105
GCF_000588595.1		Unknown		11	20	14	20	37	190~	15
GCF_000588575.1			Oxf_gdhB_189,Oxf_gdhB_3	1	3	3	2	2	97	3
GCF_000588615.1			Oxf_gdhB_110,Oxf_gdhB_182	46	12	182	1	16	141	50
GCF_000588755.1				1	17	83	6	4	211	87
GCF_000588675.1				1	15	19	12	4	106	2
GCF_000588635.1	281			1	17	3	2	2	99	3
GCF_000588655.1	208			1	3	3	2	2	97	3
GCF_000588735.1			Oxf_gdhB_189~,Oxf_gdhB_3	1	17	3	2	2	99	3
GCF_000588695.1			Oxf_gdhB_189,Oxf_gdhB_3	1	17	3	2	2	99	3
GCF_000588815.1			Oxf_gdhB_189~,Oxf_gdhB_3	1	17	3	2	2	99	3
GCF_000588915.1			Oxf_gdhB_189,Oxf_gdhB_3	1	17	3	2	2	99	3
GCF_000588895.1			Oxf_gdhB_189~,Oxf_gdhB_3	1	17	3	2	2	99	3
GCF_000588775.1			Oxf_gdhB_110,Oxf_gdhB_182	46	12	110	1	16	141	50
GCF_000588795.1			Oxf_gdhB_189,Oxf_gdhB_3	1	17	3	2	2	99	3
GCF_000588935.1			Oxf_gdhB_189~,Oxf_gdhB_3	1	17	3	2	2	99	3
GCF_000588995.1			Oxf_gdhB_189~,Oxf_gdhB_3	1	17	3	2	2	99	3
GCF_000588955.1			Oxf_gdhB_189,Oxf_gdhB_3	1	17	3	2	2	99	3
GCF_000588975.1			Oxf_gdhB_189,Oxf_gdhB_52	1	17	52	2	2	99	3
GCF_000589035.1			Oxf_gdhB_189~,Oxf_gdhB_3	1	17	3	2	2	99	3
GCF_000589015.1			Oxf_gdhB_189,Oxf_gdhB_3	1	17	3	2	2	99	3
GCF_000589095.1			Oxf_gdhB_189,Oxf_gdhB_3	1	17	3	2	2	99	3
GCF_000589075.1			Oxf_gdhB_189,Oxf_gdhB_3	1	17	3	2	2	99	3
GCF_000589055.1			Oxf_gdhB_189,Oxf_gdhB_3	1	17	3	2	2	99	3
GCF_000589135.1				27	27	97	55	25	234	60
GCF_000589115.1				27	27	97	55	25	234	60
GCF_000589155.1		Unknown		27	27	97	55	25	U	60
GCF_000589175.1				27	27	97	55	25	233	60
GCF_000589235.1				27	27	97	55	25	234	60
GCF_000589215.1				27	27	97	55	25	234	60
GCF_000589255.1				27	27	97	55	25	234	60
GCF_000589195.1			Oxf_gdhB_189~,Oxf_gdhB_3	1	17	3	2	2	99	3
GCF_000589275.1			Oxf_gdhB_189,Oxf_gdhB_3	1	17	3	2	2	99	3
GCF_000589335.1				27	27	97	55	25	234	60
GCF_000589315.1			Oxf_gdhB_189~,Oxf_gdhB_3	1	17	3	2	2	99	3
GCF_000589295.1			Oxf_gdhB_189,Oxf_gdhB_3	1	17	189	2	2	99	3
GCF_000589355.1			Oxf_gdhB_189~,Oxf_gdhB_3	1	17	3	2	2	99	3
GCF_000589375.1			Oxf_gdhB_189~,Oxf_gdhB_3	1	17	3	2	2	99	3
GCF_000589395.1	281			1	17	3	2	2	99	3
GCF_000589415.1			Oxf_gdhB_189~,Oxf_gdhB_3	1	17	3	2	2	99	3
GCF_000589475.1			Oxf_gdhB_189,Oxf_gdhB_3	1	17	3	2	2	99	3
GCF_000589455.1			Oxf_gdhB_189~,Oxf_gdhB_3	1	17	3	2	2	217	3
GCF_000589435.1			Oxf_gdhB_189,Oxf_gdhB_3	1	118	3	2	2	99	3
GCF_000589535.1			Oxf_gdhB_189~,Oxf_gdhB_3	1	17	3	2	2	99	3
GCF_000589495.1			Oxf_gdhB_189~,Oxf_gdhB_3	1	17	3	2	2	99	3
GCF_000589515.1			Oxf_gdhB_189,Oxf_gdhB_3	1	17	3	2	2	99	3
GCF_000589575.1			Oxf_gdhB_189,Oxf_gdhB_3	1	17	3	2	2	99	3
GCF_000589595.1			Oxf_gdhB_189~,Oxf_gdhB_3	1	119	3	2	2	99	3
GCF_000589555.1			Oxf_gdhB_189~,Oxf_gdhB_3	1	17	3	2	2	99	3
GCF_000589615.1			Oxf_gdhB_189,Oxf_gdhB_3	1	17	3	2	2	99	3
GCF_000589675.1	208			1	3	3	2	2	97	3
GCF_000589635.1			Oxf_gdhB_189~,Oxf_gdhB_3	1	17	3	2	2	99	3
GCF_000589655.1	208			1	3	3	2	2	97	3
GCF_000589695.1	208			1	3	3	2	2	97	3
GCF_000589755.1	208			1	3	3	2	2	97	3
GCF_000589735.1			Oxf_gdhB_189,Oxf_gdhB_3	1	17	3	2	2	99	3
GCF_000589715.1			Oxf_gdhB_189~,Oxf_gdhB_189~,Oxf_gdhB_3	1	17	3	2	2	99	3
GCF_000589775.1	208			1	3	3	2	2	97	3
GCF_000589815.1	208			1	3	3	2	2	97	3
GCF_000589795.1	208			1	3	3	2	2	97	3
GCF_000589835.1			Oxf_gdhB_189,Oxf_gdhB_3	1	17	3	2	2	99	3
GCF_000591575.1			Oxf_gdhB_189~,Oxf_gdhB_3	1	17	3	2	2	99	3
GCF_000591595.1			Oxf_gdhB_189,Oxf_gdhB_3	1	17	3	2	2	142	3
GCF_000591655.1			Oxf_gdhB_189,Oxf_gdhB_3	1	17	3	2	2	99	3
GCF_000591615.1			Oxf_gdhB_189~,Oxf_gdhB_3	1	17	3	2	2	142	3
GCF_000591715.1			Oxf_gdhB_189,Oxf_gdhB_3	1	17	3	2	2	142	3
GCF_000591635.1			Oxf_gdhB_189~,Oxf_gdhB_3	1	17	3	2	2	142	3
GCF_000591695.1			Oxf_gdhB_189~,Oxf_gdhB_3	1	17	3	2	2	142	3
GCF_000591675.1			Oxf_gdhB_189~,Oxf_gdhB_3	1	17	3	2	2	99	3
GCF_000591735.1			Oxf_gdhB_189,Oxf_gdhB_3	1	17	3	2	2	142	3
GCF_000591775.1			Oxf_gdhB_189,Oxf_gdhB_3	1	17	3	2	2	142	3
GCF_000591755.1			Oxf_gdhB_189~,Oxf_gdhB_3	1	17	3	2	2	142	3
GCF_000591835.1			Oxf_gdhB_189,Oxf_gdhB_3	1	17	3	2	2	142	3
GCF_000591795.1			Oxf_gdhB_189,Oxf_gdhB_3	1	17	3	2	2	99	3
GCF_000591815.1			Oxf_gdhB_189,Oxf_gdhB_3	1	17	3	2	2	142	3
GCF_000591895.1			Oxf_gdhB_189,Oxf_gdhB_3	1	17	189	2	2	99	3
GCF_000591855.1			Oxf_gdhB_189,Oxf_gdhB_3	1	17	3	2	2	142	3
GCF_000591915.1			Oxf_gdhB_189~,Oxf_gdhB_3	1	17	3	2	2	99	3
GCF_000591875.1			Oxf_gdhB_189~,Oxf_gdhB_3	1	17	3	2	2	142	3
GCF_000591995.1			Oxf_gdhB_189,Oxf_gdhB_3	1	17	3	2	2	142	3
GCF_000591955.1			Oxf_gdhB_189~,Oxf_gdhB_3	1	17	3	2	2	142	3
GCF_000591975.1			Oxf_gdhB_189~,Oxf_gdhB_3	1	17	3	2	2	142	3
GCF_000591935.1			Oxf_gdhB_189,Oxf_gdhB_3	1	17	3	2	2	142	3
GCF_000592015.1			Oxf_gdhB_189,Oxf_gdhB_3	1	17	3	2	2	142	3
GCF_000592075.1			Oxf_gdhB_189,Oxf_gdhB_3	1	17	3	2	2	142	3
GCF_000592035.1			Oxf_rpoD_3,Oxf_rpoD_3	1	17	3	2	2	142	3
GCF_000592095.1			Oxf_gdhB_189~,Oxf_gdhB_3	1	17	3	2	2	142	3
GCF_000592135.1			Oxf_gdhB_189,Oxf_gdhB_3	1	17	189	2	2	142	3
GCF_000592055.1			Oxf_gdhB_189,Oxf_gdhB_189,Oxf_gdhB_189,Oxf_gdhB_3	1	17	3	2	2	99	3
GCF_000592115.1			Oxf_gdhB_189,Oxf_gdhB_3	1	17	189	2	2	142	3
GCF_000592155.1			Oxf_gdhB_189,Oxf_gdhB_3	1	17	3	2	2	142	3
GCF_000592175.1			Oxf_gdhB_189,Oxf_gdhB_3	1	17	189	2	2	142	3
GCF_000592215.1			Oxf_gdhB_189~,Oxf_gdhB_3	1	17	3	2	2	142	3
GCF_000592195.1			Oxf_gdhB_189,Oxf_gdhB_3	1	17	3	2	2	142	3
GCF_000592235.1			Oxf_gdhB_189~,Oxf_gdhB_3	1	17	3	2	2	142	3
GCF_000592255.1			Oxf_gdhB_189,Oxf_gdhB_3	1	17	3	2	2	142	3
GCF_000592275.1			Oxf_gdhB_189~,Oxf_gdhB_3	1	17	3	2	2	142	3
GCF_000592315.1			Oxf_gdhB_189~,Oxf_gdhB_3	1	17	3	2	2	142	3
GCF_000592295.1			Oxf_gdhB_189~,Oxf_gdhB_3	1	17	3	2	2	142	3
GCF_000592375.1			Oxf_gdhB_189,Oxf_gdhB_3	1	17	3	2	2	142	3
GCF_000592335.1			Oxf_gdhB_189~,Oxf_gdhB_3	1	17	3	2	2	142	3
GCF_000592355.1			Oxf_gdhB_189,Oxf_gdhB_3	1	17	3	2	2	142	3
GCF_000592415.1			Oxf_gdhB_189~,Oxf_gdhB_3	1	17	3	2	2	142	3
GCF_000592435.1			Oxf_gdhB_189~,Oxf_gdhB_3	1	17	3	2	2	142	3
GCF_000592395.1			Oxf_gdhB_189~,Oxf_gdhB_3	1	17	3	2	2	142	3
GCF_000592495.1			Oxf_gdhB_189~,Oxf_gdhB_3	1	17	3	2	2	142	3
GCF_000592515.1			Oxf_gdhB_189,Oxf_gdhB_3	1	17	189	2	2	142	3
GCF_000592475.1			Oxf_gdhB_189~,Oxf_gdhB_3	1	17	3	2	2	142	3
GCF_000592455.1			Oxf_gdhB_189,Oxf_gdhB_3	1	17	189	2	2	142	3
GCF_000592535.1			Oxf_gdhB_189,Oxf_gdhB_3	1	17	3	2	2	142	3
GCF_000592555.1			Oxf_gdhB_189,Oxf_gdhB_3	1	17	189	2	2	142	3
GCF_000592575.1			Oxf_gdhB_189,Oxf_gdhB_3	1	17	3	2	2	142	3
GCF_000592595.1			Oxf_gdhB_189,Oxf_gdhB_3	1	17	189	2	2	142	3
GCF_000592615.1			Oxf_gdhB_189,Oxf_gdhB_3	1	17	3	2	2	142	3
GCF_000592655.1			Oxf_gdhB_189~,Oxf_gdhB_3	1	17	3	2	2	142	3
GCF_000592695.1			Oxf_gdhB_189,Oxf_gdhB_3	1	17	3	2	2	142	3
GCF_000592715.1			Oxf_gdhB_189,Oxf_gdhB_3	1	17	189	2	2	142	3
GCF_000592635.1			Oxf_gdhB_189,Oxf_gdhB_3	1	17	3	2	2	142	3
GCF_000592675.1			Oxf_gdhB_189~,Oxf_gdhB_3	1	17	3	2	2	142	3
GCF_000592735.1			Oxf_gdhB_189,Oxf_gdhB_3	1	17	189	2	2	142	3
GCF_000600375.1			Oxf_gpi_142,Oxf_gpi_142,Oxf_gpi_142	1	17	3	2	2	142	3
GCF_000592755.1			Oxf_gdhB_189~,Oxf_gdhB_3	1	17	3	2	2	142	3
GCF_000600415.1			Oxf_gdhB_189,Oxf_gdhB_3	1	17	189	2	2	142	3
GCF_000600475.1			Oxf_gdhB_189,Oxf_gdhB_3	1	17	3	2	2	142	3
GCF_000600395.1			Oxf_gdhB_189~,Oxf_gdhB_3	1	17	3	2	2	142	3
GCF_000600435.1			Oxf_gdhB_189,Oxf_gdhB_3	1	17	3	2	2	142	3
GCF_000600495.1			Oxf_gdhB_189,Oxf_gdhB_3	1	17	189	2	2	142	3
GCF_000600455.1			Oxf_gdhB_189,Oxf_gdhB_3	1	17	189	2	2	142	3
GCF_000600515.1			Oxf_gdhB_189~,Oxf_gdhB_3	1	17	3	2	2	142	3
GCF_000600555.1			Oxf_gdhB_189~,Oxf_gdhB_3	1	17	3	2	2	142	3
GCF_000600535.1			Oxf_gdhB_189~,Oxf_gdhB_3	1	17	3	2	2	142	3
GCF_000600575.1			Oxf_gdhB_189,Oxf_gdhB_3	1	17	3	2	2	142	3
GCF_000600595.1			Oxf_gdhB_189~,Oxf_gdhB_3	1	17	3	2	2	216	3
GCF_000600615.1			Oxf_gdhB_189~,Oxf_gdhB_3	1	17	3	2	2	99	3
GCF_000600635.1			Oxf_gdhB_189~,Oxf_gdhB_3	1	17	3	2	2	99	3
GCF_000600655.1			Oxf_gdhB_189~,Oxf_gdhB_3	1	17	3	2	2	99	3
GCF_000600695.1			Oxf_gdhB_189,Oxf_gdhB_3	1	17	3	2	2	99	3
GCF_000600715.1			Oxf_gdhB_189,Oxf_gdhB_3	1	17	3	2	2	99	3
GCF_000600675.1			Oxf_gdhB_189,Oxf_gdhB_3	1	17	3	2	2	99	3
GCF_000600735.1			Oxf_gdhB_182~,Oxf_gdhB_96	1	46	96	54	4	79	59
GCF_000600755.1			Oxf_gdhB_182~,Oxf_gdhB_96	1	46	96	54	4	79	59
GCF_000600775.1			Oxf_gdhB_182~,Oxf_gdhB_96	1	46	96	54	4	79	59
GCF_000600795.1			Oxf_gdhB_182~,Oxf_gdhB_96	1	46	96	12	4	79	59
GCF_000600815.1			Oxf_gdhB_182~,Oxf_gdhB_96	66	116	96	54	65	79	78
GCF_000600915.1			Oxf_gdhB_189,Oxf_gdhB_3	1	17	189	2	2	142	3
GCF_000600935.1			Oxf_gdhB_189~,Oxf_gdhB_3	1	17	3	2	2	142	3
GCF_000600835.1			Oxf_gdhB_182~,Oxf_gdhB_96	1	46	96	54	4	213	59
GCF_000600855.1			Oxf_gdhB_182~,Oxf_gdhB_96	1	46	96	75	4	79	59
GCF_000600895.1			Oxf_gdhB_182~,Oxf_gdhB_96	1	46	96	54	4	79	59
GCF_000600875.1			Oxf_gdhB_182~,Oxf_gdhB_96	1	46	96	12	4	79	59
GCF_000611065.1			Oxf_gdhB_189,Oxf_gdhB_3	1	46	3	62	2	142	3
GCF_000611085.1			Oxf_gdhB_189~,Oxf_gdhB_3	1	46	3	62	2	142	3
GCF_000611045.1			Oxf_gdhB_189~,Oxf_gdhB_3	1	46	3	62	2	142	3
GCF_000611105.1			Oxf_gdhB_189,Oxf_gdhB_3	1	46	3	62	2	142	3
GCF_000611165.1			Oxf_gdhB_189,Oxf_gdhB_3	1	46	3	62	2	142	3
GCF_000611185.1			Oxf_gdhB_189,Oxf_gdhB_3	1	46	3	62	2	142	3
GCF_000611205.1			Oxf_gdhB_182~,Oxf_gdhB_96	1	46	96	12	4	79	59
GCF_000611265.1			Oxf_gdhB_189~,Oxf_gdhB_3	1	17	3	2	2	142	3
GCF_000611245.1			Oxf_gdhB_182~,Oxf_gdhB_96	1	46	96	54	4	79	59
GCF_000611225.1			Oxf_gdhB_182~,Oxf_gdhB_182~,Oxf_gdhB_96	1	46	96	54	4	79	59
GCF_000611305.1			Oxf_gdhB_182~,Oxf_gdhB_96	1	46	96	12	4	79	59
GCF_000611345.1			Oxf_gdhB_189~,Oxf_gdhB_3	1	17	3	2	2	142	3
GCF_000611285.1			Oxf_gdhB_182~,Oxf_gdhB_96	1	46	96	12	4	79	59
GCF_000611325.1			Oxf_gdhB_189,Oxf_gdhB_3	1	17	189	2	2	142	3
GCF_000611365.1			Oxf_gdhB_182~,Oxf_gdhB_96	1	46	96	12	4	79	59
GCF_000611445.1			Oxf_gdhB_189,Oxf_gdhB_3	1	17	3	2	2	142	3
GCF_000611385.1			Oxf_gdhB_182~,Oxf_gdhB_96	67	46	96	54	4	79	59
GCF_000611405.1			Oxf_gdhB_189~,Oxf_gdhB_3	1	17	3	2	2	142	3
GCF_000611425.1			Oxf_gdhB_189~,Oxf_gdhB_3	1	17	3	2	2	142	3
GCF_000611465.1			Oxf_gdhB_182~,Oxf_gdhB_96	1	46	96	54	4	79	59
GCF_000611485.1			Oxf_gdhB_182~,Oxf_gdhB_96	1	46	96	12	4	79	59
GCF_000620525.1		Unknown		89	148~	U	95	130~	U	128~
GCF_000611505.1			Oxf_gdhB_189,Oxf_gdhB_3	1	17	3	2	2	99	3
GCF_000621045.1		Unknown		94~	190~	U	137~	81~	U	99~
GCF_000611525.1			Oxf_gdhB_189,Oxf_gdhB_3	1	17	189	2	2	218	3
GCF_000621065.1		Unknown		131~	142~	U	141~	30~	U	105~
GCF_000611545.1			Oxf_gdhB_189~,Oxf_gdhB_3	1	46	3	62	2	142	3
GCF_000623015.1	447			1	15	13	12	4	106	2
GCF_000611565.1			Oxf_gdhB_189,Oxf_gdhB_3	1	17	3	2	2	99	3
GCF_000623035.1			Oxf_gdhB_182,Oxf_gdhB_4	10	12	182	11	4	100	5
GCF_000627375.1			Oxf_gdhB_189,Oxf_gdhB_3	1	17	3	2	2	142	3
GCF_000627355.1			Oxf_gdhB_189,Oxf_gdhB_3	1	17	189	2	2	99	3
GCF_000627335.1			Oxf_gdhB_189~,Oxf_gdhB_3	1	17	3	2	2	99	3
GCF_000627395.1			Oxf_gdhB_189~,Oxf_gdhB_3	1	17	3	2	2	99	3
GCF_000627415.1			Oxf_gdhB_189,Oxf_gdhB_3	1	17	3	2	2	99	3
GCF_000627515.1			Oxf_gdhB_189,Oxf_gdhB_3	1	17	3	2	2	99	3
GCF_000627495.1			Oxf_gdhB_189~,Oxf_gdhB_3	1	17	3	2	2	99	3
GCF_000627575.1			Oxf_gdhB_189~,Oxf_gdhB_3	1	17	3	2	2	99	3
GCF_000633005.1		Unknown		116~	142~	U	141~	81~	U	62~
GCF_000627555.1			Oxf_gdhB_189~,Oxf_gdhB_3	1	17	3	2	2	99	3
GCF_000627535.1			Oxf_gdhB_189,Oxf_gdhB_3	1	17	3	2	2	99	3
GCF_000627615.1			Oxf_gdhB_189,Oxf_gdhB_3	1	17	3	2	2	99	3
GCF_000627635.1			Oxf_gdhB_182~,Oxf_gdhB_96	1	46	96	12	4	79	59
GCF_000627595.1			Oxf_gdhB_189~,Oxf_gdhB_3	1	17	3	2	2	99	3
GCF_000627655.1			Oxf_gdhB_182~,Oxf_gdhB_96	1	46	96	12	4	79	59
GCF_000627675.1			Oxf_gdhB_189~,Oxf_gdhB_3	1	17	3	79	2	99	3
GCF_000627735.1			Oxf_gdhB_189,Oxf_gdhB_3	1	17	3	2	2	99	3
GCF_000627695.1			Oxf_gdhB_189~,Oxf_gdhB_3	69	17	3	2	66	142	84
GCF_000627755.1			Oxf_gdhB_12,Oxf_gdhB_212~	1	1	12	32	1	98	6
GCF_000627715.1			Oxf_gdhB_189~,Oxf_gdhB_3	1	17	3	80	2	142	3
GCF_000632455.1		Unknown		85~	203~	U	89~	133~	U	64~
GCF_000627775.1			Oxf_gdhB_182~,Oxf_gdhB_191	1	46	191	12	4	79	59
GCF_000671475.1			Oxf_gdhB_182~,Oxf_gdhB_96	1	46	96	12	4	79	59
GCF_000671415.1			Oxf_gdhB_182~,Oxf_gdhB_96	1	46	96	12	4	79	59
GCF_000671435.1			Oxf_gdhB_189,Oxf_gdhB_3	1	17	3	2	2	99	3
GCF_000671515.1			Oxf_gdhB_189,Oxf_gdhB_3	1	17	189	2	2	99	3
GCF_000671495.1			Oxf_gdhB_189~,Oxf_gdhB_3	1	17	3	2	2	99	3
GCF_000671535.1			Oxf_gdhB_189~,Oxf_gdhB_3	1	17	3	2	2	99	3
GCF_000671555.1			Oxf_gdhB_189,Oxf_gdhB_3	1	17	3	2	2	99	3
GCF_000671575.1			Oxf_gdhB_189~,Oxf_gdhB_3	1	17	3	2	2	99	3
GCF_000671595.1			Oxf_gdhB_182~,Oxf_gdhB_96	1	46	96	12	4	79	59
GCF_000671635.1			Oxf_gdhB_182~,Oxf_gdhB_96	1	46	96	12	4	79	59
GCF_000671615.1			Oxf_gdhB_182~,Oxf_gdhB_96	1	46	96	12	4	79	59
GCF_000671655.1			Oxf_gdhB_189~,Oxf_gdhB_3	1	17	3	2	2	142	3
GCF_000671675.1			Oxf_gdhB_12,Oxf_gdhB_212~	1	1	12	32	1	98	6
GCF_000681535.1				88	100	137	7	51	239	74
GCF_000681575.1				1	62	80	28	35	178	45
GCF_000681555.1			Oxf_gdhB_12,Oxf_gdhB_182	2	21	182	32	26	198	5
GCF_000681655.1			Oxf_gdhB_189,Oxf_gdhB_3	1	17	189	2	2	142	3
GCF_000681635.1			Oxf_gdhB_110,Oxf_gdhB_182	46	12	182	1	16	141	50
GCF_000681615.1			Oxf_gdhB_182~,Oxf_gdhB_96	1	46	96	54	4	79	59
GCF_000681595.1			Oxf_gdhB_189~,Oxf_gdhB_3	12	17	3	2	29	99	39
GCF_000681735.1			Oxf_gdhB_189,Oxf_gdhB_3	1	17	3	2	2	142	3
GCF_000681695.1			Oxf_gdhB_189,Oxf_gdhB_3	1	17	189	2	2	142	3
GCF_000681675.1			Oxf_gdhB_189,Oxf_gdhB_3	1	17	3	2	2	99	3
GCF_000681775.1			Oxf_gdhB_182~,Oxf_gdhB_96	1	46	96	12	4	79	59
GCF_000681755.1			Oxf_gdhB_12,Oxf_gdhB_212~	1	1	12	32	1	98	6
GCF_000681835.1			Oxf_gdhB_189~,Oxf_gdhB_3	1	3	3	2	2	97	3
GCF_000681795.1			Oxf_gdhB_182~,Oxf_gdhB_96	1	46	96	12	4	79	59
GCF_000681815.1				77	104	87	67	55	247	75
GCF_000681855.1			Oxf_gdhB_189,Oxf_gdhB_3	1	17	3	2	2	142	3
GCF_000681875.1			Oxf_gdhB_189,Oxf_gdhB_3	1	17	189	2	2	142	3
GCF_000681895.1			Oxf_gdhB_189,Oxf_gdhB_3	1	17	3	2	2	142	3
GCF_000681915.1			Oxf_gdhB_189,Oxf_gdhB_3	1	17	189	2	2	142	3
GCF_000681935.1			Oxf_gdhB_189,Oxf_gdhB_3	1	17	3	2	2	142	3
GCF_000681955.1			Oxf_gdhB_189,Oxf_gdhB_3	1	17	3	2	2	142	3
GCF_000681995.1			Oxf_gdhB_189~,Oxf_gdhB_3	1	17	3	2	2	142	3
GCF_000681975.1			Oxf_gdhB_189,Oxf_gdhB_3	1	17	3	2	2	142	3
GCF_000682155.1		Unknown		95	148~	U	95	130~	U	128~
GCF_000682015.1			Oxf_gdhB_12,Oxf_gdhB_212~	1	1	12	32	1	98	6
GCF_000682035.1			Oxf_gdhB_12,Oxf_gdhB_212~	1	1	12	32	1	98	6
GCF_000682055.1			Oxf_gdhB_182~,Oxf_gdhB_96	1	46	96	12	4	79	59
GCF_000682095.1		Unknown		27	27~	97	55	25	233	60
GCF_000682115.1				1	3	3	2	2	236	3
GCF_000682075.1	208			1	3	3	2	2	97	3
GCF_000682175.1			Oxf_gdhB_189~,Oxf_gdhB_3	1	17	3	2	2	99	3
GCF_000682135.1			Oxf_gdhB_189,Oxf_gdhB_189,Oxf_gdhB_189,Oxf_gdhB_3	1	17	189	2	2	142	3
GCF_000682415.1				21	19	135	39	1	214	79
GCF_000682335.1				11	27	14	21	37	113	15
GCF_000682275.1			Oxf_gdhB_182~,Oxf_gdhB_96	1	46	96	12	4	79	59
GCF_000682235.1			Oxf_gdhB_189,Oxf_gdhB_3	1	3	3	2	2	97	3
GCF_000682355.1			Oxf_gpi_247,Oxf_gpi_247	56	100	137	7	51	247	74
GCF_000682375.1			Oxf_gdhB_110,Oxf_gdhB_182	46	12	182	1	16	141	50
GCF_000682215.1			Oxf_gdhB_110,Oxf_gdhB_182	46	12	110	1	16	141	50
GCF_000682255.1			Oxf_gdhB_110,Oxf_gdhB_110,Oxf_gdhB_182	46	12	110	1	16	141	50
GCF_000682295.1			Oxf_gdhB_12,Oxf_gdhB_212~	1	1	12	32	1	98	6
GCF_000682475.1	447			1	15	13	12	4	106	2
GCF_000682455.1			Oxf_gdhB_189~,Oxf_gdhB_3	1	17	3	2	2	99	3
GCF_000682495.1	208			1	3	3	2	2	97	3
GCF_000682435.1			Oxf_gdhB_2,Oxf_gdhB_212~	21	15	2	28	1	157	4
GCF_000682395.1			Oxf_gdhB_189,Oxf_gdhB_189,Oxf_gdhB_3	1	17	3	2	2	142	3
GCF_000682515.1				27	36	155	55	25	103	60
GCF_000682535.1			Oxf_gdhB_189,Oxf_gdhB_3	70	17	3	2	2	99	3
GCF_000682575.1			Oxf_gdhB_189,Oxf_gdhB_3	1	17	3	2	2	99	3
GCF_000682555.1			Oxf_gdhB_189,Oxf_gdhB_3	1	17	3	2	2	99	3
GCF_000688495.1		Unknown		85~	U	U	94~	113~	U	149~
GCF_000682595.1				1	17	96	2	2	99	3
GCF_000682615.1				27	27	97	55	25	234	60
GCF_000694975.1				25	27	14	21	15	233	28
GCF_000682655.1			Oxf_gdhB_189,Oxf_gdhB_3	1	17	3	2	2	99	3
GCF_000692095.1			Oxf_gdhB_189,Oxf_gdhB_3	1	3	3	2	2	97	3
GCF_000705635.1		Unknown		127~	203~	U	128~	130~	U	160~
GCF_000708795.1			Oxf_gdhB_110,Oxf_gdhB_182	46	12	110	1	16	141	50
GCF_000695855.3			Oxf_gdhB_189,Oxf_gdhB_3	1	3	189	2	2	96	3
GCF_000708775.1			Oxf_gdhB_110,Oxf_gdhB_182	46	12	110	1	16	141	50
GCF_000722965.1			Oxf_gdhB_12,Oxf_gdhB_189~	1	12	12	11	4	103	3
GCF_000722975.1			Oxf_gdhB_12,Oxf_gdhB_189~	1	12	12	11	4	103	3
GCF_000722985.1			Oxf_gdhB_189,Oxf_gdhB_3	1	3	189	2	2	96	3
GCF_000723045.1			Oxf_gdhB_189,Oxf_gdhB_3	1	15	189	2	2	153	3
GCF_000731965.1			Oxf_gdhB_212~,Oxf_gdhB_70	1	1	70	6	4	229	4
GCF_000723055.1			Oxf_gdhB_189,Oxf_gdhB_3	1	15	3	2	2	153	3
GCF_000723125.1			Oxf_gdhB_189,Oxf_gdhB_3	1	3	3	2	2	97	3
GCF_000723145.1			Oxf_gdhB_189,Oxf_gdhB_3	1	3	189	2	2	97	3
GCF_000737145.1				1	10	8	6	1	110	14
GCF_000723075.1			Oxf_gdhB_189,Oxf_gdhB_3	1	15	3	2	2	153	3
GCF_000723065.1			Oxf_gdhB_189,Oxf_gdhB_3	1	3	3	2	2	97	3
GCF_000731975.1			Oxf_gdhB_182,Oxf_gdhB_4	1	15	182	11	4	200	4
GCF_000734775.1			Oxf_gdhB_189,Oxf_gdhB_3	1	81	3	2	2	16	3
GCF_000738845.1			Oxf_gdhB_110,Oxf_gdhB_182	46	12	182	1	16	141	50
GCF_000746605.1			Oxf_gdhB_212~,Oxf_gdhB_29	34	52	29	28	67	114	4
GCF_000746375.1				56	164	137	7	51	292	74
GCF_000759995.1		Unknown		134~	155~	U	96~	140~	309~	167~
GCF_000746645.1				1	17	8	10	28	106	32
GCF_000757665.1				1	15	8	10	28	99	32
GCF_000747725.1		Unknown		108~	142~	U	138~	53~	U	160~
GCF_000750855.1			Oxf_gdhB_182,Oxf_gdhB_4	1	15	4	11	4	200	4
GCF_000759395.1			Oxf_gdhB_139,Oxf_gdhB_212~	1	90	139	10	1	79	80
GCF_000753985.1		Unknown		127~	203~	U	137~	81~	248~	160~
GCF_000760435.1				1	10	8	6	1	110	14
GCF_000760595.1		Unknown		116~	148~	U	141~	81~	U	57~
GCF_000760575.1		Unknown		85~	U	U	94~	113~	U	149~
GCF_000760555.1		Unknown		131~	142~	U	141~	30~	U	105~
GCF_000760395.1			Oxf_gdhB_12,Oxf_gdhB_189~	1	12	12	11	4	103	3
GCF_000760415.1			Oxf_gdhB_12,Oxf_gdhB_189~	1	12	12	11	4	103	3
GCF_000760475.1				1	10	8	6	1	110	14
GCF_000761495.1		Unknown		85~	148~	U	91~	53~	U	168~
GCF_000764915.1		Unknown		134~	142~	U	141~	88~	354~	167~
GCF_000761175.1				1	17	8	10	28	198	32
GCF_000760455.1			Oxf_gdhB_12,Oxf_gdhB_189~	1	12	12	11	4	103	3
GCF_000773685.1		Unknown		85~	148~	U	120~	48~	U	105~
GCF_000761465.1			Oxf_gdhB_189,Oxf_gdhB_3	1	3	3	2	2	96	3
GCF_000766105.1			Oxf_gdhB_189,Oxf_gdhB_3	1	38	3	2	2	110	3
GCF_000770815.1			Oxf_gdhB_189,Oxf_gdhB_3	1	87	189	2	2	83	3
GCF_000770865.1		Unknown	Oxf_gdhB_189,Oxf_gdhB_3	U	87	189	2	2	83	3
GCF_000770785.1		Unknown	Oxf_gdhB_189,Oxf_gdhB_3	U	3	189	2	2	99	3
GCF_000770805.1			Oxf_gdhB_12,Oxf_gdhB_189~	1	12	12	11	4	103	3
GCF_000775815.1		Unknown		131~	204	U	138~	133~	U	164
GCF_000770885.1			Oxf_gdhB_189,Oxf_gdhB_3	1	3	189	2	2	99	3
GCF_000770605.1			Oxf_gdhB_182,Oxf_gdhB_4	10	12	4	11	4	79	5
GCF_000763365.1			Oxf_gdhB_182,Oxf_gdhB_4	10	12	4	11	4	98	5
GCF_000775795.1				11	27	93	56	27	113	29
GCF_000770905.1			Oxf_gdhB_189,Oxf_gdhB_3	1	3	3	2	2	102	3
GCF_000775835.1				1	10	8	6	1	110	14
GCF_000775855.1				1	10	8	6	1	110	14
GCF_000786735.1	447			1	15	13	12	4	106	2
GCF_000775895.1				11	27	93	56	27	113	29
GCF_000775875.1			Oxf_gdhB_12,Oxf_gdhB_189~	1	12	12	11	4	103	3
GCF_000788125.1		Unknown		134~	142~	U	96~	88~	354~	105~
GCF_000787225.1			Oxf_gdhB_189,Oxf_gdhB_3	1	3	3	2	2	94	3
GCF_000787015.1				30	165	157	52	39	313	56
GCF_000787215.1			Oxf_gdhB_189,Oxf_gdhB_3	1	3	3	2	2	102	3
GCF_000787295.1			Oxf_gdhB_189,Oxf_gdhB_3	1	3	3	2	2	94	3
GCF_000787315.1			Oxf_gdhB_189,Oxf_gdhB_3	1	3	3	2	2	97	3
GCF_000787235.1			Oxf_gdhB_189,Oxf_gdhB_3	1	3	189	2	2	97	3
GCF_000787275.1			Oxf_gdhB_12,Oxf_gdhB_189~	1	12	12	11	4	191	3
GCF_000787335.1			Oxf_gdhB_189,Oxf_gdhB_3	1	3	3	2	2	97	3
GCF_000787355.1			Oxf_gdhB_189,Oxf_gdhB_3	1	3	3	2	2	140	3
GCF_000804305.1		Unknown		85~	190~	U	94~	122~	U	105~
GCF_000800555.1				30	165	157	52	39	313	56
GCF_000794125.1			Oxf_gdhB_182,Oxf_gdhB_4	10	53	182	11	4	200	5
GCF_000802885.1			Oxf_gdhB_189,Oxf_gdhB_3	1	3	3	2	2	96	3
GCF_000800865.1				30	39	157	52	39	313	56
GCF_000802915.1				1	15	13	12	4	163	2
GCF_000802905.1				27	65	99	55	25	238	60
GCF_000802895.1			Oxf_gdhB_189,Oxf_gdhB_3	1	3	189	2	2	103	3
GCF_000804665.1			Oxf_gdhB_189,Oxf_gdhB_3	1	3	3	2	2	140	3
GCF_000804635.1			Oxf_gdhB_189,Oxf_gdhB_3	1	3	3	2	2	102	3
GCF_000804655.1			Oxf_gdhB_143,Oxf_gdhB_189	1	3	189	2	2	140	3
GCF_000804715.1			Oxf_gdhB_189,Oxf_gdhB_3	1	3	189	2	2	140	3
GCF_000804645.1			Oxf_gdhB_189,Oxf_gdhB_3	1	3	189	2	2	106	3
GCF_000804725.1			Oxf_gdhB_189,Oxf_gdhB_3	1	15	3	2	2	153	3
GCF_000804745.1			Oxf_gdhB_143,Oxf_gdhB_189	1	3	189	2	2	140	3
GCF_000804735.1			Oxf_gdhB_189,Oxf_gdhB_3	1	3	189	2	2	140	3
GCF_000804795.1			Oxf_gdhB_189,Oxf_gdhB_3	1	3	3	2	2	97	3
GCF_000804805.1			Oxf_gdhB_189,Oxf_gdhB_3	1	3	3	2	2	106	3
GCF_000804825.1			Oxf_gdhB_189,Oxf_gdhB_3	1	3	189	2	2	97	3
GCF_000804815.1			Oxf_gdhB_189,Oxf_gdhB_3	1	3	189	2	2	97	3
GCF_000804905.1			Oxf_gdhB_189,Oxf_gdhB_3	1	3	3	2	2	97	3
GCF_000804875.1			Oxf_gdhB_189,Oxf_gdhB_3	1	3	189	2	2	106	3
GCF_000804885.1			Oxf_gdhB_189,Oxf_gdhB_3	1	3	3	2	2	94	3
GCF_000804895.1			Oxf_gdhB_189,Oxf_gdhB_3	1	3	189	2	2	169	3
GCF_000804965.1				22	15	13	12	4	169	2
GCF_000804955.1				22	15	13	12	4	169	2
GCF_000804975.1			Oxf_gdhB_189,Oxf_gdhB_3	1	3	3	2	2	97	3
GCF_000804985.1			Oxf_gdhB_189,Oxf_gdhB_3	1	3	3	2	2	97	3
GCF_000805045.1				22	35	13	12	4	174	2
GCF_000805035.1			Oxf_gdhB_189,Oxf_gdhB_3	1	12	3	2	2	102	3
GCF_000805065.1				1	10	208	1	1	110	153
GCF_000805055.1			Oxf_gdhB_189,Oxf_gdhB_3	1	15	3	2	2	153	3
GCF_000805115.1			Oxf_gdhB_189,Oxf_gdhB_3	1	81	3	2	2	16	3
GCF_000805135.1			Oxf_gdhB_12,Oxf_gdhB_189~	1	12	12	11	4	191	3
GCF_000805455.1		Unknown		94~	148~	U	130~	88~	U	105~
GCF_000805195.1			Oxf_gdhB_189,Oxf_gdhB_3	1	3	3	2	2	106	3
GCF_000805215.1	447			1	15	13	12	4	106	2
GCF_000805125.1			Oxf_gdhB_189,Oxf_gdhB_3	1	3	3	2	2	97	3
GCF_000805145.1		Unknown	Oxf_gdhB_189,Oxf_gdhB_3	1~	3	3	2	2	106	3
GCF_000805205.1			Oxf_gdhB_189,Oxf_gdhB_3	1	3	189	2	2	174	3
GCF_000805225.1			Oxf_gdhB_189,Oxf_gdhB_3	1	3	3	2	2	97	3
GCF_000805275.1			Oxf_gdhB_189,Oxf_gdhB_3	1	3	189	2	2	97	3
GCF_000805515.1			Oxf_gdhB_189,Oxf_gdhB_3	21	3	189	2	35	140	4
GCF_000805365.1		Unknown		49	171~	U	114~	131~	305	129~
GCF_000805295.1			Oxf_gdhB_189,Oxf_gdhB_3	1	3	3	2	2	140	3
GCF_000805305.1			Oxf_gdhB_189,Oxf_gdhB_3	1	3	189	2	2	97	3
GCF_000805535.1			Oxf_gdhB_212,Oxf_gdhB_59	33	12	212	11	1	172	5
GCF_000805525.1			Oxf_gdhB_189,Oxf_gdhB_3	1	3	3	2	2	140	3
GCF_000805595.1			Oxf_gdhB_189,Oxf_gdhB_3	1	15	3	2	2	153	3
GCF_000805545.1			Oxf_gdhB_189,Oxf_gdhB_3	1	3	3	2	2	97	3
GCF_000808785.3			Oxf_gdhB_189,Oxf_gdhB_3	1	3	3	2	2	97	3
GCF_000805615.1			Oxf_gdhB_189,Oxf_gdhB_3	1	15	189	2	2	253	3
GCF_000805635.1			Oxf_gdhB_189,Oxf_gdhB_3	1	15	189	2	2	253	3
GCF_000808775.3			Oxf_gdhB_189,Oxf_gdhB_3	1	3	3	2	2	97	3
GCF_000808815.3			Oxf_gdhB_189,Oxf_gdhB_3	1	3	189	2	2	97	3
GCF_000805655.1		Unknown		102~	161	169	87	100	233~	121
GCF_000808885.3			Oxf_gdhB_189,Oxf_gdhB_3	1	3	189	2	2	97	3
GCF_000808765.2			Oxf_gdhB_189,Oxf_gdhB_3	1	3	3	2	2	97	3
GCF_000808845.3			Oxf_gdhB_189,Oxf_gdhB_3	1	3	3	2	2	97	3
GCF_000808905.3			Oxf_gdhB_189,Oxf_gdhB_3	1	3	3	2	2	97	3
GCF_000808945.3			Oxf_gdhB_189,Oxf_gdhB_3	1	3	189	2	2	97	3
GCF_000808925.3			Oxf_gdhB_189,Oxf_gdhB_3	1	3	189	2	2	97	3
GCF_000808985.3		Unknown	Oxf_gdhB_189,Oxf_gdhB_3	1	3	3	2	2	7~	3
GCF_000809005.3			Oxf_gdhB_189,Oxf_gdhB_3	1	3	189	2	2	97	3
GCF_000809045.3			Oxf_gdhB_189,Oxf_gdhB_3	1	3	189	2	2	97	3
GCF_000809065.3			Oxf_gdhB_189,Oxf_gdhB_3	1	3	3	2	2	97	3
GCF_000809205.3			Oxf_gdhB_189,Oxf_gdhB_3	1	3	189	2	2	97	3
GCF_000809085.3			Oxf_gdhB_189,Oxf_gdhB_3	1	17	3	2	2	99	3
GCF_000809215.3			Oxf_gdhB_189,Oxf_gdhB_3	1	3	3	2	2	97	3
GCF_000809225.3			Oxf_gdhB_189,Oxf_gdhB_3	1	3	189	2	2	97	3
GCF_000809285.3			Oxf_gdhB_189,Oxf_gdhB_3	1	3	189	2	2	97	3
GCF_000809235.3	350			1	12	3	2	2	102	3
GCF_000809325.3			Oxf_gdhB_189,Oxf_gdhB_3	1	3	189	2	2	97	3
GCF_000809305.3			Oxf_gdhB_189,Oxf_gdhB_3	1	3	189	2	2	97	3
GCF_000809345.3			Oxf_gdhB_189,Oxf_gdhB_3	1	3	3	2	2	97	3
GCF_000809365.3			Oxf_gdhB_189,Oxf_gdhB_3	1	3	189	2	2	97	3
GCF_000809385.3			Oxf_gdhB_189,Oxf_gdhB_3	1	3	3	2	2	97	3
GCF_000809425.3	350			1	12	3	2	2	102	3
GCF_000809405.3	350			1	12	3	2	2	102	3
GCF_000809445.3			Oxf_gdhB_189,Oxf_gdhB_3	1	3	189	2	2	97	3
GCF_000809505.3			Oxf_gdhB_12,Oxf_gdhB_182	2	21	12	32	26	198	5
GCF_000809525.3			Oxf_gdhB_189,Oxf_gdhB_3	1	3	189	2	2	97	3
GCF_000809465.3			Oxf_gdhB_189,Oxf_gdhB_3	1	3	3	2	2	97	3
GCF_000809565.3			Oxf_gdhB_189,Oxf_gdhB_3	1	3	189	2	2	97	3
GCF_000809485.3			Oxf_gdhB_189,Oxf_gdhB_3	1	3	189	2	2	97	3
GCF_000809605.3			Oxf_gdhB_189,Oxf_gdhB_3	1	3	3	2	2	97	3
GCF_000809545.3			Oxf_gdhB_189,Oxf_gdhB_3	1	3	189	2	2	97	3
GCF_000809585.3			Oxf_gdhB_189,Oxf_gdhB_3	1	3	189	2	2	97	3
GCF_000809645.3			Oxf_gdhB_189,Oxf_gdhB_3	1	3	189	2	2	97	3
GCF_000809625.3			Oxf_gdhB_189,Oxf_gdhB_3	1	3	189	2	2	97	3
GCF_000809665.3			Oxf_gdhB_189,Oxf_gdhB_3	1	3	3	2	2	97	3
GCF_000809685.3			Oxf_gdhB_189,Oxf_gdhB_3	1	3	189	2	2	97	3
GCF_000809705.3			Oxf_gdhB_189,Oxf_gdhB_3	1	3	189	2	2	97	3
GCF_000809805.3			Oxf_gdhB_189,Oxf_gdhB_3	1	3	189	2	2	97	3
GCF_000809745.3			Oxf_gdhB_189,Oxf_gdhB_3	1	3	3	2	2	97	3
GCF_000809785.3			Oxf_gdhB_189,Oxf_gdhB_3	1	3	3	2	2	97	3
GCF_000809725.3			Oxf_gdhB_189,Oxf_gdhB_3	1	3	189	2	2	97	3
GCF_000809825.3			Oxf_gdhB_189,Oxf_gdhB_3	1	3	3	2	2	97	3
GCF_000809845.3		Unknown	Oxf_gdhB_189~,Oxf_gdhB_8	1	17	8	10	28	U	32
GCF_000809765.3			Oxf_gdhB_189,Oxf_gdhB_3	1	3	3	2	2	97	3
GCF_000809885.2			Oxf_gdhB_189,Oxf_gdhB_3	1	3	189	2	2	97	3
GCF_000809865.3		Unknown	Oxf_gpi_3~,Oxf_gpi_66~	1	17	8	10	28	3~	32
GCF_000809945.1	350			1	12	3	2	2	102	3
GCF_000809905.3		Unknown	Oxf_gpi_3~,Oxf_gpi_66~	1	17	8	10	28	3~	32
GCF_000809925.3			Oxf_gdhB_1,Oxf_gdhB_182	10	12	1	33	4	102	5
GCF_000809965.3				10	12	1	33	4	102	5
GCF_000810025.3	350			1	12	3	2	2	102	3
GCF_000809985.3			Oxf_gdhB_189,Oxf_gdhB_3	1	3	189	2	2	97	3
GCF_000810005.3			Oxf_gdhB_1,Oxf_gdhB_182	10	12	1	33	4	102	5
GCF_000810045.3	350			1	12	3	2	2	102	3
GCF_000810065.3	350			1	12	3	2	2	102	3
GCF_000810085.3	350			1	12	3	2	2	102	3
GCF_000810125.3		Unknown	Oxf_gdhB_189,Oxf_gdhB_3	1	3	189	2~	2	97	3
GCF_000810185.3	208			1	3	3	2	2	97	3
GCF_000810205.3			Oxf_gdhB_189,Oxf_gdhB_3	1	3	189	2	2	97	3
GCF_000810145.3			Oxf_gdhB_189,Oxf_gdhB_3	1	3	189	2	2	97	3
GCF_000810245.3			Oxf_gdhB_189,Oxf_gdhB_3	1	3	3	2	2	97	3
GCF_000810265.3			Oxf_gdhB_189,Oxf_gdhB_3	1	3	3	2	2	97	3
GCF_000810165.3			Oxf_gdhB_189,Oxf_gdhB_3	1	3	189	2	2	97	3
GCF_000810285.3			Oxf_gdhB_189,Oxf_gdhB_3	1	3	3	2	2	97	3
GCF_000810305.3	350			1	12	3	2	2	102	3
GCF_000810345.3	350			1	12	3	2	2	102	3
GCF_000810325.3	350			1	12	3	2	2	102	3
GCF_000810365.3			Oxf_gdhB_189,Oxf_gdhB_3	1	3	3	2	2	97	3
GCF_000810385.3			Oxf_gdhB_189,Oxf_gdhB_3	1	3	189	2	2	97	3
GCF_000810425.3			Oxf_gdhB_189,Oxf_gdhB_3	1	3	3	2	2	97	3
GCF_000810405.3			Oxf_gdhB_189,Oxf_gdhB_3	1	3	189	2	2	97	3
GCF_000810465.3			Oxf_gdhB_189,Oxf_gdhB_3	1	3	3	2	2	97	3
GCF_000810445.3			Oxf_gdhB_189,Oxf_gdhB_3	1	3	189	2	2	97	3
GCF_000810485.3			Oxf_gdhB_189,Oxf_gdhB_3	1	3	189	2	2	97	3
GCF_000810525.3			Oxf_gdhB_189,Oxf_gdhB_3	1	3	3	2	2	97	3
GCF_000810505.3			Oxf_gdhB_189,Oxf_gdhB_3	1	3	3	2	2	97	3
GCF_000810545.3			Oxf_gdhB_189,Oxf_gdhB_3	1	3	189	2	2	97	3
GCF_000810605.3	350			1	12	3	2	2	102	3
GCF_000810585.3			Oxf_gdhB_189,Oxf_gdhB_3	1	3	189	2	2	97	3
GCF_000810565.3			Oxf_gdhB_189,Oxf_gdhB_3	1	3	189	2	2	97	3
GCF_000810625.2			Oxf_gdhB_189,Oxf_gdhB_3	1	3	3	2	2	97	3
GCF_000810665.3			Oxf_gdhB_189,Oxf_gdhB_3	1	3	3	2	2	97	3
GCF_000810645.3			Oxf_gdhB_189,Oxf_gdhB_3	1	3	189	2	2	97	3
GCF_000810685.3			Oxf_gdhB_189,Oxf_gdhB_3	1	3	3	2	2	97	3
GCF_000810725.3			Oxf_gdhB_189,Oxf_gdhB_3	1	3	3	2	2	97	3
GCF_000810765.3			Oxf_gdhB_189,Oxf_gdhB_3	1	3	189	2	2	97	3
GCF_000810745.3			Oxf_gdhB_189,Oxf_gdhB_3	1	3	3	2	2	97	3
GCF_000810865.3			Oxf_gdhB_189,Oxf_gdhB_3	1	3	189	2	2	97	3
GCF_000810825.3			Oxf_gdhB_189,Oxf_gdhB_3	1	3	189	2	2	97	3
GCF_000810995.3				2	38	12	1	57	67	6
GCF_000810875.3			Oxf_gdhB_189,Oxf_gdhB_3	1	3	189	2	2	97	3
GCF_000810935.3	350			1	12	3	2	2	102	3
GCF_000810945.3			Oxf_gdhB_189,Oxf_gdhB_3	1	3	3	2	2	97	3
GCF_000810835.3			Oxf_gdhB_189,Oxf_gdhB_3	1	3	189	2	2	97	3
GCF_000810915.3			Oxf_gdhB_189,Oxf_gdhB_3	1	3	189	2	2	97	3
GCF_000810905.3			Oxf_gdhB_189,Oxf_gdhB_3	1	3	3	2	2	97	3
GCF_000810985.3			Oxf_gdhB_189,Oxf_gdhB_3	1	17	3	2	2	110	3
GCF_000811005.3	350			1	12	3	2	2	102	3
GCF_000811065.3			Oxf_gdhB_189,Oxf_gdhB_3	1	17	3	2	2	110	3
GCF_000811085.3			Oxf_gdhB_189,Oxf_gdhB_3	1	17	3	2	2	99	3
GCF_000811015.3			Oxf_gdhB_189,Oxf_gdhB_3	1	17	3	2	2	99	3
GCF_000811105.3			Oxf_gdhB_189,Oxf_gdhB_3	1	3	3	2	2	97	3
GCF_000811165.3			Oxf_gdhB_189,Oxf_gdhB_3	1	3	3	2	2	97	3
GCF_000811205.3			Oxf_gdhB_189,Oxf_gdhB_3	1	3	189	2	2	97	3
GCF_000811145.3			Oxf_gdhB_189,Oxf_gdhB_3	1	3	189	2	2	97	3
GCF_000811265.3	350			1	12	3	2	2	102	3
GCF_000811185.3			Oxf_gdhB_189,Oxf_gdhB_3	1	3	3	2	2	97	3
GCF_000811245.3			Oxf_gdhB_189,Oxf_gdhB_3	1	3	189	2	2	97	3
GCF_000811285.3			Oxf_gdhB_189,Oxf_gdhB_3	1	3	3	2	2	97	3
GCF_000811225.3			Oxf_gdhB_189,Oxf_gdhB_3	1	3	3	2	2	97	3
GCF_000811345.3			Oxf_gdhB_189,Oxf_gdhB_3	1	3	189	2	2	97	3
GCF_000811305.3			Oxf_gdhB_189,Oxf_gdhB_3	1	3	189	2	2	97	3
GCF_000811325.3			Oxf_gdhB_189,Oxf_gdhB_3	1	3	189	2	2	97	3
GCF_000811365.3			Oxf_gdhB_189,Oxf_gdhB_3	1	3	189	2	2	97	3
GCF_000811405.3			Oxf_gdhB_189,Oxf_gdhB_3	1	3	189	2	2	97	3
GCF_000811485.3			Oxf_gdhB_189,Oxf_gdhB_3	1	3	189	2	2	97	3
GCF_000811525.3	350			1	12	3	2	2	102	3
GCF_000811505.3				1	3	189	2	2	97	3
GCF_000811545.3	350			1	12	3	2	2	102	3
GCF_000811665.3	350			1	12	3	2	2	102	3
GCF_000811685.3	350			1	12	3	2	2	102	3
GCF_000811605.3		Unknown		1	U	3	2	2	U	3
GCF_000811565.3			Oxf_gdhB_189,Oxf_gdhB_3	1	3	3	2	2	97	3
GCF_000811625.3	350			1	12	3	2	2	102	3
GCF_000811585.3	350			1	12	3	2	2	102	3
GCF_000811705.3	350			1	12	3	2	2	102	3
GCF_000811645.3			Oxf_gdhB_189,Oxf_gdhB_3	1	3	3	2	2	103	3
GCF_000811725.3	350			1	12	3	2	2	102	3
GCF_000811805.3	447			1	15	13	12	4	106	2
GCF_000811785.3	350			1	12	3	2	2	102	3
GCF_000811765.3			Oxf_gdhB_189,Oxf_gdhB_3	1	3	189	2	2	97	3
GCF_000811745.3			Oxf_gdhB_189,Oxf_gdhB_3	1	3	189	2	2	97	3
GCF_000811825.3	350			1	12	3	2	2	102	3
GCF_000816495.1		Unknown		94~	U	U	127~	53~	U	149~
GCF_000811885.3			Oxf_gdhB_1,Oxf_gdhB_182	10	12	182	33	4	102	5
GCF_000813495.1		Unknown		131~	204~	U	138	137	U	164~
GCF_000811945.3			Oxf_gdhB_189,Oxf_gdhB_3	1	3	189	2	2	97	3
GCF_000811925.3			Oxf_gdhB_189,Oxf_gdhB_3	1	3	189	2	2	97	3
GCF_000811905.3			Oxf_gdhB_189,Oxf_gdhB_3	1	3	189	2	2	97	3
GCF_000811865.3			Oxf_gdhB_189,Oxf_gdhB_3	1	3	3	2	2	97	3
GCF_000814165.3				43	36	93	56	43	238	61
GCF_000814345.1				28	35	45	1	16	177	2
GCF_000817365.1		Unknown		129	207~	111	73	106	241	89
GCF_000818215.1		Unknown		81~	146~	156~	100~	85~	250~	102~
GCF_000830155.1		Unknown		85~	148~	U	91~	142~	333~	164~
GCF_000829675.1		Unknown		127~	41~	U	94~	81~	U	128~
GCF_000820665.1			Oxf_gdhB_189,Oxf_gdhB_3	1	3	189	2	2	97	3
GCF_000830115.1		Unknown		131~	204~	U	138~	133~	354~	164~
GCF_000828935.1				31	17	67	40	1	99	7
GCF_000830135.1		Unknown		86~	210~	U	141~	48~	354~	167~
GCF_000820685.1			Oxf_gdhB_189,Oxf_gdhB_3	1	3	189	2	2	97	3
GCF_000831735.1		Unknown		131~	204	U	138~	35	354~	164~
GCF_000828795.1			Oxf_gdhB_189,Oxf_gdhB_3	1	87	189	2	2	83	3
GCF_000836095.1		Unknown		85~	148~	U	91~	53~	U	168~
GCF_000829655.1		Unknown		127~	203~	U	128~	130~	U	160~
GCF_000830055.1			Oxf_gdhB_182,Oxf_gdhB_4	10	12	4	11	4	98	5
GCF_000825165.1		Unknown		127	203~	U	137~	81~	248~	160~
GCF_000836015.1				56	104	137	7	51	247	74
GCF_000931655.1		Unknown		128~	U	U	137~	81~	U	99~
GCF_000835995.1			Oxf_gdhB_12,Oxf_gdhB_189~	1	12	12	11	4	103	3
GCF_000836035.1		Unknown		112~	177~	190~	91~	114~	300	98~
GCF_000836055.1				11	134	128	30	15	114	60
GCF_000836075.1				1	10	8	6	1	110	14
GCF_000931695.1		Unknown		134~	U	U	141~	88~	354~	167~
GCF_000876055.1			Oxf_gdhB_12,Oxf_gdhB_189~	1	12	12	11	4	103	3
GCF_000836625.1			Oxf_gdhB_182,Oxf_gdhB_4	10	12	4	11	4	98	5
GCF_000876115.1		Unknown		134	210	U	141	140	354~	167
GCF_000876095.1				1	10	8	6	1	110	14
GCF_000931715.1		Unknown		131~	210~	U	141~	140~	U	167~
GCF_000931675.1				11	20	14	20	37	190	15
GCF_000876075.1				34	12	68	41	32	104	4
GCF_000876445.1				2	17	12	1	57	102	6
GCF_000931735.1				78	130	88	3	74	243	93
GCF_000931755.1				1	10	8	6	1	110	14
GCF_000931775.1				11	20	14	20	37	190	15
GCF_000934145.1		Unknown		84~	148~	U	143~	81~	U	99~
GCF_000931795.1				11	20	14	20	37	190	15
GCF_000931895.1				30	165	157	52	39	313	56
GCF_000931915.1		Unknown		56~	129	137	7	51	240~	74
GCF_000934125.1				91	104	137	7	51	279	156
GCF_000939395.2			Oxf_gdhB_189,Oxf_gdhB_3	1	3	3	2	2	97	3
GCF_000939405.2			Oxf_gdhB_189,Oxf_gdhB_3	1	3	3	2	2	97	3
GCF_000939425.2			Oxf_gdhB_189,Oxf_gdhB_3	1	3	3	2	2	97	3
GCF_000939415.2			Oxf_gdhB_189,Oxf_gdhB_3	1	3	189	2	2	97	3
GCF_000939485.2			Oxf_gdhB_189,Oxf_gdhB_3	1	17	3	2	2	99	3
GCF_000939495.2			Oxf_gdhB_189,Oxf_gdhB_3	1	3	189	2	2	97	3
GCF_000939475.2			Oxf_gdhB_189,Oxf_gdhB_3	1	3	3	2	2	97	3
GCF_000939615.2			Oxf_gdhB_189,Oxf_gdhB_3	1	3	3	2	2	97	3
GCF_000939565.2			Oxf_gdhB_189,Oxf_gdhB_3	1	3	3	2	2	97	3
GCF_000939575.2			Oxf_gdhB_189,Oxf_gdhB_3	1	3	3	2	2	97	3
GCF_000939555.2			Oxf_gdhB_189,Oxf_gdhB_3	1	3	3	2	2	97	3
GCF_000939535.2			Oxf_gdhB_189,Oxf_gdhB_3	1	3	3	2	2	97	3
GCF_000949035.2			Oxf_gdhB_189,Oxf_gdhB_3	1	3	189	2	2	97	3
GCF_000939635.2			Oxf_gdhB_189,Oxf_gdhB_3	1	3	189	2	2	97	3
GCF_000949165.2				2	38	12	1	57	67	6
GCF_000949065.2	350			1	12	3	2	2	102	3
GCF_000949655.1		Unknown		85~	204~	U	137~	133~	U	99~
GCF_000949055.2			Oxf_gdhB_189,Oxf_gdhB_3	1	3	189	2	2	97	3
GCF_000949115.2	350			1	12	3	2	2	102	3
GCF_000949185.2				2	38	12	1	57	67	6
GCF_000949045.2	350			1	12	3	2	2	102	3
GCF_000949175.2			Oxf_gdhB_189,Oxf_gdhB_3	1	90	3	2	2	97	3
GCF_000949675.1				11	29	14	21	37	251	15
GCF_000949195.2			Oxf_gdhB_189,Oxf_gdhB_3	1	3	189	2	2	97	3
GCF_000949695.1				11	29	14	21	37	251	15
GCF_000949715.1				11	20	14	20	37	190	15
GCF_000949735.1				62	129	141	7	52	247	10
GCF_000949755.1				62	129	141	7	52	247	10
GCF_000949815.1		Unknown		84~	148~	U	143~	81~	U	99~
GCF_000964095.1		Unknown		85~	148~	U	130~	48~	237~	164~
GCF_000949835.1		Unknown		84~	148~	U	143~	81~	U	99~
GCF_000962795.1		Unknown		86~	142~	U	141~	140~	354~	167~
GCF_000964015.1		Unknown		128~	142~	U	137~	81~	U	99~
GCF_000949775.1				30	165	157	52	39	313	56
GCF_000949795.1				30	165	157	52	39	313	56
GCF_000972345.1		Unknown		95	148~	U	95	130~	U	128~
GCF_000951165.1		Unknown	Oxf_gdhB_189,Oxf_gdhB_3	1	3	189	U	2	94	3
GCF_000966515.1			Oxf_gdhB_189,Oxf_gdhB_3	1	3	189	2	2	99	3
GCF_000963815.1			Oxf_gdhB_182,Oxf_gdhB_4	10	12	182	11	4	79	5
GCF_000969295.1			Oxf_gdhB_189,Oxf_gdhB_3	1	71	189	2	2	172	3
GCF_000969285.1			Oxf_gdhB_189,Oxf_gdhB_3	1	3	3	2	2	96	3
GCF_000966495.1			Oxf_gdhB_189,Oxf_gdhB_3	1	3	189	2	2	97	3
GCF_000966305.1			Oxf_gdhB_212~,Oxf_gdhB_90	1	69	90	2	1	79	30
GCF_000966525.1			Oxf_gdhB_189,Oxf_gdhB_3	1	3	3	2	2	97	3
GCF_000966505.1			Oxf_gdhB_11,Oxf_gdhB_182~	1	81	11	48	18	114	43
GCF_000972625.1	447			1	15	13	12	4	106	2
GCF_000969485.1			Oxf_gdhB_120,Oxf_gdhB_212	33	102	120	10	1	107	45
GCF_000969365.1			Oxf_gdhB_189,Oxf_gdhB_3	1	3	3	2	2	102	3
GCF_000972525.1	447			1	15	13	12	4	106	2
GCF_000969465.1			Oxf_gdhB_189,Oxf_gdhB_3	1	3	3	2	2	102	3
GCF_000969385.1			Oxf_gdhB_182,Oxf_gdhB_4	10	53	4	11	4	98	5
GCF_001005525.1		Unknown		86~	142~	U	141~	140~	354~	167~
GCF_000981405.1			Oxf_gdhB_189,Oxf_gdhB_3	1	12	189	2	2	97	3
GCF_000988155.1			Oxf_gdhB_12,Oxf_gdhB_182~	12	17	12	1	29	102	39
GCF_001005515.1		Unknown		127~	203~	U	137~	81~	248~	160
GCF_001005885.1		Unknown		91	151~	169~	127~	52~	278~	10~
GCF_001007685.1	229			1	15	2	28	1	107	32
GCF_001007765.1				1	15	2	28	1	157	32
GCF_001007705.1	229			1	15	2	28	1	107	32
GCF_001007725.1	229			1	15	2	28	1	107	32
GCF_001007745.1				1	15	2	28	1	157	32
GCF_001007775.1				1	15	2	28	1	283	32
GCF_001008125.1			Oxf_gdhB_189,Oxf_gdhB_3	1	3	3	2	2	96	3
GCF_001026965.1			Oxf_gdhB_189,Oxf_gdhB_3	1	3	189	2	2	97	3
GCF_001007815.1	440			1	15	2	28	1	148	32
GCF_001027885.1				1	15	3	2	2	142	3
GCF_001054715.1		Unknown		116~	148~	U	141~	81~	U	57~
GCF_001028265.1			Oxf_gdhB_182,Oxf_gdhB_74	10	53	74	11	4	100	5
GCF_001028315.1			Oxf_gdhB_182,Oxf_gdhB_4	10	12	4	11	4	98	5
GCF_001028325.1	498			10	12	4	11	4	142	5
GCF_001052015.1			Oxf_gdhB_189,Oxf_gdhB_3	1	3	3	2	2	97	3
GCF_001052325.1			Oxf_gdhB_189,Oxf_gdhB_3	1	3	189	2	2	97	3
GCF_001028305.1			Oxf_gdhB_182,Oxf_gdhB_4	1	15	4	11	4	200	4
GCF_001052775.1			Oxf_gdhB_189,Oxf_gdhB_3	1	3	189	2	2	97	3
GCF_001053755.1				24	59	80	43	1	201	6
GCF_001052675.1			Oxf_gdhB_189,Oxf_gdhB_3	1	3	189	2	2	97	3
GCF_001028385.1			Oxf_gdhB_182,Oxf_gdhB_4	1	15	4	11	4	200	4
GCF_001028335.1			Oxf_gdhB_182,Oxf_gdhB_4	1	15	4	11	4	200	4
GCF_001053695.1			Oxf_gdhB_189,Oxf_gdhB_3	1	3	3	2	2	97	3
GCF_001056675.1		Unknown		136~	148~	U	143~	81~	U	99~
GCF_001054375.1		Unknown		49	200~	119~	126~	135~	248	150~
GCF_001055965.1				1	183	59	10	1	315	138
GCF_001055215.1		Unknown		127	203	U	137~	81~	248~	160~
GCF_001077515.1		Unknown		85~	142~	U	94~	78~	U	148~
GCF_001056355.1				77	104	87	67	55	242	75
GCF_001056825.1				11	20	14	20	37	190	15
GCF_001059495.1			Oxf_gdhB_189,Oxf_gdhB_3	1	3	3	2	2	97	3
GCF_001276505.1		Unknown		116~	148~	U	141~	81~	U	57~
GCF_001077555.2		Unknown		21	12	140	1	1	25~	4
GCF_001077655.1	447			1	15	13	12	4	106	2
GCF_001077565.2		Unknown		31	33	67	40	1	269~	7
GCF_001077575.1				31	3	67	40	1	102	7
GCF_001077675.1				1	12	56	36	1	61	26
GCF_001077965.2		Unknown	Oxf_gdhB_212,Oxf_gdhB_40	33	12	212	26	129	U	4
GCF_001261895.2				1	64	109	1	23	106	26
GCF_001276055.1			Oxf_gdhB_189,Oxf_gdhB_3	1	3	189	2	2	142	3
GCF_001414585.1		Unknown		116~	142~	U	141~	81~	U	62~
GCF_001278715.1		Unknown		108~	U	U	94~	38~	U	149~
GCF_001276085.1	447			1	15	13	12	4	106	2
GCF_001292715.1			Oxf_gdhB_189,Oxf_gdhB_3	1	3	3	2	2	97	3
GCF_001414565.1			Oxf_gdhB_189~,Oxf_gdhB_8	1	17	8	10	28	66	32
GCF_001373575.1			Oxf_gdhB_182,Oxf_gdhB_4	10	12	182	11	4	100	5
GCF_001400975.1			Oxf_gdhB_189,Oxf_gdhB_3	1	3	3	2	2	191	3
GCF_001399655.1	498			10	12	4	11	4	142	5
GCF_001414685.1				1	12	40	28	22	107	5
GCF_001307195.1		Unknown		131~	203~	U	137~	38~	U	91~
GCF_001414645.1			Oxf_gdhB_189,Oxf_gdhB_3	1	3	189	2	2	97	3
GCF_001373535.1			Oxf_gdhB_182,Oxf_gdhB_4	10	12	182	11	4	100	5
GCF_001414575.1		Unknown	Oxf_gdhB_110,Oxf_gdhB_182	46	12	182	1	U	141	50
GCF_001414655.1			Oxf_gdhB_1,Oxf_gdhB_182	10	12	1	33	4	102	5
GCF_001414705.1				56	104	137	7	51	247	74
GCF_001414725.1		Unknown		56	100	137	7	51	247	74~
GCF_001414735.1				1	17	8	10	28	66	32
GCF_001414785.1			Oxf_gdhB_189~,Oxf_gdhB_8	1	17	8	10	28	66	32
GCF_001414765.1				28	38	45	1	16	142	2
GCF_001414815.1			Oxf_gdhB_189~,Oxf_gdhB_8	1	17	8	10	28	66	32
GCF_001414835.1		Unknown		11	U	14	21	37	254	15
GCF_001414805.1			Oxf_gdhB_189~,Oxf_gdhB_8	1	17	8	10	28	66	32
GCF_001414865.1			Oxf_gdhB_189,Oxf_gdhB_3	1	12	189	2	2	110	3
GCF_001414915.1				1	12	40	26	35	143	5
GCF_001414905.1			Oxf_gdhB_189~,Oxf_gdhB_8	1	17	8	10	28	66	32
GCF_001414925.1			Oxf_gdhB_189~,Oxf_gdhB_8	1	17	8	10	28	66	32
GCF_001414885.1			Oxf_gdhB_189~,Oxf_gdhB_8	1	17	8	10	28	66	32
GCF_001414985.1			Oxf_gdhB_189~,Oxf_gdhB_8	1	17	8	10	28	66	32
GCF_001414935.1			Oxf_gdhB_189~,Oxf_gdhB_8	1	17	8	10	28	66	32
GCF_001415065.1		Unknown		2	44	58	1	1	U	41
GCF_001415015.1			Oxf_gdhB_189~,Oxf_gdhB_8	1	17	8	10	28	66	32
GCF_001414995.1			Oxf_gdhB_189~,Oxf_gdhB_8	1	17	8	10	28	66	32
GCF_001415025.1			Oxf_gdhB_189~,Oxf_gdhB_8	1	52	8	10	28	66	32
GCF_001415085.1				2	44	58	1	1	54	41
GCF_001415105.1				56	104	137	67	55	280	75
GCF_001415185.1				77	104	87	67	55	242	75
GCF_001415165.1			Oxf_gdhB_1,Oxf_gdhB_182	10	12	1	33	4	102	5
GCF_001415175.1				77	104	87	67	55	242	75
GCF_001415145.1				30	39	157	52	39	313	56
GCF_001415095.1			Oxf_gdhB_189,Oxf_gdhB_3	1	3	189	2	2	99	3
GCF_001415245.1				77	104	87	67	55	223	75
GCF_001415215.1			Oxf_gdhB_1,Oxf_gdhB_182	10	12	1	33	4	102	5
GCF_001415295.1			Oxf_gdhB_189~,Oxf_gdhB_8	1	17	8	10	28	66	32
GCF_001415255.1		Unknown	Oxf_gdhB_189,Oxf_gdhB_3	1	3	3	U	2	97	3
GCF_001415275.1			Oxf_gdhB_189,Oxf_gdhB_3	1	3	189	2	2	99	3
GCF_001415325.1		Unknown	Oxf_gdhB_189~,Oxf_gdhB_8	1	52	8	10	28	U	32
GCF_001415355.1				1	52	8	10	28	66	32
GCF_001415345.1			Oxf_gdhB_189~,Oxf_gdhB_8	1	52	8	10	28	97	32
GCF_001415395.1				11	27	14	21	37	113	15
GCF_001415385.1				1	17	8	10	28	66	32
GCF_001415425.1			Oxf_gdhB_189~,Oxf_gdhB_8	1	17	8	10	28	102	32
GCF_001415435.1		Unknown	Oxf_gdhB_212~,Oxf_gdhB_29	1	U	29	28	18	114	7
GCF_001415485.1				56	164	137	7	51	292	74
GCF_001415465.1		Unknown	Oxf_gdhB_189,Oxf_gdhB_3	1	U	189	2	2	97	3
GCF_001415555.1		Unknown		115~	188~	184~	116~	120~	300~	143~
GCF_001415515.1				46	12	182	1	16	141	50
GCF_001415535.1		Unknown	Oxf_gdhB_189,Oxf_gdhB_3	1	U	189	2	2	97	3
GCF_001415505.1			Oxf_gdhB_110,Oxf_gdhB_182	46	12	110	1	16	141	50
GCF_001415645.1	208			1	3	3	2	2	97	3
GCF_001415585.1				56	100	137	7	51	109	74
GCF_001415615.1			Oxf_gdhB_110,Oxf_gdhB_182	46	12	182	1	16	141	50
GCF_001415665.1		Unknown		21	31	10	10	1	54	4~
GCF_001415595.1				1	17	8	10	28	66	32
GCF_001415695.1			Oxf_gdhB_189,Oxf_gdhB_3	1	17	3	2	2	99	3
GCF_001415735.1			Oxf_gdhB_189,Oxf_gdhB_3	1	3	189	2	2	97	3
GCF_001415835.1				2	38	12	1	57	67	6
GCF_001415805.1				10	12	182	33	4	102	5
GCF_001415715.1			Oxf_gdhB_189,Oxf_gdhB_3	1	3	3	2	2	99	3
GCF_001415865.1		Unknown		56	164	137	7	51	274~	74
GCF_001415765.1			Oxf_gdhB_189,Oxf_gdhB_3	1	3	189	2	2	97	3
GCF_001415785.1			Oxf_gdhB_189~,Oxf_gdhB_8	1	17	8	10	28	66	32
GCF_001415815.1			Oxf_gdhB_189,Oxf_gdhB_3	1	3	189	2	2	97	3
GCF_001415935.1				56	100	137	7	51	255	74
GCF_001415915.1				1	34	40	26	1	221	4
GCF_001415875.1			Oxf_gdhB_189~,Oxf_gdhB_8	1	17	8	10	28	99	32
GCF_001416015.1		Unknown		22	U	13	12	4	174	2
GCF_001415895.1				56	104	137	7	51	247	74
GCF_001416005.1			Oxf_gdhB_189~,Oxf_gdhB_8	1	17	8	10	28	66	32
GCF_001415985.1			Oxf_gdhB_1,Oxf_gdhB_189~	10	12	1	33	4	102	5
GCF_001416035.1		Unknown		1	17	8	10	28	66	U
GCF_001415965.1			Oxf_gdhB_110,Oxf_gdhB_182	46	12	182	1	16	141	50
GCF_001416065.1				56	100	137	7	51	239	74
GCF_001416075.1			Oxf_gdhB_189,Oxf_gdhB_3	1	3	3	2	2	97	3
GCF_001416095.1			Oxf_gdhB_189,Oxf_gdhB_3	1	3	189	2	2	97	3
GCF_001416115.1				33	62	80	28	1	178	5
GCF_001416155.1			Oxf_gdhB_110,Oxf_gdhB_182	46	12	182	1	16	141	50
GCF_001416165.1			Oxf_gdhB_110,Oxf_gdhB_182	46	12	182	1	16	141	50
GCF_001416145.1			Oxf_gdhB_110,Oxf_gdhB_182	46	12	110	1	16	141	50
GCF_001416185.1				30	39	157	52	39	313	56
GCF_001416225.1			Oxf_gdhB_189,Oxf_gdhB_3	1	3	189	2	2	97	3
GCF_001416255.1			Oxf_gdhB_1,Oxf_gdhB_182	10	12	1	33	4	102	5
GCF_001416235.1			Oxf_gdhB_1,Oxf_gdhB_182	10	12	182	33	4	102	5
GCF_001416275.1			Oxf_gdhB_189,Oxf_gdhB_3	1	3	189	2	2	97	3
GCF_001416315.1				1	1	66	12	33	252	41
GCF_001416335.1		Unknown		75	104	137	67	98~	247	U
GCF_001416305.1			Oxf_gdhB_110,Oxf_gdhB_182	46	12	182	1	16	141	50
GCF_001416355.1		Unknown	Oxf_gdhB_189~,Oxf_gdhB_8	1~	52	8	10	28	66	32
GCF_001416385.1		Unknown	Oxf_gdhB_189~,Oxf_gdhB_8	1~	52	8	10	28	66	32
GCF_001416395.1		Unknown	Oxf_gdhB_189~,Oxf_gdhB_8	U	52	8	U	28	66	32
GCF_001416425.1		Unknown	Oxf_gdhB_189~,Oxf_gdhB_8	1~	52	8	10	28	66	32
GCF_001416465.1			Oxf_gdhB_189,Oxf_gdhB_3	1	3	189	2	2	99	3
GCF_001416415.1		Unknown	Oxf_gdhB_189~,Oxf_gdhB_8	1~	52	8	10	28	66	32
GCF_001416495.1				2	2	2	1	1	195	7
GCF_001416475.1		Unknown		1	38	127	46	16	315~	40~
GCF_001416625.1				2	38	12	1	57	67	6
GCF_001416515.1			Oxf_gdhB_1,Oxf_gdhB_182	10	12	182	33	4	102	5
GCF_001416545.1			Oxf_gdhB_1,Oxf_gdhB_182	10	12	1	33	4	102	5
GCF_001416555.1			Oxf_gdhB_1,Oxf_gdhB_182	10	12	1	33	4	102	5
GCF_001416585.1			Oxf_gdhB_1,Oxf_gdhB_182	10	12	1	33	4	102	5
GCF_001416635.1		Unknown	Oxf_gdhB_189~,Oxf_gdhB_8	1~	52	8	10	28	66	32
GCF_001416565.1			Oxf_gdhB_110,Oxf_gdhB_182	46	12	182	1	16	141	50
GCF_001416655.1		Unknown	Oxf_gdhB_189~,Oxf_gdhB_8	1~	52	8	10	28	66	32
GCF_001416665.1		Unknown	Oxf_gdhB_189~,Oxf_gdhB_8	1~	52	8	10	28	66	32
GCF_001416715.1			Oxf_gdhB_189~,Oxf_gdhB_8	1	17	8	10	28	66	32
GCF_001416705.1		Unknown	Oxf_gdhB_189~,Oxf_gdhB_8	1~	52	8	10	28	66	32
GCF_001417485.1		Unknown	Oxf_gdhB_189~,Oxf_gdhB_8	1~	52	8	10	28	66	32
GCF_001417515.1		Unknown	Oxf_gdhB_189~,Oxf_gdhB_8	1~	52	8	10	28	66	32
GCF_001420505.1			Oxf_gdhB_189,Oxf_gdhB_3	1	15	189	2	2	178	3
GCF_001417545.1		Unknown	Oxf_gdhB_189~,Oxf_gdhB_8	1~	52	8	10	28	66	32
GCF_001417495.1		Unknown	Oxf_gdhB_189~,Oxf_gdhB_8	1~	52	8	10	28	66	32
GCF_001423205.1		Unknown		81~	146~	88~	101~	37~	250~	102~
GCF_001420515.1			Oxf_gdhB_189,Oxf_gdhB_3	1	12	189	2	2	102	3
GCF_001425285.1		Unknown		127~	203~	U	128~	130~	U	160~
GCF_001432275.1				28	38	45	1	16	66	2
GCF_001432265.1				28	38	45	1	16	66	2
GCF_001432425.1				1	34	62	31	4	273	45
GCF_001432505.1		Unknown		90	180~	195~	128~	83~	350~	148
GCF_001432435.1				30	39	157	52	39	313	56
GCF_001432455.1				28	38	45	1	16	110	2
GCF_001432385.1			Oxf_gdhB_189~,Oxf_gdhB_8	1	17	8	10	28	66	32
GCF_001432375.1			Oxf_gdhB_1,Oxf_gdhB_182	10	12	182	33	4	98	5
GCF_001432535.1			Oxf_gdhB_1,Oxf_gdhB_182	10	12	182	33	4	102	5
GCF_001432525.1			Oxf_gdhB_189~,Oxf_gdhB_8	1	17	8	10	28	66	32
GCF_001432445.1			Oxf_gdhB_189,Oxf_gdhB_3	1	17	189	2	2	99	3
GCF_001432585.1			Oxf_gdhB_1,Oxf_gdhB_182	10	12	1	33	4	102	5
GCF_001432595.1		Unknown	Oxf_cpn60_1,Oxf_cpn60_1	2	52	77	48	1	140	5~
GCF_001432625.1			Oxf_gdhB_189~,Oxf_gdhB_8	1	17	8	10	28	66	32
GCF_001432635.1		Unknown		62	U	138	7	52	239	75
GCF_001432545.1	229			1	15	2	28	1	107	32
GCF_001432685.1		Unknown		2	52	77	48	1	140	5~
GCF_001432705.1		Unknown		2	52	77	48	1	140	5~
GCF_001432665.1			Oxf_gdhB_12,Oxf_gdhB_182	2	21	12	32	26	142	5
GCF_001432715.1				56	104	137	7	51	247	74
GCF_001432745.1				1	12	40	26	22	144	5
GCF_001432755.1			Oxf_gdhB_189,Oxf_gdhB_3	1	3	189	2	2	97	3
GCF_001432775.1				56	100	137	7	51	109	74
GCF_001432835.1		Unknown		91	211	123~	124~	84	164~	88
GCF_001432785.1			Oxf_gdhB_1,Oxf_gdhB_182	10	12	182	33	4	102	5
GCF_001432845.1			Oxf_gdhB_12,Oxf_gdhB_182~	2	21	12	32	26	198	5
GCF_001432895.1			Oxf_gdhB_1,Oxf_gdhB_182	10	12	182	33	4	102	5
GCF_001432825.1		Unknown		1	U	6	1	4	97	6
GCF_001432925.1			Oxf_gdhB_189~,Oxf_gdhB_8	1	17	8	10	28	66	32
GCF_001432935.1				56	104	137	7	51	247	74
GCF_001432965.1			Oxf_gdhB_189~,Oxf_gdhB_8	1	17	8	10	28	66	32
GCF_001432975.1			Oxf_gdhB_189~,Oxf_gdhB_8	1	17	8	10	28	66	32
GCF_001433155.1				1	12	40	26	22	178	5
GCF_001433095.1				11	27	14	21	37	113	15
GCF_001433075.1			Oxf_gdhB_1,Oxf_gdhB_182	10	12	1	33	4	102	5
GCF_001433005.1		Unknown		15	48	58	42	U	54	41
GCF_001433055.1			Oxf_gdhB_189~,Oxf_gdhB_8	1	17	8	10	28	66	32
GCF_001433125.1		Unknown		101	100	138~	7	52	255	131~
GCF_001433015.1			Oxf_gdhB_189~,Oxf_gdhB_8	1	17	8	10	28	66	32
GCF_001433045.1			Oxf_gdhB_189,Oxf_gdhB_3	1	3	189	2	2	97	3
GCF_001433145.1			Oxf_gdhB_1,Oxf_gdhB_182	10	12	1	33	4	102	5
GCF_001433185.1			Oxf_gpi_223,Oxf_gpi_223	77	104	87	67	55	223	75
GCF_001433225.1			Oxf_gpi_109,Oxf_gpi_109	56	100	137	7	51	109	74
GCF_001433245.1			Oxf_gdhB_189~,Oxf_gdhB_8	1	52	8	10	28	66	32
GCF_001433205.1			Oxf_gdhB_189,Oxf_gdhB_3	1	17	189	2	2	99	3
GCF_001433265.1			Oxf_gdhB_1,Oxf_gdhB_182	10	12	1	33	4	102	5
GCF_001433295.1				62	104	138	7	52	239	75
GCF_001433275.1			Oxf_gdhB_189~,Oxf_gdhB_8	1	52	8	10	28	66	32
GCF_001433335.1			Oxf_gdhB_189~,Oxf_gdhB_8	1	17	8	10	28	66	32
GCF_001433355.1				10	53	74	11	4	100	5
GCF_001433655.1			Oxf_gdhB_189~,Oxf_gdhB_8	1	17	8	10	28	66	32
GCF_001433675.1			Oxf_gdhB_189,Oxf_gdhB_3	1	12	3	2	2	110	3
GCF_001441355.1	447			1	15	13	12	4	106	2
GCF_001441415.1	447			1	15	13	12	4	106	2
GCF_001441455.1	447			1	15	13	12	4	106	2
GCF_001433695.1				1	17	8	10	28	66	32
GCF_001441465.1	447			1	15	13	12	4	106	2
GCF_001441405.1	447			1	15	13	12	4	106	2
GCF_001441475.1	447			1	15	13	12	4	106	2
GCF_001441485.1	447			1	15	13	12	4	106	2
GCF_001441545.1	391			1	15	13	12	4	102	2
GCF_001441555.1	391			1	15	13	12	4	102	2
GCF_001441645.1	391			1	15	13	12	4	102	2
GCF_001441565.1	391			1	15	13	12	4	102	2
GCF_001441625.1	391			1	15	13	12	4	102	2
GCF_001442575.1			Oxf_gdhB_189,Oxf_gdhB_3	1	3	3	2	2	97	3
GCF_001444215.1			Oxf_gdhB_182,Oxf_gdhB_4	1	15	4	11	4	200	4
GCF_001443265.1			Oxf_gdhB_182,Oxf_gdhB_4	1	15	182	11	4	200	4
GCF_001483265.1		Unknown		85~	204~	U	94~	95~	U	99~
GCF_001485005.1		Unknown		94~	190~	U	137~	81~	U	99~
GCF_001444265.1			Oxf_gdhB_182,Oxf_gdhB_4	1	15	4	11	4	200	4
GCF_001444225.1			Oxf_gdhB_182,Oxf_gdhB_4	1	15	4	11	4	200	4
GCF_001485025.1		Unknown		120~	210~	U	128~	137~	U	160~
GCF_001444255.1			Oxf_gdhB_182,Oxf_gdhB_4	1	15	182	11	4	200	4
GCF_001471615.2				11	20	14	20	37	190	15
GCF_001484935.1		Unknown		85~	204~	U	137~	128~	U	99~
GCF_001446715.1			Oxf_gdhB_182~,Oxf_gdhB_42	1	50	42	28	1	261	6
GCF_001457535.1			Oxf_gdhB_2,Oxf_gdhB_212~	21	15	2	28	1	107	4
GCF_001485045.1		Unknown		84~	148	U	143	81~	U	99~
GCF_001484985.1		Unknown		128~	142~	U	96~	130~	U	167~
GCF_001471855.2			Oxf_gdhB_11,Oxf_gdhB_182~	1	81	11	48	18	114	43
GCF_001485065.1		Unknown		85~	142~	U	94~	78~	U	105~
GCF_001485085.1		Unknown		134~	148~	U	141~	88~	354~	167~
GCF_001510805.1		Unknown		80~	146~	88~	101~	74~	245~	103~
GCF_001500225.1		Unknown	Oxf_gdhB_12,Oxf_gdhB_182~	12	U	12	1	29	102	39
GCF_001511875.1			Oxf_gdhB_182,Oxf_gdhB_4	10	12	4	11	4	98	5
GCF_001511855.1			Oxf_gdhB_182,Oxf_gdhB_4	10	12	182	11	4	98	5
GCF_001500155.1		Unknown		127~	203	U	137~	81~	248~	160~
GCF_001511895.1			Oxf_gdhB_182,Oxf_gdhB_4	10	12	4	11	4	98	5
GCF_001511935.1			Oxf_gdhB_182,Oxf_gdhB_4	10	12	182	11	4	98	5
GCF_001511915.1			Oxf_gdhB_182,Oxf_gdhB_4	10	12	4	11	4	100	5
GCF_001511975.1			Oxf_gdhB_182,Oxf_gdhB_4	10	12	182	11	4	98	5
GCF_001512035.1			Oxf_gdhB_182,Oxf_gdhB_4	10	12	182	11	4	98	5
GCF_001512015.1			Oxf_gdhB_182,Oxf_gdhB_4	10	12	182	11	4	98	5
GCF_001511995.1			Oxf_gdhB_182,Oxf_gdhB_4	10	12	4	11	4	100	5
GCF_001512055.1			Oxf_gdhB_182,Oxf_gdhB_4	10	33	4	11	4	140	5
GCF_001512095.1			Oxf_gdhB_182,Oxf_gdhB_4	10	12	182	11	4	98	5
GCF_001512115.1			Oxf_gdhB_182,Oxf_gdhB_4	10	12	4	11	4	98	5
GCF_001512135.1			Oxf_gdhB_182,Oxf_gdhB_4	10	53	182	11	4	200	5
GCF_001512075.1			Oxf_gdhB_182,Oxf_gdhB_4	10	53	182	11	4	200	5
GCF_001512195.1			Oxf_gdhB_182,Oxf_gdhB_4	10	12	4	11	4	98	5
GCF_001512215.1			Oxf_gdhB_182,Oxf_gdhB_4	10	12	182	11	4	98	5
GCF_001512235.1			Oxf_gdhB_182,Oxf_gdhB_4	10	12	182	11	4	98	5
GCF_001512155.1			Oxf_gdhB_182,Oxf_gdhB_4	10	12	4	11	4	98	5
GCF_001512175.1			Oxf_gdhB_182,Oxf_gdhB_4	10	53	182	11	4	200	5
GCF_001531135.1				1	17	8	10	28	66	32
GCF_001517645.1			Oxf_gdhB_2,Oxf_gdhB_212~	21	15	2	28	1	107	4
GCF_001514375.1			Oxf_gdhB_189,Oxf_gdhB_3	1	3	189	2	2	94	3
GCF_001531265.2				1	17	8	10	28	66	32
GCF_001531205.2			Oxf_gdhB_189,Oxf_gdhB_3	1	3	3	2	2	97	3
GCF_001512255.1			Oxf_gdhB_182,Oxf_gdhB_4	10	12	4	11	4	98	5
GCF_001518715.1				1	17	189	2	2	99	3
GCF_001531455.2			Oxf_gdhB_189,Oxf_gdhB_3	1	3	3	2	2	97	3
GCF_001541025.2			Oxf_gdhB_189,Oxf_gdhB_3	1	3	3	2	2	97	3
GCF_001541045.2			Oxf_gdhB_189,Oxf_gdhB_3	1	3	189	2	2	97	3
GCF_001541035.2			Oxf_gdhB_189,Oxf_gdhB_3	1	3	3	2	2	97	3
GCF_001541425.1			Oxf_gdhB_189,Oxf_gdhB_3	1	3	189	2	2	97	3
GCF_001541455.1			Oxf_gdhB_189,Oxf_gdhB_3	1	3	189	2	2	97	3
GCF_001541525.1			Oxf_gdhB_189,Oxf_gdhB_3	1	3	189	2	2	102	3
GCF_001541635.1		Unknown		91~	129	221~	129~	72~	350~	88
GCF_001541685.1			Oxf_gdhB_189,Oxf_gdhB_3	1	3	3	2	2	102	3
GCF_001541695.1			Oxf_gdhB_189,Oxf_gdhB_3	1	3	189	2	2	102	3
GCF_001541765.1			Oxf_gdhB_189,Oxf_gdhB_3	1	3	189	2	2	97	3
GCF_001541705.1			Oxf_gdhB_189,Oxf_gdhB_3	1	3	3	2	2	97	3
GCF_001541725.1			Oxf_gdhB_189,Oxf_gdhB_3	1	3	189	2	2	97	3
GCF_001541775.1			Oxf_gdhB_189,Oxf_gdhB_3	1	3	189	2	2	97	3
GCF_001575095.1		Unknown		128~	142~	U	96~	130~	U	167~
GCF_001584655.1		Unknown		128~	142~	U	96~	140~	U	167~
GCF_001577485.1		Unknown		128~	142~	U	96~	29~	U	167~
GCF_001584645.1		Unknown	Oxf_gpi_354~,Oxf_gpi_354~	128~	142~	U	96~	88~	354~	167~
GCF_001541795.1			Oxf_gdhB_189,Oxf_gdhB_3	1	3	3	2	2	97	3
GCF_001541875.1			Oxf_gdhB_189,Oxf_gdhB_3	1	3	189	2	2	97	3
GCF_001573085.1			Oxf_gdhB_189,Oxf_gdhB_3	1	3	189	2	2	140	3
GCF_001573065.1			Oxf_gdhB_189,Oxf_gdhB_3	1	15	189	2	2	153	3
GCF_001576615.1				1	15	3	2	2	142	3
GCF_001544395.1			Oxf_gdhB_2,Oxf_gdhB_212~	21	15	2	28	1	107	4
GCF_001584665.1		Unknown		128~	142~	U	96~	140~	327~	167~
GCF_001577285.1				30	165	157	52	39	313	56
GCF_001549575.1			Oxf_gdhB_182,Oxf_gdhB_4	10	12	182	11	4	98	5
GCF_001573105.1			Oxf_gdhB_189,Oxf_gdhB_3	21	15	189	2	35	202	4
GCF_001573125.1			Oxf_gdhB_189,Oxf_gdhB_3	1	81	189	2	2	16	3
GCF_001543995.1			Oxf_gdhB_189,Oxf_gdhB_3	1	3	3	2	2	94	3
GCF_001584675.1		Unknown		128~	142~	U	96~	29~	U	167~
GCF_001578145.1				22	15	13	12	4	169	2
GCF_001592855.1		Unknown		85~	204~	U	137~	133~	U	99~
GCF_001605895.1		Unknown		85~	U	U	143~	140~	U	105~
GCF_001605865.1		Unknown		134~	142~	U	96~	88~	354~	105~
GCF_001593425.2				1	12	56	36	1	61	26
GCF_001595745.1		Unknown		115	173~	184~	116~	120~	288~	143~
GCF_001605885.1		Unknown		115~	173~	184~	116~	120~	300~	143~
GCF_001611995.1				1	15	2	28	1	219	32
GCF_001612075.1				1	15	3	2	2	142	3
GCF_001612025.1			Oxf_gdhB_212~,Oxf_gdhB_67	1	52	67	46	1	79	30
GCF_001612005.1			Oxf_gdhB_182,Oxf_gdhB_4	10	12	4	11	1	98	5
GCF_001612015.1				1	1	1	1	1	156	6
GCF_001612155.1				1	15	3	2	2	142	3
GCF_001612185.1				1	15	3	2	2	142	3
GCF_001612105.1				1	15	2	28	1	219	32
GCF_001612095.1				1	15	2	28	1	219	32
GCF_001612115.1			Oxf_gdhB_182,Oxf_gdhB_4	10	12	182	11	4	100	5
GCF_001612175.1				1	15	3	2	2	142	3
GCF_001612285.1				1	15	3	2	2	142	3
GCF_001612555.1		Unknown		94~	6~	U	96~	81~	U	160~
GCF_001612315.1				1	15	3	2	2	142	3
GCF_001612335.1			Oxf_gdhB_189,Oxf_gdhB_3	1	12	189	2	2	110	3
GCF_001612215.1				1	1	1	1	1	156	6
GCF_001612235.1			Oxf_gdhB_189,Oxf_gdhB_3	1	12	189	2	2	110	3
GCF_001612275.1			Oxf_gdhB_182,Oxf_gdhB_4	10	12	4	11	4	79	5
GCF_001612255.1			Oxf_gdhB_182,Oxf_gdhB_4	10	12	182	11	4	79	5
GCF_001612355.1			Oxf_gdhB_189,Oxf_gdhB_3	1	12	189	2	2	110	3
GCF_001612395.1			Oxf_gdhB_189,Oxf_gdhB_3	1	12	3	2	2	110	3
GCF_001612365.1			Oxf_gdhB_189,Oxf_gdhB_3	1	12	189	2	2	110	3
GCF_001612415.1			Oxf_gdhB_182,Oxf_gdhB_74	10	53	74	11	4	100	5
GCF_001612435.1			Oxf_gdhB_182,Oxf_gdhB_4	10	12	4	11	4	79	5
GCF_001612455.1			Oxf_gdhB_182,Oxf_gdhB_4	10	12	4	11	4	98	5
GCF_001617545.1				107	172	123	115	111	307	131
GCF_001617825.1	451			1	3	3	2	2	142	3
GCF_001617835.1			Oxf_gdhB_189,Oxf_gdhB_3	1	3	3	2	2	107	3
GCF_001617885.1	451			1	3	3	2	2	142	3
GCF_001647535.1		Unknown		94~	148~	U	119~	48~	U	160~
GCF_001617895.1			Oxf_gdhB_189,Oxf_gdhB_3	1	3	3	2	2	96	3
GCF_001632325.1		Unknown		85~	204~	U	137~	128~	U	99~
GCF_001647575.1		Unknown		94~	148~	U	119~	48~	U	160~
GCF_001647545.1		Unknown		85~	191~	U	129~	53~	U	12~
GCF_001617945.1			Oxf_gdhB_189,Oxf_gdhB_3	1	3	189	2	2	97	3
GCF_001647675.1		Unknown		9~	190~	U	94~	78~	U	139~
GCF_001647595.1		Unknown		85~	U	U	94~	53~	249~	145~
GCF_001617915.1			Oxf_gdhB_189,Oxf_gdhB_3	1	3	189	2	2	97	3
GCF_001624975.1			Oxf_gdhB_189,Oxf_gdhB_3	1	12	189	2	2	96	3
GCF_001618125.1			Oxf_gdhB_189,Oxf_gdhB_3	1	3	3	2	2	102	3
GCF_001636235.1				1	44	8	10	28	54	32
GCF_001649615.1				15	48	42	42	1	54	41
GCF_001640065.1			Oxf_gdhB_189,Oxf_gdhB_3	1	3	189	2	2	97	3
GCF_001640075.1			Oxf_gdhB_189,Oxf_gdhB_3	1	3	189	2	2	97	3
GCF_001648035.1				1	50	13	6	4	179	42
GCF_001649595.1				44	73	4	11	44	304	4
GCF_001649625.1			Oxf_gdhB_189~,Oxf_gdhB_42	15	48	42	42	1	54	41
GCF_001649795.1			Oxf_gdhB_189~,Oxf_gdhB_8	1	15	8	10	28	106	32
GCF_001649835.1		Unknown		1	15	U	10	28	106	32
GCF_001649705.1				1	15	8	10	28	106	32
GCF_001649815.1				44	73	4	11	44	304	4
GCF_001649675.1		Unknown		1	15	189~	10	28	106	32
GCF_001649805.1			Oxf_gdhB_189~,Oxf_gdhB_8	1	15	8	10	28	106	32
GCF_001649875.1			Oxf_gdhB_189~,Oxf_gdhB_8	1	15	8	10	28	106	32
GCF_001649765.1				1	15	8	10	28	106	32
GCF_001649895.1				1	15	8	10	28	106	32
GCF_001649955.1			Oxf_gdhB_189~,Oxf_gdhB_8	1	15	8	10	28	106	32
GCF_001649975.1		Unknown		15	48	189~	42	1	54	41
GCF_001657725.1			Oxf_gdhB_182,Oxf_gdhB_4	10	12	4	11	4	98	5
GCF_001661665.1			Oxf_gdhB_189,Oxf_gdhB_3	1	3	3	2	2	97	3
GCF_001663695.1		Unknown		91	147~	215	127~	63	288~	88
GCF_001664565.1			Oxf_gdhB_189,Oxf_gdhB_3	1	17	3	2	2	110	3
GCF_001664575.1			Oxf_gdhB_189,Oxf_gdhB_3	1	17	3	2	2	99	3
GCF_001664585.1			Oxf_gdhB_189,Oxf_gdhB_3	1	17	3	2	2	99	3
GCF_001664665.1			Oxf_gdhB_189,Oxf_gdhB_3	1	17	3	2	2	99	3
GCF_001664655.1		Unknown		1	12	3	2	2	102~	3
GCF_001664595.1			Oxf_gdhB_189,Oxf_gdhB_3	1	3	3	2	2	96	3
GCF_001664645.1			Oxf_gdhB_189,Oxf_gdhB_3	1	3	3	2	2	97	3
GCF_001664685.1			Oxf_gdhB_1,Oxf_gdhB_182	10	12	1	33	4	102	5
GCF_001664725.1			Oxf_gdhB_189,Oxf_gdhB_3	1	17	3	2	2	99	3
GCF_001664815.1				2	38	12	1	57	67	6
GCF_001664805.1			Oxf_gdhB_189,Oxf_gdhB_3	1	3	189	2	2	97	3
GCF_001664765.1				10	12	1	33	4	98	5
GCF_001664735.1			Oxf_gdhB_189,Oxf_gdhB_3	1	17	3	2	2	99	3
GCF_001664755.1			Oxf_gdhB_189,Oxf_gdhB_3	1	17	3	2	2	99	3
GCF_001664835.1			Oxf_gdhB_189,Oxf_gdhB_3	1	17	3	2	2	99	3
GCF_001664855.1			Oxf_gdhB_189,Oxf_gdhB_3	1	17	3	2	2	99	3
GCF_001664965.1			Oxf_gdhB_189,Oxf_gdhB_3	1	17	3	2	2	99	3
GCF_001664895.1			Oxf_gdhB_189,Oxf_gdhB_3	1	3	189	2	2	97	3
GCF_001664975.1			Oxf_gdhB_189,Oxf_gdhB_3	1	17	3	2	2	99	3
GCF_001664905.1			Oxf_gdhB_189,Oxf_gdhB_3	1	17	3	2	2	99	3
GCF_001664885.1			Oxf_gdhB_189,Oxf_gdhB_3	1	17	3	2	2	99	3
GCF_001664915.1			Oxf_gdhB_189,Oxf_gdhB_3	1	3	3	2	2	97	3
GCF_001664985.1			Oxf_gdhB_189,Oxf_gdhB_3	1	3	189	2	2	97	3
GCF_001665005.1			Oxf_gdhB_110,Oxf_gdhB_182	46	12	182	1	16	141	50
GCF_001665045.1			Oxf_gdhB_189,Oxf_gdhB_3	1	17	3	2	2	99	3
GCF_001665055.1			Oxf_gdhB_189,Oxf_gdhB_3	1	17	3	2	2	99	3
GCF_001665065.1			Oxf_gdhB_189,Oxf_gdhB_3	1	3	3	2	2	97	3
GCF_001665095.1			Oxf_gdhB_189,Oxf_gdhB_3	1	3	3	2	2	160	3
GCF_001665125.1			Oxf_gdhB_189,Oxf_gdhB_3	1	17	3	2	2	99	3
GCF_001665145.1			Oxf_gdhB_1,Oxf_gdhB_182	10	12	1	33	4	98	5
GCF_001665175.1		Unknown		1	12	3	2	2	U	3
GCF_001665205.1			Oxf_gdhB_189,Oxf_gdhB_3	1	17	3	2	2	99	3
GCF_001665155.1			Oxf_gdhB_189,Oxf_gdhB_3	1	17	3	2	2	99	3
GCF_001665285.1			Oxf_gdhB_189,Oxf_gdhB_3	1	17	3	2	2	99	3
GCF_001665215.1			Oxf_gdhB_189,Oxf_gdhB_3	1	17	3	2	2	99	3
GCF_001666085.1			Oxf_gdhB_189,Oxf_gdhB_3	1	17	3	2	2	99	3
GCF_001665985.1			Oxf_gdhB_189,Oxf_gdhB_3	1	17	3	2	2	99	3
GCF_001666065.1			Oxf_gdhB_189,Oxf_gdhB_3	1	17	3	2	2	99	3
GCF_001666155.1	281			1	17	3	2	2	99	3
GCF_001666075.1			Oxf_gdhB_189,Oxf_gdhB_3	1	17	3	2	2	99	3
GCF_001666175.1			Oxf_gdhB_189,Oxf_gdhB_3	1	17	3	2	2	99	3
GCF_001666145.1			Oxf_gdhB_189,Oxf_gdhB_3	1	17	3	2	2	99	3
GCF_001666225.1				2	38	12	1	57	67	6
GCF_001666105.1			Oxf_gdhB_189,Oxf_gdhB_3	1	17	3	2	2	99	3
GCF_001666195.1			Oxf_gdhB_189,Oxf_gdhB_3	1	3	189	2	2	97	3
GCF_001666275.1	281			1	17	3	2	2	99	3
GCF_001666235.1			Oxf_gdhB_189,Oxf_gdhB_3	1	17	3	2	2	99	3
GCF_001666255.1			Oxf_gdhB_189,Oxf_gdhB_3	1	17	3	2	2	99	3
GCF_001666305.1			Oxf_gdhB_189,Oxf_gdhB_3	1	17	3	2	2	99	3
GCF_001666365.1			Oxf_gdhB_1,Oxf_gdhB_182	10	12	1	33	4	102	5
GCF_001666315.1			Oxf_gdhB_189,Oxf_gdhB_3	1	17	3	2	2	99	3
GCF_001666325.1	350			1	12	3	2	2	102	3
GCF_001666385.1			Oxf_gdhB_189,Oxf_gdhB_3	1	17	3	2	2	99	3
GCF_001666395.1			Oxf_gdhB_189,Oxf_gdhB_3	1	17	3	2	2	99	3
GCF_001666405.1			Oxf_gdhB_189,Oxf_gdhB_3	1	17	3	2	2	99	3
GCF_001666425.1			Oxf_gdhB_189,Oxf_gdhB_3	1	17	3	2	2	99	3
GCF_001666465.1			Oxf_gdhB_189,Oxf_gdhB_3	1	17	3	2	2	99	3
GCF_001666475.1			Oxf_gdhB_189,Oxf_gdhB_3	1	3	3	2	2	97	3
GCF_001666485.1			Oxf_gdhB_189,Oxf_gdhB_3	1	17	3	2	2	99	3
GCF_001666515.1			Oxf_gdhB_189,Oxf_gdhB_3	1	17	3	2	2	99	3
GCF_001666565.1			Oxf_gdhB_189,Oxf_gdhB_3	1	17	3	2	2	99	3
GCF_001666555.1			Oxf_gdhB_189,Oxf_gdhB_3	1	17	3	2	2	99	3
GCF_001666545.1			Oxf_gdhB_189,Oxf_gdhB_3	1	17	3	2	2	99	3
GCF_001666575.1	281			1	17	3	2	2	99	3
GCF_001666635.1			Oxf_gdhB_189,Oxf_gdhB_3	1	17	3	2	2	99	3
GCF_001666645.1			Oxf_gdhB_189,Oxf_gdhB_3	1	17	3	2	2	99	3
GCF_001666625.1			Oxf_gdhB_189,Oxf_gdhB_3	1	17	3	2	2	99	3
GCF_001666705.1	350			1	12	3	2	2	102	3
GCF_001668475.1			Oxf_gdhB_189,Oxf_gdhB_3	1	17	3	2	2	99	3
GCF_001666715.1			Oxf_gdhB_189,Oxf_gdhB_3	1	17	3	2	2	99	3
GCF_001666665.1			Oxf_gdhB_189,Oxf_gdhB_3	1	3	189	2	2	97	3
GCF_001668465.1			Oxf_gdhB_189,Oxf_gdhB_3	1	17	3	2	2	99	3
GCF_001668535.1			Oxf_gdhB_189,Oxf_gdhB_3	1	17	3	2	2	99	3
GCF_001668515.1			Oxf_gdhB_189,Oxf_gdhB_3	1	17	3	2	2	99	3
GCF_001668445.1			Oxf_gdhB_189,Oxf_gdhB_3	1	17	3	2	2	99	3
GCF_001668585.1			Oxf_gdhB_189,Oxf_gdhB_3	1	17	3	2	2	99	3
GCF_001668645.1			Oxf_gdhB_189,Oxf_gdhB_3	1	17	3	2	2	99	3
GCF_001668555.1			Oxf_gdhB_189,Oxf_gdhB_3	1	17	3	2	2	99	3
GCF_001668755.1			Oxf_gdhB_189,Oxf_gdhB_3	1	17	3	2	2	99	3
GCF_001668775.1			Oxf_gdhB_189,Oxf_gdhB_3	1	17	3	2	2	99	3
GCF_001668765.1			Oxf_gdhB_189,Oxf_gdhB_3	1	17	3	2	2	99	3
GCF_001668835.1			Oxf_gdhB_189,Oxf_gdhB_3	1	17	3	2	2	99	3
GCF_001668815.1			Oxf_gdhB_189,Oxf_gdhB_3	1	17	3	2	2	99	3
GCF_001668855.1			Oxf_gdhB_189,Oxf_gdhB_3	1	17	3	2	2	99	3
GCF_001668865.1			Oxf_gdhB_189,Oxf_gdhB_3	1	17	3	2	2	99	3
GCF_001668875.1			Oxf_gdhB_110,Oxf_gdhB_182	46	12	110	1	16	141	50
GCF_001668915.1			Oxf_gdhB_189,Oxf_gdhB_3	1	17	3	2	2	99	3
GCF_001668935.1			Oxf_gdhB_189,Oxf_gdhB_3	1	17	189	2	2	99	3
GCF_001668945.1			Oxf_gdhB_189,Oxf_gdhB_3	1	17	3	2	2	99	3
GCF_001668955.1			Oxf_gdhB_189,Oxf_gdhB_3	1	17	3	2	2	99	3
GCF_001669035.1				1	17	3	2	2	110	3
GCF_001669025.1			Oxf_gdhB_189,Oxf_gdhB_3	1	17	3	2	2	99	3
GCF_001669005.1			Oxf_gdhB_189,Oxf_gdhB_3	1	17	3	2	2	99	3
GCF_001668995.1			Oxf_gdhB_189,Oxf_gdhB_3	1	17	3	2	2	99	3
GCF_001669115.1			Oxf_gdhB_189,Oxf_gdhB_3	1	17	3	2	2	99	3
GCF_001669095.1			Oxf_gdhB_189,Oxf_gdhB_3	1	17	3	2	2	99	3
GCF_001669075.1			Oxf_gdhB_189,Oxf_gdhB_3	1	17	189	2	2	110	3
GCF_001669105.1			Oxf_gdhB_189,Oxf_gdhB_3	1	17	189	2	2	99	3
GCF_001669145.1			Oxf_gdhB_189,Oxf_gdhB_3	1	17	3	2	2	99	3
GCF_001669195.1			Oxf_gdhB_189,Oxf_gdhB_3	1	17	3	2	2	99	3
GCF_001669185.1			Oxf_gdhB_189,Oxf_gdhB_3	1	3	3	2	2	97	3
GCF_001669225.1			Oxf_gdhB_189,Oxf_gdhB_3	1	17	3	2	2	99	3
GCF_001669175.1			Oxf_gdhB_189,Oxf_gdhB_3	1	17	3	2	2	99	3
GCF_001669265.1			Oxf_gdhB_189,Oxf_gdhB_3	1	17	3	2	2	99	3
GCF_001669255.1			Oxf_gdhB_189,Oxf_gdhB_3	1	17	3	2	2	99	3
GCF_001669305.1			Oxf_gdhB_189,Oxf_gdhB_3	1	17	3	2	2	99	3
GCF_001669425.1			Oxf_gdhB_189,Oxf_gdhB_3	1	17	3	2	2	99	3
GCF_001669355.1			Oxf_gdhB_189,Oxf_gdhB_3	1	3	3	2	2	97	3
GCF_001669365.1			Oxf_gdhB_189,Oxf_gdhB_3	1	17	3	2	2	99	3
GCF_001669295.1			Oxf_gdhB_189,Oxf_gdhB_3	1	17	3	2	2	99	3
GCF_001669455.1			Oxf_gdhB_189,Oxf_gdhB_3	1	17	3	2	2	99	3
GCF_001669435.1			Oxf_gdhB_189,Oxf_gdhB_3	1	17	3	2	2	99	3
GCF_001669415.1			Oxf_gdhB_189,Oxf_gdhB_3	1	17	3	2	2	99	3
GCF_001669495.1			Oxf_gdhB_189,Oxf_gdhB_3	1	17	3	2	2	99	3
GCF_001669505.1			Oxf_gdhB_189,Oxf_gdhB_3	1	3	189	2	2	97	3
GCF_001669525.1			Oxf_gdhB_189,Oxf_gdhB_3	1	17	189	2	2	99	3
GCF_001669535.1			Oxf_gdhB_189,Oxf_gdhB_3	1	3	189	2	2	97	3
GCF_001669575.1			Oxf_gdhB_189,Oxf_gdhB_3	1	17	3	2	2	99	3
GCF_001669605.1			Oxf_gdhB_189,Oxf_gdhB_3	1	17	3	2	2	99	3
GCF_001669635.1			Oxf_gdhB_189,Oxf_gdhB_3	1	17	3	2	2	99	3
GCF_001669595.1			Oxf_gdhB_189,Oxf_gdhB_3	1	17	3	2	2	99	3
GCF_001669645.1			Oxf_gdhB_189,Oxf_gdhB_3	1	17	3	2	2	99	3
GCF_001669675.1			Oxf_gdhB_189,Oxf_gdhB_3	1	17	3	2	2	99	3
GCF_001669695.1			Oxf_gdhB_189,Oxf_gdhB_3	1	17	3	2	2	99	3
GCF_001669735.1			Oxf_gdhB_189,Oxf_gdhB_3	1	38	3	2	2	110	3
GCF_001673795.1			Oxf_gdhB_189,Oxf_gdhB_3	1	17	3	2	2	99	3
GCF_001672535.1			Oxf_gdhB_189,Oxf_gdhB_3	1	3	3	2	2	102	3
GCF_001673875.1	281			1	17	3	2	2	99	3
GCF_001669705.1			Oxf_gdhB_189,Oxf_gdhB_3	1	17	3	2	2	99	3
GCF_001673805.1			Oxf_gdhB_189,Oxf_gdhB_3	1	17	3	2	2	99	3
GCF_001673825.1			Oxf_gdhB_189,Oxf_gdhB_3	1	17	3	2	2	99	3
GCF_001673895.1			Oxf_gdhB_189,Oxf_gdhB_3	1	17	189	2	2	99	3
GCF_001673815.1			Oxf_gdhB_189,Oxf_gdhB_3	1	17	3	2	2	99	3
GCF_001673915.1			Oxf_gdhB_189,Oxf_gdhB_3	1	17	3	2	2	99	3
GCF_001673905.1			Oxf_gdhB_189,Oxf_gdhB_3	1	17	3	2	2	99	3
GCF_001673955.1	281			1	17	3	2	2	99	3
GCF_001673985.1	281			1	17	3	2	2	99	3
GCF_001673975.1			Oxf_gdhB_189,Oxf_gdhB_3	1	17	189	2	2	99	3
GCF_001674015.1			Oxf_gdhB_189,Oxf_gdhB_3	1	17	3	2	2	99	3
GCF_001674035.1			Oxf_gdhB_189,Oxf_gdhB_3	1	17	3	2	2	99	3
GCF_001674045.1			Oxf_gdhB_189,Oxf_gdhB_3	1	17	189	2	2	99	3
GCF_001674085.1			Oxf_gdhB_189,Oxf_gdhB_3	1	17	3	2	2	99	3
GCF_001674075.1			Oxf_gdhB_189,Oxf_gdhB_3	1	17	3	2	2	99	3
GCF_001674115.1			Oxf_gdhB_189,Oxf_gdhB_3	1	17	3	2	2	99	3
GCF_001674155.1			Oxf_gdhB_189,Oxf_gdhB_3	1	17	3	2	2	99	3
GCF_001674135.1			Oxf_gdhB_189,Oxf_gdhB_3	1	17	3	2	2	99	3
GCF_001674165.1			Oxf_gdhB_189,Oxf_gdhB_3	1	17	3	2	2	99	3
GCF_001674185.1				2	38	12	1	57	67	6
GCF_001674215.1			Oxf_gdhB_189,Oxf_gdhB_3	1	17	3	2	2	99	3
GCF_001674235.1			Oxf_gdhB_189,Oxf_gdhB_3	1	17	3	2	2	99	3
GCF_001674245.1			Oxf_gdhB_189,Oxf_gdhB_3	1	17	3	2	2	99	3
GCF_001674255.1			Oxf_gdhB_189,Oxf_gdhB_3	1	17	3	2	2	99	3
GCF_001674315.1			Oxf_gdhB_189,Oxf_gdhB_3	1	17	3	2	2	99	3
GCF_001674295.1			Oxf_gdhB_189,Oxf_gdhB_3	1	17	3	2	2	99	3
GCF_001674325.1			Oxf_gdhB_189,Oxf_gdhB_3	1	17	3	2	2	99	3
GCF_001674415.1			Oxf_gdhB_189,Oxf_gdhB_3	1	17	3	2	2	99	3
GCF_001674395.1			Oxf_gdhB_189,Oxf_gdhB_3	1	17	3	2	2	99	3
GCF_001674345.1			Oxf_gdhB_189,Oxf_gdhB_3	1	17	3	2	2	99	3
GCF_001674425.1			Oxf_gdhB_189,Oxf_gdhB_3	1	17	189	2	2	99	3
GCF_001674365.1			Oxf_gdhB_189,Oxf_gdhB_3	1	17	3	2	2	99	3
GCF_001674435.1			Oxf_gdhB_189,Oxf_gdhB_3	1	17	3	2	2	99	3
GCF_001674505.1			Oxf_gdhB_189,Oxf_gdhB_3	1	17	3	2	2	99	3
GCF_001674475.1			Oxf_gdhB_189,Oxf_gdhB_3	1	17	189	2	2	99	3
GCF_001674485.1			Oxf_gdhB_189,Oxf_gdhB_3	1	17	3	2	2	99	3
GCF_001674515.1			Oxf_gdhB_189,Oxf_gdhB_3	1	17	3	2	2	99	3
GCF_001674575.1			Oxf_gdhB_189,Oxf_gdhB_3	1	17	189	2	2	99	3
GCF_001674555.1			Oxf_gdhB_189,Oxf_gdhB_3	1	17	189	2	2	99	3
GCF_001674635.1			Oxf_gdhB_189,Oxf_gdhB_3	1	17	3	2	2	99	3
GCF_001674585.1			Oxf_gdhB_189,Oxf_gdhB_3	1	17	3	2	2	99	3
GCF_001674605.1			Oxf_gdhB_189,Oxf_gdhB_3	1	17	3	2	2	99	3
GCF_001674695.1				2	12	73	59	1	98	47
GCF_001674655.1			Oxf_gdhB_189,Oxf_gdhB_3	1	17	3	2	2	99	3
GCF_001674665.1			Oxf_gdhB_189,Oxf_gdhB_3	1	3	3	2	2	97	3
GCF_001674705.1			Oxf_gdhB_189,Oxf_gdhB_3	1	17	3	2	2	99	3
GCF_001674755.1			Oxf_gdhB_189,Oxf_gdhB_3	1	17	3	2	2	99	3
GCF_001674735.1			Oxf_gdhB_189,Oxf_gdhB_3	1	17	3	2	2	99	3
GCF_001674765.1			Oxf_gdhB_189,Oxf_gdhB_3	1	17	3	2	2	99	3
GCF_001674785.1			Oxf_gdhB_189,Oxf_gdhB_3	1	17	3	2	2	99	3
GCF_001674805.1			Oxf_gdhB_189,Oxf_gdhB_3	1	17	3	2	2	99	3
GCF_001674845.1			Oxf_gdhB_189,Oxf_gdhB_3	1	17	3	2	2	99	3
GCF_001674835.1			Oxf_gdhB_189,Oxf_gdhB_3	1	17	3	2	2	99	3
GCF_001674865.1			Oxf_gdhB_189,Oxf_gdhB_3	1	17	3	2	2	99	3
GCF_001678755.1		Unknown		85~	203~	U	138~	130~	U	74~
GCF_001674915.1			Oxf_gdhB_189,Oxf_gdhB_3	1	17	3	2	2	99	3
GCF_001674885.1			Oxf_gdhB_189,Oxf_gdhB_3	1	17	3	2	2	99	3
GCF_001675265.1				1	52	59	12	1	79	6
GCF_001680115.1			Oxf_gdhB_189,Oxf_gdhB_3	1	3	189	2	2	94	3
GCF_001680185.1			Oxf_gdhB_189,Oxf_gdhB_3	1	3	189	2	2	97	3
GCF_001680195.1			Oxf_gdhB_189,Oxf_gdhB_3	1	3	189	2	2	97	3
GCF_001680105.1			Oxf_gdhB_189,Oxf_gdhB_3	1	3	189	2	2	94	3
GCF_001680285.1			Oxf_gdhB_189,Oxf_gdhB_3	1	3	189	2	2	94	3
GCF_001680225.1			Oxf_gdhB_189,Oxf_gdhB_3	1	3	3	2	2	94	3
GCF_001680265.1			Oxf_gdhB_189,Oxf_gdhB_3	1	3	189	2	2	94	3
GCF_001680215.1			Oxf_gdhB_189,Oxf_gdhB_3	1	3	189	2	2	94	3
GCF_001680295.1			Oxf_gdhB_189,Oxf_gdhB_3	1	3	3	2	2	94	3
GCF_001680305.1			Oxf_gdhB_189,Oxf_gdhB_3	1	3	189	2	2	97	3
GCF_001680345.1			Oxf_gdhB_189,Oxf_gdhB_3	1	3	189	2	2	96	3
GCF_001680395.1			Oxf_gdhB_189,Oxf_gdhB_3	1	3	3	2	2	96	3
GCF_001680425.1			Oxf_gdhB_189,Oxf_gdhB_3	1	3	3	2	2	96	3
GCF_001680375.1			Oxf_gdhB_189,Oxf_gdhB_3	1	3	3	2	2	96	3
GCF_001680365.1			Oxf_gdhB_189,Oxf_gdhB_3	1	3	3	2	2	96	3
GCF_001682515.1		Unknown		134~	210~	U	141~	88~	354~	167~
GCF_001680445.1			Oxf_gdhB_189,Oxf_gdhB_3	1	3	189	2	2	96	3
GCF_001680455.1				11	65	14	20	37	254	15
GCF_001684275.1				62	104	138	7	52	279	75
GCF_001680475.1			Oxf_gdhB_189,Oxf_gdhB_3	1	3	3	2	2	96	3
GCF_001696615.2		Unknown		85~	210~	U	142~	81~	U	99~
GCF_001693105.1			Oxf_gdhB_182~,Oxf_gdhB_67	15	46	67	6	4	195	122
GCF_001704115.1		Unknown		87~	148~	U	125~	48~	U	113~
GCF_001693095.1				18	48	58	42	4	54	26
GCF_001693115.1				22	15	13	12	4	169	2
GCF_001693125.1				1	107	166	6	23	102	26
GCF_001693185.1				18	12	80	12	1	94	4
GCF_001693195.1				1	17	41	6	23	132	26
GCF_001693175.1				1	107	166	6	23	102	26
GCF_001693205.1				22	38	2	12	4	261	118
GCF_001696605.2		Unknown		127~	204~	U	137~	130~	115~	160~
GCF_001700445.1			Oxf_gdhB_189~,Oxf_gdhB_8	1	17	8	10	28	66	32
GCF_001698835.1				62	100	138	7	52	255	75
GCF_001704675.1				1	15	13	12	4	163	2
GCF_001700395.1			Oxf_gdhB_189,Oxf_gdhB_3	1	3	189	2	2	97	3
GCF_001704615.1		Unknown		80~	U	U	137~	44~	354~	112~
GCF_001704685.1			Oxf_gdhB_189,Oxf_gdhB_3	1	3	3	2	2	96	119
GCF_001704705.1				1	15	13	12	4	163	2
GCF_001706045.1				56	100	137	7	51	239	74
GCF_001706035.1				101	100	165	106	98	281	101
GCF_001704695.1			Oxf_gdhB_182,Oxf_gdhB_4	10	12	182	11	4	98	5
GCF_001706135.1		Unknown		101~	165~	123	7~	119	164~	10
GCF_001706065.1				77	104	87	67	39	255	75
GCF_001706115.1		Unknown		91	211	122	87	83~	361	168
GCF_001706055.1				56	164	137	7	51	247	74
GCF_001706125.1				56	104	137	67	55	109	75
GCF_001706155.1				30	39	157	52	39	313	56
GCF_001706195.1				30	165	157	52	39	313	56
GCF_001706215.1				56	100	137	7	51	279	74
GCF_001706205.1		Unknown		56	104	137	7	51	274~	74
GCF_001706225.1				56	104	137	7	51	242	74
GCF_001706275.1				56	105	137	67	55	247	75
GCF_001706315.1				56	104	137	7	51	255	74
GCF_001706305.1		Unknown		56	104	137	67	55~	273	75
GCF_001706415.1				56	104	137	7	51	255	74
GCF_001706365.1				56	100	137	7	51	239	74
GCF_001706285.1		Unknown		56	164	137	7	51	292	74~
GCF_001706355.1		Unknown		56	104	137	67	55~	273	75
GCF_001706435.1				77	104	87	67	55	279	75
GCF_001706425.1				56	104	137	7	51	247	74
GCF_001706445.1				30	165	157	52	39	313	56
GCF_001707755.1		Unknown		85~	176~	U	137~	81~	U	160~
GCF_001706565.1		Unknown		56	U	137	7	51	247	74
GCF_001706525.1				77	164	87	67	55	292	75
GCF_001706505.1				56	100	137	7	51	239	74
GCF_001706555.1				56	104	137	7	51	109	74
GCF_001706495.1				56	100	137	7	51	255	74
GCF_001706585.1				56	164	137	7	51	247	74
GCF_001706575.1		Unknown		56	104	137	7	51	274~	74
GCF_001706635.1		Unknown		56	104	137	7	51	274~	74
GCF_001706695.1				56	100	137	7	51	239	74
GCF_001706645.1				56	164	137	7	51	247	74
GCF_001706665.1				56	100	137	7	51	239	74
GCF_001707545.1		Unknown		91	211~	215	67~	122~	219	88
GCF_001706715.1				56	100	137	7	51	239	74
GCF_001706775.1				56	100	137	7	51	255	74
GCF_001707675.1		Unknown		49~	200~	119~	114~	121~	333~	150
GCF_001713665.1		Unknown		97	151~	167~	7	106	266	88
GCF_001707985.1			Oxf_gdhB_189,Oxf_gdhB_3	1	3	3	2	2	102	3
GCF_001708025.1			Oxf_gdhB_189,Oxf_gdhB_3	1	3	3	2	2	102	3
GCF_001720685.1		Unknown		85~	148~	U	91~	53~	U	168~
GCF_001713675.1		Unknown		59	181~	179	124	99	157	131~
GCF_001713685.1				56	100	137	7	51	109	74
GCF_001716935.1				62	165	145	67	52	247	139
GCF_001716945.1		Unknown		101~	181~	221~	129~	83~	350~	10~
GCF_001716955.1		Unknown		91~	165	177	109	102	288	131~
GCF_001721365.1				1	12	56	36	1	61	26
GCF_001721375.1				1	12	56	36	1	61	26
GCF_001729365.1		Unknown		134~	142~	U	U	88~	354~	105~
GCF_001721425.1				1	12	56	36	1	61	26
GCF_001721385.1				1	12	56	36	1	61	26
GCF_001753595.1		Unknown		40~	148~	U	92~	113~	U	162~
GCF_001721445.1				1	12	56	36	1	61	26
GCF_001753605.1		Unknown		134~	210~	U	141~	140~	354~	167~
GCF_001721465.1				1	12	56	36	1	61	26
GCF_001743435.1		Unknown		56	164	137	7	51	274~	74
GCF_001721455.1				1	12	56	36	1	61	26
GCF_001721475.1				1	12	56	36	1	61	26
GCF_001756815.1				44	73	4	11	44	304	4
GCF_001758065.1				1	17	6	1	4	99	6
GCF_001758085.1		Unknown		12	17	182~	1	29	102	39
GCF_001758345.1		Unknown		108~	142~	U	94~	130~	U	149~
GCF_001758135.1		Unknown		1	15	189~	10	28	106	32
GCF_001758125.1				44	73	4	11	44	304	4
GCF_001758165.1				44	73	4	11	44	304	4
GCF_001806365.1			Oxf_gdhB_189,Oxf_gdhB_3	1	3	3	2	2	106	3
GCF_001806385.1			Oxf_gdhB_189,Oxf_gdhB_3	1	3	189	2	2	142	3
GCF_001806345.1			Oxf_gdhB_189,Oxf_gdhB_3	1	3	3	2	2	142	3
GCF_001806425.1			Oxf_gdhB_189,Oxf_gdhB_3	1	3	3	2	2	106	3
GCF_001806405.1			Oxf_gdhB_189,Oxf_gdhB_3	1	3	189	2	2	94	3
GCF_001806445.1			Oxf_gdhB_189,Oxf_gdhB_3	1	3	3	2	2	106	3
GCF_001806465.1			Oxf_gdhB_189,Oxf_gdhB_3	1	3	3	2	2	94	3
GCF_001806485.1			Oxf_gdhB_189,Oxf_gdhB_3	1	3	3	2	2	97	3
GCF_001861375.1			Oxf_gdhB_189,Oxf_gdhB_3	1	3	3	2	2	96	3
GCF_001855175.1			Oxf_gdhB_189,Oxf_gdhB_3	1	3	189	2	2	94	3
GCF_001861385.1			Oxf_gdhB_189,Oxf_gdhB_3	1	3	3	2	2	97	3
GCF_001861395.1		Unknown		31	33	59	40	U	142	7
GCF_001861435.1			Oxf_gdhB_189,Oxf_gdhB_3	1	3	3	2	2	97	3
GCF_001861455.1			Oxf_gdhB_189,Oxf_gdhB_3	1	3	189	2	2	140	3
GCF_001861515.1		Unknown	Oxf_gdhB_189,Oxf_gdhB_3	1	U	3	2	2	96	3
GCF_001861465.1			Oxf_gdhB_189,Oxf_gdhB_3	1	3	3	2	2	96	3
GCF_001861545.1			Oxf_gdhB_189,Oxf_gdhB_3	1	3	189	2	2	97	3
GCF_001861535.1			Oxf_gdhB_189,Oxf_gdhB_3	1	3	3	2	2	96	3
GCF_001861475.1			Oxf_gdhB_189,Oxf_gdhB_3	1	3	3	2	2	96	3
GCF_001861625.1		Unknown		U	100	137	7	51	279	U
GCF_001861565.1			Oxf_gdhB_189,Oxf_gdhB_3	1	12	189	2	2	103	3
GCF_001861655.1			Oxf_gdhB_189,Oxf_gdhB_3	1	3	189	2	2	94	3
GCF_001861585.1			Oxf_gdhB_189,Oxf_gdhB_3	1	3	3	2	2	96	3
GCF_001861665.1			Oxf_gdhB_189,Oxf_gdhB_3	1	3	3	2	2	94	3
GCF_001861615.1			Oxf_gdhB_189,Oxf_gdhB_3	1	3	189	2	2	94	3
GCF_001861705.1				11	65	14	20	37	254	15
GCF_001861695.1			Oxf_gdhB_189,Oxf_gdhB_3	1	3	3	2	2	96	3
GCF_001861745.1			Oxf_gdhB_189,Oxf_gdhB_3	1	3	3	2	2	140	3
GCF_001861735.1			Oxf_gdhB_189,Oxf_gdhB_3	1	3	3	2	2	107	3
GCF_001861775.1			Oxf_gdhB_189,Oxf_gdhB_3	1	3	3	2	2	96	3
GCF_001861785.1			Oxf_gdhB_189,Oxf_gdhB_3	1	3	189	2	2	97	3
GCF_001861795.1			Oxf_gdhB_189,Oxf_gdhB_3	1	3	189	2	2	96	3
GCF_001861835.1			Oxf_gdhB_189,Oxf_gdhB_3	1	3	3	2	2	96	3
GCF_001861855.1			Oxf_gdhB_189,Oxf_gdhB_3	1	3	3	2	2	96	3
GCF_001861895.1			Oxf_gdhB_189,Oxf_gdhB_3	1	3	3	2	2	96	3
GCF_001861865.1			Oxf_gdhB_189,Oxf_gdhB_3	1	3	189	2	2	97	3
GCF_001861955.1	447			1	15	13	12	4	106	2
GCF_001861935.1	447			1	15	13	12	4	106	2
GCF_001861905.1			Oxf_gdhB_189,Oxf_gdhB_3	1	3	3	2	2	96	3
GCF_001862005.1		Unknown		31	33	59	40	U	142	7
GCF_001861995.1			Oxf_gdhB_189,Oxf_gdhB_3	1	3	3	2	2	96	3
[truncated: 1,053 more rows]

## Sheet: 2_MLST_results_details_Pasteur
Isolate	ST	New ST	Contamination	Pas-cpn60	Pas-fusA	Pas-gltA	Pas-pyrG	Pas-recA	Pas-rplB	Pas-rpoB
GCF_000162055.1		Unknown		109~	74~	190~	96	204~	90~	178~
GCF_000162115.1		Unknown		180~	169~	164~	83~	177	93~	156~
GCF_000175675.1		Unknown		180~	169~	164~	83~	177	93~	156~
GCF_000162095.1		Unknown		21~	190~	186~	96~	118~	61~	169~
GCF_000164055.1		Unknown		42~	30~	191	97~	45~	70	31~
GCF_000046845.1				176	166	162	82	174	91	153
GCF_000162075.1		Unknown		99	170~	110	95	121~	56~	97
GCF_000156555.1		Unknown		128~	30	191	19	45~	20	31
GCF_000163395.2				2	2	2	2	2	2	2
GCF_000162375.2	2			20	26	26	14	26	16	25
GCF_000184495.1				7	7	2	2	8	4	4
GCF_000186665.3				12	37	2	2	3	2	14
GCF_000177715.1				3	1	1	1	5	1	1
GCF_000018445.1	20			2	2	2	2	2	2	2
GCF_000189655.1	2			2	2	2	2	2	2	2
GCF_000177735.1	2			1	1	1	1	5	1	1
GCF_000173395.1	1			3	3	6	2	3	1	5
GCF_000162035.1				15	18	35	24	37	10	19
GCF_000177695.1				1	1	1	1	5	1	1
GCF_000187205.2	1			2	2	2	2	2	2	2
GCF_000069245.1	2			1	1	1	1	5	1	1
GCF_000188215.1	1			2	2	2	2	2	2	2
GCF_000021245.2	2			1	1	1	1	5	1	1
GCF_000186645.1	1			2	2	2	2	2	2	2
GCF_000163375.2	2			1	1	1	1	5	1	2
GCF_000162295.1	81			3	2	2	7	9	1	5
GCF_000163355.2				1	1	1	1	5	1	2
GCF_000021145.1	81			1	1	1	1	5	1	1
GCF_000184475.1	1			2	2	2	2	2	2	2
GCF_000163635.1	2			17	20	23	10	20	18	27
GCF_000219275.1		Unknown		191~	193~	190~	96~	204~	90~	178~
GCF_000189695.1				25	3	6	2	28	1	29
GCF_000191145.1				112	119	28	16	144	81	115
GCF_000248155.1		Unknown		195~	U	42~	18~	196~	75~	177~
GCF_000214135.1		Unknown		181~	81~	180~	89~	97~	90~	183~
GCF_000189675.1				2	2	2	2	2	2	2
GCF_000215005.1	2			1	1	2	2	3	4	4
GCF_000222225.1		Unknown		2~	2	2	2	2	2	2
GCF_000214985.1				3	3	2	2	3	1	3
GCF_000264725.1		Unknown		126~	190~	190~	94~	197~	61~	117~
GCF_000248135.1				107	110	160	62	117	60	150
GCF_000248355.1		Unknown		208~	190~	186~	96~	97~	61~	169~
GCF_000196795.1				78	94	71	38	82	22	72
GCF_000222245.1				2	2	2	2	2	2	2
GCF_000271425.1	2	Unknown		197~	130~	186~	101~	197~	103~	172~
GCF_000241225.1		Unknown		134~	130~	186~	101~	197~	75~	172~
GCF_000222285.1				2	2	2	2	2	2	2
GCF_000222265.1	2			2	2	2	2	68	2	2
GCF_000278605.1				2	2	2	2	2	2	2
GCF_000226275.1	2			2	2	2	2	2	2	2
GCF_000278685.1	2			2	2	2	2	2	2	2
GCF_000241725.1	2			2	2	2	2	2	2	2
GCF_000248275.1	2			2	2	2	2	2	2	2
GCF_000230465.1	2			17	20	23	10	20	13	20
GCF_000278625.1				3	3	2	2	3	1	3
GCF_000278645.1				3	3	2	2	3	1	3
GCF_000286535.1				3	3	2	2	3	1	3
GCF_000241705.1				3	3	2	4	7	2	4
GCF_000278665.1	25			3	3	2	4	7	2	4
GCF_000248295.1	25			198	190	180	91	199	104	173
GCF_000286595.1		Unknown		180	169~	164	83~	177	93~	156~
GCF_000297515.1				2	2	2	2	2	37	2
GCF_000292545.1				1	5	40	2	7	1	1
GCF_000297535.1				3	2	19	25	5	2	5
GCF_000292385.1	136	Unknown		78~	34~	34	23	175~	23	34
GCF_000297935.1				3	71	2	2	5	4	14
GCF_000286615.1				1	1	1	1	5	1	1
GCF_000297955.1	1			2	2	2	2	2	2	2
GCF_000297915.1	2			2	2	2	2	2	2	2
GCF_000297575.1	2			56	3	55	2	9	4	14
GCF_000297595.1				1	1	1	1	5	1	1
GCF_000299675.1	1			2	2	2	2	2	2	2
GCF_000299655.1	2			2	2	2	2	2	2	2
GCF_000300635.1	2			20	26	26	14	26	16	25
GCF_000301195.1				1	2	2	2	11	1	5
GCF_000301175.1				2	2	2	2	2	2	2
GCF_000301215.1	2			2	2	2	2	2	2	2
GCF_000301255.1	2			3	3	3	4	7	4	4
GCF_000301315.1				2	2	2	2	68	2	2
GCF_000301235.1				3	3	3	4	7	4	4
GCF_000301295.1				40	3	15	2	40	4	4
GCF_000301275.1				2	2	2	2	2	2	2
GCF_000301415.1	2			1	2	2	2	11	1	5
GCF_000301395.1				2	2	2	2	2	2	2
GCF_000301335.1	2			3	3	2	4	7	2	4
GCF_000301435.1	25			1	1	1	1	5	1	1
GCF_000301375.1	1			2	2	2	2	2	2	2
GCF_000301355.1	2			1	2	2	2	4	1	4
GCF_000301455.1				2	2	2	2	2	2	2
GCF_000301475.1	2			2	2	2	2	2	2	2
GCF_000301495.1	2			2	2	2	2	2	2	2
GCF_000301595.1	2			2	2	2	2	2	2	2
GCF_000301735.1	2	Unknown		109~	74~	190~	96	204~	90~	178~
GCF_000301575.1				2	2	2	2	2	2	2
GCF_000301515.1	2			1	1	1	2	65	1	5
GCF_000301795.1		Unknown		180	169	164~	83~	177	93~	156
GCF_000301715.1		Unknown		128~	30	191	19	45~	20	31
GCF_000301755.1		Unknown		208~	U	186~	96~	118~	61~	33~
GCF_000301535.1				1	1	1	2	65	1	5
GCF_000301815.1		Unknown		126~	190~	190~	94~	197~	61~	117~
GCF_000301615.1				2	2	2	2	2	2	2
GCF_000301695.1	2			22	26	47	14	50	16	25
GCF_000301635.1				36	20	38	16	38	18	20
GCF_000301655.1				2	2	2	2	2	2	2
GCF_000301555.1	2			1	1	1	2	65	1	5
GCF_000301675.1		Unknown		183~	96~	85~	43~	179~	42	83~
GCF_000301775.1				22	26	29	14	27	16	23
GCF_000302055.1				2	2	2	2	2	2	2
GCF_000301895.1	2			40	3	15	2	40	4	4
GCF_000301915.1				2	2	2	2	2	2	2
GCF_000301875.1	2			3	74	2	3	6	1	16
GCF_000301855.1				26	72	2	2	29	4	5
GCF_000301835.1				1	3	2	2	5	8	12
GCF_000302015.1				2	2	2	2	2	2	2
GCF_000301995.1	2			1	2	2	2	11	1	5
GCF_000301935.1				1	2	2	2	4	1	4
GCF_000301975.1				1	2	2	2	11	1	5
GCF_000301955.1				2	2	2	2	68	2	2
GCF_000302035.1				1	1	1	1	5	1	1
GCF_000302075.1	1			2	2	2	2	2	2	2
GCF_000302095.1	2			2	2	2	2	2	2	2
GCF_000302115.1	2			176	166	162	82	174	91	153
GCF_000302335.1		Unknown	Pas_pyrG_96,Pas_pyrG_96	109~	74~	190~	96	204~	90~	178~
GCF_000302315.1		Unknown		128~	43	191	19	45~	70	31~
GCF_000302355.1				27	102	110	63	121	56	97
GCF_000302255.1				26	72	2	2	29	4	5
GCF_000302175.1				1	1	1	2	65	1	5
GCF_000302155.1				1	2	2	2	11	1	5
GCF_000302135.1				3	2	2	7	9	4	5
GCF_000302295.1				14	18	20	8	19	10	17
GCF_000302195.1				2	2	2	2	2	2	2
GCF_000302235.1	2			40	3	15	2	40	4	4
GCF_000302215.1				2	2	2	2	2	2	2
GCF_000302375.1	2	Unknown		98	20	163~	16	20	18	62
GCF_000302275.1				1	1	1	1	5	1	1
GCF_000308075.1	1	Unknown		180	169	164~	83~	177	93~	156
GCF_000302395.1				36	20	38	16	38	18	20
GCF_000302415.1		Unknown		19~	22~	25~	71~	216~	75~	22~
GCF_000305215.1				1	2	1	1	5	1	1
GCF_000302575.1				2	2	2	2	2	2	2
GCF_000304695.1	2			1	1	1	1	5	1	1
GCF_000302435.1	1			36	20	38	16	38	18	20
GCF_000304675.1				5	3	16	4	29	1	60
GCF_000304655.1				1	1	1	1	5	1	1
GCF_000305295.1	1			3	3	2	2	3	1	3
GCF_000305235.1				1	3	2	1	4	4	4
GCF_000305255.1	10			2	2	2	2	2	2	2
GCF_000305275.1	2			56	3	2	2	9	4	14
GCF_000307895.1				1	52	2	2	67	4	5
GCF_000305315.1				3	1	1	1	5	1	1
GCF_000308235.1	20	Unknown		134~	164~	U	101~	197~	75~	172~
GCF_000309015.1				16	19	22	9	19	12	19
GCF_000308995.1				2	2	2	2	2	2	2
GCF_000309035.1	2	Unknown		128~	30	191~	19	31	70	179~
GCF_000314615.1		Unknown		42~	188~	184~	72~	197~	75~	170~
GCF_000309095.1				1	1	2	2	3	4	4
GCF_000309235.1				3	2	6	1	3	4	59
GCF_000309155.1				3	3	6	2	3	1	5
GCF_000309215.1				3	3	2	2	3	1	3
GCF_000309175.1				2	2	2	2	2	2	2
GCF_000309135.1	2			1	1	2	2	3	4	4
GCF_000309255.1				3	1	2	3	6	1	16
GCF_000309195.1				1	2	1	1	5	1	1
GCF_000309115.1				3	2	19	25	5	2	5
GCF_000313935.1	136			65	73	62	33	69	38	61
GCF_000309275.1				1	1	1	1	5	1	1
GCF_000314595.1	1			20	26	26	14	26	16	23
GCF_000314635.1				1	52	2	2	67	4	5
GCF_000314655.1				2	2	2	2	2	2	2
GCF_000332855.1	2			2	2	2	2	2	2	2
GCF_000333715.1	2			2	2	2	2	2	2	2
GCF_000333735.1	2	Unknown		2	U	2	2	2	2	2
GCF_000335535.1				3	2	2	2	44	4	4
GCF_000335615.1				1	4	2	1	70	1	2
GCF_000335595.1				41	42	13	1	5	4	14
GCF_000335635.1				1	75	2	2	67	1	2
GCF_000315155.1				17	21	23	10	20	13	20
GCF_000335575.1				47	47	50	14	26	16	49
GCF_000335655.1				2	2	2	2	2	2	2
GCF_000335675.1	2			2	2	2	2	2	2	2
GCF_000335555.1	2	Unknown		199~	186	185	91~	199~	101	169
GCF_000341985.1				3	2	2	7	9	1	5
GCF_000341835.1				23	20	23	16	25	18	20
GCF_000338835.1				3	37	2	2	42	1	14
GCF_000342085.1				3	4	2	2	9	1	2
GCF_000342065.1				2	2	2	2	2	2	2
GCF_000354015.1	2			1	1	1	1	5	1	1
GCF_000353795.1	1			2	2	2	2	2	2	2
GCF_000353975.1	2	Unknown		1	1	1	U	5	1	1
GCF_000354035.1				2	2	2	2	2	2	2
GCF_000353915.1	2			2	2	2	2	2	2	2
GCF_000353855.1	2			2	2	2	2	2	2	2
GCF_000353815.1	2			2	2	2	2	2	2	2
GCF_000353895.1	2			2	2	2	2	2	2	2
GCF_000353775.1	2			1	1	1	1	5	1	1
GCF_000354055.1	1			2	2	2	2	2	2	2
GCF_000354075.1	2			2	2	2	2	2	2	2
GCF_000367905.1	2	Unknown		208~	190~	186~	96~	97~	61~	169~
GCF_000368025.1		Unknown		195~	U	42~	18~	196~	75~	177~
GCF_000354115.1				2	2	2	2	2	2	2
GCF_000354095.1	2			2	2	2	2	2	2	2
GCF_000368005.1	2	Unknown		134~	130~	197~	18~	196~	17~	177~
GCF_000367925.1		Unknown		208~	201~	190~	89~	204~	102~	183~
GCF_000367985.1		Unknown		206~	15~	184~	101~	22~	15~	189~
GCF_000367945.1		Unknown		134	130	25~	71~	143~	73	124~
GCF_000367885.1				2	2	2	2	2	2	2
GCF_000367865.1	2			15	80	69	8	19	10	19
GCF_000354135.1				2	2	2	2	2	2	2
GCF_000354155.1	2			2	2	2	2	2	2	2
GCF_000359725.1	2			2	2	2	2	2	2	2
GCF_000367965.1	2	Unknown		19~	205~	184~	101~	21~	75~	189~
GCF_000368045.1		Unknown		109~	74~	190~	96	204~	90~	178~
GCF_000368285.1		Unknown		197~	U	42~	18~	196~	75~	177~
GCF_000368305.1		Unknown		219~	205~	42~	18~	196~	17~	177~
GCF_000368325.1		Unknown		197~	U	42~	18~	196~	75~	177~
GCF_000368165.1		Unknown		21~	190~	186~	96~	118~	61~	33~
GCF_000368085.1				20	26	26	18	27	19	23
GCF_000368065.1				33	34	34	23	36	23	35
GCF_000368265.1		Unknown		109~	206~	184~	98~	22~	99~	91~
GCF_000368425.1		Unknown		21~	205~	188~	18~	196~	75~	177~
GCF_000368105.1				3	3	2	2	3	1	3
GCF_000368125.1				2	13	2	2	2	2	2
GCF_000368365.1		Unknown		197~	U	42~	18~	196~	75~	177~
GCF_000368385.1		Unknown		185~	U	191~	96~	177~	60~	25~
GCF_000368345.1		Unknown		197~	133~	186~	93~	197~	103~	126~
GCF_000368185.1				3	3	2	4	7	2	4
GCF_000368205.1	25			3	5	7	1	7	2	6
GCF_000368465.1		Unknown		126~	190~	190~	94~	197~	61~	117~
GCF_000368245.1				6	6	8	2	3	5	4
GCF_000368225.1	15			2	2	2	2	2	2	2
GCF_000368145.1	2	Unknown		109~	84~	176~	89~	142~	111~	165~
GCF_000368625.1		Unknown		126~	190~	190~	94~	197~	61~	117~
GCF_000368445.1		Unknown		19~	23~	25~	71~	31~	15~	22~
GCF_000368585.1		Unknown		197~	130~	186~	101~	197~	103~	172~
GCF_000368605.1				20	26	26	14	26	16	23
GCF_000368525.1				3	1	5	3	6	1	3
GCF_000368545.1				8	1	14	3	12	1	13
GCF_000368405.1				30	31	32	21	33	21	32
GCF_000368565.1		Unknown		208~	183~	191~	89~	148~	14~	183~
GCF_000368505.1		Unknown		199~	190~	185~	91	194	101	183~
GCF_000368485.1		Unknown		218~	84~	176~	89~	142~	100~	165~
GCF_000368645.1		Unknown		126~	206~	188~	9~	173~	109~	117~
GCF_000368865.1		Unknown		109~	130~	166~	96~	123~	90~	178~
GCF_000368705.1		Unknown		221~	204	202~	100	214	112	187
GCF_000368685.1		Unknown		176	166	162	82	174	91	165~
GCF_000368665.1		Unknown		181	170	95	95	121~	56	176
GCF_000368785.1		Unknown		199~	U	183~	96~	198~	100~	188~
GCF_000368725.1				218	204	202	100	214	112	187
GCF_000368845.1				109	112	108	62	119	60	103
GCF_000368765.1				27	102	110	63	121	56	97
GCF_000368825.1				107	110	160	62	117	60	150
GCF_000368745.1		Unknown		214~	187~	183~	57~	121~	56	97~
GCF_000368885.1		Unknown		180~	169~	164~	83~	177	93~	156~
GCF_000368905.1		Unknown		180	169	164~	83~	177	93~	156
GCF_000368805.1		Unknown		109~	74~	190~	96	204~	90~	178~
GCF_000368985.1		Unknown		134~	23~	25~	101~	22~	20~	189~
GCF_000369005.1		Unknown		134~	23~	203~	101~	22~	20~	189~
GCF_000368945.1				88	96	87	51	93	42	83
GCF_000369145.1		Unknown		134~	190~	186~	91~	118~	61~	169~
GCF_000369125.1		Unknown		21~	U	186~	96~	97~	61~	169~
GCF_000369105.1		Unknown		126~	22~	184~	91~	98~	61~	163~
GCF_000369025.1				66	20	48	35	72	18	20
GCF_000368965.1				16	19	22	9	19	12	19
GCF_000368925.1				198	190	180	91	199	104	173
GCF_000369085.1		Unknown		128~	30	41	19	31	20	31
GCF_000369065.1		Unknown		128~	43	191	19	45~	70	31~
GCF_000369045.1				17	20	23	10	20	13	20
GCF_000369165.1				3	2	15	6	6	4	5
GCF_000369465.1		Unknown		125~	U	183~	96~	98~	104~	169~
GCF_000369185.1				1	1	1	1	5	1	1
GCF_000369225.1	1			1	2	6	2	3	4	4
GCF_000369205.1				1	3	2	1	4	4	4
GCF_000369245.1	10			1	2	2	2	5	1	14
GCF_000369445.1		Unknown		126~	22~	184~	91~	139~	61~	163~
GCF_000369285.1				2	2	2	2	2	2	2
GCF_000369345.1	2			3	2	2	2	7	1	2
GCF_000369265.1				9	3	2	2	5	4	14
GCF_000369425.1		Unknown		134~	187~	188~	11~	21~	75~	172~
GCF_000369305.1				1	2	2	2	3	1	2
GCF_000369505.1		Unknown		206~	154~	184~	101~	22~	15~	22~
GCF_000369405.1		Unknown		19~	23~	186~	71~	22~	15~	172~
GCF_000369365.1				1	1	1	1	5	1	1
GCF_000369325.1	1			1	1	1	1	5	1	1
GCF_000369485.1	1	Unknown		19~	23~	186~	71~	22~	75~	170~
GCF_000369385.1				3	2	2	7	9	1	5
GCF_000369545.1		Unknown		19~	23~	25~	71~	22~	15~	170~
GCF_000369525.1		Unknown		19~	22~	25~	71~	216~	75~	22~
GCF_000369605.1		Unknown		195	188~	184~	92~	197~	102~	170~
GCF_000369665.1		Unknown		208~	190~	186~	96~	130~	61~	33~
GCF_000369585.1		Unknown		126	190~	190~	94~	177~	61~	117~
GCF_000369625.1		Unknown		187~	190~	190~	96~	177~	60~	25~
GCF_000369645.1				21	25	24	15	24	17	24
GCF_000369685.1		Unknown		21~	U	186~	96~	118~	61~	169~
GCF_000369725.1		Unknown		134~	U	186~	96~	97~	61~	169~
GCF_000369745.1		Unknown		208~	U	186~	96~	118~	61~	33~
GCF_000369705.1		Unknown		197~	133~	186~	93~	197~	103~	172~
GCF_000369565.1		Unknown		19~	205~	184~	11~	215~	75~	189~
GCF_000373725.1		Unknown		109~	130~	166~	96~	123~	90~	178~
GCF_000369865.1		Unknown		197~	U	42~	18~	196~	75~	177~
GCF_000369805.1		Unknown		19~	23~	188~	101~	22~	15~	189~
GCF_000369765.1		Unknown		18~	22	42~	11~	46~	113~	21~
GCF_000369785.1		Unknown		195	188~	184~	92~	197~	75~	170~
GCF_000369885.1		Unknown		174	112~	109	60	173	90	150~
GCF_000386005.1		Unknown		215~	U	184~	96~	198~	100~	148~
GCF_000413875.1		Unknown		195~	190~	183~	96~	98~	75~	171~
GCF_000369845.1		Unknown		19~	22~	25~	71~	22~	15~	22~
GCF_000374425.1		Unknown		134~	23~	186~	101~	197~	90~	117~
GCF_000369825.1				31	32	92	22	34	22	33
GCF_000400715.1				19	23	25	12	22	15	22
GCF_000399665.1				73	81	70	37	78	40	67
GCF_000400735.1		Unknown		126~	185~	183~	101~	21~	90~	63~
GCF_000413935.1				18	22	42	11	21	14	21
GCF_000399685.1				87	84	73	44	92	41	75
GCF_000413855.1		Unknown		219~	205	203	101	216	113	189~
GCF_000413895.1		Unknown		211~	U	185~	89~	21~	75~	117~
GCF_000399705.1				81	93	77	40	86	44	74
GCF_000414075.1		Unknown		219~	205	203	101	216	113	189~
GCF_000413915.1				10	4	3	2	13	1	2
GCF_000430205.1		Unknown		128~	43	191	19	45~	70	31~
GCF_000417785.2				27	2	7	2	2	1	2
GCF_000414055.1		Unknown		109~	84~	176~	89~	142~	111~	165~
GCF_000419385.1				2	2	2	2	2	2	2
GCF_000417805.2	2			27	2	7	2	2	1	2
GCF_000419425.1				2	2	2	2	2	2	2
GCF_000430225.1	2	Unknown		181	170	95	95	121~	56	176
GCF_000430245.1		Unknown		208~	183~	191~	89~	148~	14~	183~
GCF_000419405.1				1	3	10	1	4	4	4
GCF_000453065.1				2	2	2	2	2	2	2
GCF_000453025.1	2			25	3	6	2	28	1	29
GCF_000441955.1				1	1	1	1	5	1	1
GCF_000453045.1	1			1	1	1	1	5	1	1
GCF_000453085.1	1			1	1	1	1	5	1	1
GCF_000453105.1	1			1	1	1	1	5	1	1
GCF_000453145.1	1			2	2	2	2	2	2	2
GCF_000453185.1	2			2	2	2	2	2	2	2
GCF_000453165.1	2			3	3	63	6	4	9	1
GCF_000453125.1			Pas_cpn60_40,Pas_cpn60_40	40	3	7	2	40	4	4
GCF_000453205.1				1	1	1	1	5	1	1
GCF_000453285.1	1			2	2	2	2	2	2	2
GCF_000453245.1	2			1	1	1	2	65	1	5
GCF_000453265.1				1	1	1	2	65	1	5
GCF_000453225.1				1	1	1	2	65	1	5
GCF_000453345.1				2	2	2	2	2	2	2
GCF_000453305.1	2			2	2	2	2	2	2	2
GCF_000453365.1	2			2	2	2	2	2	2	2
GCF_000453325.1	2			2	2	2	2	2	2	2
GCF_000453385.1	2			2	2	2	2	2	2	2
GCF_000453405.1	2			2	2	2	2	2	2	2
GCF_000453425.1	2			2	2	2	2	2	2	2
GCF_000453445.1	2			5	4	4	1	3	3	4
GCF_000453505.1				1	2	2	2	11	1	5
GCF_000453485.1				1	2	2	2	11	1	5
GCF_000453465.1				13	3	2	3	6	1	16
GCF_000453545.1				2	2	2	2	2	2	2
GCF_000453525.1	2			2	2	2	2	2	2	2
GCF_000453565.1	2			2	2	2	2	2	2	2
GCF_000453585.1	2			2	2	2	2	2	2	2
GCF_000453605.1	2			3	5	7	1	7	1	4
GCF_000453625.1				26	2	2	2	29	4	5
GCF_000453645.1				2	2	2	2	2	2	2
GCF_000453665.1	2			2	2	2	2	2	2	2
GCF_000453685.1	2			1	1	1	2	65	1	5
GCF_000453745.1				2	2	2	2	2	2	2
GCF_000453705.1	2			2	2	2	2	2	2	2
GCF_000453785.1	2			2	2	2	2	2	2	2
GCF_000453725.1	2			64	52	7	2	29	4	29
GCF_000453765.1				2	2	2	2	2	2	2
GCF_000453805.1	2			2	2	2	2	2	2	2
GCF_000453825.1	2			2	2	2	2	2	2	2
GCF_000453885.1	2			1	1	1	1	5	1	1
GCF_000453865.1	1			2	2	2	2	2	2	2
GCF_000453905.1	2			2	2	2	2	2	2	2
GCF_000453925.1	2			2	2	2	2	2	2	2
GCF_000453845.1	2			2	2	2	2	2	2	2
GCF_000453965.1	2		Pas_cpn60_25,Pas_cpn60_25	25	3	6	2	28	1	29
GCF_000487975.1		Unknown		208~	190~	186~	96~	97~	61~	169~
GCF_000453945.1				1	1	1	1	5	1	1
GCF_000488255.1	1	Unknown		195~	190~	183~	96~	98~	75~	171~
GCF_000488175.1		Unknown		134~	23~	186~	101~	197~	90~	117~
GCF_000472005.1		Unknown		59	26	90	14	27~	16	49
GCF_000488215.1		Unknown		221~	U	191~	U	178~	45~	22~
GCF_000475335.1		Unknown		134~	130~	186~	101~	197~	75~	172~
GCF_000465635.2				3	1	2	1	18	1	48
GCF_000453985.1			Pas_cpn60_25,Pas_cpn60_25	25	3	6	2	28	1	29
GCF_000454005.1				1	1	1	1	5	1	1
GCF_000488195.1	1	Unknown		219~	205	203	101	216	113	189
GCF_000488275.1		Unknown		126~	206~	188~	9~	173~	109~	117~
GCF_000488235.1				78	94	71	38	82	22	72
GCF_000509325.1				2	2	2	2	2	2	2
GCF_000505685.1	2			3	3	2	2	11	57	4
GCF_000498375.2				2	2	2	2	2	2	2
GCF_000493615.1	2			3	3	2	4	7	2	4
GCF_000513795.2	25			2	2	2	2	2	2	2
GCF_000515455.1	2			2	2	2	2	2	2	2
GCF_000515435.1	2			2	2	2	2	2	2	2
GCF_000515475.1	2			2	2	2	2	2	2	2
GCF_000515515.1	2			2	2	2	2	2	2	2
GCF_000515495.1	2			2	2	2	2	2	2	2
GCF_000515535.1	2			2	2	2	2	2	2	2
GCF_000515555.1	2			2	2	2	2	2	2	2
GCF_000515595.1	2			2	2	2	2	2	2	2
GCF_000515575.1	2			26	2	2	2	29	4	5
GCF_000515655.1				2	2	2	2	2	2	2
GCF_000515615.1	2			2	2	2	2	2	2	2
GCF_000515635.1	2			2	2	2	2	2	2	2
GCF_000515695.1	2			2	2	2	2	2	2	2
GCF_000515715.1	2			2	2	2	2	2	2	2
GCF_000515675.1	2			2	2	2	2	2	2	2
GCF_000515735.1	2			2	2	2	2	2	2	2
GCF_000515775.1	2			2	2	2	2	2	2	2
GCF_000515815.1	2			2	2	2	2	2	2	2
GCF_000515895.1	2			2	2	2	2	2	2	2
GCF_000515755.1	2			26	2	2	2	29	4	5
GCF_000515795.1				26	2	2	2	29	4	5
GCF_000515835.1				2	2	2	2	2	2	2
GCF_000515855.1	2			26	2	2	2	29	4	5
GCF_000515875.2				2	97	2	2	2	2	2
GCF_000515935.1				2	2	2	2	2	2	2
GCF_000515975.1	2			2	2	2	2	2	2	2
GCF_000515915.1	2			2	2	2	2	2	2	2
GCF_000515955.1	2			2	2	2	2	2	2	2
GCF_000515995.2	2			2	2	2	2	2	2	2
GCF_000516015.1	2			2	2	2	2	2	2	2
GCF_000516035.1	2			2	2	2	2	2	2	2
GCF_000516055.1	2			2	2	2	2	2	2	2
GCF_000516075.1	2			2	2	2	2	2	2	2
GCF_000516115.1	2			2	2	2	2	2	2	2
GCF_000516095.1	2			2	2	2	2	2	2	2
GCF_000516155.1	2			25	3	6	2	28	1	29
GCF_000516175.1				2	2	2	2	2	2	2
GCF_000516195.2	2			2	2	2	2	2	2	2
GCF_000516135.1	2			1	1	1	2	65	1	5
GCF_000516255.1				5	2	101	2	2	2	5
GCF_000516235.1				2	2	2	2	2	2	2
GCF_000516295.1	2			2	2	2	2	2	2	2
GCF_000516215.2	2			2	2	2	2	2	2	2
GCF_000516315.1	2			26	2	2	2	29	4	5
GCF_000516275.1				26	2	2	2	29	4	5
GCF_000516335.2				2	2	2	2	2	2	2
GCF_000516355.2	2			2	2	2	2	2	2	2
GCF_000517505.1	2			2	2	2	2	2	2	2
GCF_000517485.2	2			2	2	2	2	2	2	2
GCF_000516595.2	2			2	2	2	2	2	2	2
GCF_000516575.2	2			3	3	2	4	7	2	4
GCF_000516375.1	25			26	2	2	2	29	4	5
GCF_000516615.2		Unknown		118	20	84	50	130~	44	112~
GCF_000516635.2				3	3	2	4	7	2	4
GCF_000580135.1	25			2	2	2	2	2	2	2
GCF_000529235.1	2			17	20	23	10	20	13	20
GCF_000576535.1		Unknown	Pas_rplB_2,Pas_rplB_2	2	U	2	2	2	2	2
GCF_000580155.1				1	2	2	2	4	1	5
GCF_000529215.1				20	26	26	14	26	16	25
GCF_000580175.1				2	2	2	2	99	2	2
GCF_000580195.1				2	2	2	2	2	2	2
GCF_000580215.1	2		Pas_pyrG_2,Pas_pyrG_2	2	2	2	2	2	2	2
GCF_000580235.1				2	2	2	2	2	2	2
GCF_000580275.1	2			2	2	2	2	2	2	2
GCF_000580255.1	2			1	2	2	2	4	1	4
GCF_000580295.1				2	2	2	2	2	2	2
GCF_000580375.1	2			2	2	2	2	2	2	2
GCF_000580335.1	2			2	2	2	2	2	2	2
GCF_000580635.1	2	Unknown		180	169	164~	83~	177	93~	156
GCF_000580315.1				95	52	2	2	4	4	4
GCF_000580355.1				3	3	2	2	28	1	5
GCF_000580435.1				1	2	2	2	4	1	4
GCF_000580395.1				2	2	2	2	2	2	2
GCF_000580455.1	2			1	2	2	2	4	51	4
GCF_000580495.1				5	2	39	2	3	1	5
GCF_000580415.1				7	7	2	2	8	4	4
GCF_000580475.1				2	2	2	2	2	2	2
GCF_000580655.1	2	Unknown		42~	133	184~	72~	145	75~	170~
GCF_000580615.1				3	4	2	2	7	1	2
GCF_000580515.1				40	3	15	2	40	4	4
GCF_000580575.1				2	2	2	2	2	2	2
GCF_000580535.1	2			1	2	2	2	4	1	4
GCF_000580555.1				2	2	2	2	2	2	2
GCF_000580595.1	2			3	3	7	52	7	1	4
GCF_000580675.1				22	26	47	14	50	16	47
GCF_000580715.1				27	4	56	2	7	1	4
GCF_000580795.1		Unknown		189~	U	190~	96~	177~	60~	183~
GCF_000580695.1				3	37	3	2	4	1	9
GCF_000580735.1				2	2	2	2	2	2	2
GCF_000580775.1	2			5	98	4	1	3	4	4
GCF_000580755.1				5	2	39	2	3	1	5
GCF_000580915.1		Unknown		42~	133~	184~	92~	145~	75	170~
GCF_000580815.1				3	3	11	54	5	1	2
GCF_000581035.1		Unknown		180	169	164~	83~	177	93~	156
GCF_000580835.1				2	2	2	2	2	2	2
GCF_000580895.1	2	Unknown		2	2	2	U	2	2	2
GCF_000580855.1				17	20	23	10	20	18	27
GCF_000580875.1				3	3	2	5	7	2	51
GCF_000580975.1				12	77	7	2	15	4	5
GCF_000581195.1		Unknown		180	169	164~	83~	177	93~	156
GCF_000581015.1				2	2	2	2	2	2	2
GCF_000580955.1	2			17	20	23	10	20	18	27
GCF_000580995.1				1	3	2	1	4	4	4
GCF_000580935.1	10		Pas_pyrG_2,Pas_pyrG_2,Pas_pyrG_2,Pas_pyrG_2	2	2	2	2	2	2	2
GCF_000581215.1		Unknown		180~	169~	164~	83~	177~	93~	156~
GCF_000581095.1				36	20	38	16	38	18	20
GCF_000581075.1				7	3	2	1	7	1	4
GCF_000581055.1				3	3	2	4	7	2	4
GCF_000581135.1	25			3	3	2	4	7	2	4
GCF_000581155.1	25			3	3	6	2	3	1	5
GCF_000581175.1				2	2	2	2	2	2	2
GCF_000581115.1	2			20	26	26	14	26	16	23
GCF_000581235.1				2	2	2	2	2	2	2
GCF_000581255.1	2			1	1	7	5	3	1	16
GCF_000581275.1				45	20	44	10	25	29	20
GCF_000581355.1				2	2	2	2	2	2	2
GCF_000581315.1	2			7	7	2	2	8	4	4
GCF_000581295.1				3	4	16	1	3	1	4
GCF_000581335.1				2	2	2	2	2	2	2
GCF_000581395.1	2			2	2	2	2	2	2	2
GCF_000581415.1	2			2	2	2	2	2	2	2
GCF_000581375.1	2			2	2	2	2	2	2	2
GCF_000581455.1	2			2	2	2	2	2	2	2
GCF_000581435.1	2		Pas_rpoB_4,Pas_rpoB_4,Pas_rpoB_4	1	1	2	2	3	4	4
GCF_000581475.1				1	2	2	2	4	1	4
GCF_000581495.1				2	2	2	2	2	2	2
GCF_000581535.1	2			2	2	2	2	2	2	2
GCF_000581715.1	2	Unknown		174	112~	109	62	173	90	150~
GCF_000581555.1				3	3	89	2	28	1	5
GCF_000581575.1				2	2	2	2	2	2	2
GCF_000581515.1	2			2	2	102	2	2	2	2
GCF_000581675.1				2	2	2	2	2	2	2
GCF_000581595.1	2			1	104	2	2	4	1	4
GCF_000581655.1				2	2	2	2	2	2	2
GCF_000581635.1	2			2	2	2	2	2	2	2
GCF_000581615.1	2			2	2	2	2	2	2	2
GCF_000581695.1	2			2	2	2	2	2	2	2
GCF_000581735.1	2			2	2	2	2	2	2	2
GCF_000581795.1	2		Pas_pyrG_2,Pas_pyrG_2	2	2	2	2	2	2	2
GCF_000581755.1				25	3	6	2	28	1	29
GCF_000581815.1				2	2	2	2	2	2	2
GCF_000581775.1	2			13	1	7	3	6	1	16
GCF_000581835.1				104	108	104	10	72	59	100
GCF_000581855.1				13	1	7	3	101	1	16
GCF_000581875.1				3	41	6	1	3	4	5
GCF_000581915.1				7	7	2	2	8	4	4
GCF_000581935.1				2	2	2	2	2	2	2
GCF_000581955.1	2			7	7	2	2	8	4	4
GCF_000581975.1				25	3	6	2	28	1	29
GCF_000581895.1			Pas_fusA_2,Pas_fusA_2	3	2	2	1	9	4	14
GCF_000581995.1		Unknown		3	3~	6	1	29	4	52
GCF_000582135.1		Unknown		180	169	164~	83~	177	93~	156
GCF_000582015.1				2	2	2	2	2	2	2
GCF_000582235.1	2	Unknown		180~	169~	164~	83~	177	93~	156~
GCF_000582055.1				47	47	50	14	26	16	49
GCF_000582035.1				1	2	2	2	4	1	5
GCF_000582075.1				23	20	28	10	25	18	20
GCF_000582115.1				2	2	2	2	2	2	2
GCF_000582095.1	2			20	26	26	14	26	16	25
GCF_000582155.1				1	3	2	1	4	4	4
GCF_000582195.1	10			45	20	44	16	20	29	20
GCF_000582275.1				5	2	39	2	3	1	5
GCF_000582175.1				1	1	2	2	3	4	4
GCF_000582255.1				59	26	59	14	23	16	47
GCF_000582925.1		Unknown		180~	169~	164~	83~	177~	93	156~
GCF_000582215.1				2	2	2	2	2	2	2
GCF_000582295.1	2			1	2	2	2	4	1	5
GCF_000582315.1				20	26	26	14	26	16	25
GCF_000582355.1				35	1	11	7	9	25	2
GCF_000582335.1				2	2	2	2	2	2	2
GCF_000582945.1	2			2	2	2	2	2	2	2
GCF_000582965.1	2			7	7	2	2	8	4	4
GCF_000583255.1				2	2	2	2	2	2	2
GCF_000583235.1	2			2	2	2	2	2	2	2
GCF_000583275.1	2			5	2	39	2	3	1	5
GCF_000583295.1				2	2	2	2	2	2	2
GCF_000583335.1	2			2	2	2	2	2	2	2
GCF_000583315.1	2			2	2	2	2	2	2	2
GCF_000583355.1	2			2	2	2	2	2	2	2
GCF_000583375.1	2		Pas_rplB_1,Pas_rplB_1	3	3	7	26	7	1	4
GCF_000583415.1				3	3	2	2	28	1	5
GCF_000583435.1				2	2	2	2	2	2	2
GCF_000583475.1	2			2	2	2	2	100	2	2
GCF_000583495.1				2	2	2	2	2	50	2
GCF_000583395.1				17	21	23	10	20	13	20
GCF_000583455.1				2	2	2	2	2	2	2
GCF_000583515.1	2			2	2	2	2	2	2	2
GCF_000583555.1	2		Pas_pyrG_2,Pas_pyrG_2	2	2	2	2	2	2	2
GCF_000583575.1				2	2	2	2	2	2	2
GCF_000583535.1	2		Pas_cpn60_2,Pas_cpn60_2	2	2	2	2	2	2	2
GCF_000583595.1				2	2	2	2	2	2	2
GCF_000584035.1	2			2	2	2	2	2	1	2
GCF_000584055.1			Pas_pyrG_2,Pas_pyrG_2	2	2	2	2	2	2	2
GCF_000584095.1				3	3	6	2	103	4	4
GCF_000584015.1				17	20	23	10	20	18	27
GCF_000584075.1				2	2	2	2	2	2	2
GCF_000584115.1	2			2	2	2	2	2	2	2
GCF_000584135.1	2			2	2	2	2	2	2	2
GCF_000584155.1	2			2	2	2	2	2	2	2
GCF_000584175.1	2			2	2	2	2	2	2	2
GCF_000584195.1	2			2	2	2	2	2	2	2
GCF_000584255.1	2			20	26	26	14	26	16	23
GCF_000584235.1				2	2	2	2	2	2	2
GCF_000584215.1	2			17	20	23	10	20	18	27
GCF_000584275.1				3	3	2	2	28	1	5
GCF_000584315.1				5	2	39	2	3	1	5
GCF_000584395.1				2	2	2	2	2	2	2
GCF_000584335.1	2			1	3	2	1	4	4	4
GCF_000584355.1	10			3	67	2	2	102	4	4
GCF_000584295.1				5	2	39	2	3	1	5
GCF_000584435.1				2	2	2	2	2	2	2
GCF_000584415.1	2			3	53	56	2	9	8	2
GCF_000584475.1				2	2	2	2	2	2	2
GCF_000584455.1	2			3	3	6	2	3	1	5
GCF_000584495.1				2	2	2	2	2	2	2
GCF_000584515.1	2			5	2	39	2	3	1	5
GCF_000584555.1				2	2	2	2	2	2	2
GCF_000584535.1	2			3	3	2	2	28	1	5
GCF_000584595.1				3	3	2	2	28	1	5
GCF_000584615.1				20	24	26	14	23	16	23
GCF_000584635.1				3	3	2	2	28	1	5
GCF_000584715.1				12	3	18	2	17	4	5
GCF_000584655.1				2	2	2	2	2	2	2
GCF_000584695.1	2			7	7	2	2	8	4	4
GCF_000584675.1				2	2	2	2	2	2	2
GCF_000584575.1	2			66	21	48	35	72	18	62
GCF_000584755.1				2	2	2	2	113	2	2
GCF_000584735.1				2	2	2	2	2	2	2
GCF_000584775.1	2			2	2	2	2	2	2	2
GCF_000584795.1	2			20	26	90	14	26	16	47
GCF_000584835.1				2	2	2	2	2	2	2
GCF_000584875.1	2			2	2	2	2	2	2	2
GCF_000584895.1	2			2	2	2	2	2	2	2
GCF_000584855.1	2			5	2	39	2	3	1	5
GCF_000586635.1				1	1	1	1	5	1	1
GCF_000586655.1	1			1	1	1	1	5	1	1
GCF_000587915.1	1			2	2	2	2	2	2	2
GCF_000587875.1	2			2	2	2	2	2	2	2
GCF_000587895.1	2			2	2	2	2	2	2	2
GCF_000587935.1	2			2	2	2	2	2	2	2
GCF_000587975.1	2			2	2	2	2	2	2	2
GCF_000587955.1	2			5	2	39	2	3	1	5
GCF_000588035.1				3	2	2	53	11	1	5
GCF_000587995.1				22	26	91	18	23	19	47
GCF_000588055.1				2	2	2	2	2	2	2
GCF_000588075.1	2			1	2	2	2	4	1	4
GCF_000588015.1				23	20	28	10	25	18	26
GCF_000588095.1				59	26	59	14	23	16	47
GCF_000588155.1				2	2	2	2	2	2	2
GCF_000588115.1	2			3	3	2	2	28	1	5
GCF_000588135.1				40	1	6	2	102	1	2
GCF_000588195.1				40	1	6	2	102	1	2
GCF_000588215.1				2	2	2	2	2	2	2
GCF_000588255.1	2			22	26	47	14	50	16	47
GCF_000588235.1				5	2	39	2	3	1	5
GCF_000588175.1				2	2	2	2	2	2	2
GCF_000588295.1	2			2	2	2	2	2	2	2
GCF_000588275.1	2			77	20	72	39	81	41	71
GCF_000588315.1				2	2	2	2	2	2	2
GCF_000588335.1	2			20	26	26	14	26	16	25
GCF_000588355.1				3	88	2	2	28	1	5
GCF_000588415.1		Unknown		17	20~	23	10	20	18	27
GCF_000588375.1				2	2	2	2	2	2	2
GCF_000588395.1	2			45	20	44	16	20	29	20
GCF_000588435.1				2	2	2	2	2	2	2
GCF_000588455.1	2			2	2	2	2	2	2	2
GCF_000588475.1	2			40	1	6	2	102	1	2
GCF_000588495.1				2	2	2	2	2	2	2
GCF_000588515.1	2	Unknown		98~	20	46	16	183~	18	181
GCF_000588535.1				170	20	46	81	72	18	116
GCF_000588595.1				20	24	26	14	23	16	23
GCF_000588575.1			Pas_gltA_2,Pas_gltA_2	2	2	2	2	2	2	2
GCF_000588555.1				2	2	2	2	2	2	2
GCF_000588715.1	2	Unknown		42~	133	184~	72~	145	75~	170~
GCF_000588615.1				5	2	39	2	3	1	5
GCF_000588635.1				2	2	2	2	2	2	2
GCF_000588695.1	2			2	2	2	2	2	2	2
GCF_000588655.1	2			2	2	2	2	2	2	2
GCF_000588755.1	2			1	52	2	2	9	4	2
GCF_000588675.1				1	3	2	1	4	4	4
GCF_000588735.1	10			2	2	2	2	2	2	2
GCF_000588915.1	2			2	2	2	2	2	2	2
GCF_000588895.1	2			2	2	2	2	2	2	2
GCF_000588795.1	2			2	2	2	2	2	2	2
GCF_000588815.1	2			2	2	2	2	2	2	2
GCF_000588775.1	2			5	2	39	2	3	1	5
GCF_000588935.1				2	2	2	2	2	2	2
GCF_000588955.1	2			2	2	2	2	2	2	2
GCF_000588975.1	2			2	2	2	2	2	2	2
GCF_000588995.1	2			2	2	2	2	2	2	2
GCF_000589015.1	2			2	2	2	2	2	2	2
GCF_000589035.1	2			2	2	2	2	2	2	2
GCF_000589055.1	2			2	2	2	2	2	2	2
GCF_000589075.1	2			2	2	2	2	2	2	2
GCF_000589095.1	2			2	2	2	2	2	2	2
GCF_000589115.1	2			22	26	47	14	50	16	25
GCF_000589135.1				22	26	47	14	50	16	25
GCF_000589195.1				2	2	2	2	2	2	2
GCF_000589175.1	2			22	26	47	14	50	16	25
GCF_000589155.1				22	26	47	14	50	16	25
GCF_000589215.1				22	26	47	14	50	16	25
GCF_000589235.1				22	26	47	14	50	16	25
GCF_000589275.1				2	2	2	2	2	2	2
GCF_000589255.1	2			22	26	47	14	50	16	25
GCF_000589295.1				2	2	2	2	2	2	2
GCF_000589315.1	2			2	2	2	2	2	2	2
GCF_000589335.1	2			22	26	47	14	50	16	25
GCF_000589355.1				2	2	2	2	2	2	2
GCF_000589375.1	2			2	2	2	2	2	2	2
GCF_000589395.1	2			2	2	2	2	2	2	2
GCF_000589415.1	2			2	2	2	2	2	2	2
GCF_000589455.1	2			2	2	2	2	2	2	2
GCF_000589495.1	2			2	2	2	2	2	2	2
GCF_000589475.1	2			2	2	2	2	2	2	2
GCF_000589435.1	2			2	2	2	2	2	2	2
GCF_000589515.1	2			2	2	2	2	2	2	2
GCF_000589535.1	2			2	2	2	2	2	2	2
GCF_000589575.1	2			2	2	2	2	2	2	2
GCF_000589555.1	2			2	2	2	2	2	2	2
GCF_000589595.1	2			2	2	2	2	2	2	2
GCF_000589635.1	2			2	106	2	2	2	2	2
GCF_000589615.1				2	2	2	2	2	2	2
GCF_000589655.1	2			2	2	2	2	2	2	2
GCF_000589675.1	2			2	2	2	2	2	2	2
GCF_000589695.1	2			2	2	2	2	2	2	2
GCF_000589715.1	2			2	2	2	2	2	2	2
GCF_000589775.1	2			2	2	2	2	2	2	2
GCF_000589795.1	2			2	2	2	2	2	2	2
GCF_000589755.1	2			2	2	2	2	2	2	2
GCF_000589735.1	2			2	2	2	2	2	2	2
GCF_000589815.1	2			2	2	2	2	2	2	2
GCF_000591575.1	2			2	2	2	2	2	2	2
GCF_000589835.1	2			2	2	2	2	2	2	2
GCF_000591595.1	2			2	2	2	2	2	2	2
GCF_000591635.1	2			2	2	2	2	2	2	2
GCF_000591615.1	2			2	2	2	2	2	2	2
GCF_000591675.1	2			2	2	2	2	2	2	2
GCF_000591655.1	2			2	2	2	2	2	2	2
GCF_000591715.1	2			2	2	2	2	2	2	2
GCF_000591695.1	2			2	2	2	2	2	2	2
GCF_000591755.1	2			2	2	2	2	2	2	2
GCF_000591735.1	2			2	2	2	2	2	2	2
GCF_000591775.1	2			2	2	2	2	2	2	2
GCF_000591815.1	2			2	2	2	2	2	2	2
GCF_000591835.1	2			2	2	2	2	2	2	2
GCF_000591795.1	2			2	2	2	2	2	2	2
GCF_000591855.1	2			2	2	2	2	2	2	2
GCF_000591895.1	2			2	2	2	2	2	2	2
GCF_000591875.1	2			2	2	2	2	2	2	2
GCF_000591915.1	2			2	2	2	2	2	2	2
GCF_000591955.1	2			2	2	2	2	2	2	2
GCF_000591935.1	2			2	2	2	2	2	2	2
GCF_000591975.1	2			2	2	2	2	2	2	2
GCF_000591995.1	2			2	2	2	2	2	2	2
GCF_000592015.1	2			2	2	2	2	2	2	2
GCF_000592095.1	2			2	2	2	2	2	2	2
GCF_000592055.1	2			2	2	2	2	2	2	2
GCF_000592035.1	2			2	2	2	2	2	2	2
GCF_000592075.1	2			2	2	2	2	2	2	2
GCF_000592175.1	2			2	2	2	2	2	2	2
GCF_000592135.1	2			2	2	2	2	2	2	2
GCF_000592155.1	2			2	2	2	2	2	2	2
GCF_000592115.1	2			2	2	2	2	2	2	2
GCF_000592195.1	2			2	2	2	2	2	2	2
GCF_000592235.1	2			2	2	2	2	2	2	2
GCF_000592215.1	2			2	2	2	2	2	2	2
GCF_000592275.1	2			2	2	2	2	2	2	2
GCF_000592255.1	2			2	2	2	2	2	2	2
GCF_000592315.1	2			2	2	2	2	2	2	2
GCF_000592295.1	2			2	2	2	2	2	2	2
GCF_000592335.1	2			2	2	2	2	2	2	2
GCF_000592355.1	2			2	2	2	2	2	2	2
GCF_000592375.1	2			2	2	2	2	2	2	2
GCF_000592395.1	2			2	2	2	2	2	2	2
GCF_000592435.1	2			2	2	2	2	2	2	2
GCF_000592455.1	2			2	2	2	2	2	2	2
GCF_000592415.1	2			2	2	2	2	2	2	2
GCF_000592495.1	2			2	2	2	2	2	2	2
GCF_000592475.1	2			2	2	2	2	2	2	2
GCF_000592515.1	2			2	2	2	2	2	2	2
GCF_000592555.1	2			2	2	2	2	2	2	2
GCF_000592575.1	2			2	2	2	2	2	2	2
GCF_000592535.1	2			2	2	2	2	2	2	2
GCF_000592595.1	2			2	2	2	2	2	2	2
GCF_000592655.1	2			2	2	2	58	2	2	2
GCF_000592635.1				2	2	2	2	2	2	2
GCF_000592615.1	2			2	2	2	2	2	2	2
GCF_000592675.1	2			2	2	2	2	2	2	2
GCF_000592695.1	2			2	2	2	2	2	2	2
GCF_000592755.1	2			2	2	2	2	2	2	2
GCF_000600375.1	2			2	2	2	2	2	2	2
GCF_000592735.1	2			2	2	2	2	2	2	2
GCF_000592715.1	2			2	2	2	2	2	2	2
GCF_000600415.1	2			2	2	2	2	2	2	2
GCF_000600395.1	2			2	2	2	2	2	2	2
GCF_000600435.1	2			2	2	2	2	2	2	2
GCF_000600455.1	2			2	2	2	2	2	2	2
GCF_000600475.1	2			2	2	2	2	2	2	2
GCF_000600515.1	2			2	2	2	2	2	2	2
GCF_000600495.1	2			2	2	2	2	2	2	2
GCF_000600535.1	2			2	2	2	2	2	2	2
GCF_000600555.1	2			2	2	2	2	2	2	2
GCF_000600595.1	2			2	2	2	2	2	2	2
GCF_000600575.1	2			2	2	2	2	2	2	2
GCF_000600655.1	2			2	2	2	2	2	2	2
GCF_000600615.1	2			2	2	2	2	2	2	2
GCF_000600635.1	2			2	2	2	2	2	2	2
GCF_000600695.1	2			2	2	2	2	2	2	2
GCF_000600675.1	2			2	2	2	2	2	2	2
GCF_000600715.1	2			2	2	2	2	2	2	2
GCF_000600755.1	2			1	2	2	2	11	1	99
GCF_000600735.1				1	2	2	2	11	1	5
GCF_000600775.1				1	2	2	2	11	1	5
GCF_000600795.1				1	2	2	2	4	1	4
GCF_000600835.1				1	105	2	2	11	1	5
GCF_000600815.1				102	2	98	2	11	1	5
GCF_000600855.1				1	2	2	2	112	1	4
GCF_000600895.1				1	2	2	2	11	1	5
GCF_000600875.1				1	2	2	2	4	1	4
GCF_000611045.1				2	2	2	2	68	2	2
GCF_000600915.1				2	2	2	2	2	2	2
GCF_000600935.1	2			2	2	2	2	2	2	2
GCF_000611105.1	2			2	2	2	2	68	2	2
GCF_000611065.1				2	2	2	2	68	2	2
GCF_000611165.1				2	2	2	2	68	2	2
GCF_000611085.1				2	2	2	2	68	2	2
GCF_000611185.1				2	2	2	2	68	2	2
GCF_000611205.1				1	2	2	2	4	1	4
GCF_000611225.1				1	2	2	2	11	1	5
GCF_000611245.1				1	2	2	2	11	1	5
GCF_000611265.1				2	2	2	2	2	2	2
GCF_000611285.1	2			1	2	2	2	4	1	5
GCF_000611305.1				1	2	2	2	4	1	5
GCF_000611365.1				1	2	2	2	4	1	4
GCF_000611345.1				2	2	2	2	2	2	2
GCF_000611325.1	2			2	2	2	2	2	2	2
GCF_000611405.1	2			2	2	2	2	2	2	2
GCF_000611425.1	2			2	2	2	2	2	2	2
GCF_000611385.1	2			1	2	99	2	11	1	5
GCF_000611445.1				2	2	2	2	2	2	2
GCF_000611485.1	2			1	2	2	2	4	1	5
GCF_000611465.1				1	2	2	2	11	1	5
GCF_000611505.1				2	2	2	2	2	2	2
GCF_000620525.1	2	Unknown		180	74~	164~	83~	177	93	156
GCF_000611525.1				2	2	2	2	2	2	2
GCF_000621045.1	2	Unknown		176	166	162	82	174	91	165~
GCF_000621065.1		Unknown		126~	185~	183~	101~	21~	90~	63~
GCF_000611565.1				2	2	2	2	2	2	2
GCF_000611545.1	2			2	2	2	2	68	2	2
GCF_000627335.1				2	2	2	2	2	2	2
GCF_000623035.1	2			1	1	1	1	5	1	1
GCF_000627355.1	1			2	2	2	2	2	2	2
GCF_000623015.1	2			1	3	2	1	4	4	4
GCF_000627375.1	10		Pas_rpoB_2,Pas_rpoB_2	2	2	2	2	2	2	2
GCF_000627395.1				2	2	2	2	2	2	2
GCF_000627415.1	2			2	2	2	2	2	2	2
GCF_000627495.1	2			2	2	2	2	2	2	2
GCF_000627515.1	2			2	2	2	2	2	2	2
GCF_000627535.1	2			2	2	2	2	2	2	2
GCF_000627555.1	2			2	2	2	2	2	2	2
GCF_000627595.1	2			2	2	2	2	2	2	2
GCF_000627575.1	2			2	2	2	2	2	2	2
GCF_000627615.1	2			2	2	2	2	2	2	2
GCF_000627655.1	2			1	2	2	2	4	1	4
GCF_000633005.1		Unknown		216	203	199	100~	212~	112~	186~
GCF_000627635.1				1	2	2	2	4	1	4
GCF_000627735.1				2	2	2	2	2	2	2
GCF_000627715.1	2			2	2	2	2	114	2	2
GCF_000627695.1				103	2	103	2	2	2	2
GCF_000627675.1		Unknown		2	107	2	2	2~	2	2
GCF_000632455.1		Unknown		214~	U	190~	96~	19~	100~	117~
GCF_000627755.1				3	3	2	2	28	1	5
GCF_000627775.1				1	2	2	2	4	1	5
GCF_000671415.1				1	2	2	2	4	1	5
GCF_000671435.1			Pas_rplB_2,Pas_rplB_2	2	2	2	2	2	2	2
GCF_000671475.1				1	2	2	2	4	1	5
GCF_000671515.1				2	2	2	2	2	2	2
GCF_000671495.1	2			2	2	2	2	2	2	2
GCF_000671535.1	2			2	2	2	2	2	2	2
GCF_000671575.1	2			2	2	2	2	2	2	2
GCF_000671555.1	2			2	2	2	2	2	2	2
GCF_000671595.1	2			1	2	2	2	4	1	5
GCF_000671615.1				1	2	2	2	4	1	5
GCF_000671635.1				1	2	2	2	4	1	5
GCF_000671655.1				2	2	2	2	2	2	2
GCF_000671675.1	2			3	3	2	2	28	1	5
GCF_000681555.1				25	3	6	2	28	1	29
GCF_000681575.1				27	2	2	2	7	2	5
GCF_000681595.1				6	2	8	2	2	2	2
GCF_000681535.1		Unknown		17	20	23~	10	20	18	27
GCF_000681615.1				1	2	2	2	11	1	5
GCF_000681655.1				2	2	2	2	2	2	2
GCF_000681635.1	2			5	2	39	2	3	1	5
GCF_000681675.1				2	2	2	2	2	2	2
GCF_000681695.1	2			2	2	2	2	2	2	2
GCF_000681735.1	2			2	2	2	2	2	2	2
GCF_000681795.1	2			1	2	2	2	4	1	5
GCF_000681775.1				1	2	2	2	4	1	5
GCF_000681835.1				2	2	2	2	2	2	2
GCF_000681755.1	2			3	3	2	2	28	1	5
GCF_000681855.1				2	2	2	2	2	2	2
GCF_000681815.1	2			23	20	28	10	25	18	26
GCF_000681875.1				2	2	2	2	2	2	2
GCF_000681935.1	2			2	2	2	2	2	2	2
GCF_000681915.1	2		Pas_pyrG_2,Pas_pyrG_2	2	2	2	2	2	2	2
GCF_000681895.1				2	2	2	2	2	2	2
GCF_000682155.1	2	Unknown		180	169	164	83~	177	93~	156
GCF_000681995.1				2	2	2	2	2	2	2
GCF_000681975.1	2			2	2	2	2	2	2	2
GCF_000681955.1	2			2	2	2	2	2	2	2
GCF_000682055.1	2			1	2	2	2	4	1	5
GCF_000682015.1				3	3	2	2	28	1	5
GCF_000682035.1				3	3	2	2	28	1	5
GCF_000682075.1				2	2	2	2	2	2	2
GCF_000682095.1	2			22	26	47	14	50	16	25
GCF_000682115.1				2	2	2	2	2	2	2
GCF_000682135.1	2			2	2	2	2	2	2	2
GCF_000682175.1	2			2	2	2	2	2	2	2
GCF_000682255.1	2			5	2	39	2	3	1	5
GCF_000682215.1				5	2	39	2	3	1	5
GCF_000682235.1				2	2	2	2	2	2	2
GCF_000682275.1	2			1	2	2	2	4	1	5
GCF_000682335.1				20	26	26	14	26	16	25
GCF_000682375.1				5	2	39	2	3	1	5
GCF_000682295.1			Pas_rplB_1,Pas_rplB_1	3	3	2	2	28	1	5
GCF_000682355.1				17	20	23	10	20	18	27
GCF_000682415.1				3	17	7	2	18	1	2
GCF_000682455.1			Pas_pyrG_2,Pas_pyrG_2	2	2	2	2	2	2	2
GCF_000682395.1			Pas_pyrG_2,Pas_pyrG_2	2	2	2	2	2	2	2
GCF_000682435.1				3	2	7	2	7	1	3
GCF_000682495.1				2	2	2	2	2	2	2
GCF_000688495.1	2	Unknown		199~	U	183~	96~	198~	100~	188~
GCF_000682475.1				1	3	2	1	4	4	4
GCF_000682575.1	10			2	2	2	2	2	2	2
GCF_000682515.1	2		Pas_rplB_16,Pas_rplB_16,Pas_rplB_16	22	136	47	14	50	16	47
GCF_000682535.1				2	2	100	2	2	2	2
GCF_000682555.1				2	2	2	2	2	2	2
GCF_000682615.1	2			22	26	47	14	50	16	25
GCF_000682655.1				2	2	2	2	2	2	2
GCF_000682595.1	2			2	2	2	2	2	4	2
GCF_000692095.1				2	2	2	2	2	2	2
GCF_000695855.3	2			2	2	2	2	2	2	2
GCF_000708775.1	2			5	2	39	2	3	1	5
GCF_000694975.1				20	26	90	14	26	16	47
GCF_000708795.1				5	2	39	2	3	1	5
GCF_000705635.1		Unknown		218~	84~	176~	89~	142~	100~	165~
GCF_000722965.1				1	2	2	2	5	1	14
GCF_000722975.1				1	2	2	2	5	1	14
GCF_000722985.1				2	2	2	2	2	2	2
GCF_000723055.1	2	Unknown		2	2	2	U	2	2	2
GCF_000723045.1				2	2	2	2	2	2	2
GCF_000723065.1	2			2	2	2	2	2	2	2
GCF_000723075.1	2			2	2	2	2	2	2	2
GCF_000731975.1	2			1	2	2	1	5	1	1
GCF_000723145.1	94			2	2	2	2	2	2	2
GCF_000731965.1	2			1	63	2	2	9	4	3
GCF_000723125.1				2	2	2	2	2	2	2
GCF_000734775.1	2			2	2	2	2	2	2	2
GCF_000738845.1	2			5	2	39	2	3	1	5
GCF_000737145.1				3	2	2	7	9	1	5
GCF_000746375.1				17	20	23	10	20	13	20
GCF_000746605.1				100	3	14	1	7	1	4
GCF_000757665.1				26	2	2	2	29	4	5
GCF_000759995.1		Unknown		134~	23~	186~	101~	197~	90~	117~
GCF_000746645.1				26	2	2	2	29	4	5
GCF_000750855.1				1	2	2	1	5	1	1
GCF_000753985.1	94			198	190	180	91	199	104	173
GCF_000747725.1		Unknown		208~	183~	191~	89~	148~	14~	183~
GCF_000760575.1		Unknown		199~	U	183~	96~	198~	100~	188~
GCF_000759395.1				3	3	2	2	29	4	14
GCF_000760595.1		Unknown		221~	204	202~	100	214	112	187
GCF_000760395.1				1	2	2	2	5	1	14
GCF_000760475.1				3	2	2	7	9	1	5
GCF_000760555.1		Unknown		126~	185~	183~	101~	21~	90~	63~
GCF_000761495.1		Unknown		208~	190~	186~	96~	97~	61~	61~
GCF_000760415.1				1	2	2	2	5	1	14
GCF_000760435.1				3	2	2	7	9	1	5
GCF_000760455.1				1	2	2	2	5	1	14
GCF_000761465.1				2	2	2	2	2	2	2
GCF_000761175.1	2			26	2	2	2	29	4	5
GCF_000764915.1		Unknown		19~	22~	25~	71~	22~	75~	22~
GCF_000773685.1		Unknown		126~	U	190~	91~	97~	90~	171~
GCF_000763365.1			Pas_fusA_1,Pas_fusA_1	1	1	1	1	5	1	1
GCF_000766105.1				2	2	2	2	2	2	2
GCF_000770785.1	2	Unknown		2	2	U	2	2	2	2
GCF_000770815.1				2	2	2	2	2	2	2
GCF_000770605.1	2			1	1	1	1	5	1	1
GCF_000770865.1	1	Unknown		2	2	U	2	2	2	2
GCF_000770805.1				1	2	2	2	5	1	14
GCF_000775815.1		Unknown		181	187	110~	57	121	56	97
GCF_000770885.1				2	2	2	2	2	2	2
GCF_000770905.1	2			2	2	2	2	2	2	2
GCF_000775795.1	2			59	26	26	14	58	16	47
GCF_000775855.1				3	2	2	7	9	1	5
GCF_000775835.1				3	2	2	7	9	1	5
GCF_000775875.1				1	2	2	2	5	1	14
GCF_000786735.1				1	3	2	1	4	4	4
GCF_000787215.1	10			2	2	2	2	2	2	2
GCF_000775895.1	2			59	26	26	14	58	16	47
GCF_000787225.1				2	2	2	2	2	2	2
GCF_000788125.1	2	Unknown		197	133~	186	93	197~	103	172~
GCF_000787235.1				2	2	2	2	2	2	2
GCF_000787015.1	2			36	20	38	16	38	18	20
GCF_000787275.1				1	2	2	2	5	1	14
GCF_000787315.1				2	2	2	2	2	2	2
GCF_000787335.1	2			2	2	2	2	2	2	2
GCF_000787295.1	2			2	2	2	2	2	2	2
GCF_000794125.1	2			1	1	1	1	5	1	1
GCF_000787355.1	1			2	2	2	2	2	2	2
GCF_000804305.1	2	Unknown		185~	190~	190~	96~	177~	60~	25~
GCF_000800555.1				36	20	38	16	38	18	20
GCF_000802885.1				2	2	2	2	2	2	2
GCF_000802905.1	2			22	26	47	14	50	16	47
GCF_000800865.1				36	20	38	16	38	18	20
GCF_000802895.1				2	2	2	2	2	2	2
GCF_000804635.1	2			2	2	2	2	2	2	2
GCF_000804655.1	2			2	2	2	2	2	2	2
GCF_000802915.1	2			1	3	2	1	4	4	4
GCF_000804645.1	10			2	2	2	2	2	2	2
GCF_000804725.1	2			2	2	2	2	2	2	2
GCF_000804715.1	2			2	2	2	2	2	2	2
GCF_000804665.1	2			2	2	2	2	2	2	2
GCF_000804735.1	2			2	2	2	2	2	2	2
GCF_000804745.1	2			2	2	2	2	2	2	2
GCF_000804815.1	2			2	2	2	2	2	2	2
GCF_000804795.1	2			2	2	2	2	2	2	2
GCF_000804895.1	2			2	2	2	2	2	2	2
GCF_000804825.1	2			2	2	2	2	2	2	2
GCF_000804885.1	2			2	2	2	2	2	2	2
GCF_000804805.1	2			2	2	2	2	2	2	2
GCF_000804875.1	2			2	2	2	2	2	2	2
GCF_000804905.1	2			2	2	2	2	2	2	2
GCF_000804955.1	2			1	3	10	1	4	4	4
GCF_000805045.1				1	3	10	1	4	4	4
GCF_000804965.1				1	3	10	1	4	4	4
GCF_000804985.1				2	2	2	2	2	2	2
GCF_000804975.1	2			2	2	2	2	2	2	2
GCF_000805055.1	2			2	2	2	2	2	2	2
GCF_000805035.1	2			2	2	2	2	2	2	2
GCF_000805065.1	2			3	3	2	79	3	4	4
GCF_000805115.1				2	2	2	2	2	2	2
GCF_000805455.1	2	Unknown		42~	26~	184~	92~	97~	113~	126~
GCF_000805125.1				2	2	2	2	2	2	2
GCF_000805145.1	2	Unknown		2	2	2~	2	2	2	2
GCF_000805135.1				1	2	2	2	5	1	2
GCF_000805195.1				2	2	2	2	2	2	2
GCF_000805225.1	2			2	2	2	2	2	2	2
GCF_000805205.1	2			2	2	2	2	2	2	2
GCF_000805215.1	2			1	3	2	1	4	4	4
GCF_000805275.1	10			2	2	2	2	2	2	2
GCF_000805295.1	2			2	2	2	2	2	2	2
GCF_000805305.1	2			2	2	2	2	2	2	2
GCF_000805365.1	2			175	33	34	23	35	23	152
GCF_000805515.1				27	2	7	2	2	1	2
GCF_000805525.1				2	2	2	2	2	2	2
GCF_000805635.1	2			2	2	2	2	2	2	2
GCF_000805615.1	2			2	2	2	2	2	2	2
GCF_000805535.1	2			3	5	5	26	13	1	2
GCF_000805595.1				2	2	2	2	2	2	2
GCF_000805545.1	2			2	2	2	2	2	2	2
GCF_000805655.1	2			101	20	97	10	72	18	98
GCF_000808765.2				2	2	2	2	2	2	2
GCF_000808775.3	2			2	2	2	2	2	2	2
GCF_000808815.3	2			2	2	2	2	2	2	2
GCF_000808785.3	2			2	2	2	2	2	2	2
GCF_000808845.3	2			2	2	2	2	2	2	2
GCF_000808925.3	2			2	2	2	2	2	2	2
GCF_000808885.3	2			2	2	2	2	2	2	2
GCF_000808945.3	2			2	2	2	2	2	2	2
GCF_000808905.3	2			2	2	2	2	2	2	2
GCF_000808985.3	2			2	2	2	2	2	2	2
GCF_000809005.3	2			2	2	2	2	2	2	2
GCF_000809045.3	2			2	2	2	2	2	2	2
GCF_000809065.3	2			2	2	2	2	2	2	2
GCF_000809085.3	2			2	2	2	2	2	2	2
GCF_000809205.3	2			2	2	2	2	2	2	2
GCF_000809215.3	2			2	2	2	2	2	2	2
GCF_000809285.3	2			2	2	2	2	2	2	2
GCF_000809235.3	2			2	2	2	2	2	2	2
GCF_000809225.3	2			2	2	2	2	2	2	2
GCF_000809305.3	2			2	2	2	2	2	2	2
GCF_000809345.3	2			2	2	2	2	2	2	2
GCF_000809325.3	2			2	2	2	2	2	2	2
GCF_000809445.3	2			2	2	2	2	2	2	2
GCF_000809365.3	2			2	2	2	2	2	2	2
GCF_000809385.3	2			2	2	2	2	2	2	2
GCF_000809405.3	2			2	2	2	2	2	2	2
GCF_000809465.3	2			2	2	2	2	2	2	2
GCF_000809425.3	2			2	2	2	2	2	2	2
GCF_000809485.3	2			2	2	2	2	2	2	2
GCF_000809505.3	2			25	3	6	2	28	1	29
GCF_000809525.3				2	2	2	2	2	2	2
GCF_000809545.3	2			2	2	2	2	2	2	2
GCF_000809585.3	2			2	2	2	2	2	2	2
GCF_000809605.3	2			2	2	2	2	2	2	2
GCF_000809565.3	2			2	2	2	2	2	2	2
GCF_000809625.3	2			2	2	2	2	2	2	2
GCF_000809665.3	2			2	2	2	2	2	2	2
GCF_000809645.3	2			2	2	2	2	2	2	2
GCF_000809685.3	2			2	2	2	2	2	2	2
GCF_000809705.3	2			2	2	2	2	2	2	2
GCF_000809745.3	2			2	2	2	2	2	2	2
GCF_000809805.3	2			2	2	2	2	2	2	2
GCF_000809725.3	2			2	2	2	2	2	2	2
GCF_000809765.3	2			2	2	2	2	2	2	2
GCF_000809785.3	2			2	2	2	2	2	2	2
GCF_000809825.3	2			2	2	2	2	2	2	2
GCF_000809865.3	2			26	2	2	2	29	4	5
GCF_000809845.3				26	2	2	2	29	4	5
GCF_000809885.2				2	2	2	2	2	2	2
GCF_000809945.1	2			2	2	2	2	2	2	2
GCF_000809905.3	2			26	2	2	2	29	4	5
GCF_000809925.3				1	1	1	2	65	1	4
GCF_000809965.3				1	1	1	2	65	1	4
GCF_000810005.3				1	1	1	2	65	1	4
GCF_000809985.3				2	2	2	2	2	2	2
GCF_000810045.3	2			2	2	2	2	2	2	2
GCF_000810025.3	2			2	2	2	2	2	2	2
GCF_000810065.3	2			2	2	2	2	2	2	2
GCF_000810085.3	2			2	2	2	2	2	2	2
GCF_000810125.3	2	Unknown		2	2	2	2	2~	2	2
GCF_000810145.3				2	2	2	2	2	2	2
GCF_000810165.3	2			2	2	2	2	2	2	2
GCF_000810245.3	2			2	2	2	2	2	2	2
GCF_000810185.3	2			2	2	2	2	2	2	2
GCF_000810205.3	2			2	2	2	2	2	2	2
GCF_000810265.3	2			2	2	2	2	2	2	2
GCF_000810305.3	2			2	2	2	2	2	2	2
GCF_000810285.3	2			2	2	2	2	2	2	2
GCF_000810325.3	2			2	2	2	2	2	2	2
GCF_000810365.3	2			2	2	2	2	2	2	2
GCF_000810345.3	2			2	2	2	2	2	2	2
GCF_000810465.3	2			2	2	2	2	2	2	2
GCF_000810385.3	2			2	2	2	2	2	2	2
GCF_000810425.3	2			2	2	2	2	2	2	2
GCF_000810405.3	2			2	2	2	2	2	2	2
GCF_000810445.3	2			2	2	2	2	2	2	2
GCF_000810505.3	2			2	2	2	2	2	2	2
GCF_000810525.3	2			2	2	2	2	2	2	2
GCF_000810485.3	2			2	2	2	2	2	2	2
GCF_000810565.3	2			2	2	2	2	2	2	2
GCF_000810545.3	2			2	2	2	2	2	2	2
GCF_000810585.3	2			2	2	2	2	2	2	2
GCF_000810605.3	2			2	2	2	2	2	2	2
GCF_000810625.2	2			2	2	2	2	2	2	2
GCF_000810645.3	2			2	2	2	2	2	2	2
GCF_000810725.3	2			2	2	2	2	2	2	2
GCF_000810685.3	2			2	2	2	2	2	2	2
GCF_000810665.3	2			2	2	2	2	2	2	2
GCF_000810745.3	2			2	2	2	2	2	2	2
GCF_000810765.3	2			2	2	2	2	2	2	2
GCF_000810825.3	2			2	2	2	2	2	2	2
GCF_000810905.3	2			2	2	2	2	2	2	2
GCF_000810865.3	2			2	2	2	2	2	2	2
GCF_000810835.3	2			2	2	2	2	2	2	2
GCF_000810875.3	2			2	2	2	2	2	2	2
GCF_000810985.3	2			2	2	2	2	2	2	2
GCF_000810935.3	2			2	2	2	2	2	2	2
GCF_000810915.3	2			2	2	2	2	2	2	2
GCF_000811005.3	2			2	2	2	2	2	2	2
GCF_000810945.3	2			2	2	2	2	2	2	2
GCF_000811085.3	2			2	2	2	2	2	2	2
GCF_000810995.3	2			50	3	6	1	3	4	4
GCF_000811015.3				2	2	2	2	2	2	2
GCF_000811065.3	2			2	2	2	2	2	2	2
GCF_000811205.3	2			2	2	2	2	2	2	2
GCF_000811145.3	2			2	2	2	2	2	2	2
GCF_000811105.3	2			2	2	2	2	2	2	2
GCF_000811165.3	2			2	2	2	2	2	2	2
GCF_000811185.3	2			2	2	2	2	2	2	2
GCF_000811245.3	2			2	2	2	2	2	2	2
GCF_000811225.3	2			2	2	2	2	2	2	2
GCF_000811325.3	2			2	2	2	2	2	2	2
GCF_000811265.3	2			2	2	2	2	2	2	2
GCF_000811305.3	2			2	2	2	2	2	2	2
GCF_000811345.3	2			2	2	2	2	2	2	2
GCF_000811285.3	2			2	2	2	2	2	2	2
GCF_000811405.3	2			2	2	2	2	2	2	2
GCF_000811365.3	2			2	2	2	2	2	2	2
GCF_000811485.3	2			2	2	2	2	2	2	2
GCF_000811505.3	2			2	2	2	2	2	2	2
GCF_000811525.3	2			2	2	2	2	2	2	2
GCF_000811545.3	2			2	2	2	2	2	2	2
GCF_000811605.3	2			2	2	2	2	2	2	2
GCF_000811565.3	2			2	2	2	2	2	2	2
GCF_000811585.3	2			2	2	2	2	2	2	2
GCF_000811625.3	2			2	2	2	2	2	2	2
GCF_000811645.3	2			2	2	2	2	2	2	2
GCF_000811665.3	2			2	2	2	2	2	2	2
GCF_000811705.3	2			2	2	2	2	2	2	2
GCF_000811725.3	2			2	2	2	2	2	2	2
GCF_000811685.3	2			2	2	2	2	2	2	2
GCF_000811745.3	2			2	2	2	2	2	2	2
GCF_000811765.3	2			2	2	2	2	2	2	2
GCF_000811905.3	2			2	2	2	2	2	2	2
GCF_000811825.3	2			2	2	2	2	2	2	2
GCF_000811785.3	2			2	2	2	2	2	2	2
GCF_000811805.3	2			1	3	2	1	4	4	4
GCF_000811885.3	10			1	1	1	2	65	1	4
GCF_000811865.3				2	2	2	2	2	2	2
GCF_000813495.1	2	Unknown		203	102	110	57	110	56	176~
GCF_000816495.1		Unknown		208~	190~	191~	89~	132~	96~	173~
GCF_000814345.1				5	2	4	1	3	4	4
GCF_000811925.3				2	2	2	2	2	2	2
GCF_000811945.3	2			2	2	2	2	2	2	2
GCF_000814165.3	2			55	26	54	14	58	16	47
GCF_000817365.1				112	21	132	36	47	66	139
GCF_000820685.1				2	2	2	2	2	2	2
GCF_000818215.1	2	Unknown		96~	96~	85~	9	179~	42	89~
GCF_000820665.1				2	2	2	2	2	2	2
GCF_000830155.1	2	Unknown		195~	190~	183~	96~	98~	75~	171~
GCF_000828795.1				2	2	2	2	2	2	2
GCF_000828935.1	2			3	12	11	2	14	4	14
GCF_000829675.1		Unknown		211~	U	185~	89~	21~	75~	117~
GCF_000830135.1		Unknown		128~	43	191	19	45~	70	31~
GCF_000831735.1				27	102	110	63	121	56	97
GCF_000830055.1				1	1	1	1	5	1	1
GCF_000829655.1	1	Unknown		109~	84~	176~	89~	142~	111~	165~
GCF_000825165.1		Unknown		196	186	185	91	199~	101	169
GCF_000830115.1		Unknown		181	170	95	95	121~	56	176
GCF_000836095.1		Unknown		208~	190~	186~	96~	97~	61~	169~
GCF_000835995.1		Unknown		1	2	2	2	5	1	U
GCF_000836055.1				20	26	26	18	27	19	23
GCF_000836015.1				17	20	23	10	20	13	20
GCF_000931655.1		Unknown		126~	206~	188~	9~	173~	109~	117~
GCF_000836035.1				78	94	71	38	82	22	72
GCF_000836075.1				3	2	2	7	9	1	5
GCF_000876055.1				1	2	2	2	5	1	14
GCF_000876115.1				21	25	24	28	46	17	24
GCF_000836625.1				1	1	1	1	5	1	1
GCF_000876095.1	1			3	2	2	7	9	1	5
GCF_000931715.1		Unknown		134~	23~	203~	101~	22~	20~	189~
GCF_000876075.1				8	1	14	3	12	1	13
GCF_000931695.1		Unknown		219~	205	203	101	216	113	189~
GCF_000876445.1				50	3	6	1	3	4	4
GCF_000931675.1				20	24	26	14	23	16	23
GCF_000931735.1				16	19	22	9	19	12	19
GCF_000934145.1		Unknown		109~	112~	160~	62~	22~	90	102~
GCF_000931755.1				3	2	2	7	9	1	5
GCF_000931795.1				20	24	26	14	23	16	23
GCF_000931775.1				20	24	26	14	23	16	23
GCF_000931895.1				36	20	38	16	38	18	20
GCF_000934125.1				17	20	46	10	20	13	20
GCF_000931915.1				17	20	159	10	20	29	44
GCF_000939395.2				2	2	2	2	2	2	2
GCF_000939425.2	2			2	2	2	2	2	2	2
GCF_000939415.2	2			2	2	2	2	2	2	2
GCF_000939405.2	2			2	2	2	2	2	2	2
GCF_000939485.2	2			2	2	2	2	2	2	2
GCF_000939475.2	2			2	2	2	2	2	2	2
GCF_000939495.2	2			2	2	2	2	2	2	2
GCF_000939565.2	2			2	2	2	2	2	2	2
GCF_000939535.2	2			2	2	2	2	2	2	2
GCF_000939575.2	2			2	2	2	2	2	2	2
GCF_000939555.2	2			2	2	2	2	2	2	2
GCF_000939615.2	2			2	2	2	2	2	2	2
GCF_000949035.2	2			2	2	2	2	2	2	2
GCF_000949045.2	2			2	2	2	2	2	2	2
GCF_000949055.2	2			2	2	2	2	2	2	2
GCF_000949065.2	2			2	2	2	2	2	2	2
GCF_000939635.2	2			2	2	2	2	2	2	2
GCF_000949165.2	2			50	3	6	1	3	4	4
GCF_000949115.2				2	2	2	2	2	2	2
GCF_000949655.1	2	Unknown		109~	74~	190~	96	204~	90~	178~
GCF_000949185.2				50	3	6	1	3	4	4
GCF_000949195.2				2	2	2	2	2	2	2
GCF_000949175.2	2			2	2	2	2	2	2	2
GCF_000949675.1	2			20	26	26	14	26	16	47
GCF_000949815.1		Unknown		109~	112~	160~	62~	22~	90	102~
GCF_000949695.1				20	26	26	14	26	16	47
GCF_000949735.1				45	20	44	16	20	29	20
GCF_000949715.1				20	24	26	14	23	16	23
GCF_000949755.1				45	20	44	16	20	29	20
GCF_000949835.1		Unknown		109~	112~	160~	62~	22~	90	102~
GCF_000964095.1		Unknown		187~	190~	183~	96~	97~	104~	173~
GCF_000962795.1		Unknown		19~	205~	184~	101~	215~	75~	189~
GCF_000949775.1				36	20	38	16	38	18	20
GCF_000964015.1		Unknown		177~	206~	188~	9~	173~	74~	117~
GCF_000951165.1		Unknown		2	2	2	2	U	2	2
GCF_000949795.1				36	20	38	16	38	18	20
GCF_000963815.1				1	1	1	1	5	1	1
GCF_000972345.1	1	Unknown		180	169~	164	83~	177	93~	156~
GCF_000966305.1		Unknown		3	U	2	2	2	4	8
GCF_000966495.1				2	2	2	2	2	2	2
GCF_000969285.1	2			2	2	2	2	2	2	2
GCF_000966525.1	2			2	2	2	2	2	2	2
GCF_000966515.1	2			2	2	2	2	2	2	2
GCF_000969465.1	2	Unknown		2	2	2	2	2	2	U
GCF_000966505.1				7	7	2	2	8	4	4
GCF_000969295.1		Unknown		2	2	2	2	2	2	U
GCF_000969365.1				2	2	2	2	2	2	2
GCF_000969485.1	2			3	1	5	3	29	2	3
GCF_000969385.1				1	1	1	1	5	1	1
GCF_000981405.1	1			2	2	2	2	2	2	2
GCF_000972625.1	2			1	3	2	1	4	4	4
GCF_000972525.1	10			1	3	2	1	4	4	4
GCF_000988155.1	10			6	6	8	2	3	5	4
GCF_001005525.1	15	Unknown		19~	205~	184~	11~	215~	75~	189~
GCF_001005885.1		Unknown		54	20	46	36	182~	18~	116~
GCF_001007685.1				3	3	2	1	7	2	4
GCF_001005515.1		Unknown		198	186	180	91	194~	101	183~
GCF_001007705.1				3	3	2	4	7	2	4
GCF_001007745.1	25			3	3	2	4	7	2	4
GCF_001007725.1	25			3	3	2	4	7	2	4
GCF_001008125.1	25			2	2	2	2	2	2	2
GCF_001007765.1	2			3	3	2	4	7	2	4
GCF_001007815.1	25			3	3	2	4	7	2	4
GCF_001007775.1	25			3	3	2	4	7	2	4
GCF_001027885.1	25			2	2	2	2	2	2	2
GCF_001026965.1	2			2	2	2	2	2	2	2
GCF_001028265.1	2			1	1	1	1	5	1	1
GCF_001028315.1	1			1	1	1	1	5	1	1
GCF_001052015.1	1			2	2	2	2	2	2	2
GCF_001028305.1	2			1	2	2	1	5	1	1
GCF_001052675.1	94			2	2	2	2	2	2	2
GCF_001028385.1	2			1	2	2	1	5	1	1
GCF_001028335.1	94			1	2	2	1	5	1	1
GCF_001054715.1	94	Unknown		218~	204	199~	100	212~	112~	186~
GCF_001028325.1				1	1	1	1	5	1	2
GCF_001052325.1	81			2	2	2	2	2	2	2
GCF_001053695.1	2			2	2	2	2	2	2	2
GCF_001052775.1	2			2	2	2	2	2	2	2
GCF_001053755.1	2			3	16	13	2	71	2	4
GCF_001056675.1		Unknown		109~	111	108~	62~	119~	60	150~
GCF_001055965.1				3	2	2	1	29	4	4
GCF_001054375.1		Unknown		90~	66	34	23	56~	80	77~
GCF_001056355.1				23	20	28	10	25	18	20
GCF_001077515.1		Unknown		126~	190~	190~	94~	197~	61~	117~
GCF_001055215.1		Unknown		199~	186	185	91~	199~	101	169
GCF_001077555.2				3	1	7	5	3	1	4
GCF_001059495.1				2	2	2	2	2	2	2
GCF_001056825.1	2			20	24	26	14	23	16	23
GCF_001077565.2				3	12	11	2	14	9	14
GCF_001077675.1				3	2	2	2	30	4	28
GCF_001077655.1				1	3	2	1	4	4	4
GCF_001077575.1	10			3	12	11	2	14	9	2
GCF_001276055.1				2	2	2	2	2	2	2
GCF_001077965.2	2	Unknown		8~	3	5	26	6	2	3
GCF_001276505.1		Unknown		218~	204	199~	100	212~	112~	186~
GCF_001261895.2				12	37	2	2	3	2	14
GCF_001278715.1		Unknown		191~	74~	73~	96~	204~	90~	175~
GCF_001414585.1				216	203	199	100	212	112	185
GCF_001276085.1				1	3	2	1	4	4	4
GCF_001307195.1	10	Unknown		219~	U	95~	96~	204~	111~	117~
GCF_001292715.1				2	2	2	2	2	2	2
GCF_001414575.1	2	Unknown		U	2	39	2	3	1	5
GCF_001400975.1				2	3	2	2	2	2	2
GCF_001373535.1				1	1	1	1	5	1	1
GCF_001373575.1	1			1	1	1	1	5	1	1
GCF_001399655.1	1			1	1	1	1	5	1	2
GCF_001414645.1	81		Pas_fusA_2,Pas_fusA_2	2	2	2	2	2	2	2
GCF_001414565.1				26	2	2	2	29	4	5
GCF_001414655.1				1	1	1	2	65	1	5
GCF_001414705.1				17	20	23	10	20	13	20
GCF_001414685.1				13	3	2	3	7	1	16
GCF_001414725.1				17	20	23	10	20	18	27
GCF_001414765.1		Unknown		5	2	4	1	3	4	U
GCF_001414785.1				26	2	2	2	29	4	5
GCF_001414735.1				26	2	2	2	29	4	5
GCF_001414815.1		Unknown		26	U	2	2	29	4	5
GCF_001414805.1				26	2	2	2	29	4	5
GCF_001414865.1				2	2	2	2	2	2	2
GCF_001414835.1	2			20	26	26	14	26	16	23
GCF_001414885.1				26	2	2	2	29	4	5
GCF_001414905.1				26	2	2	2	29	4	5
GCF_001414915.1				27	3	2	3	6	1	16
GCF_001414985.1		Unknown		26	2	2	2	29	4	U
GCF_001415015.1				26	2	2	2	29	4	5
GCF_001414935.1				26	2	2	2	29	4	5
GCF_001414925.1			Pas_rpoB_5,Pas_rpoB_5	26	2	2	2	29	4	5
GCF_001414995.1			Pas_fusA_2,Pas_fusA_2	26	2	2	2	29	4	5
GCF_001415065.1				3	3	6	2	3	1	5
GCF_001415025.1			Pas_fusA_2,Pas_fusA_2	26	2	2	2	29	4	5
GCF_001415095.1				2	2	2	2	2	2	2
GCF_001415085.1	2		Pas_fusA_3,Pas_fusA_3	3	3	6	2	3	1	5
GCF_001415165.1				1	1	1	2	65	1	5
GCF_001415105.1		Unknown		23	U	23	16	25	18	26
GCF_001415175.1				23	20	28	10	25	18	20
GCF_001415215.1		Unknown		1	1	1	2	65	1	U
GCF_001415145.1			Pas_rpoB_20,Pas_rpoB_20	36	20	38	16	38	18	20
GCF_001415185.1				23	20	28	10	25	18	20
GCF_001415245.1			Pas_rpoB_20,Pas_rpoB_20	23	20	28	10	25	18	20
GCF_001415255.1		Unknown		2	2	2	2	U	2	2
GCF_001415295.1				26	2	2	2	29	4	5
GCF_001415275.1			Pas_rpoB_2,Pas_rpoB_2	2	2	2	2	2	2	2
GCF_001415345.1				26	2	2	2	29	4	5
GCF_001415325.1				26	2	2	2	29	4	5
GCF_001415355.1				26	2	2	2	29	4	5
GCF_001415385.1				26	2	2	2	29	4	5
GCF_001415395.1				20	26	26	14	26	16	25
GCF_001415435.1				7	3	2	1	7	1	4
GCF_001415425.1			Pas_fusA_2,Pas_fusA_2	26	2	2	2	29	4	5
GCF_001415465.1		Unknown		2	2	2	U	2	2	2
GCF_001415485.1				17	20	23	10	20	13	20
GCF_001415535.1		Unknown		2	U	2	2	2	2	2
GCF_001415515.1				5	2	39	2	3	1	5
GCF_001415505.1				5	2	39	2	3	1	5
GCF_001415585.1				17	20	23	10	20	18	27
GCF_001415555.1				94	55	88	50	130	44	149
GCF_001415665.1		Unknown		3	U	7	2~	29	1	4
GCF_001415615.1				5	2	39	2	3	1	5
GCF_001415595.1				26	2	2	2	29	4	5
GCF_001415645.1				2	2	2	2	2	2	2
GCF_001415735.1	2			2	2	2	2	2	2	2
GCF_001415765.1	2		Pas_fusA_2,Pas_fusA_2	2	2	2	2	2	2	2
GCF_001415715.1			Pas_rpoB_2,Pas_rpoB_2	2	2	2	2	2	2	2
GCF_001415695.1				2	2	2	2	2	2	2
GCF_001415815.1	2	Unknown		2	U	2	2	2	2	2
GCF_001415835.1			Pas_rpoB_4,Pas_rpoB_4	50	3	6	1	3	4	4
GCF_001415805.1				1	1	1	2	65	1	5
GCF_001415865.1				17	21	23	10	20	13	20
GCF_001415785.1			Pas_fusA_2,Pas_fusA_2	26	2	2	2	29	4	5
GCF_001415875.1				26	2	2	2	29	4	5
GCF_001415915.1			Pas_rpoB_16,Pas_rpoB_16	3	1	2	3	6	1	16
GCF_001415965.1			Pas_fusA_2,Pas_fusA_2	5	2	39	2	3	1	5
GCF_001415895.1				17	21	23	10	20	13	20
GCF_001415935.1				17	20	23	10	20	18	27
GCF_001416005.1		Unknown		26	U	2	2	29	4	5
GCF_001415985.1				1	1	1	2	65	1	5
GCF_001416015.1		Unknown		1	U	10	1	4	4	4
GCF_001416075.1				2	2	2	2	2	2	2
GCF_001416065.1	2			17	20	23	10	20	18	27
GCF_001416095.1				2	2	2	2	2	2	2
GCF_001416035.1	2			26	2	2	2	29	4	5
GCF_001416115.1				3	4	5	2	7	1	2
GCF_001416145.1				5	2	39	2	3	1	5
GCF_001416155.1				5	2	39	2	3	1	5
GCF_001416165.1			Pas_fusA_2,Pas_fusA_2	5	2	39	2	3	1	5
GCF_001416185.1				36	20	38	16	38	18	20
GCF_001416225.1				2	2	2	2	2	2	2
GCF_001416255.1	2	Unknown		1	1	1	U	65	1	5
GCF_001416235.1				1	1	1	2	65	1	5
GCF_001416335.1		Unknown		146~	20	104	10	25	18	20
GCF_001416275.1				2	2	2	2	2	2	2
GCF_001416315.1	2		Pas_fusA_2,Pas_fusA_2	39	2	2	2	4	27	4
GCF_001416305.1				5	2	39	2	3	1	5
GCF_001416355.1		Unknown		26	2	2~	2	29	4	5
GCF_001416395.1		Unknown		26	2	U	2	U	4	U
GCF_001416415.1		Unknown		26	2	2~	2	29	4	5
GCF_001416385.1		Unknown	Pas_fusA_2,Pas_fusA_2	26	2	2~	2	29	4	5
GCF_001416465.1			Pas_rpoB_2,Pas_rpoB_2	2	2	2	2	2	2	2
GCF_001416425.1		Unknown	Pas_fusA_2,Pas_fusA_2	26	2	2~	2	29	4	5
GCF_001416495.1			Pas_fusA_41,Pas_fusA_41	3	41	6	1	3	4	5
GCF_001416475.1				5	3	2	1	15	4	5
GCF_001416625.1				50	3	6	1	3	4	4
GCF_001416515.1				1	1	1	2	65	1	5
GCF_001416545.1				1	1	1	2	65	1	5
GCF_001416555.1				1	1	1	2	65	1	5
GCF_001416565.1			Pas_rpoB_5,Pas_rpoB_5	5	2	39	2	3	1	5
GCF_001416585.1				1	1	1	2	65	1	5
GCF_001416635.1		Unknown		26	2	2~	2	29	4	5
GCF_001416655.1		Unknown		26	U	2~	2	29	4	5
GCF_001416715.1				26	2	2	2	29	4	5
GCF_001416665.1		Unknown		26	U	2~	2	29	4	5
GCF_001416705.1		Unknown		26	2	2~	2	29	4	5
GCF_001417485.1		Unknown		26	2	2~	2	29	4	5
GCF_001420505.1				2	2	2	2	2	2	2
GCF_001417495.1	2	Unknown		26	U	2~	2	29	4	5
GCF_001417515.1		Unknown		26	2	2~	2	29	4	5
GCF_001417545.1		Unknown		26	2	2~	2	29	4	5
GCF_001423205.1		Unknown		96~	96~	85~	43	179~	96	83~
GCF_001420515.1				2	2	2	2	2	2	2
GCF_001432265.1	2			5	2	4	1	3	3	4
GCF_001425285.1		Unknown		218~	84~	176~	89~	142~	111~	165~
GCF_001432425.1				1	4	2	1	42	1	2
GCF_001432375.1				1	1	1	2	65	1	5
GCF_001432275.1				5	2	4	1	3	3	4
GCF_001432385.1				26	2	2	2	29	4	5
GCF_001432445.1			Pas_rplB_2,Pas_rplB_2	2	2	2	2	2	2	2
GCF_001432455.1				5	4	4	1	3	3	4
GCF_001432505.1		Unknown		77~	20~	72	39	178~	41~	139~
GCF_001432435.1				36	20	38	16	38	18	20
GCF_001432525.1			Pas_fusA_2,Pas_fusA_2	26	2	2	2	29	4	5
GCF_001432535.1		Unknown		1	U	1	2	65	1	5
GCF_001432635.1				45	58	44	10	20	18	20
GCF_001432595.1			Pas_cpn60_3,Pas_cpn60_3	3	52	6	2	8	4	4
GCF_001432625.1				26	2	2	2	29	4	5
GCF_001432665.1				25	3	6	2	28	1	29
GCF_001432585.1		Unknown		1	U	1	2	65	1	5
GCF_001432545.1				3	3	2	4	7	2	4
GCF_001432685.1	25			3	52	6	2	8	4	4
GCF_001432705.1				3	52	6	2	8	4	4
GCF_001432715.1		Unknown		17	U	23	10	20	13	20
GCF_001432755.1				2	2	2	2	2	2	2
GCF_001432745.1	2			13	1	2	3	6	1	16
GCF_001432775.1				17	20	23	10	20	18	27
GCF_001432825.1				1	1	2	2	3	4	4
GCF_001432785.1				1	1	1	2	65	1	5
GCF_001432835.1		Unknown		98~	20	46	67	116~	18	90~
GCF_001432845.1				25	3	6	2	28	1	29
GCF_001432895.1		Unknown		1	U	1	2	65	1	5
GCF_001432925.1		Unknown		26	U	2	2	29	4	5
GCF_001432935.1				17	21	23	10	20	13	20
GCF_001433005.1		Unknown		U	3	15	2	40	4~	4
GCF_001432965.1				26	2	2	2	29	4	5
GCF_001432975.1				26	2	2	2	29	4	5
GCF_001433045.1				2	2	2	2	2	2	2
GCF_001433015.1	2			26	2	2	2	29	4	5
GCF_001433075.1				1	1	1	2	65	1	5
GCF_001433125.1				45	162	138	10	20	18	56
GCF_001433055.1			Pas_fusA_2,Pas_fusA_2	26	2	2	2	29	4	5
GCF_001433095.1				20	26	26	14	26	16	25
GCF_001433155.1			Pas_rpoB_16,Pas_rpoB_16	13	1	2	3	6	1	16
GCF_001433145.1		Unknown		1	U	1	2	65	1	5
GCF_001433225.1				17	20	23	10	20	18	27
GCF_001433205.1				2	2	2	2	2	2	2
GCF_001433185.1	2	Unknown		23	20	28	10	25	18	U
GCF_001433295.1				45	58	44	10	20	18	20
GCF_001433245.1				26	2	2	2	29	4	5
GCF_001433265.1				1	1	1	2	65	1	5
GCF_001433275.1				26	2	2	2	29	4	5
GCF_001433335.1				26	2	2	2	29	4	5
GCF_001433675.1				2	2	2	2	2	2	2
GCF_001433355.1	2	Unknown		1	U	1	1	5	1	1
GCF_001433655.1				26	2	2	2	29	4	5
GCF_001433695.1				26	2	2	2	29	4	5
GCF_001441355.1				1	3	2	1	4	4	4
GCF_001441405.1	10			1	3	2	1	4	4	4
GCF_001441415.1	10			1	3	2	1	4	4	4
GCF_001441455.1	10			1	3	2	1	4	4	4
GCF_001441475.1	10			1	3	2	1	4	4	4
GCF_001441465.1	10			1	3	2	1	4	4	4
GCF_001441485.1	10			1	3	2	1	4	4	4
GCF_001441565.1	10			1	3	2	1	4	4	4
GCF_001441555.1	10			1	3	2	1	4	4	4
GCF_001441545.1	10			1	3	2	1	4	4	4
GCF_001441625.1	10			1	3	2	1	4	4	4
GCF_001441645.1	10			1	3	2	1	4	4	4
GCF_001442575.1	10			2	2	2	2	2	2	2
GCF_001444215.1	2			1	2	2	1	5	1	1
GCF_001444225.1	94			1	2	2	1	5	1	1
GCF_001443265.1	94			1	2	2	1	5	1	1
GCF_001444255.1	94			1	2	2	1	5	1	1
GCF_001444265.1	94			1	2	2	1	5	1	1
GCF_001485025.1	94	Unknown		109~	130~	166~	96~	123~	90~	178~
GCF_001483265.1		Unknown		109~	193	190~	96	204~	90~	178~
GCF_001457535.1				3	2	7	2	7	1	3
GCF_001484935.1		Unknown		191~	193~	190~	96	204~	90~	178~
GCF_001446715.1				3	5	2	5	7	1	52
GCF_001471615.2				20	24	26	14	23	16	23
GCF_001484985.1		Unknown		197~	130~	186~	101~	197~	103~	172~
GCF_001471855.2				7	7	2	2	8	4	4
GCF_001485065.1		Unknown		126~	190~	190~	94~	197~	61~	117~
GCF_001485085.1		Unknown		195~	U	42~	18~	196~	75~	177~
GCF_001485005.1		Unknown		176	166	162	82	174	91	165~
GCF_001485045.1				107	110	160	62	117	60	150
GCF_001510805.1		Unknown		133~	18	129~	45~	87~	46	76~
GCF_001511855.1				1	1	1	1	5	1	1
GCF_001500225.1	1			6	6	8	2	3	5	4
GCF_001511895.1	15			1	1	1	1	5	1	1
GCF_001500155.1	1	Unknown		199~	186	185~	91	194	101	174
GCF_001511875.1				1	1	1	1	5	1	1
GCF_001511915.1	1			1	1	1	1	5	1	1
GCF_001511975.1	1			1	1	1	1	5	1	1
GCF_001511995.1	1			1	1	1	1	5	1	1
GCF_001511935.1	1			1	1	1	1	5	1	1
GCF_001512035.1	1			1	1	1	1	5	1	1
GCF_001512015.1	1			1	1	1	1	5	1	1
GCF_001512055.1	1			1	1	1	1	5	1	1
GCF_001512095.1	1	Unknown		1	1	1	1~	5	1	1
GCF_001512075.1				1	1	1	1	5	1	1
GCF_001512115.1	1			1	1	1	1	5	1	1
GCF_001512155.1	1			1	1	1	1	5	1	1
GCF_001512135.1	1			1	1	1	1	5	1	1
GCF_001512195.1	1			1	1	1	1	5	1	1
GCF_001512175.1	1			1	1	1	1	5	1	1
GCF_001517645.1	1			3	2	7	2	7	1	3
GCF_001512255.1				1	1	1	1	5	1	1
GCF_001512235.1	1			1	1	1	1	5	1	1
GCF_001512215.1	1			1	1	1	1	5	1	1
GCF_001514375.1	1			2	2	2	2	2	2	2
GCF_001531265.2	2			26	2	2	2	29	4	5
GCF_001531455.2				2	2	2	2	2	2	2
GCF_001518715.1	2			2	2	2	2	2	2	2
GCF_001531205.2	2			2	2	2	2	2	2	2
GCF_001531135.1	2			26	2	2	2	29	4	5
GCF_001541025.2				2	2	2	2	2	2	2
GCF_001541045.2	2			2	2	2	2	2	2	2
GCF_001541035.2	2			2	2	2	2	2	2	2
GCF_001541425.1	2			2	2	2	2	2	2	43
GCF_001541525.1				2	2	2	2	2	2	2
GCF_001541455.1	2			2	2	2	2	2	2	101
GCF_001541635.1		Unknown		104~	118	113~	81~	152	18	113~
GCF_001541695.1				2	2	2	2	2	2	2
GCF_001541685.1	2	Unknown		2	2	2	U	2	2	2
GCF_001541705.1				2	2	2	2	2	2	43
GCF_001541725.1				2	2	2	2	2	2	43
GCF_001541765.1				2	2	2	2	2	2	43
GCF_001541775.1				2	2	2	2	2	2	101
GCF_001541795.1				2	2	2	2	2	2	43
GCF_001541875.1				2	2	2	2	2	2	43
GCF_001549575.1				1	1	1	1	5	1	1
GCF_001573065.1	1			2	2	2	2	2	2	2
GCF_001543995.1	2			2	2	2	2	2	2	2
GCF_001544395.1	2			3	2	7	2	7	1	3
GCF_001584645.1		Unknown		197~	130~	186~	101~	197~	103~	172~
GCF_001573105.1				27	2	7	2	2	1	2
GCF_001573085.1				2	2	2	2	2	2	2
GCF_001575095.1	2	Unknown		134~	130~	186~	101~	197~	103~	172~
GCF_001577485.1		Unknown		134~	130~	186~	101~	197~	75~	172~
GCF_001577285.1				36	20	38	16	38	18	20
GCF_001584655.1		Unknown		197~	164~	186~	101~	197~	103~	172~
GCF_001576615.1				2	2	2	2	2	2	2
GCF_001573125.1	2			2	2	2	2	2	2	2
GCF_001578145.1	2			1	3	10	1	4	4	4
GCF_001584665.1		Unknown		197~	130~	186~	101~	197~	103~	172~
GCF_001592855.1		Unknown		109~	74~	190~	96	204~	90~	178~
GCF_001584675.1		Unknown	Pas_rpoB_172~,Pas_rpoB_172~	134~	130~	186~	101~	197~	75~	172~
GCF_001605895.1		Unknown		134~	74~	190~	96~	204~	90~	178~
GCF_001605865.1		Unknown		197~	133~	186~	93~	197~	103~	172~
GCF_001593425.2				3	2	2	2	30	4	28
GCF_001595745.1				94	55	77	50	106	44	88
GCF_001605885.1		Unknown		92	55	77~	50	130	44	88
GCF_001612075.1				2	2	2	2	2	2	2
GCF_001612005.1	2			3	1	1	1	5	1	1
GCF_001612015.1	20			3	3	2	2	3	1	3
GCF_001611995.1				3	3	2	4	7	2	4
GCF_001612025.1	25			3	14	2	2	15	4	5
GCF_001612155.1				2	2	2	2	2	2	2
GCF_001612185.1	2			2	2	2	2	2	2	2
GCF_001612175.1	2			2	2	2	2	2	2	2
GCF_001612115.1	2			1	1	1	1	5	1	30
GCF_001612095.1				3	3	2	4	7	2	4
GCF_001612105.1	25			3	3	2	4	7	2	4
GCF_001612215.1	25			3	3	2	2	3	1	3
GCF_001612285.1				2	2	2	2	2	2	2
GCF_001612235.1	2			2	2	2	2	2	2	2
GCF_001612335.1	2			2	2	2	2	2	2	2
GCF_001612255.1	2			1	1	1	1	5	1	1
GCF_001612395.1	1			2	2	2	2	2	2	2
GCF_001612275.1	2			1	1	1	1	5	1	1
GCF_001612435.1	1			1	1	1	1	5	1	1
GCF_001612415.1	1			1	1	1	1	5	1	1
GCF_001612365.1	1			2	2	2	2	2	2	2
GCF_001612355.1	2			2	2	2	2	2	2	2
GCF_001612555.1	2	Unknown		181~	191~	191~	89~	204~	90~	106~
GCF_001612315.1				2	2	2	2	2	2	2
GCF_001612455.1	2			1	1	1	1	5	1	1
GCF_001617545.1	1			158	20	146	16	159	18	100
GCF_001617835.1				2	2	2	2	2	2	2
GCF_001617825.1	2			2	2	2	2	2	2	2
GCF_001617885.1	2			2	2	2	2	2	2	2
GCF_001617895.1	2			2	2	2	2	2	2	2
GCF_001632325.1	2	Unknown		191~	193~	190~	96~	204~	90~	178~
GCF_001647575.1		Unknown		208~	22~	184~	96~	130~	61~	173~
GCF_001618125.1				2	2	2	2	2	2	2
GCF_001647545.1	2	Unknown		125~	190~	190~	94~	97~	47~	173~
GCF_001647535.1		Unknown		181~	186~	191~	96~	130~	61~	173~
GCF_001617945.1				2	2	2	2	2	2	2
GCF_001617915.1	2			2	2	2	2	2	2	2
GCF_001647595.1	2	Unknown		208~	190~	190~	94~	22~	23~	174~
GCF_001624975.1				2	2	2	2	2	2	2
GCF_001647675.1	2	Unknown		126~	190~	191~	68~	204~	90~	91~
GCF_001636235.1				26	72	2	2	29	4	5
GCF_001640065.1				2	2	2	55	2	2	2
GCF_001640075.1				2	2	2	2	2	2	2
GCF_001648035.1	2			1	3	2	2	9	1	5
GCF_001649615.1				3	1	15	2	40	4	4
GCF_001649675.1				26	2	2	2	29	4	5
GCF_001649625.1				3	1	15	2	40	4	4
GCF_001649595.1				34	35	37	1	5	6	36
GCF_001649835.1				26	2	2	2	29	4	5
GCF_001649765.1				26	2	2	2	29	4	5
GCF_001649705.1				26	2	2	2	29	4	5
GCF_001649805.1				26	2	2	2	29	4	5
GCF_001649815.1				34	35	37	1	5	6	36
GCF_001649795.1				26	2	2	2	29	4	5
GCF_001649875.1				26	2	2	2	29	4	5
GCF_001649895.1				26	2	2	2	29	4	5
GCF_001649975.1				3	1	15	2	40	4	4
GCF_001649955.1				26	2	2	2	29	4	5
GCF_001657725.1				1	1	1	1	5	1	1
GCF_001661665.1	1			2	2	2	2	2	2	2
GCF_001664565.1	2			2	2	2	2	2	2	2
GCF_001664575.1	2			2	2	2	2	2	2	2
GCF_001663695.1	2	Unknown		68	20	46	29	182~	18	20
GCF_001664645.1				2	2	2	2	2	2	2
GCF_001664585.1	2			2	2	2	2	2	2	2
GCF_001664665.1	2			2	2	2	2	2	2	2
GCF_001664655.1	2			2	2	2	2	2	2	2
GCF_001664595.1	2			2	2	2	2	2	2	2
GCF_001664685.1	2			1	1	1	2	65	1	4
GCF_001664725.1				2	2	2	2	2	2	2
GCF_001664735.1	2			2	2	2	2	2	2	2
GCF_001664755.1	2			2	2	2	2	2	2	2
GCF_001664805.1	2			2	2	2	2	2	2	2
GCF_001664765.1	2			1	1	1	2	65	1	5
GCF_001664815.1				50	3	6	1	3	4	4
GCF_001664855.1				2	2	2	2	2	2	2
GCF_001664835.1	2			2	2	2	2	2	2	2
GCF_001664885.1	2			2	2	2	2	2	2	2
GCF_001664895.1	2			2	2	2	2	2	2	2
GCF_001664975.1	2			2	2	2	2	2	2	2
GCF_001664915.1	2			2	2	2	2	2	2	2
GCF_001664985.1	2			2	2	2	2	2	2	2
GCF_001664905.1	2			2	2	2	2	2	2	2
GCF_001664965.1	2			2	2	2	2	2	2	2
GCF_001665005.1	2			5	2	39	2	3	1	5
GCF_001665045.1				2	2	2	2	2	2	2
GCF_001665055.1	2			2	2	2	2	2	2	2
GCF_001665065.1	2			2	2	2	2	2	2	2
GCF_001665095.1	2			2	2	2	2	2	2	2
GCF_001665125.1	2			2	2	2	2	2	2	2
GCF_001665155.1	2			2	2	2	2	2	2	96
GCF_001665205.1				2	2	2	2	2	2	2
GCF_001665985.1	2			2	2	2	2	2	2	2
GCF_001666065.1	2			2	2	2	2	2	2	2
GCF_001665145.1	2			1	1	1	2	65	1	5
GCF_001665175.1				2	2	2	2	2	2	2
GCF_001665285.1	2			2	2	2	2	2	2	2
GCF_001665215.1	2			2	2	2	2	2	2	2
GCF_001666075.1	2			2	2	2	2	2	2	2
GCF_001666105.1	2			2	2	2	2	2	2	2
GCF_001666085.1	2			2	2	2	2	2	2	2
GCF_001666175.1	2			2	2	2	2	2	2	2
GCF_001666145.1	2			2	2	2	2	2	2	2
GCF_001666155.1	2			2	2	2	2	2	2	2
GCF_001666235.1	2			2	2	2	2	2	2	2
GCF_001666255.1	2			2	2	2	2	2	2	2
GCF_001666195.1	2			2	2	2	2	2	2	2
GCF_001666225.1	2			50	3	6	1	3	4	4
GCF_001666275.1				2	2	2	2	2	2	2
GCF_001666305.1	2			2	2	2	2	2	2	2
GCF_001666385.1	2			2	2	2	2	2	2	2
GCF_001666315.1	2			2	2	2	2	2	2	2
GCF_001666365.1	2			1	1	1	2	65	1	4
GCF_001666325.1				2	2	2	2	2	2	2
GCF_001666395.1	2			2	2	2	2	2	2	2
GCF_001666405.1	2			2	2	2	2	2	2	96
GCF_001666425.1				2	2	2	2	2	2	2
GCF_001666465.1	2			2	2	2	2	2	2	2
GCF_001666515.1	2			2	2	2	2	2	2	2
GCF_001666485.1	2			2	2	2	2	2	2	2
GCF_001666475.1	2			2	2	2	2	2	2	2
GCF_001666575.1	2			2	2	2	2	2	2	2
GCF_001666545.1	2			2	2	2	2	2	2	2
GCF_001666635.1	2			2	2	2	2	2	2	2
GCF_001666565.1	2			2	2	2	2	2	2	2
GCF_001666555.1	2			2	2	2	2	2	2	2
GCF_001666625.1	2			2	2	2	2	2	2	2
GCF_001666645.1	2			2	2	2	2	2	2	2
GCF_001666715.1	2			2	2	2	2	2	2	2
GCF_001668475.1	2			2	2	2	2	2	2	2
GCF_001668445.1	2			2	2	2	2	2	2	2
GCF_001666705.1	2			2	2	2	2	2	2	2
GCF_001666665.1	2			2	2	2	2	2	2	2
GCF_001668465.1	2			2	2	2	2	2	2	2
GCF_001668555.1	2			2	2	2	2	2	2	2
GCF_001668585.1	2			2	2	2	2	2	2	2
GCF_001668535.1	2			2	2	2	2	2	2	2
GCF_001668515.1	2			2	2	2	2	2	2	2
GCF_001668835.1	2			2	2	2	2	2	2	2
GCF_001668645.1	2			2	2	2	2	2	2	2
GCF_001668765.1	2			2	2	2	2	2	2	2
GCF_001668775.1	2			2	2	2	2	2	2	2
GCF_001668815.1	2			2	2	2	2	2	2	2
GCF_001668755.1	2			2	2	2	2	2	2	2
GCF_001668855.1	2			2	2	2	2	2	2	2
GCF_001668865.1	2			2	2	2	2	2	2	2
GCF_001668875.1	2			5	2	39	2	3	1	5
GCF_001668915.1				2	2	2	2	2	2	2
GCF_001668955.1	2			2	2	2	2	2	2	2
GCF_001668945.1	2			2	2	2	2	2	2	2
GCF_001668935.1	2			2	2	2	2	2	2	2
GCF_001669095.1	2			2	2	2	2	2	2	2
GCF_001668995.1	2			2	2	2	2	2	2	2
GCF_001669035.1	2			2	2	2	2	2	2	2
GCF_001669105.1	2			2	2	2	2	2	2	2
GCF_001669005.1	2			2	2	2	2	2	2	2
GCF_001669075.1	2			2	2	2	2	2	2	2
GCF_001669025.1	2			2	2	2	2	2	2	2
GCF_001669115.1	2			2	2	2	2	2	2	2
GCF_001669145.1	2			2	2	2	2	2	2	2
GCF_001669175.1	2			2	2	2	2	2	2	2
GCF_001669225.1	2			2	2	2	2	2	2	2
GCF_001669185.1	2			2	2	2	2	2	2	2
GCF_001669195.1	2			2	2	2	2	2	2	2
GCF_001669295.1	2			2	2	2	2	2	2	2
GCF_001669305.1	2			2	2	2	2	2	2	2
GCF_001669255.1	2			2	2	2	2	2	2	2
GCF_001669265.1	2			2	2	2	2	2	2	2
GCF_001669365.1	2			2	2	2	2	2	2	2
GCF_001669435.1	2			2	2	2	2	2	2	2
GCF_001669425.1	2			2	2	2	2	2	2	2
GCF_001669355.1	2			2	2	2	2	2	2	2
GCF_001669455.1	2			2	2	2	2	2	2	2
GCF_001669415.1	2			2	2	2	2	2	2	2
GCF_001669505.1	2			2	2	2	2	2	2	2
GCF_001669495.1	2			2	2	2	2	2	2	2
GCF_001669525.1	2			2	2	2	2	2	2	2
GCF_001669595.1	2			2	2	2	2	2	2	2
GCF_001669605.1	2			2	2	2	2	2	2	2
GCF_001669575.1	2			2	2	2	2	2	2	2
GCF_001669535.1	2			2	2	2	2	2	2	2
GCF_001669645.1	2			2	2	2	2	2	2	2
GCF_001669735.1	2			2	2	2	2	2	2	2
GCF_001669635.1	2			2	2	2	2	2	2	2
GCF_001669695.1	2			2	2	2	2	2	2	2
GCF_001669675.1	2			2	2	2	2	2	2	2
GCF_001673795.1	2			2	2	2	2	2	2	2
GCF_001669705.1	2			2	2	2	2	2	2	2
GCF_001672535.1	2			2	2	2	2	2	2	2
GCF_001673875.1	2			2	2	2	2	2	2	2
GCF_001673825.1	2			2	2	2	2	2	2	2
GCF_001673805.1	2			2	2	2	2	2	2	2
GCF_001673895.1	2			2	2	2	2	2	2	2
GCF_001673815.1	2			2	2	2	2	2	2	2
GCF_001673905.1	2			2	2	2	2	2	2	2
GCF_001673975.1	2			2	2	2	2	2	2	2
GCF_001673955.1	2			2	2	2	2	2	2	2
GCF_001673915.1	2			2	2	2	2	2	2	2
GCF_001673985.1	2			2	2	2	2	2	2	2
GCF_001674035.1	2	Unknown		2	2	2	2~	2	2	2
GCF_001674015.1				2	2	2	2	2	2	2
GCF_001674075.1	2			2	2	2	2	2	2	2
GCF_001674045.1	2			2	2	2	2	2	2	2
GCF_001674085.1	2			2	2	2	2	2	2	2
GCF_001674135.1	2			2	2	2	2	2	2	2
GCF_001674115.1	2			2	2	2	2	2	2	2
GCF_001674155.1	2			2	2	2	2	2	2	2
GCF_001674235.1	2			2	2	2	2	2	2	2
GCF_001674215.1	2			2	2	2	2	2	2	2
GCF_001674165.1	2			2	2	2	2	2	2	2
GCF_001674185.1	2			50	3	6	1	3	4	4
GCF_001674245.1				2	2	2	2	2	2	2
GCF_001674315.1	2			2	2	2	2	2	2	2
GCF_001674255.1	2			2	2	2	2	2	2	2
GCF_001674295.1	2			2	2	2	2	2	2	2
GCF_001674325.1	2			2	2	2	2	2	2	2
GCF_001674365.1	2			2	2	2	2	2	2	2
GCF_001674345.1	2			2	2	2	2	2	2	2
GCF_001674395.1	2			2	2	2	2	2	2	2
GCF_001674415.1	2			2	2	2	2	2	2	2
GCF_001674425.1	2			2	2	2	2	2	2	2
GCF_001674435.1	2			2	2	2	2	2	2	2
GCF_001674485.1	2			2	2	2	2	2	2	96
GCF_001674505.1				2	2	2	2	2	2	2
GCF_001674515.1	2			2	2	2	2	2	2	2
GCF_001674475.1	2			2	2	2	2	2	2	2
GCF_001674555.1	2			2	2	2	2	2	2	2
GCF_001674575.1	2			2	2	2	2	2	2	2
GCF_001674585.1	2			2	2	2	2	2	2	2
GCF_001674635.1	2			2	2	2	2	2	2	2
GCF_001674605.1	2			2	2	2	2	2	2	2
GCF_001674655.1	2			2	2	2	2	2	2	2
GCF_001674695.1	2			3	1	6	2	74	1	5
GCF_001674665.1				2	2	2	2	2	2	2
GCF_001674735.1	2			2	2	2	2	2	2	2
GCF_001674705.1	2			2	2	2	2	2	2	2
GCF_001674755.1	2			2	2	2	2	2	2	2
GCF_001674805.1	2			2	2	2	2	2	2	2
GCF_001674835.1	2			2	2	2	2	2	2	2
GCF_001674785.1	2			2	2	2	2	2	2	2
GCF_001674765.1	2			2	2	2	2	2	2	2
GCF_001678755.1	2	Unknown		208~	U	190~	96~	121~	90~	174~
GCF_001674865.1				2	2	2	2	2	2	2
GCF_001674885.1	2			2	2	2	2	2	2	2
GCF_001674845.1	2			2	2	2	2	2	2	2
GCF_001680105.1	2			2	2	2	2	2	2	2
GCF_001680115.1	2			2	2	2	2	2	2	2
GCF_001674915.1	2			2	2	2	2	2	2	2
GCF_001680185.1	2			2	2	2	2	2	2	2
GCF_001675265.1	2			3	3	2	2	4	8	12
GCF_001680225.1				2	2	2	2	2	2	2
GCF_001680215.1	2			2	2	2	2	2	2	2
GCF_001680195.1	2			2	2	2	2	2	2	2
GCF_001680265.1	2			2	2	2	2	2	2	2
GCF_001680285.1	2			2	2	2	2	2	2	2
GCF_001680345.1	2			2	2	2	2	2	2	2
GCF_001680295.1	2			2	2	2	2	2	2	2
GCF_001680365.1	2			2	2	2	2	2	2	2
GCF_001680305.1	2			2	2	2	2	2	2	2
GCF_001680445.1	2			2	2	2	2	2	2	2
GCF_001680375.1	2			2	2	2	2	2	2	2
GCF_001680425.1	2			2	2	2	2	2	2	2
GCF_001680395.1	2			2	2	2	2	2	2	2
GCF_001680455.1	2			20	24	26	14	23	19	23
GCF_001680475.1				2	2	2	2	2	2	2
GCF_001682515.1	2	Unknown		220~	205	203	101	215~	113	189~
GCF_001696615.2		Unknown		212~	74~	190~	96~	123~	90~	178~
GCF_001693105.1				1	5	15	5	9	1	4
GCF_001684275.1				45	58	44	10	20	18	20
GCF_001693095.1				1	62	3	2	40	4	4
GCF_001693115.1				1	3	10	1	4	4	4
GCF_001693125.1				12	100	2	2	9	1	52
GCF_001693175.1				12	100	2	2	9	1	52
GCF_001704115.1		Unknown		132~	U	164~	43~	19~	93~	95~
GCF_001693205.1				1	1	10	1	4	4	5
GCF_001693185.1				3	37	3	2	4	1	9
GCF_001698835.1				45	58	44	10	20	18	56
GCF_001696605.2		Unknown		215~	U	180~	89~	198~	90~	173~
GCF_001693195.1				12	1	2	2	9	1	5
GCF_001704615.1		Unknown		109~	U	190~	91~	173~	90~	173~
GCF_001700395.1				2	2	2	2	2	2	2
GCF_001700445.1	2			26	2	2	2	29	4	5
GCF_001704675.1				1	3	2	1	4	4	4
GCF_001704685.1	10			2	2	2	2	2	2	2
GCF_001706035.1	2			146	20	138	10	150	18	26
GCF_001704695.1				1	1	1	1	5	1	1
GCF_001706045.1	1			17	20	23	10	20	18	27
GCF_001704705.1				1	3	2	1	4	4	4
GCF_001706055.1	10			17	21	23	10	20	13	20
GCF_001706125.1				23	20	23	16	25	18	26
GCF_001706115.1				24	20	46	10	123	18	107
GCF_001706065.1				36	20	28	10	25	18	26
GCF_001706135.1				113	116	112	64	124	18	108
GCF_001706155.1				36	20	38	16	38	18	20
GCF_001706195.1				36	20	38	16	38	18	20
GCF_001706205.1				17	20	23	10	20	13	20
GCF_001706215.1				17	20	23	10	20	18	27
GCF_001706275.1				23	20	23	16	25	18	20
GCF_001706225.1				17	21	23	10	20	18	20
GCF_001706315.1				17	20	23	10	20	13	20
GCF_001706285.1				17	20	23	10	20	13	20
GCF_001706305.1				48	20	23	16	25	18	26
GCF_001706355.1				48	20	23	16	25	18	26
GCF_001706365.1				17	20	23	10	20	18	27
GCF_001706415.1				17	20	23	10	20	13	20
GCF_001706495.1				17	21	23	10	20	18	27
GCF_001706505.1				17	20	23	10	20	18	27
GCF_001706445.1				36	20	38	16	38	18	20
GCF_001706435.1				23	20	28	10	25	18	44
GCF_001706425.1				17	20	23	10	20	13	44
GCF_001706525.1				23	20	28	10	25	18	44
GCF_001706565.1				17	21	23	10	20	13	20
GCF_001706555.1				17	20	23	10	20	13	20
GCF_001706585.1				17	21	23	10	20	13	20
GCF_001706575.1				17	20	23	10	20	13	20
GCF_001706635.1				17	20	23	10	20	13	20
GCF_001706645.1				17	21	23	10	20	13	20
GCF_001706695.1				17	20	23	10	20	18	27
GCF_001707755.1		Unknown		197~	190~	190~	96~	199~	90~	117~
GCF_001706665.1				17	20	23	10	20	18	27
GCF_001706715.1				17	21	23	10	20	18	20
GCF_001707545.1		Unknown		200~	20	46	16	25~	18	138~
GCF_001706775.1				17	21	23	10	20	18	27
GCF_001707675.1		Unknown		84	143~	34~	23~	35~	23	35
GCF_001708025.1				2	2	2	2	2	2	2
GCF_001707985.1	2			2	2	2	2	2	2	2
GCF_001713665.1	2			112	21	111	36	20	18	106
GCF_001716945.1				149	141	112	36	152	59	139
GCF_001720685.1		Unknown		208~	190~	186~	96~	97~	61~	169~
GCF_001713685.1				17	20	23	10	20	18	27
GCF_001713675.1				106	20	48	10	116	18	65
GCF_001716935.1				45	20	44	16	25	29	20
GCF_001716955.1				137	132	137	67	144	18	20
GCF_001721365.1				3	2	2	2	30	4	28
GCF_001729365.1		Unknown		197~	133~	186	93~	U	103~	172~
GCF_001721425.1				3	2	2	2	30	4	28
GCF_001753595.1		Unknown		174~	14~	144~	86~	22~	6~	136~
GCF_001721385.1				3	2	2	2	30	4	28
GCF_001721375.1				3	2	2	2	30	4	28
GCF_001721465.1				3	2	2	2	30	4	28
GCF_001721445.1				3	2	2	2	30	4	28
GCF_001721455.1				3	2	2	2	30	4	28
GCF_001758345.1		Unknown		199~	6~	191~	96~	198~	100~	148~
GCF_001753605.1		Unknown		134	130	203~	71	143~	73~	124~
GCF_001721475.1				3	2	2	2	30	4	28
GCF_001743435.1				17	21	23	10	20	13	20
GCF_001758065.1				1	1	2	2	3	4	4
GCF_001758125.1				34	35	37	1	5	6	36
GCF_001758135.1				26	2	2	2	29	4	5
GCF_001758085.1				6	6	8	2	3	5	4
GCF_001758165.1	15			34	35	37	1	5	6	36
GCF_001756815.1				34	35	37	1	5	6	36
GCF_001806345.1				2	2	2	2	2	2	2
GCF_001806365.1	2			2	2	2	2	2	2	2
GCF_001806385.1	2			2	2	2	2	2	2	2
GCF_001806425.1	2			2	2	2	2	2	2	2
GCF_001806405.1	2			2	2	2	2	2	2	2
GCF_001806465.1	2			2	2	2	2	2	2	2
GCF_001861375.1	2	Unknown		2	2	2	2	2	2	U
GCF_001806445.1				2	2	2	2	2	2	2
GCF_001806485.1	2			2	2	2	2	2	2	2
GCF_001855175.1	2			2	2	2	2	2	2	2
GCF_001861385.1	2			2	2	2	2	2	2	2
GCF_001861395.1	2	Unknown		U	12	11	2	14	9	U
GCF_001861455.1				2	2	2	2	2	2	2
GCF_001861515.1	2			2	2	2	2	2	2	2
GCF_001861435.1	2			2	2	2	2	2	2	2
GCF_001861535.1	2			2	2	2	2	2	2	2
GCF_001861465.1	2			2	2	2	2	2	2	2
GCF_001861475.1	2			2	2	2	2	2	2	2
GCF_001861565.1	2			2	2	2	2	2	2	2
GCF_001861625.1	2	Unknown		17	20	U	10	20	18	27
GCF_001861615.1				2	2	2	2	2	2	2
GCF_001861545.1	2			2	2	2	2	2	2	2
GCF_001861585.1	2			2	2	2	2	2	2	2
GCF_001861655.1	2			2	2	2	2	2	2	2
GCF_001861735.1	2			2	2	2	2	2	2	2
GCF_001861695.1	2			2	2	2	2	2	2	2
GCF_001861745.1	2			2	2	2	2	2	2	2
GCF_001861665.1	2			2	2	2	2	2	2	2
GCF_001861705.1	2	Unknown		20	24	26	14	23	16	U
GCF_001861775.1				2	2	2	2	2	2	2
GCF_001861785.1	2			2	2	2	2	2	2	2
GCF_001861835.1	2			2	2	2	2	2	2	2
GCF_001861795.1	2			2	2	2	2	2	2	2
GCF_001861855.1	2			2	2	2	2	2	2	2
GCF_001861865.1	2			2	2	2	2	2	2	2
GCF_001861905.1	2			2	2	2	2	2	2	2
GCF_001861895.1	2			2	2	2	2	2	2	2
GCF_001861955.1	2			1	3	2	1	4	4	4
GCF_001861935.1	10			1	3	2	1	4	4	4
GCF_001861975.1	10			2	2	2	2	2	2	2
GCF_001861995.1	2			2	2	2	2	2	2	2
[truncated: 1,053 more rows]

## Sheet: IC1
GCF_000021145.1	IC1
GCF_000021245.2	IC1
GCF_000069245.1	IC1
GCF_000163355.2	IC1
GCF_000163375.2	IC1
GCF_000177695.1	IC1
GCF_000177715.1	IC1
GCF_000177735.1	IC1
GCF_000286615.1	IC1
GCF_000297595.1	IC1
GCF_000301435.1	IC1
GCF_000302035.1	IC1
GCF_000302275.1	IC1
GCF_000304655.1	IC1
GCF_000304695.1	IC1
GCF_000305215.1	IC1
GCF_000305315.1	IC1
GCF_000309195.1	IC1
GCF_000309275.1	IC1
GCF_000353775.1	IC1
GCF_000353975.1	IC1
GCF_000354015.1	IC1
GCF_000369185.1	IC1
GCF_000369325.1	IC1
GCF_000369365.1	IC1
GCF_000441955.1	IC1
GCF_000453045.1	IC1
GCF_000453085.1	IC1
GCF_000453105.1	IC1
GCF_000453205.1	IC1
GCF_000453885.1	IC1
GCF_000453945.1	IC1
GCF_000454005.1	IC1
GCF_000586635.1	IC1
GCF_000586655.1	IC1
GCF_000623035.1	IC1
GCF_000731975.1	IC1
GCF_000750855.1	IC1
GCF_000763365.1	IC1
GCF_000770605.1	IC1
GCF_000794125.1	IC1
GCF_000830055.1	IC1
GCF_000836625.1	IC1
GCF_000963815.1	IC1
GCF_000969385.1	IC1
GCF_001028265.1	IC1
GCF_001028305.1	IC1
GCF_001028315.1	IC1
GCF_001028325.1	IC1
GCF_001028335.1	IC1
GCF_001028385.1	IC1
GCF_001373535.1	IC1
GCF_001373575.1	IC1
GCF_001399655.1	IC1
GCF_001433355.1	IC1
GCF_001443265.1	IC1
GCF_001444215.1	IC1
GCF_001444225.1	IC1
GCF_001444255.1	IC1
GCF_001444265.1	IC1
GCF_001511855.1	IC1
GCF_001511875.1	IC1
GCF_001511895.1	IC1
GCF_001511915.1	IC1
GCF_001511935.1	IC1
GCF_001511975.1	IC1
GCF_001511995.1	IC1
GCF_001512015.1	IC1
GCF_001512035.1	IC1
GCF_001512055.1	IC1
GCF_001512075.1	IC1
GCF_001512095.1	IC1
GCF_001512115.1	IC1
GCF_001512135.1	IC1
GCF_001512155.1	IC1
GCF_001512175.1	IC1
GCF_001512195.1	IC1
GCF_001512215.1	IC1
GCF_001512235.1	IC1
GCF_001512255.1	IC1
GCF_001549575.1	IC1
GCF_001612005.1	IC1
GCF_001612255.1	IC1
GCF_001612275.1	IC1
GCF_001612415.1	IC1
GCF_001612435.1	IC1
GCF_001612455.1	IC1
GCF_001657725.1	IC1
GCF_001704695.1	IC1
GCF_001874945.1	IC1
GCF_001907145.1	IC1
GCF_001907155.1	IC1
GCF_002082825.1	IC1
GCF_002119265.1	IC1
GCF_002119355.1	IC1
GCF_002137655.1	IC1
GCF_002143965.1	IC1
GCF_002150485.1	IC1
GCF_002210065.1	IC1
GCF_002245595.1	IC1
GCF_002245665.1	IC1
GCF_002288625.1	IC1
GCF_002416345.1	IC1
GCF_002416375.1	IC1
GCF_002416475.1	IC1
GCF_002741415.1	IC1
GCF_002803025.1	IC1
GCF_002927895.1	IC1
GCF_900019965.1	IC1
GCF_900019975.1	IC1
GCF_900020545.1	IC1
GCF_900029355.1	IC1
GCF_900029365.1	IC1
GCF_900029375.1	IC1
GCF_900031715.1	IC1
GCF_900042755.1	IC1
GCF_900043985.1	IC1
GCF_900043995.1	IC1
GCF_900067075.1	IC1
GCF_900240205.1	IC1

## Sheet: IC2
GCF_000018445.1	IC2
GCF_000163395.2	IC2
GCF_000184475.1	IC2
GCF_000186645.1	IC2
GCF_000187205.2	IC2
GCF_000188215.1	IC2
GCF_000189655.1	IC2
GCF_000189675.1	IC2
GCF_000222225.1	IC2
GCF_000222245.1	IC2
GCF_000222265.1	IC2
GCF_000222285.1	IC2
GCF_000226275.1	IC2
GCF_000241725.1	IC2
GCF_000248275.1	IC2
GCF_000278605.1	IC2
GCF_000278685.1	IC2
GCF_000292545.1	IC2
GCF_000297515.1	IC2
GCF_000297535.1	IC2
GCF_000297915.1	IC2
GCF_000297955.1	IC2
GCF_000299655.1	IC2
GCF_000299675.1	IC2
GCF_000301175.1	IC2
GCF_000301215.1	IC2
GCF_000301275.1	IC2
GCF_000301315.1	IC2
GCF_000301375.1	IC2
GCF_000301395.1	IC2
GCF_000301455.1	IC2
GCF_000301475.1	IC2
GCF_000301495.1	IC2
GCF_000301575.1	IC2
GCF_000301595.1	IC2
GCF_000301615.1	IC2
GCF_000301655.1	IC2
GCF_000301915.1	IC2
GCF_000301955.1	IC2
GCF_000302015.1	IC2
GCF_000302055.1	IC2
GCF_000302075.1	IC2
GCF_000302095.1	IC2
GCF_000302195.1	IC2
GCF_000302215.1	IC2
GCF_000302575.1	IC2
GCF_000305255.1	IC2
GCF_000308995.1	IC2
GCF_000309115.1	IC2
GCF_000309175.1	IC2
GCF_000314655.1	IC2
GCF_000332855.1	IC2
GCF_000333715.1	IC2
GCF_000333735.1	IC2
GCF_000335655.1	IC2
GCF_000335675.1	IC2
GCF_000342065.1	IC2
GCF_000353795.1	IC2
GCF_000353815.1	IC2
GCF_000353855.1	IC2
GCF_000353895.1	IC2
GCF_000353915.1	IC2
GCF_000354035.1	IC2
GCF_000354055.1	IC2
GCF_000354075.1	IC2
GCF_000354095.1	IC2
GCF_000354115.1	IC2
GCF_000354135.1	IC2
GCF_000354155.1	IC2
GCF_000359725.1	IC2
GCF_000367885.1	IC2
GCF_000368125.1	IC2
GCF_000368225.1	IC2
GCF_000369285.1	IC2
GCF_000419385.1	IC2
GCF_000419425.1	IC2
GCF_000453065.1	IC2
GCF_000453145.1	IC2
GCF_000453185.1	IC2
GCF_000453285.1	IC2
GCF_000453305.1	IC2
GCF_000453325.1	IC2
GCF_000453345.1	IC2
GCF_000453365.1	IC2
GCF_000453385.1	IC2
GCF_000453405.1	IC2
GCF_000453425.1	IC2
GCF_000453525.1	IC2
GCF_000453545.1	IC2
GCF_000453565.1	IC2
GCF_000453585.1	IC2
GCF_000453645.1	IC2
GCF_000453665.1	IC2
GCF_000453705.1	IC2
GCF_000453745.1	IC2
GCF_000453765.1	IC2
GCF_000453785.1	IC2
GCF_000453805.1	IC2
GCF_000453825.1	IC2
GCF_000453845.1	IC2
GCF_000453865.1	IC2
GCF_000453905.1	IC2
GCF_000453925.1	IC2
GCF_000498375.2	IC2
GCF_000509325.1	IC2
GCF_000513795.2	IC2
GCF_000515435.1	IC2
GCF_000515455.1	IC2
GCF_000515475.1	IC2
GCF_000515495.1	IC2
GCF_000515515.1	IC2
GCF_000515535.1	IC2
GCF_000515555.1	IC2
GCF_000515595.1	IC2
GCF_000515615.1	IC2
GCF_000515635.1	IC2
GCF_000515655.1	IC2
GCF_000515675.1	IC2
GCF_000515695.1	IC2
GCF_000515715.1	IC2
GCF_000515735.1	IC2
GCF_000515775.1	IC2
GCF_000515815.1	IC2
GCF_000515835.1	IC2
GCF_000515875.2	IC2
GCF_000515895.1	IC2
GCF_000515915.1	IC2
GCF_000515935.1	IC2
GCF_000515955.1	IC2
GCF_000515975.1	IC2
GCF_000515995.2	IC2
GCF_000516015.1	IC2
GCF_000516035.1	IC2
GCF_000516055.1	IC2
GCF_000516075.1	IC2
GCF_000516095.1	IC2
GCF_000516115.1	IC2
GCF_000516175.1	IC2
GCF_000516195.2	IC2
GCF_000516215.2	IC2
GCF_000516235.1	IC2
GCF_000516295.1	IC2
GCF_000516335.2	IC2
GCF_000516355.2	IC2
GCF_000516595.2	IC2
GCF_000517485.2	IC2
GCF_000517505.1	IC2
GCF_000576535.1	IC2
GCF_000580135.1	IC2
GCF_000580195.1	IC2
GCF_000580215.1	IC2
GCF_000580235.1	IC2
GCF_000580275.1	IC2
GCF_000580295.1	IC2
GCF_000580335.1	IC2
GCF_000580375.1	IC2
GCF_000580395.1	IC2
GCF_000580475.1	IC2
GCF_000580555.1	IC2
GCF_000580575.1	IC2
GCF_000580735.1	IC2
GCF_000580835.1	IC2
GCF_000580935.1	IC2
GCF_000581015.1	IC2
GCF_000581175.1	IC2
GCF_000581235.1	IC2
GCF_000581335.1	IC2
GCF_000581355.1	IC2
GCF_000581375.1	IC2
GCF_000581395.1	IC2
GCF_000581415.1	IC2
GCF_000581455.1	IC2
GCF_000581495.1	IC2
GCF_000581535.1	IC2
GCF_000581575.1	IC2
GCF_000581615.1	IC2
GCF_000581635.1	IC2
GCF_000581655.1	IC2
GCF_000581675.1	IC2
GCF_000581695.1	IC2
GCF_000581735.1	IC2
GCF_000581795.1	IC2
GCF_000581815.1	IC2
GCF_000581935.1	IC2
GCF_000582015.1	IC2
GCF_000582115.1	IC2
GCF_000582215.1	IC2
GCF_000582335.1	IC2
GCF_000582945.1	IC2
GCF_000583235.1	IC2
GCF_000583255.1	IC2
GCF_000583295.1	IC2
GCF_000583315.1	IC2
GCF_000583335.1	IC2
GCF_000583355.1	IC2
GCF_000583435.1	IC2
GCF_000583455.1	IC2
GCF_000583495.1	IC2
GCF_000583515.1	IC2
GCF_000583535.1	IC2
GCF_000583555.1	IC2
GCF_000583575.1	IC2
GCF_000583595.1	IC2
GCF_000584035.1	IC2
GCF_000584055.1	IC2
GCF_000584075.1	IC2
GCF_000584115.1	IC2
GCF_000584135.1	IC2
GCF_000584155.1	IC2
GCF_000584175.1	IC2
GCF_000584195.1	IC2
GCF_000584235.1	IC2
GCF_000584395.1	IC2
GCF_000584435.1	IC2
GCF_000584475.1	IC2
GCF_000584495.1	IC2
GCF_000584555.1	IC2
GCF_000584655.1	IC2
GCF_000584675.1	IC2
GCF_000584735.1	IC2
GCF_000584775.1	IC2
GCF_000584835.1	IC2
GCF_000584875.1	IC2
GCF_000584895.1	IC2
GCF_000587875.1	IC2
GCF_000587895.1	IC2
GCF_000587915.1	IC2
GCF_000587935.1	IC2
GCF_000587975.1	IC2
GCF_000588055.1	IC2
GCF_000588155.1	IC2
GCF_000588175.1	IC2
GCF_000588215.1	IC2
GCF_000588295.1	IC2
GCF_000588315.1	IC2
GCF_000588375.1	IC2
GCF_000588435.1	IC2
GCF_000588455.1	IC2
GCF_000588495.1	IC2
GCF_000588555.1	IC2
GCF_000588575.1	IC2
GCF_000588635.1	IC2
GCF_000588655.1	IC2
GCF_000588695.1	IC2
GCF_000588735.1	IC2
GCF_000588795.1	IC2
GCF_000588815.1	IC2
GCF_000588895.1	IC2
GCF_000588915.1	IC2
GCF_000588935.1	IC2
GCF_000588955.1	IC2
GCF_000588975.1	IC2
GCF_000588995.1	IC2
GCF_000589015.1	IC2
GCF_000589035.1	IC2
GCF_000589055.1	IC2
GCF_000589075.1	IC2
GCF_000589095.1	IC2
GCF_000589195.1	IC2
GCF_000589275.1	IC2
GCF_000589295.1	IC2
GCF_000589315.1	IC2
GCF_000589355.1	IC2
GCF_000589375.1	IC2
GCF_000589395.1	IC2
GCF_000589415.1	IC2
GCF_000589435.1	IC2
GCF_000589455.1	IC2
GCF_000589475.1	IC2
GCF_000589495.1	IC2
GCF_000589515.1	IC2
GCF_000589535.1	IC2
GCF_000589555.1	IC2
GCF_000589575.1	IC2
GCF_000589595.1	IC2
GCF_000589615.1	IC2
GCF_000589635.1	IC2
GCF_000589655.1	IC2
GCF_000589675.1	IC2
GCF_000589695.1	IC2
GCF_000589715.1	IC2
GCF_000589735.1	IC2
GCF_000589755.1	IC2
GCF_000589775.1	IC2
GCF_000589795.1	IC2
GCF_000589815.1	IC2
GCF_000589835.1	IC2
GCF_000591575.1	IC2
GCF_000591595.1	IC2
GCF_000591615.1	IC2
GCF_000591635.1	IC2
GCF_000591655.1	IC2
GCF_000591675.1	IC2
GCF_000591695.1	IC2
GCF_000591715.1	IC2
GCF_000591735.1	IC2
GCF_000591755.1	IC2
GCF_000591775.1	IC2
GCF_000591795.1	IC2
GCF_000591815.1	IC2
GCF_000591835.1	IC2
GCF_000591855.1	IC2
GCF_000591875.1	IC2
GCF_000591895.1	IC2
GCF_000591915.1	IC2
GCF_000591935.1	IC2
GCF_000591955.1	IC2
GCF_000591975.1	IC2
GCF_000591995.1	IC2
GCF_000592015.1	IC2
GCF_000592035.1	IC2
GCF_000592055.1	IC2
GCF_000592075.1	IC2
GCF_000592095.1	IC2
GCF_000592115.1	IC2
GCF_000592135.1	IC2
GCF_000592155.1	IC2
GCF_000592175.1	IC2
GCF_000592195.1	IC2
GCF_000592215.1	IC2
GCF_000592235.1	IC2
GCF_000592255.1	IC2
GCF_000592275.1	IC2
GCF_000592295.1	IC2
GCF_000592315.1	IC2
GCF_000592335.1	IC2
GCF_000592355.1	IC2
GCF_000592375.1	IC2
GCF_000592395.1	IC2
GCF_000592415.1	IC2
GCF_000592435.1	IC2
GCF_000592455.1	IC2
GCF_000592475.1	IC2
GCF_000592495.1	IC2
GCF_000592515.1	IC2
GCF_000592535.1	IC2
GCF_000592555.1	IC2
GCF_000592575.1	IC2
GCF_000592595.1	IC2
GCF_000592615.1	IC2
GCF_000592635.1	IC2
GCF_000592675.1	IC2
GCF_000592695.1	IC2
GCF_000592715.1	IC2
GCF_000592735.1	IC2
GCF_000592755.1	IC2
GCF_000600375.1	IC2
GCF_000600395.1	IC2
GCF_000600415.1	IC2
GCF_000600435.1	IC2
GCF_000600455.1	IC2
GCF_000600475.1	IC2
GCF_000600495.1	IC2
GCF_000600515.1	IC2
GCF_000600535.1	IC2
GCF_000600555.1	IC2
GCF_000600575.1	IC2
GCF_000600595.1	IC2
GCF_000600615.1	IC2
GCF_000600635.1	IC2
GCF_000600655.1	IC2
GCF_000600675.1	IC2
GCF_000600695.1	IC2
GCF_000600715.1	IC2
GCF_000600915.1	IC2
GCF_000600935.1	IC2
GCF_000611045.1	IC2
GCF_000611065.1	IC2
GCF_000611085.1	IC2
GCF_000611105.1	IC2
GCF_000611165.1	IC2
GCF_000611185.1	IC2
GCF_000611265.1	IC2
GCF_000611325.1	IC2
GCF_000611345.1	IC2
GCF_000611405.1	IC2
GCF_000611425.1	IC2
GCF_000611445.1	IC2
GCF_000611505.1	IC2
GCF_000611525.1	IC2
GCF_000611545.1	IC2
GCF_000611565.1	IC2
GCF_000627335.1	IC2
GCF_000627355.1	IC2
GCF_000627375.1	IC2
GCF_000627395.1	IC2
GCF_000627415.1	IC2
GCF_000627495.1	IC2
GCF_000627515.1	IC2
GCF_000627535.1	IC2
GCF_000627555.1	IC2
GCF_000627575.1	IC2
GCF_000627595.1	IC2
GCF_000627615.1	IC2
GCF_000627735.1	IC2
GCF_000671435.1	IC2
GCF_000671495.1	IC2
GCF_000671515.1	IC2
GCF_000671535.1	IC2
GCF_000671555.1	IC2
GCF_000671575.1	IC2
GCF_000671655.1	IC2
GCF_000681655.1	IC2
GCF_000681675.1	IC2
GCF_000681695.1	IC2
GCF_000681735.1	IC2
GCF_000681835.1	IC2
GCF_000681855.1	IC2
GCF_000681875.1	IC2
GCF_000681895.1	IC2
GCF_000681915.1	IC2
GCF_000681935.1	IC2
GCF_000681955.1	IC2
GCF_000681975.1	IC2
GCF_000681995.1	IC2
GCF_000682075.1	IC2
GCF_000682115.1	IC2
GCF_000682135.1	IC2
GCF_000682175.1	IC2
GCF_000682235.1	IC2
GCF_000682395.1	IC2
GCF_000682455.1	IC2
GCF_000682495.1	IC2
GCF_000682555.1	IC2
GCF_000682575.1	IC2
GCF_000682655.1	IC2
GCF_000692095.1	IC2
GCF_000695855.3	IC2
GCF_000722985.1	IC2
GCF_000723045.1	IC2
GCF_000723065.1	IC2
GCF_000723075.1	IC2
GCF_000723125.1	IC2
GCF_000723145.1	IC2
GCF_000734775.1	IC2
GCF_000761465.1	IC2
GCF_000766105.1	IC2
GCF_000770815.1	IC2
GCF_000770885.1	IC2
GCF_000770905.1	IC2
GCF_000787215.1	IC2
GCF_000787225.1	IC2
GCF_000787235.1	IC2
GCF_000787295.1	IC2
GCF_000787315.1	IC2
GCF_000787335.1	IC2
GCF_000787355.1	IC2
GCF_000802885.1	IC2
GCF_000802895.1	IC2
GCF_000804635.1	IC2
GCF_000804645.1	IC2
GCF_000804655.1	IC2
GCF_000804665.1	IC2
GCF_000804715.1	IC2
GCF_000804725.1	IC2
GCF_000804735.1	IC2
GCF_000804745.1	IC2
GCF_000804795.1	IC2
GCF_000804805.1	IC2
GCF_000804815.1	IC2
GCF_000804825.1	IC2
GCF_000804875.1	IC2
GCF_000804885.1	IC2
GCF_000804895.1	IC2
GCF_000804905.1	IC2
GCF_000804975.1	IC2
GCF_000804985.1	IC2
GCF_000805035.1	IC2
GCF_000805055.1	IC2
GCF_000805115.1	IC2
GCF_000805125.1	IC2
GCF_000805145.1	IC2
GCF_000805195.1	IC2
GCF_000805205.1	IC2
GCF_000805225.1	IC2
GCF_000805275.1	IC2
GCF_000805295.1	IC2
GCF_000805305.1	IC2
GCF_000805525.1	IC2
GCF_000805545.1	IC2
GCF_000805595.1	IC2
GCF_000805615.1	IC2
GCF_000805635.1	IC2
GCF_000808765.2	IC2
GCF_000808775.3	IC2
GCF_000808785.3	IC2
GCF_000808815.3	IC2
GCF_000808845.3	IC2
GCF_000808885.3	IC2
GCF_000808905.3	IC2
GCF_000808925.3	IC2
GCF_000808945.3	IC2
GCF_000808985.3	IC2
GCF_000809005.3	IC2
GCF_000809045.3	IC2
GCF_000809065.3	IC2
GCF_000809085.3	IC2
GCF_000809205.3	IC2
GCF_000809215.3	IC2
GCF_000809225.3	IC2
GCF_000809235.3	IC2
GCF_000809285.3	IC2
GCF_000809305.3	IC2
GCF_000809325.3	IC2
GCF_000809345.3	IC2
GCF_000809365.3	IC2
GCF_000809385.3	IC2
GCF_000809405.3	IC2
GCF_000809425.3	IC2
GCF_000809445.3	IC2
GCF_000809465.3	IC2
GCF_000809485.3	IC2
GCF_000809525.3	IC2
GCF_000809545.3	IC2
GCF_000809565.3	IC2
GCF_000809585.3	IC2
GCF_000809605.3	IC2
GCF_000809625.3	IC2
GCF_000809645.3	IC2
GCF_000809665.3	IC2
GCF_000809685.3	IC2
GCF_000809705.3	IC2
GCF_000809725.3	IC2
GCF_000809745.3	IC2
GCF_000809765.3	IC2
GCF_000809785.3	IC2
GCF_000809805.3	IC2
GCF_000809825.3	IC2
GCF_000809885.2	IC2
GCF_000809945.1	IC2
GCF_000809985.3	IC2
GCF_000810025.3	IC2
GCF_000810045.3	IC2
GCF_000810065.3	IC2
GCF_000810085.3	IC2
GCF_000810125.3	IC2
GCF_000810145.3	IC2
GCF_000810165.3	IC2
GCF_000810185.3	IC2
GCF_000810205.3	IC2
GCF_000810245.3	IC2
GCF_000810265.3	IC2
GCF_000810285.3	IC2
GCF_000810305.3	IC2
GCF_000810325.3	IC2
GCF_000810345.3	IC2
GCF_000810365.3	IC2
GCF_000810385.3	IC2
GCF_000810405.3	IC2
GCF_000810425.3	IC2
GCF_000810445.3	IC2
GCF_000810465.3	IC2
GCF_000810485.3	IC2
GCF_000810505.3	IC2
GCF_000810525.3	IC2
GCF_000810545.3	IC2
GCF_000810565.3	IC2
GCF_000810585.3	IC2
GCF_000810605.3	IC2
GCF_000810625.2	IC2
GCF_000810645.3	IC2
GCF_000810665.3	IC2
GCF_000810685.3	IC2
GCF_000810725.3	IC2
GCF_000810745.3	IC2
GCF_000810765.3	IC2
GCF_000810825.3	IC2
GCF_000810835.3	IC2
GCF_000810865.3	IC2
GCF_000810875.3	IC2
GCF_000810905.3	IC2
GCF_000810915.3	IC2
GCF_000810935.3	IC2
GCF_000810945.3	IC2
GCF_000810985.3	IC2
GCF_000811005.3	IC2
GCF_000811015.3	IC2
GCF_000811065.3	IC2
GCF_000811085.3	IC2
GCF_000811105.3	IC2
GCF_000811145.3	IC2
GCF_000811165.3	IC2
GCF_000811185.3	IC2
GCF_000811205.3	IC2
GCF_000811225.3	IC2
GCF_000811245.3	IC2
GCF_000811265.3	IC2
GCF_000811285.3	IC2
GCF_000811305.3	IC2
GCF_000811325.3	IC2
GCF_000811345.3	IC2
GCF_000811365.3	IC2
GCF_000811405.3	IC2
GCF_000811485.3	IC2
GCF_000811505.3	IC2
GCF_000811525.3	IC2
GCF_000811545.3	IC2
GCF_000811565.3	IC2
GCF_000811585.3	IC2
GCF_000811605.3	IC2
GCF_000811625.3	IC2
GCF_000811645.3	IC2
GCF_000811665.3	IC2
GCF_000811685.3	IC2
GCF_000811705.3	IC2
GCF_000811725.3	IC2
GCF_000811745.3	IC2
GCF_000811765.3	IC2
GCF_000811785.3	IC2
GCF_000811825.3	IC2
GCF_000811865.3	IC2
GCF_000811905.3	IC2
GCF_000811925.3	IC2
GCF_000811945.3	IC2
GCF_000820665.1	IC2
GCF_000820685.1	IC2
GCF_000828795.1	IC2
GCF_000939395.2	IC2
GCF_000939405.2	IC2
GCF_000939415.2	IC2
GCF_000939425.2	IC2
GCF_000939475.2	IC2
GCF_000939485.2	IC2
GCF_000939495.2	IC2
GCF_000939535.2	IC2
GCF_000939555.2	IC2
GCF_000939565.2	IC2
GCF_000939575.2	IC2
GCF_000939615.2	IC2
GCF_000939635.2	IC2
GCF_000949035.2	IC2
GCF_000949045.2	IC2
GCF_000949055.2	IC2
GCF_000949065.2	IC2
GCF_000949115.2	IC2
GCF_000949175.2	IC2
GCF_000949195.2	IC2
GCF_000966495.1	IC2
GCF_000966515.1	IC2
GCF_000966525.1	IC2
GCF_000969285.1	IC2
GCF_000969365.1	IC2
GCF_000969465.1	IC2
GCF_000981405.1	IC2
GCF_001008125.1	IC2
GCF_001026965.1	IC2
GCF_001027885.1	IC2
GCF_001052015.1	IC2
GCF_001052325.1	IC2
GCF_001052675.1	IC2
GCF_001052775.1	IC2
GCF_001053695.1	IC2
GCF_001059495.1	IC2
GCF_001276055.1	IC2
GCF_001292715.1	IC2
GCF_001414645.1	IC2
GCF_001414865.1	IC2
GCF_001415095.1	IC2
GCF_001415275.1	IC2
GCF_001415645.1	IC2
GCF_001415695.1	IC2
GCF_001415715.1	IC2
GCF_001415735.1	IC2
GCF_001415765.1	IC2
GCF_001415815.1	IC2
GCF_001416075.1	IC2
GCF_001416095.1	IC2
GCF_001416225.1	IC2
GCF_001416275.1	IC2
GCF_001416465.1	IC2
GCF_001420505.1	IC2
GCF_001420515.1	IC2
GCF_001432445.1	IC2
GCF_001432755.1	IC2
GCF_001433045.1	IC2
GCF_001433205.1	IC2
GCF_001433675.1	IC2
GCF_001442575.1	IC2
GCF_001514375.1	IC2
GCF_001518715.1	IC2
GCF_001531205.2	IC2
GCF_001531455.2	IC2
GCF_001541025.2	IC2
GCF_001541035.2	IC2
GCF_001541045.2	IC2
GCF_001541425.1	IC2
GCF_001541455.1	IC2
GCF_001541525.1	IC2
GCF_001541685.1	IC2
GCF_001541695.1	IC2
GCF_001541705.1	IC2
GCF_001541725.1	IC2
GCF_001541765.1	IC2
GCF_001541775.1	IC2
GCF_001541795.1	IC2
GCF_001541875.1	IC2
GCF_001543995.1	IC2
GCF_001573065.1	IC2
GCF_001573085.1	IC2
GCF_001573125.1	IC2
GCF_001576615.1	IC2
GCF_001612075.1	IC2
GCF_001612155.1	IC2
GCF_001612175.1	IC2
GCF_001612185.1	IC2
GCF_001612235.1	IC2
GCF_001612285.1	IC2
GCF_001612315.1	IC2
GCF_001612335.1	IC2
GCF_001612355.1	IC2
GCF_001612365.1	IC2
GCF_001612395.1	IC2
GCF_001617825.1	IC2
GCF_001617835.1	IC2
GCF_001617885.1	IC2
GCF_001617895.1	IC2
GCF_001617915.1	IC2
GCF_001617945.1	IC2
GCF_001618125.1	IC2
GCF_001624975.1	IC2
GCF_001640065.1	IC2
GCF_001640075.1	IC2
GCF_001661665.1	IC2
GCF_001664565.1	IC2
GCF_001664575.1	IC2
GCF_001664585.1	IC2
GCF_001664595.1	IC2
GCF_001664645.1	IC2
GCF_001664655.1	IC2
GCF_001664665.1	IC2
GCF_001664725.1	IC2
GCF_001664735.1	IC2
GCF_001664755.1	IC2
GCF_001664805.1	IC2
GCF_001664835.1	IC2
GCF_001664855.1	IC2
GCF_001664885.1	IC2
GCF_001664895.1	IC2
GCF_001664905.1	IC2
GCF_001664915.1	IC2
GCF_001664965.1	IC2
GCF_001664975.1	IC2
GCF_001664985.1	IC2
GCF_001665045.1	IC2
GCF_001665055.1	IC2
GCF_001665065.1	IC2
GCF_001665095.1	IC2
GCF_001665125.1	IC2
GCF_001665155.1	IC2
GCF_001665175.1	IC2
GCF_001665205.1	IC2
GCF_001665215.1	IC2
GCF_001665285.1	IC2
GCF_001665985.1	IC2
GCF_001666065.1	IC2
GCF_001666075.1	IC2
GCF_001666085.1	IC2
GCF_001666105.1	IC2
GCF_001666145.1	IC2
GCF_001666155.1	IC2
GCF_001666175.1	IC2
GCF_001666195.1	IC2
GCF_001666235.1	IC2
GCF_001666255.1	IC2
GCF_001666275.1	IC2
GCF_001666305.1	IC2
GCF_001666315.1	IC2
GCF_001666325.1	IC2
GCF_001666385.1	IC2
GCF_001666395.1	IC2
GCF_001666405.1	IC2
GCF_001666425.1	IC2
GCF_001666465.1	IC2
GCF_001666475.1	IC2
GCF_001666485.1	IC2
GCF_001666515.1	IC2
GCF_001666545.1	IC2
GCF_001666555.1	IC2
GCF_001666565.1	IC2
GCF_001666575.1	IC2
GCF_001666625.1	IC2
GCF_001666635.1	IC2
GCF_001666645.1	IC2
GCF_001666665.1	IC2
GCF_001666705.1	IC2
GCF_001666715.1	IC2
GCF_001668445.1	IC2
GCF_001668465.1	IC2
GCF_001668475.1	IC2
GCF_001668515.1	IC2
GCF_001668535.1	IC2
GCF_001668555.1	IC2
GCF_001668585.1	IC2
GCF_001668645.1	IC2
GCF_001668755.1	IC2
GCF_001668765.1	IC2
GCF_001668775.1	IC2
GCF_001668815.1	IC2
GCF_001668835.1	IC2
GCF_001668855.1	IC2
GCF_001668865.1	IC2
GCF_001668915.1	IC2
GCF_001668935.1	IC2
GCF_001668945.1	IC2
GCF_001668955.1	IC2
GCF_001668995.1	IC2
GCF_001669005.1	IC2
GCF_001669025.1	IC2
GCF_001669035.1	IC2
GCF_001669075.1	IC2
GCF_001669095.1	IC2
GCF_001669105.1	IC2
GCF_001669115.1	IC2
GCF_001669145.1	IC2
GCF_001669175.1	IC2
GCF_001669185.1	IC2
GCF_001669195.1	IC2
GCF_001669225.1	IC2
GCF_001669255.1	IC2
GCF_001669265.1	IC2
GCF_001669295.1	IC2
GCF_001669305.1	IC2
GCF_001669355.1	IC2
GCF_001669365.1	IC2
GCF_001669415.1	IC2
GCF_001669425.1	IC2
GCF_001669435.1	IC2
GCF_001669455.1	IC2
GCF_001669495.1	IC2
GCF_001669505.1	IC2
GCF_001669525.1	IC2
GCF_001669535.1	IC2
GCF_001669575.1	IC2
GCF_001669595.1	IC2
GCF_001669605.1	IC2
GCF_001669635.1	IC2
GCF_001669645.1	IC2
GCF_001669675.1	IC2
GCF_001669695.1	IC2
GCF_001669705.1	IC2
GCF_001669735.1	IC2
GCF_001672535.1	IC2
GCF_001673795.1	IC2
GCF_001673805.1	IC2
GCF_001673815.1	IC2
GCF_001673825.1	IC2
GCF_001673875.1	IC2
GCF_001673895.1	IC2
GCF_001673905.1	IC2
GCF_001673915.1	IC2
GCF_001673955.1	IC2
GCF_001673975.1	IC2
GCF_001673985.1	IC2
GCF_001674015.1	IC2
GCF_001674035.1	IC2
GCF_001674045.1	IC2
GCF_001674075.1	IC2
GCF_001674085.1	IC2
GCF_001674115.1	IC2
GCF_001674135.1	IC2
GCF_001674155.1	IC2
GCF_001674165.1	IC2
GCF_001674215.1	IC2
GCF_001674235.1	IC2
GCF_001674245.1	IC2
GCF_001674255.1	IC2
GCF_001674295.1	IC2
GCF_001674315.1	IC2
GCF_001674325.1	IC2
GCF_001674345.1	IC2
GCF_001674365.1	IC2
GCF_001674395.1	IC2
GCF_001674415.1	IC2
GCF_001674425.1	IC2
GCF_001674435.1	IC2
GCF_001674475.1	IC2
GCF_001674485.1	IC2
GCF_001674505.1	IC2
GCF_001674515.1	IC2
GCF_001674555.1	IC2
GCF_001674575.1	IC2
GCF_001674585.1	IC2
GCF_001674605.1	IC2
GCF_001674635.1	IC2
GCF_001674655.1	IC2
GCF_001674665.1	IC2
GCF_001674705.1	IC2
GCF_001674735.1	IC2
GCF_001674755.1	IC2
GCF_001674765.1	IC2
GCF_001674785.1	IC2
GCF_001674805.1	IC2
GCF_001674835.1	IC2
GCF_001674845.1	IC2
GCF_001674865.1	IC2
GCF_001674885.1	IC2
GCF_001674915.1	IC2
GCF_001680105.1	IC2
GCF_001680115.1	IC2
GCF_001680185.1	IC2
GCF_001680195.1	IC2
GCF_001680215.1	IC2
GCF_001680225.1	IC2
GCF_001680265.1	IC2
GCF_001680285.1	IC2
GCF_001680295.1	IC2
GCF_001680305.1	IC2
GCF_001680345.1	IC2
GCF_001680365.1	IC2
GCF_001680375.1	IC2
GCF_001680395.1	IC2
GCF_001680425.1	IC2
GCF_001680445.1	IC2
GCF_001680475.1	IC2
GCF_001700395.1	IC2
GCF_001704685.1	IC2
GCF_001707985.1	IC2
GCF_001708025.1	IC2
GCF_001806345.1	IC2
GCF_001806365.1	IC2
GCF_001806385.1	IC2
GCF_001806405.1	IC2
GCF_001806425.1	IC2
GCF_001806445.1	IC2
GCF_001806465.1	IC2
GCF_001806485.1	IC2
GCF_001855175.1	IC2
GCF_001861375.1	IC2
GCF_001861385.1	IC2
GCF_001861435.1	IC2
GCF_001861455.1	IC2
GCF_001861465.1	IC2
GCF_001861475.1	IC2
GCF_001861515.1	IC2
GCF_001861535.1	IC2
GCF_001861545.1	IC2
GCF_001861565.1	IC2
GCF_001861585.1	IC2
GCF_001861615.1	IC2
GCF_001861655.1	IC2
GCF_001861665.1	IC2
GCF_001861695.1	IC2
GCF_001861735.1	IC2
GCF_001861745.1	IC2
GCF_001861775.1	IC2
GCF_001861785.1	IC2
GCF_001861795.1	IC2
GCF_001861835.1	IC2
GCF_001861855.1	IC2
GCF_001861865.1	IC2
GCF_001861895.1	IC2
GCF_001861905.1	IC2
GCF_001861975.1	IC2
GCF_001861995.1	IC2
GCF_001862035.1	IC2
GCF_001862055.1	IC2
GCF_001862065.1	IC2
GCF_001862075.1	IC2
GCF_001862105.1	IC2
GCF_001862145.1	IC2
GCF_001862175.1	IC2
GCF_001862185.1	IC2
GCF_001862215.1	IC2
GCF_001862225.1	IC2
GCF_001862235.1	IC2
GCF_001862265.1	IC2
GCF_001862295.1	IC2
GCF_001862305.1	IC2
GCF_001862345.1	IC2
GCF_001862375.1	IC2
GCF_001862385.1	IC2
GCF_001862395.1	IC2
GCF_001862425.1	IC2
GCF_001862455.1	IC2
GCF_001862475.1	IC2
GCF_001862485.1	IC2
GCF_001862505.1	IC2
GCF_001862535.1	IC2
GCF_001862555.1	IC2
GCF_001862565.1	IC2
GCF_001862585.1	IC2
GCF_001862615.1	IC2
GCF_001862635.1	IC2
GCF_001862645.1	IC2
GCF_001862665.1	IC2
GCF_001862715.1	IC2
GCF_001862735.1	IC2
GCF_001862775.1	IC2
GCF_001862825.1	IC2
GCF_001862855.1	IC2
GCF_001862875.1	IC2
GCF_001862885.1	IC2
GCF_001862895.1	IC2
GCF_001862955.1	IC2
GCF_001862975.1	IC2
GCF_001862985.1	IC2
GCF_001863015.1	IC2
GCF_001863035.1	IC2
GCF_001863055.1	IC2
GCF_001863065.1	IC2
GCF_001863085.1	IC2
GCF_001863115.1	IC2
GCF_001863135.1	IC2
GCF_001863145.1	IC2
GCF_001863165.1	IC2
GCF_001863205.1	IC2
GCF_001863225.1	IC2
GCF_001863235.1	IC2
GCF_001863275.1	IC2
GCF_001863295.1	IC2
GCF_001863315.1	IC2
GCF_001863335.1	IC2
GCF_001863345.1	IC2
GCF_001863395.1	IC2
GCF_001863405.1	IC2
GCF_001863455.1	IC2
GCF_001863465.1	IC2
GCF_001863475.1	IC2
GCF_001863535.1	IC2
GCF_001863545.1	IC2
GCF_001863555.1	IC2
GCF_001863575.1	IC2
GCF_001863615.1	IC2
GCF_001863625.1	IC2
GCF_001863665.1	IC2
GCF_001863695.1	IC2
GCF_001863775.1	IC2
GCF_001863815.1	IC2
GCF_001863855.1	IC2
GCF_001863865.1	IC2
GCF_001863875.1	IC2
GCF_001863905.1	IC2
GCF_001863935.1	IC2
GCF_001863955.1	IC2
GCF_001863965.1	IC2
GCF_001864015.1	IC2
GCF_001864035.1	IC2
GCF_001864045.1	IC2
GCF_001864065.1	IC2
GCF_001864115.1	IC2
GCF_001864125.1	IC2
GCF_001864195.1	IC2
GCF_001864285.1	IC2
GCF_001864305.1	IC2
GCF_001864315.1	IC2
GCF_001864375.1	IC2
GCF_001864385.1	IC2
GCF_001864395.1	IC2
GCF_001864455.1	IC2
GCF_001864475.1	IC2
GCF_001864505.1	IC2
GCF_001864535.1	IC2
GCF_001864565.1	IC2
GCF_001864615.1	IC2
GCF_001864635.1	IC2
GCF_001864655.1	IC2
GCF_001864675.1	IC2
GCF_001864755.1	IC2
GCF_001864795.1	IC2
GCF_001864815.1	IC2
GCF_001874915.1	IC2
GCF_001887305.1	IC2
GCF_001895985.1	IC2
GCF_001902375.1	IC2
GCF_001907125.1	IC2
GCF_001909135.1	IC2
GCF_001910585.1	IC2
GCF_001910595.1	IC2
GCF_001910605.1	IC2
GCF_001910615.1	IC2
GCF_001910665.1	IC2
GCF_001910675.1	IC2
GCF_001910685.1	IC2
GCF_001922205.1	IC2
GCF_001922225.1	IC2
GCF_001922245.1	IC2
GCF_001939595.1	IC2
GCF_001939605.1	IC2
GCF_001939665.1	IC2
GCF_001949935.1	IC2
GCF_001949945.1	IC2
GCF_001949955.1	IC2
GCF_001949965.1	IC2
GCF_001950035.1	IC2
GCF_001950065.1	IC2
GCF_001950085.1	IC2
GCF_001950155.1	IC2
GCF_001950165.1	IC2
GCF_001950195.1	IC2
GCF_001950215.1	IC2
GCF_001950265.1	IC2
GCF_001950285.1	IC2
GCF_001950295.1	IC2
GCF_001951035.1	IC2
GCF_002014155.1	IC2
GCF_002014175.1	IC2
GCF_002014195.1	IC2
GCF_002014235.1	IC2
GCF_002014245.1	IC2
GCF_002014265.1	IC2
GCF_002014355.1	IC2
GCF_002014395.1	IC2
GCF_002014405.1	IC2
GCF_002014435.1	IC2
GCF_002014445.1	IC2
GCF_002014475.1	IC2
GCF_002016735.1	IC2
GCF_002016745.1	IC2
GCF_002016775.1	IC2
GCF_002016815.1	IC2
GCF_002016865.1	IC2
GCF_002016915.1	IC2
GCF_002016935.1	IC2
GCF_002016955.1	IC2
GCF_002017035.1	IC2
GCF_002017055.1	IC2
GCF_002017065.1	IC2
GCF_002017095.1	IC2
GCF_002017105.1	IC2
GCF_002017115.1	IC2
GCF_002017125.1	IC2
GCF_002017185.1	IC2
GCF_002017195.1	IC2
GCF_002017205.1	IC2
GCF_002017255.1	IC2
GCF_002017265.1	IC2
GCF_002017285.1	IC2
GCF_002017335.1	IC2
GCF_002017345.1	IC2
GCF_002017355.1	IC2
GCF_002017395.1	IC2
GCF_002017405.1	IC2
GCF_002017415.1	IC2
GCF_002017425.1	IC2
GCF_002017475.1	IC2
GCF_002017515.1	IC2
GCF_002017525.1	IC2
GCF_002017555.1	IC2
GCF_002017605.1	IC2
GCF_002017615.1	IC2
GCF_002017625.1	IC2
GCF_002017675.1	IC2
GCF_002017685.1	IC2
GCF_002017705.1	IC2
GCF_002017735.1	IC2
GCF_002017745.1	IC2
GCF_002017765.1	IC2
GCF_002017795.1	IC2
GCF_002028445.1	IC2
GCF_002028475.1	IC2
GCF_002028485.1	IC2
GCF_002028535.1	IC2
GCF_002072795.1	IC2
GCF_002082625.1	IC2
GCF_002082645.1	IC2
GCF_002082665.1	IC2
GCF_002082685.1	IC2
GCF_002082705.1	IC2
GCF_002082725.1	IC2
GCF_002082745.1	IC2
GCF_002082865.1	IC2
GCF_002082885.1	IC2
GCF_002085505.1	IC2
GCF_002093815.1	IC2
GCF_002116575.1	IC2
GCF_002119275.1	IC2
GCF_002119285.1	IC2
GCF_002119295.1	IC2
GCF_002136615.1	IC2
GCF_002136705.1	IC2
GCF_002136745.1	IC2
GCF_002136775.1	IC2
GCF_002136825.1	IC2
GCF_002136885.1	IC2
GCF_002136935.1	IC2
GCF_002136965.1	IC2
GCF_002137035.1	IC2
GCF_002137045.1	IC2
GCF_002137225.1	IC2
GCF_002137285.1	IC2
GCF_002137295.1	IC2
GCF_002137345.1	IC2
GCF_002137395.1	IC2
GCF_002137425.1	IC2
GCF_002137445.1	IC2
GCF_002137475.1	IC2
GCF_002137525.1	IC2
GCF_002137555.1	IC2
GCF_002137565.1	IC2
GCF_002137695.1	IC2
GCF_002137715.1	IC2
GCF_002137795.1	IC2
GCF_002137815.1	IC2
GCF_002137875.1	IC2
GCF_002137895.1	IC2
GCF_002137995.1	IC2
GCF_002138005.1	IC2
GCF_002138035.1	IC2
GCF_002138115.1	IC2
GCF_002138165.1	IC2
GCF_002138215.1	IC2
GCF_002138245.1	IC2
GCF_002138295.1	IC2
GCF_002138305.1	IC2
GCF_002138315.1	IC2
GCF_002138345.1	IC2
GCF_002138375.1	IC2
GCF_002142935.1	IC2
GCF_002142955.1	IC2
GCF_002142995.1	IC2
GCF_002143015.1	IC2
GCF_002143035.1	IC2
GCF_002143045.1	IC2
GCF_002143095.1	IC2
GCF_002143105.1	IC2
GCF_002143195.1	IC2
GCF_002143235.1	IC2
GCF_002143265.1	IC2
GCF_002143315.1	IC2
GCF_002143335.1	IC2
GCF_002143395.1	IC2
GCF_002143405.1	IC2
GCF_002143425.1	IC2
GCF_002143495.1	IC2
GCF_002143555.1	IC2
GCF_002143575.1	IC2
GCF_002143625.1	IC2
GCF_002143655.1	IC2
GCF_002143675.1	IC2
GCF_002143685.1	IC2
GCF_002143715.1	IC2
GCF_002143775.1	IC2
GCF_002143785.1	IC2
GCF_002143795.1	IC2
GCF_002143835.1	IC2
GCF_002143935.1	IC2
GCF_002144685.1	IC2
GCF_002144725.1	IC2
GCF_002144755.1	IC2
GCF_002144975.1	IC2
GCF_002145035.1	IC2
GCF_002145055.1	IC2
GCF_002145065.1	IC2
GCF_002145115.1	IC2
GCF_002145175.1	IC2
GCF_002145195.1	IC2
GCF_002145435.1	IC2
GCF_002148725.1	IC2
GCF_002154155.1	IC2
GCF_002154215.1	IC2
GCF_002182365.1	IC2
GCF_002182385.1	IC2
GCF_002182425.1	IC2
GCF_002182445.1	IC2
GCF_002182505.1	IC2
GCF_002182545.1	IC2
GCF_002182605.1	IC2
GCF_002182615.1	IC2
GCF_002182625.1	IC2
GCF_002182645.1	IC2
GCF_002182695.1	IC2
GCF_002182705.1	IC2
GCF_002182725.1	IC2
GCF_002182765.1	IC2
GCF_002182785.1	IC2
GCF_002182795.1	IC2
GCF_002182805.1	IC2
GCF_002182845.1	IC2
GCF_002182865.1	IC2
GCF_002182875.1	IC2
GCF_002182895.1	IC2
GCF_002182925.1	IC2
GCF_002182955.1	IC2
GCF_002182965.1	IC2
GCF_002183025.1	IC2
GCF_002183035.1	IC2
GCF_002183085.1	IC2
GCF_002183115.1	IC2
GCF_002183165.1	IC2
GCF_002183185.1	IC2
GCF_002183195.1	IC2
GCF_002183215.1	IC2
GCF_002183245.1	IC2
GCF_002183265.1	IC2
GCF_002183275.1	IC2
GCF_002183285.1	IC2
GCF_002183325.1	IC2
GCF_002183345.1	IC2
GCF_002183355.1	IC2
GCF_002183365.1	IC2
GCF_002183405.1	IC2
GCF_002183435.1	IC2
GCF_002183445.1	IC2
GCF_002183485.1	IC2
GCF_002183545.1	IC2
GCF_002183555.1	IC2
GCF_002183585.1	IC2
GCF_002183595.1	IC2
GCF_002183625.1	IC2
GCF_002183635.1	IC2
GCF_002183665.1	IC2
GCF_002183705.1	IC2
GCF_002183725.1	IC2
GCF_002183735.1	IC2
GCF_002183765.1	IC2
GCF_002183785.1	IC2
GCF_002183805.1	IC2
GCF_002183815.1	IC2
GCF_002183845.1	IC2
GCF_002183855.1	IC2
GCF_002183875.1	IC2
GCF_002183905.1	IC2
GCF_002183945.1	IC2
GCF_002183955.1	IC2
GCF_002183975.1	IC2
GCF_002184005.1	IC2
GCF_002184025.1	IC2
GCF_002184035.1	IC2
GCF_002184055.1	IC2
GCF_002184085.1	IC2
GCF_002184105.1	IC2
GCF_002184265.1	IC2
GCF_002184285.1	IC2
GCF_002184385.1	IC2
GCF_002184565.1	IC2
GCF_002184605.1	IC2
GCF_002212115.1	IC2
GCF_002212155.1	IC2
GCF_002212165.1	IC2
GCF_002212235.1	IC2
GCF_002212245.1	IC2
GCF_002212285.1	IC2
GCF_002212305.1	IC2
GCF_002212315.1	IC2
GCF_002212325.1	IC2
GCF_002212365.1	IC2
GCF_002212385.1	IC2
GCF_002212405.1	IC2
GCF_002212445.1	IC2
GCF_002212465.1	IC2
GCF_002212485.1	IC2
GCF_002212525.1	IC2
GCF_002212535.1	IC2
GCF_002212565.1	IC2
GCF_002212605.1	IC2
GCF_002212625.1	IC2
GCF_002212635.1	IC2
GCF_002212685.1	IC2
GCF_002212705.1	IC2
GCF_002212715.1	IC2
GCF_002237955.1	IC2
GCF_002238075.1	IC2
GCF_002239735.1	IC2
GCF_002239865.1	IC2
GCF_002239885.1	IC2
GCF_002241095.1	IC2
GCF_002241105.1	IC2
GCF_002249135.1	IC2
GCF_002249185.1	IC2
GCF_002249225.1	IC2
GCF_002249245.1	IC2
GCF_002249255.1	IC2
GCF_002249265.1	IC2
GCF_002249305.1	IC2
GCF_002249325.1	IC2
GCF_002249335.1	IC2
GCF_002249385.1	IC2
GCF_002249405.1	IC2
GCF_002249425.1	IC2
GCF_002249465.1	IC2
GCF_002249475.1	IC2
GCF_002249505.1	IC2
GCF_002249525.1	IC2
GCF_002249545.1	IC2
GCF_002249585.1	IC2
GCF_002249605.1	IC2
GCF_002249655.1	IC2
GCF_002261505.1	IC2
GCF_002265675.1	IC2
GCF_002277145.1	IC2
GCF_002277175.1	IC2
GCF_002277185.1	IC2
GCF_002277215.1	IC2
GCF_002277225.1	IC2
GCF_002277235.1	IC2
GCF_002277275.1	IC2
GCF_002277285.1	IC2
GCF_002277315.1	IC2
GCF_002277325.1	IC2
GCF_002277355.1	IC2
GCF_002277365.1	IC2
GCF_002277385.1	IC2
GCF_002277405.1	IC2
GCF_002277435.1	IC2
GCF_002277445.1	IC2
GCF_002277455.1	IC2
GCF_002277485.1	IC2
GCF_002277505.1	IC2
GCF_002277515.1	IC2
GCF_002277535.1	IC2
GCF_002277575.1	IC2
GCF_002277585.1	IC2
GCF_002277605.1	IC2
GCF_002277635.1	IC2
GCF_002277655.1	IC2
GCF_002277675.1	IC2
GCF_002277705.1	IC2
GCF_002277715.1	IC2
GCF_002416395.1	IC2
GCF_002416425.1	IC2
GCF_002416435.1	IC2
GCF_002634325.1	IC2
GCF_002753915.1	IC2
GCF_002761575.1	IC2
GCF_002762095.1	IC2
GCF_002762115.1	IC2
GCF_002762155.1	IC2
GCF_002762495.1	IC2
GCF_002762505.1	IC2
GCF_002762535.1	IC2
GCF_002762545.1	IC2
GCF_002803655.1	IC2
GCF_002837005.1	IC2
GCF_002837035.1	IC2
GCF_002837985.1	IC2
GCF_002843665.1	IC2
GCF_002863545.1	IC2
GCF_002947415.1	IC2
GCF_002948475.1	IC2
GCF_002950415.1	IC2
GCF_002950425.1	IC2
GCF_002950455.1	IC2
GCF_002950495.1	IC2
GCF_002950515.1	IC2
GCF_002950525.1	IC2
GCF_002950545.1	IC2
GCF_002950595.1	IC2
GCF_002950615.1	IC2
GCF_002950625.1	IC2
GCF_002950655.1	IC2
GCF_002950675.1	IC2
GCF_002950715.1	IC2
GCF_002950725.1	IC2
GCF_002950755.1	IC2
GCF_002950795.1	IC2
GCF_002950815.1	IC2
GCF_002950825.1	IC2
GCF_002950855.1	IC2
GCF_002950895.1	IC2
GCF_002950915.1	IC2
GCF_002950925.1	IC2
GCF_002950975.1	IC2
GCF_002950995.1	IC2
GCF_002951015.1	IC2
GCF_002951055.1	IC2
GCF_002951075.1	IC2
GCF_002951095.1	IC2
GCF_002951135.1	IC2
GCF_002951155.1	IC2
GCF_002951175.1	IC2
GCF_002951215.1	IC2
GCF_002951235.1	IC2
GCF_002951255.1	IC2
GCF_002951275.1	IC2
GCF_002951295.1	IC2
GCF_002951315.1	IC2
GCF_002951335.1	IC2
GCF_002951345.1	IC2
GCF_002951375.1	IC2
GCF_002951415.1	IC2
GCF_002951435.1	IC2
GCF_900010325.1	IC2
GCF_900010465.1	IC2
GCF_900011305.1	IC2
GCF_900088705.1	IC2
GCF_900117405.1	IC2
GCF_900117475.1	IC2
GCF_900117485.1	IC2
GCF_900117495.1	IC2
GCF_900117505.1	IC2
GCF_900117515.1	IC2
GCF_900117525.1	IC2
GCF_900117535.1	IC2
GCF_900117545.1	IC2
GCF_900117555.1	IC2
GCF_900117565.1	IC2
GCF_900117575.1	IC2
GCF_900117585.1	IC2
GCF_900117595.1	IC2
GCF_900117605.1	IC2
GCF_900117615.1	IC2
GCF_900117625.1	IC2
GCF_900117635.1	IC2
GCF_900117645.1	IC2
GCF_900117655.1	IC2
GCF_900117665.1	IC2
GCF_900117675.1	IC2
GCF_900117685.1	IC2
GCF_900117695.1	IC2
GCF_900117705.1	IC2
GCF_900117715.1	IC2
GCF_900117725.1	IC2
GCF_900117735.1	IC2
GCF_900117745.1	IC2
GCF_900117755.1	IC2
GCF_900117765.1	IC2
GCF_900117775.1	IC2
GCF_900117795.1	IC2
GCF_900117805.1	IC2
GCF_900117815.1	IC2
GCF_900117825.1	IC2
GCF_900117835.1	IC2
GCF_900117845.1	IC2
GCF_900117855.1	IC2
GCF_900117865.1	IC2
GCF_900117875.1	IC2
GCF_900117885.1	IC2
GCF_900117895.1	IC2
GCF_900117905.1	IC2
GCF_900117915.1	IC2
GCF_900117925.1	IC2
GCF_900117935.1	IC2
GCF_900117945.1	IC2
GCF_900117955.1	IC2
GCF_900117965.1	IC2
GCF_900117975.1	IC2
GCF_900117985.1	IC2
GCF_900117995.1	IC2
GCF_900118005.1	IC2
GCF_900118015.1	IC2
GCF_900118025.1	IC2
GCF_900118035.1	IC2
GCF_900118045.1	IC2
GCF_900118065.1	IC2
GCF_900118075.1	IC2
GCF_900118085.1	IC2
GCF_900118095.1	IC2
GCF_900118105.1	IC2
GCF_900118115.1	IC2
GCF_900118125.1	IC2
GCF_900118135.1	IC2
GCF_900118145.1	IC2
GCF_900118155.1	IC2
GCF_900119395.1	IC2
GCF_900157405.1	IC2
GCF_900175185.1	IC2
GCF_900175195.1	IC2
GCF_900176715.1	IC2

## Sheet: IC3
GCF_000214985.1	IC3
GCF_000215005.1	IC3
GCF_000278625.1	IC3
GCF_000278645.1	IC3
GCF_000286535.1	IC3
GCF_000305295.1	IC3
GCF_000309095.1	IC3
GCF_000309135.1	IC3
GCF_000309215.1	IC3
GCF_000368105.1	IC3
GCF_000581435.1	IC3
GCF_000582175.1	IC3
GCF_000810995.3	IC3
GCF_000876445.1	IC3
GCF_000949165.2	IC3
GCF_000949185.2	IC3
GCF_001415835.1	IC3
GCF_001416625.1	IC3
GCF_001432825.1	IC3
GCF_001612015.1	IC3
GCF_001612215.1	IC3
GCF_001664815.1	IC3
GCF_001666225.1	IC3
GCF_001674185.1	IC3
GCF_001758065.1	IC3
GCF_001950095.1	IC3
GCF_001950315.1	IC3
GCF_002014325.1	IC3
GCF_002016825.1	IC3
GCF_002136595.1	IC3
GCF_002138055.1	IC3
GCF_002143605.1	IC3
GCF_002143875.1	IC3
GCF_002144695.1	IC3
GCF_002144765.1	IC3
GCF_002144955.1	IC3
GCF_002145095.1	IC3
GCF_002150405.1	IC3
GCF_002183005.1	IC3
GCF_002183045.1	IC3
GCF_002183105.1	IC3
GCF_002183125.1	IC3
GCF_002183425.1	IC3
GCF_002183515.1	IC3
GCF_002416325.1	IC3
GCF_002416365.1	IC3
GCF_002948925.1	IC3

## Sheet: IC4
GCF_000368245.1	IC4
GCF_000988155.1	IC4
GCF_001500225.1	IC4
GCF_001758085.1	IC4

## Sheet: IC5
GCF_000301855.1	IC5
GCF_000302255.1	IC5
GCF_000453625.1	IC5
GCF_000515575.1	IC5
GCF_000515755.1	IC5
GCF_000515795.1	IC5
GCF_000515855.1	IC5
GCF_000516275.1	IC5
GCF_000516315.1	IC5
GCF_000516375.1	IC5
GCF_000746645.1	IC5
GCF_000757665.1	IC5
GCF_000761175.1	IC5
GCF_000809845.3	IC5
GCF_000809865.3	IC5
GCF_000809905.3	IC5
GCF_001414565.1	IC5
GCF_001414735.1	IC5
GCF_001414785.1	IC5
GCF_001414805.1	IC5
GCF_001414815.1	IC5
GCF_001414885.1	IC5
GCF_001414905.1	IC5
GCF_001414925.1	IC5
GCF_001414935.1	IC5
GCF_001414985.1	IC5
GCF_001414995.1	IC5
GCF_001415015.1	IC5
GCF_001415025.1	IC5
GCF_001415295.1	IC5
GCF_001415325.1	IC5
GCF_001415345.1	IC5
GCF_001415355.1	IC5
GCF_001415385.1	IC5
GCF_001415425.1	IC5
GCF_001415595.1	IC5
GCF_001415785.1	IC5
GCF_001415875.1	IC5
GCF_001416005.1	IC5
GCF_001416035.1	IC5
GCF_001416355.1	IC5
GCF_001416385.1	IC5
GCF_001416415.1	IC5
GCF_001416425.1	IC5
GCF_001416635.1	IC5
GCF_001416705.1	IC5
GCF_001416715.1	IC5
GCF_001417485.1	IC5
GCF_001417515.1	IC5
GCF_001417545.1	IC5
GCF_001432385.1	IC5
GCF_001432525.1	IC5
GCF_001432625.1	IC5
GCF_001432925.1	IC5
GCF_001432965.1	IC5
GCF_001432975.1	IC5
GCF_001433015.1	IC5
GCF_001433055.1	IC5
GCF_001433245.1	IC5
GCF_001433275.1	IC5
GCF_001433335.1	IC5
GCF_001433655.1	IC5
GCF_001433695.1	IC5
GCF_001531135.1	IC5
GCF_001531265.2	IC5
GCF_001636235.1	IC5
GCF_001649675.1	IC5
GCF_001649705.1	IC5
GCF_001649765.1	IC5
GCF_001649795.1	IC5
GCF_001649805.1	IC5
GCF_001649835.1	IC5
GCF_001649875.1	IC5
GCF_001649895.1	IC5
GCF_001649955.1	IC5
GCF_001700445.1	IC5
GCF_001758135.1	IC5
GCF_001874685.1	IC5
GCF_001896005.1	IC5
GCF_001922425.2	IC5
GCF_001922635.1	IC5
GCF_001922685.1	IC5
GCF_001922695.1	IC5
GCF_001922705.1	IC5
GCF_001922745.1	IC5
GCF_001922755.1	IC5
GCF_001923005.1	IC5
GCF_002016785.1	IC5
GCF_002016985.1	IC5
GCF_002017315.1	IC5
GCF_002018935.1	IC5
GCF_002018965.1	IC5
GCF_002018995.1	IC5
GCF_002019005.1	IC5
GCF_002019025.1	IC5
GCF_002019035.1	IC5
GCF_002137495.1	IC5
GCF_002143145.1	IC5
GCF_002144925.1	IC5
GCF_002182345.1	IC5
GCF_002182685.1	IC5
GCF_002182945.1	IC5
GCF_002183505.1	IC5
GCF_002184275.1	IC5
GCF_002184365.1	IC5
GCF_002250465.1	IC5
GCF_002927915.1	IC5
GCF_002928095.1	IC5
GCF_002928135.1	IC5
GCF_002947845.1	IC5

## Sheet: IC6
GCF_000189695.1	IC6
GCF_000453025.1	IC6
GCF_000453965.1	IC6
GCF_000453985.1	IC6
GCF_000516155.1	IC6
GCF_000581755.1	IC6
GCF_000581975.1	IC6
GCF_000681555.1	IC6
GCF_000809505.3	IC6
GCF_001432665.1	IC6
GCF_001432845.1	IC6
GCF_002014105.1	IC6
GCF_002136675.1	IC6
GCF_002136855.1	IC6
GCF_002137185.1	IC6
GCF_002138065.1	IC6
GCF_900161875.1	IC6
GCF_900161885.1	IC6
GCF_900161895.1	IC6
GCF_900161905.1	IC6
GCF_900161915.1	IC6
GCF_900161925.1	IC6
GCF_900161935.1	IC6
GCF_900161945.1	IC6
GCF_900161955.1	IC6
GCF_900161965.1	IC6
GCF_900161975.1	IC6
GCF_900161985.1	IC6
GCF_900161995.1	IC6
GCF_900162005.1	IC6
GCF_900162015.1	IC6

## Sheet: IC7
GCF_000241705.1	IC7
GCF_000278665.1	IC7
GCF_000301335.1	IC7
GCF_000368185.1	IC7
GCF_000493615.1	IC7
GCF_000516575.2	IC7
GCF_000516635.2	IC7
GCF_000581055.1	IC7
GCF_000581135.1	IC7
GCF_000583375.1	IC7
GCF_001007685.1	IC7
GCF_001007705.1	IC7
GCF_001007725.1	IC7
GCF_001007745.1	IC7
GCF_001007765.1	IC7
GCF_001007775.1	IC7
GCF_001007815.1	IC7
GCF_001432545.1	IC7
GCF_001611995.1	IC7
GCF_001612095.1	IC7
GCF_001612105.1	IC7
GCF_002082785.1	IC7
GCF_002138105.1	IC7
GCF_002143975.1	IC7
GCF_002261535.1	IC7
GCF_002504145.1	IC7
GCF_002573805.1	IC7
GCF_002573915.1	IC7
GCF_002927855.1	IC7
GCF_002927965.1	IC7

## Sheet: IC8
GCF_000305235.1	IC8
GCF_000369205.1	IC8
GCF_000419405.1	IC8
GCF_000580995.1	IC8
GCF_000582155.1	IC8
GCF_000584335.1	IC8
GCF_000588675.1	IC8
GCF_000623015.1	IC8
GCF_000682475.1	IC8
GCF_000786735.1	IC8
GCF_000802915.1	IC8
GCF_000804955.1	IC8
GCF_000804965.1	IC8
GCF_000805045.1	IC8
GCF_000805215.1	IC8
GCF_000811805.3	IC8
GCF_000972525.1	IC8
GCF_000972625.1	IC8
GCF_001077655.1	IC8
GCF_001276085.1	IC8
GCF_001441355.1	IC8
GCF_001441405.1	IC8
GCF_001441415.1	IC8
GCF_001441455.1	IC8
GCF_001441465.1	IC8
GCF_001441475.1	IC8
GCF_001441485.1	IC8
GCF_001441545.1	IC8
GCF_001441555.1	IC8
GCF_001441565.1	IC8
GCF_001441625.1	IC8
GCF_001441645.1	IC8
GCF_001578145.1	IC8
GCF_001693115.1	IC8
GCF_001704675.1	IC8
GCF_001704705.1	IC8
GCF_001861935.1	IC8
GCF_001861955.1	IC8
GCF_001862795.1	IC8
GCF_001864555.1	IC8
GCF_001864715.1	IC8
GCF_001908295.1	IC8
GCF_002017485.1	IC8
GCF_002082805.1	IC8
GCF_002137755.1	IC8
GCF_002143855.1	IC8
GCF_002144965.1	IC8
GCF_002145375.1	IC8
GCF_002182405.1	IC8
GCF_002183925.1	IC8
GCF_002573795.1	IC8
GCF_002927775.1	IC8
GCF_002927805.1	IC8
GCF_002927995.1	IC8
GCF_900011285.1	IC8
