# Supplementary material for: Evolutionarily stable gene clusters shed light on the common grounds of pathogenicity in the Acinetobacter calcoaceticus-baumannii complex
Source: PLoS Genet. 2022 Jun 2;18(6):e1010020. doi: 10.1371/journal.pgen.1010020 (PMC9162365; doi:10.1371/journal.pgen.1010020)
Supplement: S11 Table — (XLSX) [file pgen.1010020.s026.xlsx]

## Sheet: Sheet1
Designation (P1/ P2)	Sequence
UR Kyn 1_Fw	5´-CCTATGGCTGCGCTTGTTGC-3´
UR Kyn 2_Rev	5´-CGAAGCAGCTCCAGCCTACACAATCGCTATTGAAAAGGTCCCGAAGGACC-3´
DR Kyn 3_Fw	5´-CGGAATAGGAACTAAGGAGGATATTCATATGGAAAATTATACAAAAGCCGCTGTAG-3´
DR Kyn 4_Rev	5´-CTAGTCTTTCCATCACGGCTTG-3‘
Fw kyn operon pUCT	5´-GAGCTCACTAGTGGATCCAGGTCCTTCGGGACC-3‘
Rv kyn operon pUCT	5´-GGTACCGGGCCCAAGCTTGCTAAATATTCTACAGCGGC-3‘
Fw pUC18T-mini-Tn7-Inphusion	5´-GGATCCACTAGTGAGCTCATGC-3‘
Rv pUC18T-mini-Tn7-Inphusion	5´-AAGCTTGGGCCCGGTACC-3‘
