# Supplementary material for: Evolutionarily stable gene clusters shed light on the common grounds of pathogenicity in the Acinetobacter calcoaceticus-baumannii complex
Source: PLoS Genet. 2022 Jun 2;18(6):e1010020. doi: 10.1371/journal.pgen.1010020 (PMC9162365; doi:10.1371/journal.pgen.1010020)
Supplement: S12 Table — (XLSX) [file pgen.1010020.s027.xlsx]

## Sheet: STables_C3
	GCF_000368845.1_genomic	GCF_000589395.1_genomic	GCF_001077515.1_genomic	GCF_000368625.1_genomic	GCF_000368925.1_genomic	GCF_002233755.1_genomic	GCF_001678755.1_genomic	GCF_001005885.1_genomic	GCF_000369685.1_genomic	GCF_000369565.1_genomic	GCF_001433125.1_genomic	GCF_001484935.1_genomic	GCF_000046845.1_genomic	GCF_000368025.1_genomic	GCF_000584455.1_genomic	GCF_000488275.1_genomic	GCF_000964095.1_genomic	GCF_000813495.1_genomic	GCF_001595745.1_genomic	GCF_000313935.1_genomic	GCF_900116265.1_genomic	GCF_001500155.1_genomic	GCF_000369425.1_genomic	GCF_002150405.1_genomic	GCF_000341835.1_genomic	GCF_002174105.1_genomic	GCF_000292385.1_genomic	GCF_000829675.1_genomic	GCF_000488195.1_genomic	GCF_001414835.1_genomic	GCF_000369645.1_genomic	GCF_000581315.1_genomic	GCF_000488255.1_genomic	GCF_900095025.1_genomic	GCF_001577485.1_genomic	GCF_000369125.1_genomic	GCF_000368145.1_genomic	GCF_000413855.1_genomic	GCF_000308235.1_genomic	GCF_000368265.1_genomic	GCF_000581515.1_genomic	GCF_000301715.1_genomic	GCF_000589335.1_genomic	GCF_001575095.1_genomic	GCF_000369585.1_genomic	GCF_000368905.1_genomic	GCF_000475335.1_genomic	GCF_000367865.1_genomic	GCF_000214985.1_genomic
GCF_000368845.1_genomic	1	0.848125	0.8628	0.867486	0.912737	0.845417	0.856216	0.851883	0.882973	0.855556	0.862964	0.915232	0.846028	0.864779	0.849324	0.840204	0.860881	0.870482	0.847851	0.852343	0.857261	0.871098	0.870261	0.845171	0.869997	0.86458	0.841844	0.853016	0.859243	0.854625	0.865598	0.851486	0.875286	0.842653	0.848628	0.887223	0.863136	0.857772	0.880783	0.843744	0.841944	0.871188	0.868968	0.851572	0.866931	0.857798	0.855582	0.837504	0.846161
GCF_000589395.1_genomic	0.848125	1	0.842893	0.851167	0.84243	0.843131	0.84156	0.888164	0.855326	0.843926	0.889275	0.839705	0.839176	0.850105	0.978271	0.860366	0.845983	0.847875	0.885802	0.880462	0.839143	0.844076	0.849925	0.978198	0.88958	0.844469	0.903013	0.844504	0.844302	0.917768	0.844917	0.978919	0.860169	0.836286	0.844266	0.85096	0.848544	0.844323	0.84669	0.849244	0.998014	0.85014	0.91808	0.845108	0.842007	0.843428	0.845648	0.874958	0.977866
GCF_001077515.1_genomic	0.8628	0.842893	1	0.969393	0.859808	0.851989	0.850708	0.847879	0.87132	0.843478	0.857877	0.866464	0.837548	0.870099	0.850518	0.846947	0.863223	0.857777	0.842251	0.858327	0.85151	0.854767	0.854517	0.842459	0.864899	0.863941	0.841792	0.838106	0.855575	0.859432	0.857927	0.853974	0.866431	0.836829	0.845473	0.869175	0.854237	0.846068	0.857729	0.845327	0.841179	0.856186	0.863313	0.84371	0.970111	0.864816	0.853417	0.840653	0.843455
GCF_000368625.1_genomic	0.867486	0.851167	0.969393	1	0.86869	0.849414	0.852649	0.852973	0.866723	0.854099	0.852742	0.866863	0.837303	0.868322	0.846358	0.86068	0.85816	0.862496	0.853836	0.861601	0.850672	0.857696	0.869569	0.845482	0.863038	0.855877	0.844394	0.842163	0.85035	0.857367	0.873094	0.857841	0.868511	0.839978	0.848799	0.865973	0.861977	0.852253	0.871294	0.846507	0.856233	0.86572	0.866085	0.847828	0.977621	0.861236	0.864374	0.843718	0.849556
GCF_000368925.1_genomic	0.912737	0.84243	0.859808	0.86869	1	0.849104	0.85219	0.851619	0.875099	0.842688	0.8546	0.902213	0.841062	0.865734	0.85352	0.847249	0.855742	0.858985	0.848574	0.854252	0.850845	0.981907	0.864088	0.842627	0.865581	0.858055	0.842257	0.843823	0.85786	0.863274	0.8577	0.857672	0.866435	0.845382	0.842659	0.86761	0.860529	0.843333	0.853975	0.848143	0.848083	0.862577	0.862754	0.841832	0.862351	0.853831	0.855145	0.838875	0.845026
GCF_002233755.1_genomic	0.845417	0.843131	0.851989	0.849414	0.849104	1	0.845049	0.845562	0.852279	0.842306	0.846537	0.858343	0.836067	0.85983	0.840464	0.844351	0.843304	0.847895	0.846148	0.849965	0.850671	0.850307	0.846416	0.840952	0.845908	0.844267	0.843607	0.842027	0.842185	0.84403	0.849351	0.840652	0.850373	0.84284	0.841832	0.85299	0.856548	0.8421	0.851763	0.845733	0.840907	0.84568	0.84307	0.841253	0.848864	0.841601	0.843068	0.840615	0.840025
GCF_001678755.1_genomic	0.856216	0.84156	0.850708	0.852649	0.85219	0.845049	1	0.844177	0.861186	0.844734	0.842991	0.85856	0.836609	0.852616	0.840615	0.843428	0.847571	0.848676	0.847072	0.846176	0.846559	0.849172	0.850376	0.838191	0.85018	0.847979	0.842521	0.841963	0.843619	0.844574	0.850352	0.842239	0.855087	0.839888	0.841489	0.855788	0.851503	0.846542	0.848555	0.843216	0.848774	0.854491	0.846014	0.840122	0.851617	0.844873	0.845994	0.839102	0.838829
GCF_001005885.1_genomic	0.851883	0.888164	0.847879	0.852973	0.851619	0.845562	0.844177	1	0.852774	0.845846	0.954682	0.857947	0.842222	0.854488	0.888944	0.847777	0.84467	0.84919	0.931449	0.910798	0.845816	0.850063	0.849494	0.889709	0.955238	0.846922	0.890623	0.843952	0.851072	0.887064	0.848867	0.889439	0.851716	0.840155	0.847575	0.85293	0.855686	0.849489	0.856001	0.848764	0.88781	0.857226	0.887578	0.846431	0.852116	0.854628	0.851299	0.900295	0.889883
GCF_000369685.1_genomic	0.882973	0.855326	0.87132	0.866723	0.875099	0.852279	0.861186	0.852774	1	0.855781	0.867312	0.881192	0.842101	0.887539	0.849764	0.841058	0.861514	0.875642	0.85233	0.869193	0.865532	0.872203	0.876374	0.852367	0.889381	0.862581	0.844508	0.850171	0.857993	0.86385	0.864052	0.864896	0.875732	0.843008	0.853309	0.968789	0.862809	0.850584	0.8824	0.84522	0.845515	0.883154	0.87438	0.852166	0.864272	0.8774	0.862848	0.84007	0.854702
GCF_000369565.1_genomic	0.855556	0.843926	0.843478	0.854099	0.842688	0.842306	0.844734	0.845846	0.855781	1	0.844821	0.846606	0.846054	0.868894	0.841216	0.856344	0.848686	0.85645	0.846879	0.846233	0.844035	0.840534	0.945343	0.843508	0.846419	0.843737	0.845652	0.841625	0.862194	0.846014	0.861125	0.845464	0.855366	0.844296	0.851895	0.862054	0.854086	0.861988	0.852888	0.84939	0.844452	0.855253	0.847066	0.852272	0.848385	0.84938	0.852608	0.844797	0.843068
GCF_001433125.1_genomic	0.862964	0.889275	0.857877	0.852742	0.8546	0.846537	0.842991	0.954682	0.867312	0.844821	1	0.86425	0.842605	0.854887	0.88993	0.846755	0.853639	0.855282	0.934955	0.911017	0.849381	0.85796	0.851639	0.888774	0.968776	0.853803	0.888776	0.84169	0.848907	0.888124	0.849324	0.889939	0.857469	0.83794	0.846441	0.863271	0.852466	0.846956	0.851433	0.849052	0.888685	0.85213	0.887831	0.846202	0.858642	0.849556	0.849429	0.901581	0.888905
GCF_001484935.1_genomic	0.915232	0.839705	0.866464	0.866863	0.902213	0.858343	0.85856	0.857947	0.881192	0.846606	0.86425	1	0.83453	0.885414	0.846464	0.844852	0.858377	0.877592	0.852964	0.86123	0.862004	0.874858	0.863772	0.843474	0.884825	0.863044	0.842668	0.840889	0.857969	0.861373	0.861547	0.860672	0.878012	0.842681	0.845159	0.885661	0.858818	0.847287	0.882769	0.843861	0.84327	0.879306	0.867788	0.848655	0.865987	0.866099	0.858388	0.838601	0.8534
GCF_000046845.1_genomic	0.846028	0.839176	0.837548	0.837303	0.841062	0.836067	0.836609	0.842222	0.842101	0.846054	0.842605	0.83453	1	0.842841	0.838765	0.84478	0.839338	0.844142	0.846482	0.839178	0.836686	0.839032	0.850716	0.840673	0.842449	0.839485	0.851566	0.841663	0.845143	0.838456	0.842892	0.838934	0.848154	0.837373	0.842721	0.843098	0.843564	0.843087	0.842875	0.845158	0.842047	0.843834	0.839777	0.840443	0.843162	0.8367	0.840455	0.839847	0.839272
GCF_000368025.1_genomic	0.864779	0.850105	0.870099	0.868322	0.865734	0.85983	0.852616	0.854488	0.887539	0.868894	0.854887	0.885414	0.842841	1	0.862729	0.85341	0.859979	0.863228	0.851158	0.862293	0.859037	0.863632	0.880184	0.846702	0.863013	0.862231	0.844916	0.840635	0.853405	0.862515	0.852806	0.856573	0.878108	0.839456	0.845501	0.898429	0.873601	0.852093	0.852779	0.84804	0.854067	0.862186	0.871648	0.846033	0.864887	0.86123	0.848405	0.846985	0.848731
GCF_000584455.1_genomic	0.849324	0.978271	0.850518	0.846358	0.85352	0.840464	0.840615	0.888944	0.849764	0.841216	0.88993	0.846464	0.838765	0.862729	1	0.847804	0.846064	0.847111	0.886131	0.881261	0.839341	0.856035	0.846884	0.976875	0.889686	0.848092	0.902524	0.840567	0.853433	0.918878	0.844055	0.977305	0.851994	0.833031	0.843644	0.849095	0.840103	0.851125	0.845286	0.846829	0.978437	0.851399	0.918764	0.843638	0.843173	0.84477	0.852407	0.874674	0.9769
GCF_000488275.1_genomic	0.840204	0.860366	0.846947	0.86068	0.847249	0.844351	0.843428	0.847777	0.841058	0.856344	0.846755	0.844852	0.84478	0.85341	0.847804	1	0.852112	0.857796	0.845753	0.852139	0.843085	0.856357	0.849602	0.845868	0.854361	0.849885	0.846291	0.842929	0.847268	0.849901	0.859231	0.85642	0.84241	0.851269	0.857752	0.855629	0.843936	0.854389	0.870129	0.937734	0.846612	0.848528	0.852531	0.857573	0.845167	0.851411	0.857699	0.847116	0.846154
GCF_000964095.1_genomic	0.860881	0.845983	0.863223	0.85816	0.855742	0.843304	0.847571	0.84467	0.861514	0.848686	0.853639	0.858377	0.839338	0.859979	0.846064	0.852112	1	0.855467	0.844529	0.846859	0.842208	0.853217	0.859217	0.841472	0.85566	0.99473	0.842735	0.843113	0.850361	0.850923	0.849778	0.850754	0.966811	0.83438	0.845196	0.858343	0.85443	0.844787	0.858861	0.843278	0.848021	0.858166	0.860292	0.844833	0.860018	0.851956	0.850933	0.838694	0.842746
GCF_000813495.1_genomic	0.870482	0.847875	0.857777	0.862496	0.858985	0.847895	0.848676	0.84919	0.875642	0.85645	0.855282	0.877592	0.844142	0.863228	0.847111	0.857796	0.855467	1	0.847694	0.854229	0.852498	0.864268	0.867817	0.845991	0.861358	0.858072	0.846107	0.841625	0.850521	0.853381	0.85097	0.851676	0.878304	0.837662	0.848821	0.879071	0.853083	0.848672	0.857741	0.851777	0.84813	0.863131	0.859572	0.848969	0.858892	0.860379	0.850462	0.843816	0.846216
GCF_001595745.1_genomic	0.847851	0.885802	0.842251	0.853836	0.848574	0.846148	0.847072	0.931449	0.85233	0.846879	0.934955	0.852964	0.846482	0.851158	0.886131	0.845753	0.844529	0.847694	1	0.909607	0.84288	0.860626	0.852671	0.886034	0.93602	0.844302	0.885505	0.84612	0.84752	0.882447	0.848921	0.886455	0.854486	0.842134	0.847021	0.851284	0.853852	0.849372	0.853034	0.852757	0.885298	0.852822	0.882747	0.848664	0.856482	0.847415	0.847921	0.901306	0.886942
GCF_000313935.1_genomic	0.852343	0.880462	0.858327	0.861601	0.854252	0.849965	0.846176	0.910798	0.869193	0.846233	0.911017	0.86123	0.839178	0.862293	0.881261	0.852139	0.846859	0.854229	0.909607	1	0.851926	0.862145	0.855941	0.881847	0.912053	0.850946	0.882618	0.841532	0.85853	0.882328	0.852315	0.881954	0.867626	0.835878	0.84501	0.870293	0.861614	0.849834	0.860809	0.847481	0.881016	0.85289	0.881939	0.844739	0.849802	0.85705	0.852602	0.918279	0.881906
GCF_900116265.1_genomic	0.857261	0.839143	0.85151	0.850672	0.850845	0.850671	0.846559	0.845816	0.865532	0.844035	0.849381	0.862004	0.836686	0.859037	0.839341	0.843085	0.842208	0.852498	0.84288	0.851926	1	0.855078	0.855582	0.839183	0.850354	0.844078	0.838538	0.841265	0.844702	0.850205	0.852776	0.845341	0.858266	0.850895	0.841224	0.860175	0.855913	0.843542	0.869498	0.842112	0.845893	0.856182	0.848204	0.84128	0.852159	0.853805	0.849515	0.837499	0.840787
GCF_001500155.1_genomic	0.871098	0.844076	0.854767	0.857696	0.981907	0.850307	0.849172	0.850063	0.872203	0.840534	0.85796	0.874858	0.839032	0.863632	0.856035	0.856357	0.853217	0.864268	0.860626	0.862145	0.855078	1	0.860768	0.842436	0.876128	0.855038	0.84312	0.841689	0.859609	0.867809	0.856295	0.85091	0.870648	0.84269	0.842353	0.859765	0.860487	0.843967	0.868762	0.847334	0.850672	0.859813	0.877958	0.842176	0.856896	0.848952	0.848615	0.838941	0.8478
GCF_000369425.1_genomic	0.870261	0.849925	0.854517	0.869569	0.864088	0.846416	0.850376	0.849494	0.876374	0.945343	0.851639	0.863772	0.850716	0.880184	0.846884	0.849602	0.859217	0.867817	0.852671	0.855941	0.855582	0.860768	1	0.848509	0.858739	0.862493	0.848329	0.850711	0.860227	0.852252	0.858132	0.852966	0.875526	0.84485	0.852961	0.887274	0.859824	0.861571	0.863398	0.848376	0.853245	0.862618	0.85855	0.852248	0.854863	0.857617	0.855817	0.845045	0.84829
GCF_002150405.1_genomic	0.845171	0.978198	0.842459	0.845482	0.842627	0.840952	0.838191	0.889709	0.852367	0.843508	0.888774	0.843474	0.840673	0.846702	0.976875	0.845868	0.841472	0.845991	0.886034	0.881847	0.839183	0.842436	0.848509	1	0.889407	0.842876	0.902671	0.842892	0.843766	0.918945	0.844543	0.977505	0.85439	0.834108	0.844532	0.843218	0.8442	0.843075	0.84744	0.846662	0.977879	0.850639	0.918336	0.844759	0.844515	0.841488	0.844599	0.875125	0.998203
GCF_000341835.1_genomic	0.869997	0.88958	0.864899	0.863038	0.865581	0.845908	0.85018	0.955238	0.889381	0.846419	0.968776	0.884825	0.842449	0.863013	0.889686	0.854361	0.85566	0.861358	0.93602	0.912053	0.850354	0.876128	0.858739	0.889407	1	0.858889	0.888853	0.841176	0.854633	0.887402	0.849698	0.891328	0.87375	0.838344	0.845513	0.874686	0.85334	0.849003	0.85836	0.848118	0.889669	0.86463	0.890081	0.844889	0.860351	0.84909	0.854786	0.901361	0.890271
GCF_002174105.1_genomic	0.86458	0.844469	0.863941	0.855877	0.858055	0.844267	0.847979	0.846922	0.862581	0.843737	0.853803	0.863044	0.839485	0.862231	0.848092	0.849885	0.99473	0.858072	0.844302	0.850946	0.844078	0.855038	0.862493	0.842876	0.858889	1	0.843158	0.842422	0.85285	0.852788	0.852771	0.851949	0.967623	0.834342	0.844138	0.859156	0.855397	0.84621	0.862099	0.842677	0.846822	0.860822	0.855098	0.844693	0.85899	0.850589	0.853154	0.836705	0.846066
GCF_000292385.1_genomic	0.841844	0.903013	0.841792	0.844394	0.842257	0.843607	0.842521	0.890623	0.844508	0.845652	0.888776	0.842668	0.851566	0.844916	0.902524	0.846291	0.842735	0.846107	0.885505	0.882618	0.838538	0.84312	0.848329	0.902671	0.888853	0.843158	1	0.842864	0.8452	0.919913	0.846802	0.903264	0.845044	0.837652	0.84652	0.84467	0.839686	0.845879	0.846152	0.846484	0.902509	0.849143	0.919564	0.845521	0.847028	0.840705	0.846112	0.876409	0.902453
GCF_000829675.1_genomic	0.853016	0.844504	0.838106	0.842163	0.843823	0.842027	0.841963	0.843952	0.850171	0.841625	0.84169	0.840889	0.841663	0.840635	0.840567	0.842929	0.843113	0.841625	0.84612	0.841532	0.841265	0.841689	0.850711	0.842892	0.841176	0.842422	0.842864	1	0.839625	0.840356	0.844016	0.841454	0.854134	0.841654	0.842055	0.843629	0.847392	0.840521	0.846128	0.844911	0.84672	0.843012	0.842258	0.840007	0.843045	0.842782	0.841218	0.840373	0.842795
GCF_000488195.1_genomic	0.859243	0.844302	0.855575	0.85035	0.85786	0.842185	0.843619	0.851072	0.857993	0.862194	0.848907	0.857969	0.845143	0.853405	0.853433	0.847268	0.850361	0.850521	0.84752	0.85853	0.844702	0.859609	0.860227	0.843766	0.854633	0.85285	0.8452	0.839625	1	0.856835	0.888434	0.849827	0.860962	0.837211	0.850338	0.85189	0.844958	0.986776	0.851133	0.848073	0.84399	0.854447	0.861093	0.850727	0.845663	0.839432	0.852604	0.84481	0.84723
GCF_001414835.1_genomic	0.854625	0.917768	0.859432	0.857367	0.863274	0.84403	0.844574	0.887064	0.86385	0.846014	0.888124	0.861373	0.838456	0.862515	0.918878	0.849901	0.850923	0.853381	0.882447	0.882328	0.850205	0.867809	0.852252	0.918945	0.887402	0.852788	0.919913	0.840356	0.856835	1	0.857356	0.918664	0.86411	0.833178	0.846227	0.86827	0.851105	0.847117	0.855277	0.847028	0.917686	0.857963	0.975951	0.845927	0.855597	0.851608	0.851803	0.873484	0.918632
GCF_000369645.1_genomic	0.865598	0.844917	0.857927	0.873094	0.8577	0.849351	0.850352	0.848867	0.864052	0.861125	0.849324	0.861547	0.842892	0.852806	0.844055	0.859231	0.849778	0.85097	0.848921	0.852315	0.852776	0.856295	0.858132	0.844543	0.849698	0.852771	0.846802	0.844016	0.888434	0.857356	1	0.84497	0.87323	0.843454	0.849551	0.873955	0.864057	0.888056	0.855917	0.852117	0.844405	0.852996	0.850968	0.849315	0.85375	0.861043	0.854276	0.846324	0.845068
GCF_000581315.1_genomic	0.851486	0.978919	0.853974	0.857841	0.857672	0.840652	0.842239	0.889439	0.864896	0.845464	0.889939	0.860672	0.838934	0.856573	0.977305	0.85642	0.850754	0.851676	0.886455	0.881954	0.845341	0.85091	0.852966	0.977505	0.891328	0.851949	0.903264	0.841454	0.849827	0.918664	0.84497	1	0.861746	0.83542	0.843939	0.86989	0.843278	0.844518	0.848191	0.848863	0.978675	0.85396	0.919492	0.844837	0.846503	0.850558	0.847454	0.875062	0.977145
GCF_000488255.1_genomic	0.875286	0.860169	0.866431	0.868511	0.866435	0.850373	0.855087	0.851716	0.875732	0.855366	0.857469	0.878012	0.848154	0.878108	0.851994	0.84241	0.966811	0.878304	0.854486	0.867626	0.858266	0.870648	0.875526	0.85439	0.87375	0.967623	0.845044	0.854134	0.860962	0.86411	0.87323	0.861746	1	0.841262	0.853754	0.875565	0.863814	0.862204	0.895682	0.848439	0.85843	0.884986	0.86683	0.855027	0.865337	0.86997	0.870259	0.836138	0.85553
GCF_900095025.1_genomic	0.842653	0.836286	0.836829	0.839978	0.845382	0.84284	0.839888	0.840155	0.843008	0.844296	0.83794	0.842681	0.837373	0.839456	0.833031	0.851269	0.83438	0.837662	0.842134	0.835878	0.850895	0.84269	0.84485	0.834108	0.838344	0.834342	0.837652	0.841654	0.837211	0.833178	0.843454	0.83542	0.841262	1	0.836942	0.843397	0.847487	0.837485	0.839166	0.84013	0.837582	0.840464	0.838806	0.837598	0.83954	0.832336	0.837402	0.836464	0.833798
GCF_001577485.1_genomic	0.848628	0.844266	0.845473	0.848799	0.842659	0.841832	0.841489	0.847575	0.853309	0.851895	0.846441	0.845159	0.842721	0.845501	0.843644	0.857752	0.845196	0.848821	0.847021	0.84501	0.841224	0.842353	0.852961	0.844532	0.845513	0.844138	0.84652	0.842055	0.850338	0.846227	0.849551	0.843939	0.853754	0.836942	1	0.846614	0.849053	0.850321	0.969415	0.847485	0.845072	0.848219	0.845808	0.975305	0.845783	0.838198	0.975553	0.843715	0.843617
GCF_000369125.1_genomic	0.887223	0.85096	0.869175	0.865973	0.86761	0.85299	0.855788	0.85293	0.968789	0.862054	0.863271	0.885661	0.843098	0.898429	0.849095	0.855629	0.858343	0.879071	0.851284	0.870293	0.860175	0.859765	0.887274	0.843218	0.874686	0.859156	0.84467	0.843629	0.85189	0.86827	0.873955	0.86989	0.875565	0.843397	0.846614	1	0.864579	0.853851	0.878985	0.845399	0.856581	0.882034	0.882319	0.84599	0.866108	0.874405	0.864055	0.842746	0.848091
GCF_000368145.1_genomic	0.863136	0.848544	0.854237	0.861977	0.860529	0.856548	0.851503	0.855686	0.862809	0.854086	0.852466	0.858818	0.843564	0.873601	0.840103	0.843936	0.85443	0.853083	0.853852	0.861614	0.855913	0.860487	0.859824	0.8442	0.85334	0.855397	0.839686	0.847392	0.844958	0.851105	0.864057	0.843278	0.863814	0.847487	0.849053	0.864579	1	0.851123	0.870388	0.84859	0.839727	0.856698	0.851358	0.846929	0.85463	0.861155	0.853148	0.83954	0.842907
GCF_000413855.1_genomic	0.857772	0.844323	0.846068	0.852253	0.843333	0.8421	0.846542	0.849489	0.850584	0.861988	0.846956	0.847287	0.843087	0.852093	0.851125	0.854389	0.844787	0.848672	0.849372	0.849834	0.843542	0.843967	0.861571	0.843075	0.849003	0.84621	0.845879	0.840521	0.986776	0.847117	0.888056	0.844518	0.862204	0.837485	0.850321	0.853851	0.851123	1	0.852373	0.849731	0.844554	0.853355	0.848342	0.850646	0.846872	0.850958	0.853	0.843929	0.842086
GCF_000308235.1_genomic	0.880783	0.84669	0.857729	0.871294	0.853975	0.851763	0.848555	0.856001	0.8824	0.852888	0.851433	0.882769	0.842875	0.852779	0.845286	0.870129	0.858861	0.857741	0.853034	0.860809	0.869498	0.868762	0.863398	0.84744	0.85836	0.862099	0.846152	0.846128	0.851133	0.855277	0.855917	0.848191	0.895682	0.839166	0.969415	0.878985	0.870388	0.852373	1	0.850404	0.854894	0.854656	0.857053	0.970315	0.858575	0.869337	0.970013	0.842669	0.847933
GCF_000368265.1_genomic	0.843744	0.849244	0.845327	0.846507	0.848143	0.845733	0.843216	0.848764	0.84522	0.84939	0.849052	0.843861	0.845158	0.84804	0.846829	0.937734	0.843278	0.851777	0.852757	0.847481	0.842112	0.847334	0.848376	0.846662	0.848118	0.842677	0.846484	0.844911	0.848073	0.847028	0.852117	0.848863	0.848439	0.84013	0.847485	0.845399	0.84859	0.849731	0.850404	1	0.847719	0.849492	0.848554	0.849193	0.848155	0.843138	0.851003	0.846826	0.846682
GCF_000581515.1_genomic	0.841944	0.998014	0.841179	0.856233	0.848083	0.840907	0.848774	0.88781	0.845515	0.844452	0.888685	0.84327	0.842047	0.854067	0.978437	0.846612	0.848021	0.84813	0.885298	0.881016	0.845893	0.850672	0.853245	0.977879	0.889669	0.846822	0.902509	0.84672	0.84399	0.917686	0.844405	0.978675	0.85843	0.837582	0.845072	0.856581	0.839727	0.844554	0.854894	0.847719	1	0.852109	0.917651	0.845838	0.840494	0.845064	0.846294	0.874836	0.978203
GCF_000301715.1_genomic	0.871188	0.85014	0.856186	0.86572	0.862577	0.84568	0.854491	0.857226	0.883154	0.855253	0.85213	0.879306	0.843834	0.862186	0.851399	0.848528	0.858166	0.863131	0.852822	0.85289	0.856182	0.859813	0.862618	0.850639	0.86463	0.860822	0.849143	0.843012	0.854447	0.857963	0.852996	0.85396	0.884986	0.840464	0.848219	0.882034	0.856698	0.853355	0.854656	0.849492	0.852109	1	0.861387	0.848369	0.860824	0.84577	0.853748	0.84661	0.85071
GCF_000589335.1_genomic	0.868968	0.91808	0.863313	0.866085	0.862754	0.84307	0.846014	0.887578	0.87438	0.847066	0.887831	0.867788	0.839777	0.871648	0.918764	0.852531	0.860292	0.859572	0.882747	0.881939	0.848204	0.877958	0.85855	0.918336	0.890081	0.855098	0.919564	0.842258	0.861093	0.975951	0.850968	0.919492	0.86683	0.838806	0.845808	0.882319	0.851358	0.848342	0.857053	0.848554	0.917651	0.861387	1	0.84538	0.855066	0.859213	0.852029	0.873728	0.918314
GCF_001575095.1_genomic	0.851572	0.845108	0.84371	0.847828	0.841832	0.841253	0.840122	0.846431	0.852166	0.852272	0.846202	0.848655	0.840443	0.846033	0.843638	0.857573	0.844833	0.848969	0.848664	0.844739	0.84128	0.842176	0.852248	0.844759	0.844889	0.844693	0.845521	0.840007	0.850727	0.845927	0.849315	0.844837	0.855027	0.837598	0.975305	0.84599	0.846929	0.850646	0.970315	0.849193	0.845838	0.848369	0.84538	1	0.846978	0.839184	0.976332	0.844855	0.844296
GCF_000369585.1_genomic	0.866931	0.842007	0.970111	0.977621	0.862351	0.848864	0.851617	0.852116	0.864272	0.848385	0.858642	0.865987	0.843162	0.864887	0.843173	0.845167	0.860018	0.858892	0.856482	0.849802	0.852159	0.856896	0.854863	0.844515	0.860351	0.85899	0.847028	0.843045	0.845663	0.855597	0.85375	0.846503	0.865337	0.83954	0.845783	0.866108	0.85463	0.846872	0.858575	0.848155	0.840494	0.860824	0.855066	0.846978	1	0.857414	0.852751	0.838151	0.844141
GCF_000368905.1_genomic	0.857798	0.843428	0.864816	0.861236	0.853831	0.841601	0.844873	0.854628	0.8774	0.84938	0.849556	0.866099	0.8367	0.86123	0.84477	0.851411	0.851956	0.860379	0.847415	0.85705	0.853805	0.848952	0.857617	0.841488	0.84909	0.850589	0.840705	0.842782	0.839432	0.851608	0.861043	0.850558	0.86997	0.832336	0.838198	0.874405	0.861155	0.850958	0.869337	0.843138	0.845064	0.84577	0.859213	0.839184	0.857414	1	0.859167	0.838539	0.841404
GCF_000475335.1_genomic	0.855582	0.845648	0.853417	0.864374	0.855145	0.843068	0.845994	0.851299	0.862848	0.852608	0.849429	0.858388	0.840455	0.848405	0.852407	0.857699	0.850933	0.850462	0.847921	0.852602	0.849515	0.848615	0.855817	0.844599	0.854786	0.853154	0.846112	0.841218	0.852604	0.851803	0.854276	0.847454	0.870259	0.837402	0.975553	0.864055	0.853148	0.853	0.970013	0.851003	0.846294	0.853748	0.852029	0.976332	0.852751	0.859167	1	0.844081	0.844759
GCF_000367865.1_genomic	0.837504	0.874958	0.840653	0.843718	0.838875	0.840615	0.839102	0.900295	0.84007	0.844797	0.901581	0.838601	0.839847	0.846985	0.874674	0.847116	0.838694	0.843816	0.901306	0.918279	0.837499	0.838941	0.845045	0.875125	0.901361	0.836705	0.876409	0.840373	0.84481	0.873484	0.846324	0.875062	0.836138	0.836464	0.843715	0.842746	0.83954	0.843929	0.842669	0.846826	0.874836	0.84661	0.873728	0.844855	0.838151	0.838539	0.844081	1	0.875326
GCF_000214985.1_genomic	0.846161	0.977866	0.843455	0.849556	0.845026	0.840025	0.838829	0.889883	0.854702	0.843068	0.888905	0.8534	0.839272	0.848731	0.9769	0.846154	0.842746	0.846216	0.886942	0.881906	0.840787	0.8478	0.84829	0.998203	0.890271	0.846066	0.902453	0.842795	0.84723	0.918632	0.845068	0.977145	0.85553	0.833798	0.843617	0.848091	0.842907	0.842086	0.847933	0.846682	0.978203	0.85071	0.918314	0.844296	0.844141	0.841404	0.844759	0.875326	1
GCF_000368765.1_genomic	0.84829	0.851051	0.858407	0.859748	0.847384	0.848471	0.8485	0.847929	0.865141	0.860718	0.849642	0.862221	0.842898	0.867941	0.847541	0.84623	0.862664	0.983331	0.845511	0.853631	0.844557	0.856328	0.868401	0.847484	0.858719	0.854359	0.846621	0.839077	0.849413	0.854876	0.848814	0.852528	0.853639	0.844333	0.848911	0.866719	0.861269	0.84895	0.852744	0.847921	0.848014	0.86414	0.856006	0.850803	0.857182	0.852232	0.852288	0.844133	0.848056
GCF_001862725.1_genomic	0.859719	0.980486	0.851795	0.857316	0.849306	0.843181	0.856541	0.889194	0.875959	0.845787	0.889765	0.855934	0.843792	0.852301	0.978845	0.85494	0.854367	0.85319	0.885767	0.880685	0.844461	0.848081	0.851542	0.97944	0.890445	0.855481	0.903855	0.84383	0.846811	0.919497	0.848307	0.979009	0.871862	0.837015	0.844988	0.859012	0.850725	0.844258	0.850982	0.845416	0.980119	0.855755	0.919515	0.845017	0.855131	0.847798	0.848099	0.874496	0.979483
GCF_000368865.1_genomic	0.847183	0.849398	0.844538	0.850427	0.85134	0.845639	0.842633	0.841906	0.845291	0.851614	0.838716	0.855076	0.840126	0.854238	0.834261	0.842656	0.841558	0.847323	0.84483	0.84182	0.843665	0.850758	0.850436	0.836575	0.846435	0.843266	0.840034	0.843278	0.842754	0.837672	0.849544	0.844476	0.84144	0.845245	0.848759	0.847183	0.852393	0.850839	0.858576	0.843216	0.839657	0.843603	0.840892	0.849435	0.842722	0.847134	0.848479	0.837302	0.840862
GCF_001706495.1_genomic	0.850796	0.888441	0.853417	0.84998	0.849072	0.842809	0.844395	0.955124	0.866563	0.84353	0.974216	0.859649	0.838911	0.853331	0.889477	0.846987	0.849283	0.852894	0.935554	0.911612	0.847213	0.866719	0.852803	0.889814	0.969471	0.848724	0.888156	0.842029	0.848337	0.88802	0.850378	0.890264	0.863507	0.838705	0.845845	0.860419	0.850341	0.845805	0.855653	0.846642	0.888574	0.854031	0.889019	0.845621	0.853407	0.845173	0.851202	0.900731	0.889791
GCF_001433145.1_genomic	0.842337	0.977972	0.840972	0.842878	0.841982	0.840589	0.838758	0.889179	0.851607	0.842837	0.889227	0.847532	0.840205	0.844937	0.976582	0.845973	0.841535	0.845166	0.885586	0.881514	0.839519	0.841106	0.844381	0.982695	0.890422	0.842596	0.902894	0.840381	0.843785	0.917703	0.843783	0.976586	0.845933	0.83224	0.844322	0.853017	0.838491	0.842174	0.845252	0.845392	0.977663	0.848549	0.91838	0.844665	0.841627	0.841339	0.844518	0.875058	0.982126
GCF_001720685.1_genomic	0.878486	0.849051	0.867864	0.864564	0.86226	0.850546	0.851363	0.852924	0.966196	0.847815	0.85971	0.877477	0.840096	0.880354	0.850364	0.853134	0.858439	0.877865	0.848498	0.861969	0.854417	0.863144	0.875058	0.845046	0.876987	0.858148	0.842384	0.844357	0.851882	0.861957	0.855651	0.86156	0.869745	0.84184	0.842206	0.966011	0.864131	0.848941	0.872184	0.842215	0.854825	0.876053	0.88517	0.842517	0.861315	0.864725	0.855351	0.83892	0.846632
GCF_000367945.1_genomic	0.852358	0.847252	0.84282	0.848477	0.841935	0.844305	0.846095	0.850958	0.850309	0.864011	0.845923	0.846278	0.850484	0.850602	0.843742	0.844984	0.847269	0.849574	0.849729	0.850839	0.841681	0.841448	0.859822	0.846023	0.845901	0.84777	0.848576	0.845484	0.916357	0.844178	0.885414	0.845704	0.853731	0.840868	0.851205	0.85271	0.853019	0.915841	0.855418	0.846314	0.843779	0.849957	0.845532	0.851263	0.847577	0.851401	0.852755	0.844199	0.845023
GCF_000399665.1_genomic	0.840299	0.877963	0.839419	0.842743	0.840944	0.840094	0.840059	0.90725	0.843365	0.844767	0.908012	0.839886	0.843082	0.847341	0.877961	0.848092	0.839051	0.845028	0.907852	0.928431	0.839337	0.841477	0.843847	0.878142	0.90821	0.838789	0.883758	0.84155	0.846035	0.877685	0.846486	0.878629	0.841881	0.837937	0.845595	0.844185	0.844772	0.84599	0.848524	0.847187	0.877722	0.84913	0.878082	0.845196	0.837098	0.83862	0.845265	0.923127	0.87864
GCF_002136895.1_genomic	0.8477	0.978156	0.842959	0.850985	0.844123	0.841955	0.840378	0.888653	0.854861	0.844239	0.888487	0.843353	0.838536	0.845522	0.97781	0.853862	0.843278	0.846125	0.885655	0.879886	0.838766	0.842608	0.848594	0.978841	0.888757	0.844318	0.902268	0.842655	0.843923	0.917264	0.847388	0.978196	0.857073	0.833502	0.843045	0.85189	0.845303	0.842615	0.845235	0.848808	0.978195	0.849928	0.917514	0.844054	0.846638	0.847529	0.843769	0.874287	0.978688
GCF_000419385.1_genomic	0.842441	0.995728	0.839208	0.846474	0.842447	0.840455	0.840252	0.888207	0.840762	0.841719	0.888882	0.847279	0.836633	0.84522	0.979525	0.847088	0.840193	0.844814	0.885247	0.880397	0.837414	0.842028	0.843056	0.978789	0.889652	0.840526	0.90249	0.839214	0.844909	0.918075	0.844222	0.979223	0.840947	0.832727	0.842244	0.849314	0.83784	0.842824	0.844397	0.846862	0.994729	0.847229	0.919133	0.843009	0.841639	0.839586	0.843551	0.874884	0.978479
GCF_000775815.1_genomic	0.897893	0.847178	0.858767	0.855285	0.897828	0.849521	0.845844	0.84852	0.873452	0.854311	0.858479	0.915069	0.845571	0.866389	0.847557	0.859088	0.856007	0.983528	0.848625	0.849849	0.847391	0.861551	0.867338	0.84622	0.861478	0.857485	0.84629	0.842997	0.850087	0.85105	0.84599	0.852935	0.868639	0.837982	0.849041	0.866773	0.858724	0.848249	0.854001	0.848688	0.852943	0.862765	0.858817	0.84941	0.859382	0.849969	0.849606	0.84432	0.84612
GCF_000369605.1_genomic	0.85257	0.846194	0.847679	0.848694	0.851115	0.842899	0.844736	0.852905	0.855487	0.851136	0.851798	0.852037	0.845615	0.850871	0.861044	0.857116	0.843351	0.84476	0.850483	0.853582	0.843893	0.849185	0.851614	0.847803	0.851198	0.843341	0.848543	0.842264	0.862594	0.851163	0.86336	0.85359	0.851391	0.841577	0.848106	0.85554	0.847748	0.861364	0.850529	0.849861	0.846128	0.846941	0.851901	0.847911	0.847629	0.848258	0.848302	0.848501	0.847345
GCF_000582925.1_genomic	0.874222	0.848738	0.872339	0.8703	0.862263	0.843073	0.847492	0.851291	0.889148	0.84488	0.858303	0.872323	0.837549	0.867229	0.84892	0.839254	0.85474	0.860022	0.855125	0.860007	0.855839	0.857914	0.861836	0.851645	0.868833	0.857943	0.842678	0.847266	0.851077	0.858512	0.849182	0.86155	0.876433	0.837282	0.841361	0.881059	0.860685	0.843277	0.862305	0.843249	0.850735	0.86076	0.863389	0.841355	0.865532	0.984557	0.848687	0.838341	0.847759
GCF_001592855.1_genomic	0.865619	0.841811	0.859566	0.856602	0.856531	0.854614	0.852001	0.846567	0.8726	0.845584	0.854895	0.962139	0.834382	0.865742	0.84372	0.851469	0.856234	0.85734	0.845263	0.849272	0.85373	0.854514	0.854708	0.839798	0.856826	0.857967	0.84271	0.841487	0.847989	0.84767	0.851399	0.84811	0.862394	0.844003	0.844825	0.86847	0.854538	0.845619	0.864555	0.843029	0.849202	0.854903	0.850262	0.844061	0.859147	0.85203	0.849315	0.841303	0.841349
GCF_000368565.1_genomic	0.867283	0.844872	0.85542	0.852123	0.849308	0.846798	0.846107	0.851077	0.865326	0.850494	0.848435	0.85422	0.842712	0.86783	0.84429	0.857778	0.847388	0.863841	0.848322	0.848616	0.849787	0.847887	0.855881	0.842645	0.849918	0.848659	0.84387	0.847815	0.848287	0.854877	0.856332	0.849418	0.865748	0.840789	0.844539	0.868657	0.852476	0.851535	0.864481	0.849725	0.847706	0.853636	0.857084	0.845533	0.852525	0.861854	0.852174	0.841755	0.843637
GCF_900197575.1_genomic	0.853727	0.84161	0.840805	0.849836	0.840203	0.839395	0.835185	0.840645	0.857473	0.835804	0.840453	0.839064	0.841641	0.844806	0.833474	0.835179	0.847854	0.841243	0.848212	0.838958	0.837581	0.842186	0.848149	0.837362	0.840241	0.846458	0.840603	0.842671	0.838011	0.837239	0.83854	0.837966	0.869316	0.837697	0.845132	0.843949	0.85593	0.841113	0.847877	0.834432	0.844954	0.847973	0.840509	0.842458	0.843501	0.843997	0.843587	0.834708	0.834583
GCF_001005525.1_genomic	0.861078	0.844614	0.844021	0.848977	0.841722	0.843587	0.845193	0.846265	0.850867	0.970535	0.84497	0.849738	0.848101	0.868011	0.849823	0.85565	0.842253	0.856049	0.848293	0.844639	0.839784	0.839941	0.946559	0.843757	0.844706	0.842651	0.845806	0.842168	0.861589	0.844563	0.861576	0.844615	0.854841	0.840488	0.851331	0.850585	0.851233	0.861926	0.852641	0.851719	0.845027	0.855794	0.846183	0.851376	0.848041	0.846872	0.851399	0.844231	0.843096
GCF_000369405.1_genomic	0.86544	0.84708	0.853915	0.862951	0.853883	0.851407	0.84433	0.848252	0.864817	0.858434	0.852383	0.857207	0.843876	0.852406	0.845867	0.855524	0.853288	0.850173	0.847463	0.861462	0.847928	0.856822	0.858276	0.844422	0.858729	0.850862	0.844415	0.842071	0.874195	0.856301	0.869219	0.849082	0.859323	0.845006	0.850573	0.864984	0.858636	0.873099	0.854525	0.850074	0.844439	0.851634	0.853977	0.850375	0.852452	0.851682	0.85106	0.844741	0.844457
GCF_000764915.1_genomic	0.863927	0.848063	0.860927	0.863494	0.862811	0.845767	0.850879	0.850321	0.869459	0.864661	0.848648	0.860693	0.851659	0.858298	0.84898	0.847573	0.855555	0.854582	0.849753	0.858576	0.857632	0.859154	0.864352	0.850405	0.862295	0.86532	0.847941	0.844574	0.901226	0.853696	0.879459	0.859502	0.863878	0.845942	0.851979	0.873754	0.847962	0.90027	0.858426	0.850186	0.845527	0.85738	0.86003	0.851598	0.852434	0.85527	0.853527	0.847368	0.849013
GCF_001605895.1_genomic	0.842998	0.838046	0.842754	0.84481	0.843498	0.843076	0.840818	0.841031	0.84615	0.839411	0.840586	0.848213	0.836195	0.841539	0.833242	0.843322	0.838471	0.840126	0.842496	0.838717	0.838913	0.84145	0.846919	0.835415	0.838998	0.838055	0.837366	0.842229	0.841868	0.834742	0.844054	0.839274	0.841184	0.841159	0.842775	0.842113	0.847626	0.842088	0.848331	0.841584	0.839825	0.842369	0.839074	0.843304	0.842168	0.837199	0.84246	0.836581	0.836515
GCF_000368705.1_genomic	0.842332	0.850409	0.83973	0.853344	0.835114	0.835384	0.833953	0.839778	0.840628	0.847509	0.843914	0.837798	0.861209	0.848354	0.849187	0.843924	0.84443	0.851158	0.83996	0.84651	0.83106	0.849713	0.845856	0.840026	0.84578	0.844207	0.840187	0.838587	0.847275	0.844985	0.847851	0.850874	0.843474	0.84232	0.849244	0.857521	0.838601	0.84749	0.860359	0.845224	0.839001	0.846523	0.845335	0.848256	0.834531	0.849003	0.848745	0.837512	0.839724
GCF_001647675.1_genomic	0.856045	0.840627	0.851264	0.856735	0.855987	0.845862	0.857056	0.847254	0.860348	0.841285	0.846472	0.870237	0.836099	0.857925	0.841902	0.843634	0.851175	0.850407	0.843772	0.847613	0.845912	0.855077	0.853743	0.8417	0.857493	0.85527	0.840851	0.839966	0.84075	0.848618	0.844053	0.849643	0.871292	0.839322	0.843363	0.866565	0.849815	0.841264	0.869084	0.842466	0.840726	0.859056	0.863643	0.84252	0.854022	0.852655	0.848631	0.840833	0.844092
GCF_000419425.1_genomic	0.840065	0.995858	0.838768	0.847169	0.841281	0.840969	0.840528	0.888136	0.841399	0.841903	0.888663	0.846524	0.838876	0.84484	0.979507	0.846819	0.842012	0.84484	0.885511	0.880361	0.837225	0.841409	0.843772	0.978955	0.88932	0.840462	0.902529	0.839436	0.844546	0.918202	0.844114	0.979838	0.842093	0.833004	0.84228	0.84982	0.837545	0.842651	0.844735	0.847053	0.99531	0.84688	0.91875	0.843079	0.840677	0.83941	0.843763	0.875294	0.978694
GCF_000413895.1_genomic	0.849111	0.842965	0.841101	0.843994	0.841652	0.841911	0.841307	0.843882	0.850553	0.845519	0.840404	0.83936	0.841547	0.843405	0.840769	0.854972	0.842644	0.845401	0.846	0.843609	0.841367	0.841425	0.850585	0.842503	0.840922	0.842863	0.842558	0.999157	0.839702	0.841225	0.846129	0.844079	0.852592	0.840777	0.841663	0.848364	0.84692	0.84288	0.843871	0.846323	0.846185	0.842242	0.842711	0.838919	0.842932	0.849968	0.84532	0.842424	0.841492
GCF_000368385.1_genomic	0.873854	0.850952	0.872797	0.871021	0.866466	0.850743	0.857685	0.853431	0.873909	0.849431	0.860612	0.884254	0.838077	0.876639	0.848142	0.863257	0.859991	0.878666	0.854779	0.868138	0.858859	0.868089	0.879618	0.848235	0.878495	0.859992	0.846415	0.843389	0.856767	0.866817	0.860679	0.864657	0.875847	0.84484	0.845425	0.873842	0.872478	0.850165	0.884289	0.845634	0.854349	0.875399	0.889135	0.847845	0.871414	0.863854	0.858959	0.846307	0.852768
GCF_000368165.1_genomic	0.878519	0.859024	0.868986	0.866552	0.873334	0.853729	0.858242	0.854621	0.967073	0.853693	0.864549	0.887646	0.844542	0.892851	0.848548	0.841012	0.859462	0.87445	0.851061	0.868803	0.864027	0.869111	0.878859	0.852154	0.880322	0.862656	0.842192	0.851212	0.849244	0.864016	0.865751	0.86603	0.87298	0.843608	0.851124	0.966735	0.867883	0.851149	0.887652	0.845707	0.85223	0.880264	0.873944	0.850244	0.863711	0.872056	0.85936	0.840041	0.858811
GCF_000761175.1_genomic	0.841304	0.98079	0.839917	0.843176	0.842613	0.838473	0.839328	0.888529	0.845153	0.842077	0.889177	0.846621	0.838309	0.843872	0.979026	0.847796	0.839085	0.844361	0.885282	0.8808	0.838361	0.840972	0.845322	0.978959	0.88908	0.841017	0.903094	0.841019	0.843945	0.918232	0.843427	0.979021	0.845315	0.831774	0.844149	0.840399	0.839553	0.842139	0.845167	0.845976	0.98052	0.845927	0.918683	0.844294	0.844617	0.843245	0.843844	0.874871	0.97871
GCF_900096955.1_genomic	0.859368	0.84596	0.839584	0.848365	0.843187	0.839703	0.843261	0.842396	0.864428	0.840442	0.846085	0.838118	0.83779	0.837913	0.838708	0.854205	0.84683	0.846695	0.847818	0.837682	0.839557	0.841387	0.849812	0.842921	0.844227	0.84686	0.841127	0.844374	0.839493	0.839655	0.848885	0.843096	0.864323	0.841906	0.842952	0.848467	0.857382	0.84471	0.847404	0.838094	0.84902	0.845784	0.845564	0.845706	0.845846	0.856695	0.844917	0.835872	0.840287
GCF_000368805.1_genomic	0.857154	0.853625	0.854528	0.86146	0.853575	0.852505	0.849454	0.842881	0.850287	0.853	0.840113	0.960179	0.833352	0.862659	0.840093	0.843906	0.850015	0.853566	0.840512	0.846103	0.851041	0.851749	0.847195	0.839571	0.852264	0.852275	0.840066	0.838155	0.852608	0.84608	0.863161	0.847881	0.845934	0.848163	0.851492	0.861434	0.846496	0.853095	0.864279	0.845077	0.839724	0.84804	0.848161	0.850823	0.847563	0.851626	0.850704	0.839586	0.838508
GCF_000453825.1_genomic	0.85247	0.995647	0.845892	0.856412	0.849956	0.84299	0.84453	0.888171	0.857025	0.844064	0.889094	0.848098	0.837311	0.851508	0.979402	0.846277	0.84923	0.848402	0.886096	0.880229	0.843868	0.848484	0.851453	0.978663	0.889081	0.8502	0.902858	0.84189	0.84695	0.917353	0.847198	0.978728	0.862803	0.836094	0.844612	0.854277	0.844763	0.84548	0.851437	0.848816	0.994591	0.852099	0.918485	0.845323	0.847326	0.843641	0.846486	0.874165	0.978789
GCF_900096915.1_genomic	0.860456	0.851105	0.865142	0.861249	0.859536	0.846909	0.845058	0.853589	0.873092	0.850844	0.865116	0.858291	0.848449	0.863085	0.846139	0.840867	0.872859	0.860629	0.849485	0.857744	0.854383	0.854119	0.858173	0.84712	0.854926	0.873897	0.851368	0.844225	0.844304	0.851728	0.847603	0.850124	0.87243	0.848257	0.848046	0.864226	0.856199	0.844928	0.862218	0.844661	0.843829	0.857208	0.851567	0.848572	0.868644	0.879808	0.851948	0.843968	0.847244
GCF_000369485.1_genomic	0.847156	0.843787	0.844319	0.844537	0.840422	0.843317	0.840667	0.84548	0.844534	0.858547	0.845731	0.843548	0.840441	0.852391	0.841561	0.851354	0.840553	0.848021	0.84402	0.846744	0.840205	0.841016	0.857098	0.843271	0.843971	0.840306	0.84447	0.83961	0.883137	0.844078	0.870509	0.843636	0.844908	0.838364	0.850022	0.844468	0.844577	0.882946	0.850914	0.849054	0.843146	0.849871	0.845037	0.850224	0.843122	0.842404	0.851435	0.845314	0.843107
GCF_001663695.1_genomic	0.844553	0.889976	0.840806	0.842214	0.840886	0.842217	0.8416	0.955156	0.851326	0.843507	0.965015	0.837973	0.84027	0.844314	0.890035	0.853426	0.841904	0.845469	0.934814	0.910048	0.838161	0.841918	0.8472	0.890129	0.965098	0.841367	0.888804	0.841831	0.845303	0.884873	0.845123	0.890246	0.85112	0.837169	0.846625	0.841869	0.844778	0.845653	0.846618	0.846822	0.889895	0.848804	0.885233	0.846271	0.84154	0.842517	0.846489	0.901499	0.889804
GCF_000368045.1_genomic	0.883286	0.856789	0.861399	0.871111	0.869534	0.863368	0.861303	0.85275	0.882987	0.856513	0.864638	0.961861	0.843578	0.891993	0.843096	0.84251	0.860384	0.868649	0.858849	0.859108	0.8589	0.865523	0.871723	0.851709	0.876257	0.863601	0.853085	0.856667	0.854517	0.855324	0.872692	0.856265	0.87118	0.850726	0.855613	0.884938	0.865822	0.856136	0.880598	0.848656	0.844527	0.879517	0.862699	0.854096	0.872708	0.867812	0.860789	0.840047	0.849368
GCF_000301675.1_genomic	0.846642	0.875585	0.840011	0.842568	0.8404	0.840879	0.840931	0.900151	0.847914	0.845235	0.901932	0.840244	0.851725	0.847135	0.875035	0.856857	0.838131	0.845076	0.901916	0.918079	0.838301	0.839813	0.848403	0.875551	0.901532	0.838887	0.878741	0.840588	0.845679	0.874124	0.846461	0.875827	0.848615	0.836649	0.84443	0.843088	0.848299	0.844548	0.844558	0.847741	0.875825	0.849876	0.874619	0.84456	0.843083	0.838547	0.844839	0.964057	0.875463
GCF_000400735.1_genomic	0.870208	0.852351	0.855071	0.862747	0.850341	0.852433	0.845695	0.854989	0.861374	0.853223	0.858542	0.865015	0.83939	0.864398	0.850184	0.858455	0.849177	0.870511	0.853418	0.862425	0.85435	0.857564	0.864191	0.84821	0.861782	0.848074	0.852101	0.840304	0.847271	0.86019	0.860492	0.853214	0.856427	0.84041	0.846879	0.861186	0.85812	0.849716	0.877305	0.84634	0.853983	0.850377	0.859778	0.851343	0.855551	0.853041	0.854612	0.850227	0.848948
GCF_000368405.1_genomic	0.848277	0.881453	0.849514	0.850546	0.847661	0.841972	0.841313	0.912661	0.862699	0.846249	0.91383	0.85149	0.841316	0.851077	0.88188	0.855615	0.845212	0.848376	0.914457	0.926194	0.840729	0.849356	0.852824	0.882148	0.914105	0.845466	0.886339	0.842545	0.847559	0.882298	0.848712	0.88251	0.852645	0.83643	0.844179	0.858928	0.845688	0.845198	0.849501	0.849404	0.881762	0.850884	0.883277	0.844944	0.84986	0.846312	0.84632	0.914977	0.882421
GCF_000580775.1_genomic	0.852764	0.97884	0.863169	0.866574	0.855223	0.839744	0.841257	0.8913	0.866684	0.842873	0.890349	0.856455	0.839802	0.864677	0.977006	0.845681	0.849955	0.849284	0.88591	0.882842	0.85489	0.855894	0.849836	0.978017	0.892931	0.863416	0.902783	0.843507	0.852461	0.918385	0.846707	0.977713	0.856925	0.834866	0.84477	0.862984	0.842345	0.844304	0.851435	0.847607	0.978345	0.866538	0.919504	0.845953	0.850347	0.851974	0.846256	0.875071	0.977615
GCF_000219275.1_genomic	0.877365	0.840447	0.860835	0.859012	0.860168	0.854484	0.853142	0.851685	0.879403	0.845323	0.847085	0.987141	0.83936	0.87067	0.844776	0.842817	0.850643	0.859587	0.851077	0.851858	0.851624	0.858642	0.872675	0.844938	0.863265	0.853444	0.844955	0.842053	0.855352	0.850852	0.852011	0.850506	0.865441	0.845717	0.846178	0.868834	0.856503	0.846632	0.870892	0.845295	0.844445	0.864672	0.860335	0.843809	0.858434	0.848919	0.853879	0.838624	0.843002
GCF_000367985.1_genomic	0.86243	0.847183	0.860991	0.870131	0.86999	0.845126	0.854034	0.847605	0.881052	0.846888	0.848256	0.867329	0.844263	0.855512	0.843467	0.844741	0.859862	0.847618	0.847856	0.849741	0.862355	0.861647	0.851257	0.844423	0.856286	0.866159	0.843599	0.847005	0.84751	0.850234	0.850453	0.846647	0.874064	0.841978	0.844978	0.890345	0.852617	0.847206	0.853057	0.847521	0.843989	0.856235	0.852281	0.844237	0.856296	0.862077	0.847261	0.843245	0.844463
GCF_000581215.1_genomic	0.850665	0.849381	0.862647	0.858453	0.858569	0.84588	0.847278	0.848187	0.871165	0.845676	0.861874	0.860878	0.835909	0.848044	0.847016	0.838639	0.853129	0.857132	0.846997	0.854578	0.848042	0.854385	0.8549	0.845842	0.858242	0.853419	0.843742	0.846255	0.84962	0.852198	0.847856	0.852145	0.855094	0.836273	0.840747	0.867468	0.849484	0.843595	0.85176	0.841911	0.841948	0.847174	0.853259	0.841615	0.86858	0.984461	0.847668	0.837332	0.842153
GCF_900107285.1_genomic	0.852609	0.83875	0.848256	0.84947	0.850809	0.848647	0.845265	0.842962	0.857897	0.841605	0.847368	0.856954	0.834581	0.858762	0.843444	0.847721	0.843571	0.852056	0.84079	0.853237	0.935078	0.856918	0.856355	0.837821	0.855252	0.84148	0.838832	0.842091	0.849899	0.853155	0.852431	0.847098	0.849325	0.850518	0.840924	0.856558	0.853885	0.841122	0.860378	0.842768	0.841474	0.855389	0.858018	0.84052	0.845394	0.844548	0.847079	0.838755	0.837484
GCF_000582075.1_genomic	0.858937	0.8892	0.858957	0.861502	0.853273	0.844473	0.84282	0.954814	0.868507	0.845272	0.966353	0.859628	0.841984	0.859322	0.889855	0.850433	0.848775	0.849177	0.934827	0.911155	0.844703	0.860104	0.851874	0.889573	0.97437	0.848101	0.887945	0.839555	0.858221	0.888863	0.848813	0.891932	0.860647	0.838076	0.847666	0.872968	0.845716	0.845776	0.854509	0.848628	0.888745	0.854884	0.891814	0.845302	0.851857	0.845393	0.846806	0.900648	0.890245
GCF_000386005.1_genomic	0.875611	0.847308	0.86577	0.863274	0.858592	0.853012	0.847123	0.853611	0.878189	0.851698	0.859025	0.877472	0.841557	0.874508	0.846985	0.855838	0.86291	0.872348	0.851122	0.861344	0.857326	0.868624	0.870849	0.845284	0.865859	0.862941	0.843561	0.840394	0.849819	0.859657	0.856971	0.860223	0.875392	0.840472	0.845967	0.874397	0.862702	0.849167	0.882225	0.846197	0.852972	0.865349	0.858995	0.844351	0.863351	0.862413	0.85674	0.83872	0.844572
GCF_001941805.1_genomic	0.86146	0.844506	0.860229	0.858625	0.853543	0.849092	0.845682	0.849314	0.873811	0.857491	0.854393	0.866237	0.844711	0.864975	0.848388	0.847203	0.854885	0.983647	0.847169	0.85203	0.846278	0.857425	0.86765	0.846293	0.86015	0.857097	0.84737	0.842049	0.850257	0.853275	0.846568	0.85254	0.868231	0.839453	0.849053	0.865995	0.857385	0.847711	0.854294	0.848931	0.846683	0.86348	0.85597	0.848777	0.855108	0.845242	0.850644	0.8436	0.846055
GCF_000487975.1_genomic	0.87419	0.850458	0.867892	0.863427	0.864233	0.848649	0.858606	0.845851	0.961274	0.854184	0.859334	0.872066	0.841359	0.869842	0.849739	0.843606	0.859495	0.867624	0.844654	0.861178	0.856527	0.860702	0.866292	0.846513	0.868851	0.861665	0.840197	0.847022	0.85081	0.860482	0.86044	0.854954	0.86916	0.843288	0.847627	0.963016	0.861256	0.851891	0.869856	0.847658	0.84611	0.868514	0.871067	0.848736	0.865014	0.863047	0.858266	0.839327	0.845317
GCF_000582255.1_genomic	0.859401	0.918157	0.863114	0.863869	0.859584	0.846083	0.851145	0.88925	0.875885	0.848508	0.88899	0.870466	0.842604	0.866737	0.917483	0.848717	0.860043	0.862177	0.884146	0.884693	0.861193	0.866591	0.856434	0.918625	0.890246	0.863886	0.921476	0.847004	0.862779	0.974795	0.852304	0.918426	0.881907	0.838837	0.848282	0.882449	0.854929	0.849002	0.867034	0.85072	0.917794	0.866504	0.975268	0.848181	0.85422	0.852814	0.855679	0.875235	0.918521
GCF_000580875.1_genomic	0.866055	0.980061	0.867907	0.880885	0.883991	0.843848	0.857649	0.889997	0.880941	0.849666	0.891043	0.867037	0.848696	0.874402	0.978877	0.847355	0.877183	0.864807	0.886365	0.883451	0.858371	0.882952	0.867595	0.978139	0.894727	0.877784	0.903339	0.853503	0.861445	0.921996	0.855033	0.977494	0.885338	0.842742	0.848657	0.899768	0.853517	0.851939	0.867346	0.852465	0.979565	0.869864	0.923062	0.849358	0.8638	0.870916	0.853598	0.875161	0.97806
GCF_000369505.1_genomic	0.845451	0.840889	0.842861	0.84473	0.84215	0.841249	0.838415	0.843319	0.847769	0.846722	0.843247	0.843507	0.839741	0.845036	0.844191	0.847875	0.839943	0.844172	0.843941	0.844333	0.842179	0.840588	0.846322	0.840355	0.8443	0.840967	0.843136	0.841377	0.846135	0.842959	0.844709	0.841684	0.845705	0.837359	0.844702	0.848764	0.846593	0.846699	0.843772	0.849806	0.841319	0.851393	0.843546	0.844192	0.839903	0.837849	0.844804	0.843183	0.840161
GCF_001753595.1_genomic	0.848995	0.855492	0.845521	0.850899	0.847268	0.84147	0.843289	0.847582	0.850838	0.845504	0.847731	0.841452	0.849503	0.846403	0.849303	0.843702	0.854123	0.851798	0.84967	0.84715	0.840786	0.846232	0.85199	0.851813	0.84759	0.853112	0.845926	0.84873	0.847372	0.845672	0.85842	0.853537	0.858227	0.846109	0.849732	0.849072	0.846301	0.851437	0.858007	0.844794	0.848498	0.854334	0.850033	0.850102	0.857095	0.843145	0.848779	0.839354	0.854269
GCF_900096895.1_genomic	0.851448	0.839718	0.849026	0.849948	0.848089	0.845775	0.848027	0.843542	0.851366	0.84506	0.841556	0.85084	0.837051	0.848138	0.83712	0.841459	0.842673	0.844641	0.844542	0.838768	0.843042	0.845669	0.8557	0.840379	0.845161	0.843991	0.840787	0.840687	0.841228	0.845428	0.84612	0.840506	0.850561	0.834386	0.842918	0.849998	0.851737	0.842228	0.849774	0.843916	0.842569	0.848886	0.846618	0.841729	0.85176	0.839689	0.843026	0.836912	0.838616
GCF_000588275.1_genomic	0.899702	0.88913	0.857407	0.880352	0.901167	0.842089	0.845809	0.938994	0.872521	0.842274	0.944314	0.903486	0.838986	0.863485	0.890144	0.848514	0.863173	0.864932	0.936059	0.915511	0.847516	0.859651	0.848178	0.889638	0.943465	0.848979	0.887146	0.840871	0.847855	0.887803	0.861137	0.891616	0.863006	0.850975	0.845384	0.889414	0.84388	0.853371	0.850821	0.861649	0.889557	0.85347	0.888096	0.843321	0.855398	0.859966	0.855846	0.900808	0.890773
GCF_000368065.1_genomic	0.873111	0.903731	0.858876	0.864064	0.868341	0.844965	0.847352	0.892089	0.87657	0.852709	0.890929	0.86151	0.853598	0.855969	0.90335	0.865364	0.849471	0.853155	0.886697	0.886301	0.849406	0.867303	0.862894	0.903732	0.892058	0.850859	0.968929	0.84492	0.863576	0.921724	0.86352	0.903554	0.875903	0.838908	0.848989	0.873296	0.855139	0.851794	0.85717	0.851679	0.904097	0.862087	0.922112	0.848661	0.860466	0.862103	0.853429	0.87719	0.904265
GCF_000369885.1_genomic	0.971489	0.848921	0.849881	0.8561	0.858624	0.845008	0.84739	0.855532	0.865819	0.847804	0.849716	0.87006	0.84226	0.853124	0.849804	0.855112	0.849994	0.854207	0.861182	0.851829	0.847766	0.873418	0.867283	0.847023	0.865094	0.849586	0.842641	0.843831	0.850863	0.851046	0.856154	0.851044	0.867929	0.841275	0.846892	0.863978	0.856791	0.855385	0.864237	0.845797	0.851151	0.862822	0.863686	0.848629	0.849932	0.841529	0.849966	0.837209	0.848946
GCF_001647545.1_genomic	0.83515	0.839842	0.840449	0.841654	0.845758	0.84516	0.842419	0.838348	0.845871	0.840964	0.836757	0.842251	0.832445	0.837783	0.836147	0.839998	0.837015	0.839798	0.837735	0.838876	0.855906	0.844583	0.842276	0.837456	0.837126	0.837227	0.839201	0.839456	0.83771	0.837658	0.842997	0.838286	0.838304	0.845605	0.838432	0.844697	0.844576	0.838522	0.841075	0.841694	0.837076	0.842363	0.838778	0.838147	0.841354	0.836796	0.838324	0.838026	0.837245
GCF_001605885.1_genomic	0.84616	0.884782	0.83879	0.844403	0.840096	0.841478	0.842124	0.931088	0.849337	0.846922	0.934562	0.842073	0.84337	0.846147	0.886534	0.854435	0.840329	0.844983	0.975117	0.90863	0.839044	0.841043	0.848483	0.885158	0.934509	0.840674	0.885513	0.842393	0.844205	0.882695	0.847735	0.885928	0.852053	0.837077	0.84655	0.847442	0.846732	0.845317	0.848157	0.849682	0.884954	0.848255	0.882412	0.847179	0.843281	0.848381	0.846888	0.901552	0.885266
GCF_001077675.1_genomic	0.842902	0.978328	0.840736	0.848783	0.846925	0.84124	0.843954	0.888077	0.845942	0.84222	0.889235	0.84686	0.838308	0.846456	0.978504	0.845695	0.842277	0.84653	0.885357	0.879979	0.841464	0.841793	0.844285	0.97772	0.889304	0.846299	0.902406	0.840186	0.841961	0.91765	0.845292	0.978734	0.852701	0.831646	0.841898	0.846027	0.839754	0.841831	0.845607	0.844778	0.978226	0.853764	0.917749	0.844171	0.842178	0.839312	0.844733	0.875294	0.977505
GCF_001441625.1_genomic	0.845566	0.978234	0.849396	0.852292	0.850841	0.841436	0.841813	0.88913	0.862413	0.842267	0.890591	0.851188	0.841148	0.849327	0.977399	0.846206	0.852323	0.849729	0.886125	0.880329	0.843991	0.850889	0.849945	0.977164	0.890912	0.849384	0.902624	0.842453	0.846824	0.917408	0.846783	0.978409	0.851448	0.834604	0.843383	0.851764	0.845641	0.843498	0.850529	0.848012	0.978146	0.848839	0.917676	0.843551	0.849334	0.847591	0.847218	0.874834	0.976894
GCF_000588395.1_genomic	0.854536	0.891764	0.86057	0.87592	0.882149	0.84225	0.859866	0.95433	0.857055	0.849881	0.967776	0.85609	0.855899	0.874486	0.892764	0.847058	0.870162	0.863546	0.935097	0.911649	0.85291	0.888389	0.851078	0.89006	0.967918	0.865094	0.888942	0.852458	0.857321	0.890143	0.857318	0.892911	0.853701	0.853304	0.853554	0.884711	0.845922	0.853094	0.865764	0.858869	0.889925	0.872268	0.892387	0.851261	0.846758	0.868496	0.853797	0.901042	0.892141
GCF_000580655.1_genomic	0.860681	0.848986	0.84077	0.844417	0.839424	0.840213	0.841458	0.847487	0.845988	0.852583	0.848242	0.845844	0.845255	0.856118	0.849329	0.851827	0.838242	0.844256	0.8499	0.848766	0.842099	0.840137	0.850535	0.844968	0.847522	0.838606	0.845902	0.840341	0.863051	0.844967	0.865549	0.847321	0.843715	0.839531	0.847725	0.852027	0.848399	0.861576	0.850157	0.847375	0.849345	0.846807	0.845643	0.847483	0.841088	0.84369	0.850248	0.845478	0.844888
GCF_000069245.1_genomic	0.841923	0.977858	0.847791	0.847834	0.847976	0.843385	0.840497	0.888758	0.855165	0.841489	0.889829	0.862112	0.837368	0.847446	0.977437	0.84534	0.847455	0.850368	0.886193	0.882047	0.846589	0.853189	0.847283	0.982229	0.892504	0.847901	0.902483	0.840363	0.847082	0.91771	0.846788	0.977846	0.852778	0.832456	0.843145	0.863087	0.845974	0.843097	0.850691	0.846216	0.97783	0.849099	0.918086	0.843394	0.844473	0.84433	0.847551	0.8757	0.98157
GCF_000368825.1_genomic	0.978206	0.845745	0.863478	0.860103	0.857793	0.848882	0.84274	0.849548	0.871212	0.851336	0.852435	0.87419	0.840925	0.863008	0.844671	0.842185	0.860775	0.863366	0.839284	0.853723	0.863157	0.86529	0.858988	0.836565	0.857451	0.856005	0.83875	0.839925	0.850053	0.854445	0.861289	0.844911	0.863769	0.838119	0.846417	0.87337	0.858972	0.850621	0.879198	0.843726	0.838259	0.861257	0.865974	0.846886	0.859603	0.860751	0.852189	0.837952	0.837046
GCF_001483265.1_genomic	0.861643	0.850523	0.864566	0.871356	0.895895	0.851259	0.871417	0.844355	0.864262	0.853054	0.854704	0.962567	0.846793	0.916867	0.847767	0.843263	0.866284	0.881183	0.844041	0.855328	0.859496	0.87629	0.849723	0.846699	0.888883	0.865703	0.841575	0.848886	0.868574	0.862259	0.861663	0.853168	0.860288	0.845525	0.850411	0.888221	0.8529	0.853377	0.877627	0.846007	0.84167	0.897469	0.85907	0.850093	0.858761	0.879099	0.858146	0.839889	0.845375
GCF_001584665.1_genomic	0.851527	0.843705	0.851342	0.850504	0.848059	0.843095	0.84236	0.856128	0.846815	0.853953	0.846666	0.848462	0.840112	0.85709	0.844675	0.849976	0.844368	0.849296	0.846651	0.852519	0.840664	0.843477	0.855668	0.843768	0.849143	0.847135	0.845468	0.839194	0.850851	0.849376	0.852415	0.844255	0.856689	0.835799	0.971978	0.849086	0.852473	0.852861	0.96882	0.848398	0.84343	0.851317	0.846145	0.97114	0.847464	0.843139	0.971242	0.84363	0.843944
GCF_000369665.1_genomic	0.84951	0.844496	0.861033	0.859694	0.853266	0.850653	0.85474	0.845416	0.959874	0.843026	0.854603	0.865573	0.840335	0.854893	0.841298	0.842129	0.854456	0.857415	0.847152	0.854354	0.855931	0.861758	0.860221	0.84305	0.862857	0.855698	0.842563	0.844944	0.842882	0.85003	0.859477	0.844596	0.862051	0.842203	0.845622	0.960861	0.862325	0.844933	0.875219	0.845003	0.845735	0.84992	0.850134	0.845678	0.858713	0.86345	0.854214	0.839513	0.843071
GCF_001704115.1_genomic	0.835499	0.837552	0.835283	0.837001	0.839553	0.836374	0.834049	0.839157	0.836279	0.837758	0.84073	0.83534	0.837059	0.835904	0.83719	0.837275	0.83955	0.836596	0.840622	0.837659	0.834138	0.840415	0.839237	0.837976	0.838886	0.840013	0.840858	0.841937	0.834788	0.837626	0.83952	0.837393	0.838146	0.836119	0.838126	0.839755	0.838809	0.834694	0.836274	0.839309	0.838452	0.838612	0.838576	0.836617	0.836789	0.832801	0.83865	0.836799	0.836915
GCF_001753605.1_genomic	0.855587	0.848915	0.855667	0.855534	0.856157	0.845694	0.847916	0.853024	0.864542	0.86107	0.850962	0.862155	0.846598	0.853085	0.852941	0.853103	0.850762	0.850645	0.848682	0.865992	0.852538	0.855659	0.859987	0.844615	0.852683	0.853722	0.846754	0.842736	0.915893	0.85333	0.885119	0.850958	0.873069	0.840187	0.850942	0.869388	0.857537	0.915763	0.856063	0.849654	0.850062	0.854032	0.853081	0.850979	0.851432	0.857716	0.852874	0.845514	0.844539
GCF_000368445.1_genomic	0.863911	0.846889	0.846606	0.850446	0.846243	0.844245	0.846807	0.847462	0.847311	0.863226	0.846441	0.848704	0.845518	0.851737	0.843928	0.847066	0.846808	0.849385	0.849288	0.848778	0.845104	0.842513	0.860572	0.844845	0.847658	0.846247	0.847713	0.83989	0.898968	0.845856	0.880485	0.846319	0.848232	0.842274	0.85157	0.851983	0.85325	0.899143	0.854727	0.848589	0.845563	0.852537	0.846914	0.850531	0.85007	0.841577	0.851043	0.848295	0.845735
GCF_000453025.1_genomic	0.852892	0.97905	0.841592	0.853029	0.849105	0.842396	0.843964	0.888437	0.86218	0.844483	0.888656	0.855789	0.839876	0.849993	0.978256	0.854658	0.844139	0.847439	0.885755	0.880097	0.841276	0.845518	0.847511	0.978268	0.889134	0.844831	0.902544	0.843384	0.843437	0.918009	0.846646	0.977972	0.862064	0.834294	0.842995	0.86999	0.845571	0.843557	0.850278	0.848182	0.979259	0.85281	0.918804	0.844773	0.84559	0.848648	0.844632	0.87484	0.978193
GCF_000746645.1_genomic	0.845143	0.979225	0.840055	0.846488	0.841894	0.840398	0.839895	0.888837	0.84908	0.844448	0.890529	0.854191	0.83962	0.844058	0.978675	0.848591	0.841708	0.845947	0.886506	0.881042	0.839492	0.8412	0.845452	0.978049	0.890025	0.843503	0.903468	0.840928	0.842988	0.919216	0.846683	0.977933	0.846181	0.833226	0.845151	0.862137	0.839063	0.843118	0.846064	0.846831	0.97941	0.847073	0.919299	0.845274	0.844813	0.847245	0.844756	0.875229	0.977807
GCF_900011295.1_genomic	0.848197	0.979399	0.841687	0.849619	0.850851	0.841824	0.840995	0.889017	0.852061	0.84504	0.889976	0.846807	0.840999	0.845665	0.978396	0.856055	0.844989	0.845	0.886299	0.880767	0.839021	0.84543	0.849735	0.978267	0.890138	0.844325	0.902733	0.842081	0.843982	0.917598	0.848711	0.978234	0.85596	0.834605	0.844516	0.85407	0.845032	0.843769	0.84738	0.84925	0.97918	0.85062	0.917752	0.845536	0.844629	0.850585	0.84485	0.875521	0.97795
GCF_001647595.1_genomic	0.843015	0.842043	0.850235	0.847959	0.847517	0.845351	0.844793	0.841187	0.852527	0.845145	0.840836	0.845393	0.832999	0.848764	0.848432	0.8494	0.838607	0.843139	0.84214	0.847386	0.862941	0.846357	0.84639	0.839159	0.842565	0.838719	0.839976	0.840749	0.840029	0.8418	0.84613	0.841592	0.847082	0.847279	0.840716	0.850841	0.850677	0.839715	0.846198	0.847178	0.841714	0.843951	0.839828	0.840394	0.844964	0.843387	0.841844	0.840798	0.839497
GCF_000804305.1_genomic	0.859059	0.847754	0.873621	0.862983	0.854021	0.846552	0.85234	0.845798	0.860738	0.846711	0.861696	0.863867	0.838987	0.855793	0.856885	0.851239	0.855892	0.856489	0.848198	0.855831	0.851216	0.851744	0.855816	0.842263	0.860271	0.856541	0.843502	0.842268	0.847915	0.859734	0.85406	0.851138	0.860349	0.838002	0.8431	0.860373	0.852493	0.842773	0.854228	0.84485	0.848532	0.852748	0.860521	0.84243	0.866007	0.862149	0.847658	0.843588	0.841516
GCF_000278625.1_genomic	0.845212	0.977989	0.842325	0.85026	0.845634	0.840026	0.838237	0.889525	0.845485	0.842423	0.888824	0.850551	0.8391	0.8474	0.977112	0.846156	0.839887	0.845472	0.886409	0.881861	0.837686	0.845407	0.845987	0.998964	0.88988	0.842107	0.902299	0.840092	0.847102	0.918843	0.844384	0.977284	0.844498	0.832087	0.84333	0.843491	0.837313	0.84197	0.845329	0.845616	0.977762	0.849067	0.918322	0.843321	0.84299	0.840141	0.84352	0.875453	0.997975
GCF_000368085.1_genomic	0.837508	0.917403	0.841549	0.840111	0.840139	0.838541	0.837802	0.885498	0.839945	0.843452	0.885495	0.841583	0.838145	0.843457	0.917639	0.847088	0.838478	0.843415	0.882323	0.878537	0.83627	0.841705	0.844397	0.917271	0.885485	0.839629	0.919168	0.839239	0.845474	0.97916	0.842918	0.919027	0.840025	0.832673	0.844115	0.840671	0.838647	0.842721	0.844455	0.845258	0.917008	0.849158	0.979888	0.844562	0.843402	0.839343	0.8442	0.873872	0.918051
GCF_000805655.1_genomic	0.888102	0.889663	0.855786	0.861371	0.894574	0.844405	0.846478	0.954447	0.873941	0.846268	0.963949	0.898287	0.844032	0.85828	0.891022	0.854986	0.850646	0.852266	0.935154	0.911564	0.849714	0.85768	0.853267	0.888845	0.964709	0.852686	0.888629	0.842335	0.848812	0.887197	0.85411	0.892251	0.867928	0.837605	0.847824	0.873761	0.850658	0.846947	0.859304	0.849906	0.890031	0.853104	0.889178	0.846073	0.851719	0.852802	0.850322	0.901001	0.889232
GCF_000488215.1_genomic	0.853493	0.846946	0.850461	0.861049	0.840463	0.840574	0.840528	0.842597	0.857686	0.852053	0.844292	0.835955	0.839746	0.85699	0.840349	0.848158	0.846101	0.844208	0.851887	0.846692	0.839197	0.838362	0.852743	0.842061	0.843429	0.844615	0.843268	0.837821	0.845237	0.84689	0.850822	0.847383	0.864892	0.839853	0.843336	0.856961	0.852389	0.858219	0.849846	0.844072	0.848718	0.84662	0.842572	0.842402	0.856159	0.855891	0.852161	0.842181	0.841987
GCF_000588535.1_genomic	0.842281	0.889051	0.839431	0.842215	0.839815	0.840414	0.840061	0.954477	0.84304	0.843168	0.964076	0.84157	0.84096	0.845817	0.889524	0.846969	0.839016	0.844751	0.934732	0.910397	0.838817	0.839825	0.845519	0.888417	0.965343	0.83924	0.888285	0.839593	0.845743	0.885265	0.844701	0.889639	0.842145	0.837354	0.845424	0.848344	0.84004	0.8458	0.846079	0.847621	0.889224	0.847041	0.885569	0.844865	0.840179	0.838603	0.844855	0.901584	0.888815
GCF_001862215.1_genomic	0.848224	0.99512	0.842637	0.853488	0.844253	0.842151	0.842983	0.888717	0.849457	0.844261	0.889583	0.846385	0.839757	0.846619	0.978864	0.853847	0.845187	0.846231	0.885937	0.881692	0.838987	0.843401	0.847722	0.97853	0.890222	0.843377	0.90294	0.841297	0.843597	0.918355	0.847892	0.978809	0.853578	0.834454	0.843544	0.854838	0.844584	0.843256	0.846833	0.849349	0.994552	0.849125	0.919062	0.844281	0.845085	0.846615	0.845017	0.875541	0.97823
GCF_000369745.1_genomic	0.885657	0.853316	0.869847	0.868729	0.877715	0.856344	0.862128	0.859145	0.966891	0.857423	0.867351	0.88692	0.844446	0.887344	0.848523	0.841703	0.86104	0.876736	0.856901	0.862542	0.865934	0.870483	0.871043	0.849956	0.879344	0.862972	0.843638	0.852986	0.851845	0.865779	0.869926	0.859801	0.873121	0.844515	0.853074	0.971186	0.87118	0.853439	0.882842	0.8447	0.852147	0.886488	0.875083	0.852296	0.866164	0.873463	0.864336	0.839071	0.855904
GCF_000191145.1_genomic	0.852447	0.889449	0.840398	0.851402	0.842441	0.841967	0.844474	0.953967	0.856632	0.848278	0.964725	0.841899	0.855965	0.847508	0.889628	0.861131	0.84085	0.845329	0.934879	0.910379	0.838352	0.843014	0.850655	0.889687	0.965344	0.841854	0.889866	0.842595	0.844727	0.885348	0.85233	0.890562	0.860851	0.838381	0.845951	0.856749	0.850751	0.846929	0.849768	0.854262	0.889623	0.850505	0.885536	0.845786	0.846147	0.854193	0.846774	0.901304	0.889909
GCF_001278715.1_genomic	0.850614	0.833772	0.841732	0.847417	0.853978	0.842334	0.842551	0.847454	0.859008	0.840468	0.841977	0.857201	0.83388	0.85459	0.834816	0.840123	0.839882	0.842442	0.83923	0.84806	0.855144	0.84928	0.855341	0.834692	0.851767	0.841737	0.83552	0.838052	0.839808	0.840535	0.851828	0.837093	0.85488	0.982917	0.835804	0.85371	0.847499	0.839234	0.856333	0.839738	0.839712	0.859106	0.842601	0.835794	0.846064	0.836723	0.841955	0.836654	0.835902
GCF_000186665.3_genomic	0.837954	0.978219	0.839808	0.841112	0.839084	0.838038	0.838663	0.887881	0.842646	0.84158	0.888674	0.838356	0.838122	0.841785	0.978989	0.845544	0.841785	0.843884	0.885302	0.88	0.836375	0.839143	0.842969	0.977694	0.889073	0.841692	0.902208	0.840481	0.842954	0.917486	0.843475	0.978663	0.840525	0.832131	0.843775	0.838271	0.838023	0.842298	0.843865	0.846172	0.978039	0.845225	0.917818	0.844967	0.840203	0.839866	0.844135	0.875623	0.977736
GCF_000369105.1_genomic	0.876901	0.843637	0.860574	0.856564	0.86235	0.853343	0.853206	0.855335	0.901084	0.851583	0.861779	0.870603	0.838181	0.872665	0.845448	0.840439	0.855655	0.863567	0.862613	0.852647	0.856733	0.856415	0.878213	0.842531	0.862863	0.856314	0.845358	0.848794	0.848972	0.859789	0.856314	0.851705	0.869988	0.842602	0.848144	0.901853	0.871533	0.847437	0.872279	0.843761	0.861504	0.861732	0.864902	0.844764	0.858585	0.86111	0.85601	0.836805	0.838155
GCF_000369625.1_genomic	0.873001	0.849669	0.872955	0.867712	0.867915	0.853671	0.855122	0.858931	0.870663	0.848943	0.869096	0.885149	0.83786	0.878047	0.852357	0.853206	0.861408	0.873169	0.855459	0.869524	0.861652	0.872155	0.870581	0.847664	0.880922	0.863039	0.844901	0.842819	0.853666	0.872139	0.872443	0.862421	0.872762	0.838263	0.844977	0.873448	0.869518	0.845817	0.887769	0.848532	0.848562	0.873755	0.89133	0.843918	0.869014	0.873827	0.865918	0.843828	0.849098
GCF_001696615.2_genomic	0.870876	0.840652	0.844003	0.849455	0.857603	0.845098	0.839415	0.84648	0.853293	0.84153	0.849876	0.863434	0.833236	0.853753	0.837306	0.837203	0.840126	0.854027	0.87771	0.85126	0.852035	0.875243	0.860732	0.84046	0.884289	0.841165	0.836157	0.842243	0.839183	0.847114	0.851307	0.847434	0.850102	0.834607	0.840139	0.846912	0.852914	0.841957	0.874947	0.836869	0.846273	0.85643	0.846648	0.845651	0.844721	0.841824	0.845584	0.834445	0.840456
GCF_001953195.1_genomic	0.839922	0.837965	0.837672	0.833649	0.837934	0.841642	0.836052	0.842908	0.836954	0.841763	0.843622	0.839869	0.861184	0.839286	0.851845	0.842097	0.836417	0.8452	0.844296	0.841702	0.833382	0.843098	0.842864	0.841281	0.841126	0.836781	0.84364	0.840415	0.841222	0.842051	0.840028	0.844532	0.836327	0.831984	0.838238	0.839219	0.836181	0.841432	0.841116	0.843769	0.837885	0.846922	0.840303	0.840871	0.835389	0.83818	0.840296	0.837951	0.839483
GCF_000264725.1_genomic	0.862525	0.84657	0.976312	0.973031	0.856778	0.847604	0.850431	0.853686	0.863619	0.850462	0.852317	0.863318	0.836544	0.872786	0.856297	0.853858	0.857871	0.850974	0.850808	0.856792	0.847917	0.850387	0.861948	0.844301	0.860637	0.85804	0.843124	0.842336	0.848435	0.850286	0.85456	0.849056	0.86288	0.83854	0.845699	0.866841	0.851289	0.851788	0.858806	0.845846	0.851013	0.862534	0.862363	0.845488	0.973979	0.858743	0.854804	0.842472	0.845613
GCF_002174125.1_genomic	0.856034	0.848697	0.842068	0.849297	0.842866	0.847868	0.845465	0.84559	0.856692	0.844113	0.84407	0.840731	0.853106	0.847726	0.841548	0.852709	0.847974	0.849253	0.850433	0.848108	0.843613	0.844068	0.857459	0.845763	0.848482	0.848048	0.842517	0.847671	0.837748	0.844902	0.844116	0.845734	0.863844	0.842728	0.848738	0.849428	0.851857	0.84427	0.858401	0.842587	0.850606	0.860763	0.846524	0.846866	0.847974	0.849611	0.852283	0.837511	0.849891
GCF_000761495.1_genomic	0.916301	0.852119	0.868557	0.866261	0.905547	0.851825	0.855329	0.859279	0.959363	0.845286	0.87292	0.9001	0.836688	0.874154	0.844769	0.843393	0.857453	0.872926	0.84981	0.856435	0.85798	0.861866	0.871107	0.841433	0.876429	0.856843	0.840143	0.841331	0.846269	0.859665	0.856661	0.853493	0.866694	0.838774	0.843265	0.959263	0.860952	0.846365	0.87229	0.844632	0.862768	0.865016	0.865572	0.842807	0.861993	0.867652	0.853201	0.839823	0.845684
GCF_002143975.1_genomic	0.851513	0.977995	0.847689	0.854797	0.848331	0.840789	0.843073	0.889144	0.861657	0.844535	0.890275	0.854522	0.847818	0.848438	0.977192	0.85687	0.845387	0.849832	0.886347	0.882043	0.846265	0.845373	0.851296	0.977239	0.89066	0.845762	0.904176	0.843145	0.84559	0.917591	0.852366	0.97719	0.863713	0.834009	0.845308	0.865696	0.844094	0.843856	0.853389	0.849885	0.978416	0.849826	0.917421	0.844744	0.848853	0.853455	0.846405	0.875206	0.977399
GCF_000369145.1_genomic	0.866053	0.842167	0.867394	0.860147	0.858744	0.850029	0.849606	0.848417	0.960274	0.85039	0.860561	0.866349	0.842424	0.860287	0.845999	0.842161	0.8562	0.859811	0.849066	0.851147	0.853836	0.852053	0.861789	0.842252	0.860682	0.856747	0.84255	0.842662	0.844526	0.855879	0.857128	0.847922	0.86397	0.839171	0.845455	0.96094	0.859431	0.842446	0.862261	0.843668	0.848998	0.851766	0.859449	0.844692	0.869396	0.861625	0.849749	0.840099	0.841179
GCF_000805455.1_genomic	0.843394	0.844488	0.839097	0.842085	0.840818	0.841493	0.838766	0.845438	0.843492	0.842412	0.845231	0.846143	0.843234	0.844204	0.844018	0.842323	0.837798	0.839719	0.844206	0.842678	0.8389	0.840903	0.842219	0.843925	0.844258	0.838252	0.842094	0.844482	0.851307	0.843826	0.851252	0.844366	0.843034	0.838783	0.842053	0.840087	0.838947	0.849879	0.843335	0.844123	0.84174	0.843262	0.844156	0.84278	0.842986	0.841752	0.842281	0.838449	0.842772
GCF_000241225.1_genomic	0.849626	0.845238	0.848418	0.856714	0.846998	0.844104	0.840679	0.850224	0.854657	0.85242	0.847303	0.850901	0.844263	0.846027	0.844672	0.848574	0.846295	0.849173	0.847616	0.848892	0.841855	0.844198	0.85259	0.844086	0.845253	0.846255	0.846963	0.840529	0.852677	0.849286	0.850258	0.846227	0.863935	0.837754	0.977964	0.848944	0.85072	0.851355	0.969799	0.848326	0.843253	0.854054	0.846044	0.976697	0.850122	0.852807	0.977163	0.844696	0.843986
GCF_900096995.1_genomic	0.854231	0.84585	0.839207	0.84677	0.842563	0.844322	0.840469	0.843995	0.856341	0.843369	0.843534	0.840628	0.846278	0.843488	0.839815	0.836032	0.840216	0.846767	0.851798	0.844159	0.845346	0.840877	0.85226	0.84188	0.845253	0.841435	0.84719	0.841621	0.839124	0.840242	0.847132	0.840735	0.858975	0.842269	0.846388	0.845466	0.853875	0.841894	0.847907	0.840119	0.849551	0.847854	0.843223	0.844455	0.850217	0.843932	0.844944	0.839194	0.84121
GCF_000368965.1_genomic	0.838257	0.874474	0.840367	0.841433	0.839814	0.840104	0.839286	0.900005	0.841782	0.843311	0.901366	0.842219	0.840728	0.846426	0.874729	0.847519	0.836656	0.843931	0.901382	0.91799	0.83627	0.838798	0.847859	0.874615	0.901106	0.837213	0.876398	0.840543	0.845327	0.873873	0.844675	0.875184	0.837104	0.834057	0.843776	0.843891	0.839719	0.843631	0.844518	0.846584	0.874653	0.848413	0.873625	0.843894	0.84038	0.839164	0.842564	0.969755	0.874789
GCF_000369725.1_genomic	0.881356	0.859237	0.87007	0.870736	0.872174	0.854771	0.85644	0.853314	0.96793	0.850918	0.871041	0.88438	0.841576	0.889885	0.849639	0.841158	0.859886	0.87473	0.856035	0.869601	0.866597	0.871744	0.875401	0.851267	0.882393	0.861464	0.844508	0.84861	0.848439	0.864451	0.865836	0.864187	0.875086	0.842596	0.847604	0.970247	0.872091	0.84805	0.889488	0.844555	0.855718	0.87883	0.873708	0.846992	0.867131	0.877165	0.860577	0.839721	0.862855
GCF_001612555.1_genomic	0.833201	0.834533	0.843072	0.845106	0.836694	0.840624	0.843842	0.837951	0.845436	0.837226	0.839264	0.84627	0.833589	0.834939	0.835226	0.837608	0.836633	0.83553	0.838458	0.836356	0.846011	0.836862	0.836884	0.833855	0.837533	0.836169	0.836854	0.835843	0.837387	0.83501	0.836647	0.837004	0.836698	0.848231	0.83652	0.845197	0.838943	0.837087	0.839683	0.837136	0.834941	0.836739	0.836229	0.836336	0.844405	0.832074	0.834381	0.837156	0.833575
GCF_000369805.1_genomic	0.844579	0.843928	0.844145	0.845126	0.840997	0.842383	0.8381	0.846536	0.843437	0.858918	0.844841	0.842795	0.840037	0.848355	0.84225	0.849852	0.842813	0.845507	0.845869	0.844385	0.839173	0.841352	0.856137	0.843304	0.845122	0.842509	0.844901	0.840349	0.87264	0.843895	0.86524	0.843014	0.845407	0.838987	0.84996	0.845615	0.844485	0.871766	0.849187	0.847642	0.843854	0.847356	0.84504	0.849715	0.842878	0.841912	0.849446	0.845295	0.843189
GCF_000949835.1_genomic	0.972817	0.839682	0.837448	0.84038	0.843947	0.839259	0.838263	0.840572	0.840493	0.848763	0.840844	0.840906	0.841861	0.840947	0.838419	0.840886	0.8404	0.843373	0.841219	0.836479	0.834507	0.842753	0.847246	0.838041	0.839032	0.839608	0.839334	0.841611	0.846519	0.837125	0.849506	0.838249	0.839368	0.834333	0.84073	0.839556	0.846003	0.846291	0.844136	0.84181	0.837478	0.846391	0.840033	0.841258	0.8441	0.835256	0.84164	0.835304	0.837569
GCF_000368485.1_genomic	0.854325	0.839551	0.844594	0.849668	0.85803	0.851287	0.845724	0.843057	0.850521	0.850567	0.841466	0.844147	0.839725	0.852164	0.847722	0.853769	0.843	0.840256	0.843533	0.841446	0.844562	0.858427	0.850387	0.838475	0.842973	0.842462	0.838452	0.842856	0.842526	0.840275	0.850952	0.8398	0.851712	0.843547	0.842275	0.850492	0.968105	0.842787	0.844309	0.848671	0.83984	0.847583	0.845838	0.841879	0.846306	0.846275	0.843603	0.840103	0.837922
GCF_000187205.2_genomic	0.845296	0.995418	0.843734	0.850923	0.845479	0.84215	0.840892	0.888515	0.847734	0.842477	0.889518	0.854028	0.837111	0.8449	0.979945	0.846852	0.843479	0.847243	0.886354	0.880829	0.838671	0.844774	0.847524	0.978841	0.889944	0.844781	0.90279	0.83937	0.84634	0.917801	0.84458	0.978927	0.848302	0.832585	0.843125	0.853293	0.842351	0.843197	0.846199	0.846799	0.994569	0.848858	0.918297	0.843943	0.845656	0.839801	0.845539	0.874992	0.97855
GCF_000770805.1_genomic	0.852257	0.978794	0.84444	0.849629	0.856486	0.837644	0.843274	0.890466	0.842213	0.843894	0.890492	0.844061	0.836636	0.854028	0.977309	0.847129	0.84649	0.848984	0.885572	0.881637	0.84014	0.85899	0.849188	0.977798	0.891183	0.843031	0.902369	0.84391	0.850404	0.919302	0.846333	0.977769	0.845462	0.835661	0.844577	0.853395	0.838737	0.844501	0.851161	0.849171	0.978555	0.853868	0.919647	0.846451	0.839546	0.853835	0.845247	0.874712	0.977894
GCF_000369005.1_genomic	0.846107	0.842167	0.84048	0.841466	0.840142	0.841596	0.838508	0.849256	0.847534	0.858685	0.843645	0.848046	0.842298	0.850649	0.844093	0.847815	0.840706	0.863915	0.842986	0.849813	0.841463	0.841204	0.856422	0.842892	0.84499	0.841159	0.842716	0.842102	0.854105	0.843764	0.850393	0.843247	0.868417	0.838534	0.850052	0.84375	0.850231	0.852941	0.852389	0.84751	0.842358	0.861	0.845125	0.849579	0.842059	0.848773	0.849159	0.844742	0.842916
GCF_001647575.1_genomic	0.847854	0.842747	0.856303	0.855976	0.8448	0.846068	0.846114	0.842877	0.904379	0.844003	0.842984	0.847451	0.841069	0.840835	0.840107	0.842233	0.845991	0.842954	0.845282	0.844761	0.841833	0.844166	0.845549	0.842976	0.842097	0.845312	0.842643	0.844532	0.843933	0.841244	0.845909	0.841506	0.847161	0.837498	0.844543	0.904463	0.848496	0.844691	0.848911	0.843311	0.839973	0.846428	0.840337	0.844044	0.856493	0.847592	0.842897	0.83968	0.844194
GCF_000368785.1_genomic	0.859889	0.843986	0.855898	0.858522	0.853734	0.846908	0.84847	0.8505	0.86151	0.853883	0.845921	0.860232	0.839546	0.859756	0.866778	0.861619	0.85595	0.857135	0.858173	0.855441	0.845887	0.853247	0.864965	0.843079	0.855042	0.85703	0.843772	0.844626	0.842799	0.851025	0.858124	0.849482	0.868663	0.840025	0.845494	0.864586	0.857194	0.84389	0.866747	0.84872	0.849653	0.862139	0.859927	0.845031	0.850831	0.857192	0.849852	0.843534	0.843534
GCF_000419405.1_genomic	0.843601	0.977732	0.843551	0.857729	0.846755	0.84095	0.845075	0.889193	0.858831	0.842231	0.889771	0.853493	0.839417	0.845509	0.977779	0.846381	0.842849	0.846997	0.885566	0.880197	0.841158	0.841578	0.846893	0.977504	0.891038	0.845246	0.902166	0.840506	0.84625	0.917549	0.847959	0.976813	0.850783	0.83451	0.842122	0.870062	0.839167	0.843265	0.846434	0.846745	0.977428	0.850912	0.91839	0.841888	0.842773	0.84405	0.844258	0.875231	0.977416
GCF_000400715.1_genomic	0.870341	0.849278	0.857947	0.864784	0.858352	0.850054	0.853813	0.852964	0.871201	0.861958	0.85202	0.870463	0.853333	0.856625	0.844045	0.847433	0.856161	0.856284	0.844256	0.866728	0.859648	0.85646	0.864236	0.847666	0.859673	0.862575	0.851252	0.852153	0.899959	0.850577	0.880218	0.852026	0.876583	0.849268	0.852314	0.874979	0.86956	0.9001	0.860999	0.850018	0.842569	0.857695	0.859071	0.852255	0.847922	0.862653	0.856188	0.844972	0.844574
GCF_001861515.1_genomic	0.849315	0.995753	0.84414	0.853349	0.842396	0.843037	0.842633	0.888474	0.850011	0.845563	0.889178	0.845897	0.840453	0.85066	0.978498	0.854865	0.846898	0.846462	0.885839	0.881244	0.840518	0.843967	0.848499	0.978391	0.890016	0.845289	0.902648	0.842811	0.844561	0.918018	0.848215	0.978534	0.855666	0.834516	0.844488	0.855396	0.846147	0.843913	0.848085	0.850445	0.99518	0.850134	0.918948	0.844765	0.845757	0.847361	0.845515	0.874733	0.978182
GCF_000278665.1_genomic	0.849297	0.9786	0.843129	0.853932	0.846968	0.840359	0.844135	0.888924	0.858342	0.844092	0.890689	0.850176	0.849671	0.851879	0.9777	0.848577	0.84642	0.849681	0.886267	0.881215	0.842606	0.844711	0.850759	0.977542	0.890418	0.846182	0.904154	0.844921	0.844803	0.917868	0.848006	0.977566	0.854569	0.836065	0.845959	0.86134	0.843387	0.84473	0.855319	0.849211	0.978892	0.849707	0.917979	0.845996	0.843994	0.844775	0.845758	0.875685	0.97757
GCF_000516615.2_genomic	0.841302	0.885803	0.838398	0.842506	0.84242	0.840359	0.842664	0.932067	0.84618	0.845575	0.93625	0.839872	0.842305	0.846394	0.88599	0.846028	0.841368	0.845903	0.973131	0.90898	0.838781	0.842744	0.847229	0.886158	0.935927	0.840952	0.885845	0.843379	0.845851	0.882818	0.845436	0.88645	0.847086	0.839651	0.847775	0.843397	0.843847	0.846822	0.848724	0.849738	0.885176	0.850637	0.882956	0.847303	0.841622	0.842278	0.84773	0.90092	0.886136
GCF_002143375.1_genomic	0.84883	0.978428	0.841166	0.845848	0.843475	0.840514	0.841163	0.88936	0.853317	0.843036	0.889073	0.847622	0.841154	0.848161	0.97705	0.853541	0.842743	0.845702	0.885947	0.880652	0.840035	0.841907	0.849921	0.984198	0.890377	0.843172	0.902575	0.842097	0.843485	0.91726	0.844394	0.977533	0.85761	0.833955	0.845847	0.845078	0.84422	0.842628	0.848394	0.846121	0.978525	0.850443	0.91747	0.845932	0.846059	0.842334	0.845836	0.875295	0.983674
GCF_001862805.1_genomic	0.846948	0.995841	0.8419	0.85026	0.843047	0.843012	0.841932	0.88844	0.844403	0.842154	0.889442	0.843806	0.84094	0.846014	0.978605	0.846672	0.843831	0.84558	0.886166	0.880485	0.837621	0.842438	0.845965	0.977942	0.890125	0.843748	0.902687	0.841276	0.844196	0.918534	0.844578	0.979094	0.84474	0.835056	0.843207	0.84425	0.845621	0.843159	0.84679	0.848166	0.995402	0.848736	0.919201	0.843808	0.845393	0.842848	0.84401	0.875031	0.978419
GCF_000964015.1_genomic	0.85135	0.851745	0.846028	0.853201	0.849726	0.844181	0.848569	0.850239	0.85177	0.852753	0.851216	0.845482	0.846389	0.847055	0.848744	0.960486	0.846109	0.851858	0.852345	0.848603	0.845533	0.848079	0.855443	0.84916	0.85012	0.847574	0.849227	0.844862	0.845262	0.848609	0.853558	0.852275	0.856697	0.840448	0.850109	0.851725	0.852339	0.846558	0.854756	0.9335	0.852775	0.854593	0.850529	0.851056	0.850157	0.850105	0.849843	0.848147	0.848951
GCF_000368465.1_genomic	0.875549	0.849281	0.973912	0.973171	0.868545	0.848248	0.851753	0.855013	0.873201	0.85147	0.862036	0.873396	0.839132	0.879579	0.864241	0.859044	0.864286	0.864145	0.85166	0.874298	0.857514	0.86259	0.869652	0.844892	0.876221	0.864556	0.843883	0.840628	0.86014	0.8633	0.868753	0.855937	0.871248	0.840522	0.846877	0.871965	0.861861	0.848726	0.876532	0.849718	0.848759	0.870597	0.87106	0.845304	0.974785	0.871412	0.860854	0.843201	0.849147
GCF_000413875.1_genomic	0.873839	0.854027	0.865138	0.868512	0.862622	0.848957	0.849409	0.852687	0.874123	0.853039	0.857226	0.875075	0.836542	0.870884	0.850314	0.858141	0.967475	0.868127	0.853531	0.862602	0.852112	0.862304	0.871551	0.845115	0.866572	0.967392	0.843841	0.845631	0.858532	0.861721	0.874778	0.857499	0.99823	0.836095	0.845831	0.875371	0.866835	0.856815	0.883566	0.850059	0.856807	0.877425	0.868668	0.846731	0.86551	0.870686	0.863898	0.840622	0.848094
GCF_001577285.1_genomic	0.858254	0.889532	0.84864	0.857914	0.853478	0.84401	0.845035	0.954996	0.866569	0.843808	0.966431	0.874777	0.841334	0.858017	0.891026	0.847647	0.846049	0.847447	0.935613	0.911137	0.840464	0.855272	0.860432	0.890347	0.965673	0.850685	0.888296	0.839221	0.85792	0.88686	0.844747	0.891605	0.861831	0.839015	0.845456	0.856467	0.841769	0.849639	0.848917	0.847382	0.890014	0.861301	0.887998	0.845676	0.846121	0.845444	0.847719	0.901951	0.891865
GCF_001707755.1_genomic	0.841671	0.839672	0.840453	0.843506	0.842783	0.844011	0.843482	0.837047	0.84452	0.840401	0.839481	0.844809	0.833369	0.836582	0.836862	0.841028	0.837736	0.839429	0.839767	0.838196	0.848856	0.841182	0.844304	0.838548	0.837291	0.837581	0.837783	0.841912	0.837473	0.837497	0.843131	0.839147	0.841974	0.849178	0.838854	0.844476	0.844595	0.838899	0.841675	0.841861	0.840677	0.84147	0.83863	0.840326	0.841479	0.835281	0.839523	0.836616	0.838031
GCF_001706135.1_genomic	0.847578	0.887476	0.840249	0.844125	0.843224	0.842594	0.840433	0.953751	0.850688	0.845195	0.959857	0.840872	0.841584	0.847145	0.88814	0.846017	0.842453	0.844333	0.933337	0.908587	0.838132	0.84256	0.849535	0.887861	0.96102	0.841539	0.888862	0.841156	0.845118	0.885009	0.845602	0.888431	0.851533	0.838024	0.846828	0.844892	0.845294	0.845779	0.847829	0.850943	0.887264	0.84939	0.885361	0.846454	0.844547	0.84228	0.846347	0.900656	0.887566
GCF_000413935.1_genomic	0.865696	0.846855	0.858274	0.864633	0.854414	0.854513	0.851034	0.848383	0.877725	0.860936	0.848835	0.862101	0.84648	0.853991	0.845915	0.844432	0.854268	0.851328	0.848321	0.853905	0.850315	0.851745	0.860789	0.845153	0.855155	0.853893	0.846021	0.84579	0.892968	0.851272	0.949708	0.849172	0.86605	0.843279	0.849421	0.875484	0.854123	0.890768	0.85521	0.848373	0.843176	0.857071	0.855623	0.849316	0.852861	0.855294	0.851411	0.845474	0.844712
GCF_000286595.1_genomic	0.852255	0.853849	0.86581	0.867959	0.858685	0.84061	0.859437	0.845233	0.87947	0.852586	0.855515	0.858444	0.836406	0.854663	0.847314	0.838733	0.855691	0.860323	0.850233	0.854275	0.853464	0.859255	0.852174	0.844157	0.860993	0.856206	0.842527	0.84025	0.845081	0.856102	0.853176	0.855603	0.865357	0.843119	0.849938	0.874123	0.855748	0.850349	0.86732	0.845416	0.848446	0.846401	0.856503	0.850838	0.874644	0.984911	0.854339	0.837695	0.84357
GCF_000368645.1_genomic	0.844531	0.846909	0.842261	0.844933	0.848234	0.84324	0.843212	0.848671	0.841097	0.847621	0.849505	0.846135	0.844313	0.843344	0.847826	0.999702	0.842878	0.848654	0.845856	0.845176	0.843553	0.847118	0.849555	0.845661	0.846954	0.84171	0.84631	0.842597	0.846944	0.847406	0.845156	0.849222	0.842258	0.840792	0.848354	0.841596	0.844217	0.845902	0.849556	0.93786	0.847126	0.849419	0.847515	0.848963	0.845793	0.839005	0.848499	0.846926	0.845949
GCF_000963815.1_genomic	0.846149	0.977863	0.838809	0.844804	0.839522	0.840496	0.839985	0.889162	0.841938	0.841265	0.889625	0.848481	0.839482	0.845914	0.977026	0.845366	0.841019	0.8446	0.886416	0.88067	0.8395	0.84184	0.844209	0.981366	0.890464	0.839868	0.902327	0.840316	0.847844	0.91716	0.842571	0.977351	0.844381	0.834543	0.842714	0.846962	0.839743	0.84302	0.845047	0.84642	0.97848	0.846476	0.917862	0.842884	0.840515	0.841307	0.842976	0.875839	0.981562
GCF_000962795.1_genomic	0.853159	0.844672	0.842491	0.853242	0.845791	0.843568	0.844548	0.849076	0.852743	0.970616	0.846291	0.847913	0.8468	0.867958	0.843171	0.855279	0.841967	0.856262	0.84814	0.847115	0.844495	0.84218	0.946953	0.842795	0.846631	0.841187	0.846541	0.844232	0.861762	0.84541	0.859293	0.844443	0.857955	0.842931	0.851941	0.849742	0.856683	0.863024	0.854027	0.848307	0.845028	0.855187	0.846888	0.851644	0.850113	0.858382	0.853421	0.844665	0.84207
GCF_000021145.1_genomic	0.837185	0.977846	0.837806	0.84013	0.838705	0.839771	0.837969	0.888716	0.838991	0.841924	0.88898	0.838163	0.837304	0.842707	0.977969	0.845741	0.839126	0.844521	0.885895	0.880239	0.836576	0.838681	0.842925	0.982107	0.88956	0.839161	0.902306	0.840169	0.843461	0.917449	0.842974	0.977692	0.840557	0.832806	0.842168	0.837981	0.837811	0.842142	0.843009	0.84602	0.977925	0.846517	0.917257	0.843166	0.839043	0.840376	0.84277	0.875311	0.981705
GCF_000583375.1_genomic	0.864141	0.977977	0.854132	0.851063	0.867046	0.838589	0.838876	0.890461	0.857882	0.84236	0.891176	0.85323	0.838898	0.868142	0.977921	0.847371	0.849123	0.848724	0.886218	0.881121	0.838101	0.86665	0.851665	0.976646	0.891636	0.850063	0.903373	0.838239	0.85909	0.919943	0.845471	0.976901	0.851509	0.83225	0.842214	0.862168	0.840579	0.848719	0.846288	0.846746	0.978198	0.849444	0.92291	0.843084	0.847883	0.849853	0.852484	0.876027	0.976955
GCF_001713675.1_genomic	0.843655	0.891736	0.848107	0.848229	0.841594	0.842324	0.841626	0.955502	0.852031	0.844571	0.964217	0.852113	0.852652	0.846122	0.892508	0.846924	0.845747	0.846452	0.934672	0.909815	0.840843	0.84569	0.848435	0.890761	0.96494	0.846425	0.890649	0.839508	0.845246	0.887396	0.84673	0.894504	0.844879	0.837615	0.845914	0.850211	0.841206	0.845604	0.848625	0.847901	0.893515	0.850699	0.889455	0.845013	0.847134	0.844243	0.847103	0.901051	0.892764
GCF_000581995.1_genomic	0.844904	0.979101	0.8411	0.845479	0.840954	0.839263	0.838821	0.888846	0.846579	0.842533	0.888902	0.839207	0.837749	0.850671	0.978022	0.853949	0.840511	0.847197	0.885782	0.880295	0.838233	0.840243	0.846353	0.978284	0.889595	0.841356	0.902954	0.841416	0.843327	0.918009	0.843979	0.978068	0.846518	0.833308	0.843276	0.850216	0.84227	0.844843	0.844607	0.847296	0.979122	0.846625	0.917979	0.844141	0.841465	0.845483	0.846133	0.875306	0.978164
GCF_002688565.1_genomic	0.849055	0.842097	0.885807	0.887564	0.846973	0.846733	0.85157	0.845423	0.85355	0.857791	0.843865	0.847075	0.843518	0.846188	0.839213	0.872291	0.847326	0.847612	0.853502	0.841761	0.843351	0.848506	0.858519	0.842818	0.84582	0.846923	0.844459	0.844858	0.842604	0.841616	0.843536	0.842258	0.855921	0.841394	0.847377	0.85648	0.854781	0.844545	0.853934	0.846206	0.847626	0.847835	0.842031	0.84737	0.888946	0.857556	0.846097	0.845975	0.840243
GCF_000488235.1_genomic	0.839927	0.881971	0.84127	0.850329	0.843731	0.841892	0.845844	0.913356	0.85336	0.847856	0.914078	0.839405	0.857215	0.848905	0.881055	0.845714	0.843727	0.847025	0.913317	0.929978	0.842447	0.844584	0.853362	0.881681	0.914355	0.843129	0.890823	0.846567	0.845219	0.881612	0.847179	0.882395	0.855853	0.840481	0.848163	0.850826	0.844919	0.847999	0.851288	0.84726	0.8815	0.852441	0.881093	0.847572	0.841325	0.84609	0.847004	0.918544	0.88202
GCF_000369065.1_genomic	0.863751	0.850904	0.852665	0.871776	0.859654	0.842342	0.849803	0.851352	0.876732	0.854826	0.848536	0.864027	0.84675	0.862272	0.85336	0.848585	0.853493	0.864186	0.848424	0.853712	0.856135	0.862386	0.860138	0.848685	0.864655	0.860896	0.847018	0.846232	0.850458	0.855613	0.850378	0.860657	0.864476	0.8448	0.848766	0.905483	0.846181	0.851612	0.862505	0.849644	0.84711	0.980479	0.861767	0.848552	0.851673	0.857071	0.850625	0.846185	0.855024
GCF_001500225.1_genomic	0.851505	0.979496	0.845709	0.858072	0.847551	0.84105	0.842402	0.889137	0.859113	0.845137	0.889523	0.847318	0.840944	0.848582	0.978	0.856681	0.843883	0.847002	0.886173	0.880727	0.8413	0.847197	0.851342	0.978975	0.890124	0.845021	0.902968	0.843016	0.845054	0.917961	0.848959	0.97817	0.861213	0.835135	0.844215	0.860445	0.847483	0.843959	0.848286	0.84986	0.979221	0.852012	0.918316	0.844272	0.848109	0.85274	0.845846	0.874881	0.978326
GCF_000488175.1_genomic	0.858614	0.844336	0.842946	0.851878	0.847041	0.847716	0.841765	0.846284	0.855154	0.882968	0.844974	0.850944	0.845129	0.853578	0.843191	0.845099	0.841593	0.850941	0.847597	0.845283	0.84452	0.844334	0.879308	0.843909	0.845586	0.841812	0.845001	0.843075	0.855611	0.845718	0.854512	0.844532	0.853894	0.842411	0.848997	0.850374	0.851246	0.855087	0.850151	0.845567	0.845401	0.851061	0.847001	0.848716	0.847705	0.840737	0.849269	0.843491	0.843685
GCF_001758345.1_genomic	0.868735	0.843431	0.860489	0.861587	0.865297	0.85057	0.849345	0.852947	0.874889	0.848811	0.862273	0.876319	0.839661	0.877775	0.844827	0.840165	0.860677	0.873629	0.849001	0.855551	0.852169	0.867286	0.87109	0.842236	0.872268	0.862739	0.842643	0.841044	0.845548	0.859133	0.855076	0.852088	0.872805	0.840589	0.843387	0.87221	0.859628	0.846967	0.870435	0.843927	0.848275	0.867342	0.861013	0.842937	0.858896	0.860087	0.853434	0.837884	0.844526
GCF_000582135.1_genomic	0.854971	0.85079	0.873604	0.863815	0.856739	0.842875	0.845624	0.843847	0.872593	0.845016	0.856611	0.868283	0.837261	0.869755	0.847067	0.855812	0.852937	0.867391	0.851579	0.863468	0.852234	0.858125	0.852946	0.842986	0.861015	0.854939	0.8407	0.839421	0.847012	0.860022	0.858455	0.849334	0.875781	0.831756	0.837224	0.875534	0.852731	0.850705	0.862603	0.843803	0.85116	0.850942	0.855836	0.837857	0.862453	0.992617	0.856059	0.839648	0.845178
GCF_000368585.1_genomic	0.851563	0.846205	0.848989	0.858803	0.842683	0.841946	0.840796	0.849906	0.853552	0.852764	0.848675	0.845072	0.841084	0.847775	0.844459	0.857443	0.85331	0.8505	0.849037	0.846635	0.840948	0.844444	0.854723	0.845051	0.84814	0.847475	0.846038	0.842001	0.851489	0.849305	0.851808	0.846794	0.857757	0.84269	0.976351	0.85602	0.852444	0.851457	0.970225	0.850641	0.846437	0.850435	0.847916	0.975814	0.848429	0.848542	0.975197	0.844779	0.844519
GCF_001432715.1_genomic	0.856248	0.889127	0.862854	0.858728	0.851535	0.841329	0.843759	0.955235	0.874169	0.845121	0.968338	0.862646	0.840846	0.85624	0.889606	0.851866	0.848349	0.854078	0.935237	0.912105	0.85058	0.855753	0.856136	0.889755	0.967939	0.851208	0.888022	0.84193	0.866114	0.888487	0.850674	0.892331	0.872215	0.838531	0.845657	0.859736	0.848033	0.845777	0.856676	0.845104	0.889067	0.859359	0.890681	0.845426	0.852164	0.848372	0.850091	0.901183	0.890168
GCF_001584655.1_genomic	0.843829	0.855969	0.848805	0.870977	0.856025	0.840342	0.839937	0.84833	0.845693	0.856262	0.844489	0.843837	0.851514	0.850037	0.84434	0.848521	0.856762	0.852133	0.845254	0.84909	0.851122	0.849864	0.851908	0.84396	0.851111	0.855607	0.844772	0.840038	0.852541	0.84972	0.853409	0.850268	0.842981	0.848314	0.962678	0.871732	0.840855	0.853759	0.970564	0.85348	0.844089	0.849422	0.850082	0.962988	0.84258	0.860377	0.963555	0.843441	0.843742
GCF_000369525.1_genomic	0.867062	0.845284	0.853061	0.854301	0.851924	0.851905	0.847077	0.853557	0.861891	0.862898	0.853329	0.864207	0.846554	0.852703	0.844653	0.846942	0.852062	0.851413	0.847404	0.854019	0.853328	0.8555	0.862774	0.843941	0.854664	0.852356	0.847109	0.844267	0.901343	0.85202	0.880341	0.849339	0.850188	0.843824	0.851361	0.860261	0.857881	0.900047	0.856625	0.847061	0.842722	0.853018	0.853528	0.850728	0.852337	0.844507	0.851581	0.8463	0.84334
GCF_000368665.1_genomic	0.873303	0.846379	0.86309	0.865983	0.85708	0.844827	0.849824	0.849827	0.878344	0.85892	0.850554	0.87305	0.846375	0.868389	0.855601	0.865142	0.855387	0.98114	0.849636	0.855272	0.848913	0.857401	0.873859	0.844704	0.860695	0.85743	0.84676	0.84586	0.8525	0.858269	0.854461	0.850801	0.870333	0.837467	0.849225	0.883869	0.855977	0.850479	0.861761	0.852521	0.847387	0.865782	0.860472	0.849385	0.859874	0.863811	0.85197	0.844947	0.844511
GCF_000581255.1_genomic	0.858087	0.979093	0.852997	0.853667	0.845194	0.841338	0.844351	0.889071	0.862217	0.844051	0.890602	0.860011	0.841265	0.86435	0.977244	0.85326	0.847246	0.858191	0.886515	0.881832	0.849278	0.849884	0.852132	0.978268	0.892402	0.850466	0.902745	0.840979	0.847521	0.918448	0.853574	0.978072	0.865079	0.833089	0.844477	0.883761	0.845136	0.848814	0.854285	0.849482	0.97891	0.855164	0.919661	0.844326	0.847726	0.861908	0.857096	0.875279	0.978086
GCF_001510805.1_genomic	0.845286	0.872567	0.837906	0.846096	0.839063	0.840441	0.840702	0.895926	0.849173	0.845253	0.897014	0.841131	0.84068	0.845964	0.874303	0.85456	0.836918	0.843324	0.896922	0.915571	0.838925	0.840004	0.847207	0.873016	0.896965	0.837229	0.873871	0.841385	0.843971	0.871668	0.846949	0.873423	0.849121	0.836071	0.844132	0.848124	0.844706	0.844343	0.845907	0.847799	0.872921	0.847505	0.871471	0.844112	0.845152	0.847099	0.843581	0.934437	0.872912
GCF_000368685.1_genomic	0.844871	0.840004	0.841725	0.843106	0.843799	0.838948	0.840289	0.842791	0.853543	0.85241	0.842538	0.836069	0.99934	0.852192	0.839027	0.862494	0.84261	0.854192	0.847857	0.845772	0.838723	0.842076	0.854125	0.841511	0.843555	0.84256	0.85279	0.843661	0.850195	0.841665	0.852534	0.845254	0.86089	0.840262	0.845012	0.854015	0.853343	0.850548	0.844146	0.84717	0.844589	0.845534	0.841966	0.842742	0.84476	0.846974	0.849611	0.843325	0.840645
GCF_001056675.1_genomic	0.971975	0.845819	0.854844	0.859011	0.849266	0.850097	0.837592	0.84515	0.858907	0.851505	0.855562	0.861513	0.841835	0.858159	0.840716	0.848403	0.852739	0.857606	0.841331	0.849139	0.848451	0.852236	0.850658	0.838571	0.856696	0.849102	0.839752	0.842555	0.851065	0.847527	0.853976	0.847325	0.85721	0.840066	0.842291	0.876306	0.861006	0.846674	0.854469	0.842718	0.842771	0.849274	0.84492	0.845789	0.858289	0.850744	0.846703	0.838029	0.838464
GCF_000816495.1_genomic	0.840112	0.833291	0.846122	0.839859	0.842134	0.839322	0.836562	0.837118	0.847927	0.835192	0.842715	0.843835	0.831659	0.849316	0.835236	0.837497	0.835085	0.838144	0.834853	0.836309	0.847442	0.8397	0.840166	0.834127	0.836528	0.836247	0.834012	0.835079	0.835423	0.837785	0.84171	0.835247	0.841098	0.841184	0.834982	0.8502	0.845176	0.836284	0.843683	0.84071	0.834138	0.846307	0.838811	0.83444	0.844916	0.849805	0.839861	0.836206	0.834438
GCF_000600815.1_genomic	0.843383	0.978233	0.846369	0.870311	0.857483	0.841182	0.83954	0.888725	0.841365	0.849046	0.889333	0.844989	0.849697	0.864799	0.977593	0.84708	0.855307	0.853909	0.885494	0.8812	0.853401	0.857657	0.845438	0.979086	0.890714	0.854789	0.902038	0.840332	0.844004	0.91754	0.850843	0.978143	0.845787	0.846831	0.851645	0.868684	0.838363	0.849352	0.87131	0.852358	0.978967	0.847153	0.918316	0.853194	0.839789	0.855376	0.853188	0.874861	0.978947
GCF_000737145.1_genomic	0.848742	0.979908	0.841441	0.846279	0.851238	0.842087	0.840152	0.888894	0.846435	0.842877	0.889821	0.847678	0.841082	0.845612	0.978169	0.847626	0.845166	0.84481	0.886137	0.880435	0.838866	0.845974	0.847087	0.978552	0.889853	0.843938	0.902571	0.841852	0.844409	0.917585	0.846312	0.978639	0.84493	0.834866	0.84467	0.846021	0.845661	0.843666	0.84746	0.847552	0.979492	0.850289	0.917695	0.845517	0.844683	0.844306	0.844821	0.875171	0.977974
GCF_000969465.1_genomic	0.848923	0.995697	0.840731	0.850835	0.843863	0.842946	0.842514	0.888634	0.846113	0.84295	0.88955	0.848207	0.84279	0.848975	0.977684	0.849208	0.846534	0.845774	0.885712	0.880433	0.838988	0.84382	0.847953	0.977977	0.889953	0.844423	0.901839	0.84389	0.844667	0.916547	0.846301	0.978015	0.847404	0.834133	0.844498	0.846983	0.846225	0.84432	0.848813	0.850718	0.994629	0.848926	0.917236	0.844919	0.845628	0.844188	0.845844	0.874961	0.97783
GCF_001861955.1_genomic	0.84819	0.977984	0.848041	0.84761	0.849396	0.840511	0.840547	0.888591	0.855998	0.843352	0.889875	0.844393	0.841556	0.84914	0.977154	0.846345	0.84914	0.848241	0.885816	0.879876	0.840127	0.846477	0.851922	0.97768	0.890399	0.848688	0.902727	0.842412	0.847546	0.917342	0.844128	0.977198	0.857643	0.834336	0.843781	0.851643	0.845752	0.843834	0.847459	0.847263	0.977538	0.84969	0.917919	0.843873	0.846613	0.839124	0.846443	0.874453	0.977196
GCF_000399685.1_genomic	0.839119	0.883741	0.837287	0.839342	0.839609	0.840178	0.838397	0.924443	0.840398	0.84415	0.9265	0.840469	0.83997	0.846027	0.884614	0.846215	0.83601	0.845169	0.939411	0.909824	0.837883	0.840121	0.845743	0.883947	0.926623	0.835978	0.884161	0.840631	0.843535	0.88188	0.845067	0.885469	0.836823	0.834332	0.844464	0.838272	0.842317	0.84421	0.845051	0.845987	0.883714	0.847446	0.882538	0.843177	0.838702	0.840429	0.844129	0.89997	0.884423
GCF_000369785.1_genomic	0.842484	0.843495	0.839012	0.843021	0.83828	0.841667	0.842611	0.849986	0.838985	0.850676	0.847893	0.843716	0.842699	0.849157	0.843892	0.846082	0.837329	0.84368	0.848296	0.847182	0.840301	0.838754	0.848976	0.846187	0.849028	0.837556	0.848598	0.838073	0.861984	0.846429	0.861998	0.846275	0.839852	0.836688	0.848509	0.84206	0.841313	0.861501	0.847874	0.846191	0.843629	0.846806	0.848168	0.847559	0.841277	0.839488	0.848129	0.847638	0.845661
GCF_000214135.1_genomic	0.852627	0.841465	0.859948	0.858913	0.851547	0.889714	0.846901	0.845487	0.875781	0.841418	0.8517	0.863767	0.837412	0.857377	0.841346	0.842466	0.855192	0.851348	0.845958	0.847667	0.85772	0.852304	0.847619	0.840984	0.851511	0.854527	0.841195	0.841134	0.843452	0.845264	0.849289	0.842913	0.859368	0.843557	0.841628	0.862599	0.854788	0.841573	0.852458	0.845614	0.838945	0.846884	0.84427	0.841575	0.861882	0.869591	0.847645	0.839713	0.841089
GCF_000369385.1_genomic	0.841823	0.979212	0.846993	0.863568	0.848922	0.840464	0.838136	0.888553	0.846992	0.849644	0.889448	0.847374	0.839556	0.858345	0.978992	0.847307	0.857045	0.852597	0.885813	0.881336	0.837404	0.843856	0.843831	0.978103	0.889607	0.841792	0.902447	0.839685	0.844973	0.917872	0.852372	0.978885	0.841798	0.845527	0.843016	0.864	0.838355	0.848856	0.843545	0.851128	0.978977	0.847724	0.917557	0.851757	0.840589	0.855856	0.850967	0.87548	0.977834
GCF_001617545.1_genomic	0.838138	0.888228	0.839116	0.839164	0.841201	0.840608	0.839771	0.955353	0.841868	0.842578	0.9621	0.844078	0.838546	0.844062	0.889405	0.846904	0.83813	0.843304	0.934466	0.910222	0.836355	0.843582	0.844298	0.888822	0.962903	0.838408	0.888985	0.839351	0.843965	0.88551	0.842863	0.889329	0.838886	0.835456	0.845209	0.839471	0.842183	0.843256	0.845531	0.847696	0.887984	0.846008	0.885495	0.844377	0.839221	0.841308	0.844496	0.901503	0.889743
GCF_001861395.1_genomic	0.849264	0.978826	0.840198	0.848815	0.841816	0.839903	0.84205	0.890136	0.852875	0.840799	0.890914	0.841013	0.842845	0.846508	0.977129	0.847599	0.842669	0.845114	0.887001	0.88079	0.840587	0.839597	0.846083	0.977586	0.891412	0.843062	0.902377	0.843226	0.841323	0.917257	0.843564	0.978069	0.858986	0.833646	0.844178	0.844408	0.844743	0.842087	0.848539	0.847736	0.978368	0.847959	0.918046	0.844754	0.844259	0.846009	0.845336	0.875348	0.977387
GCF_000582275.1_genomic	0.837976	0.979833	0.846341	0.865318	0.856696	0.839169	0.850213	0.888213	0.844144	0.850161	0.888767	0.841417	0.851898	0.856603	0.978727	0.847025	0.857396	0.852604	0.886284	0.88086	0.848305	0.850378	0.845387	0.97857	0.890589	0.855979	0.902541	0.856891	0.843092	0.918154	0.850857	0.978797	0.842226	0.846962	0.851633	0.865534	0.838221	0.84853	0.867543	0.850528	0.979324	0.847026	0.91852	0.852085	0.839679	0.856828	0.851996	0.874924	0.979057
GCF_000367965.1_genomic	0.846205	0.842769	0.854037	0.85333	0.845171	0.843824	0.842297	0.849198	0.864422	0.970927	0.854223	0.857775	0.844726	0.869913	0.844593	0.847739	0.84863	0.856907	0.845087	0.852574	0.852874	0.850352	0.946779	0.842583	0.846159	0.849362	0.845673	0.842884	0.860399	0.853526	0.858602	0.846072	0.855818	0.838224	0.851197	0.862683	0.854885	0.860188	0.853167	0.848972	0.842587	0.853057	0.847203	0.851492	0.85802	0.857632	0.853744	0.844933	0.842555
GCF_000591855.1_genomic	0.845835	0.998033	0.843388	0.853933	0.843501	0.840926	0.840246	0.888525	0.853423	0.842395	0.888884	0.848626	0.83913	0.853502	0.978367	0.850687	0.844035	0.848371	0.88571	0.881036	0.839345	0.849724	0.847884	0.978484	0.890551	0.844119	0.902769	0.841041	0.845125	0.918199	0.843891	0.978936	0.849424	0.833691	0.843074	0.859914	0.840813	0.842855	0.854067	0.847009	0.997255	0.848829	0.918146	0.843981	0.842637	0.842219	0.844683	0.874752	0.978668
GCF_000301775.1_genomic	0.855827	0.918535	0.858413	0.861621	0.854078	0.843625	0.844945	0.887115	0.867446	0.846954	0.887011	0.854261	0.841105	0.852424	0.917805	0.84668	0.8504	0.849643	0.883059	0.881654	0.850494	0.852974	0.853577	0.919315	0.886901	0.853199	0.920194	0.843282	0.848503	0.97444	0.848802	0.919484	0.865968	0.838174	0.845738	0.863685	0.852026	0.846155	0.85319	0.849122	0.918388	0.856948	0.975144	0.845426	0.876387	0.85029	0.848549	0.873965	0.919093
GCF_000369545.1_genomic	0.845564	0.843463	0.843	0.842225	0.840931	0.841003	0.841385	0.845995	0.839357	0.860438	0.845295	0.843678	0.842414	0.849186	0.842784	0.845275	0.840834	0.847076	0.843866	0.844999	0.838805	0.839725	0.857017	0.843085	0.844032	0.840599	0.846202	0.842284	0.882522	0.844036	0.87058	0.843086	0.840387	0.836726	0.850053	0.841762	0.842183	0.882113	0.849888	0.846976	0.84296	0.847918	0.8443	0.850007	0.84216	0.835614	0.84983	0.846331	0.843615
GCF_000018445.1_genomic	0.840429	0.994913	0.842455	0.849258	0.840842	0.841369	0.838882	0.888034	0.851081	0.842554	0.888501	0.846869	0.839035	0.846283	0.978804	0.846058	0.844104	0.844663	0.885844	0.880568	0.838901	0.844161	0.845274	0.978664	0.889377	0.844278	0.902608	0.839313	0.846147	0.91799	0.843636	0.978444	0.846135	0.833394	0.842256	0.84768	0.84084	0.843095	0.84412	0.846848	0.994353	0.849347	0.918959	0.843006	0.843519	0.841219	0.843769	0.875295	0.978793
GCF_000580975.1_genomic	0.841284	0.978995	0.842546	0.856535	0.83951	0.839278	0.839388	0.888739	0.841561	0.847042	0.889066	0.838576	0.837884	0.84973	0.976678	0.847592	0.849799	0.84998	0.886217	0.880782	0.843519	0.846475	0.844661	0.978201	0.889783	0.84905	0.902722	0.840199	0.843645	0.917514	0.847337	0.977616	0.842132	0.840801	0.847668	0.851007	0.838331	0.847325	0.854887	0.849463	0.978929	0.846326	0.917456	0.847753	0.839986	0.849399	0.847898	0.875576	0.978281
GCF_000369445.1_genomic	0.853873	0.839247	0.849363	0.849621	0.84536	0.846478	0.847301	0.840566	0.88576	0.845359	0.842967	0.853177	0.834132	0.845668	0.839337	0.84102	0.846282	0.845799	0.843898	0.842235	0.844752	0.848797	0.847346	0.838516	0.844106	0.845645	0.84018	0.842065	0.840914	0.843223	0.844961	0.840682	0.848646	0.838674	0.843004	0.88672	0.85082	0.843929	0.857343	0.842458	0.837696	0.854255	0.848054	0.84114	0.848495	0.846297	0.847413	0.836554	0.837896
GCF_000368425.1_genomic	0.868477	0.849164	0.863015	0.87483	0.866414	0.8499	0.855648	0.855876	0.889226	0.870809	0.854436	0.879281	0.844555	0.971194	0.84309	0.876748	0.860279	0.861239	0.857904	0.854848	0.860617	0.861907	0.881843	0.846918	0.857471	0.864258	0.847388	0.848375	0.852514	0.849864	0.855989	0.852232	0.880355	0.844688	0.846243	0.896358	0.875813	0.852583	0.853391	0.856897	0.858181	0.859817	0.865456	0.846444	0.860425	0.874417	0.849468	0.849075	0.843486
GCF_001908295.1_genomic	0.846486	0.97847	0.84846	0.852283	0.851872	0.839411	0.839816	0.889201	0.86688	0.842259	0.890546	0.854437	0.839619	0.848955	0.977772	0.846685	0.845706	0.848338	0.886225	0.880722	0.844591	0.85092	0.848745	0.977774	0.891229	0.845986	0.902754	0.839962	0.852249	0.917906	0.845267	0.977739	0.853949	0.832051	0.842291	0.867972	0.840812	0.84262	0.848654	0.846798	0.97815	0.847767	0.919124	0.842358	0.848338	0.844534	0.845993	0.875575	0.977678
GCF_000368305.1_genomic	0.869137	0.850434	0.868141	0.873118	0.862965	0.855355	0.855585	0.856808	0.889377	0.865728	0.855677	0.888287	0.8416	0.968456	0.853836	0.851838	0.860732	0.861145	0.847646	0.86356	0.872807	0.86789	0.876462	0.844165	0.863989	0.865604	0.845464	0.841871	0.851312	0.861912	0.854748	0.852163	0.884783	0.839779	0.844908	0.896535	0.869968	0.851488	0.860033	0.848427	0.851139	0.859029	0.869557	0.845549	0.867236	0.876658	0.851812	0.845014	0.84462
GCF_000369045.1_genomic	0.845492	0.889712	0.847004	0.863256	0.848	0.843464	0.84786	0.955031	0.848192	0.848808	0.968459	0.839258	0.850625	0.852609	0.891207	0.845956	0.851068	0.8524	0.936139	0.911085	0.845055	0.850828	0.860088	0.88996	0.968172	0.851376	0.888757	0.852395	0.848204	0.886797	0.855155	0.891328	0.860294	0.847685	0.852242	0.859534	0.845502	0.851454	0.861436	0.856331	0.888357	0.857797	0.887043	0.851204	0.840151	0.852431	0.850564	0.901635	0.891042
GCF_001862305.1_genomic	0.848628	0.99639	0.840829	0.849415	0.843263	0.842354	0.842627	0.886582	0.849798	0.8429	0.889012	0.843969	0.840213	0.84704	0.979066	0.853557	0.843356	0.846087	0.885402	0.879168	0.840187	0.843803	0.847939	0.978937	0.888883	0.843242	0.902375	0.841254	0.845578	0.917735	0.845595	0.97936	0.855432	0.834155	0.843651	0.845915	0.845108	0.844313	0.847957	0.846687	0.995812	0.851646	0.918708	0.844374	0.843353	0.840874	0.845648	0.874318	0.978566
GCF_000368985.1_genomic	0.848373	0.845073	0.845863	0.856453	0.844629	0.840535	0.843372	0.844414	0.842533	0.861199	0.843372	0.843722	0.848191	0.853413	0.840936	0.849398	0.84869	0.864536	0.842985	0.845043	0.844364	0.844391	0.85944	0.844079	0.847621	0.848712	0.841869	0.845029	0.853938	0.844005	0.854597	0.844232	0.852957	0.843315	0.850267	0.858367	0.854225	0.853303	0.852834	0.85132	0.8418	0.861765	0.844338	0.850339	0.84604	0.846513	0.849245	0.844731	0.843383
GCF_001971565.1_genomic	0.870101	0.840462	0.974943	0.970311	0.863786	0.8482	0.849779	0.848088	0.871756	0.843098	0.871752	0.875901	0.837905	0.866409	0.845336	0.843529	0.865076	0.870188	0.8585	0.854008	0.851477	0.870178	0.854063	0.840061	0.882651	0.86482	0.840172	0.836385	0.85276	0.855438	0.854682	0.850611	0.862291	0.839735	0.844529	0.868279	0.84971	0.845758	0.860546	0.844726	0.841917	0.853578	0.862082	0.844112	0.969889	0.862268	0.852901	0.841705	0.844311
GCF_001704615.1_genomic	0.901058	0.841541	0.847964	0.856123	0.880887	0.846435	0.851193	0.848741	0.865457	0.842288	0.849249	0.908411	0.837466	0.855696	0.840252	0.842916	0.84568	0.850717	0.846989	0.846917	0.84752	0.852099	0.85623	0.843047	0.856188	0.847668	0.840292	0.83982	0.84404	0.844678	0.850419	0.846856	0.862539	0.841168	0.842782	0.858665	0.851087	0.841239	0.854124	0.841659	0.848753	0.854365	0.84678	0.842663	0.854855	0.847054	0.844919	0.83657	0.846821
GCF_000453965.1_genomic	0.847338	0.979251	0.849418	0.876127	0.866474	0.840655	0.86284	0.888362	0.895053	0.851807	0.888467	0.855056	0.852113	0.878888	0.978955	0.847319	0.861443	0.865183	0.88565	0.881767	0.857314	0.863468	0.869842	0.977488	0.891761	0.859895	0.902525	0.860141	0.844772	0.918399	0.856024	0.97713	0.890974	0.848961	0.851919	0.899126	0.839129	0.850848	0.887144	0.854763	0.979567	0.864608	0.918988	0.853824	0.841422	0.861303	0.85375	0.874867	0.978642
GCF_000369705.1_genomic	0.845371	0.847848	0.84201	0.842751	0.838269	0.842205	0.84178	0.852414	0.84053	0.853554	0.85039	0.844055	0.842184	0.848521	0.848278	0.845898	0.83823	0.845835	0.852948	0.851435	0.838766	0.839412	0.852132	0.849332	0.850303	0.838802	0.850595	0.840085	0.86413	0.848335	0.863522	0.848833	0.839073	0.836937	0.850979	0.842127	0.84004	0.863227	0.85028	0.846179	0.847599	0.849555	0.849218	0.850379	0.842385	0.836535	0.850441	0.847487	0.848816
GCF_001706035.1_genomic	0.845935	0.888687	0.841186	0.844935	0.84137	0.841682	0.840632	0.954641	0.84913	0.844254	0.965207	0.840609	0.853196	0.844688	0.889195	0.846149	0.840861	0.845336	0.935333	0.910486	0.837025	0.842115	0.846832	0.889064	0.965068	0.840612	0.890457	0.841773	0.845233	0.885185	0.846133	0.889934	0.842116	0.838052	0.84588	0.843593	0.84235	0.846252	0.847418	0.847374	0.888211	0.848288	0.885531	0.846293	0.845603	0.841683	0.846315	0.901694	0.889123
GCF_000453745.1_genomic	0.852814	0.994861	0.846229	0.858326	0.848221	0.843302	0.843661	0.888643	0.859807	0.84493	0.889457	0.85169	0.838766	0.850693	0.979388	0.85452	0.846241	0.848944	0.885676	0.880608	0.842849	0.846469	0.850311	0.978271	0.890162	0.849197	0.902969	0.841673	0.846903	0.918471	0.851129	0.977923	0.862103	0.834625	0.844056	0.86521	0.845898	0.844476	0.848292	0.849657	0.99434	0.852731	0.919507	0.845184	0.849026	0.845749	0.846643	0.87492	0.978161
GCF_000757665.1_genomic	0.848202	0.979473	0.842498	0.850625	0.846168	0.84031	0.841781	0.887959	0.854604	0.845346	0.889032	0.848093	0.84081	0.849409	0.978694	0.855851	0.844143	0.846074	0.885542	0.880098	0.841183	0.843514	0.850074	0.978364	0.889198	0.845549	0.902925	0.84327	0.843843	0.917948	0.845067	0.978609	0.858191	0.833752	0.844887	0.846516	0.847167	0.84344	0.847715	0.847308	0.979306	0.847791	0.918844	0.845249	0.848236	0.843026	0.845109	0.874274	0.97796
GCF_000367925.1_genomic	0.835734	0.836953	0.843131	0.840286	0.844303	0.847471	0.842656	0.837505	0.842528	0.840696	0.838118	0.846066	0.834644	0.842581	0.836653	0.8442	0.835847	0.845995	0.835961	0.843285	0.960586	0.844536	0.843929	0.835836	0.838403	0.835828	0.837116	0.838738	0.839376	0.840913	0.841368	0.837992	0.836123	0.852498	0.83868	0.842264	0.84357	0.846876	0.841453	0.841258	0.836653	0.841642	0.838094	0.838694	0.840244	0.830944	0.846457	0.837918	0.83581
GCF_000368005.1_genomic	0.858516	0.846662	0.869823	0.863895	0.867462	0.849528	0.852409	0.854057	0.886171	0.865837	0.854942	0.880658	0.842481	0.96572	0.846386	0.842951	0.86326	0.863491	0.851417	0.853835	0.858878	0.864617	0.874735	0.844797	0.858953	0.867579	0.846414	0.843503	0.85352	0.856333	0.8518	0.849511	0.868791	0.840359	0.846625	0.883186	0.854637	0.852379	0.852514	0.847289	0.843101	0.860247	0.857647	0.846618	0.868005	0.86274	0.848338	0.844305	0.844848
GCF_002835245.1_genomic	0.862392	0.845869	0.843539	0.846766	0.842877	0.842673	0.84387	0.848939	0.850795	0.86268	0.846368	0.845833	0.846689	0.849352	0.845213	0.854038	0.845299	0.848077	0.847943	0.845668	0.840486	0.84343	0.859682	0.844166	0.845133	0.845228	0.847881	0.842899	0.91478	0.846293	0.885954	0.844211	0.851853	0.840061	0.850914	0.848055	0.848351	0.914817	0.852052	0.846646	0.846356	0.849892	0.848073	0.850553	0.847349	0.84053	0.851326	0.844612	0.843727
GCF_001307195.1_genomic	0.839107	0.840918	0.851803	0.854377	0.846398	0.84509	0.850416	0.841413	0.850355	0.843262	0.841318	0.850007	0.837447	0.842208	0.841232	0.844825	0.843144	0.840737	0.84202	0.840493	0.84362	0.845817	0.8451	0.841327	0.841079	0.843675	0.841767	0.841039	0.843485	0.841978	0.842696	0.841736	0.846099	0.839477	0.842382	0.848989	0.845908	0.843906	0.843908	0.848683	0.841179	0.840616	0.841768	0.842167	0.853181	0.837494	0.842678	0.838374	0.840739
GCF_000611385.1_genomic	0.842559	0.97871	0.846155	0.842605	0.839606	0.841562	0.839023	0.888892	0.840421	0.840872	0.88941	0.844187	0.838881	0.865055	0.977444	0.846837	0.839049	0.844266	0.885689	0.880453	0.836788	0.84163	0.84531	0.978846	0.889459	0.839473	0.902144	0.839777	0.842943	0.91762	0.842536	0.97765	0.843357	0.832689	0.84317	0.859243	0.837904	0.842557	0.845493	0.846313	0.978892	0.847171	0.91794	0.844676	0.838995	0.839182	0.853517	0.875148	0.978779
GCF_000368285.1_genomic	0.871614	0.852391	0.873253	0.876932	0.861264	0.86201	0.854795	0.855293	0.892221	0.869603	0.856241	0.877943	0.848084	0.984975	0.844442	0.864988	0.860719	0.861226	0.857506	0.857948	0.860715	0.860605	0.87699	0.84774	0.861251	0.864627	0.848693	0.845799	0.853962	0.851596	0.856808	0.852991	0.887437	0.845498	0.846562	0.893942	0.879687	0.852182	0.851435	0.852164	0.858068	0.861512	0.867326	0.847664	0.875117	0.871225	0.848666	0.848217	0.847393
GCF_000580175.1_genomic	0.844715	0.998245	0.842387	0.848175	0.842128	0.841216	0.840745	0.887906	0.84829	0.842048	0.88874	0.846914	0.839226	0.853394	0.977994	0.849578	0.841499	0.844305	0.885382	0.880927	0.839612	0.843249	0.846635	0.978117	0.889315	0.842292	0.902406	0.840566	0.844177	0.917345	0.843249	0.978684	0.848649	0.833576	0.842487	0.867666	0.839811	0.842953	0.845056	0.847533	0.997971	0.847963	0.917859	0.842855	0.841498	0.84325	0.844594	0.874683	0.978178
GCF_000248355.1_genomic	0.871041	0.847219	0.867253	0.862098	0.862325	0.8499	0.856737	0.84534	0.961076	0.852491	0.860085	0.871776	0.839085	0.866168	0.849457	0.84361	0.860003	0.868501	0.846554	0.860068	0.854678	0.859438	0.863302	0.844309	0.869132	0.861606	0.840919	0.845477	0.849788	0.860246	0.853582	0.852354	0.864296	0.840637	0.845405	0.962307	0.861613	0.848646	0.866065	0.846339	0.84226	0.861436	0.869308	0.846081	0.864468	0.860463	0.856162	0.839633	0.842186
GCF_000584575.1_genomic	0.858825	0.889527	0.861835	0.860065	0.855039	0.845202	0.843934	0.955128	0.872198	0.845814	0.966674	0.864341	0.838961	0.861778	0.892138	0.856989	0.848057	0.85353	0.935383	0.913603	0.850542	0.859569	0.85506	0.890572	0.969015	0.851127	0.888487	0.841706	0.856154	0.889374	0.855616	0.892353	0.866857	0.837918	0.847714	0.873394	0.860509	0.850256	0.861608	0.851232	0.889738	0.853828	0.890807	0.846464	0.850514	0.858471	0.853168	0.901232	0.891085
[truncated: 185 more columns]
