# Supplementary material for: Evolutionarily stable gene clusters shed light on the common grounds of pathogenicity in the Acinetobacter calcoaceticus-baumannii complex
Source: PLoS Genet. 2022 Jun 2;18(6):e1010020. doi: 10.1371/journal.pgen.1010020 (PMC9162365; doi:10.1371/journal.pgen.1010020)
Supplement: S13 Table — Sheet 1: The column header contains the labels of the NCBI RefSeq assembly accession of each genome. The second column (LCA) indicates the associated inner node of the HOG in the reconstructed phylogenetic tree. The values either refer to the node label on the lineage of A. baumannii or, if the node is not on the lineage, an incremental node id. The corresponding nodes together with summary statistics are provided in S9 Fig. Row indices refer to the hierarchical orthologous group ID. The matrix fields contain the NCBI RefSeq protein sequence accession if an ortholog was identified otherwise they are left empty. Sheet 2 lists the identifiers of HOGs with prevalence in at least 231 genomes. These were used for the definition of core components during cluster identification. (XLSX) [file pgen.1010020.s028.xlsx]

## Sheet: 1_H_OrthoMatrix_Publ
HOG\Taxon	node(LCA)	GCF_000018445.1	GCF_000021145.1	GCF_000046845.1	GCF_000069245.1	GCF_000186665.3	GCF_000187205.2	GCF_000191145.1	GCF_000214135.1	GCF_000214985.1	GCF_000219275.1	GCF_000241225.1	GCF_000248355.1	GCF_000264725.1	GCF_000278625.1	GCF_000278665.1	GCF_000286595.1	GCF_000292385.1	GCF_000301675.1	GCF_000301715.1	GCF_000301775.1	GCF_000308235.1	GCF_000313935.1	GCF_000341835.1	GCF_000367865.1	GCF_000367925.1	GCF_000367945.1	GCF_000367965.1	GCF_000367985.1	GCF_000368005.1	GCF_000368025.1	GCF_000368045.1	GCF_000368065.1	GCF_000368085.1	GCF_000368145.1	GCF_000368165.1	GCF_000368265.1	GCF_000368285.1	GCF_000368305.1	GCF_000368385.1	GCF_000368405.1	GCF_000368425.1	GCF_000368445.1	GCF_000368465.1	GCF_000368485.1	GCF_000368565.1	GCF_000368585.1	GCF_000368625.1	GCF_000368645.1
HOG1	ACB+LW	WP_000002861.1	WP_000002862.1		WP_000002862.1	WP_000002869.1	WP_000002861.1	YP_004996742.1	WP_010116230.1	WP_002013522.1		WP_081399768.1			WP_002013522.1	WP_000002849.1		WP_019456603.1	WP_017391491.1	WP_005089108.1	WP_016805141.1	WP_019383677.1	WP_009388685.1	WP_017482429.1	WP_004638678.1		WP_004652563.1	WP_004664117.1	WP_004669658.1	WP_004675468.1			WP_004704087.1	WP_004711875.1	WP_004724114.1				WP_004762123.1		WP_004796282.1	WP_004800090.1	WP_004802600.1		WP_004817879.1	WP_004857487.1	WP_004877459.1
HOG2	OROOT	WP_000003114.1	WP_000003115.1	WP_004927810.1	WP_000003115.1	WP_000003115.1	WP_000003114.1	YP_004996031.1	WP_010113333.1	WP_000003115.1	WP_010327145.1	WP_007481950.1	WP_004645565.1	WP_004892534.1	WP_000003115.1	WP_000003115.1	WP_005406466.1	WP_019457113.1	WP_004643457.1	WP_008941272.1	WP_016805219.1	WP_019384465.1	WP_009389756.1	WP_017386507.1	WP_004643457.1	WP_004648587.1	WP_004653905.1	WP_004661927.1	WP_004671431.1	WP_004679533.1	WP_004682258.1	WP_010327145.1	WP_025469095.1	WP_025469280.1	WP_004719268.1	WP_004645565.1	WP_004751227.1	WP_004757906.1	WP_004757906.1	WP_034590098.1	WP_004791245.1	WP_004757906.1	WP_004806580.1	WP_034424958.1	WP_004719268.1	WP_004861547.1	WP_004879944.1	WP_004892534.1	WP_035365344.1
HOG3	OROOT	WP_000003220.1					WP_000003220.1									WP_000003220.1																									WP_004792361.1
HOG4	OROOT	WP_000003406.1	WP_000003406.1	WP_004920351.1	WP_000003406.1	WP_000003406.1	WP_000003406.1	YP_004997553.1	WP_010111820.1	WP_000003406.1	WP_004692640.1	WP_004876567.1	WP_004278563.1	WP_004813458.1	WP_000003406.1	WP_000003406.1		WP_002053527.1	WP_005037115.1	WP_004637738.1	WP_002053527.1	WP_004876567.1	WP_004640919.1	WP_002053527.1	WP_004640919.1	WP_004649978.1	WP_004656127.1	WP_004659200.1	WP_004668436.1	WP_004674469.1	WP_004680654.1	WP_004692640.1	WP_002053527.1	WP_002053527.1	WP_004725563.1	WP_004729361.1	WP_004749802.1	WP_004680654.1	WP_004680654.1	WP_004781744.1	WP_002053527.1	WP_004680654.1	WP_004802398.1	WP_004813458.1	WP_004725563.1	WP_004869743.1	WP_004876567.1	WP_004813458.1	WP_004749802.1
HOG5	OROOT	WP_000003541.1	WP_000003544.1	WP_004920409.1	WP_000003544.1	WP_000003537.1	WP_000003541.1	YP_004997531.1	WP_010111787.1		WP_010325784.1	WP_007480092.1		WP_008303884.1	WP_000003544.1	WP_000003544.1	WP_005023111.1	WP_019456888.1	WP_004640882.1	WP_008942294.1	WP_016803964.1	WP_019385802.1	WP_009393220.1	WP_005065911.1	WP_004640882.1	WP_004650001.1	WP_004656176.1	WP_004659237.1	WP_004668407.1	WP_004674444.1	WP_004680681.1	WP_004692677.1	WP_004699039.1	WP_002157012.1	WP_004725481.1	WP_004729341.1	WP_004749824.1	WP_004756262.1	WP_004762252.1	WP_004781722.1	WP_004794976.1	WP_004800247.1	WP_004802354.1	WP_004813493.1	WP_004816709.1	WP_004869788.1	WP_004876529.1	WP_004890497.1	WP_035365499.1
HOG6	OROOT	WP_000003555.1	WP_000003555.1	WP_004925331.1	WP_000003555.1	WP_000003555.1	WP_000003555.1	YP_004997866.1	WP_010116918.1	WP_000003556.1	WP_010326536.1	WP_007479993.1	WP_004646683.1	WP_008305401.1	WP_000003556.1	WP_000120685.1	WP_005406348.1	WP_019457393.1	WP_005041771.1	WP_004639933.1	WP_002051055.1	WP_019384905.1	WP_009388978.1	WP_017482438.1	WP_004642187.1	WP_004649632.1	WP_004652737.1	WP_004663019.1	WP_004668760.1	WP_004678119.1				WP_004709743.1	WP_004726569.1	WP_004732699.1	WP_004749303.1		WP_004759570.1	WP_004786223.1	WP_081399662.1		WP_004808425.1	WP_004812585.1	WP_004823647.1	WP_004871279.1	WP_004880646.1	WP_004894337.1	WP_004898150.1
HOG7	NODE_138
HOG8	OROOT	WP_001275653.1	WP_001275655.1	WP_004923668.1	WP_001275655.1	WP_001275661.1	WP_000111949.1	YP_004996948.1	WP_010113022.1	WP_001275655.1	WP_010326687.1	WP_007480761.1		WP_004281853.1	WP_001275655.1	WP_001275651.1	WP_005407369.1	WP_019458435.1	WP_017390937.1	WP_008941129.1	WP_006581051.1	WP_019385532.1	WP_009391972.1	WP_017481744.1	WP_004639763.1	WP_004651455.1	WP_004657381.1	WP_004665974.1	WP_004673253.1	WP_004678809.1	WP_004683446.1	WP_004693166.1	WP_004705147.1	WP_004711627.1	WP_004725384.1	WP_004733187.1	WP_004754582.1	WP_004756962.1	WP_004760506.1	WP_004781066.1	WP_004789858.1	WP_004797698.1	WP_004803870.1	WP_004281853.1	WP_004816633.1	WP_004869880.1	WP_004877875.1	WP_004733187.1	WP_004898972.1
HOG9	ACB+BR																																				WP_004752270.1												WP_004903599.1
HOG10	NODE_137
HOG11	ACB+LW									WP_000945693.1		WP_005091405.1			WP_000945693.1	WP_000945692.1				WP_005091405.1	WP_000945698.1		WP_000945693.1					WP_004658650.1		WP_004679337.1			WP_004699726.1		WP_004726737.1						WP_004794612.1		WP_004699726.1		WP_004823020.1		WP_004880415.1
HOG12	ACB+LW																					WP_019384797.1						WP_004662806.1
HOG13	OROOT	WP_001072475.1	WP_001072475.1	WP_004920508.1	WP_001072475.1	WP_001072475.1	WP_001072475.1	YP_004997496.1	WP_010114114.1	WP_001072475.1	WP_010325761.1	WP_007480127.1			WP_001072475.1	WP_001072477.1	WP_005405918.1	WP_019456779.1	WP_003654559.1	WP_004637673.1	WP_002156989.1	WP_019385826.1	WP_009392986.1	WP_017481946.1	WP_003654559.1	WP_004650036.1	WP_004656233.1	WP_004659298.1	WP_004668347.1			WP_004692722.1	WP_004699094.1	WP_002156989.1	WP_004718366.1		WP_004749851.1			WP_004785789.1	WP_004795040.1		WP_004802295.1		WP_004818589.1	WP_004869963.1	WP_004876465.1		WP_004902444.1
HOG14	OROOT	WP_001124214.1	WP_001124213.1	WP_004924397.1	WP_001124213.1	WP_001124217.1	WP_001124214.1	YP_004997717.1	WP_010116099.1	WP_001124217.1	WP_029575116.1	WP_007479391.1	WP_004647446.1	WP_008305463.1	WP_001124217.1		WP_005405991.1	WP_019458090.1	WP_017391268.1	WP_005092232.1	WP_002053440.1	WP_019385229.1	WP_009390736.1	WP_017482042.1	WP_004641168.1	WP_004649854.1	WP_004655868.1	WP_004659051.1	WP_004672678.1	WP_004678421.1	WP_004681782.1	WP_004697640.1	WP_004698731.1	WP_004710651.1	WP_004725852.1	WP_004733071.1	WP_004749770.1	WP_004681782.1	WP_004760764.1	WP_034589839.1	WP_004794665.1	WP_004798207.1	WP_004804316.1	WP_017401602.1	WP_004816969.1	WP_004867518.1	WP_004881654.1	WP_017401602.1	WP_004902289.1
HOG15	ACB+BR	WP_000010636.1	WP_000010636.1		WP_000010636.1	WP_000010646.1	WP_000010636.1	YP_004996065.1		WP_000010636.1		WP_007481323.1			WP_000010636.1	WP_000010635.1		WP_019457146.1	WP_017391959.1		WP_016804383.1		WP_009389933.1	WP_017480758.1	WP_004643486.1		WP_004654893.1						WP_004700481.1	WP_004707806.1							WP_004791180.1		WP_004805373.1				WP_004880965.1
HOG16	ACB+LW											WP_004777767.1								WP_000744246.1
HOG17	OROOT			WP_004926254.1																						WP_004649063.1									WP_004721199.1		WP_004752839.1						WP_004805452.1		WP_004820785.1				WP_004901087.1
HOG18	ACB+BR																																				WP_004751614.1									WP_004871259.1			WP_004900599.1
HOG19	OROOT	WP_001070881.1	WP_001070874.1	WP_004928893.1	WP_001070874.1	WP_001070874.1	WP_001070881.1	YP_004996323.1	WP_010113211.1	WP_001070872.1	WP_010327218.1	WP_007481550.1	WP_016807054.1	WP_008302389.1	WP_001070872.1	WP_001070878.1	WP_005406526.1	WP_019457299.1	WP_017391820.1	WP_004757626.1	WP_016803995.1	WP_019384011.1	WP_009393598.1	WP_017480541.1	WP_004643784.1	WP_004648309.1	WP_004654656.1	WP_004661111.1	WP_004668953.1	WP_004676786.1	WP_004682705.1	WP_004695811.1	WP_004699833.1	WP_004707445.1	WP_004724375.1	WP_004733130.1		WP_004757626.1	WP_004761652.1	WP_004784656.1	WP_004790609.1	WP_004799543.1	WP_004805609.1	WP_004815048.1	WP_004822617.1	WP_004861710.1	WP_004878451.1	WP_004892120.1
HOG20	OROOT	WP_000128703.1	WP_000128703.1	WP_004922008.1	WP_000128703.1	WP_000128703.1	WP_000128703.1	YP_004994441.1	WP_010116258.1	WP_000128703.1	WP_010326030.1	WP_007481272.1			WP_000128703.1	WP_000128703.1	WP_005406605.1	WP_019456813.1	WP_017391769.1	WP_008940865.1	WP_000128703.1	WP_019384988.1	WP_009390496.1	WP_005803109.1	WP_004641675.1	WP_004651068.1	WP_004655107.1	WP_004663407.1	WP_004670180.1			WP_004694838.1	WP_004703258.1	WP_004710210.1	WP_004722805.1		WP_004753925.1			WP_004783219.1	WP_004794098.1		WP_004805228.1		WP_004819348.1	WP_004862894.1	WP_004881018.1		WP_004903193.1
HOG21	OROOT	WP_000370775.1	WP_000370770.1	WP_004930081.1	WP_000370770.1	WP_000370764.1	WP_000370775.1	YP_004995530.1	WP_010111222.1	WP_000370765.1		WP_007483165.1			WP_000370765.1	WP_000370774.1		WP_019456766.1	WP_017390819.1	WP_008942425.1	WP_017398308.1	WP_019384568.1	WP_009389130.1	WP_017481111.1	WP_004642891.1		WP_004653579.1	WP_004662196.1	WP_004671214.1				WP_004701514.1	WP_004708705.1							WP_004792248.1		WP_004806890.1				WP_004879642.1	WP_004894705.1
HOG22	OROOT	WP_001278637.1	WP_001278637.1	WP_004922466.1	WP_001278637.1	WP_001278636.1	WP_001278634.1	YP_004994309.1	WP_010115141.1	WP_001278628.1	WP_005399950.1	WP_007480981.1			WP_001278628.1	WP_001278641.1	WP_005406772.1	WP_019457071.1	WP_017392314.1	WP_008941861.1	WP_016805169.1	WP_019385111.1	WP_009393746.1	WP_017481290.1	WP_004641490.1		WP_004655408.1	WP_004663719.1	WP_004669880.1		WP_081399055.1	WP_004694556.1	WP_004703466.1	WP_004710365.1	WP_004723758.1	WP_005264614.1	WP_004750689.1				WP_004794291.1		WP_004804806.1		WP_004817670.1	WP_004857325.1	WP_004881291.1		WP_004901893.1
HOG23	OROOT																					WP_005137629.1																								WP_004858400.1
HOG24	ACB+LW																			WP_005243618.1	WP_005058244.1	WP_005058244.1						WP_004664010.1		WP_004677560.1	WP_002124879.1		WP_001041870.1	WP_004708961.1	WP_002124879.1			WP_002124879.1	WP_004761003.1				WP_004804426.1
HOG25	ACB+BR																		WP_017392008.1						WP_004643417.1												WP_004753497.1				WP_004791306.1								WP_004903367.1
HOG26	OROOT	WP_001050652.1	WP_001050643.1	WP_004923077.1	WP_001050643.1	WP_001050647.1	WP_001050652.1	YP_004997188.1	WP_010113493.1	WP_001050645.1		WP_007479802.1	WP_004280850.1	WP_008306992.1	WP_001050645.1	WP_001050646.1	WP_005407106.1	WP_019458616.1	WP_017391121.1	WP_008942076.1	WP_004885065.1	WP_026094225.1	WP_009392401.1	WP_017481890.1	WP_004640193.1	WP_004649698.1	WP_004656927.1	WP_004659702.1	WP_004673641.1	WP_004679200.1	WP_004683670.1	WP_004691855.1	WP_004704696.1	WP_004711307.1	WP_004718850.1	WP_004728917.1		WP_004756845.1	WP_004760311.1	WP_004780417.1	WP_004790242.1	WP_004756845.1	WP_004803414.1	WP_004814092.1	WP_004818239.1	WP_004870270.1	WP_004878207.1	WP_004895897.1
HOG27	OROOT	WP_001260821.1	WP_001260822.1	WP_004922380.1	WP_001260822.1	WP_015451521.1	WP_001260821.1	YP_004996537.1	WP_010114866.1	WP_001260815.1	WP_010326542.1	WP_007483527.1	WP_004646195.1	WP_008307508.1	WP_001260815.1	WP_001260821.1	WP_005406796.1	WP_019459053.1	WP_080593133.1	WP_008941683.1	WP_016804999.1	WP_019384208.1	WP_081400054.1	WP_078224109.1	WP_080631996.1	WP_004651336.1	WP_004654942.1	WP_004661565.1	WP_004671489.1	WP_004677720.1	WP_004682493.1	WP_004694497.1	WP_004705771.1	WP_004712084.1	WP_004720956.1	WP_004732003.1	WP_004749896.1	WP_004758190.1	WP_004759945.1	WP_004784994.1	WP_081399433.1	WP_004759945.1	WP_004807853.1	WP_004814761.1	WP_004823481.1	WP_004857253.1	WP_004880958.1	WP_004894116.1	WP_004902510.1
HOG28	OROOT	WP_071543472.1	WP_071543520.1	WP_004927037.1	WP_071543520.1	WP_079378780.1	WP_071650320.1	YP_004995777.1	WP_029574395.1	WP_075874840.1	WP_029575031.1	WP_081399765.1	WP_004646803.1	WP_034433981.1	WP_075874840.1	WP_073392690.1		WP_081400424.1	WP_080593099.1	WP_080591918.1	WP_079377420.1	WP_080602503.1	WP_081400078.1	WP_080612879.1	WP_004643156.1	WP_034696542.1	WP_032812422.1	WP_081399794.1	WP_081398962.1	WP_081398936.1	WP_081399057.1	WP_004693029.1	WP_081401357.1	WP_080631536.1	WP_004720514.1	WP_004646803.1	WP_004752154.1	WP_081399057.1	WP_081399914.1	WP_004785963.1	WP_081399623.1	WP_081399084.1	WP_004807539.1	WP_004809201.1	WP_004821496.1	WP_035373136.1	WP_080585257.1	WP_026056809.1	WP_004901663.1
HOG29	ACB+LW																																WP_004704915.1
HOG30	OROOT	WP_000366681.1	WP_000366678.1	WP_004920776.1	WP_000366678.1	WP_000366692.1	WP_000364292.1	YP_004997384.1	WP_010116730.1	WP_000366680.1	WP_010325677.1		WP_004644895.1	WP_034592555.1	WP_000366680.1	WP_000366687.1	WP_005022916.1	WP_019456988.1	WP_005037373.1		WP_016803662.1		WP_009392333.1	WP_005804015.1	WP_004640612.1	WP_004650096.1						WP_004692883.1	WP_004699295.1	WP_004710988.1	WP_004725257.1	WP_004732547.1	WP_004749961.1			WP_004787371.1	WP_004795221.1			WP_004810196.1	WP_004816527.1	WP_004868232.1		WP_004896424.1	WP_004902620.1
HOG31	OROOT	WP_000222732.1	WP_000222732.1	WP_004924934.1	WP_000222732.1	WP_000222732.1	WP_000222732.1	YP_004995355.1	WP_010111715.1	WP_000222732.1		WP_004877905.1		WP_004894557.1	WP_000222732.1	WP_000222733.1	WP_005406307.1	WP_019459093.1	WP_017390655.1		WP_000222732.1	WP_004877905.1	WP_009393348.1	WP_017481182.1	WP_004642750.1		WP_004657361.1	WP_004660078.1					WP_004701769.1	WP_000222732.1	WP_004719886.1		WP_004751266.1				WP_004792499.1		WP_004803848.1	WP_004812786.1	WP_004823065.1	WP_042073626.1	WP_004877905.1	WP_004894557.1	WP_004900245.1
HOG32	OROOT					WP_001093473.1	WP_001093473.1			WP_001093476.1								WP_019457952.1	WP_017390325.1						WP_004640440.1									WP_004711130.1	WP_004717584.1										WP_004823437.1	WP_004858598.1
HOG33	ACB+BR												WP_016806959.1													WP_004651718.1					WP_010589303.1					WP_004729849.1	WP_004752128.1	WP_010589303.1		WP_081400910.1				WP_004812641.1		WP_004857499.1			WP_004901634.1
HOG34	OROOT																																												WP_004818999.1
HOG35	ACB+HA
HOG36	OROOT	WP_000857095.1	WP_000857095.1	WP_004922005.1	WP_000857095.1	WP_000857095.1	WP_000857095.1	YP_004994442.1	WP_010116259.1	WP_000857095.1	WP_005400144.1	WP_007481276.1			WP_000857095.1	WP_000857095.1	WP_005406646.1	WP_004703256.1	WP_003653208.1	WP_008940866.1	WP_016804426.1	WP_019384989.1	WP_009390540.1	WP_005803108.1	WP_004641676.1	WP_004651069.1	WP_004655105.1	WP_004663405.1	WP_004670182.1			WP_004694836.1	WP_004703256.1	WP_004710206.1	WP_004722804.1		WP_004753924.1			WP_004783218.1	WP_004794097.1		WP_004805230.1		WP_004819350.1	WP_035373836.1	WP_004881017.1		WP_004903196.1
HOG37	ACB+BR																																				WP_004751286.1
HOG38	OROOT	WP_000994603.1	WP_000994593.1	WP_004920786.1	WP_000994593.1	WP_000994602.1	WP_000994598.1	YP_004997379.1	WP_010114959.1	WP_000994590.1	WP_010325672.1	WP_023013624.1	WP_004644888.1	WP_008304957.1	WP_000994590.1	WP_000994601.1	WP_005405672.1	WP_019456985.1	WP_017391137.1	WP_008942398.1	WP_016803660.1	WP_019385886.1	WP_009392340.1	WP_005804008.1	WP_004640601.1	WP_004650104.1	WP_004656409.1	WP_004659480.1	WP_004668158.1	WP_004674228.1	WP_004680794.1	WP_004692894.1	WP_004699306.1	WP_002048895.1	WP_004718578.1	WP_004732563.1	WP_004754813.1	WP_004680794.1	WP_004762413.1	WP_004787384.1	WP_004795230.1	WP_004800397.1	WP_004802064.1		WP_004818423.1	WP_004868248.1	WP_004876285.1	WP_004896427.1	WP_004898727.1
HOG39	NODE_127																																													WP_004863766.1
HOG40	OROOT	WP_002016789.1	WP_001992587.1	WP_004928801.1	WP_001992587.1	WP_015451589.1	WP_002016789.1	YP_004996212.1	WP_010116938.1	WP_002013238.1	WP_029575041.1		WP_004645535.1		WP_002013238.1	WP_002009964.1		WP_081400337.1	WP_080593079.1		WP_080593574.1		WP_081400216.1	WP_080612817.1	WP_080632216.1	WP_004651589.1	WP_004653239.1					WP_004696741.1	WP_077164825.1	WP_080631526.1	WP_004721922.1	WP_004731547.1	WP_004750860.1			WP_004784133.1	WP_081399603.1		WP_004807508.1		WP_004820116.1	WP_004866009.1			WP_004899727.1
HOG41	OROOT																										WP_004653511.1																WP_004807018.1
HOG42	ACB+LW	WP_001120946.1	WP_001120946.1	WP_026056855.1	WP_001120946.1		WP_001120946.1	YP_004995005.1		WP_001120948.1		WP_007484076.1	WP_004280309.1	WP_008307316.1	WP_001120948.1	WP_001120946.1	WP_034429246.1	WP_004709429.1	WP_017390418.1		WP_004709429.1		WP_009391109.1	WP_025468442.1	WP_004642398.1									WP_004709429.1	WP_004721457.1	WP_004730974.1				WP_004785691.1	WP_004793086.1				WP_004721457.1
HOG43	OROOT	WP_001089020.1	WP_001089027.1	WP_004924224.1	WP_001089027.1	WP_001089011.1	WP_001089008.1	YP_004997002.1	WP_010117430.1	WP_001089010.1		WP_007482615.1	WP_004644878.1	WP_008304967.1	WP_001089010.1	WP_001089019.1	WP_005405752.1	WP_025465221.1	WP_017391009.1	WP_005087856.1	WP_025465613.1	WP_019385896.1	WP_009391544.1	WP_017481783.1	WP_004639862.1		WP_004656436.1	WP_004659501.1	WP_004668148.1	WP_004674213.1	WP_004680802.1	WP_004694810.1	WP_025469232.1	WP_004711549.1	WP_004723459.1	WP_004732584.1	WP_004752395.1	WP_004680802.1	WP_004762425.1	WP_004787398.1	WP_034596118.1	WP_004800409.1	WP_004802042.1	WP_004810229.1	WP_004823672.1	WP_004868292.1	WP_004876271.1	WP_004896440.1	WP_004901384.1
HOG44	OROOT		WP_001260521.1	WP_004927952.1	WP_001260521.1	WP_001260523.1	WP_001260530.1			WP_001260521.1					WP_001260521.1	WP_001260521.1			WP_004643398.1						WP_004643398.1										WP_004722280.1										WP_004722280.1	WP_004856941.1
HOG45	OROOT	WP_000381285.1	WP_000381295.1	WP_004926934.1	WP_000381295.1	WP_000381291.1	WP_000381285.1	YP_004995024.1	WP_010111244.1	WP_000381297.1	WP_010326682.1	WP_007483222.1	WP_004647701.1	WP_008306956.1	WP_000381297.1	WP_000381298.1	WP_005406440.1	WP_019457436.1	WP_017390431.1	WP_008941407.1	WP_017398101.1	WP_019384595.1	WP_009389039.1	WP_017481562.1	WP_004642424.1	WP_004650878.1	WP_004655329.1	WP_004662778.1	WP_004671129.1			WP_004693181.1	WP_004702731.1	WP_004709806.1	WP_004719899.1	WP_004731093.1	WP_004749547.1			WP_004785647.1	WP_004793620.1		WP_004808103.1	WP_004814054.1	WP_004821870.1	WP_004857503.1	WP_004879679.1	WP_004895925.1	WP_004898067.1
HOG46	OROOT																																		WP_004720471.1
HOG47	OROOT	WP_000980460.1	WP_001986480.1	WP_004923496.1	WP_001986480.1	WP_043961147.1	WP_000980460.1	YP_004997020.1	WP_034599407.1	WP_000980460.1		WP_007482779.1	WP_016807025.1		WP_000980460.1	WP_000980460.1	WP_005017908.1	WP_019458495.1	WP_005038085.1	WP_004641478.1	WP_004711530.1	WP_019385594.1	WP_034678568.1	WP_005078603.1	WP_003654007.1	WP_004650729.1	WP_032812607.1	WP_034600843.1	WP_034595742.1	WP_004678966.1	WP_004683495.1	WP_004691667.1	WP_004705005.1	WP_004711530.1	WP_016539108.1	WP_035340698.1	WP_034426378.1	WP_004683495.1	WP_004760466.1	WP_004781558.1	WP_004789981.1	WP_004797743.1	WP_032864942.1	WP_004813673.1	WP_016539108.1	WP_035372917.1	WP_035311978.1	WP_004890683.1	WP_004898909.1
HOG48	OROOT	WP_000214022.1	WP_000214021.1		WP_000214021.1	WP_000214022.1	WP_000214022.1	YP_004994945.1		WP_000214022.1					WP_000214022.1	WP_000214024.1					WP_016804805.1		WP_009390992.1											WP_004709504.1							WP_004793138.1					WP_004865718.1
HOG49	NODE_129																																		WP_004721045.1
HOG50	ACB+LW	WP_001193292.1	WP_001193286.1		WP_001193286.1	WP_014702614.1	WP_014702614.1	YP_004997303.1		WP_001193289.1		WP_007478319.1			WP_001193289.1	WP_001193285.1	WP_034429240.1	WP_029767766.1	WP_017391543.1	WP_005092610.1	WP_016803518.1	WP_019385291.1	WP_009387422.1	WP_005804780.1	WP_004640480.1	WP_004649320.1	WP_004656597.1		WP_004668027.1				WP_004705985.1	WP_004711099.1	WP_004722907.1						WP_034596696.1		WP_004801905.1		WP_004819238.1	WP_004858430.1	WP_004882052.1
HOG51	OROOT	WP_000790119.1	WP_000790118.1	WP_004923900.1	WP_000790118.1	WP_000790118.1	WP_000790119.1	YP_004996877.1	WP_010113397.1	WP_000790118.1	WP_010327630.1	WP_026094201.1	WP_004645000.1	WP_008303074.1	WP_000790118.1	WP_000790122.1	WP_005407266.1	WP_019457838.1	WP_017390975.1	WP_008941181.1	WP_004884654.1	WP_026094201.1	WP_009391960.1	WP_017481705.1	WP_003653752.1	WP_004650550.1	WP_004657558.1	WP_034601037.1	WP_081398970.1			WP_004691424.1	WP_004705266.1	WP_004711722.1	WP_004718235.1	WP_004281575.1	WP_034426083.1			WP_004787036.1	WP_004789742.1		WP_004804012.1	WP_004809912.1	WP_004818687.1	WP_004867736.1	WP_026094201.1	WP_004896199.1	WP_035364916.1
HOG52	OROOT			WP_004920792.1		WP_000711034.1			WP_010111210.1				WP_004644883.1	WP_008304964.1			WP_005406534.1										WP_004653393.1								WP_004717771.1	WP_004732577.1				WP_004787389.1			WP_004807259.1	WP_004810221.1	WP_004817299.1	WP_004868269.1		WP_004810221.1	WP_004898718.1
HOG53	NODE_139
HOG54	ACB+LW			WP_011182352.1						WP_000972082.1					WP_000972082.1											WP_004649300.1
HOG55	ACB+LW				WP_000794339.1																WP_000794338.1		WP_000794339.1	WP_000794339.1									WP_004706945.1
HOG56	OROOT	WP_002014361.1	WP_002014361.1	WP_004928240.1	WP_002014361.1	WP_002014361.1	WP_002014361.1	YP_004995880.1		WP_002014361.1	WP_005401136.1	WP_007482017.1			WP_002014361.1	WP_002014361.1	WP_005405569.1	WP_019458312.1	WP_017392099.1	WP_017396135.1	WP_031946894.1	WP_026094018.1	WP_009391739.1	WP_031945008.1	WP_004643274.1		WP_004653947.1	WP_004661870.1	WP_004670719.1			WP_004696796.1	WP_004700908.1	WP_004708122.1							WP_004791547.1		WP_004806496.1				WP_004880021.1
HOG57	ACB+LW	WP_000371873.1	WP_000371878.1	WP_004921725.1	WP_000371878.1	WP_000371742.1	WP_000371873.1	YP_004994506.1		WP_000371744.1	WP_005399893.1			WP_008307559.1	WP_000371744.1	WP_000371871.1	WP_005406831.1	WP_019456961.1	WP_017391718.1		WP_016804078.1		WP_009386482.1	WP_005803000.1	WP_004641743.1							WP_004694420.1	WP_004703148.1	WP_004710120.1						WP_004784917.1	WP_004794017.1			WP_004814840.1	WP_004817517.1	WP_004857123.1		WP_004891872.1
HOG58	OROOT	WP_000383637.1	WP_000383636.1	WP_004925205.1	WP_000383636.1	WP_000383636.1	WP_000383637.1	YP_004997845.1		WP_000383635.1					WP_000383635.1	WP_000383636.1		WP_019456889.1	WP_017392362.1	WP_008942295.1	WP_016803963.1		WP_009390595.1	WP_017481265.1	WP_004641377.1	WP_004651532.1	WP_004656174.1		WP_004668409.1				WP_004703623.1	WP_004710798.1		WP_004730450.1	WP_004754029.1				WP_004794402.1		WP_004802357.1			WP_004855151.1			WP_004903152.1
HOG59	ACB+LW																										WP_050560258.1
HOG60	NODE_3																																				WP_004749553.1												WP_004898257.1
HOG61	OROOT	WP_001058259.1	WP_001058249.1		WP_001058249.1	WP_001058268.1	WP_001058259.1	YP_004997836.1		WP_001058243.1				WP_008302341.1	WP_001058243.1	WP_001058269.1	WP_005405624.1	WP_019456709.1	WP_017392371.1		WP_016804362.1		WP_009390597.1	WP_017481257.1	WP_004641356.1								WP_004703639.1	WP_004710446.1	WP_004720711.1		WP_004751668.1				WP_004794418.1			WP_004814985.1	WP_004821321.1	WP_004865908.1		WP_004892063.1	WP_004900689.1
HOG62	OROOT	WP_001097146.1	WP_001097146.1	WP_004923096.1	WP_001097146.1	WP_001097146.1	WP_001097145.1	YP_004997181.1	WP_010113508.1	WP_001097152.1	WP_010326971.1	WP_007480790.1			WP_001097148.1	WP_001097146.1	WP_005407222.1	WP_019458612.1	WP_017391115.1	WP_008942081.1	WP_016804288.1	WP_019385687.1	WP_009392390.1	WP_005066574.1	WP_004640184.1	WP_004649689.1	WP_004656937.1		WP_004673630.1			WP_004696618.1	WP_004704706.1	WP_025469361.1	WP_004718835.1		WP_004749202.1			WP_004780433.1	WP_004790230.1		WP_004803422.1	WP_004814106.1	WP_004818249.1	WP_004870245.1	WP_004878197.1	WP_004895882.1
HOG63	NODE_127																									WP_004649095.1
HOG64	ACB+LW		WP_000411716.1	WP_004926702.1	WP_000411716.1			YP_004994660.1		WP_000411712.1					WP_000411712.1	WP_000411715.1		WP_013198528.1	WP_017391610.1	WP_005081692.1			WP_009387729.1	WP_017481362.1	WP_004641971.1	WP_004651131.1							WP_004702846.1	WP_000411707.1							WP_004793819.1					WP_004861816.1		WP_004892385.1
HOG65	OROOT			WP_004927564.1															WP_017392548.1
HOG66	OROOT								WP_010116131.1				WP_004647139.1	WP_008306936.1												WP_034697146.1									WP_004718972.1	WP_026056557.1	WP_004750892.1			WP_004780334.1				WP_004813977.1	WP_004818162.1	WP_004871717.1		WP_004897477.1	WP_004899773.1
HOG67	ACB																	WP_019457386.1			WP_016805046.1												WP_004702630.1	WP_004709683.1							WP_004793403.1
HOG68	NODE_138
HOG69	NODE_138
HOG70	ACB+LW																										WP_004657039.1
HOG71	NODE_39
HOG72	ACB+LW
HOG73	OROOT	WP_001170321.1	WP_001170306.1	WP_004927276.1	WP_001170306.1	WP_001170323.1	WP_001170321.1	YP_004995798.1	WP_010117512.1	WP_001170319.1		WP_007480258.1			WP_001170319.1	WP_001170312.1		WP_019458680.1	WP_017392167.1	WP_005090111.1	WP_016804721.1	WP_019384171.1	WP_009390121.1	WP_017480916.1	WP_004643188.1	WP_004649181.1	WP_004653012.1	WP_004661501.1	WP_004671544.1				WP_004701075.1	WP_004708241.1	WP_004719541.1						WP_004791708.1		WP_004807923.1		WP_004822275.1	WP_004861633.1	WP_004878781.1
HOG74	OROOT	WP_000003701.1	WP_000003701.1	WP_004922330.1	WP_000003701.1	WP_015451613.1	WP_000003701.1	YP_004996519.1	WP_010116051.1	WP_000003701.1	WP_005399910.1	WP_007483972.1		WP_034593096.1	WP_000003701.1	WP_000003698.1	WP_034429049.1	WP_019457238.1	WP_017392499.1	WP_008941657.1	WP_004885395.1	WP_019383797.1	WP_009389560.1	WP_017482138.1	WP_004639023.1	WP_004649303.1	WP_004652339.1	WP_004664630.1	WP_004669397.1			WP_004694461.1	WP_004705791.1	WP_004712101.1	WP_004723774.1	WP_004731968.1	WP_004752830.1		WP_004760876.1	WP_004784960.1	WP_004789297.1		WP_004802956.1	WP_004814791.1	WP_004817686.1	WP_004857203.1	WP_004877137.1	WP_004891818.1	WP_004901093.1
HOG75	OROOT	WP_000836944.1	WP_000836951.1		WP_012300772.1	WP_000836946.1	WP_000836944.1	YP_004996286.1		WP_000836944.1					WP_000836944.1	WP_000836941.1		WP_081400312.1	WP_080593074.1		WP_080593586.1		WP_081400223.1	WP_080612855.1	WP_080028324.1		WP_004654579.1	WP_004661183.1					WP_077165500.1	WP_080631597.1	WP_004721061.1		WP_004751293.1				WP_081399595.1		WP_004806679.1						WP_004898188.1
HOG76	OROOT
HOG77	ACB+LW
HOG78	OROOT	WP_000659382.1	WP_000659371.1		WP_000659371.1	WP_000659365.1	WP_000659382.1	YP_004994825.1		WP_000659366.1					WP_000659366.1	WP_000659375.1		WP_019457362.1			WP_016805039.1			WP_017481443.1									WP_004702588.1	WP_004709677.1	WP_004722285.1										WP_004819796.1	WP_004867939.1
HOG79	OROOT	WP_000168125.1	WP_000168123.1	WP_004926629.1	WP_000168123.1	WP_000168128.1	WP_000168125.1	YP_004995634.1	WP_010114031.1	WP_000168125.1		WP_004880304.1			WP_000168125.1	WP_000168120.1		WP_019458798.1	WP_017391414.1	WP_005082520.1	WP_002047626.1		WP_009392129.1	WP_005069068.1	WP_003652029.1	WP_004649022.1	WP_004654280.1	WP_004662705.1	WP_004671784.1			WP_004694731.1	WP_004701354.1	WP_004708536.1	WP_004722142.1		WP_004750835.1				WP_004792024.1		WP_004654280.1		WP_004819915.1	WP_004865278.1	WP_004880304.1		WP_004899699.1
HOG80	ACB+LW	WP_000786788.1	WP_041171445.1		WP_000786781.1	WP_000786781.1	WP_000786788.1			WP_000786791.1					WP_000786791.1	WP_000786781.1		WP_019456730.1	WP_017390825.1		WP_016805486.1		WP_009388585.1											WP_004708638.1							WP_004792157.1
HOG81	OROOT	WP_000224800.1	WP_000224801.1	WP_004926552.1	WP_000224801.1		WP_000224800.1	YP_004994992.1		WP_000224802.1		WP_007484099.1	WP_004646947.1		WP_000224802.1	WP_000224805.1	WP_005407376.1	WP_019457633.1	WP_017390409.1		WP_016804477.1		WP_009391056.1	WP_017481538.1	WP_004642374.1									WP_004709438.1	WP_004721472.1	WP_004730944.1				WP_004786258.1	WP_004793106.1				WP_004820519.1	WP_004865613.1
HOG82	OROOT	WP_000848265.1	WP_000848256.1		WP_000848256.1	WP_015451527.1	WP_000848265.1	YP_004995376.1		WP_000848247.1					WP_000848247.1	WP_000848268.1	WP_005026442.1	WP_019459110.1	WP_017390860.1		WP_016805612.1			WP_017481169.1	WP_004642771.1	WP_004651108.1	WP_004655111.1						WP_004701703.1	WP_004708835.1							WP_004792472.1		WP_004805225.1		WP_004817368.1	WP_004865316.1			WP_004898087.1
HOG83	ACB+BR															WP_000081456.1		WP_019456747.1					WP_009388496.1				WP_004656564.1						WP_004701471.1				WP_004749640.1				WP_004792191.1		WP_004801932.1			WP_004863041.1		WP_004895803.1
HOG84	OROOT	WP_000381874.1	WP_000381885.1		WP_000381885.1	WP_000381871.1	WP_002027382.1	YP_004995545.1		WP_000381880.1			WP_004279327.1		WP_000381880.1	WP_004736033.1		WP_019456738.1	WP_080593033.1				WP_009388494.1	WP_017481076.1									WP_004702823.1		WP_004725495.1	WP_004730423.1					WP_004794008.1				WP_004817314.1	WP_004863009.1			WP_035364960.1
HOG85	NODE_147
HOG86	ACB+LW	WP_000345069.1	WP_000345069.1		WP_000345069.1	WP_000345076.1	WP_000323347.1	YP_004995586.1		WP_000345063.1					WP_000345063.1	WP_002004241.1			WP_080592947.1		WP_000323347.1		WP_009388358.1	WP_080612887.1										WP_080631619.1						WP_004782537.1	WP_081399635.1
HOG87	OROOT	WP_000389442.1	WP_000389445.1		WP_000389445.1	WP_000389458.1	WP_000389442.1	YP_004995519.1		WP_000389437.1					WP_000389437.1	WP_000389435.1			WP_017390871.1		WP_016805385.1		WP_009387304.1	WP_017481095.1										WP_004708663.1						WP_004782545.1	WP_004793340.1
HOG88	OROOT	WP_000169417.1	WP_000169408.1		WP_000169408.1	WP_000169415.1	WP_000169417.1	YP_004996089.1	WP_010112522.1	WP_000169408.1	WP_010327213.1		WP_004646505.1	WP_008303137.1	WP_000169408.1	WP_000169413.1	WP_005406661.1	WP_019457165.1	WP_017391945.1		WP_016804404.1		WP_009389877.1	WP_017480731.1	WP_004643505.1	WP_004648405.1	WP_004652717.1					WP_004695818.1	WP_004700419.1	WP_004707752.1	WP_004722032.1	WP_004730125.1				WP_004782733.1	WP_004790994.1		WP_004808455.1	WP_004810537.1	WP_004820000.1	WP_004858982.1		WP_004893970.1
HOG89	ACB+BR	WP_000372838.1	WP_000372838.1	WP_004930508.1	WP_000372838.1	WP_000372838.1	WP_000372838.1	YP_004997351.1		WP_000372838.1		WP_007478617.1			WP_000372838.1	WP_000372838.1		WP_019458000.1	WP_017391514.1		WP_004883889.1	WP_019385265.1	WP_009387693.1	WP_005804752.1	WP_004640559.1		WP_004656507.1	WP_004665190.1					WP_004705931.1	WP_004711040.1	WP_004723408.1		WP_004750034.1				WP_004795280.1		WP_004801995.1		WP_004823719.1	WP_004858215.1	WP_004881976.1		WP_004902719.1
HOG90	OROOT			WP_004928590.1												WP_000093900.1		WP_019458864.1	WP_017390442.1	WP_008941523.1	WP_016805299.1			WP_017481575.1	WP_004642448.1	WP_004651536.1	WP_004656506.1		WP_004668121.1				WP_004702313.1	WP_004709722.1							WP_004793017.1		WP_004801997.1
HOG91	ACB+BR																	WP_019457574.1	WP_017390358.1		WP_025466271.1		WP_009388788.1		WP_004642316.1								WP_004702477.1	WP_004709565.1	WP_004717713.1						WP_004793219.1				WP_004823511.1
HOG92	OROOT	WP_001026282.1	WP_001026286.1		WP_001026286.1	WP_001026286.1	WP_001026282.1	YP_004995529.1	WP_010111221.1	WP_001026286.1					WP_001026286.1	WP_001026289.1		WP_019456749.1	WP_017390818.1		WP_016805698.1		WP_009389135.1	WP_017481089.1	WP_004642890.1								WP_004701478.1	WP_004708653.1							WP_004792198.1							WP_004894703.1
HOG93	ACB+BR																										WP_004657434.1								WP_004724716.1								WP_004803921.1		WP_004822837.1
HOG94	ACB+BR	WP_000442394.1	WP_000442383.1	WP_004927616.1	WP_000442383.1	WP_000442385.1	WP_000442394.1			WP_000442389.1		WP_007483354.1			WP_000442399.1	WP_000442382.1	WP_005406292.1		WP_017392190.1			WP_019384394.1	WP_009390164.1												WP_004721420.1
HOG95	NODE_137
HOG96	ACB+BR																																																WP_004898093.1
HOG97	NODE_112																			WP_080591906.1
HOG98	NODE_3																																				WP_004749611.1												WP_004898238.1
HOG99	ACB+BR			WP_011182196.1							WP_005401058.1	WP_007480912.1										WP_019385128.1					WP_004655482.1	WP_004663771.1				WP_004696640.1				WP_004733173.1	WP_004750208.1						WP_004804730.1	WP_004812146.1			WP_004881359.1		WP_004902834.1
HOG100	NODE_75																																										WP_050560199.1
HOG101	ACB+BR	WP_001223124.1	WP_000182783.1		WP_000182783.1	WP_000182790.1	WP_000182788.1	YP_004994454.1		WP_000182794.1					WP_000182794.1	WP_000182792.1		WP_019456931.1	WP_005048525.1		WP_000182795.1		WP_009386858.1	WP_005803081.1	WP_004641688.1								WP_004703227.1	WP_004710189.1							WP_004794077.1
HOG102	OROOT	WP_001076001.1	WP_000107065.1	WP_039773815.1	WP_000107065.1	WP_079378777.1	WP_001076001.1	YP_004995091.1		WP_000104667.1					WP_000104667.1	WP_000027030.1	WP_005406777.1	WP_019458896.1	WP_017390477.1		WP_016805649.1		WP_009388268.1	WP_017481609.1	WP_004642501.1								WP_004702244.1	WP_004709291.1							WP_004792945.1		WP_004802528.1
HOG103	ACB+LW															WP_000842798.1										WP_004651104.1
HOG104	NODE_112																			WP_008941241.1
HOG105	OROOT	WP_001169063.1	WP_001169060.1	WP_004924529.1	WP_001169060.1	WP_001169065.1	WP_001169063.1	YP_004997770.1	WP_010113809.1	WP_001169059.1		WP_007479533.1			WP_001169059.1	WP_001169059.1	WP_005405917.1	WP_019456644.1	WP_017391233.1		WP_016804443.1	WP_004881787.1	WP_009390704.1	WP_002117292.1	WP_004641248.1	WP_004649809.1	WP_004655656.1	WP_004664212.1		WP_004675686.1	WP_004683041.1	WP_004692278.1	WP_004698582.1	WP_004710551.1	WP_004723063.1		WP_004753668.1	WP_004683041.1	WP_004761979.1	WP_004783575.1	WP_004794538.1	WP_004799931.1	WP_004804483.1		WP_004819112.1	WP_004867329.1	WP_004881787.1		WP_004903454.1
HOG106	ACB+BR								WP_010111183.1									WP_019459128.1	WP_017390685.1		WP_016805804.1		WP_009391255.1		WP_004642792.1								WP_004701680.1	WP_004708810.1			WP_004751278.1				WP_004792431.1					WP_051069897.1
HOG107	OROOT															WP_001053217.1																			WP_004724861.1											WP_035373866.1
HOG108	OROOT																				WP_005058254.1	WP_005058254.1					WP_004654136.1	WP_004664018.1		WP_004677549.1	WP_004644600.1		WP_000895211.1	WP_004708956.1	WP_004723218.1		WP_004749551.1	WP_034422220.1	WP_004761009.1				WP_004806297.1			WP_004866654.1			WP_004898252.1
HOG109	ACB+LW		WP_000369468.1	WP_004930683.1				YP_004994647.1		WP_000369466.1					WP_000369466.1	WP_000369462.1			WP_005042042.1				WP_009387745.1	WP_002120540.1
HOG110	OROOT	WP_001066100.1	WP_001066108.1		WP_001066110.1	WP_001066099.1	WP_012391947.1	YP_004995952.1	WP_029574615.1	WP_001066100.1		WP_007483770.1	WP_004647131.1	WP_034592988.1	WP_001066100.1	WP_085944100.1	WP_034428718.1	WP_081400387.1	WP_080593063.1		WP_080593703.1		WP_009391785.1	WP_080612871.1	WP_080632088.1	WP_034697184.1						WP_017397014.1	WP_081401349.1	WP_080631605.1	WP_004718946.1	WP_004728987.1				WP_004780342.1	WP_081399614.1			WP_034424826.1	WP_004823269.1	WP_004871682.1	WP_004880563.1	WP_034429865.1
HOG111	ACB+LW	WP_000813815.1	WP_000813825.1		WP_000813826.1	WP_000813814.1	WP_000813815.1	YP_004994929.1		WP_000813812.1				WP_008305763.1	WP_000813812.1	WP_000813788.1		WP_019457592.1			WP_016805112.1		WP_009391094.1	WP_017481501.1			WP_004652947.1						WP_004702437.1	WP_004709533.1		WP_035340693.1							WP_004808026.1	WP_004813765.1		WP_004870039.1		WP_004890782.1
HOG112	OROOT	WP_000097621.1	WP_000097626.1	WP_004927126.1	WP_000097627.1	WP_000097620.1	WP_000097621.1	YP_004996088.1	WP_029574439.1	WP_000097626.1	WP_029575062.1	WP_007482292.1		WP_004809401.1	WP_000097626.1	WP_000097625.1	WP_005407370.1	WP_019457164.1	WP_017391946.1	WP_005090698.1	WP_016804403.1	WP_019384358.1	WP_009390028.1	WP_017480732.1	WP_004643504.1	WP_004651656.1	WP_004653233.1	WP_004661977.1	WP_004670899.1	WP_004677400.1	WP_004682636.1	WP_004696313.1	WP_004700421.1	WP_004707755.1	WP_004722167.1	WP_004731016.1	WP_004754755.1	WP_004682014.1	WP_004677400.1	WP_004783163.1	WP_004791789.1		WP_004808451.1	WP_004809401.1	WP_004819891.1		WP_004879287.1	WP_004894869.1	WP_004898799.1
HOG113	OROOT		WP_001986531.1	WP_004921875.1	WP_001986531.1			YP_004994668.1		WP_002012289.1					WP_002012289.1	WP_002015746.1		WP_019458173.1	WP_017391605.1	WP_017396182.1	WP_016804351.1		WP_009387821.1	WP_002163160.1	WP_004641977.1								WP_004702841.1	WP_004709884.1	WP_004717720.1						WP_004793804.1				WP_004817260.1			WP_004892329.1
HOG114	OROOT	WP_000064049.1	WP_000064049.1	WP_004921842.1	WP_000064049.1	WP_000064045.1	WP_000064049.1	YP_004995964.1	WP_010111134.1	WP_000064049.1		WP_007483756.1			WP_000064049.1	WP_000064049.1	WP_005406345.1	WP_019458371.1	WP_017392047.1	WP_005089813.1	WP_016804087.1	WP_019384865.1	WP_009391729.1	WP_005803015.1	WP_004643363.1		WP_004653245.1		WP_004671919.1				WP_004703161.1	WP_004710138.1	WP_004724788.1					WP_004782541.1	WP_004794029.1		WP_004808046.1		WP_004823455.1		WP_004880548.1
HOG115	ACB+LW	WP_001076617.1	WP_001076622.1		WP_001076622.1	WP_001076618.1	WP_001076617.1	YP_004995614.1	WP_010115775.1	WP_001076609.1			WP_004646053.1		WP_001076609.1	WP_001076618.1	WP_034428756.1	WP_019458815.1	WP_017391431.1		WP_016805630.1		WP_009392087.1	WP_017481019.1	WP_004643000.1		WP_004654873.1						WP_004701392.1	WP_004708568.1	WP_004721612.1	WP_004730694.1				WP_004783378.1	WP_004792046.1		WP_004805385.1	WP_004812353.1	WP_004721612.1	WP_004861773.1		WP_004894201.1
HOG116	ACB+LW	WP_001002144.1	WP_001032988.1	WP_004930085.1	WP_001032988.1	WP_001032989.1	WP_001002144.1	YP_004995505.1		WP_001032999.1		WP_007483167.1			WP_001032999.1	WP_001032985.1		WP_019456767.1	WP_004642857.1	WP_004639199.1	WP_016804940.1	WP_019384569.1		WP_017481112.1	WP_004642857.1		WP_085942734.1	WP_004662194.1	WP_004671212.1				WP_004701515.1	WP_004708708.1							WP_081399637.1		WP_004806891.1				WP_004879629.1
HOG117	OROOT	WP_000528259.1	WP_000528264.1	WP_011182346.1	WP_000528264.1	WP_000528264.1	WP_002000178.1	YP_004994340.1		WP_000528264.1	WP_005325067.1		WP_004646206.1	WP_008303537.1	WP_000528264.1	WP_001992131.1	WP_005406670.1	WP_081400295.1	WP_080593115.1	WP_008941694.1	WP_002050338.1		WP_009393964.1	WP_080612923.1	WP_080632145.1		WP_004655090.1						WP_081401392.1	WP_080631648.1	WP_004722013.1	WP_004730402.1				WP_004783121.1	WP_081399688.1		WP_004801518.1	WP_034423874.1	WP_004820016.1	WP_004859038.1		WP_017401496.1
HOG118	ACB+LW	WP_000941182.1	WP_000941172.1		WP_000941172.1	WP_000941188.1	WP_000941182.1	YP_004995073.1		WP_000941173.1		WP_007479434.1			WP_000941173.1		WP_034428878.1	WP_019458879.1	WP_017390463.1	WP_005092262.1		WP_019385208.1			WP_004642481.1		WP_004655784.1	WP_004658975.1	WP_081398969.1					WP_004709320.1					WP_004760791.1		WP_004792984.1	WP_004760791.1	WP_004804391.1			WP_004859501.1	WP_004881721.1
HOG119	OROOT	WP_000204260.1	WP_000204244.1	WP_004921706.1	WP_000204244.1	WP_000204246.1	WP_000204260.1	YP_004994510.1	WP_010113469.1	WP_000204257.1	WP_005399891.1				WP_000204257.1	WP_000204256.1		WP_019456965.1	WP_017391715.1		WP_016804076.1		WP_009386558.1	WP_017481354.1	WP_004641751.1		WP_004652876.1	WP_004661062.1				WP_004694413.1	WP_004703140.1	WP_004710115.1							WP_004794014.1		WP_004808135.1	WP_004809388.1	WP_004819940.1	WP_004870291.1		WP_004894840.1
HOG120	NODE_122												WP_004647069.1	WP_008307383.1			WP_034428631.1									WP_004649423.1						WP_017397163.1				WP_004731149.1								WP_004809517.1				WP_004895016.1
HOG121	OROOT		WP_001082092.1		WP_001082092.1	WP_001082088.1	WP_001089073.1	YP_004995768.1	WP_010116560.1	WP_001082092.1	WP_010326617.1		WP_004647092.1	WP_008307414.1	WP_001082092.1		WP_005405580.1	WP_019458658.1		WP_005090608.1	WP_016804986.1			WP_017398928.1	WP_004643148.1		WP_004653366.1	WP_004662060.1	WP_004671006.1			WP_004693322.1	WP_004701005.1	WP_004708197.1	WP_004720190.1	WP_004731189.1		WP_004758091.1		WP_004785529.1	WP_004791778.1	WP_004799053.1	WP_004808137.1	WP_004814648.1	WP_004823256.1	WP_004865693.1	WP_004879384.1	WP_004895066.1
HOG122	ACB+LW												WP_004645817.1	WP_034593102.1		WP_000553351.1										WP_004648166.1										WP_004731956.1				WP_004784947.1				WP_004814811.1		WP_004857181.1		WP_004891838.1
HOG123	OROOT	WP_000003709.1	WP_000003709.1	WP_004929653.1	WP_000003709.1	WP_000003709.1	WP_000003709.1	YP_004996731.1	WP_010113613.1	WP_000003709.1	WP_010327462.1	WP_004877433.1	WP_004281679.1		WP_000003709.1	WP_000003709.1	WP_005016118.1	WP_004704111.1	WP_005043349.1	WP_004640844.1	WP_004711892.1	WP_004877433.1	WP_009388714.1	WP_005804921.1	WP_004638692.1	WP_004647925.1	WP_004652547.1	WP_004664913.1	WP_004669632.1	WP_004675483.1	WP_004675483.1	WP_004695084.1	WP_004704111.1	WP_004711892.1	WP_004722950.1	WP_004281679.1	WP_004750497.1	WP_004675483.1	WP_004675483.1	WP_004785257.1	WP_004796302.1	WP_004675483.1	WP_004802623.1	WP_004811307.1	WP_004722950.1	WP_004857449.1	WP_004877433.1	WP_004811307.1	WP_004902063.1
HOG124	OROOT	WP_000003720.1	WP_000003719.1	WP_004921484.1	WP_000003719.1	WP_000003719.1	WP_000003720.1	YP_004994586.1	WP_010113939.1	WP_000003719.1	WP_004694243.1	WP_007483594.1	WP_004279505.1	WP_004810731.1	WP_000003719.1	WP_000003719.1	WP_005019143.1	WP_004703022.1	WP_003652859.1	WP_004638418.1	WP_002049540.1	WP_019384983.1	WP_009390425.1	WP_002117766.1	WP_003652859.1	WP_004651386.1	WP_004652609.1	WP_004663177.1	WP_004670486.1	WP_004678103.1	WP_004678103.1	WP_004694243.1	WP_004703022.1	WP_002049540.1	WP_004722083.1	WP_004279505.1	WP_004753481.1	WP_004678103.1	WP_004678103.1	WP_004782886.1	WP_003652859.1	WP_004678103.1	WP_004808600.1	WP_004810731.1	WP_004819948.1	WP_004863344.1	WP_004880847.1	WP_004810731.1	WP_004753481.1
HOG125	NODE_143																															WP_004694198.1
HOG126	OROOT	WP_000004112.1	WP_000004112.1	WP_004924441.1	WP_000004112.1	WP_000004116.1	WP_000004112.1	YP_004994934.1	WP_010113755.1	WP_000004112.1		WP_007479487.1			WP_000004112.1	WP_000004112.1		WP_019457597.1	WP_005041620.1	WP_005085327.1	WP_002048264.1	WP_019385198.1	WP_009391084.1	WP_017385517.1	WP_004642360.1	WP_004650253.1	WP_004654938.1	WP_004664152.1	WP_004672469.1					WP_004709521.1	WP_004717659.1		WP_004753737.1				WP_081399172.1		WP_004805342.1		WP_004823478.1	WP_004854909.1	WP_004881733.1		WP_004903392.1
HOG127	OROOT	WP_000351006.1	WP_000350998.1	WP_004929470.1	WP_000350998.1	WP_000351005.1	WP_000351002.1	YP_004997367.1		WP_000355088.1		WP_007482612.1			WP_000355088.1	WP_000350996.1		WP_019456980.1	WP_017391132.1		WP_002048943.1	WP_019385898.1	WP_009392244.1	WP_000350995.1	WP_003654369.1	WP_004649197.1	WP_004656440.1	WP_004659505.1					WP_004699321.1	WP_004711008.1	WP_004719481.1						WP_004795245.1		WP_004802039.1		WP_004822323.1		WP_004876269.1
HOG128	ACB+LW								WP_010113003.1			WP_007480288.1								WP_005088550.1		WP_019385542.1				WP_004649174.1	WP_004657363.1	WP_004660079.1							WP_004725368.1								WP_004803851.1		WP_004725368.1		WP_004877903.1
HOG129	ACB							YP_004997023.1										WP_019458498.1	WP_017391023.1					WP_017481792.1	WP_004639908.1								WP_004704999.1								WP_004789987.1
HOG130	OROOT	WP_001219639.1	WP_000058923.1	WP_004923128.1	WP_001219642.1	WP_000058923.1	WP_000058923.1	YP_004994593.1	WP_010113268.1	WP_000480877.1	WP_010327174.1	WP_007484277.1	WP_004645586.1	WP_004815344.1	WP_000480877.1	WP_024436134.1	WP_005017695.1	WP_019458262.1	WP_005048318.1	WP_004880426.1	WP_016804703.1	WP_019384977.1	WP_009390747.1	WP_002117526.1	WP_004641856.1	WP_034696635.1	WP_004655749.1	WP_004665966.1	WP_004670493.1	WP_000550240.1	WP_004681436.1	WP_004696058.1	WP_004703009.1	WP_004709998.1	WP_004726831.1	WP_004733193.1	WP_004750149.1	WP_004681436.1	WP_004758773.1	WP_004784285.1	WP_004793916.1	WP_004681436.1	WP_004808587.1	WP_004815344.1	WP_004721728.1	WP_004868290.1	WP_004880828.1	WP_004892473.1	WP_004902793.1
HOG131	OROOT	WP_001020651.1	WP_001020650.1		WP_001020650.1	WP_001020650.1	WP_001020651.1	YP_004994748.1		WP_001020650.1			WP_026055776.1	WP_004809488.1	WP_001020650.1	WP_001020654.1	WP_005019722.1	WP_004642046.1	WP_004642046.1		WP_016805184.1		WP_009388821.1	WP_005070253.1	WP_004642046.1								WP_004642046.1	WP_001020650.1		WP_035341133.1	WP_004750856.1			WP_004785605.1	WP_004642046.1			WP_004809488.1				WP_004809488.1	WP_004899722.1
HOG132	OROOT	WP_001026785.1	WP_001026788.1		WP_001026788.1	WP_001026795.1	WP_001026785.1	YP_004995576.1	WP_010111129.1	WP_001026786.1					WP_001026786.1	WP_001026787.1		WP_004701448.1			WP_002068075.1		WP_009388369.1	WP_017481049.1			WP_004653526.1	WP_004662168.1					WP_004701448.1	WP_002068075.1	WP_004717464.1						WP_004792109.1		WP_004806981.1		WP_004823368.1	WP_004859010.1
HOG133	OROOT	WP_001046657.1	WP_001046657.1		WP_001166628.1	WP_001046657.1	WP_001046657.1	YP_004997475.1	WP_010114090.1	WP_001046657.1	WP_010326305.1	WP_007483597.1	WP_004644734.1		WP_001046657.1	WP_001046657.1		WP_019456794.1	WP_017391391.1	WP_005091066.1	WP_006580936.1		WP_009393197.1	WP_002114700.1	WP_003654529.1	WP_004651364.1		WP_004663184.1	WP_004670481.1		WP_004680722.1	WP_004694277.1	WP_004699137.1	WP_004710868.1	WP_004718448.1	WP_001166628.1			WP_004759584.1		WP_004795070.1				WP_004818532.1	WP_004863313.1	WP_004880851.1
HOG134	OROOT	WP_000102827.1	WP_000004228.1	WP_004926659.1	WP_000004228.1	WP_000004227.1	WP_000102827.1	YP_004995627.1	WP_010114041.1	WP_000004238.1	WP_082188992.1	WP_007482942.1			WP_000004238.1	WP_000843437.1		WP_019458804.1	WP_017391420.1	WP_008941373.1	WP_017398326.1		WP_009392123.1	WP_025466713.1	WP_004643013.1	WP_004649030.1	WP_004654265.1	WP_004662698.1	WP_004671771.1			WP_004694718.1	WP_004701367.1	WP_002048874.1	WP_004722129.1		WP_004750850.1				WP_004792034.1		WP_004806153.1		WP_004819920.1	WP_004869583.1	WP_004880297.1		WP_004899713.1
HOG135	OROOT	WP_001075596.1	WP_001075596.1	WP_004929611.1	WP_001075596.1	WP_001075596.1	WP_001075596.1	YP_004996577.1	WP_010113667.1	WP_001075596.1	WP_010327444.1	WP_034605102.1	WP_004645898.1	WP_008305437.1	WP_001075596.1	WP_001075596.1	WP_005014199.1	WP_019457525.1	WP_017392462.1	WP_008942331.1	WP_002051504.1	WP_026094027.1	WP_009389461.1	WP_017385605.1	WP_004638958.1	WP_004647959.1	WP_004652391.1	WP_004664718.1	WP_034595440.1			WP_004695140.1	WP_004705728.1	WP_002051504.1	WP_004724013.1	WP_004732084.1	WP_004753622.1			WP_004785811.1	WP_004789203.1		WP_004802865.1	WP_004814583.1	WP_004817779.1	WP_004857377.1	WP_004877210.1	WP_004891636.1	WP_004903494.1
HOG136	ACB+LW	WP_000004550.1	WP_000004552.1		WP_000004252.1	WP_000004549.1	WP_000004550.1			WP_000004552.1					WP_000004552.1	WP_000004361.1							WP_034677476.1		WP_004642134.1							WP_004695929.1	WP_000004552.1								WP_000004361.1
HOG137	ACB	WP_000004579.1					WP_000004579.1
HOG138	OROOT	WP_000004708.1	WP_000004703.1	WP_004923283.1	WP_000004703.1	WP_000004716.1	WP_001987791.1	YP_004997087.1		WP_000004717.1		WP_007482905.1	WP_004646927.1	WP_008305791.1	WP_000004717.1	WP_002015553.1		WP_081400394.1	WP_080592959.1	WP_008941358.1	WP_080593655.1		WP_081400121.1	WP_078210330.1	WP_080632009.1		WP_004654218.1		WP_004671740.1				WP_081401405.1	WP_080631579.1	WP_004720315.1	WP_004729752.1	WP_004750018.1			WP_004785850.1	WP_081399453.1		WP_004806234.1	WP_004813807.1	WP_004821670.1		WP_004880270.1	WP_004890824.1	WP_004902705.1
HOG139	OROOT	WP_000004971.1	WP_000004974.1	WP_004922610.1	WP_000004974.1	WP_000004971.1	WP_000004971.1	YP_004996568.1	WP_010112588.1	WP_000004971.1	WP_010327438.1	WP_004877196.1	WP_004645936.1	WP_008304503.1	WP_000004971.1	WP_000004971.1	WP_005406846.1	WP_019457532.1	WP_005036258.1	WP_008941680.1	WP_002051328.1	WP_019383771.1	WP_009389671.1	WP_002116519.1	WP_003655259.1	WP_004647967.1	WP_004652379.1	WP_004664692.1	WP_004669468.1	WP_004678304.1		WP_004695164.1	WP_004705739.1	WP_002051328.1	WP_004723010.1	WP_004732143.1	WP_004753606.1			WP_004785181.1	WP_004789223.1		WP_004802886.1	WP_004814510.1	WP_004723010.1	WP_004854783.1	WP_004877196.1	WP_004814510.1	WP_004903507.1
HOG140	OROOT	WP_000005343.1	WP_000005344.1	WP_004925584.1	WP_000005344.1	WP_000005332.1	WP_000005343.1	YP_004995272.1	WP_010114784.1	WP_000005343.1	WP_010326788.1	WP_004878737.1	WP_004646765.1	WP_004812747.1	WP_000005343.1	WP_000005343.1	WP_005025696.1	WP_019459028.1	WP_017390590.1	WP_008941313.1	WP_002050024.1	WP_019384156.1	WP_009387080.1	WP_017482248.1	WP_003651565.1	WP_004651788.1	WP_032812409.1	WP_004661466.1	WP_004671588.1	WP_004677858.1	WP_004680960.1	WP_004697014.1	WP_004701910.1	WP_004709045.1	WP_004720623.1	WP_004646765.1	WP_004751844.1	WP_004680960.1	WP_004680960.1	WP_004786056.1	WP_004792637.1	WP_004798837.1	WP_004807970.1	WP_004812747.1	WP_004821387.1	WP_004865759.1	WP_004878737.1	WP_004812747.1	WP_004900904.1
HOG141	OROOT	WP_000005669.1	WP_000005666.1	WP_004921470.1	WP_000005666.1	WP_000005687.1	WP_000005670.1	YP_004994591.1	WP_010117033.1	WP_000005678.1	WP_010326333.1	WP_007483588.1	WP_004646358.1	WP_008306314.1	WP_000005678.1	WP_000005673.1	WP_005406664.1	WP_019458263.1	WP_017391665.1	WP_005091057.1	WP_004710001.1	WP_019384978.1	WP_009390406.1	WP_005802884.1	WP_004641855.1	WP_004651394.1	WP_004652617.1	WP_004663164.1	WP_004670491.1	WP_004678095.1	WP_004681275.1	WP_004694231.1	WP_004703013.1	WP_004710001.1	WP_004722068.1	WP_004730208.1	WP_004753475.1	WP_004755773.1	WP_004759593.1	WP_004782871.1	WP_004793921.1	WP_004798619.1	WP_004808591.1	WP_004810705.1	WP_004819968.1	WP_004863362.1	WP_004880833.1	WP_004893635.1	WP_004903611.1
HOG142	OROOT	WP_001094386.1	WP_000446079.1				WP_001094386.1	YP_004994643.1	WP_010116045.1	WP_000438225.1	WP_005399985.1	WP_007483918.1		WP_004894151.1	WP_000438225.1	WP_001094387.1		WP_019458188.1	WP_017391623.1	WP_008941634.1	WP_016804339.1	WP_019383825.1	WP_009387794.1		WP_004641954.1		WP_004652286.1	WP_004664567.1	WP_004669333.1			WP_004694644.1	WP_004702865.1	WP_004709908.1	WP_004720426.1		WP_004754648.1				WP_004793832.1		WP_004803018.1	WP_004812309.1			WP_004877084.1	WP_004894151.1	WP_004901495.1
HOG143	OROOT	WP_000181284.1	WP_000181272.1		WP_000181272.1	WP_000181276.1	WP_000181284.1	YP_004995532.1	WP_010113979.1	WP_000181274.1					WP_000181274.1	WP_000181279.1		WP_019458422.1	WP_017390827.1		WP_016805470.1		WP_009388594.1	WP_017481081.1	WP_004642895.1		WP_004653198.1						WP_004700637.1	WP_004707937.1	WP_004724761.1		WP_004751653.1				WP_004792178.1		WP_004808098.1		WP_004822914.1	WP_004867900.1		WP_004890147.1	WP_004900666.1
HOG144	OROOT			WP_004921926.1					WP_010116205.1				WP_004644867.1	WP_008307277.1			WP_005405916.1																			WP_035341247.1	WP_004753619.1			WP_004780714.1				WP_004814260.1		WP_004866796.1		WP_004895289.1	WP_004903495.1
HOG145	ACB+LW																																		WP_004717145.1
HOG146	OROOT	WP_000005752.1	WP_000005613.1		WP_000005613.1	WP_015451547.1	WP_000005752.1	YP_004995599.1	WP_010115795.1	WP_000005753.1					WP_000005753.1	WP_000005620.1	WP_005406189.1	WP_019458826.1	WP_017391441.1		WP_016805617.1		WP_009392078.1	WP_017481032.1	WP_004642984.1		WP_004654840.1						WP_004701421.1	WP_004708592.1	WP_004721583.1						WP_004792071.1		WP_004805420.1		WP_004820426.1
HOG147	NODE_133																																		WP_004721518.1										WP_004820484.1
HOG148	ACB+BR			WP_004925515.1																						WP_004648123.1	WP_004653348.1								WP_004721535.1		WP_004752203.1						WP_004807338.1		WP_004820470.1				WP_004901720.1
HOG149	OROOT
HOG150	OROOT	WP_001269054.1	WP_001269058.1	WP_004927398.1	WP_001269058.1	WP_001269055.1	WP_001269054.1	YP_004995855.1	WP_010115555.1	WP_001269055.1	WP_010326874.1	WP_004879686.1	WP_080591869.1	WP_004814181.1	WP_001269055.1	WP_001269055.1	WP_005406368.1	WP_004791594.1	WP_017392118.1	WP_017396620.1	WP_016804418.1	WP_019384552.1	WP_009391887.1	WP_002119354.1	WP_004643247.1	WP_004651647.1	WP_004654339.1	WP_004660991.1	WP_004671650.1	WP_004674432.1	WP_004680687.1	WP_004696782.1	WP_004700957.1	WP_002049023.1	WP_004719517.1	WP_004728809.1	WP_004751972.1	WP_004756276.1	WP_004762262.1	WP_004780527.1	WP_004791594.1	WP_004800258.1	WP_004806078.1	WP_004814181.1	WP_004719517.1	WP_004866281.1	WP_004879686.1	WP_004892689.1	WP_004901443.1
HOG151	ACB+HA																										WP_004656572.1																WP_004801926.1
HOG152	OROOT	WP_000615682.1	WP_000615688.1	WP_004923508.1	WP_000615688.1	WP_000615675.1	WP_000615691.1	YP_004997011.1		WP_000615684.1	WP_010326148.1	WP_007482756.1	WP_004646931.1		WP_000615684.1	WP_000615681.1	WP_005406326.1	WP_019458486.1	WP_017391016.1	WP_008941077.1	WP_004742056.1	WP_019385578.1	WP_009391626.1	WP_017481786.1	WP_004639889.1	WP_004648532.1	WP_004652904.1					WP_004694774.1	WP_004705037.1	WP_002052182.1		WP_004729745.1	WP_004750129.1				WP_004789967.1		WP_004808087.1		WP_004823414.1		WP_004877974.1		WP_004902776.1
HOG153	OROOT																																		WP_004720332.1										WP_004821648.1
HOG154	OROOT	WP_001040562.1	WP_001040557.1	WP_011182193.1	WP_001040557.1	WP_001040552.1	WP_001040562.1	YP_004994502.1		WP_001040558.1		WP_007483752.1			WP_001040558.1	WP_001040544.1	WP_005406444.1	WP_019456958.1	WP_017391721.1	WP_005089821.1	WP_001040543.1	WP_019384861.1	WP_009386574.1	WP_005803007.1	WP_004641736.1		WP_004652935.1		WP_004671909.1				WP_004703154.1	WP_001040543.1	WP_004717613.1						WP_004794021.1		WP_004808040.1		WP_004823450.1		WP_004880538.1
HOG155	ACB+BR								WP_010111160.1																												WP_004751330.1									WP_004865194.1
HOG156	OROOT		WP_001181803.1	WP_004926697.1	WP_001181803.1			YP_004994658.1		WP_001181820.1					WP_001181820.1	WP_001181817.1		WP_019458180.1	WP_017391611.1	WP_005091246.1	WP_016804348.1		WP_009387727.1	WP_002120481.1	WP_004641968.1	WP_004651129.1							WP_004702848.1	WP_004709893.1							WP_004793820.1					WP_004861824.1		WP_004892380.1
HOG157	ACB+LW							YP_004995582.1					WP_004645448.1	WP_004815625.1										WP_078225243.1												WP_004731470.1				WP_004783966.1			WP_004807093.1	WP_004815625.1				WP_004892837.1
HOG158	OROOT	WP_000123058.1	WP_000123063.1	WP_004928621.1	WP_000123063.1		WP_000123058.1	YP_004994974.1		WP_000123069.1					WP_000123069.1	WP_001095978.1												WP_004660967.1							WP_035372269.1						WP_004793331.1				WP_004817248.1	WP_035373872.1
HOG159	OROOT	WP_001165066.1		WP_004925128.1	WP_001165065.1		WP_001165066.1															WP_019384896.1					WP_004652909.1										WP_004749533.1				WP_004792331.1		WP_004808077.1				WP_004880627.1		WP_004898398.1
HOG160	OROOT	WP_001183475.1	WP_001183485.1		WP_001183470.1	WP_001183496.1	WP_001183475.1	YP_004996189.1	WP_010111211.1	WP_001183488.1					WP_001183488.1	WP_001183487.1	WP_005406507.1	WP_019458201.1	WP_017391892.1		WP_016804335.1		WP_009393462.1	WP_017480612.1	WP_004643590.1		WP_004652121.1						WP_004702878.1	WP_004709917.1			WP_004751886.1			WP_004782665.1	WP_004793848.1		WP_004801291.1			WP_004865247.1			WP_004904882.1
HOG161	OROOT	WP_001286303.1	WP_001286307.1	WP_004921796.1	WP_001286307.1	WP_001286299.1	WP_001286309.1	YP_004994473.1	WP_010113901.1	WP_001286307.1	WP_005401061.1	WP_007480907.1	WP_004646978.1	WP_008303523.1	WP_001286307.1	WP_001286303.1	WP_005406684.1	WP_019456940.1	WP_017391744.1		WP_016804837.1	WP_019385130.1	WP_009386560.1	WP_017481349.1	WP_004641706.1		WP_004655492.1	WP_004663781.1	WP_004669839.1			WP_004696645.1	WP_004703205.1	WP_002054363.1	WP_004717577.1	WP_004730999.1				WP_004785680.1	WP_004794058.1		WP_004804721.1	WP_004809376.1	WP_004823433.1		WP_004881365.1	WP_004894820.1
HOG162	OROOT	WP_000096952.1	WP_000096957.1		WP_000096957.1	WP_000096962.1	WP_000096952.1	YP_004994388.1	WP_010111165.1	WP_000096957.1					WP_000096957.1	WP_000096960.1	WP_005406355.1	WP_019456628.1			WP_016804303.1		WP_009393892.1	WP_005803184.1			WP_004654300.1						WP_004703351.1	WP_004710264.1	WP_004721374.1		WP_004751341.1				WP_004794175.1		WP_004806110.1		WP_004721374.1	WP_004865207.1
HOG163	OROOT		WP_001176554.1	WP_004928612.1	WP_001176554.1		WP_001176552.1	YP_004994978.1		WP_001176548.1					WP_001176548.1	WP_001176563.1												WP_004660971.1													WP_004793328.1				WP_004817242.1
HOG164	OROOT	WP_000258022.1	WP_000258019.1	WP_004928895.1	WP_000258019.1	WP_000258026.1	WP_000258022.1	YP_004996324.1	WP_010113209.1	WP_000258025.1	WP_010327219.1	WP_007481552.1	WP_004645704.1	WP_008302387.1	WP_000258025.1	WP_000258021.1	WP_034428982.1	WP_019457300.1	WP_017391819.1	WP_004640160.1	WP_016803996.1	WP_019384010.1	WP_009393582.1	WP_017480540.1	WP_004643785.1	WP_004648308.1	WP_004654658.1	WP_004661110.1	WP_004668954.1	WP_004676784.1	WP_004640160.1	WP_004640160.1	WP_004699832.1	WP_004707443.1	WP_004724376.1	WP_004733131.1		WP_004757624.1	WP_004761653.1	WP_004784659.1	WP_004790607.1	WP_004757624.1	WP_004805607.1	WP_004815047.1	WP_004822619.1	WP_004861711.1	WP_004878450.1	WP_004892118.1
HOG165	OROOT	WP_000006398.1				WP_000006374.1	WP_000006398.1			WP_000006391.1	WP_010326544.1	WP_007481331.1			WP_000006391.1	WP_000006388.1		WP_019459055.1		WP_008941685.1	WP_016804997.1		WP_009387136.1							WP_004675913.1	WP_004682489.1	WP_004693541.1	WP_004701855.1	WP_004708941.1			WP_004749377.1	WP_004757755.1			WP_004792585.1					WP_004856688.1	WP_004880956.1
HOG166	OROOT	WP_000657696.1	WP_000657699.1	WP_004928898.1	WP_000657699.1	WP_000657712.1	WP_000657696.1	YP_004996325.1	WP_010113207.1	WP_000657703.1	WP_029575002.1	WP_007481553.1	WP_004645705.1	WP_008302385.1	WP_000657703.1	WP_000657716.1	WP_005406653.1	WP_019459056.1	WP_017391818.1	WP_008941686.1	WP_016804996.1	WP_019384009.1	WP_009393611.1	WP_017480539.1	WP_004643786.1	WP_051061090.1	WP_004654660.1	WP_004661108.1	WP_004668955.1	WP_004676782.1	WP_004682706.1	WP_004695808.1	WP_004701853.1	WP_004708940.1	WP_004724379.1	WP_004733132.1	WP_004749379.1	WP_004757756.1	WP_004761655.1	WP_004784662.1	WP_004792583.1	WP_004799545.1	WP_004805605.1	WP_004815044.1	WP_004822621.1	WP_004861713.1	WP_004880955.1	WP_004892117.1
HOG167	OROOT																					WP_016165638.1															WP_004751618.1									WP_004871265.1			WP_004900604.1
HOG168	ACB+LW	WP_000006577.1	WP_000006591.1		WP_000006591.1	WP_000006583.1	WP_000006577.1			WP_000006586.1		WP_007483341.1			WP_000006586.1	WP_000006586.1	WP_005406411.1					WP_019384401.1																		WP_004779912.1							WP_004879400.1
HOG169	OROOT	WP_000006663.1	WP_000006665.1	WP_004922668.1	WP_000006665.1	WP_000006665.1	WP_000006663.1	YP_004997814.1	WP_010115245.1	WP_000006662.1	WP_010325974.1	WP_007480873.1	WP_016806808.1	WP_004811274.1	WP_000006662.1	WP_000006666.1	WP_005406638.1	WP_019456691.1	WP_002115876.1	WP_005081281.1	WP_017398174.1	WP_019385154.1	WP_002115876.1	WP_002115876.1	WP_035360780.1	WP_004650962.1	WP_004655567.1	WP_034601671.1	WP_004669814.1	WP_004675142.1	WP_004682996.1	WP_017396881.1	WP_019456691.1	WP_025469344.1	WP_034613876.1	WP_016806808.1	WP_004750561.1	WP_004682996.1	WP_034432638.1	WP_034170679.1	WP_002115876.1	WP_004799872.1	WP_032864957.1	WP_004811274.1	WP_035370676.1	WP_081401784.1	WP_007480873.1	WP_004811274.1	WP_004902012.1
HOG170	OROOT	WP_000006933.1	WP_000006925.1	WP_004929561.1	WP_000006925.1	WP_000006935.1	WP_000006933.1	YP_004996464.1		WP_000006925.1	WP_029575092.1	WP_007484213.1	WP_004646241.1		WP_000006925.1	WP_000006927.1	WP_005406987.1	WP_081400303.1	WP_017392544.1		WP_080593581.1	WP_019383869.1	WP_081400047.1	WP_080612985.1	WP_080632001.1	WP_004651194.1	WP_004652247.1	WP_004664527.1	WP_004669280.1		WP_004681545.1	WP_004695414.1	WP_081401428.1	WP_080631683.1		WP_004730341.1	WP_004751019.1	WP_004755959.1	WP_004760930.1	WP_034590034.1	WP_081399439.1	WP_004681545.1	WP_004803087.1	WP_004810934.1		WP_004856938.1	WP_004877017.1	WP_004893414.1	WP_004899923.1
HOG171	OROOT	WP_000006958.1	WP_000006958.1	WP_004924345.1	WP_000006958.1	WP_000006958.1	WP_000006958.1	YP_004996645.1	WP_010116085.1	WP_000006954.1	WP_010327549.1	WP_007479361.1	WP_004645136.1	WP_004816022.1	WP_000006954.1	WP_000006958.1	WP_005021342.1	WP_019457462.1	WP_017392408.1	WP_005092210.1	WP_004711924.1	WP_007479361.1	WP_009389455.1	WP_002116235.1	WP_004638757.1	WP_034697047.1	WP_004655902.1	WP_004664133.1	WP_004672659.1	WP_004678447.1	WP_004678447.1	WP_004697629.1	WP_004705657.1	WP_004711924.1	WP_004725810.1	WP_004733714.1	WP_004754100.1	WP_004678447.1	WP_004760746.1	WP_004783649.1	WP_004789077.1	WP_004760746.1	WP_004804299.1	WP_004816022.1	WP_004816940.1	WP_004867553.1	WP_004881621.1	WP_004891364.1	WP_004903079.1
HOG172	OROOT	WP_000007331.1	WP_000007331.1	WP_004923997.1	WP_000007331.1	WP_000007328.1	WP_000007331.1	YP_004997559.1	WP_010111826.1	WP_000007326.1	WP_010325804.1	WP_007479168.1	WP_004278557.1	WP_008303933.1	WP_000007326.1	WP_000007338.1	WP_005023159.1	WP_019456910.1	WP_017391346.1	WP_004637743.1	WP_016805327.1	WP_019385779.1	WP_009393231.1	WP_017481980.1	WP_004640928.1	WP_004649972.1	WP_004656116.1	WP_004659181.1	WP_004668456.1	WP_004674479.1	WP_004680643.1	WP_004692623.1	WP_004698978.1	WP_004710764.1	WP_004725580.1	WP_004729365.1	WP_034425575.1	WP_004680643.1	WP_004762221.1	WP_004781761.1	WP_004794925.1	WP_004800220.1	WP_004802411.1	WP_004813436.1	WP_004816783.1	WP_004869722.1	WP_004876591.1	WP_004890438.1	WP_004902330.1
HOG173	OROOT	WP_000102943.1	WP_000102943.1	WP_004927999.1	WP_000102943.1	WP_000102943.1	WP_000102943.1	YP_004996768.1	WP_010114580.1	WP_000102943.1	WP_010326768.1	WP_004879809.1	WP_004645250.1	WP_008306643.1	WP_000102943.1	WP_000102943.1	WP_005026066.1	WP_019456548.1	WP_017390198.1	WP_004639262.1	WP_017398197.1	WP_004879809.1	WP_009392698.1	WP_017481660.1	WP_004643073.1	WP_004651864.1	WP_004653772.1	WP_004662314.1	WP_004671331.1	WP_004677281.1	WP_004682094.1	WP_004697089.1	WP_004705411.1	WP_004711840.1	WP_004720579.1	WP_004731229.1	WP_004754195.1	WP_004682094.1	WP_004761164.1	WP_004785923.1	WP_004791948.1	WP_004682094.1	WP_004806731.1	WP_004815864.1	WP_004821428.1	WP_004865695.1	WP_004879809.1	WP_081400744.1	WP_004903880.1
HOG174	OROOT	WP_000007425.1	WP_000007423.1	WP_004929436.1	WP_000007423.1	WP_000007423.1	WP_000007425.1	YP_004994372.1	WP_010113167.1	WP_000007423.1	WP_010327304.1	WP_007481152.1	WP_004645777.1	WP_008307612.1	WP_000007423.1	WP_000007423.1	WP_005406944.1	WP_019456638.1	WP_017392278.1	WP_004638159.1	WP_002050406.1	WP_004881132.1	WP_009393803.1	WP_017481322.1	WP_004641590.1	WP_004651246.1	WP_004655242.1	WP_004663511.1	WP_004670050.1	WP_004676523.1	WP_004682842.1	WP_004695521.1	WP_004703377.1	WP_004710288.1	WP_004722487.1	WP_004731878.1	WP_004751100.1	WP_004757361.1	WP_004761822.1	WP_004784832.1	WP_004794195.1	WP_004799721.1	WP_004804973.1	WP_004814913.1	WP_004819618.1	WP_004863168.1	WP_004881132.1	WP_004891969.1	WP_004900005.1
HOG175	ACB+LW	WP_000008492.1	WP_000008465.1		WP_000505830.1	WP_005135101.1	WP_000008492.1			WP_000008463.1					WP_000008463.1	WP_000008494.1					WP_016804111.1		WP_009391473.1		WP_004642140.1		WP_004653650.1						WP_004700294.1		WP_004724991.1	WP_004731333.1				WP_004784397.1	WP_004793724.1					WP_004859269.1
HOG176	ACB+LW								WP_010116837.1				WP_004645320.1	WP_008304605.1		WP_001110295.1																WP_004695938.1
HOG177	OROOT			WP_004925289.1				YP_004995425.1								WP_000096368.1		WP_019459167.1	WP_017390720.1								WP_004655057.1	WP_004660876.1					WP_004702939.1		WP_004717521.1								WP_004805249.1		WP_004717521.1
HOG178	OROOT	WP_000008523.1	WP_000008520.1	WP_004921430.1	WP_000008520.1	WP_000008506.1	WP_000008523.1	YP_004994608.1	WP_010112511.1	WP_000008531.1	WP_010326360.1	WP_007483564.1	WP_004646371.1	WP_008306329.1	WP_000008531.1	WP_000008508.1	WP_005406880.1	WP_019458250.1	WP_017391651.1	WP_005091037.1	WP_016804591.1	WP_019384965.1	WP_009390368.1	WP_002117570.1	WP_004641873.1	WP_004651409.1	WP_004652634.1	WP_034601822.1	WP_004670508.1	WP_004678076.1	WP_004681259.1	WP_004694038.1	WP_004702984.1	WP_004709974.1	WP_004722038.1	WP_004279535.1	WP_004753461.1	WP_004681259.1	WP_004759613.1	WP_004782848.1	WP_004793894.1	WP_004776817.1	WP_004808566.1	WP_004810683.1	WP_004819994.1	WP_004863843.1	WP_004880798.1	WP_004893664.1	WP_004903632.1
HOG179	ACB+BR	WP_000953840.1	WP_000953841.1		WP_000953841.1	WP_000953817.1	WP_000953840.1	YP_004995250.1	WP_010116886.1	WP_000953817.1	WP_010327373.1	WP_007481103.1	WP_004646090.1		WP_000953817.1	WP_000953840.1		WP_019459016.1	WP_017390580.1	WP_008941817.1	WP_004887442.1	WP_019385054.1	WP_009387192.1	WP_017482259.1	WP_004642655.1		WP_004655289.1	WP_004663576.1	WP_004669993.1	WP_004676471.1	WP_004682877.1	WP_004695337.1		WP_004709074.1	WP_004722888.1	WP_004279217.1		WP_004757333.1	WP_004761844.1	WP_004783321.1	WP_004792682.1	WP_004799756.1	WP_004804926.1		WP_004819249.1		WP_004881176.1
HOG180	OROOT	WP_000008538.1	WP_000008539.1	WP_004924422.1	WP_000008539.1	WP_000008538.1	WP_000008538.1	YP_004997727.1	WP_010115627.1	WP_000008538.1	WP_010325908.1	WP_007479426.1	WP_004647433.1	WP_004813164.1	WP_000008538.1	WP_000008538.1	WP_005405912.1	WP_004698705.1	WP_005044796.1	WP_004637906.1	WP_016803807.1	WP_007479426.1	WP_009390900.1	WP_016142208.1	WP_004641186.1	WP_004649762.1	WP_004655793.1	WP_004658991.1	WP_004672704.1	WP_004678388.1	WP_004681760.1	WP_004692398.1	WP_004698705.1	WP_004710644.1	WP_004723253.1	WP_004733089.1	WP_004753795.1	WP_004681760.1	WP_004760786.1	WP_004782060.1	WP_004794650.1	WP_004681760.1	WP_004804382.1	WP_004813164.1	WP_004723253.1	WP_004854963.1	WP_007479426.1	WP_004890054.1	WP_004903305.1
HOG181	OROOT	WP_000008979.1	WP_000008979.1	WP_004920372.1	WP_000008978.1	WP_000008979.1	WP_000008979.1	YP_004997545.1	WP_010111807.1	WP_000008977.1	WP_010325794.1	WP_007480078.1	WP_004647345.1		WP_000008977.1	WP_000008979.1	WP_005405927.1	WP_019456900.1	WP_017391355.1	WP_004637731.1	WP_004710778.1	WP_019385793.1	WP_009393274.1	WP_017402577.1	WP_004640905.1	WP_004649986.1	WP_004656145.1	WP_004659213.1	WP_004668428.1	WP_004674458.1	WP_004680666.1	WP_004692655.1	WP_004699007.1	WP_004710778.1	WP_004725528.1	WP_004729354.1	WP_004749809.1	WP_004680666.1	WP_004762236.1	WP_004781735.1	WP_004794953.1	WP_004800232.1	WP_004802384.1	WP_004813472.1	WP_004816746.1	WP_004869771.1	WP_004876553.1	WP_004890476.1	WP_004902374.1
HOG182	OROOT	WP_000093482.1	WP_000093480.1	WP_004923518.1	WP_000093480.1		WP_000093483.1	YP_004995995.1	WP_010113749.1	WP_000093478.1	WP_010327190.1	WP_007480222.1	WP_004647827.1		WP_000093478.1			WP_019458413.1	WP_017392018.1	WP_008941319.1	WP_004707961.1	WP_019384146.1	WP_009387711.1	WP_017480793.1	WP_004643402.1		WP_004652960.1	WP_004661436.1	WP_004671618.1	WP_004677873.1	WP_004680974.1	WP_004696026.1	WP_004700655.1	WP_004707961.1				WP_004758254.1	WP_004759851.1		WP_004791328.1	WP_004798815.1	WP_004808003.1	WP_004812195.1			WP_004878708.1
HOG183	OROOT	WP_000009640.1	WP_000009638.1	WP_004920083.1	WP_000009638.1	WP_000009640.1	WP_000009640.1	YP_004997652.1	WP_010117008.1	WP_000009641.1	WP_010325886.1	WP_007479629.1	WP_004647421.1	WP_008302033.1	WP_000009641.1	WP_000009640.1	WP_034428673.1	WP_019458062.1	WP_004641065.1	WP_004640940.1	WP_016803612.1	WP_026094188.1	WP_009393134.1	WP_017482028.1	WP_004641065.1	WP_004649792.1	WP_004657810.1	WP_004660433.1	WP_004672909.1	WP_004678508.1	WP_004683221.1	WP_004692437.1	WP_025469059.1	WP_002053295.1	WP_004726519.1	WP_004729530.1	WP_004753848.1	WP_004683221.1	WP_004760693.1	WP_004781977.1	WP_004794766.1	WP_004797344.1	WP_004804212.1	WP_004813221.1	WP_004818891.1	WP_004855055.1	WP_004877531.1	WP_004890181.1	WP_004903256.1
HOG184	OROOT	WP_000009660.1	WP_000009660.1	WP_004927153.1	WP_000009660.1	WP_000009660.1	WP_000009660.1	YP_004995862.1	WP_004661403.1	WP_000009660.1	WP_004696971.1	WP_004878677.1	WP_004279844.1	WP_008305258.1	WP_000009660.1	WP_000009660.1	WP_005019994.1	WP_004700945.1	WP_003652397.1	WP_004638567.1	WP_002049022.1	WP_004878677.1	WP_009391780.1	WP_002122280.1	WP_003652397.1	WP_004651765.1	WP_004654349.1	WP_004661403.1	WP_004670656.1	WP_004677029.1	WP_004677029.1	WP_004696971.1	WP_004700945.1	WP_002049022.1	WP_004719959.1	WP_004279844.1	WP_004752066.1	WP_004677029.1	WP_004677029.1	WP_004786097.1	WP_004791583.1	WP_004677029.1	WP_004661403.1	WP_004812701.1	WP_004821835.1	WP_004866036.1	WP_004878677.1	WP_004812701.1	WP_004752066.1
HOG185	OROOT	WP_001086064.1	WP_001086059.1	WP_004929545.1	WP_001086059.1	WP_001086059.1	WP_001086064.1	YP_004996459.1	WP_010113087.1	WP_001086059.1	WP_010327340.1	WP_007484198.1		WP_008305005.1	WP_001086059.1	WP_001086059.1	WP_005406939.1	WP_016803828.1	WP_017392547.1	WP_005083053.1	WP_016803828.1	WP_019383875.1	WP_009389478.1	WP_005064503.1	WP_004639119.1	WP_004651200.1	WP_004652241.1	WP_004664515.1	WP_004669268.1	WP_004674980.1	WP_004681543.1	WP_004695421.1	WP_004705858.1	WP_004712221.1	WP_004722584.1	WP_004730327.1	WP_004751028.1	WP_004681543.1	WP_004760932.1	WP_004783050.1	WP_004789363.1	WP_004760932.1	WP_004803097.1	WP_004810922.1	WP_004819537.1	WP_085945806.1	WP_004877011.1	WP_004893424.1	WP_004899932.1
HOG186	ACB+BR	WP_001063530.1	WP_001063521.1		WP_001063521.1	WP_001063514.1	WP_001063514.1	YP_004997281.1		WP_001063515.1					WP_001063521.1	WP_001063519.1		WP_019457949.1	WP_017391559.1		WP_016803531.1		WP_009387348.1	WP_017399753.1	WP_004640433.1								WP_004706017.1	WP_004711133.1			WP_004749587.1				WP_004795397.1								WP_004898304.1
HOG187	ACB+LW																										WP_004657136.1		WP_004673469.1						WP_004718364.1								WP_004803584.1		WP_004818591.1
HOG188	OROOT	WP_001035486.1	WP_001035486.1	WP_004923651.1	WP_001035486.1	WP_001035486.1	WP_001035486.1	YP_004996958.1	WP_010113014.1	WP_001035486.1	WP_004978119.1	WP_004877895.1	WP_004644933.1	WP_004810045.1	WP_001035486.1	WP_001035486.1	WP_005407184.1	WP_004705127.1	WP_005038221.1	WP_004641380.1	WP_004711613.1	WP_004877895.1	WP_009392054.1	WP_002116932.1	WP_004639777.1	WP_004650623.1	WP_004657366.1	WP_004660083.1		WP_004678827.1	WP_004683456.1	WP_004691540.1	WP_004705127.1	WP_004711613.1	WP_004725376.1	WP_004732470.1	WP_004754596.1	WP_004678827.1	WP_004760502.1	WP_004787173.1	WP_004789875.1	WP_004797708.1	WP_004803857.1	WP_004810045.1	WP_004725376.1	WP_004869897.1	WP_004877895.1	WP_004810045.1	WP_004898962.1
HOG189	OROOT	WP_000701540.1	WP_000701535.1	WP_004928327.1	WP_000701535.1	WP_000701535.1	WP_000701540.1	YP_004995903.1	WP_010111304.1	WP_000701535.1	WP_010327020.1	WP_007482069.1	WP_004645394.1	WP_004815727.1	WP_000701535.1	WP_000701533.1	WP_005405574.1	WP_019458334.1	WP_017392078.1	WP_008941031.1	WP_016804198.1	WP_019384697.1	WP_009391806.1	WP_017385444.1	WP_004643306.1	WP_004648854.1	WP_004653984.1	WP_004662488.1	WP_004670693.1	WP_004677695.1	WP_004680860.1	WP_004696490.1	WP_004700868.1	WP_004708075.1	WP_004719394.1	WP_004278772.1		WP_004680860.1	WP_004759962.1	WP_004783842.1	WP_004791493.1	WP_004798917.1	WP_004806439.1	WP_004815727.1	WP_004719394.1	WP_004861040.1	WP_004880072.1	WP_004892951.1
HOG190	OROOT	WP_000877608.1	WP_000877608.1	WP_004930912.1	WP_000877608.1	WP_000877608.1	WP_000877608.1	YP_004997219.1	WP_010113519.1	WP_000877608.1	WP_005401600.1	WP_007478182.1	WP_004647165.1	WP_004813911.1	WP_000877608.1	WP_000877608.1	WP_005017438.1	WP_019457898.1	WP_005037682.1	WP_004637378.1	WP_004706106.1	WP_007478182.1	WP_009387635.1	WP_002120710.1	WP_004640337.1	WP_004650854.1	WP_004656765.1	WP_004665362.1	WP_004667918.1	WP_004675364.1	WP_004680180.1	WP_004684190.1	WP_004706106.1	WP_004706106.1	WP_004723535.1	WP_004647165.1	WP_004750262.1	WP_004756793.1	WP_004758644.1	WP_004781375.1	WP_004795498.1	WP_004758644.1	WP_004656765.1	WP_004813911.1	WP_004723535.1	WP_004858606.1	WP_004882160.1	WP_004813911.1	WP_004902895.1
HOG191	ACB+LW	WP_000135434.1	WP_000135428.1	WP_004925192.1	WP_000135428.1	WP_000135428.1	WP_000135434.1	YP_004995839.1		WP_000135425.1		WP_007481326.1			WP_000135425.1	WP_000135420.1		WP_019458280.1	WP_017392129.1	WP_005081639.1	WP_016804974.1		WP_009392913.1	WP_017480891.1	WP_004643229.1		WP_004654974.1	WP_004661017.1	WP_004670262.1						WP_004717691.1						WP_004791625.1		WP_004805304.1		WP_004823500.1		WP_004880961.1
HOG192	OROOT	WP_000787758.1	WP_000834590.1	WP_004923235.1	WP_000834596.1	WP_000787755.1	WP_000787755.1	YP_004997111.1	WP_010112250.1	WP_000834597.1		WP_004878132.1	WP_004644848.1	WP_004814214.1	WP_000834597.1	WP_000834591.1	WP_005017759.1	WP_019458168.1	WP_017391600.1	WP_005088723.1	WP_004888069.1	WP_004878132.1	WP_009391374.1	WP_002121857.1	WP_004641982.1	WP_004649590.1	WP_004657060.1	WP_004659799.1	WP_004673536.1	WP_004679096.1	WP_004683598.1	WP_004691791.1	WP_004704843.1	WP_004709879.1	WP_004718720.1	WP_004732636.1	WP_004750158.1	WP_004683598.1	WP_004760382.1	WP_004780604.1	WP_004793795.1	WP_004797811.1	WP_004657060.1	WP_004814214.1	WP_004818325.1	WP_004870108.1	WP_004878132.1	WP_004814214.1	WP_004902799.1
HOG193	ACB+LW	WP_000920697.1	WP_000920714.1	WP_004925189.1	WP_000920714.1	WP_000920711.1	WP_000920697.1	YP_004995838.1		WP_000920702.1		WP_007481327.1			WP_000920702.1	WP_000920700.1		WP_019458279.1	WP_017392130.1	WP_008940877.1	WP_016804973.1		WP_009392905.1	WP_017480892.1	WP_004643228.1		WP_004654973.1	WP_004661018.1	WP_004670264.1					WP_004708179.1	WP_004717689.1						WP_004791628.1		WP_004805306.1		WP_004823499.1		WP_004880960.1
HOG194	NODE_127								WP_010115552.1																																					WP_004866147.1
HOG195	OROOT																										WP_004653441.1																WP_004807119.1
HOG196	OROOT	WP_000599996.1	WP_000600019.1	WP_004926713.1	WP_000600019.1	WP_000600007.1	WP_000600025.1	YP_004994682.1	WP_010112423.1	WP_000600016.1	WP_010327294.1	WP_004880207.1			WP_000600016.1	WP_000600028.1	WP_005406609.1	WP_019458163.1	WP_017391595.1	WP_004639500.1	WP_016805549.1	WP_019384766.1	WP_009387781.1		WP_004641987.1	WP_004651292.1	WP_004654111.1	WP_004662621.1	WP_004671704.1			WP_004695547.1	WP_004702815.1	WP_004709874.1	WP_004717304.1						WP_004793787.1		WP_004806324.1		WP_004823201.1	WP_004863210.1	WP_004880207.1
HOG197	OROOT								WP_010115560.1		WP_010326879.1																					WP_004696774.1			WP_004719501.1										WP_004822302.1	WP_004866286.1
HOG198	NODE_71											WP_007483197.1										WP_019384583.1					WP_004652918.1	WP_004661444.1															WP_004808060.1				WP_004879587.1
HOG199	NODE_72
HOG200	ACB+LW										WP_010326685.1									WP_005090492.1					WP_003652767.1		WP_004654812.1	WP_004660975.1	WP_004671197.1			WP_004693174.1											WP_004805477.1
HOG201	ACB+HA																	WP_019458643.1			WP_016804515.1		WP_009388815.1										WP_004702535.1	WP_004709621.1							WP_004793277.1
HOG202	ACB+LW	WP_000697821.1	WP_000697823.1		WP_000697823.1	WP_000697835.1	WP_000697821.1	YP_004997744.1	WP_010115551.1	WP_000697816.1		WP_007479493.1			WP_000697816.1	WP_000697832.1		WP_019458116.1	WP_017391249.1	WP_017396599.1	WP_016803790.1	WP_019385197.1	WP_009390894.1	WP_017482396.1	WP_004641213.1		WP_004655713.1	WP_004664156.1	WP_004672477.1	WP_004678359.1	WP_004681726.1		WP_004698633.1	WP_002054525.1				WP_004681726.1	WP_004760802.1		WP_004794590.1	WP_004681726.1	WP_004804442.1				WP_004881737.1
HOG203	ACB+LW
HOG204	NODE_2																																				WP_004749323.1												WP_004903375.1
HOG205	NODE_2																																				WP_004749347.1
HOG206	NODE_6
HOG207	NODE_2																																																WP_004902190.1
HOG208	NODE_6
HOG209	NODE_6
HOG210	NODE_5																																																WP_004903355.1
HOG211	NODE_3																																				WP_004751650.1												WP_004900663.1
HOG212	NODE_3																																				WP_004752539.1												WP_004901366.1
HOG213	NODE_3																																				WP_004752217.1												WP_004905036.1
HOG214	NODE_3																																				WP_004751818.1												WP_004751818.1
HOG215	ACB+LW	WP_000682841.1	WP_000682841.1	WP_004924478.1	WP_000682841.1	WP_000682841.1	WP_000682841.1	YP_004997755.1	WP_010113777.1	WP_000682841.1	WP_010325928.1	WP_004881760.1	WP_004647474.1	WP_004813091.1	WP_000682841.1	WP_000682841.1	WP_005405835.1	WP_019458130.1	WP_017391243.1	WP_005092342.1	WP_016804451.1	WP_019385184.1	WP_009390896.1	WP_017482388.1	WP_004641231.1	WP_004649829.1	WP_004655692.1	WP_004664183.1	WP_004672496.1	WP_004678331.1	WP_004681710.1	WP_004692309.1	WP_004698612.1	WP_002054535.1	WP_004725917.1	WP_004733034.1		WP_004756060.1	WP_004760820.1	WP_004782119.1	WP_004794568.1	WP_004798266.1	WP_004804455.1	WP_004813091.1	WP_004817012.1	WP_004854845.1	WP_004881760.1	WP_004889988.1
HOG216	ACB+LW	WP_000071242.1	WP_000071231.1	WP_004925479.1	WP_000071231.1	WP_000071235.1	WP_000071242.1	YP_004994731.1	WP_010111237.1	WP_000071237.1	WP_010326676.1	WP_007483149.1	WP_004647042.1	WP_008307344.1	WP_000071237.1	WP_000071244.1	WP_005406232.1	WP_019457434.1	WP_017390232.1		WP_016805188.1	WP_019384561.1	WP_009389021.1	WP_017481376.1	WP_004642038.1	WP_004649111.1	WP_004655326.1	WP_004662766.1				WP_004693194.1	WP_004702727.1	WP_004709802.1	WP_004719893.1	WP_004731107.1				WP_004785628.1	WP_004793617.1		WP_004804894.1	WP_004809450.1	WP_004821881.1	WP_004865963.1	WP_004879667.1	WP_004894955.1
HOG217	ACB+LW		WP_000056615.1		WP_000056615.1													WP_019458845.1	WP_017390868.1	WP_008940868.1					WP_004642947.1		WP_004654963.1								WP_004724745.1								WP_032864970.1		WP_004822900.1
HOG218	ACB+LW																									WP_004648705.1																		WP_004809309.1				WP_004894740.1
HOG219	ACB					WP_000190714.1		YP_004995568.1											WP_004642922.1		WP_002051051.1			WP_017481054.1	WP_004642922.1									WP_004709689.1							WP_004792344.1
HOG220	ACB+LW	WP_000432330.1	WP_000432325.1		WP_000432325.1	WP_000432325.1	WP_000432330.1	YP_004995035.1		WP_000432325.1			WP_004646936.1		WP_000432325.1	WP_000432325.1	WP_005407170.1	WP_019457664.1	WP_017390432.1		WP_017398224.1		WP_009390987.1	WP_002114565.1			WP_004653273.1							WP_004709384.1		WP_004730928.1				WP_004785736.1	WP_004793039.1			WP_004812568.1	WP_004822873.1	WP_004862968.1		WP_004812568.1
HOG221	ACB+HA	WP_001019900.1					WP_001019900.1									WP_001019898.1																									WP_004792365.1
HOG222	ACB+LW		WP_000762703.1		WP_000762703.1		WP_000365664.1			WP_000365669.1					WP_000365669.1	WP_000365666.1																									WP_004790101.1
HOG223	ACB+LW																	WP_019458412.1	WP_017392019.1		WP_016805466.1		WP_009387709.1	WP_017480794.1	WP_004643401.1							WP_004691698.1	WP_004700658.1	WP_004707963.1	WP_004722600.1						WP_004791330.1				WP_004819523.1
HOG224	ACB+LW							YP_004997024.1										WP_004884868.1	WP_017391024.1					WP_017481793.1	WP_004639910.1	WP_004649172.1							WP_004704997.1								WP_004789989.1
HOG225	ACB+LW	WP_000344603.1	WP_000121938.1		WP_000121938.1	WP_000121939.1	WP_000344603.1	YP_004996741.1	WP_029574620.1	WP_000121939.1		WP_007482724.1			WP_000121939.1	WP_000344602.1		WP_019456604.1	WP_017391492.1	WP_004964160.1	WP_016805140.1	WP_019383678.1	WP_081400026.1	WP_017482428.1	WP_080631987.1		WP_004652562.1	WP_004664118.1	WP_004669656.1	WP_004675470.1			WP_081401401.1	WP_080631586.1	WP_004724112.1				WP_004762121.1		WP_081399725.1	WP_004800087.1	WP_004802601.1		WP_004817877.1	WP_004857484.1	WP_004877456.1
HOG226	ACB+LW								WP_010116412.1			WP_007482886.1										WP_019384749.1					WP_004654195.1	WP_004662688.1		WP_004677902.1	WP_004681008.1				WP_004724351.1			WP_004681008.1	WP_004759822.1			WP_004798785.1	WP_004806253.1		WP_004822593.1		WP_004880246.1
HOG227	ACB+LW	WP_000880601.1	WP_000880601.1		WP_000880601.1	WP_001276031.1	WP_000880601.1	YP_004996347.1		WP_000880601.1					WP_000880601.1	WP_001276032.1		WP_019457325.1	WP_017391852.1		WP_016805058.1		WP_009393481.1	WP_017480579.1	WP_004643657.1		WP_004654999.1						WP_004699982.1	WP_004707555.1							WP_004790751.1		WP_004805235.1			WP_004865976.1
HOG228	ACB+LW	WP_000872850.1	WP_000872857.1		WP_000872857.1	WP_000872861.1	WP_000872850.1	YP_004995480.1								WP_000872855.1			WP_017390884.1					WP_017481129.1	WP_004642960.1	WP_004651428.1															WP_004792119.1
HOG229	ACB+LW	WP_000207252.1	WP_000207244.1	WP_004920312.1	WP_000207244.1	WP_000207245.1	WP_000207252.1	YP_004997575.1	WP_029574432.1	WP_000207244.1	WP_029575030.1	WP_007480294.1	WP_004646322.1	WP_004810773.1	WP_000207244.1	WP_000207252.1	WP_005019100.1	WP_019456923.1	WP_003654681.1	WP_005088555.1		WP_007480294.1	WP_009393139.1	WP_017481992.1	WP_003654681.1		WP_004657353.1	WP_004660075.1	WP_004673272.1			WP_004693030.1	WP_004698949.1	WP_004710747.1	WP_004725372.1	WP_004279481.1				WP_004782917.1	WP_004794893.1		WP_004803840.1	WP_004810773.1	WP_004823194.1	WP_004869904.1	WP_004877911.1	WP_004893563.1
HOG230	ACB+LW	WP_000198397.1		WP_004919939.1		WP_000198398.1	WP_000198397.1	YP_004997704.1	WP_010112674.1		WP_005090831.1	WP_034605138.1							WP_005036897.1				WP_009390701.1		WP_004641149.1	WP_004650217.1	WP_004652497.1					WP_004684334.1			WP_004722179.1						WP_004794677.1		WP_004802686.1		WP_004819879.1		WP_004877363.1
HOG231	ACB+BA	WP_000024374.1	WP_000024370.1	WP_004921853.1	WP_000024370.1	WP_000024361.1	WP_000024374.1	YP_004994494.1		WP_000024369.1		WP_007483763.1			WP_000024369.1	WP_000024362.1		WP_005303273.1	WP_017391727.1	WP_005089806.1	WP_016804090.1	WP_019384868.1	WP_009386522.1	WP_017481352.1	WP_004641723.1		WP_004652924.1		WP_004671924.1				WP_004703166.1	WP_004710144.1							WP_004794034.1		WP_004808051.1				WP_004880552.1
HOG232	ACB+BA	WP_001024687.1	WP_001017885.1	WP_004928967.1	WP_001017885.1	WP_001017887.1	WP_001024687.1	YP_004995379.1		WP_001017894.1					WP_001017894.1	WP_001017889.1		WP_019459113.1	WP_017390672.1		WP_016805702.1		WP_009386771.1	WP_017481167.1	WP_004642777.1								WP_004701698.1	WP_004708832.1							WP_004792468.1
HOG233	ACB+BA	WP_000815900.1	WP_000815905.1		WP_000815905.1	WP_000438795.1	WP_000815900.1	YP_004995606.1		WP_000815912.1					WP_000815912.1	WP_000815906.1		WP_019458821.1	WP_017391435.1		WP_000815905.1		WP_009392126.1	WP_017481026.1	WP_004642993.1		WP_004654853.1						WP_004701408.1	WP_004708581.1							WP_004792057.1		WP_004805405.1
HOG234	ACB+BA	WP_000009973.1	WP_000009973.1	WP_011182191.1	WP_000009973.1	WP_000009976.1	WP_000009973.1	YP_004994500.1		WP_000009973.1		WP_034605369.1			WP_000009973.1	WP_000009973.1		WP_004703156.1	WP_003653108.1	WP_005084791.1	WP_004748037.1	WP_019384863.1	WP_009386487.1	WP_005803011.1	WP_004641733.1		WP_004652932.1		WP_004671913.1				WP_004703156.1	WP_004710129.1							WP_000009973.1		WP_004808043.1				WP_004880542.1
HOG235	ACB+BA	WP_001257949.1	WP_001257948.1	WP_004926579.1	WP_079261369.1	WP_001257961.1	WP_001257949.1	YP_004995391.1		WP_001257952.1		WP_007484083.1			WP_001257952.1	WP_001257958.1		WP_019459131.1	WP_017390688.1		WP_016805234.1		WP_009391309.1	WP_017481545.1	WP_004642797.1			WP_004663541.1		WP_004676499.1	WP_004682856.1		WP_004701676.1	WP_004709430.1				WP_004756429.1	WP_004676499.1		WP_004793091.1	WP_004682856.1
HOG236	ACB+HA	WP_001027014.1	WP_001027442.1		WP_001027442.1	WP_001027440.1	WP_001027014.1	YP_004995060.1		WP_001027432.1		WP_004878212.1			WP_001027432.1	WP_002008276.1					WP_016804787.1	WP_019385694.1		WP_017481584.1			WP_004656919.1	WP_004662151.1					WP_004702295.1	WP_004709341.1							WP_004793008.1		WP_004803410.1				WP_004878212.1
HOG237	ACB+HA	WP_000049721.1	WP_000049720.1		WP_000049720.1	WP_000049723.1	WP_000049721.1	YP_004995481.1								WP_000049722.1								WP_017481128.1			WP_004654881.1	WP_004662172.1
HOG238	ACB+BA	WP_000163853.1	WP_000163858.1	WP_004928534.1	WP_000163854.1	WP_000163839.1	WP_000163853.1	YP_004995374.1		WP_000163859.1					WP_000163859.1	WP_000163842.1		WP_019459108.1	WP_005040817.1		WP_002049919.1			WP_017481171.1	WP_004642769.1		WP_004652251.1						WP_004701707.1	WP_004708839.1							WP_004792476.1
HOG239	ACB+BA	WP_000926498.1	WP_000926505.1	WP_026056945.1	WP_001059480.1	WP_000926500.1	WP_000926498.1	YP_004995567.1		WP_000926510.1					WP_000926510.1	WP_000926495.1		WP_019459082.1	WP_017391711.1		WP_016805201.1		WP_009393368.1	WP_017481192.1	WP_004642921.1					WP_004679544.1	WP_001059480.1		WP_004701785.1	WP_004709687.1				WP_004757893.1	WP_004761261.1		WP_004794009.1	WP_004799257.1
HOG240	NODE_127																																													WP_004863446.1
HOG241	NODE_127																																		WP_004717686.1										WP_004823497.1
HOG242	NODE_127																																													WP_004859478.1
HOG243	NODE_151																																							WP_004780050.1				WP_004780050.1
HOG244	NODE_127
HOG245	NODE_122										WP_005093669.1						WP_005015484.1																			WP_001059480.1				WP_004780096.1				WP_004812130.1
HOG246	NODE_122										WP_010326711.1						WP_005405596.1									WP_004649073.1						WP_004693127.1			WP_004717552.1									WP_004812183.1	WP_004823422.1	WP_004858970.1
HOG247	NODE_127								WP_010112885.1																							WP_004694702.1			WP_004721439.1										WP_004820558.1	WP_004863750.1
HOG248	NODE_127								WP_010111106.1																							WP_004695684.1			WP_004721461.1										WP_004721461.1
HOG249	NODE_127																																		WP_004721628.1										WP_004820383.1	WP_004865301.1
HOG250	NODE_122								WP_010115787.1								WP_005406098.1																		WP_004721594.1										WP_004820415.1	WP_004861742.1		WP_004890236.1
HOG251	NODE_122												WP_004278515.1	WP_008303347.1			WP_005406391.1									WP_004649931.1									WP_004717630.1	WP_004278515.1				WP_004781818.1				WP_004813363.1	WP_004823459.1	WP_004867580.1		WP_004781818.1
HOG252	NODE_188
HOG253	NODE_189
HOG254	NODE_188
HOG255	NODE_188
HOG256	NODE_188
HOG257	NODE_188
HOG258	NODE_189
HOG259	NODE_189
HOG260	NODE_188
HOG261	NODE_189
HOG262	NODE_190
HOG263	NODE_189
HOG264	NODE_190
HOG265	NODE_190
HOG266	NODE_190
HOG267	NODE_190
HOG268	NODE_189
HOG269	OROOT	WP_000110649.1	WP_000110649.1	WP_004927487.1	WP_000110649.1	WP_000110649.1	WP_000110649.1	YP_004995142.1	WP_010116457.1	WP_000110648.1	WP_005399958.1				WP_000110648.1	WP_000110649.1	WP_005406923.1	WP_019458935.1	WP_004642555.1	WP_004640464.1	WP_004709206.1		WP_009388318.1	WP_002114400.1	WP_004642555.1	WP_004651189.1	WP_004652260.1		WP_004669289.1			WP_004694576.1	WP_004702137.1	WP_004709206.1	WP_004723738.1		WP_004751722.1				WP_004792848.1		WP_004803070.1		WP_004817649.1	WP_004862628.1			WP_004900766.1
HOG270	ACB+BR	WP_000010368.1	WP_000010375.1		WP_000010375.1	WP_000010366.1	WP_000010368.1	YP_004996062.1		WP_000010375.1					WP_000010375.1	WP_000010368.1		WP_019457143.1	WP_005039343.1		WP_000010368.1		WP_009389945.1	WP_017480760.1								WP_004691820.1	WP_004700487.1	WP_000010370.1							WP_004791186.1
HOG271	ACB+BR	WP_001104463.1	WP_001104472.1	WP_004923146.1	WP_001104472.1	WP_001104464.1	WP_000937460.1	YP_004996061.1		WP_001104472.1					WP_001104472.1	WP_000937464.1		WP_019457142.1	WP_017391962.1		WP_080593642.1		WP_009389884.1	WP_080612936.1	WP_000937462.1		WP_004652863.1					WP_004691821.1	WP_077168413.1	WP_080631631.1	WP_085944138.1						WP_004791187.1		WP_004808161.1		WP_085942758.1	WP_004863660.1
HOG272	ACB+BR
HOG273	OROOT	WP_000347804.1	WP_000347804.1	WP_004927485.1	WP_000347804.1	WP_000347806.1	WP_000347804.1	YP_004995143.1	WP_010116455.1	WP_000347805.1	WP_005399959.1				WP_000347804.1	WP_000347804.1	WP_005406929.1	WP_004702135.1	WP_017390515.1	WP_004640466.1	WP_016805150.1		WP_009388286.1	WP_016145033.1	WP_004642556.1	WP_004651188.1	WP_004652261.1		WP_004669291.1			WP_004694578.1	WP_004702135.1	WP_002049960.1	WP_004723739.1		WP_004751724.1				WP_004792846.1		WP_004803068.1		WP_004723739.1	WP_004862625.1			WP_004900768.1
HOG274	OROOT	WP_000418064.1	WP_000418072.1		WP_000418072.1	WP_000418066.1	WP_000418064.1	YP_004995049.1		WP_000418072.1	WP_010326531.1				WP_000418072.1	WP_000418069.1		WP_000418066.1	WP_017390444.1		WP_000418065.1		WP_000418072.1	WP_000418066.1	WP_004642452.1		WP_004652864.1						WP_004702309.1	WP_000418074.1	WP_004725764.1								WP_004808159.1		WP_004816904.1	WP_004863662.1
HOG275	ACB+BR	WP_000010465.1			WP_000010453.1		WP_000010465.1					WP_007479730.1				WP_002009527.1				WP_080591896.1	WP_016803674.1											WP_004692855.1						WP_004756388.1					WP_004802122.1
HOG276	ACB+LW							YP_004997864.1
HOG277	NODE_137
HOG278	NODE_127																																												WP_081401506.1
HOG279	OROOT	WP_000010504.1	WP_000010517.1	WP_004924391.1	WP_000010517.1	WP_000010496.1	WP_000010504.1	YP_004997715.1	WP_010116096.1	WP_000010506.1	WP_010327545.1	WP_007479387.1	WP_004647444.1	WP_008305462.1	WP_000010506.1	WP_000010498.1	WP_005405740.1	WP_081400369.1	WP_080592999.1	WP_005092228.1	WP_080593600.1	WP_019385231.1	WP_081400106.1	WP_080612982.1	WP_080632132.1	WP_004649857.1	WP_004655872.1	WP_004659056.1	WP_004672676.1	WP_004678424.1	WP_004681785.1	WP_004697638.1	WP_081401244.1	WP_080631655.1	WP_004725848.1	WP_004733075.1	WP_004749772.1	WP_004756121.1	WP_004760762.1	WP_004782078.1	WP_081399700.1	WP_004798203.1	WP_004804313.1	WP_004813136.1	WP_004816966.1	WP_004867522.1	WP_004881651.1	WP_004890032.1	WP_004902293.1
HOG280	OROOT	WP_001142049.1	WP_001142047.1	WP_017385251.1	WP_001142047.1	WP_001142041.1	WP_001142049.1	YP_004996322.1	WP_010113213.1	WP_001142052.1	WP_050796978.1	WP_007481548.1	WP_016806642.1	WP_034591968.1	WP_001142052.1	WP_001142049.1	WP_005406871.1	WP_019457298.1	WP_017391821.1	WP_008941743.1	WP_016803994.1	WP_019384012.1	WP_034679102.1	WP_017480542.1	WP_004643782.1	WP_004648310.1	WP_004654654.1	WP_034601123.1	WP_034595382.1	WP_004676787.1	WP_004777299.1	WP_017397044.1	WP_004699836.1	WP_004707447.1	WP_004724372.1	WP_004733129.1		WP_034422837.1	WP_004761650.1	WP_004784655.1	WP_004790610.1	WP_004799540.1	WP_004805612.1	WP_004815051.1	WP_004822614.1	WP_004861708.1	WP_004878452.1	WP_004892123.1
HOG281	OROOT	WP_000633124.1	WP_000633128.1	WP_004926245.1	WP_000633128.1	WP_000633111.1	WP_000633124.1	YP_004996067.1		WP_000633131.1	WP_010326538.1	WP_007481321.1			WP_000633131.1	WP_000633117.1		WP_019457148.1	WP_017392006.1		WP_016804384.1		WP_009389798.1	WP_017480756.1	WP_004643488.1	WP_004649059.1	WP_004654898.1						WP_004700477.1	WP_004707803.1	WP_004721192.1		WP_004752832.1				WP_004791175.1		WP_004805457.1		WP_004820790.1	WP_004871268.1	WP_004880970.1	WP_004894696.1	WP_004903365.1
HOG282	OROOT											WP_005060895.1								WP_008942231.1		WP_016165640.1																								WP_004858405.1
HOG283	OROOT	WP_001988699.1	WP_001985623.1	WP_004920672.1	WP_001985623.1	WP_000694658.1	WP_000959179.1	YP_004997435.1		WP_002014301.1	WP_010325713.1		WP_004281078.1		WP_002014301.1	WP_000959183.1	WP_005405687.1	WP_019457018.1	WP_017391164.1		WP_016803687.1		WP_009392237.1	WP_025468487.1	WP_080632023.1		WP_004655070.1					WP_004692801.1	WP_025469072.1	WP_025469357.1		WP_004281078.1				WP_004787242.1	WP_081399579.1			WP_004810104.1		WP_004868105.1		WP_004896359.1
HOG284	ACB+LW	WP_000677756.1	WP_000677758.1	WP_011182863.1	WP_000677758.1	WP_000677745.1	WP_050682064.1	YP_004995502.1		WP_000677749.1		WP_007483173.1			WP_000677749.1	WP_085944059.1		WP_081400461.1	WP_080592945.1	WP_034437623.1	WP_080593688.1	WP_019384572.1		WP_080612891.1	WP_080632188.1		WP_004653574.1	WP_004662188.1	WP_004671207.1				WP_081401366.1	WP_080631621.1		WP_004732705.1					WP_081399638.1		WP_004806896.1				WP_004879621.1
HOG285	OROOT	WP_000927323.1	WP_000927323.1	WP_004925338.1	WP_000927323.1	WP_000927323.1	WP_000927323.1		WP_010116920.1	WP_000927323.1	WP_010326534.1	WP_007479991.1	WP_004646681.1		WP_000927323.1	WP_001196866.1	WP_005406323.1	WP_019457395.1	WP_080028222.1		WP_017398144.1			WP_075382779.1	WP_080632165.1	WP_004649635.1	WP_004652735.1	WP_004663022.1		WP_004678123.1				WP_017398144.1	WP_004726565.1		WP_004749308.1		WP_004759559.1	WP_004786226.1	WP_004794382.1		WP_004808428.1	WP_004812580.1	WP_004823646.1	WP_051069895.1	WP_004880649.1	WP_004894333.1	WP_004898146.1
HOG286	OROOT	WP_000011145.1	WP_000011145.1	WP_004928922.1	WP_000011145.1	WP_000011151.1	WP_000011145.1	YP_004996334.1	WP_010114632.1	WP_000011149.1	WP_010327229.1	WP_007481571.1	WP_004645717.1	WP_008302373.1	WP_000011149.1	WP_000011144.1	WP_005406770.1	WP_019457313.1	WP_004643799.1	WP_017396691.1	WP_016804006.1	WP_019384000.1	WP_004643799.1	WP_017480537.1	WP_004643799.1	WP_004648290.1	WP_004654680.1	WP_004661078.1	WP_004668965.1	WP_004676765.1	WP_004682712.1	WP_004695780.1	WP_004699801.1	WP_004707425.1	WP_004722413.1	WP_004731810.1	WP_004753345.1	WP_004682712.1	WP_004761668.1	WP_004784686.1	WP_004790576.1	WP_004799556.1	WP_004805578.1	WP_004815024.1	WP_004819691.1	WP_004863966.1	WP_004878439.1	WP_004892101.1	WP_004903745.1
HOG287	OROOT	WP_000011159.1	WP_000011168.1	WP_004920707.1	WP_000011168.1	WP_000011163.1	WP_000011159.1	YP_004997419.1	WP_010112940.1	WP_000011164.1	WP_010325701.1	WP_004876357.1	WP_004281063.1	WP_004810132.1	WP_000011164.1	WP_000011157.1	WP_005017141.1	WP_019457008.1	WP_004640665.1	WP_026056261.1	WP_016803681.1	WP_004876357.1	WP_009392336.1	WP_017481913.1	WP_004640665.1	WP_004650055.1	WP_004656350.1	WP_004659411.1	WP_004668220.1	WP_004674293.1	WP_004680763.1	WP_004692830.1	WP_004699249.1	WP_004710941.1	WP_004718384.1	WP_004281063.1	WP_004749924.1	WP_004680763.1	WP_004674293.1	WP_004787271.1	WP_004795153.1	WP_004680763.1	WP_004802160.1	WP_004810132.1	WP_004818569.1	WP_004868152.1	WP_004876357.1	WP_004896384.1	WP_004902558.1
HOG288	OROOT	WP_000011218.1	WP_000011219.1	WP_004923221.1	WP_000011219.1	WP_000011219.1	WP_000011216.1	YP_004997119.1	WP_010112244.1	WP_000011219.1		WP_007481450.1	WP_004647197.1	WP_004813864.1	WP_000011219.1	WP_000011219.1	WP_005017748.1	WP_004704831.1	WP_017391080.1	WP_008942109.1	WP_016805734.1	WP_019385664.1	WP_009391371.1	WP_005066701.1	WP_004640081.1	WP_004650820.1	WP_004657036.1	WP_004659779.1	WP_004673558.1	WP_004679107.1	WP_004683606.1	WP_004691797.1	WP_004704831.1	WP_004711415.1	WP_004718731.1	WP_004729088.1	WP_004750170.1	WP_004756869.1	WP_004760374.1	WP_004781426.1	WP_004790127.1	WP_004797819.1	WP_004803484.1	WP_004813864.1	WP_004818322.1	WP_004870116.1	WP_004878141.1	WP_004813864.1	WP_004902804.1
HOG289	OROOT	WP_000011463.1	WP_000011470.1	WP_004929035.1	WP_000011470.1	WP_000011481.1	WP_000011463.1	YP_004996482.1	WP_010114049.1	WP_000011470.1	WP_010326213.1	WP_007484233.1	WP_004646230.1	WP_004893392.1	WP_000011470.1	WP_000011480.1	WP_034429057.1	WP_019457214.1	WP_017392530.1	WP_008941626.1	WP_016805265.1	WP_019383855.1	WP_009389563.1	WP_017482114.1	WP_004639081.1	WP_004651169.1	WP_004652277.1	WP_004664552.1	WP_004669320.1	WP_004675012.1	WP_004681566.1	WP_004694609.1	WP_004705836.1	WP_004712184.1	WP_004722631.1	WP_004730364.1	WP_004752056.1	WP_004681566.1	WP_004760915.1	WP_004783077.1	WP_004789336.1	WP_004798363.1	WP_004803039.1	WP_004810957.1	WP_004819491.1	WP_004856987.1	WP_004877055.1	WP_004893392.1	WP_004901551.1
HOG290	OROOT	WP_000011679.1	WP_000011679.1	WP_004924955.1	WP_000011679.1	WP_000011679.1	WP_000011679.1	YP_004995182.1	WP_010111669.1	WP_000011679.1	WP_004984703.1	WP_004879177.1	WP_004279838.1	WP_008305254.1	WP_000011679.1	WP_000011679.1	WP_005020007.1	WP_002050077.1	WP_003651412.1	WP_017394697.1	WP_002050077.1	WP_004879177.1	WP_003651412.1	WP_000011679.1	WP_003651412.1	WP_004651770.1	WP_004653128.1	WP_004661846.1	WP_004670810.1	WP_004677826.1	WP_004680946.1	WP_004696983.1	WP_002050077.1	WP_002050077.1	WP_004720727.1	WP_004279838.1	WP_004751486.1	WP_004680946.1	WP_004759881.1	WP_004786091.1	WP_003651412.1	WP_004680946.1	WP_004653128.1	WP_008305254.1	WP_004821312.1	WP_035374023.1	WP_004879177.1	WP_008305254.1	WP_004900443.1
HOG291	OROOT	WP_000011848.1	WP_000011852.1		WP_000011852.1	WP_000011847.1	WP_000011848.1	YP_004995353.1		WP_000011836.1					WP_000011836.1	WP_000011851.1			WP_017390653.1		WP_017398276.1		WP_009393407.1				WP_004654728.1			WP_004676729.1	WP_004682733.1			WP_004708870.1				WP_004682733.1								WP_004867860.1
HOG292	OROOT	WP_000011874.1	WP_000011876.1	WP_004928092.1	WP_000011876.1		WP_000011874.1	YP_004995292.1	WP_010111390.1	WP_000011870.1	WP_010326599.1	WP_007483314.1	WP_004647097.1		WP_000011870.1	WP_000011876.1	WP_005406427.1	WP_019459046.1	WP_017390607.1	WP_004639066.1	WP_002049910.1	WP_007483314.1	WP_009387152.1	WP_017482233.1	WP_004642695.1	WP_034696822.1	WP_004653381.1	WP_004662082.1	WP_004671027.1	WP_004677394.1	WP_004682016.1	WP_004693348.1	WP_004701873.1	WP_004709006.1	WP_004719769.1	WP_004731195.1	WP_034425826.1	WP_004682016.1	WP_004760090.1	WP_004785516.1	WP_004792603.1	WP_004682016.1	WP_004807286.1	WP_004809572.1	WP_004821989.1	WP_004860739.1	WP_004879426.1	WP_004895081.1	WP_004900522.1
HOG293	OROOT	WP_000012048.1	WP_000012073.1	WP_004927100.1	WP_000012073.1	WP_000012069.1	WP_000012047.1	YP_004995752.1	WP_010113995.1	WP_000012055.1	WP_010327204.1	WP_007482268.1	WP_004646995.1	WP_008303508.1	WP_000012055.1	WP_000012071.1	WP_005025937.1	WP_019458720.1	WP_017392329.1	WP_017394828.1	WP_017398343.1	WP_019384368.1	WP_009390241.1	WP_017480950.1	WP_004643134.1	WP_004651666.1	WP_004653284.1	WP_004661995.1	WP_004670922.1	WP_004677414.1	WP_004681999.1	WP_004695988.1	WP_004701152.1	WP_004708370.1	WP_004721666.1	WP_004731024.1	WP_004754737.1	WP_004758053.1	WP_004760078.1	WP_004783146.1	WP_004791808.1		WP_004807465.1	WP_004809392.1	WP_004820357.1		WP_004879301.1	WP_004894853.1	WP_004898821.1
HOG294	NODE_147
HOG295	NODE_122										WP_010327245.1			WP_008303653.1			WP_005406043.1															WP_004695676.1				WP_004279580.1				WP_004782786.1				WP_034424121.1				WP_017401325.1
HOG296	OROOT											WP_007480143.1		WP_008302481.1								WP_019385833.1						WP_004659308.1																WP_004813615.1			WP_004876447.1
HOG297	NODE_110																														WP_081399414.1							WP_081399414.1
HOG298	ACB+LW																				WP_016805709.1															WP_016805709.1
HOG299	OROOT	WP_000448850.1	WP_000448849.1	WP_026056820.1	WP_000448849.1	WP_000448856.1	WP_000448850.1	YP_004996244.1	WP_029574548.1	WP_000448849.1	WP_010326561.1			WP_008304888.1	WP_000448849.1	WP_000448844.1	WP_005406814.1	WP_019457671.1	WP_017391857.1		WP_016804924.1		WP_009393617.1	WP_017480582.1	WP_004643650.1	WP_004648408.1						WP_004693645.1	WP_004699991.1	WP_004707564.1	WP_004721315.1		WP_004752774.1				WP_004790756.1			WP_004810531.1	WP_004820675.1	WP_004864156.1		WP_004893979.1	WP_004901179.1
HOG300	NODE_2																																				WP_004749781.1												WP_004902310.1
HOG301	ACB+LW	WP_000016109.1	WP_000016108.1	WP_004923478.1	WP_000016122.1	WP_000016118.1	WP_000016117.1	YP_004997030.1	WP_010117551.1	WP_000016110.1		WP_007482785.1	WP_004647273.1	WP_008305146.1	WP_000016110.1	WP_000016120.1	WP_005407231.1	WP_019458505.1	WP_017391028.1	WP_017396633.1	WP_017398297.1	WP_019385601.1	WP_009391847.1	WP_017481797.1	WP_004639921.1	WP_004650737.1	WP_004657219.1	WP_004659934.1	WP_004673391.1			WP_004691677.1	WP_004704987.1	WP_004711523.1	WP_004725238.1	WP_004729202.1				WP_004781547.1	WP_004790002.1		WP_004803680.1	WP_004813681.1	WP_004816502.1		WP_004878006.1	WP_004813681.1
HOG302	ACB+BR			WP_004927864.1					WP_010115307.1				WP_004646617.1	WP_008306434.1			WP_005407329.1									WP_004649169.1										WP_004730046.1				WP_004782427.1				WP_004810724.1				WP_004893807.1	WP_004898061.1
HOG303	OROOT								WP_010116680.1															WP_002119794.1				WP_005215888.1				WP_017396887.1			WP_004720885.1										WP_004821185.1	WP_004860917.1		WP_004893006.1
HOG304	OROOT								WP_010117408.1		WP_010326025.1															WP_034696584.1						WP_004694852.1			WP_004722628.1										WP_004819493.1	WP_004856984.1			WP_004902169.1
HOG305	NODE_128								WP_010112302.1																										WP_004718646.1										WP_004818368.1
HOG306	ACB+LW										WP_010327349.1	WP_007484215.1										WP_019383868.1						WP_004664529.1																			WP_004877019.1
HOG307	OROOT	WP_002014284.1	WP_002014284.1	WP_004919761.1	WP_002014284.1	WP_002014284.1	WP_000451191.1	YP_004996715.1	WP_010113726.1	WP_002014284.1	WP_010327467.1	WP_004877479.1	WP_004645599.1		WP_002014284.1	WP_000451187.1	WP_005407372.1	WP_025465038.1	WP_026056164.1	WP_008941245.1	WP_002048685.1	WP_019385367.1	WP_009388711.1	WP_025465597.1	WP_026057067.1	WP_004649494.1	WP_032812794.1	WP_004660481.1	WP_004672860.1	WP_004678465.1		WP_004697812.1	WP_025465038.1	WP_002048685.1	WP_004723846.1	WP_004279036.1	WP_004749536.1			WP_004783135.1	WP_080645814.1		WP_004804267.1	WP_004780008.1	WP_004820246.1	WP_004867067.1	WP_004877479.1		WP_035365665.1
HOG308	NODE_140												WP_004645807.1													WP_004648175.1						WP_004694438.1								WP_004784931.1				WP_004814831.1				WP_004891860.1
HOG309	NODE_101																											WP_004664780.1		WP_004675599.1												WP_004799978.1
HOG310	OROOT										WP_010326319.1		WP_004646180.1
HOG311	OROOT	WP_001147032.1	WP_001147042.1		WP_001147042.1	WP_001147024.1	WP_071212318.1	YP_004994285.1	WP_010114733.1	WP_001147039.1		WP_007480953.1		WP_008305196.1	WP_001147039.1	WP_001147032.1	WP_005406639.1	WP_081400296.1	WP_017392320.1	WP_008941876.1	WP_006581144.1	WP_019385123.1	WP_009393921.1	WP_075383867.1	WP_080632143.1		WP_004655452.1	WP_004663759.1	WP_004669855.1			WP_004693027.1	WP_004703513.1	WP_080631650.1	WP_004719785.1					WP_004785959.1	WP_081399690.1		WP_004804763.1	WP_004809204.1	WP_004821979.1	WP_004865398.1	WP_004881339.1	WP_004894573.1	WP_004898311.1
HOG312	ACB+BR	WP_000013374.1	WP_000013374.1			WP_000013374.1	WP_000013374.1	YP_004994614.1		WP_000013374.1	WP_010326369.1	WP_007482734.1	WP_004646381.1	WP_008303613.1	WP_000013374.1	WP_000013374.1	WP_034429014.1	WP_019458244.1	WP_017391645.1	WP_005091032.1	WP_002049535.1	WP_019384960.1	WP_009390430.1	WP_005070488.1	WP_004641893.1	WP_004651417.1	WP_004652640.1	WP_004663127.1	WP_004670513.1	WP_004678068.1	WP_004681250.1	WP_004694015.1	WP_004702970.1	WP_002049535.1		WP_004730192.1	WP_004753453.1	WP_004681250.1	WP_004759642.1	WP_004782836.1	WP_004793880.1	WP_004759642.1	WP_004808557.1	WP_004810662.1		WP_004863878.1	WP_004880786.1	WP_004893687.1	WP_004903650.1
HOG313	OROOT								WP_050809035.1		WP_010326952.1		WP_004646251.1					WP_025465152.1								WP_004651810.1	WP_032812382.1	WP_004663087.1				WP_017396999.1	WP_031944434.1		WP_004720742.1	WP_004730325.1	WP_034425506.1								WP_004821303.1				WP_035365642.1
HOG314	OROOT	WP_000702294.1	WP_000702277.1	WP_004923296.1	WP_000702277.1	WP_000702280.1	WP_000702279.1	YP_004997082.1	WP_010115987.1	WP_000702275.1		WP_007481397.1		WP_008305784.1	WP_000702275.1	WP_000702281.1		WP_081400402.1	WP_080592965.1	WP_017396427.1	WP_080593664.1	WP_026094217.1	WP_081400127.1	WP_080612959.1	WP_017388950.1	WP_034697170.1	WP_004657122.1	WP_034600995.1	WP_004673487.1	WP_004679058.1	WP_004683564.1	WP_004691752.1	WP_081401418.1	WP_080593664.1	WP_004718647.1	WP_004729133.1		WP_004683564.1	WP_004760407.1		WP_081399452.1	WP_004797788.1	WP_004803568.1	WP_004813798.1	WP_035370742.1	WP_004866162.1	WP_004878090.1	WP_004890815.1
HOG315	ACB+BR	WP_000775755.1	WP_000775755.1	WP_004927553.1	WP_000775755.1	WP_000775750.1	WP_000775755.1	YP_004995325.1		WP_000775755.1		WP_007483270.1	WP_004644843.1	WP_034592585.1	WP_000775755.1	WP_000775755.1		WP_019459075.1	WP_017390631.1	WP_008941424.1	WP_002050016.1	WP_019384430.1	WP_009393400.1	WP_017386898.1	WP_004642726.1	WP_004649597.1	WP_004653423.1	WP_004662122.1	WP_004671073.1	WP_004677458.1	WP_004681965.1		WP_004701799.1	WP_002050016.1		WP_004732645.1	WP_004754807.1	WP_004758084.1		WP_004780660.1	WP_004792531.1		WP_004807200.1	WP_004814203.1			WP_004879465.1	WP_004895327.1	WP_004898733.1
HOG316	OROOT	WP_000013434.1	WP_001985694.1	WP_026057013.1	WP_001985694.1	WP_015451520.1	WP_000013434.1	YP_004995298.1	WP_010111398.1	WP_002012236.1	WP_010326605.1	WP_007483307.1	WP_004647096.1	WP_004809571.1	WP_002012236.1	WP_000013431.1	WP_005406305.1	WP_019459051.1	WP_017390612.1	WP_075315569.1	WP_016805001.1	WP_019384417.1	WP_009387195.1	WP_017482228.1	WP_004642700.1	WP_004649465.1	WP_081401982.1	WP_004662086.1	WP_004671037.1	WP_004677422.1	WP_004681993.1	WP_004693341.1	WP_025469144.1	WP_004708995.1	WP_004719709.1	WP_004280460.1	WP_004751550.1	WP_004758054.1	WP_004760074.1	WP_004785519.1	WP_004792593.1	WP_004799075.1	WP_081400792.1	WP_004809571.1	WP_004822153.1	WP_004860736.1	WP_017196691.1	WP_004895079.1	WP_004900528.1
HOG317	ACB+LW			WP_004927828.1					WP_010113315.1		WP_010327150.1		WP_016806606.1	WP_004815370.1												WP_004648578.1						WP_004696121.1			WP_004719237.1	WP_004731605.1				WP_004784232.1				WP_004815370.1	WP_004822561.1	WP_004861581.1		WP_004892519.1
HOG318	OROOT	WP_000097866.1	WP_000097870.1		WP_000097870.1	WP_000073632.1	WP_000097866.1	YP_004995062.1		WP_000073631.1					WP_000073631.1	WP_000097865.1			WP_017392003.1				WP_009387715.1	WP_017481586.1	WP_035361123.1		WP_032812437.1								WP_004724368.1						WP_004793004.1		WP_004807292.1		WP_004822608.1
HOG319	NODE_6
HOG320	ACB+LW							YP_004997076.1	WP_029574500.1		WP_010327194.1	WP_007478286.1										WP_019385307.1		WP_017481818.1				WP_004665287.1				WP_004696019.1			WP_004721993.1								WP_004802611.1		WP_004820040.1		WP_004882083.1
HOG321	ACB+BR																																				WP_004751294.1
HOG322	OROOT	WP_000535310.1	WP_000535318.1	WP_004927529.1	WP_000535318.1	WP_000535310.1	WP_000535310.1		WP_029574661.1	WP_000535315.1	WP_010326573.1	WP_034605279.1			WP_000535315.1	WP_000535310.1		WP_019458920.1	WP_005041265.1		WP_025465722.1	WP_026094071.1	WP_034677602.1	WP_017481629.1	WP_004642533.1	WP_004651594.1	WP_004653050.1						WP_025469152.1	WP_025467801.1	WP_004720959.1		WP_004752325.1				WP_004792886.1				WP_004821129.1	WP_004866465.1	WP_017196869.1		WP_004904988.1
HOG323	ACB+BR			WP_004925130.1					WP_010111153.1									WP_019456885.1																			WP_004751325.1									WP_004865187.1
HOG324	OROOT			WP_011182614.1												WP_000029752.1																					WP_004749328.1
HOG325	ACB+LW	WP_000747865.1	WP_000747861.1		WP_000747861.1	WP_000747861.1	WP_000747865.1		WP_010112152.1	WP_000747861.1	WP_010327578.1	WP_007479608.1	WP_004645083.1		WP_000747861.1	WP_000747866.1		WP_019456550.1		WP_005086790.1	WP_006582612.1	WP_019385401.1				WP_004650440.1	WP_004657781.1	WP_034601046.1	WP_004672927.1			WP_004691254.1	WP_004705418.1	WP_004711846.1	WP_004725785.1	WP_004732238.1							WP_004804174.1	WP_034423989.1	WP_004816922.1	WP_004869428.1	WP_004877563.1	WP_004896099.1
HOG326	OROOT	WP_001285132.1	WP_001285133.1	WP_004921709.1	WP_001285133.1	WP_001285134.1	WP_001285132.1	YP_004995512.1	WP_010113467.1	WP_001285124.1	WP_005399892.1	WP_007481790.1			WP_001285124.1	WP_001285132.1		WP_019456964.1	WP_017391716.1		WP_016804950.1	WP_019385414.1	WP_009386615.1	WP_017481102.1	WP_004641748.1		WP_004657746.1	WP_004661060.1					WP_004703142.1	WP_004710117.1	WP_004725744.1					WP_004787344.1	WP_004794015.1		WP_004808133.1		WP_004823135.1	WP_004870292.1	WP_004877584.1
HOG327	OROOT	WP_000339569.1	WP_000339563.1	WP_004925571.1	WP_000339563.1		WP_000339569.1	YP_004995276.1	WP_010113251.1	WP_000339566.1	WP_010326607.1	WP_007483370.1	WP_004647095.1	WP_008307421.1	WP_000339566.1	WP_000426821.1		WP_079393491.1	WP_035359986.1	WP_005090635.1	WP_080593636.1	WP_004879358.1	WP_009387103.1	WP_017482246.1	WP_003651571.1	WP_004649464.1	WP_032812675.1	WP_004662040.1	WP_004670977.1			WP_004693336.1	WP_004701904.1	WP_004709039.1	WP_004721322.1	WP_004280459.1				WP_004785522.1	WP_004792631.1		WP_004807394.1	WP_004809568.1	WP_004821395.1	WP_004865749.1	WP_004879358.1	WP_004895077.1
HOG328	ACB+LW
HOG329	ACB+LW								WP_010115776.1								WP_005406194.1										WP_004654871.1								WP_004721610.1								WP_004805387.1		WP_004820398.1	WP_004861770.1
HOG330	OROOT	WP_000013631.1		WP_011182357.1		WP_000013629.1	WP_000013631.1			WP_000013626.1		WP_007483779.1			WP_000013626.1	WP_000013631.1			WP_017390811.1		WP_000013628.1		WP_009387268.1		WP_004642881.1												WP_004752122.1				WP_004792285.1		WP_032865188.1				WP_004880574.1		WP_004901627.1
HOG331	ACB+LW	WP_001186870.1	WP_001186885.1		WP_001186885.1	WP_001186876.1	WP_001186870.1	YP_004996487.1		WP_001186880.1		WP_007483125.1			WP_001186880.1	WP_001186879.1		WP_019457220.1	WP_017392518.1	WP_008942430.1	WP_016803914.1		WP_009389614.1	WP_017482118.1			WP_004653586.1	WP_004662205.1	WP_004671219.1				WP_004705824.1	WP_004712147.1							WP_004789328.1		WP_004806881.1				WP_004879696.1
HOG332	OROOT	WP_001070644.1	WP_001070630.1	WP_004928955.1	WP_001070630.1	WP_001070636.1	WP_001070644.1	YP_004995383.1		WP_001070631.1					WP_001070631.1	WP_000140361.1		WP_019459117.1	WP_017390676.1		WP_016805389.1		WP_009386802.1	WP_017481163.1	WP_004642781.1	WP_004651106.1							WP_004701690.1	WP_004708826.1	WP_004721620.1						WP_004792462.1				WP_004721620.1	WP_004865310.1
HOG333	ACB+BR	WP_001987950.1	WP_001985605.1	WP_004928972.1	WP_001985605.1	WP_001987950.1	WP_001987950.1	YP_004995375.1		WP_004713138.1					WP_004713138.1	WP_025464663.1	WP_005406299.1	WP_019459109.1	WP_017390668.1		WP_016805613.1			WP_017481170.1	WP_004642770.1	WP_004651107.1	WP_004655109.1						WP_004701705.1	WP_004708836.1	WP_004721639.1						WP_004792475.1		WP_004805227.1		WP_004820375.1	WP_004865597.1
HOG334	ACB+LW											WP_007481674.1										WP_026094048.1					WP_004652083.1																WP_004801358.1				WP_004878399.1
HOG335	ACB+BR	WP_000331398.1	WP_000331392.1	WP_004930598.1	WP_000331391.1	WP_000331400.1	WP_000331398.1	YP_004995343.1		WP_000331398.1	WP_029574940.1	WP_007479639.1			WP_000331398.1	WP_000331394.1		WP_019459091.1	WP_017390645.1	WP_008941239.1	WP_002050074.1	WP_019385384.1	WP_005305027.1	WP_017481186.1	WP_004642748.1		WP_004657829.1	WP_004660454.1	WP_004672886.1			WP_026056377.1	WP_004701771.1	WP_004708882.1			WP_034426384.1				WP_004792501.1		WP_004804230.1			WP_035373018.1	WP_004877510.1		WP_035365206.1
HOG336	ACB+LW	WP_000554500.1	WP_000554500.1	WP_004927406.1	WP_000941154.1	WP_000554500.1	WP_000554500.1	YP_004996082.1	WP_010112537.1	WP_000554498.1	WP_010326911.1	WP_007480300.1	WP_016807245.1	WP_034593049.1	WP_000554498.1	WP_000554500.1		WP_019457160.1	WP_017391949.1	WP_005088563.1	WP_016804401.1	WP_019385546.1	WP_009389796.1	WP_005068210.1	WP_004642764.1	WP_004651499.1	WP_004657347.1	WP_004661586.1	WP_004673276.1				WP_004706950.1	WP_004707762.1	WP_004722023.1	WP_004733159.1				WP_004785527.1	WP_004791005.1		WP_032865035.1	WP_004809564.1	WP_004722023.1	WP_004859022.1	WP_004877915.1	WP_004895070.1
HOG337	OROOT	WP_000013652.1	WP_000013652.1	WP_004925626.1	WP_000013652.1	WP_000013652.1	WP_000013652.1	YP_004995256.1	WP_010114753.1	WP_000013652.1	WP_004696602.1	WP_004878761.1	WP_004279868.1	WP_004786139.1	WP_000013652.1	WP_000013652.1	WP_005014584.1	WP_002117906.1	WP_003651535.1	WP_004639414.1	WP_000013652.1	WP_004878761.1	WP_003651535.1	WP_002117906.1	WP_003651535.1	WP_004651746.1	WP_004652997.1	WP_004639414.1	WP_004671564.1	WP_004677838.1	WP_004677838.1	WP_004696602.1	WP_002117906.1	WP_000013652.1	WP_004720657.1	WP_004279868.1	WP_004751801.1	WP_004677838.1	WP_004677838.1	WP_004786139.1	WP_004792670.1	WP_004677838.1	WP_004807943.1	WP_004786139.1	WP_004720657.1	WP_004865797.1	WP_004878761.1	WP_004786139.1	WP_004900852.1
HOG338	OROOT	WP_000013717.1	WP_000013717.1	WP_004923967.1	WP_000013717.1	WP_000013717.1	WP_000013717.1	YP_004996844.1	WP_010113368.1	WP_000013717.1	WP_005400889.1	WP_007480607.1	WP_004278536.1	WP_004813390.1	WP_000013717.1	WP_000013717.1	WP_005407139.1	WP_019457808.1	WP_005038434.1	WP_004641148.1	WP_016803861.1	WP_019385455.1	WP_009388059.1	WP_002116779.1	WP_004639576.1	WP_004649951.1	WP_004657607.1	WP_004660281.1	WP_004673066.1	WP_004678656.1	WP_004683315.1	WP_004692583.1	WP_004705323.1	WP_002052345.1	WP_004718168.1	WP_004278536.1	WP_004754369.1	WP_004683315.1	WP_004760601.1	WP_004781800.1	WP_004789692.1	WP_004797570.1	WP_004804053.1	WP_004813390.1	WP_004818733.1	WP_004867650.1	WP_004877710.1	WP_004890388.1	WP_004899216.1
HOG339	OROOT	WP_000014220.1																								WP_004648939.1		WP_004661719.1						WP_000014219.1										WP_004812458.1			WP_004879027.1
HOG340	OROOT	WP_000014562.1	WP_000014562.1	WP_004923849.1	WP_000014562.1	WP_000014562.1	WP_000014562.1	YP_004996893.1	WP_010113417.1	WP_000014562.1	WP_004691454.1	WP_004660214.1	WP_004644987.1	WP_003792460.1	WP_000014562.1	WP_000014562.1	WP_005024307.1	WP_002116654.1	WP_003653770.1	WP_004641247.1	WP_002051668.1	WP_004660214.1	WP_009391971.1	WP_002116654.1	WP_003653770.1	WP_004650564.1	WP_004657502.1	WP_004660214.1	WP_004673132.1	WP_004660214.1	WP_004660214.1	WP_004691454.1	WP_002116654.1	WP_002051668.1	WP_004718278.1	WP_004281205.1	WP_004754432.1	WP_004660214.1	WP_004660214.1	WP_004787066.1	WP_004789772.1	WP_004660214.1	WP_004803988.1	WP_004809937.1	WP_004818653.1	WP_004867752.1	WP_004660214.1	WP_004787066.1	WP_004899156.1
HOG341	ACB									WP_002012116.1					WP_002012116.1
HOG342	ACB+BR
HOG343	ACB+HA																								WP_004641903.1
HOG344	NODE_127																																													WP_004865147.1
HOG345	ACB+BR																																														WP_004880372.1
HOG346	ACB+BR	WP_000015582.1	WP_000081475.1				WP_000015582.1			WP_000081475.1					WP_000081475.1			WP_019456537.1	WP_017390361.1		WP_017398201.1				WP_004642319.1		WP_004654932.1								WP_004717655.1								WP_004805347.1		WP_004823476.1	WP_004866583.1
HOG347	ACB+BR																							WP_025468356.1		WP_004649362.1				WP_004677519.1					WP_004725530.1										WP_004820183.1		WP_004878313.1
HOG348	ACB+LW	WP_001040882.1	WP_001040891.1				WP_001040882.1											WP_019458218.1			WP_016804577.1													WP_004709943.1	WP_004721404.1										WP_004820586.1
HOG349	OROOT																	WP_019458240.1																							WP_004793248.1				WP_004822982.1
HOG350	OROOT	WP_000015937.1	WP_000015937.1	WP_004923822.1	WP_000015937.1	WP_000015937.1	WP_000015937.1	YP_004996905.1	WP_010113440.1	WP_000015937.1	WP_005401338.1	WP_007480690.1	WP_004644975.1	WP_008303116.1	WP_000015937.1	WP_000015937.1	WP_005024279.1	WP_019457858.1	WP_003653783.1	WP_008941154.1	WP_016803891.1	WP_019385502.1	WP_009391949.1	WP_005804544.1	WP_003653783.1	WP_004650577.1	WP_004657468.1	WP_004660188.1	WP_004673167.1	WP_004678745.1	WP_004683385.1	WP_004691467.1	WP_004705226.1	WP_002051739.1	WP_004718300.1	WP_004281187.1	WP_004754454.1	WP_004683385.1	WP_004760545.1	WP_004787090.1	WP_004789787.1	WP_004683385.1	WP_004803956.1	WP_004809955.1	WP_004718300.1	WP_004867781.1	WP_004877791.1	WP_004896246.1	WP_004899128.1
HOG351	ACB+BR	WP_000267781.1	WP_000267773.1	WP_004929130.1	WP_000267773.1	WP_000267769.1	WP_000267781.1	YP_004995055.1		WP_000267773.1	WP_010326526.1				WP_000267773.1	WP_000267778.1		WP_004709347.1	WP_017390449.1		WP_016804786.1		WP_009388196.1	WP_017481579.1	WP_003651213.1	WP_004648523.1	WP_004654716.1						WP_004702301.1	WP_004709347.1							WP_004793009.1		WP_004805537.1
HOG352	NODE_127								WP_010111449.1				WP_004645505.1	WP_004815510.1												WP_004651633.1						WP_004696763.1			WP_004719461.1	WP_004278923.1				WP_004784057.1				WP_004815510.1	WP_004822346.1	WP_004866175.1		WP_004892711.1
HOG353	OROOT	WP_000959259.1	WP_000959265.1		WP_000959264.1	WP_000959259.1	WP_000959259.1	YP_004994408.1	WP_010115374.1	WP_000959263.1		WP_004881080.1			WP_000959263.1	WP_000959259.1	WP_005405878.1	WP_004703321.1	WP_004641642.1	WP_005081559.1	WP_002052086.1		WP_009390484.1	WP_017481330.1	WP_004641642.1	WP_004651644.1		WP_004663452.1	WP_004670116.1	WP_004676581.1	WP_004682803.1		WP_004703321.1	WP_002052086.1	WP_004723644.1		WP_004750626.1	WP_004676581.1	WP_004676581.1		WP_004794146.1	WP_004799689.1			WP_004817545.1	WP_004862784.1	WP_004881080.1		WP_004901950.1
HOG354	OROOT	WP_000467074.1	WP_000467074.1	WP_004927301.1	WP_000467074.1	WP_000467074.1	WP_000467074.1	YP_004995807.1	WP_010116182.1	WP_000467074.1	WP_010326830.1	WP_007480224.1	WP_004278829.1	WP_034592310.1	WP_000467074.1	WP_000467074.1	WP_005026293.1	WP_004701054.1	WP_026056215.1	WP_017395167.1	WP_004708223.1	WP_004878712.1	WP_009390175.1	WP_016803130.1	WP_004643201.1	WP_004648797.1	WP_004652962.1	WP_004661438.1	WP_004671615.1	WP_004677871.1	WP_004677871.1	WP_004696909.1	WP_004701054.1	WP_004708223.1	WP_004719643.1	WP_004278829.1	WP_004752552.1	WP_004677871.1	WP_004759853.1	WP_004783933.1	WP_034596589.1	WP_004759853.1	WP_004807998.1	WP_004815654.1	WP_004822197.1	WP_004866095.1	WP_004878712.1	WP_004892865.1	WP_004901351.1
HOG355	ACB+BR	WP_000458293.1	WP_000458293.1		WP_000458279.1	WP_000458288.1	WP_032068796.1	YP_004996984.1		WP_000458296.1					WP_000458296.1	WP_085943977.1		WP_081400399.1	WP_080592952.1		WP_080593663.1		WP_081400151.1	WP_080612956.1	WP_080632106.1		WP_004657042.1						WP_077163797.1	WP_080631675.1	WP_004721104.1		WP_004754108.1				WP_081399466.1		WP_004803490.1		WP_004820989.1	WP_004866422.1			WP_004903072.1
HOG356	OROOT	WP_000463103.1	WP_000463103.1	WP_081398985.1	WP_000463103.1	WP_000463103.1	WP_000463103.1	YP_004994312.1	WP_010115152.1	WP_000463103.1	WP_005399945.1	WP_007480992.1	WP_004645862.1	WP_008307483.1	WP_000463103.1	WP_000463103.1	WP_005018722.1	WP_019457070.1	WP_003653433.1		WP_004888595.1	WP_004881277.1	WP_009393869.1	WP_005071049.1	WP_004641496.1	WP_004651062.1	WP_004655400.1	WP_004663708.1				WP_004694545.1	WP_004703462.1	WP_002050276.1	WP_016539406.1	WP_004732032.1	WP_004750696.1			WP_004785033.1	WP_004794286.1		WP_004804817.1	WP_004814733.1	WP_034613803.1	WP_004857304.1	WP_004881277.1	WP_004814733.1	WP_035365370.1
HOG357	ACB+LW	WP_000807294.1	WP_000807288.1		WP_000807288.1		WP_000807285.1	YP_004997855.1	WP_029574370.1	WP_000807301.1	WP_010327318.1	WP_004876959.1			WP_000807301.1	WP_000807293.1		WP_019456718.1	WP_017392356.1	WP_008941587.1	WP_016804372.1		WP_009390611.1	WP_017481278.1	WP_004641389.1		WP_004652207.1		WP_004669219.1			WP_004695484.1	WP_004703619.1	WP_004710430.1	WP_004722520.1						WP_004794392.1		WP_004803150.1		WP_004819590.1	WP_004863452.1	WP_004876959.1
HOG358	ACB+BR	WP_001105725.1	WP_001105725.1	WP_004924237.1	WP_001105725.1	WP_001105725.1	WP_001105725.1	YP_004997543.1	WP_029574671.1	WP_001105723.1	WP_010327313.1		WP_004645787.1	WP_005222924.1	WP_001105723.1	WP_001105725.1	WP_005019892.1	WP_019456899.1	WP_017391356.1		WP_004883506.1		WP_009392984.1	WP_017481968.1	WP_004640901.1	WP_004651235.1	WP_004656150.1	WP_004659216.1				WP_004695497.1	WP_004699012.1	WP_004710783.1	WP_004723436.1	WP_004280611.1				WP_004784853.1	WP_004794957.1		WP_004802380.1	WP_004814902.1	WP_004823697.1	WP_035373760.1		WP_004891942.1
HOG359	OROOT	WP_000451663.1	WP_000451673.1	WP_004927526.1	WP_000451673.1	WP_000451677.1	WP_000451663.1	YP_004995121.1	WP_081399940.1	WP_000451668.1	WP_010326574.1	WP_007483531.1			WP_000451668.1	WP_000451670.1		WP_019458921.1	WP_017390499.1		WP_016805420.1	WP_019384206.1	WP_009388304.1	WP_017481630.1	WP_004642534.1	WP_004651595.1	WP_004653051.1					WP_004693466.1	WP_004702181.1	WP_004709240.1	WP_004720958.1		WP_004752323.1				WP_004792884.1		WP_004807857.1		WP_004821131.1	WP_004866463.1	WP_004878836.1		WP_004904990.1
HOG360	OROOT	WP_000429471.1	WP_000429477.1		WP_000429477.1		WP_000429471.1	YP_004995063.1		WP_000429461.1					WP_000429461.1	WP_000429462.1			WP_035359979.1	WP_004638651.1			WP_009387713.1	WP_031945056.1	WP_004643424.1		WP_004653379.1	WP_004661868.1	WP_004670714.1			WP_045015046.1			WP_004724369.1						WP_034596252.1		WP_004807289.1		WP_004822610.1
HOG361	ACB+BR		WP_000125203.1		WP_000125203.1	WP_000125206.1	WP_000207641.1	YP_004996331.1		WP_000125205.1		WP_007481563.1			WP_000125205.1	WP_000207640.1	WP_005406251.1	WP_019457310.1	WP_017391812.1	WP_008941736.1	WP_080593570.1	WP_019384003.1	WP_009393555.1	WP_078224299.1	WP_004643796.1		WP_032812720.1	WP_004661085.1	WP_004668962.1				WP_025469078.1	WP_080631525.1			WP_004754091.1			WP_004780007.1	WP_004790583.1		WP_032865116.1	WP_004812037.1		WP_004866000.1	WP_004878442.1		WP_004903087.1
HOG362	ACB+BR	WP_000058354.1	WP_000058352.1	WP_011181986.1	WP_000058352.1	WP_000058354.1	WP_000058354.1	YP_004997334.1	WP_029574670.1	WP_000058352.1	WP_010325639.1	WP_026094177.1	WP_004644856.1	WP_004814234.1	WP_000058352.1	WP_000058352.1		WP_019457994.1	WP_026056167.1	WP_005085693.1	WP_006581276.1	WP_026094177.1	WP_005804759.1	WP_005804759.1	WP_003655562.1	WP_004649579.1	WP_004656541.1		WP_004668100.1			WP_004684407.1	WP_004705944.1	WP_004711047.1	WP_004723437.1	WP_004732616.1	WP_004752811.1			WP_004780690.1	WP_004795303.1		WP_004801964.1	WP_004814234.1	WP_004823696.1	WP_004858286.1	WP_004882011.1	WP_004895310.1	WP_004901132.1
HOG363	OROOT	WP_000886284.1	WP_000886301.1	WP_004929606.1	WP_000886301.1	WP_000886300.1	WP_000886284.1	YP_004997612.1	WP_010116411.1	WP_000886301.1	WP_010327224.1	WP_007483525.1	WP_004645711.1	WP_008302378.1	WP_000886301.1	WP_000886290.1	WP_005406741.1	WP_019458856.1	WP_017390435.1	WP_008942418.1	WP_017398157.1	WP_019384209.1	WP_009392922.1	WP_017481394.1	WP_004642439.1	WP_004649915.1	WP_004653056.1	WP_004661567.1	WP_004671195.1			WP_004692551.1	WP_025469063.1	WP_004711389.1	WP_004721778.1	WP_004731800.1	WP_004754305.1			WP_004784676.1	WP_004794830.1		WP_032865172.1	WP_004815035.1	WP_004823177.1	WP_004869801.1	WP_004878844.1	WP_004815035.1	WP_004903754.1
HOG364	OROOT	WP_000510215.1	WP_000510211.1	WP_004924419.1	WP_000510211.1	WP_000510211.1	WP_000510213.1	YP_004997724.1	WP_010115268.1	WP_000510199.1	WP_010325907.1	WP_007479402.1	WP_004278395.1	WP_004890121.1	WP_000510199.1	WP_000510217.1	WP_005405915.1	WP_019458094.1	WP_017391264.1	WP_008942203.1	WP_016803722.1	WP_019385221.1	WP_009390830.1		WP_004641178.1	WP_004649764.1	WP_004655847.1	WP_004659021.1	WP_004672688.1	WP_004678405.1	WP_004681772.1	WP_004692400.1	WP_004698714.1	WP_004710647.1	WP_004726563.1	WP_004729562.1	WP_004753815.1	WP_004756110.1	WP_004760772.1	WP_004782008.1	WP_004794654.1	WP_004798221.1	WP_004804332.1	WP_004813178.1		WP_004854980.1	WP_004881673.1	WP_004890121.1	WP_004903284.1
HOG365	OROOT	WP_000016038.1	WP_000016038.1		WP_000016038.1	WP_000016022.1	WP_000016026.1	YP_004996098.1	WP_029574456.1	WP_000016029.1	WP_010326380.1	WP_007479287.1	WP_016806740.1	WP_008302354.1	WP_000016029.1	WP_000016034.1	WP_005406298.1	WP_019457172.1	WP_017391940.1	WP_080591913.1	WP_016805068.1	WP_019384079.1	WP_009389929.1	WP_017480722.1	WP_004643514.1	WP_004649263.1	WP_004654505.1	WP_004661281.1	WP_004670570.1	WP_004676931.1	WP_004682628.1	WP_004693951.1	WP_004700401.1	WP_031944747.1		WP_004731837.1	WP_004753434.1		WP_004761567.1	WP_004784712.1	WP_004790975.1	WP_004799455.1	WP_004805903.1	WP_004814994.1	WP_004823098.1	WP_004863695.1	WP_004878547.1	WP_004892070.1	WP_004903670.1
HOG366	OROOT	WP_000203146.1	WP_000203149.1		WP_000203149.1	WP_000203148.1	WP_000203146.1	YP_004995698.1		WP_000203155.1		WP_007478841.1	WP_004647176.1		WP_000203155.1	WP_000203163.1		WP_019458750.1	WP_017392235.1	WP_008940983.1	WP_017398337.1	WP_019384115.1	WP_009392636.1	WP_017480974.1	WP_004643091.1	WP_004650838.1	WP_004654388.1		WP_004670640.1				WP_004701239.1	WP_004708446.1	WP_004720225.1	WP_004729063.1				WP_004781393.1	WP_004791905.1		WP_004806026.1	WP_004813896.1	WP_004821735.1	WP_004861066.1	WP_004878656.1	WP_004813896.1
HOG367	BNS	WP_000016214.1	WP_000016213.1		WP_000016213.1		WP_000016214.1			WP_001018856.1					WP_000016214.1	WP_000016212.1		WP_025465126.1															WP_004702688.1
HOG368	OROOT	WP_000016597.1	WP_000016597.1	WP_004922174.1	WP_000016597.1	WP_000016601.1	WP_000016597.1	YP_004994347.1	WP_010117472.1	WP_000016595.1	WP_010327386.1	WP_007481085.1	WP_004647807.1	WP_005221166.1	WP_000016595.1	WP_000016597.1	WP_005406860.1	WP_019457041.1	WP_017392285.1	WP_008941827.1	WP_004710315.1	WP_019385064.1	WP_009393819.1	WP_017481312.1	WP_004641556.1	WP_004651001.1	WP_004655307.1	WP_004663583.1	WP_004669965.1	WP_004676457.1	WP_004682886.1	WP_004695311.1	WP_004703405.1	WP_004710315.1	WP_004724021.1	WP_004733123.1	WP_004750798.1	WP_004682886.1	WP_004761853.1	WP_004783173.1	WP_004794227.1	WP_004799764.1	WP_004804906.1	WP_004811009.1	WP_004817788.1	WP_004867207.1	WP_004881198.1	WP_004893362.1	WP_004901772.1
HOG369	OROOT	WP_000016939.1	WP_000016940.1	WP_004920470.1	WP_000016931.1	WP_000016939.1	WP_000016939.1	YP_004997509.1	WP_010114135.1	WP_000016932.1	WP_010325769.1	WP_007480112.1	WP_004281100.1	WP_004810075.1	WP_000016932.1	WP_000016932.1	WP_005405954.1	WP_019456771.1	WP_005045099.1	WP_005088004.1	WP_004710827.1	WP_019385817.1	WP_009393253.1	WP_017481951.1	WP_004640849.1	WP_004650024.1	WP_004656214.1	WP_004659276.1	WP_004668369.1	WP_004674406.1	WP_004680702.1	WP_004692711.1	WP_004699071.1	WP_004710827.1	WP_004718343.1	WP_004281100.1	WP_004749840.1	WP_004756291.1	WP_004756291.1	WP_004787206.1	WP_004795015.1	WP_004756291.1	WP_004802316.1	WP_004810075.1	WP_004818611.1	WP_004867825.1	WP_004876487.1	WP_004896332.1	WP_004902420.1
HOG370	ACB+LW																																		WP_004720161.1										WP_004821790.1
HOG371	ACB+LW	WP_000017829.1	WP_000175501.1		WP_000175501.1	WP_000175506.1	WP_000175513.1	YP_004996738.1	WP_010116238.1	WP_000175509.1		WP_007482718.1			WP_000175509.1	WP_000175519.1		WP_019456607.1	WP_017391495.1		WP_016805137.1	WP_019383681.1	WP_009388713.1	WP_017482426.1	WP_004638686.1		WP_004652559.1	WP_004664121.1	WP_004669651.1	WP_004675474.1			WP_004704095.1	WP_004711882.1	WP_004724107.1				WP_004762115.1		WP_004796290.1	WP_004800080.1	WP_004802607.1		WP_004817871.1	WP_035374059.1	WP_004877451.1
HOG372	OROOT	WP_000116913.1	WP_000062989.1	WP_004926583.1	WP_000062989.1		WP_000116913.1	YP_004995003.1		WP_000116915.1		WP_007484080.1	WP_004646965.1	WP_005222169.1	WP_000116915.1	WP_000116406.1	WP_005023853.1	WP_019457642.1	WP_017390416.1		WP_016805020.1		WP_009391125.1	WP_017481546.1	WP_004642396.1	WP_004651157.1								WP_000116915.1	WP_004721460.1	WP_004730972.1				WP_004786253.1	WP_004793090.1				WP_004820533.1	WP_004865610.1
HOG373	NODE_71											WP_004880244.1										WP_019384750.1					WP_004654193.1	WP_004662686.1			WP_004681006.1							WP_004681006.1	WP_004759824.1			WP_004681006.1	WP_004806256.1				WP_004880244.1
HOG374	NODE_147																									WP_004651149.1
HOG375	ACB+BR	WP_001156946.1	WP_001156942.1		WP_001156943.1	WP_001156958.1	WP_001156946.1	YP_004994956.1	WP_010111199.1	WP_001156955.1			WP_004646060.1		WP_001156955.1	WP_001156950.1		WP_019457606.1	WP_017390394.1		WP_016804496.1		WP_009391105.1	WP_017481512.1	WP_004642203.1		WP_004653337.1						WP_004702416.1	WP_004709488.1	WP_004717758.1	WP_004730683.1					WP_004793391.1		WP_004807355.1		WP_004817286.1				WP_035365078.1
HOG376	NODE_78
HOG377	OROOT	WP_000121720.1	WP_000121729.1	WP_004926951.1	WP_000121729.1	WP_000121724.1	WP_000121720.1	YP_004995017.1		WP_000121723.1	WP_010327113.1	WP_007483210.1	WP_004646590.1		WP_000121723.1	WP_000121724.1	WP_005406937.1	WP_019457652.1	WP_017390426.1	WP_008941401.1	WP_016805177.1	WP_019384589.1	WP_009390947.1	WP_017481556.1	WP_004642415.1	WP_004649089.1	WP_004652885.1		WP_004671142.1			WP_004696211.1	WP_004702344.1	WP_004709409.1		WP_004280123.1	WP_004749602.1			WP_004782487.1	WP_004793064.1		WP_004808121.1			WP_004865475.1	WP_004879570.1		WP_004898225.1
HOG378	OROOT	WP_000070455.1	WP_000070464.1	WP_004925142.1	WP_000070464.1	WP_000070468.1	WP_000070455.1	YP_004994487.1	WP_010115980.1	WP_000070454.1	WP_004694428.1	WP_004881029.1			WP_000070454.1	WP_000070457.1	WP_005406403.1	WP_019456946.1	WP_017391735.1	WP_004638222.1	WP_016804832.1	WP_026094140.1	WP_009386549.1		WP_004641716.1	WP_004651162.1	WP_004655131.1	WP_004663418.1	WP_004670168.1	WP_004676622.1	WP_004682775.1	WP_004694428.1	WP_004703182.1	WP_002054461.1	WP_004722651.1			WP_004757408.1	WP_004682775.1		WP_004794045.1	WP_004682775.1	WP_004805202.1		WP_004819473.1	WP_004857137.1	WP_004881029.1
HOG379	OROOT	WP_001198683.1	WP_001198691.1	WP_004926700.1	WP_001198691.1	WP_001198688.1	WP_001198688.1	YP_004997301.1		WP_001198684.1		WP_007478315.1	WP_004646938.1		WP_001198684.1	WP_001198683.1	WP_005407361.1	WP_019457968.1	WP_017389134.1	WP_005091244.1	WP_001198683.1	WP_019385293.1	WP_009387787.1	WP_005804782.1	WP_004640476.1	WP_004651130.1	WP_004656599.1		WP_004668025.1			WP_004693982.1	WP_004705987.1	WP_004711103.1	WP_004720384.1	WP_004730933.1					WP_004795361.1		WP_004801902.1		WP_004821576.1	WP_004861820.1	WP_004882056.1	WP_004892382.1
HOG380	OROOT	WP_000386305.1	WP_000386291.1	WP_004926969.1	WP_000386291.1	WP_000386305.1	WP_000386305.1	YP_004994957.1	WP_010111201.1	WP_000386291.1			WP_004646956.1		WP_000386291.1	WP_000386290.1	WP_005407312.1	WP_005041595.1	WP_000386298.1		WP_016804495.1		WP_009391146.1	WP_005047939.1	WP_004642204.1		WP_004653338.1						WP_004702414.1	WP_004709486.1	WP_004721444.1	WP_004730960.1				WP_004785716.1	WP_000386298.1		WP_004807353.1		WP_004820546.1	WP_004865658.1			WP_004904941.1
HOG381	ACB+HA	WP_001186963.1	WP_001186958.1		WP_001186958.1		WP_001186963.1	YP_004994996.1		WP_001186955.1		WP_007484094.1			WP_001186955.1	WP_001186952.1		WP_019457636.1	WP_017390411.1		WP_016804474.1		WP_009390991.1	WP_017481541.1	WP_004642380.1									WP_004709435.1							WP_004793101.1
HOG382	OROOT	WP_000017862.1	WP_000017859.1	WP_011182384.1	WP_000017859.1	WP_000017880.1	WP_000017862.1	YP_004995792.1	WP_010115537.1	WP_000017862.1	WP_010326818.1	WP_007482327.1	WP_004645427.1	WP_004815667.1	WP_000017862.1	WP_000017872.1	WP_005406490.1	WP_019458686.1	WP_017392173.1	WP_008941498.1	WP_002053664.1	WP_019384332.1	WP_009390136.1	WP_017480921.1	WP_004643181.1	WP_004648810.1	WP_004653191.1	WP_004661943.1	WP_004670859.1	WP_035328779.1	WP_010589278.1	WP_004696936.1	WP_004701086.1	WP_004708253.1	WP_004719554.1	WP_004278811.1		WP_004777231.1	WP_034432593.1	WP_004783910.1	WP_004791724.1	WP_034431110.1	WP_004807596.1	WP_004815667.1	WP_004822263.1	WP_004866066.1	WP_004879244.1	WP_004892885.1
HOG383	OROOT	WP_000018128.1	WP_000018128.1	WP_004928283.1	WP_000018128.1	WP_000018128.1	WP_000018128.1	YP_004996693.1	WP_010116144.1	WP_000018128.1		WP_007481624.1	WP_005248679.1	WP_005006352.1	WP_000018128.1	WP_000018128.1	WP_005023836.1	WP_004706188.1	WP_003656024.1			WP_004878410.1	WP_009392876.1	WP_017481210.1	WP_003656024.1	WP_004650907.1	WP_004654733.1	WP_004664020.1		WP_004677569.1	WP_004644596.1	WP_004697473.1	WP_004706188.1	WP_004708970.1	WP_004718949.1		WP_004749234.1	WP_004644596.1		WP_004780341.1	WP_004795563.1		WP_004805533.1	WP_004813991.1	WP_004818177.1	WP_004871687.1	WP_004878410.1	WP_004813991.1	WP_004902953.1
HOG384	OROOT	WP_000018327.1	WP_000910009.1	WP_004920766.1	WP_000910009.1	WP_000910005.1	WP_000910004.1	YP_004997390.1	WP_010112895.1	WP_000910009.1	WP_010325681.1	WP_007479696.1	WP_004644901.1	WP_004810184.1	WP_000910009.1	WP_000910009.1	WP_005405772.1	WP_019456990.1	WP_017391140.1	WP_017396613.1	WP_016803666.1	WP_007479696.1	WP_009392258.1	WP_002121245.1	WP_004640622.1	WP_004650089.1	WP_004656387.1	WP_004659456.1	WP_004668174.1	WP_004674243.1	WP_004680784.1	WP_005401006.1	WP_004699285.1	WP_004710979.1	WP_004725272.1	WP_004732534.1	WP_004749951.1	WP_004680784.1	WP_004762398.1	WP_004787358.1	WP_004795208.1	WP_004763673.1	WP_004802083.1	WP_004810184.1	WP_004816539.1	WP_004868215.1	WP_004876308.1	WP_004810184.1	WP_004902605.1
HOG385	OROOT	WP_000018346.1	WP_000018346.1	WP_004923689.1	WP_000018346.1	WP_000018346.1	WP_000018346.1	YP_004996938.1	WP_010113039.1	WP_000018350.1	WP_004978100.1	WP_007480747.1	WP_004644941.1	WP_004810027.1	WP_000018350.1	WP_000018346.1	WP_005407157.1	WP_019457883.1	WP_017390944.1	WP_004641342.1	WP_017398295.1	WP_019385525.1	WP_009392067.1	WP_017481738.1	WP_003653831.1	WP_004650612.1	WP_004657401.1	WP_004660118.1	WP_004673230.1	WP_004678793.1	WP_004683427.1	WP_004691508.1	WP_004705167.1	WP_004711646.1	WP_004725405.1	WP_004281129.1	WP_004754570.1	WP_004756977.1	WP_004678793.1	WP_004787147.1	WP_004789837.1	WP_004678793.1	WP_004803887.1	WP_004810027.1	WP_004816648.1	WP_004869862.1	WP_004877854.1	WP_004896284.1	WP_004898982.1
HOG386	OROOT	WP_000018555.1	WP_000018553.1	WP_004922638.1	WP_004571201.1	WP_000018538.1	WP_000018555.1	YP_004997825.1	WP_010117053.1	WP_004713637.1	WP_010325986.1	WP_007481182.1	WP_004647231.1	WP_008305772.1	WP_004713637.1	WP_000038720.1	WP_005407404.1	WP_019456700.1	WP_017392379.1	WP_008941890.1	WP_079376841.1	WP_019385146.1	WP_009390618.1	WP_017481246.1	WP_004641339.1	WP_004650974.1	WP_004655540.1	WP_004663801.1	WP_004669825.1	WP_004679344.1	WP_010589213.1	WP_004695746.1	WP_004703765.1	WP_004710466.1	WP_004722335.1	WP_004733211.1	WP_004750581.1	WP_004757279.1	WP_004761926.1	WP_004785749.1	WP_081399566.1	WP_004799860.1	WP_004804575.1	WP_004813777.1	WP_004823027.1	WP_004862714.1	WP_004881400.1	WP_004897648.1	WP_004901991.1
HOG387	ACB+LW	WP_000018791.1	WP_000018791.1		WP_000018791.1		WP_000018791.1			WP_000018790.1		WP_007483345.1			WP_000018790.1	WP_000018791.1	WP_005406383.1					WP_019384399.1																		WP_004779917.1							WP_004879397.1
HOG388	OROOT	WP_000019502.1	WP_000019495.1	WP_004921614.1	WP_000019495.1	WP_000019507.1	WP_000019502.1	YP_004994551.1	WP_010116551.1	WP_000019491.1	WP_010326270.1	WP_007479978.1	WP_004646302.1	WP_004893527.1	WP_000019491.1	WP_000019502.1	WP_005406879.1	WP_019456853.1	WP_017391689.1		WP_016805713.1	WP_019384929.1	WP_009386514.1	WP_005802949.1	WP_004641809.1	WP_004651315.1	WP_004652701.1	WP_004663050.1	WP_004668794.1	WP_004677994.1	WP_004681141.1	WP_004694367.1	WP_004703089.1	WP_004710057.1	WP_004722787.1	WP_004730250.1	WP_004752344.1	WP_004755733.1	WP_004759683.1	WP_004782958.1	WP_004793965.1	WP_004798699.1	WP_004808478.1	WP_004810808.1	WP_004819369.1	WP_004856724.1	WP_004880685.1	WP_004893527.1	WP_004904971.1
HOG389	OROOT	WP_000019725.1	WP_001062713.1		WP_001062713.1	WP_000796695.1	WP_000019725.1																	WP_017481849.1	WP_004640800.1																	WP_004797838.1	WP_004803702.1						WP_004903345.1
HOG390	OROOT	WP_000020713.1	WP_000020713.1	WP_004929021.1	WP_000020713.1		WP_000020713.1	YP_004994921.1		WP_000020713.1	WP_010326728.1	WP_007481652.1		WP_008304814.1	WP_000020713.1	WP_000020713.1		WP_019457586.1	WP_017390379.1		WP_002048331.1	WP_026094050.1	WP_009391117.1	WP_017481494.1	WP_004642342.1	WP_004649001.1	WP_004654771.1					WP_004693071.1	WP_004702452.1	WP_004709545.1	WP_004723563.1					WP_004785906.1	WP_004793180.1		WP_004805518.1	WP_004809249.1	WP_004823588.1	WP_004870334.1		WP_004894619.1
HOG391	ACB+LW	WP_000020770.1	WP_000020771.1		WP_000020771.1	WP_000020765.1	WP_000020770.1	YP_004995914.1	WP_010111289.1	WP_000020763.1	WP_010327032.1		WP_004645405.1	WP_004815711.1	WP_000020763.1	WP_000020766.1	WP_005014805.1	WP_019458338.1	WP_005039617.1		WP_004886460.1		WP_009391776.1	WP_017480836.1	WP_004643314.1	WP_004648840.1						WP_004696460.1	WP_004700855.1	WP_004708057.1	WP_004719366.1	WP_004278780.1				WP_004783861.1	WP_004791480.1			WP_004815711.1	WP_004822427.1	WP_004861061.1		WP_004815711.1
HOG392	OROOT	WP_000020858.1	WP_000020860.1	WP_004925841.1	WP_000020860.1	WP_000020860.1	WP_000020858.1	YP_004994717.1	WP_010110882.1	WP_000020860.1	WP_005400603.1	WP_007482809.1	WP_004280110.1		WP_000020860.1	WP_000020860.1	WP_005014937.1	WP_019457446.1	WP_004642023.1	WP_008941000.1	WP_002156820.1	WP_004654068.1	WP_009388435.1	WP_002121537.1	WP_004642023.1	WP_004648629.1	WP_004654068.1	WP_004662584.1	WP_004671660.1	WP_004677929.1	WP_004681029.1	WP_005400603.1	WP_004702751.1	WP_004709822.1	WP_004721059.1	WP_004729978.1	WP_004753153.1	WP_004758278.1	WP_004758278.1	WP_004782474.1	WP_004793641.1	WP_004681029.1	WP_004654068.1	WP_004812311.1	WP_004821023.1	WP_004866409.1	WP_004880173.1	WP_004894155.1	WP_004903851.1
HOG393	ACB	WP_000020972.1				WP_000020970.1	WP_000020972.1			WP_000020970.1					WP_000020970.1
HOG394	OROOT	WP_000021170.1	WP_000021172.1	WP_004922485.1	WP_000021172.1	WP_000021173.1	WP_000021170.1	YP_004994302.1	WP_010115132.1	WP_000021167.1	WP_010327350.1	WP_007480969.1	WP_004280760.1	WP_008307468.1	WP_000021167.1	WP_000021171.1	WP_005406562.1	WP_019457076.1	WP_017392318.1	WP_005091560.1	WP_016804210.1	WP_019385116.1	WP_009393896.1	WP_002120057.1	WP_004641479.1	WP_034697212.1	WP_004655422.1	WP_004663733.1	WP_004669872.1	WP_004675076.1	WP_004682945.1	WP_004695409.1	WP_004703479.1	WP_002050307.1	WP_004722813.1	WP_004732056.1	WP_004750681.1	WP_004757289.1	WP_004761896.1	WP_004785055.1	WP_004794304.1	WP_004682945.1	WP_004804793.1	WP_004814709.1	WP_004819343.1	WP_004867096.1	WP_004881305.1	WP_004814709.1	WP_004901904.1
HOG395	OROOT	WP_000021434.1	WP_000021434.1	WP_004924277.1	WP_000021434.1	WP_000021434.1	WP_000021434.1	YP_004996751.1	WP_010116702.1	WP_000021437.1	WP_010327564.1	WP_019385707.1	WP_004281425.1	WP_008307094.1	WP_000021437.1	WP_000021434.1	WP_005407216.1	WP_019456560.1	WP_017390190.1	WP_005088160.1	WP_002050748.1	WP_019385707.1	WP_009390588.1	WP_017481653.1	WP_004639463.1	WP_004650417.1	WP_004655940.1	WP_034600662.1	WP_004668639.1	WP_004674632.1	WP_004674632.1	WP_004691217.1	WP_004705440.1	WP_002050748.1	WP_004717956.1	WP_004732201.1	WP_004754155.1	WP_004674632.1	WP_004674632.1	WP_004786806.1	WP_004789562.1	WP_004674632.1	WP_004802587.1	WP_004809702.1	WP_004818848.1	WP_004869368.1	WP_029424874.1	WP_004896069.1	WP_004899425.1
HOG396	ACB+LW	WP_000021528.1			WP_005136949.1								WP_016807179.1										WP_004827041.1												WP_004726826.1					WP_000021528.1				WP_004813174.1
HOG397	OROOT	WP_000022187.1	WP_000022187.1	WP_004927175.1	WP_000022187.1	WP_000022187.1	WP_000022187.1	YP_004995200.1	WP_010111506.1	WP_000022186.1	WP_004984725.1	WP_004878785.1	WP_004279857.1	WP_005221773.1	WP_000022186.1	WP_000022187.1	WP_005019984.1	WP_004702019.1	WP_003651438.1	WP_004639395.1	WP_002050020.1	WP_004878785.1	WP_003651438.1	WP_002121396.1	WP_003651438.1	WP_034697413.1	WP_004653014.1	WP_004661504.1	WP_004671539.1	WP_004677743.1	WP_004680899.1	WP_004696950.1	WP_004702019.1	WP_002050020.1	WP_004720680.1	WP_004279857.1	WP_004752364.1	WP_004680899.1	WP_004680899.1	WP_004786123.1	WP_003651438.1	WP_004680899.1	WP_004653014.1	WP_004812683.1	WP_004821351.1	WP_004866051.1	WP_004878785.1	WP_004894443.1	WP_004901424.1
HOG398	OROOT	WP_000022555.1	WP_000022555.1	WP_004922597.1	WP_000022555.1	WP_000022555.1	WP_000022555.1	YP_004996564.1	WP_010116598.1	WP_000022555.1	WP_004695171.1	WP_004877192.1	WP_004281717.1	WP_004891580.1	WP_000022555.1	WP_000022555.1	WP_005406581.1	WP_004705743.1	WP_005036267.1	WP_008941675.1	WP_004885352.1	WP_004877192.1	WP_009389723.1	WP_002116334.1	WP_003655263.1	WP_004647971.1	WP_004652374.1	WP_004664687.1	WP_004669460.1	WP_004678293.1	WP_004678293.1	WP_004695171.1	WP_004705743.1	WP_004712056.1	WP_004723003.1	WP_004281717.1	WP_004753598.1	WP_004678293.1	WP_004678293.1	WP_004785173.1	WP_004789231.1	WP_004678293.1	WP_004652374.1	WP_004814520.1	WP_004723003.1	WP_004854775.1	WP_004877192.1	WP_004891580.1	WP_004903514.1
HOG399	OROOT	WP_000096600.1	WP_000023429.1	WP_004928197.1	WP_000023429.1	WP_000023432.1	WP_000185171.1	YP_004995210.1	WP_010115491.1	WP_000096600.1	WP_004696828.1	WP_004879906.1	WP_004645475.1	WP_004815563.1	WP_000062236.1	WP_000096600.1	WP_005407461.1	WP_019458986.1	WP_005041115.1	WP_004639315.1	WP_004709129.1	WP_019384476.1	WP_009387096.1	WP_017399496.1	WP_004642619.1	WP_004648744.1	WP_004653883.1	WP_004662397.1	WP_004671409.1	WP_004679506.1	WP_004682244.1	WP_004696828.1	WP_004701999.1	WP_004709129.1	WP_004720851.1	WP_004731487.1	WP_004752618.1	WP_004682244.1	WP_004761237.1	WP_004784018.1	WP_004792751.1	WP_004682244.1	WP_004806612.1	WP_004815563.1	WP_004720851.1	WP_004860874.1	WP_004879906.1	WP_004895638.1	WP_004901263.1
HOG400	ACB+BR				WP_000254418.1																WP_016804599.1	WP_019383598.1		WP_000254418.1		WP_004649329.1							WP_004704331.1			WP_004647773.1	WP_004749344.1		WP_004761035.1	WP_004779964.1	WP_004795959.1			WP_004812054.1
HOG401	OROOT	WP_000024050.1	WP_000024050.1	WP_004926016.1	WP_000024050.1	WP_000024050.1	WP_000024050.1	YP_004994724.1	WP_010117516.1	WP_000024050.1	WP_004980128.1	WP_004880161.1	WP_004645498.1	WP_004815523.1	WP_000024050.1	WP_000024050.1	WP_005019605.1	WP_004702739.1	WP_004793625.1	WP_008941008.1	WP_002049514.1	WP_004880161.1	WP_005070287.1	WP_005070287.1	WP_004642031.1	WP_004648715.1	WP_004654051.1	WP_004662566.1	WP_004670664.1	WP_004677915.1	WP_004662566.1	WP_004693478.1	WP_004702739.1	WP_002049514.1	WP_004721830.1	WP_004278917.1	WP_004752389.1	WP_004662566.1		WP_004784043.1	WP_004793625.1	WP_004662566.1	WP_003652651.1	WP_004815523.1	WP_004721830.1	WP_004861637.1	WP_004880161.1	WP_004892722.1	WP_004901391.1
HOG402	NODE_14	WP_000024058.1
HOG403	OROOT																																													WP_081401787.1
HOG404	ACB+LW																										WP_004652035.1																WP_004801454.1
HOG405	ACB+LW
HOG406	ACB+LW	WP_000108365.1	WP_000108365.1		WP_000108365.1	WP_000108365.1	WP_000108365.1	YP_004995031.1		WP_000108365.1			WP_004646793.1	WP_004809157.1	WP_000108365.1	WP_000108365.1	WP_005026764.1	WP_000108365.1	WP_004642433.1	WP_008941706.1	WP_000108365.1		WP_009391048.1	WP_016141364.1	WP_004642433.1		WP_004653268.1		WP_004671984.1				WP_004702330.1	WP_000108365.1	WP_004719797.1	WP_004646793.1				WP_004785989.1	WP_004793047.1			WP_004809157.1	WP_004821972.1			WP_004809157.1
HOG407	OROOT	WP_001274777.1	WP_001274778.1		WP_001274778.1	WP_001274774.1	WP_001274776.1	YP_004996666.1	WP_010116393.1	WP_001274778.1			WP_004647115.1	WP_008305938.1	WP_001274778.1	WP_001274778.1	WP_005405838.1	WP_019456661.1	WP_017391193.1				WP_009388150.1	WP_017481228.1	WP_003655997.1	WP_004650882.1						WP_004697394.1	WP_004706146.1	WP_004711230.1	WP_004718911.1	WP_004728958.1				WP_004780373.1	WP_004795532.1			WP_004814042.1	WP_004818195.1	WP_004871762.1		WP_004814042.1
HOG408	ACB+LW								WP_081399936.1
HOG409	NODE_115
HOG410	ACB+LW
HOG411	OROOT	WP_000206124.1	WP_000206132.1	WP_026056890.1	WP_000206132.1	WP_000206127.1	WP_000206124.1	YP_004994316.1		WP_000206127.1	WP_004981189.1	WP_007481028.1	WP_004645855.1	WP_004891757.1	WP_000206127.1	WP_000206130.1		WP_004703453.1	WP_017392308.1	WP_008941853.1	WP_050552970.1	WP_019385096.1	WP_009393902.1	WP_017386611.1	WP_004641505.1		WP_004655386.1	WP_004663689.1	WP_004669889.1	WP_004675065.1	WP_004682932.1	WP_004694528.1	WP_004703453.1	WP_043969019.1		WP_004732024.1		WP_004682932.1	WP_004761888.1	WP_004785024.1	WP_004794277.1	WP_004799790.1	WP_004804833.1	WP_004814745.1		WP_004857288.1	WP_004881255.1	WP_004891757.1
HOG412	OROOT	WP_001282880.1	WP_001282880.1	WP_004929337.1	WP_001282880.1	WP_001282882.1	WP_001282880.1	YP_004996394.1	WP_010113869.1	WP_001282873.1	WP_010327273.1	WP_007483045.1	WP_004645760.1	WP_004814935.1	WP_001282874.1	WP_001282885.1	WP_005015692.1	WP_019456568.1	WP_003650073.1	WP_004640291.1	WP_002048572.1		WP_009392177.1	WP_017480489.1	WP_003650073.1	WP_004648233.1	WP_004651932.1	WP_004660802.1	WP_004669149.1	WP_004676652.1	WP_004682762.1	WP_004695604.1	WP_004699627.1	WP_004707344.1	WP_004717330.1	WP_004731870.1	WP_004753523.1	WP_004757568.1	WP_004761747.1	WP_004784804.1	WP_004790458.1	WP_004682762.1	WP_004801599.1	WP_004814935.1	WP_004823229.1	WP_004858910.1	WP_004878283.1	WP_004892001.1	WP_004903581.1
HOG413	NODE_127													WP_008305978.1																										WP_004785115.1
HOG414	ACB+LW																														WP_004681391.1								WP_034432057.1			WP_034431190.1	WP_032864836.1
HOG415	ACB+LW																																							WP_034589701.1					WP_004820919.1
HOG416	NODE_127																																												WP_081401520.1
HOG417	NODE_140										WP_050796985.1																					WP_004695450.1
HOG418	ACB+HA						WP_012391978.1
HOG419	NODE_149
HOG420	ACB+LW								WP_010117440.1					WP_008304661.1							WP_016805270.1											WP_004695870.1			WP_004723611.1										WP_004817496.1
HOG421	OROOT	WP_001060789.1	WP_001060789.1	WP_011182105.1	WP_001060789.1	WP_001060795.1	WP_002001156.1	YP_004996595.1	WP_010113691.1		WP_010327477.1	WP_004877249.1	WP_004645176.1	WP_008304243.1	WP_001060787.1	WP_002010595.1	WP_034429102.1	WP_031944934.1	WP_035360278.1	WP_008942345.1	WP_031944689.1	WP_019383742.1	WP_009389698.1	WP_031945086.1	WP_004638928.1	WP_004649504.1	WP_004652415.1	WP_004664763.1	WP_034595401.1	WP_004675612.1	WP_004683084.1	WP_004697791.1	WP_004705711.1	WP_004712006.1	WP_004723979.1	WP_004733771.1	WP_004749680.1	WP_004757225.1	WP_004762014.1	WP_004782190.1	WP_004789174.1	WP_004799972.1	WP_004802818.1	WP_004816138.1	WP_004817751.1	WP_004857354.1	WP_004877249.1	WP_004891519.1	WP_004902082.1
HOG422	ACB+LW							YP_004995539.1	WP_010115036.1																									WP_031944757.1							WP_004792164.1
HOG423	NODE_71
HOG424	OROOT	WP_000191304.1	WP_000046580.1	WP_004927684.1	WP_000046567.1	WP_000046579.1	WP_000246490.1		WP_010116819.1	WP_001286231.1	WP_010326065.1		WP_016806988.1	WP_008304568.1	WP_001286231.1	WP_000046515.1					WP_017398252.1		WP_009391475.1		WP_004642159.1		WP_004653627.1			WP_004674863.1		WP_004695959.1	WP_081401259.1	WP_004710604.1	WP_004726916.1	WP_004731294.1	WP_004752877.1			WP_004788325.1	WP_004793703.1			WP_004815283.1	WP_004817426.1	WP_004859287.1
HOG425	ACB+BR								WP_010117659.1			WP_007479876.1	WP_004646461.1				WP_005406076.1															WP_004693706.1			WP_004724449.1								WP_004805083.1					WP_004893894.1	WP_004904455.1
HOG426	ACB
HOG427	NODE_78
HOG428	NODE_140
HOG429	OROOT	WP_000024193.1	WP_000024222.1		WP_000024222.1		WP_000024240.1	YP_004995038.1		WP_000024199.1					WP_000024200.1	WP_000024225.1	WP_005407405.1		WP_017390434.1		WP_017398225.1			WP_017481568.1
HOG430	OROOT	WP_001039143.1	WP_001039159.1	WP_011182569.1	WP_001039159.1	WP_001039145.1	WP_001039143.1	YP_004996295.1	WP_010115342.1	WP_001039151.1	WP_010326410.1	WP_007481517.1	WP_004645671.1	WP_008302438.1	WP_001039151.1	WP_001039134.1	WP_005406752.1	WP_019457279.1	WP_017391835.1	WP_017396739.1	WP_017398134.1	WP_019384032.1	WP_009393691.1	WP_017480557.1		WP_004648342.1	WP_004654603.1		WP_004668920.1	WP_004676842.1	WP_004682679.1	WP_004693874.1	WP_004699886.1		WP_004724532.1	WP_004731736.1	WP_004751426.1	WP_004757663.1	WP_004761616.1	WP_004784603.1	WP_004790656.1	WP_004757663.1	WP_004805665.1	WP_004815108.1	WP_004822675.1	WP_004859127.1	WP_004878482.1	WP_004892176.1	WP_004900368.1
HOG431	ACB+HA	WP_001018918.1					WP_001018915.1
HOG432	ACB+BR								WP_010115759.1				WP_004645293.1			WP_000994923.1					WP_017398254.1												WP_004700345.1	WP_004710598.1	WP_004720114.1					WP_004784334.1
HOG433	NODE_147																									WP_004651213.1
HOG434	NODE_119			WP_004922192.1
HOG435	NODE_98
HOG436	ACB+BA							YP_004997867.1
HOG437	ACB+HA																						WP_009387844.1
HOG438	ACB+HA					WP_000259334.1																					WP_004655094.1
HOG439	ACB+BR																		WP_017390220.1																		WP_004749411.1												WP_004898152.1
HOG440	OROOT																									WP_004650786.1		WP_004662633.1
HOG441	OROOT
HOG442	ACB+BR																	WP_025465192.1																							WP_004793643.1
HOG443	NODE_115
HOG444	ACB+LW	WP_000196843.1	WP_000196831.1		WP_000196831.1	WP_043961085.1	WP_000196843.1	YP_004996180.1		WP_000196832.1		WP_007483649.1			WP_000196832.1	WP_000196834.1		WP_081400338.1	WP_080593080.1	WP_008940930.1	WP_080593610.1		WP_034679046.1	WP_080612861.1	WP_080632215.1		WP_004652132.1	WP_004663215.1	WP_004670452.1				WP_077164826.1	WP_080631599.1	WP_004721812.1						WP_004790875.1		WP_004801272.1		WP_004820218.1	WP_004861416.1	WP_004880910.1
HOG445	NODE_70																			WP_008942209.1							WP_004655798.1		WP_004672701.1														WP_004804378.1
HOG446	NODE_71
HOG447	NODE_70																			WP_004637903.1							WP_004655799.1		WP_004672700.1														WP_004804375.1
HOG448	ACB+LW																																						WP_004759558.1
HOG449	BNS																	WP_081400343.1
HOG450	NODE_149
HOG451	ACB+LW																																															WP_004895794.1
HOG452	NODE_134
HOG453	NODE_71
HOG454	B	WP_001179642.1				WP_079378778.1	WP_001179642.1			WP_001179629.1					WP_001179629.1
HOG455	ACB+LW	WP_000250966.1	WP_000250933.1		WP_000250932.1		WP_000250959.1	YP_004996375.1		WP_000250946.1					WP_000250946.1				WP_017391781.1				WP_081400226.1		WP_004643840.1																		WP_004801465.1
HOG456	NODE_70																										WP_032812507.1		WP_004669900.1														WP_004805376.1
HOG457	ACB+LW							YP_004994269.1										WP_081400250.1							WP_004641433.1								WP_081401340.1		WP_081407194.1						WP_004794368.1
HOG458	ACB+HA						WP_001114160.1					WP_007484110.1																					WP_004705906.1														WP_004876917.1
HOG459	ACB+LW	WP_079255246.1					WP_014702596.1	YP_004996408.1		WP_079264281.1		WP_007483029.1					WP_005406113.1						WP_081400166.1	WP_017480480.1	WP_035361172.1		WP_004651919.1	WP_081399791.1						WP_080631594.1							WP_004790435.1		WP_004801618.1				WP_004878270.1
HOG460	ACB+LW	WP_000479339.1	WP_000479308.1	WP_011182719.1	WP_000479308.1	WP_000479348.1	WP_000479338.1	YP_004996770.1		WP_000479350.1					WP_000479350.1	WP_000479314.1			WP_080592897.1		WP_017398288.1		WP_081400003.1	WP_080612950.1	WP_080632099.1																WP_081399458.1
HOG461	ACB+LW												WP_023278690.1																		WP_004681828.1							WP_004756146.1		WP_004783686.1		WP_004798181.1			WP_004818856.1
HOG462	NODE_167																																															WP_004893737.1
HOG463	ACB+BR	WP_000470118.1	WP_000470123.1		WP_000470123.1	WP_000470127.1	WP_000470118.1			WP_000470129.1		WP_081399771.1			WP_000470129.1								WP_009393755.1			WP_099049320.1	WP_004652604.1							WP_004710415.1	WP_081401066.1								WP_032865202.1		WP_004818208.1		WP_004880854.1
HOG464	OROOT	WP_001045628.1		WP_004929208.1			WP_001045627.1	YP_004995536.1		WP_002012739.1		WP_007483620.1	WP_004646168.1		WP_001045598.1	WP_002016208.1			WP_017390831.1		WP_017398194.1					WP_004649228.1	WP_004653203.1			WP_081398897.1				WP_080631603.1	WP_004724875.1						WP_004793837.1		WP_004808172.1		WP_004819358.1	WP_004870300.1
HOG465	OROOT	WP_000024261.1	WP_000024269.1	WP_004920177.1	WP_000024269.1	WP_000024261.1	WP_000024261.1	YP_004997618.1	WP_010114390.1	WP_000024261.1	WP_010325857.1	WP_007478962.1	WP_004647399.1	WP_008303258.1	WP_000024261.1	WP_000024268.1	WP_034428678.1	WP_019458040.1	WP_017391319.1	WP_008942315.1	WP_016803628.1	WP_007478962.1	WP_009393140.1	WP_017482015.1	WP_004641017.1	WP_004649883.1	WP_004656000.1	WP_004659079.1	WP_004668544.1	WP_004674582.1	WP_004680559.1	WP_004692508.1	WP_004698880.1	WP_004710690.1	WP_004718025.1	WP_004278474.1	WP_004754292.1	WP_004756177.1	WP_004762171.1	WP_004781880.1	WP_004794819.1	WP_004800148.1	WP_004802538.1	WP_004813291.1	WP_004818820.1	WP_004855164.1	WP_004876697.1	WP_004890309.1	WP_004899308.1
HOG466	ACB+HA	WP_000025574.1																										WP_004661761.1						WP_000025568.1													WP_004879078.1
HOG467	OROOT	WP_000025645.1	WP_000025644.1	WP_026056901.1	WP_000025644.1	WP_000025647.1	WP_000025645.1	YP_004997416.1	WP_010112933.1	WP_000025644.1	WP_035330556.1	WP_026094242.1	WP_016806883.1	WP_004810138.1	WP_000025644.1	WP_000025644.1	WP_005405393.1	WP_004699255.1	WP_017391153.1	WP_004637598.1	WP_009505569.1	WP_026094242.1	WP_009392250.1	WP_017481912.1	WP_004640661.1	WP_004650061.1	WP_004656357.1	WP_034600746.1	WP_004668215.1	WP_035327654.1	WP_026040056.1	WP_004692835.1	WP_004699255.1	WP_009505569.1	WP_004718389.1	WP_051064741.1	WP_004749928.1	WP_004756360.1	WP_004762370.1	WP_004787277.1	WP_004795159.1	WP_004800352.1	WP_004802155.1	WP_004810138.1	WP_004818562.1	WP_020846432.1	WP_029424822.1	WP_004810138.1	WP_004902564.1
HOG468	OROOT	WP_000025829.1	WP_000025826.1	WP_004922544.1	WP_000025826.1	WP_000025830.1	WP_000025829.1	YP_004994279.1	WP_010115103.1	WP_000025827.1	WP_010327359.1	WP_004881351.1	WP_004645882.1	WP_008307445.1	WP_000025827.1	WP_000025827.1	WP_005027688.1	WP_004703550.1	WP_005042873.1	WP_004638040.1	WP_016804659.1	WP_019385126.1	WP_009393831.1	WP_005803276.1	WP_003653492.1	WP_004651024.1	WP_004655461.1	WP_004663768.1	WP_004669849.1	WP_004675107.1	WP_004682968.1	WP_004695366.1	WP_004703550.1	WP_004710391.1	WP_004722861.1	WP_004645882.1	WP_004753982.1	WP_004682968.1	WP_004761917.1	WP_004785102.1	WP_004794344.1	WP_004799832.1	WP_004804751.1	WP_004814661.1	WP_004722861.1	WP_004867152.1	WP_004881351.1	WP_004891690.1	WP_004903159.1
HOG469	OROOT	WP_000025985.1	WP_000025988.1	WP_004928908.1	WP_000025988.1	WP_000025985.1	WP_000025985.1		WP_010114650.1	WP_000025985.1	WP_010327223.1	WP_004878446.1	WP_004645709.1	WP_004815039.1	WP_000025985.1	WP_000025985.1	WP_005406554.1	WP_004699815.1	WP_017391814.1	WP_004640175.1	WP_016804000.1	WP_004878446.1	WP_009393589.1	WP_002118921.1	WP_004643792.1	WP_004651152.1	WP_004654671.1	WP_004661092.1	WP_004668958.1	WP_004676777.1	WP_004682709.1	WP_004695800.1	WP_004699815.1	WP_004699815.1	WP_004717227.1	WP_004731797.1	WP_004753331.1	WP_004682709.1	WP_004761659.1	WP_004784671.1	WP_004790587.1	WP_004799549.1	WP_004771288.1	WP_004815039.1	WP_004717227.1	WP_004863995.1	WP_004878446.1	WP_004815039.1	WP_004903757.1
HOG470	ACB+BR	WP_000026482.1	WP_000026486.1		WP_000026486.1	WP_000026486.1	WP_000026482.1	YP_004994713.1	WP_010110873.1	WP_000026494.1	WP_010327119.1		WP_004646583.1	WP_008306554.1	WP_000026494.1	WP_000026493.1	WP_005405614.1	WP_019458141.1	WP_017391575.1		WP_016804463.1		WP_009388444.1	WP_002121601.1	WP_004642017.1	WP_004648624.1	WP_004654084.1			WP_004677938.1		WP_004696197.1	WP_004702754.1	WP_004709830.1	WP_004721091.1	WP_004729998.1			WP_004759722.1	WP_004782497.1	WP_004793657.1	WP_004798756.1	WP_004806350.1	WP_004812304.1	WP_004820996.1	WP_004866417.1		WP_004894141.1
HOG471	ACB+LW	WP_000499851.1	WP_000499851.1		WP_000499851.1	WP_000500063.1	WP_000499850.1	YP_004996199.1		WP_000499857.1			WP_004646641.1	WP_008304729.1	WP_000499857.1	WP_000500062.1	WP_005406200.1	WP_019457708.1	WP_017391882.1		WP_016804268.1		WP_009393554.1	WP_017480606.1	WP_004643605.1								WP_004700088.1	WP_004707628.1		WP_034439404.1				WP_004786329.1	WP_004790832.1					WP_004861470.1		WP_004894254.1
HOG472	OROOT	WP_000806374.1	WP_000806375.1	WP_004923442.1	WP_000806375.1	WP_000806362.1	WP_000806360.1	YP_004997042.1	WP_010111276.1	WP_000806373.1		WP_034604827.1	WP_016807230.1		WP_000806373.1	WP_000806367.1		WP_019458689.1	WP_017392212.1		WP_016804715.1	WP_019385608.1	WP_009391848.1	WP_017481804.1	WP_004643122.1	WP_004651436.1	WP_004657196.1	WP_004659926.1					WP_004704970.1	WP_004711510.1	WP_004721153.1	WP_004733157.1	WP_034425960.1				WP_004791827.1		WP_050560200.1		WP_004820952.1		WP_004878018.1
HOG473	OROOT			WP_004930948.1				YP_004996546.1			WP_010326656.1		WP_004646492.1	WP_008303156.1			WP_005406385.1		WP_017392480.1				WP_009389718.1	WP_017482151.1		WP_004651017.1							WP_004705761.1		WP_085944136.1	WP_004730141.1	WP_004751496.1			WP_004782750.1				WP_004810559.1	WP_085942774.1			WP_004893946.1	WP_004900456.1
HOG474	OROOT	WP_001018264.1	WP_001018265.1		WP_001018265.1	WP_001018257.1	WP_001018264.1	YP_004996136.1		WP_001018270.1					WP_001018270.1	WP_001018271.1		WP_019459134.1	WP_017390691.1	WP_005089792.1	WP_017398118.1		WP_009391262.1	WP_017481154.1	WP_004642800.1								WP_004701673.1	WP_004708796.1							WP_004792416.1					WP_004863419.1
HOG475	OROOT	WP_000026927.1	WP_000026926.1	WP_004930863.1	WP_000026926.1	WP_000026925.1	WP_000026925.1	YP_004997231.1	WP_010113541.1	WP_000026934.1	WP_010325554.1	WP_007478192.1	WP_004647170.1	WP_008305894.1	WP_000026932.1	WP_000026922.1	WP_005405727.1	WP_019457906.1	WP_017391469.1	WP_008942482.1	WP_002050502.1	WP_019385339.1	WP_009387688.1	WP_000026927.1	WP_003655769.1	WP_004650844.1	WP_004656741.1	WP_004665351.1	WP_004667934.1	WP_004675342.1	WP_004680173.1	WP_004684200.1	WP_004706092.1	WP_004711195.1	WP_004723520.1	WP_004729055.1	WP_004750784.1	WP_004680173.1	WP_004675342.1	WP_004781386.1	WP_004795481.1	WP_004798008.1	WP_004801772.1	WP_004813901.1	WP_004823617.1	WP_004858584.1	WP_004882140.1	WP_004813901.1	WP_004901787.1
HOG476	OROOT	WP_000027403.1	WP_000027403.1	WP_004920156.1	WP_000027403.1	WP_000027403.1	WP_000027403.1	YP_004997625.1	WP_010114409.1	WP_000027403.1	WP_010325865.1	WP_004876712.1	WP_004278462.1	WP_004813278.1	WP_000027403.1	WP_000027403.1	WP_005016657.1	WP_004698869.1	WP_003654767.1	WP_005083636.1	WP_002053465.1	WP_004876712.1	WP_002114792.1	WP_002114792.1	WP_003654767.1	WP_004649873.1	WP_004655985.1	WP_004659064.1	WP_004668558.1	WP_004674593.1	WP_004674593.1	WP_004692486.1	WP_004698869.1	WP_002053465.1	WP_004718010.1	WP_004278462.1	WP_004754278.1	WP_004674593.1	WP_004674593.1	WP_004781893.1	WP_002114792.1	WP_004674593.1	WP_004802556.1	WP_004813278.1	WP_004718010.1	WP_004855146.1	WP_004876712.1	WP_004813278.1	WP_004899321.1
HOG477	OROOT	WP_000027499.1	WP_000027499.1	WP_004928769.1	WP_000027499.1	WP_000027499.1	WP_000027499.1	YP_004996272.1	WP_010115826.1	WP_000027499.1	WP_010326431.1	WP_007479336.1	WP_004645633.1	WP_004815165.1	WP_000027499.1	WP_000027499.1	WP_005406885.1	WP_002052588.1	WP_003650279.1	WP_008941787.1	WP_002052588.1	WP_007479336.1	WP_009393420.1	WP_002118816.1	WP_003650279.1	WP_004648372.1	WP_004654544.1	WP_004661222.1	WP_004668873.1	WP_004676884.1	WP_004682661.1	WP_004693820.1	WP_004699934.1	WP_002052588.1	WP_004717183.1	WP_004731677.1	WP_004751703.1	WP_004757691.1	WP_004761598.1	WP_004784543.1	WP_004790711.1	WP_004761598.1	WP_004805730.1	WP_004815165.1	WP_004823148.1	WP_004864055.1	WP_004878514.1	WP_004892238.1	WP_004900745.1
HOG478	OROOT	WP_000027529.1	WP_000027529.1	WP_004930896.1	WP_000027529.1	WP_000027529.1	WP_000027529.1	YP_004997224.1	WP_010113525.1	WP_000027529.1	WP_010325553.1	WP_004882151.1		WP_004813904.1	WP_000027529.1	WP_000027529.1	WP_026444179.1	WP_000027529.1	WP_017391474.1	WP_004637383.1	WP_000027529.1	WP_004882151.1	WP_009387652.1	WP_002120796.1	WP_003655781.1	WP_004650850.1	WP_004656756.1	WP_004665357.1	WP_004667927.1	WP_004675352.1	WP_004675352.1	WP_004684197.1	WP_000027529.1	WP_002050499.1	WP_004723531.1	WP_004729052.1	WP_004750255.1	WP_004675352.1	WP_004758638.1	WP_004781383.1	WP_004795491.1	WP_004675352.1	WP_004801762.1	WP_004813904.1	WP_004823610.1	WP_004858592.1	WP_004882151.1	WP_004813904.1	WP_004902887.1
HOG479	OROOT	WP_000029221.1	WP_000029222.1	WP_004920680.1	WP_000029222.1	WP_000029222.1	WP_000029221.1	YP_004997429.1	WP_010112953.1	WP_000029221.1	WP_010325710.1	WP_007480186.1	WP_004281075.1	WP_004810110.1	WP_000029221.1	WP_000029221.1	WP_005405748.1	WP_025465070.1	WP_017391160.1	WP_004637613.1	WP_004710927.1	WP_019385858.1	WP_009392264.1	WP_025468485.1	WP_004640683.1	WP_004650044.1	WP_004656332.1	WP_004659393.1	WP_004668235.1	WP_004674305.1	WP_004680756.1	WP_004692807.1	WP_004699225.1	WP_004710927.1	WP_004725305.1	WP_004281075.1	WP_034425602.1	WP_004680756.1	WP_004762353.1	WP_004787247.1	WP_004795135.1	WP_004680756.1	WP_004802182.1	WP_004810110.1	WP_004816566.1	WP_004868112.1	WP_004876374.1	WP_004896367.1	WP_035365513.1
HOG480	OROOT	WP_000029356.1	WP_000029359.1	WP_004925924.1	WP_000029359.1	WP_000029359.1	WP_001987632.1	YP_004994712.1	WP_010110871.1	WP_000029350.1	WP_010327120.1	WP_007482833.1	WP_004280133.1	WP_008306557.1	WP_000029350.1	WP_001987632.1	WP_005405545.1	WP_081400370.1	WP_080593026.1	WP_008941325.1	WP_080593551.1	WP_019384777.1	WP_081400018.1	WP_078210157.1	WP_080632042.1	WP_004648623.1	WP_004654087.1	WP_004662589.1	WP_004671674.1	WP_004677941.1	WP_004681036.1	WP_004696195.1	WP_081401309.1	WP_079376998.1	WP_004721093.1	WP_004280133.1	WP_004752981.1	WP_004681036.1	WP_004759719.1	WP_004782498.1	WP_081399544.1	WP_004798754.1	WP_004806348.1	WP_004812302.1	WP_004820993.1	WP_004866419.1	WP_004880180.1	WP_004812302.1	WP_004903952.1
HOG481	OROOT	WP_001277433.1	WP_001277426.1			WP_001277431.1	WP_001277433.1	YP_004994632.1		WP_001277436.1					WP_001277436.1	WP_001277431.1	WP_005406418.1	WP_019458203.1	WP_003652776.1		WP_004888103.1		WP_009387742.1	WP_002120532.1	WP_004641942.1								WP_004702882.1	WP_004709920.1			WP_004752544.1				WP_004793852.1								WP_004901361.1
HOG482	NODE_189
HOG483	OROOT	WP_001222772.1	WP_001222772.1	WP_004930741.1	WP_001222772.1	WP_001222772.1	WP_001222772.1	YP_004997260.1	WP_010115088.1	WP_001222774.1	WP_010326372.1		WP_004647808.1	WP_004810656.1	WP_001222772.1	WP_001222772.1	WP_005406524.1	WP_019457940.1	WP_017391456.1		WP_004711163.1		WP_009387351.1	WP_001222772.1	WP_004640406.1	WP_004651421.1	WP_004656691.1					WP_004694009.1	WP_004706044.1	WP_004711163.1	WP_004724896.1	WP_004282146.1	WP_004752013.1				WP_004795436.1		WP_004801820.1	WP_004810656.1	WP_004724896.1	WP_004863904.1		WP_004893693.1	WP_004901501.1
HOG484	OROOT		WP_000094464.1	WP_004921883.1	WP_000094464.1			YP_004994662.1							WP_000094473.1	WP_085944042.1		WP_005802836.1	WP_080593028.1	WP_008941632.1	WP_080593613.1		WP_009387793.1	WP_005802836.1	WP_080632039.1	WP_034697230.1							WP_077162611.1	WP_080631563.1	WP_004717728.1						WP_081399546.1				WP_004717728.1	WP_004861808.1		WP_004892390.1
HOG485	OROOT	WP_001047228.1	WP_001047228.1	WP_004922211.1	WP_001047228.1	WP_001047228.1	WP_001047228.1	YP_004994335.1	WP_010116038.1	WP_001047165.1	WP_004983028.1	WP_004881216.1	WP_004279202.1	WP_005221054.1	WP_001047165.1	WP_001047228.1	WP_005406842.1	WP_019457052.1	WP_003653383.1	WP_005081419.1	WP_001047228.1	WP_004881216.1	WP_004794249.1	WP_002120391.1	WP_003653383.1	WP_004650988.1	WP_004655345.1	WP_004663651.1	WP_004669914.1	WP_004675034.1	WP_004682900.1	WP_004695257.1	WP_004703422.1	WP_001047228.1	WP_004724049.1	WP_004730660.1	WP_004750774.1	WP_004675034.1	WP_004675034.1	WP_004783346.1	WP_004794249.1	WP_004675034.1	WP_004804879.1	WP_004811224.1	WP_004724049.1	WP_004867247.1	WP_004881216.1	WP_004811224.1	WP_004901800.1
HOG486	OROOT	WP_000572513.1	WP_000572518.1	WP_004930666.1	WP_000572518.1	WP_000572517.1	WP_000572513.1	YP_004995588.1		WP_000572517.1		WP_007482919.1			WP_000572517.1	WP_000572515.1			WP_017390898.1	WP_017396344.1	WP_000029961.1		WP_009388335.1	WP_009388335.1			WP_004654252.1		WP_034595562.1					WP_000029961.1						WP_004782539.1	WP_002113901.1		WP_004806174.1		WP_004818986.1		WP_004880285.1
HOG487	OROOT	WP_001049495.1	WP_001049495.1	WP_011182180.1	WP_001049495.1	WP_000174668.1	WP_001990077.1	YP_004995099.1	WP_010114022.1	WP_001049494.1	WP_010327365.1	WP_004879699.1	WP_004646348.1		WP_001049494.1	WP_002015881.1		WP_019458904.1	WP_017390485.1	WP_004639207.1	WP_025466272.1	WP_004879699.1	WP_081400011.1	WP_017481617.1	WP_035360891.1		WP_004653587.1	WP_004662211.1	WP_004671222.1	WP_004677389.1	WP_004639207.1	WP_004695353.1	WP_081401298.1	WP_080631554.1	WP_004721035.1	WP_004279502.1		WP_004639207.1	WP_004760091.1	WP_004780580.1	WP_081399532.1	WP_004799076.1	WP_004806877.1	WP_004812178.1	WP_004821061.1
HOG488	OROOT	WP_001153627.1	WP_001153625.1	WP_004929164.1	WP_001153625.1	WP_001153625.1	WP_001153625.1	YP_004997265.1		WP_001153625.1		WP_007478243.1			WP_001153624.1	WP_001153627.1		WP_001153627.1	WP_003655709.1	WP_008942459.1	WP_016139645.1		WP_001153627.1	WP_001153625.1	WP_003655709.1		WP_004656681.1	WP_004665303.1	WP_004667982.1	WP_004675299.1	WP_004665303.1		WP_001153627.1	WP_001153625.1			WP_004752031.1	WP_004756736.1	WP_004665303.1		WP_001153627.1	WP_004665303.1	WP_004801837.1			WP_004866542.1	WP_029424894.1		WP_004752031.1
HOG489	OROOT	WP_000030334.1																										WP_004661763.1						WP_000030333.1						WP_004780850.1				WP_004812523.1			WP_004879082.1
HOG490	OROOT	WP_000030405.1	WP_000030403.1	WP_004930852.1	WP_000030403.1	WP_000030409.1	WP_000030409.1	YP_004997235.1	WP_010113546.1	WP_000030389.1	WP_010325557.1	WP_007478196.1	WP_004647668.1	WP_005220396.1	WP_000030403.1	WP_000030406.1	WP_005405886.1	WP_019457910.1	WP_017391466.1	WP_008942477.1	WP_004711187.1	WP_019385335.1	WP_009387700.1	WP_000030410.1	WP_004640363.1	WP_004649675.1	WP_004656733.1	WP_004665347.1	WP_004667945.1	WP_004675334.1	WP_004680165.1	WP_004684205.1	WP_004706085.1	WP_004711187.1	WP_004723516.1	WP_004728883.1	WP_004750243.1	WP_004756775.1	WP_004758628.1	WP_004780450.1	WP_004795474.1	WP_004798012.1	WP_004801786.1	WP_004814130.1	WP_004723516.1	WP_004858577.1	WP_004882136.1	WP_004895864.1	WP_004902876.1
HOG491	OROOT	WP_000724216.1	WP_000724221.1	WP_004930855.1	WP_000724221.1	WP_000724218.1	WP_085946167.1	YP_004997234.1	WP_010113545.1	WP_000724213.1	WP_005401609.1	WP_034604329.1	WP_004647669.1	WP_008307019.1	WP_000724221.1	WP_085940416.1	WP_005017411.1	WP_077164394.1	WP_080026067.1		WP_080593669.1	WP_019385336.1	WP_081399984.1	WP_080613004.1	WP_004640361.1	WP_004649676.1	WP_004656735.1	WP_004665348.1	WP_004667943.1	WP_035327877.1	WP_010589301.1	WP_004684203.1	WP_081401432.1	WP_080593669.1	WP_004723517.1	WP_004728886.1	WP_004750245.1	WP_034422595.1	WP_010589301.1	WP_004780449.1	WP_081399585.1	WP_010589301.1	WP_004801784.1	WP_004814128.1	WP_004823621.1	WP_035372791.1	WP_017196978.1	WP_004895866.1	WP_004902878.1
HOG492	OROOT	WP_000868723.1	WP_000868729.1		WP_000868729.1	WP_000868731.1	WP_000868723.1	YP_004996346.1	WP_010115561.1	WP_000868732.1	WP_010326880.1				WP_000868732.1	WP_000868725.1		WP_019457324.1	WP_017391804.1		WP_016805057.1			WP_017480528.1			WP_004654997.1					WP_004696773.1	WP_004699775.1	WP_004707404.1	WP_004719498.1								WP_004805236.1		WP_004822304.1	WP_004866289.1
HOG493	ACB+LW	WP_000562187.1	WP_000562187.1	WP_004925116.1	WP_000562187.1	WP_000562188.1	WP_000562187.1	YP_004996743.1	WP_010116229.1	WP_000562192.1		WP_007482727.1			WP_000562192.1	WP_000562198.1		WP_019456602.1	WP_017391490.1	WP_004669660.1	WP_016805142.1	WP_019383676.1	WP_009388691.1	WP_017482430.1	WP_004638674.1		WP_004652564.1	WP_004664116.1	WP_004669660.1	WP_004675466.1			WP_004704084.1	WP_002048684.1	WP_004724116.1				WP_004762124.1		WP_004796280.1	WP_004800092.1	WP_004802599.1		WP_004819783.1	WP_004857490.1	WP_017196745.1
HOG494	ACB	WP_000792950.1	WP_000792929.1		WP_000792929.1	WP_000792944.1	WP_000792950.1	YP_004996995.1		WP_000792930.1					WP_000792930.1	WP_000792945.1		WP_019458471.1			WP_016804735.1			WP_017481775.1									WP_025469105.1	WP_004707989.1
HOG495	ACB+HA	WP_000256447.1				WP_000256447.1	WP_000256447.1					WP_034605413.1							WP_017391801.1		WP_016805062.1	WP_026094032.1						WP_004664600.1													WP_004790546.1
HOG496	ACB+LW											WP_007482923.1											WP_009391568.1
HOG497	ACB+LW																										WP_004653503.1																WP_004807081.1
HOG498	ACB							YP_004997725.1
HOG499	ACB+BR														WP_000005237.1			WP_019456513.1	WP_017392349.1						WP_004641417.1								WP_004703586.1	WP_004710417.1							WP_004794383.1				WP_004820334.1
HOG500	B														WP_000182207.1	WP_000182207.1
HOG501	OROOT	WP_000120691.1	WP_000120693.1		WP_000120693.1	WP_000120692.1	WP_001990034.1	YP_004995020.1	WP_010111484.1	WP_000120693.1	WP_029575068.1	WP_007483215.1	WP_005251442.1		WP_000120693.1	WP_001985858.1	WP_005404323.1	WP_009501080.1	WP_080028237.1	WP_005080687.1	WP_009501080.1	WP_026094106.1	WP_075382789.1	WP_075382789.1	WP_080632175.1	WP_004649086.1	WP_085942723.1		WP_004671136.1			WP_004696216.1		WP_009501080.1	WP_004719977.1	WP_005251442.1	WP_034425522.1			WP_004782481.1	WP_014206451.1		WP_085944205.1		WP_004821816.1	WP_004865480.1	WP_004879564.1		WP_035365649.1
HOG502	ACB+BA	WP_000107496.1	WP_000107496.1	WP_004926708.1	WP_000107496.1		WP_000107496.1	YP_004994684.1		WP_000107496.1		WP_007482861.1			WP_000107496.1	WP_000107496.1		WP_004702811.1	WP_004641989.1	WP_004639509.1	WP_002156858.1	WP_019384763.1	WP_009387753.1	WP_002163161.1	WP_004641989.1		WP_004654117.1	WP_004662628.1	WP_004671708.1				WP_004702811.1	WP_002156858.1							WP_004793785.1		WP_004806319.1				WP_004880214.1
HOG503	OROOT	WP_001224036.1	WP_001233437.1	WP_004930445.1	WP_001233437.1	WP_001224029.1		YP_004997362.1	WP_010113339.1	WP_001233434.1	WP_029574933.1	WP_007478636.1			WP_001233434.1	WP_001224026.1	WP_005405889.1		WP_017391504.1	WP_004637514.1	WP_017398307.1					WP_004649919.1	WP_004656458.1	WP_004665163.1	WP_004668139.1	WP_004674047.1	WP_004674047.1	WP_004692557.1			WP_004723394.1			WP_004756609.1	WP_004674047.1			WP_004798074.1	WP_004802024.1		WP_004818767.1	WP_035373470.1	WP_004881948.1
HOG504	ACB					WP_000448697.1																	WP_009391597.1
HOG505	B
HOG506	OROOT	WP_000184769.1	WP_000184767.1	WP_004930505.1	WP_000184767.1	WP_001259281.1	WP_001984979.1	YP_004997352.1		WP_001259282.1		WP_004881974.1			WP_000184772.1	WP_012300783.1		WP_081400352.1	WP_080593020.1	WP_017396658.1	WP_006581284.1	WP_004881974.1	WP_081399989.1	WP_079377716.1	WP_080632018.1		WP_032812562.1	WP_004665189.1	WP_004668124.1				WP_077164355.1	WP_080631576.1	WP_004723407.1		WP_004750033.1			WP_004780016.1	WP_081399583.1		WP_032864903.1		WP_004823720.1	WP_085945809.1	WP_004881974.1		WP_004902718.1
HOG507	OROOT	WP_000826320.1	WP_000826320.1	WP_004929123.1	WP_000826320.1	WP_000826320.1	WP_000826319.1	YP_004997028.1	WP_010116202.1	WP_000826319.1	WP_010327252.1		WP_016807247.1		WP_000826319.1	WP_000826323.1	WP_005406907.1	WP_019458502.1	WP_017391737.1		WP_002053780.1		WP_009391862.1	WP_016143753.1	WP_004641714.1	WP_004648180.1	WP_004657224.1	WP_004663544.1		WP_004676494.1	WP_004682858.1	WP_004695655.1	WP_004704991.1	WP_004711527.1	WP_004722653.1	WP_004733176.1	WP_004754644.1	WP_004681222.1	WP_004676494.1	WP_004780079.1	WP_004796106.1	WP_004682858.1	WP_004803684.1	WP_004812047.1	WP_004819803.1				WP_004898934.1
HOG508	BNS																	WP_019458400.1															WP_004700706.1
HOG509	ACB	WP_002000041.1			WP_002017886.1		WP_002000041.1																																		WP_004790811.1
HOG510	ACB	WP_014538326.1	WP_012300725.1		WP_012300725.1	WP_079378764.1	WP_014538326.1	YP_004997862.1		WP_002011825.1					WP_002011825.1	WP_002009572.1		WP_025465145.1	WP_100222428.1		WP_100222394.1		WP_081400016.1	WP_080612899.1	WP_080632074.1								WP_004702911.1	WP_004709947.1							WP_081399636.1
HOG511	ACB+LW	WP_001133110.1	WP_001985463.1		WP_001985463.1	WP_015451386.1	WP_001133110.1	YP_004994874.1		WP_004713655.1		WP_007480916.1			WP_004713655.1	WP_001146946.1		WP_019458096.1	WP_026056078.1		WP_016804606.1		WP_009392929.1	WP_017481475.1	WP_035361160.1		WP_004655474.1						WP_004698713.1	WP_004711563.1	WP_004722872.1						WP_034596645.1		WP_004804735.1		WP_004819270.1		WP_004881356.1
HOG512	ACB+BR	WP_043961195.1	WP_000043985.1	WP_004927025.1	WP_000043985.1	WP_043961195.1	WP_000043984.1	YP_004995197.1		WP_000043988.1	WP_010327167.1	WP_007482338.1			WP_000043988.1	WP_000043984.1		WP_019458976.1	WP_017391263.1	WP_004638873.1	WP_017398244.1	WP_019384336.1	WP_009390751.1	WP_031945078.1	WP_004642610.1	WP_004648558.1	WP_004653940.1	WP_004661933.1	WP_004670845.1			WP_004696082.1	WP_025469055.1	WP_004709201.1	WP_004721722.1						WP_004794653.1		WP_004807643.1		WP_004721722.1		WP_004880004.1
HOG513	ACB+BR	WP_000999896.1	WP_000998520.1		WP_000998520.1	WP_000999891.1	WP_000999896.1	YP_004997432.1		WP_000999891.1	WP_010327255.1				WP_000999891.1	WP_000998523.1		WP_004699217.1	WP_017391162.1	WP_005089757.1	WP_016803685.1	WP_019384878.1	WP_009392294.1	WP_017481920.1	WP_004640688.1		WP_004652793.1	WP_004662953.1	WP_004671947.1			WP_004695649.1	WP_004699217.1	WP_004710920.1		WP_004733260.1					WP_004795129.1		WP_004808315.1				WP_004880584.1
HOG514	OROOT	WP_002018186.1	WP_079254789.1		WP_005115597.1	WP_079378770.1	WP_002018205.1	YP_004997839.1	WP_010113150.1	WP_075912145.1		WP_007480051.1			WP_075912145.1	WP_079261101.1		WP_025465110.1	WP_017392368.1	WP_004639856.1	WP_080593626.1	WP_019384876.1	WP_081400214.1	WP_017481457.1	WP_004642365.1		WP_004652795.1	WP_004662951.1	WP_004671943.1				WP_085945700.1	WP_080631559.1			WP_004751081.1	WP_004757788.1			WP_051075340.1	WP_004757788.1	WP_004808311.1			WP_004856798.1	WP_004880582.1		WP_004899981.1
HOG515	OROOT	WP_000030961.1	WP_000030961.1	WP_004926612.1	WP_000030961.1	WP_000030965.1	WP_000030961.1	YP_004995621.1	WP_010114024.1	WP_000030961.1					WP_000030961.1	WP_000030964.1		WP_019458809.1	WP_017391425.1	WP_005082506.1	WP_000030965.1		WP_009392090.1	WP_017481012.1	WP_003652006.1	WP_004649015.1	WP_004654292.1	WP_004662713.1	WP_004671795.1			WP_004694744.1	WP_004701378.1	WP_000030961.1	WP_004722152.1		WP_004750824.1				WP_004792039.1		WP_004806130.1		WP_004819909.1	WP_004865260.1	WP_004880314.1	WP_004892336.1	WP_004901733.1
HOG516	NODE_149
HOG517	NODE_149
HOG518	OROOT			WP_004926958.1
HOG519	NODE_122																WP_005406780.1																													WP_004866228.1
HOG520	OROOT
HOG521	NODE_127																																												WP_004817306.1	WP_004863072.1
HOG522	ACB	WP_000238907.1					WP_000238907.1	YP_004995546.1		WP_000238907.1					WP_000238907.1			WP_019456737.1					WP_009388506.1	WP_002113797.1
HOG523	OROOT	WP_001139488.1	WP_001139492.1	WP_004926666.1	WP_001139492.1		WP_001139488.1	YP_004994982.1	WP_010113935.1	WP_001139097.1					WP_001139097.1	WP_001139493.1		WP_019457624.1	WP_017390407.1	WP_005091264.1	WP_016804482.1		WP_009391073.1	WP_017481527.1	WP_004642369.1	WP_004649031.1	WP_004653351.1						WP_004702372.1	WP_004709450.1	WP_004717733.1		WP_004753575.1				WP_004793124.1		WP_004807337.1		WP_004717733.1	WP_004865404.1		WP_004892333.1	WP_004903541.1
HOG524	NODE_47																																								WP_004792327.1
HOG525	ACB+BA			WP_004929259.1				YP_004995488.1
HOG526	OROOT																																													WP_020846475.1			WP_004898089.1
HOG527	OROOT	WP_001018361.1	WP_001018361.1	WP_004920515.1	WP_001018361.1	WP_001018361.1	WP_001018361.1	YP_004997492.1	WP_010114108.1	WP_001018361.1	WP_004692725.1	WP_007480130.1			WP_001018361.1	WP_001018361.1	WP_005405698.1	WP_019456782.1	WP_003654555.1	WP_008942276.1	WP_004883565.1	WP_007480130.1	WP_009393025.1	WP_002114686.1	WP_003654555.1	WP_004650039.1	WP_004656238.1	WP_004659301.1	WP_004668341.1		WP_004680712.1	WP_004692725.1	WP_004699103.1	WP_002157015.1	WP_004718372.1		WP_004749855.1	WP_004680712.1		WP_004785785.1	WP_004795045.1		WP_004802290.1		WP_004818582.1	WP_004869969.1	WP_004876458.1		WP_004902451.1
HOG528	ACB+LW	WP_000568800.1	WP_000568800.1		WP_000568800.1	WP_000568795.1	WP_000568800.1	YP_004997153.1		WP_000568800.1	WP_010326182.1	WP_007482312.1		WP_008305601.1	WP_000568800.1	WP_000568800.1	WP_005405605.1	WP_019458596.1	WP_017391101.1		WP_004885016.1	WP_019384346.1	WP_005300427.1	WP_017481871.1	WP_004640140.1	WP_004651557.1	WP_004653218.1	WP_004661954.1	WP_004670873.1			WP_004694622.1	WP_004704756.1	WP_004711357.1	WP_004717355.1					WP_051065369.1	WP_004790187.1		WP_004807568.1	WP_008305601.1	WP_004823239.1	WP_004863762.1	WP_004879261.1	WP_004893353.1
HOG529	OROOT	WP_000051057.1	WP_000051057.1	WP_004921865.1	WP_000051057.1	WP_000051057.1	WP_000051057.1	YP_004994490.1		WP_000051057.1		WP_007483766.1			WP_000051057.1	WP_000051057.1	WP_005406484.1	WP_004703172.1	WP_003653128.1	WP_004639807.1	WP_004710147.1	WP_019384871.1	WP_009386586.1	WP_005803024.1	WP_004641720.1		WP_004652919.1		WP_004671933.1				WP_004703172.1	WP_004710147.1	WP_004717641.1						WP_004794038.1		WP_004808058.1		WP_004823464.1	WP_004863102.1	WP_004880561.1
HOG530	OROOT	WP_000996083.1	WP_000996083.1	WP_004926566.1	WP_000996083.1		WP_000996083.1	YP_004994999.1	WP_010113977.1	WP_000996083.1		WP_007484096.1	WP_004280319.1	WP_005222202.1	WP_000996083.1	WP_000996083.1	WP_005014172.1	WP_013198245.1	WP_017389939.1		WP_000996083.1		WP_034678384.1	WP_017481543.1	WP_017389939.1	WP_004651154.1	WP_004653197.1							WP_000996083.1	WP_004724755.1	WP_004280319.1	WP_034426191.1			WP_004786244.1	WP_004793097.1		WP_004807581.1		WP_004822909.1	WP_004865604.1		WP_004890150.1	WP_035365325.1
HOG531	ACB+BR	WP_000030991.1	WP_000030993.1	WP_004927467.1	WP_000030993.1	WP_000030993.1	WP_000030991.1	YP_004995163.1	WP_010111437.1	WP_000030993.1	WP_029575047.1	WP_007482418.1	WP_016806820.1	WP_008303959.1	WP_000030993.1	WP_000030989.1	WP_005026360.1	WP_004702086.1	WP_017390531.1	WP_004638793.1	WP_002050123.1	WP_019384290.1	WP_009388656.1	WP_002121471.1	WP_004642577.1	WP_004651624.1	WP_004653091.1	WP_004661803.1	WP_034595623.1			WP_004696719.1	WP_004702086.1	WP_002050123.1	WP_004720981.1	WP_017397818.1	WP_004752766.1			WP_004784071.1	WP_004792816.1		WP_004807783.1	WP_004815496.1	WP_004821110.1	WP_004861106.1	WP_004879124.1	WP_004892692.1	WP_035365036.1
HOG532	OROOT	WP_000031022.1	WP_000031022.1	WP_004930931.1	WP_000031022.1	WP_000031022.1	WP_000031022.1	YP_004997212.1	WP_010112181.1	WP_000031022.1	WP_010325544.1	WP_007478171.1	WP_004647159.1	WP_008305905.1	WP_000031022.1	WP_000031024.1	WP_005017455.1	WP_004706119.1	WP_003655804.1	WP_005092729.1	WP_000031022.1	WP_019385350.1	WP_009387421.1	WP_002120785.1	WP_004640324.1	WP_004650863.1	WP_004656776.1	WP_004665373.1	WP_004667912.1	WP_004675372.1	WP_004680185.1	WP_004684175.1	WP_004706119.1	WP_004711211.1	WP_004723544.1	WP_004729041.1	WP_004749826.1	WP_004756797.1	WP_004758650.1	WP_004781365.1	WP_004795510.1	WP_004758650.1	WP_004801748.1	WP_004813933.1	WP_004823599.1	WP_004858641.1	WP_004882166.1	WP_004890947.1	WP_004749826.1
HOG533	OROOT	WP_000031228.1	WP_000031228.1	WP_004928690.1	WP_000031228.1	WP_000031228.1	WP_000031228.1	YP_004996239.1	WP_010114925.1	WP_000031228.1	WP_004980374.1	WP_007479940.1	WP_004279679.1	WP_008304878.1	WP_000031228.1	WP_000031228.1	WP_005019394.1	WP_019457677.1	WP_003650341.1		WP_016804919.1	WP_004880721.1	WP_009393547.1	WP_002118702.1	WP_004643645.1	WP_004648413.1	WP_004652683.1	WP_004663078.1	WP_004668833.1	WP_004678027.1	WP_004681159.1	WP_004693633.1	WP_004700004.1	WP_002052743.1	WP_004721304.1	WP_004279679.1	WP_004752769.1	WP_004681159.1	WP_004759667.1	WP_004782721.1	WP_004790760.1	WP_004759667.1	WP_004808502.1	WP_004810517.1	WP_004721304.1	WP_004864170.1	WP_004880721.1	WP_004893999.1	WP_004901191.1
HOG534	OROOT	WP_000031355.1	WP_000031355.1	WP_004923313.1	WP_000031355.1	WP_000031356.1	WP_000031355.1	YP_004997857.1	WP_010111599.1	WP_000031355.1		WP_007483245.1	WP_004647848.1	WP_008303568.1	WP_000031355.1	WP_000031359.1	WP_005406510.1	WP_019456720.1	WP_005042907.1	WP_005092508.1	WP_016804373.1	WP_019384601.1	WP_009390653.1	WP_017481280.1	WP_004641392.1	WP_004649050.1	WP_004655479.1	WP_004662161.1	WP_004668091.1	WP_004677271.1	WP_004682100.1	WP_004691637.1	WP_004703610.1	WP_000031355.1	WP_034610135.1	WP_004733167.1	WP_004749577.1	WP_004757984.1	WP_004761169.1	WP_004780034.1	WP_004794390.1	WP_004799130.1	WP_004804732.1	WP_004809332.1	WP_034610135.1	WP_004865533.1	WP_004879481.1	WP_004894756.1	WP_004898287.1
HOG535	OROOT	WP_000032762.1		WP_004919955.1		WP_000077270.1	WP_000032762.1	YP_004997698.1	WP_029574451.1		WP_010325607.1	WP_007482683.1							WP_017391275.1				WP_009390796.1		WP_017388385.1	WP_004650224.1	WP_004652505.1					WP_004684322.1			WP_004722191.1						WP_004794688.1		WP_004802676.1		WP_004819868.1		WP_004877373.1		WP_004902208.1
HOG536	OROOT	WP_000033178.1	WP_001997771.1	WP_004928147.1	WP_001997771.1	WP_001997771.1	WP_000033178.1	YP_004995227.1	WP_010115515.1	WP_001997771.1	WP_005401161.1		WP_004278860.1	WP_004815596.1	WP_001997771.1	WP_000033177.1	WP_005405570.1	WP_031944964.1	WP_017390566.1	WP_005080470.1	WP_031944625.1	WP_026094096.1	WP_009387138.1	WP_002121378.1	WP_004642637.1	WP_004648765.1	WP_004653859.1	WP_004662366.1	WP_004671379.1	WP_004679479.1	WP_004679479.1	WP_004696859.1	WP_031944487.1	WP_031944625.1	WP_004720805.1	WP_004278860.1	WP_004752595.1	WP_004757940.1	WP_004679479.1	WP_004783990.1	WP_004792719.1	WP_004757940.1	WP_004806653.1	WP_004815596.1	WP_004821247.1	WP_004860823.1	WP_004879870.1	WP_004892810.1	WP_004901300.1
HOG537	OROOT	WP_000033651.1	WP_000033651.1	WP_004928218.1	WP_000033651.1	WP_000033651.1	WP_001983665.1	YP_004995867.1	WP_010115483.1	WP_000033651.1	WP_010326864.1	WP_007478850.1		WP_004892762.1	WP_000033651.1	WP_001983665.1	WP_005405536.1	WP_081400380.1	WP_080593066.1	WP_005090961.1	WP_001983665.1	WP_019384123.1	WP_081400139.1	WP_005803553.1	WP_080632084.1	WP_004648735.1		WP_004661396.1	WP_004670650.1	WP_004677021.1	WP_004682460.1		WP_077163430.1	WP_080631535.1	WP_004720864.1	WP_004278899.1	WP_004752631.1	WP_004757773.1	WP_004761474.1	WP_004784027.1	WP_081399128.1	WP_004799370.1	WP_085942821.1	WP_004815549.1	WP_004720864.1	WP_004860895.1		WP_004892762.1	WP_004901250.1
HOG538	OROOT	WP_000033889.1	WP_000033906.1	WP_004923947.1	WP_000033906.1	WP_000033897.1	WP_000033889.1	YP_004996851.1	WP_010113376.1	WP_000033905.1	WP_010325816.1	WP_007480621.1	WP_004278543.1	WP_008303384.1	WP_000033905.1	WP_000033903.1	WP_005407078.1	WP_019457815.1	WP_005043935.1	WP_008941189.1	WP_016803866.1	WP_019385461.1	WP_009388016.1	WP_017481687.1	WP_004639593.1	WP_004649955.1	WP_004657593.1	WP_004660268.1	WP_004673087.1	WP_004678671.1	WP_004683329.1	WP_004692594.1	WP_004705314.1	WP_004711762.1	WP_004718183.1	WP_004729382.1	WP_004754375.1	WP_004757052.1	WP_004760593.1	WP_004781790.1	WP_004789706.1	WP_004797590.1	WP_004804042.1	WP_004813403.1	WP_004818723.1	WP_004867667.1	WP_004877717.1	WP_004890403.1	WP_004899209.1
HOG539	ACB+BR	WP_000034283.1	WP_000034283.1	WP_004920042.1	WP_000034283.1	WP_000034283.1	WP_000034283.1	YP_004997666.1		WP_000034283.1					WP_000034283.1	WP_000034283.1		WP_019458070.1	WP_017388409.1		WP_002053427.1		WP_009390833.1	WP_009390833.1	WP_004641088.1								WP_004698780.1	WP_002053427.1							WP_004794742.1
HOG540	B	WP_000034558.1			WP_000034558.1
HOG541	OROOT	WP_000035083.1	WP_000035083.1	WP_004927779.1	WP_000035083.1	WP_000035083.1	WP_000035083.1	YP_004996158.1	WP_010115453.1	WP_000035083.1	WP_004693574.1	WP_004652839.1	WP_004279747.1	WP_004810438.1	WP_000035083.1	WP_000035083.1	WP_005406143.1	WP_004700171.1	WP_004643557.1	WP_004639622.1	WP_002052936.1	WP_004652839.1	WP_004790907.1	WP_017480625.1	WP_004643557.1	WP_004648456.1	WP_004652839.1	WP_004662912.1	WP_004671876.1	WP_004652839.1	WP_004652839.1	WP_004693574.1	WP_004700171.1	WP_002052936.1	WP_004721246.1	WP_004279747.1	WP_004752965.1	WP_004652839.1	WP_004652839.1	WP_004782608.1	WP_004790907.1	WP_004652839.1	WP_004808248.1	WP_004810438.1	WP_004721246.1	WP_004861329.1	WP_004652839.1	WP_004810438.1	WP_004903961.1
HOG542	OROOT	WP_000035228.1	WP_000187501.1		WP_000187501.1	WP_000187517.1	WP_000035228.1	YP_004995290.1	WP_010114730.1	WP_000187500.1	WP_010327069.1	WP_007483328.1			WP_000187500.1	WP_000187510.1	WP_005407368.1	WP_019459044.1	WP_017390605.1	WP_008941448.1	WP_017398270.1	WP_019384409.1	WP_034677201.1	WP_017482235.1	WP_004642692.1	WP_004649455.1	WP_004653373.1	WP_004662072.1	WP_004671017.1	WP_004677464.1	WP_004683805.1	WP_004696339.1	WP_004701877.1	WP_004709013.1	WP_004720203.1		WP_004752559.1	WP_004758088.1	WP_004760045.1		WP_004792607.1	WP_004799057.1	WP_004807298.1		WP_004821758.1	WP_004865639.1	WP_004879413.1		WP_004901343.1
HOG543	OROOT	WP_000151613.1	WP_000151613.1	WP_004921742.1	WP_000151613.1	WP_000151613.1	WP_000151613.1	YP_004994485.1	WP_010114145.1	WP_000151615.1					WP_000151615.1	WP_000151613.1		WP_004703185.1	WP_017391738.1		WP_004888283.1	WP_019383908.1	WP_009386584.1	WP_005803031.1	WP_004641712.1		WP_004652013.1	WP_004663382.1					WP_004703185.1	WP_004710157.1	WP_004722670.1		WP_004751147.1		WP_004760966.1		WP_004794047.1		WP_004801493.1		WP_004819456.1	WP_004857151.1	WP_004878337.1		WP_004900079.1
HOG544	OROOT	WP_000035259.1	WP_000035256.1	WP_004926194.1	WP_000035256.1	WP_000035261.1	WP_000035259.1	YP_004996226.1		WP_000035257.1		WP_007481689.1			WP_000035257.1	WP_000035257.1		WP_019457690.1	WP_005038944.1	WP_004638342.1	WP_004885899.1	WP_007481689.1	WP_009393707.1	WP_017480594.1	WP_004643630.1		WP_004652062.1	WP_004663300.1					WP_004700031.1	WP_000035254.1						WP_004780117.1	WP_004790774.1		WP_004801394.1	WP_004812106.1			WP_004878385.1
HOG545	OROOT	WP_000866237.1	WP_000866245.1		WP_000866245.1	WP_000866237.1	WP_000866237.1	YP_004995916.1		WP_000866236.1			WP_004646295.1	WP_008306837.1	WP_000866236.1	WP_000866237.1		WP_019458339.1	WP_005039612.1		WP_002049144.1		WP_009391671.1	WP_017480834.1	WP_004643316.1	WP_004651307.1	WP_004652756.1						WP_004700851.1	WP_004708053.1							WP_004791476.1			WP_004810822.1				WP_004896356.1	WP_004903827.1
HOG546	OROOT	WP_000035781.1	WP_000035781.1	WP_004928731.1	WP_000035781.1	WP_000035781.1	WP_000035781.1	YP_004996260.1	WP_010115851.1	WP_000035781.1	WP_005399692.1	WP_004878526.1	WP_004279065.1	WP_004815191.1	WP_000035781.1	WP_000035781.1	WP_005019363.1	WP_004699962.1	WP_003650302.1		WP_004699962.1	WP_004878526.1	WP_009393568.1	WP_002118606.1	WP_003650302.1	WP_004648385.1	WP_004654523.1	WP_004661245.1	WP_004668859.1	WP_004676908.1	WP_004682650.1	WP_004693672.1	WP_004699962.1	WP_002052578.1	WP_004717093.1	WP_004731667.1	WP_004751732.1	WP_004682650.1	WP_004761587.1	WP_004784519.1	WP_004790731.1	WP_004682650.1	WP_004805883.1	WP_004815191.1	WP_004717093.1	WP_004864099.1	WP_004878526.1	WP_004815191.1	WP_004900778.1
HOG547	OROOT	WP_000035922.1	WP_000035917.1	WP_004927824.1	WP_000035917.1	WP_000035929.1	WP_000035922.1	YP_004996037.1	WP_029574420.1	WP_000035917.1		WP_034604925.1			WP_000035917.1	WP_000035925.1	WP_005405454.1	WP_025465083.1	WP_017391977.1	WP_008941535.1	WP_080593708.1	WP_019384452.1		WP_017480772.1	WP_004643462.1		WP_004653918.1	WP_004661902.1				WP_004696714.1	WP_004700532.1	WP_004707849.1	WP_004718812.1						WP_004791233.1		WP_004806553.1		WP_004818270.1	WP_004870202.1	WP_004879972.1
HOG548	ACB+BR	WP_001124728.1	WP_001124739.1	WP_011182364.1	WP_001124739.1	WP_015451507.1	WP_001124728.1	YP_004997726.1		WP_001124721.1	WP_010327168.1	WP_007482004.1			WP_001124721.1	WP_001124724.1		WP_025465191.1	WP_080592909.1	WP_008941056.1	WP_025465624.1	WP_019384608.1	WP_009390766.1	WP_080612914.1	WP_080632057.1	WP_004648557.1	WP_004653941.1	WP_004661874.1	WP_004670727.1			WP_004696081.1	WP_004702564.1	WP_004710645.1	WP_004721724.1						WP_081399526.1		WP_004806516.1		WP_004820298.1		WP_004880007.1
HOG549	ACB+BR	WP_000037733.1	WP_000037735.1	WP_004922314.1	WP_000037735.1	WP_000037724.1	WP_085916939.1	YP_004996508.1			WP_010326162.1				WP_000037739.1	WP_085943990.1		WP_081400306.1	WP_080593134.1		WP_080593579.1		WP_081400050.1	WP_080612987.1	WP_080631998.1	WP_004648067.1						WP_004694682.1	WP_077164716.1	WP_080631681.1	WP_004717451.1		WP_004750863.1				WP_081399437.1				WP_004717451.1	WP_004857064.1			WP_004899730.1
HOG550	OROOT			WP_004923033.1							WP_010325964.1		WP_004647697.1	WP_008306959.1			WP_005407141.1									WP_004649491.1	WP_004656789.1			WP_004679220.1	WP_004679220.1	WP_080593176.1			WP_004721041.1	WP_004728939.1		WP_004679220.1		WP_004780385.1				WP_004814059.1	WP_004821051.1			WP_004895920.1
HOG551	ACB+LW	WP_000037963.1														WP_000037964.1		WP_019457918.1	WP_005037642.1				WP_009387694.1																				WP_004801877.1
HOG552	ACB+LW	WP_000038711.1					WP_000038711.1																						WP_004668056.1
HOG553	ACB+BR	WP_000039498.1	WP_000039488.1		WP_000039488.1	WP_000039530.1	WP_000039483.1	YP_004997368.1	WP_010112966.1	WP_000039493.1		WP_034605126.1			WP_000039493.1	WP_000039479.1	WP_005405734.1	WP_019456981.1	WP_005045279.1		WP_016803658.1	WP_026094244.1	WP_009392236.1	WP_005803998.1	WP_004640589.1		WP_004656438.1	WP_004659502.1					WP_004699319.1	WP_025469358.1	WP_004725317.1			WP_034423182.1	WP_004761452.1		WP_004795243.1	WP_004799350.1	WP_004802040.1		WP_004821126.1		WP_029424903.1
HOG554	OROOT	WP_000039800.1	WP_000039800.1	WP_004920421.1	WP_000039800.1	WP_000039800.1	WP_000039800.1	YP_004997530.1	WP_010111785.1	WP_000039800.1	WP_004978789.1	WP_034604597.1	WP_004647334.1	WP_008303882.1	WP_000039800.1	WP_000039800.1	WP_005405984.1	WP_019456887.1	WP_005037154.1	WP_005083809.1	WP_016803965.1	WP_019385803.1	WP_009392972.1	WP_017398741.1	WP_004640881.1	WP_004650002.1	WP_004656178.1	WP_004659239.1	WP_004668405.1	WP_004674442.1	WP_004674442.1	WP_004692678.1	WP_004699041.1	WP_002157018.1	WP_004725477.1	WP_004729339.1	WP_004754475.1	WP_004674442.1	WP_004674442.1	WP_004781721.1	WP_004794977.1	WP_004674442.1	WP_004802353.1	WP_004813495.1	WP_004725477.1	WP_004869789.1	WP_004876528.1	WP_004890502.1	WP_004899090.1
HOG555	OROOT	WP_000039820.1	WP_000039824.1	WP_004929441.1	WP_000039824.1	WP_000039823.1	WP_000039820.1	YP_004994370.1	WP_010113165.1	WP_000039824.1	WP_010327306.1	WP_007481146.1	WP_004645779.1	WP_008307608.1	WP_000039824.1	WP_000039823.1	WP_005015779.1	WP_019456640.1	WP_003653326.1	WP_005081509.1	WP_002050400.1	WP_007481146.1	WP_009393830.1	WP_017481320.1	WP_004641586.1	WP_034697365.1	WP_004655246.1	WP_004663516.1	WP_004670047.1	WP_004676519.1	WP_004682846.1	WP_004695517.1	WP_004703379.1	WP_002050400.1	WP_004722492.1	WP_004280598.1	WP_004751096.1	WP_004757357.1	WP_004761824.1	WP_004784835.1	WP_004794197.1	WP_004682846.1	WP_004804970.1	WP_004814911.1	WP_004819615.1	WP_004863163.1	WP_004881135.1	WP_004891964.1	WP_004900000.1
HOG556	OROOT	WP_000039930.1	WP_000039924.1	WP_004927132.1	WP_000039924.1	WP_000039938.1	WP_000039930.1	YP_004995763.1	WP_010112542.1	WP_000039909.1	WP_010327083.1	WP_007482294.1	WP_004647005.1	WP_004809403.1	WP_000039909.1	WP_000039919.1	WP_005407326.1	WP_019458708.1	WP_017392196.1	WP_005090699.1	WP_016804897.1	WP_019384357.1	WP_009390126.1	WP_017480940.1	WP_004643146.1	WP_004651654.1	WP_004653231.1	WP_004661973.1	WP_004670895.1	WP_004679738.1	WP_004682382.1	WP_004696309.1	WP_004701130.1	WP_004708348.1	WP_004722172.1	WP_004731037.1	WP_004754760.1	WP_004757833.1	WP_004761328.1	WP_004785665.1	WP_004791785.1	WP_004761328.1	WP_004807529.1	WP_004809403.1	WP_004819887.1		WP_004879285.1	WP_004894875.1	WP_004898793.1
HOG557	ACB+BR	WP_000040089.1	WP_000040098.1		WP_000040098.1	WP_000032775.1	WP_000040089.1	YP_004995411.1		WP_000040098.1	WP_029574985.1	WP_007482353.1	WP_004646802.1		WP_000040098.1	WP_000032774.1	WP_005406449.1	WP_019459154.1	WP_017390709.1		WP_016805623.1	WP_019384321.1	WP_009391285.1	WP_017481139.1	WP_004642824.1	WP_004651459.1	WP_004653082.1	WP_004661793.1		WP_004675244.1	WP_004682130.1	WP_004694193.1	WP_004701643.1	WP_004708770.1		WP_004732681.1		WP_004682130.1		WP_004782578.1	WP_004792388.1		WP_004807803.1				WP_004879208.1		WP_004898170.1
HOG558	OROOT	WP_000040106.1	WP_000040106.1	WP_004926833.1	WP_000040106.1	WP_000040106.1	WP_002000179.1	YP_004994341.1		WP_000040106.1	WP_010326898.1		WP_004646208.1	WP_008303539.1	WP_000040106.1	WP_085944032.1	WP_005406890.1	WP_081400294.1	WP_080593114.1	WP_008941695.1	WP_080593545.1		WP_081400232.1	WP_080612925.1	WP_080632146.1		WP_004655088.1			WP_004677800.1	WP_004677800.1		WP_081401391.1	WP_080631647.1		WP_004730400.1		WP_004677800.1		WP_004783119.1	WP_081399687.1	WP_004798393.1		WP_004809362.1				WP_004894793.1
HOG559	OROOT	WP_000040959.1	WP_000040963.1	WP_004925636.1	WP_000040963.1	WP_000040959.1	WP_000040959.1	YP_004995711.1	WP_010114745.1	WP_000040961.1	WP_010326980.1	WP_004878750.1	WP_004646726.1	WP_004812671.1	WP_000040961.1	WP_000040963.1	WP_005025683.1	WP_004701218.1	WP_017392224.1	WP_004639420.1	WP_002049587.1	WP_004878750.1	WP_009390239.1	WP_005068915.1	WP_004643101.1	WP_004651740.1	WP_004652990.1	WP_004661474.1	WP_004671577.1	WP_004677846.1	WP_004677846.1	WP_004696588.1	WP_004701218.1	WP_004708417.1	WP_004719756.1	WP_004729843.1	WP_004752025.1	WP_004677846.1	WP_004677846.1	WP_004786147.1	WP_004791880.1	WP_004798842.1	WP_004807958.1	WP_004812671.1	WP_004719756.1	WP_004865823.1	WP_004878750.1	WP_004894423.1	WP_004901513.1
HOG560	ACB+BR	WP_000041487.1					WP_000041487.1																							WP_004678855.1							WP_004753893.1												WP_004903222.1
HOG561	OROOT	WP_001131884.1	WP_001131888.1	WP_004922633.1	WP_001131888.1	WP_001131875.1	WP_085916994.1	YP_004997827.1	WP_010117221.1	WP_001131878.1		WP_007484275.1	WP_016807180.1	WP_004781070.1	WP_001131878.1	WP_081404450.1	WP_005407449.1	WP_081400265.1	WP_080593119.1	WP_005091417.1	WP_080593609.1	WP_005093338.1	WP_081400095.1	WP_080612920.1	WP_080632138.1		WP_004655747.1	WP_004665964.1	WP_004668302.1	WP_004668302.1	WP_004681435.1	WP_004695728.1	WP_081401397.1	WP_079377507.1	WP_004726829.1	WP_004733196.1		WP_004755884.1	WP_004758774.1	WP_004781121.1	WP_081399694.1	WP_004755884.1	WP_004699717.1	WP_004812237.1	WP_004722331.1		WP_004880424.1	WP_004897603.1
HOG562	OROOT	WP_001985004.1	WP_001986255.1		WP_001986255.1	WP_001984002.1	WP_001984002.1	YP_004997134.1	WP_010115257.1	WP_001984002.1					WP_004713819.1	WP_004736273.1		WP_025465182.1	WP_026056186.1	WP_017396499.1	WP_031946887.1	WP_019383836.1	WP_034678386.1	WP_016806122.1	WP_035360880.1		WP_004655758.1		WP_004673341.1	WP_004678925.1			WP_025469156.1	WP_004711139.1			WP_004750089.1	WP_004757428.1		WP_031997586.1	WP_004794079.1		WP_004808209.1		WP_004818958.1	WP_004859397.1			WP_004899854.1
HOG563	NODE_85
HOG564	ACB+LW											WP_007483057.1						WP_019456947.1	WP_017391734.1	WP_008941566.1			WP_009386489.1		WP_004641717.1	WP_004648178.1	WP_004651944.1	WP_004660819.1	WP_004669130.1	WP_004676671.1			WP_004703181.1						WP_004761737.1		WP_004794044.1	WP_004676671.1	WP_004801582.1				WP_004878294.1
HOG565	OROOT	WP_001140078.1	WP_001140078.1	WP_004928871.1	WP_001140078.1	WP_001140078.1	WP_001140078.1	YP_004996318.1	WP_010113224.1	WP_001140076.1	WP_010326392.1	WP_007481541.1	WP_004645697.1	WP_008302400.1	WP_001140076.1	WP_001140071.1	WP_005027088.1	WP_019457293.1	WP_017391825.1	WP_004640144.1	WP_004707455.1	WP_019384016.1	WP_009393637.1	WP_005067734.1	WP_004643717.1	WP_004648316.1	WP_004654647.1	WP_004661118.1	WP_004668947.1	WP_004676799.1	WP_004682701.1	WP_004693918.1	WP_004699846.1	WP_004707455.1	WP_004724358.1	WP_004731772.1	WP_004751380.1	WP_004757634.1	WP_004761642.1	WP_004784646.1	WP_004790617.1	WP_004676799.1	WP_004805620.1	WP_004815064.1	WP_004822597.1	WP_004861699.1	WP_004878459.1	WP_004892136.1	WP_004900326.1
HOG566	OROOT			WP_004929133.1							WP_029575019.1	WP_007478288.1	WP_004647049.1	WP_008307354.1						WP_008942451.1		WP_026094178.1					WP_004656660.1	WP_004665278.1	WP_004668004.1	WP_004675275.1	WP_004680096.1	WP_004693177.1				WP_004731119.1		WP_004756712.1	WP_004758595.1	WP_004785615.1		WP_004758595.1	WP_004801849.1	WP_004809462.1			WP_004882081.1	WP_004894971.1
HOG567	OROOT	WP_000075011.1	WP_000075018.1	WP_004920488.1	WP_000075011.1	WP_000075010.1	WP_000075011.1	YP_004997503.1	WP_029574521.1	WP_000075013.1	WP_010325764.1	WP_007480121.1	WP_016806884.1	WP_081399013.1	WP_000075013.1	WP_000075020.1	WP_005405800.1	WP_019456776.1	WP_004640840.1	WP_017394516.1	WP_017398155.1	WP_007480121.1	WP_009393217.1	WP_017398726.1	WP_004640840.1	WP_004650030.1	WP_004656221.1	WP_004659286.1	WP_004668359.1	WP_004674396.1	WP_004680707.1	WP_080593165.1	WP_004699081.1	WP_004710837.1	WP_004718353.1	WP_016806884.1	WP_004749845.1	WP_004756300.1	WP_004762287.1	WP_004787218.1	WP_004795027.1	WP_004762287.1	WP_004802306.1	WP_034424053.1	WP_004818600.1	WP_004867840.1	WP_004876478.1	WP_026056745.1	WP_004902434.1
HOG568	OROOT																										WP_004654312.1								WP_004721387.1								WP_004806100.1		WP_004820614.1
HOG569	ACB+BR	WP_000075487.1	WP_000075489.1		WP_000075489.1	WP_000075482.1	WP_000075490.1	YP_004996974.1		WP_000074614.1	WP_005401386.1	WP_034604659.1	WP_004647287.1	WP_008302497.1	WP_000074614.1	WP_000075491.1	WP_005407119.1	WP_025465220.1	WP_017390926.1	WP_008941115.1	WP_025465626.1	WP_019385555.1	WP_034678618.1	WP_005804502.1	WP_004639799.1	WP_004650700.1	WP_004657319.1	WP_004659988.1	WP_004673297.1	WP_004678864.1	WP_004683472.1	WP_004691560.1	WP_004705104.1	WP_025469368.1	WP_004725334.1	WP_004729236.1	WP_004750894.1	WP_004683472.1	WP_004760488.1	WP_004781595.1	WP_004789898.1	WP_004797721.1	WP_004803802.1		WP_004816588.1	WP_004869940.1	WP_004877941.1	WP_004890662.1	WP_004899781.1
HOG570	NODE_3																																				WP_004750273.1												WP_004902910.1
HOG571	ACB+HA
HOG572	BNS																																WP_001057459.1
HOG573	ACB+BR	WP_000089890.1	WP_000042006.1		WP_000925802.1	WP_000042001.1	WP_000089890.1	YP_004994876.1	WP_010112154.1	WP_000042003.1		WP_007480815.1	WP_004645085.1	WP_004815812.1	WP_000042003.1	WP_000042010.1	WP_005406963.1	WP_019458374.1	WP_017390347.1	WP_008942096.1	WP_016805089.1	WP_019385674.1	WP_009388830.1	WP_017481477.1	WP_035360868.1	WP_004650437.1	WP_004656966.1	WP_004659741.1					WP_004706944.1	WP_004708023.1	WP_004720347.1	WP_004732233.1	WP_004752173.1			WP_004783106.1	WP_004793240.1		WP_004803443.1	WP_004815812.1	WP_004821625.1	WP_004869424.1	WP_004878173.1	WP_004893078.1	WP_004901687.1
HOG574	ACB+BR												WP_004647369.1	WP_034592114.1			WP_005405872.1																			WP_004729430.1	WP_004751821.1			WP_004781821.1				WP_004813355.1				WP_004890366.1	WP_004900876.1
HOG575	OROOT	WP_000873724.1	WP_000873718.1	WP_004930502.1	WP_000873718.1	WP_000873715.1	WP_002000451.1	YP_004997353.1	WP_010116801.1	WP_000873715.1	WP_010325659.1	WP_007478619.1	WP_004644871.1		WP_000873715.1	WP_000084546.1	WP_005405679.1	WP_081400353.1	WP_080593019.1	WP_005085672.1	WP_017398306.1	WP_026094174.1	WP_009387449.1	WP_002114137.1	WP_080632019.1	WP_004649555.1	WP_004656501.1	WP_004665186.1	WP_004668125.1			WP_004684446.1	WP_004705929.1	WP_080631575.1	WP_004723406.1	WP_004732595.1	WP_004750032.1			WP_004780724.1	WP_081399582.1		WP_032864904.1		WP_004823721.1	WP_035373026.1	WP_004881972.1	WP_004895282.1	WP_004902717.1
HOG576	OROOT			WP_004921386.1					WP_010115086.1			WP_007484026.1										WP_026094126.1					WP_004652850.1		WP_004671845.1						WP_004724901.1								WP_004808232.1		WP_004823055.1	WP_004863893.1	WP_004880472.1		WP_044450461.1
HOG577	OROOT		WP_001181009.1	WP_004930688.1				YP_004994645.1		WP_001181010.1			WP_004645070.1	WP_004809765.1	WP_001181010.1	WP_001181015.1			WP_017391621.1	WP_005088311.1	WP_016804341.1	WP_019385415.1	WP_009387728.1	WP_001181015.1	WP_004641956.1		WP_004657744.1	WP_004660389.1	WP_004672962.1	WP_004678555.1	WP_004683250.1		WP_004702859.1	WP_004709904.1			WP_004749909.1	WP_004683250.1	WP_004760666.1	WP_004786872.1	WP_004793828.1	WP_004797501.1	WP_004804148.1	WP_004809765.1		WP_004869463.1	WP_004877586.1	WP_004896116.1	WP_004902533.1
HOG578	OROOT		WP_001168993.1	WP_004927085.1	WP_001168993.1	WP_001168991.1	WP_081400918.1	YP_004995749.1	WP_010111552.1	WP_001168992.1	WP_010327191.1	WP_007482263.1			WP_001168992.1	WP_001014780.1	WP_005407165.1	WP_079393551.1	WP_017392206.1	WP_008941477.1	WP_080593694.1	WP_019384370.1	WP_081400070.1	WP_017480951.1	WP_080632080.1		WP_004653287.1	WP_004662000.1	WP_004670928.1			WP_004696025.1	WP_081401358.1	WP_080631613.1	WP_004720543.1		WP_004752006.1				WP_081399499.1		WP_004807456.1		WP_004821481.1	WP_004865505.1	WP_004879306.1		WP_004901489.1
HOG579	OROOT	WP_002016829.1	WP_000703589.1	WP_004924442.1	WP_000773315.1	WP_000703590.1	WP_001183905.1	YP_004997740.1	WP_010113758.1	WP_000703588.1					WP_000703588.1	WP_000703579.1	WP_005405725.1	WP_019458115.1	WP_017391251.1		WP_016803793.1		WP_009390867.1	WP_017482397.1	WP_004641208.1	WP_004650252.1							WP_004698638.1	WP_004710589.1	WP_004723170.1		WP_004753735.1				WP_004794596.1				WP_004819016.1	WP_004854903.1			WP_004903394.1
HOG580	ACB+BR	WP_001023744.1	WP_001023749.1	WP_004930595.1	WP_001023749.1	WP_001023744.1	WP_001023744.1	YP_004995342.1		WP_001023744.1	WP_010325899.1	WP_007479641.1			WP_001023744.1	WP_001023744.1		WP_019459090.1	WP_017390644.1	WP_004640918.1	WP_016805542.1	WP_019385383.1	WP_009393377.1	WP_017481187.1	WP_004642747.1		WP_004657830.1	WP_004660456.1	WP_034595753.1			WP_004692418.1	WP_004701772.1	WP_002050038.1			WP_004754801.1				WP_004792502.1		WP_004804232.1			WP_004858311.1	WP_004877508.1		WP_004898741.1
HOG581	ACB+LW											WP_007481788.1										WP_019385413.1					WP_004657747.1								WP_004725746.1								WP_004804150.1		WP_004816884.1		WP_004877582.1
HOG582	ACB+LW
HOG583	ACB+LW	WP_000106979.1	WP_000106975.1		WP_000106975.1	WP_000106977.1	WP_000106979.1	YP_004994938.1		WP_000106977.1					WP_000106977.1	WP_000106979.1					WP_016804809.1		WP_009391133.1											WP_004709514.1						WP_004780574.1	WP_004793150.1
HOG584	ACB+LW	WP_001061068.1	WP_001061073.1		WP_001061073.1	WP_001061072.1	WP_001061070.1	YP_004997000.1		WP_001061079.1					WP_001061079.1	WP_001061062.1		WP_019458477.1	WP_017391007.1		WP_016803597.1		WP_009391590.1	WP_017481781.1	WP_004639858.1								WP_004705051.1	WP_004711552.1							WP_004789951.1
HOG585	ACB+LW																WP_005406774.1							WP_005071928.1
HOG586	ACB+LW	WP_000340895.1	WP_000340891.1		WP_000340891.1	WP_000340898.1	WP_000340895.1	YP_004995822.1		WP_000340897.1					WP_000340897.1	WP_000340896.1		WP_019458399.1	WP_017392150.1		WP_016804733.1		WP_009390255.1	WP_017480905.1	WP_004643216.1								WP_004700707.1								WP_004791660.1		WP_004808476.1			WP_004856723.1
HOG587	OROOT	WP_000392676.1	WP_000392676.1		WP_000392676.1	WP_000392678.1	WP_000392676.1		WP_034598743.1	WP_000392682.1	WP_029575120.1	WP_007479609.1	WP_004645084.1		WP_000392682.1	WP_000392680.1		WP_019456551.1		WP_008941226.1	WP_006580678.1	WP_019385400.1				WP_004650438.1	WP_004657783.1	WP_004660409.1	WP_004672926.1				WP_025469246.1	WP_004711848.1		WP_004732236.1				WP_004786849.1			WP_004804176.1	WP_004809746.1		WP_004869427.1	WP_004877559.1	WP_026056804.1
HOG588	ACB+BR	WP_000624470.1	WP_000626455.1		WP_000626457.1	WP_000624462.1	WP_000624470.1	YP_004997433.1		WP_000624466.1	WP_010327254.1	WP_007480048.1			WP_000624466.1	WP_000624461.1		WP_019457017.1	WP_017391163.1	WP_005089754.1	WP_016803686.1	WP_019384879.1	WP_009392327.1	WP_017481921.1	WP_004640690.1		WP_004652791.1	WP_004662955.1	WP_004671949.1			WP_004695651.1	WP_004699216.1	WP_004710919.1		WP_004733258.1					WP_004795127.1		WP_004808316.1				WP_004880585.1
HOG589	OROOT	WP_001043478.1	WP_001037930.1	WP_004923932.1	WP_001037930.1	WP_001043467.1	WP_085917005.1	YP_004996852.1	WP_029574547.1	WP_001043467.1	WP_010326448.1				WP_001043467.1	WP_001043465.1		WP_081400447.1	WP_017390991.1		WP_080593645.1		WP_081400220.1	WP_080612857.1	WP_080632178.1	WP_004651491.1	WP_004653569.1					WP_004693650.1	WP_081401376.1	WP_080631630.1			WP_004753860.1				WP_081399652.1		WP_004806901.1			WP_004864147.1			WP_004903250.1
HOG590	ACB+BR	WP_000042092.1	WP_000042089.1			WP_000454135.1		YP_004994638.1							WP_000042092.1	WP_000138945.1		WP_081400376.1	WP_080028212.1		WP_080593615.1		WP_009387744.1	WP_002120510.1	WP_080632160.1	WP_004648117.1	WP_004652807.1					WP_004694749.1		WP_002156846.1			WP_004754712.1				WP_081399667.1		WP_004808289.1						WP_004898854.1
HOG591	OROOT	WP_000042456.1	WP_000042455.1	WP_004923346.1	WP_000042455.1	WP_000042455.1	WP_000042455.1	YP_004997064.1	WP_010112336.1	WP_000042455.1		WP_004878056.1	WP_004647242.1	WP_008305747.1	WP_000042455.1	WP_000042455.1	WP_005017837.1	WP_004704934.1	WP_003654086.1	WP_008942142.1	WP_004711488.1	WP_004878056.1	WP_009391401.1	WP_017387570.1	WP_003654086.1	WP_004650774.1	WP_004657154.1	WP_004659883.1	WP_004673437.1	WP_004679014.1	WP_004683542.1	WP_004691724.1	WP_004704934.1	WP_004711488.1	WP_004718616.1	WP_004729162.1	WP_004749992.1	WP_004683542.1	WP_004760430.1	WP_004781492.1	WP_004790058.1	WP_004760430.1	WP_004803613.1	WP_004813748.1	WP_004818396.1	WP_004870027.1	WP_004878056.1	WP_004890764.1	WP_004902674.1
HOG592	OROOT	WP_000043044.1	WP_000043044.1	WP_004922644.1	WP_000043044.1	WP_000043044.1	WP_000043044.1	YP_004997822.1	WP_010115225.1	WP_000043044.1	WP_004694978.1	WP_004881404.1	WP_004279174.1	WP_004811249.1	WP_000043044.1	WP_000043044.1	WP_005406768.1	WP_019456697.1	WP_017392382.1	WP_008941891.1	WP_016804853.1	WP_004881404.1	WP_009390651.1	WP_017481243.1	WP_003655878.1	WP_004650972.1	WP_004655545.1	WP_004663804.1	WP_004669823.1	WP_004675131.1	WP_004682983.1	WP_004694978.1	WP_004703772.1	WP_004710471.1	WP_004723688.1	WP_004730699.1	WP_004750576.1	WP_004757276.1	WP_004682983.1	WP_004783385.1	WP_004794447.1	WP_004799862.1	WP_004804570.1	WP_004811249.1	WP_004817605.1	WP_004862707.1	WP_004881404.1	WP_004893268.1	WP_004901996.1
HOG593	OROOT	WP_000043121.1	WP_000043121.1	WP_004927948.1	WP_000043121.1	WP_000043115.1	WP_000043121.1	YP_004996093.1	WP_010116943.1	WP_000043121.1	WP_010326152.1	WP_007479415.1	WP_004646498.1	WP_008303147.1	WP_000043121.1	WP_000043121.1	WP_005027381.1	WP_000043121.1	WP_000043120.1	WP_008942207.1	WP_000043121.1	WP_019385213.1	WP_009390040.1	WP_017480727.1	WP_004643509.1	WP_004651671.1	WP_004655805.1		WP_004672696.1			WP_004694713.1	WP_000043120.1	WP_004707744.1	WP_004717007.1	WP_004730135.1	WP_004753426.1			WP_004782744.1	WP_000043120.1		WP_004804368.1	WP_004810550.1	WP_004823072.1	WP_004863731.1	WP_004881692.1	WP_004893955.1
HOG594	OROOT	WP_000064100.1	WP_000064100.1	WP_004928609.1	WP_000064100.1		WP_000064100.1	YP_004994979.1		WP_000064100.1					WP_000064100.1	WP_000064100.1							WP_034678353.1					WP_004660972.1													WP_000064100.1				WP_004822856.1	WP_004862953.1
HOG595	OROOT	WP_000043186.1	WP_000043186.1	WP_004920228.1	WP_000043186.1	WP_000043186.1	WP_000043186.1	YP_004997598.1	WP_010114225.1	WP_000043186.1	WP_010325845.1	WP_007479096.1	WP_004647384.1	WP_004890344.1	WP_000043186.1	WP_000043188.1	WP_005405979.1	WP_019458027.1	WP_017391330.1	WP_005088120.1	WP_006580474.1	WP_004876664.1	WP_009393245.1	WP_002114882.1	WP_004640985.1	WP_004649901.1	WP_004656042.1	WP_004659109.1	WP_004668521.1	WP_004674549.1	WP_004680571.1	WP_004692535.1	WP_004698917.1	WP_000043184.1	WP_004718091.1	WP_004278493.1	WP_004754328.1	WP_004680571.1	WP_004762185.1	WP_004781852.1	WP_004794856.1	WP_004800178.1	WP_004802492.1	WP_004813326.1	WP_004818789.1	WP_004855334.1	WP_004876664.1	WP_004890344.1	WP_004899269.1
HOG596	ACB+LW	WP_000043211.1					WP_000043212.1	YP_004997116.1	WP_010112256.1										WP_017391077.1				WP_034678457.1	WP_017481837.1	WP_035360728.1					WP_004677808.1		WP_004691388.1						WP_004758163.1			WP_004790122.1
HOG597	ACB+LW	WP_000044010.1	WP_000044010.1		WP_000044010.1	WP_000044010.1	WP_000044010.1	YP_004995401.1		WP_000044010.1					WP_000044010.1	WP_000044010.1		WP_019459145.1	WP_005040740.1		WP_000044007.1		WP_009391196.1	WP_017481147.1	WP_004642812.1	WP_004649165.1	WP_004653264.1						WP_004701653.1	WP_000044007.1							WP_004792401.1			WP_004812210.1
HOG598	ACB+LW	WP_000044139.1	WP_000044133.1		WP_000044134.1	WP_000044150.1	WP_000044139.1	YP_004995574.1		WP_000044130.1					WP_000044130.1	WP_000044132.1			WP_017390892.1				WP_009388378.1	WP_017481050.1	WP_004642971.1		WP_004653469.1								WP_004720463.1
HOG599	ACB+LW	WP_000527017.1			WP_000527014.1	WP_000527030.1	WP_000527017.1	YP_004995771.1		WP_000527032.1	WP_010326312.1				WP_000527032.1	WP_000527021.1		WP_019458655.1	WP_017392187.1		WP_017398353.1			WP_017480936.1	WP_004643151.1		WP_004655480.1					WP_017396966.1	WP_004700999.1	WP_004708190.1	WP_004721427.1						WP_004791771.1		WP_004807051.1		WP_004820570.1
HOG600	OROOT	WP_000055238.1	WP_000055221.1	WP_004922586.1	WP_000055221.1	WP_000055216.1	WP_073299983.1	YP_004996558.1	WP_010116603.1	WP_000055232.1	WP_010326151.1	WP_007482452.1	WP_004645896.1	WP_034592614.1	WP_000055232.1	WP_000055229.1	WP_005406360.1	WP_081400326.1	WP_080593132.1	WP_008941672.1	WP_080593576.1	WP_019383779.1	WP_081400055.1	WP_080612990.1	WP_080631995.1	WP_004647977.1	WP_004652370.1	WP_004664681.1	WP_004669449.1			WP_017396947.1	WP_081401427.1	WP_080631680.1	WP_004722992.1	WP_004732082.1	WP_004753591.1			WP_004785809.1	WP_081399431.1		WP_004802901.1	WP_004814585.1	WP_004819165.1	WP_004854757.1	WP_004877186.1	WP_004891639.1	WP_081402001.1
HOG601	OROOT	WP_004644127.1	WP_001998816.1	WP_004926001.1	WP_001998816.1	WP_043961224.1	WP_002020301.1	YP_004997074.1	WP_029574569.1	WP_004712541.1		WP_007479208.1			WP_004712541.1	WP_031951568.1		WP_081400401.1	WP_080592964.1	WP_005082048.1		WP_026094062.1	WP_081400126.1	WP_017481816.1	WP_080632108.1	WP_004651605.1	WP_004654463.1	WP_004661325.1	WP_004670601.1			WP_004691739.1	WP_081401419.1	WP_080631673.1	WP_035371824.1						WP_081399468.1		WP_004805954.1		WP_004818911.1		WP_004878589.1
HOG602	OROOT	WP_001216141.1	WP_001216155.1	WP_004921815.1	WP_001216155.1	WP_001216153.1	WP_015451365.1	YP_004997287.1		WP_001216146.1	WP_010326690.1				WP_001216155.1	WP_085944002.1		WP_081400357.1	WP_017391552.1	WP_005092623.1	WP_080593676.1		WP_081399992.1	WP_078210153.1	WP_004640451.1	WP_004651340.1			WP_004668010.1			WP_004693162.1	WP_081401435.1	WP_080631666.1							WP_081399719.1			WP_004812175.1
HOG603	OROOT
HOG604	OROOT																										WP_004652761.1								WP_004724698.1								WP_004808392.1		WP_004822813.1	WP_004861937.1
HOG605	OROOT	WP_000546113.1	WP_001986280.1	WP_004926802.1	WP_001986280.1	WP_043960964.1	WP_000546113.1	YP_004995356.1	WP_010111603.1	WP_000546109.1	WP_010326691.1	WP_007483242.1	WP_016807183.1		WP_000546109.1	WP_002015801.1		WP_019459094.1	WP_017390656.1	WP_008941413.1	WP_025465690.1	WP_019384599.1	WP_034679026.1	WP_017481181.1	WP_004642751.1	WP_004649053.1	WP_004653479.1	WP_004662165.1	WP_004671117.1				WP_025469142.1	WP_025469305.1	WP_004720399.1	WP_004647789.1	WP_004749532.1			WP_004779938.1	WP_004792498.1		WP_004807053.1	WP_004812065.1	WP_004821540.1		WP_004879485.1		WP_004898114.1
HOG606	NODE_142
HOG607	OROOT
HOG608	OROOT																	WP_019459136.1	WP_017390693.1		WP_016805521.1				WP_004642802.1							WP_004693564.1	WP_004701670.1	WP_004708792.1							WP_004792414.1
HOG609	ACB+LW																			WP_005082046.1						WP_004651653.1	WP_004654466.1	WP_004661324.1	WP_004670599.1	WP_004676957.1	WP_004682607.1				WP_004720208.1			WP_004682607.1	WP_004761542.1			WP_004799424.1	WP_004805952.1		WP_004821756.1
HOG610	OROOT																													WP_004777202.1
HOG611	NODE_127
HOG612	OROOT			WP_004926237.1
HOG613	OROOT			WP_004925405.1														WP_019458843.1							WP_004642876.1												WP_004751630.1												WP_004900631.1
HOG614	OROOT
HOG615	NODE_122
HOG616	OROOT			WP_004926851.1
HOG617	OROOT			WP_011182182.1
HOG618	ACB+BR																	WP_019457359.1			WP_017398150.1						WP_032812724.1						WP_004702582.1	WP_004709673.1									WP_004805466.1
HOG619	NODE_189
HOG620	OROOT	WP_002027188.1	WP_001016285.1	WP_004929177.1	WP_001016285.1	WP_043961076.1	WP_002027188.1	YP_004996140.1		WP_001073021.1	WP_010326575.1				WP_001073021.1	WP_001090564.1				WP_034437467.1				WP_017480696.1								WP_080593166.1			WP_035372145.1		WP_004749333.1								WP_004823405.1	WP_004863405.1
HOG621	OROOT
HOG622	OROOT	WP_000731490.1	WP_000731494.1		WP_000731498.1	WP_000731484.1	WP_000731490.1	YP_004995244.1	WP_010116892.1	WP_000731494.1	WP_010327377.1	WP_007481095.1	WP_042860084.1		WP_000731494.1			WP_081400438.1	WP_080592934.1	WP_008941823.1	WP_080593634.1	WP_042863464.1	WP_081399978.1	WP_017482263.1	WP_080632180.1		WP_004655296.1		WP_004669983.1					WP_080631548.1	WP_004722897.1	WP_004730642.1				WP_004783330.1	WP_081399648.1		WP_032865109.1				WP_029424865.1
HOG623	OROOT	WP_000281126.1	WP_000281154.1	WP_004925272.1	WP_000281154.1	WP_000281125.1	WP_000281127.1	YP_004996114.1		WP_000281155.1					WP_000281155.1	WP_000557770.1		WP_019459173.1	WP_017391928.1		WP_016804151.1		WP_009389771.1	WP_017480715.1			WP_004656975.1	WP_004660896.1					WP_004701604.1	WP_004707712.1	WP_004718804.1								WP_004808538.1		WP_004823393.1
HOG624	ACB+LW																												WP_004669328.1														WP_004803031.1
HOG625	OROOT	WP_000044170.1	WP_000044166.1	WP_004921682.1	WP_000044166.1	WP_000044158.1	WP_000044170.1	YP_004994529.1		WP_000044153.1	WP_029574974.1				WP_000044153.1	WP_000044157.1	WP_005406702.1	WP_019456840.1	WP_017391701.1		WP_016804067.1			WP_017481355.1	WP_004641775.1			WP_004663325.1					WP_004703124.1	WP_004710081.1	WP_004721205.1						WP_004793992.1			WP_004810900.1	WP_004820779.1	WP_004856945.1
HOG626	OROOT
HOG627	NODE_115
HOG628	OROOT	WP_000045379.1	WP_000045364.1	WP_011182099.1	WP_000045364.1	WP_000045372.1	WP_000045379.1	YP_004996605.1	WP_010112606.1	WP_000045365.1	WP_029575107.1	WP_007482518.1	WP_004647510.1	WP_008304224.1	WP_000045365.1	WP_000045373.1	WP_034429097.1	WP_019457502.1	WP_017392441.1	WP_008942351.1	WP_016804534.1	WP_019383733.1	WP_009389657.1	WP_017482189.1	WP_080631989.1	WP_004649516.1	WP_004652429.1	WP_004664787.1	WP_004669536.1	WP_004675594.1	WP_004683105.1	WP_017397160.1	WP_004705699.1	WP_080631589.1	WP_004725960.1	WP_004732969.1	WP_004749688.1	WP_004757208.1	WP_004762030.1	WP_004782180.1	WP_004789154.1	WP_004799980.1	WP_004802793.1	WP_004816113.1	WP_004817039.1	WP_020846752.1	WP_004877269.1	WP_004891498.1	WP_004902094.1
HOG629	OROOT	WP_000831238.1	WP_000831236.1		WP_000831236.1	WP_000831248.1	WP_000831238.1		WP_010117015.1	WP_000831243.1				WP_008302023.1	WP_000831243.1	WP_000831228.1		WP_019458769.1			WP_016804868.1				WP_004643062.1	WP_004649787.1		WP_004660441.1	WP_004672901.1				WP_004701297.1	WP_004708490.1	WP_004726527.1									WP_004813209.1				WP_004890164.1
HOG630	OROOT			WP_004921679.1					WP_010115290.1		WP_010325891.1		WP_004647425.1							WP_005088289.1						WP_004649784.1	WP_004657815.1		WP_004672899.1			WP_004692430.1			WP_016539650.1	WP_004729539.1	WP_004749390.1						WP_004804220.1		WP_035371191.1			WP_004890160.1	WP_004903594.1
HOG631	OROOT	WP_000194066.1	WP_000194085.1	WP_004927472.1		WP_000194057.1		YP_004997058.1	WP_010113907.1	WP_000194084.1		WP_007481363.1			WP_000194084.1	WP_000194066.1			WP_017391042.1	WP_008942148.1		WP_019385618.1	WP_009391382.1	WP_017481811.1	WP_004639972.1	WP_004648526.1			WP_004673429.1			WP_004691865.1			WP_004724687.1		WP_004753716.1				WP_004790047.1		WP_004807847.1	WP_004812079.1	WP_004822771.1		WP_004878047.1		WP_004903409.1
HOG632	OROOT																									WP_004649191.1	WP_004654936.1								WP_004717453.1								WP_004805343.1
HOG633	ACB+BR	WP_000052887.1	WP_000052885.1		WP_000052885.1		WP_000052887.1	YP_004995835.1	WP_029574663.1		WP_010325890.1		WP_004647424.1	WP_034591947.1			WP_005405988.1				WP_004883343.1			WP_017480896.1			WP_004657814.1	WP_004659012.1				WP_004692431.1		WP_004710674.1	WP_004726528.1	WP_004729538.1		WP_004757132.1		WP_004781982.1		WP_004797349.1	WP_004804218.1	WP_034424735.1	WP_004818899.1	WP_004855046.1		WP_017401528.1
HOG634	OROOT			WP_004920073.1		WP_002013915.1		YP_004997655.1		WP_002013915.1		WP_034604510.1			WP_002013915.1	WP_002013915.1		WP_019458064.1	WP_017391299.1			WP_019385387.1		WP_065387967.1	WP_004641071.1	WP_004649785.1				WP_004678502.1	WP_004678502.1		WP_004698801.1				WP_004753844.1		WP_004760696.1		WP_004794759.1						WP_004877526.1		WP_004903262.1
HOG635	OROOT
HOG636	OROOT									WP_002018805.1																																				WP_020846656.1
HOG637	OROOT								WP_010116562.1		WP_010326616.1									WP_005090609.1							WP_004653364.1	WP_004662059.1	WP_004671005.1		WP_004683790.1	WP_004693323.1			WP_004720188.1			WP_004758093.1				WP_004799051.1	WP_004807313.1	WP_004814646.1	WP_004821775.1		WP_004879383.1
HOG638	OROOT											WP_007481716.1		WP_008304772.1						WP_017396582.1		WP_019383923.1	WP_009386477.1			WP_004648197.1	WP_004652045.1		WP_004670353.1			WP_004694394.1			WP_004722645.1	WP_004730308.1				WP_004783038.1			WP_004801439.1		WP_004819479.1		WP_004878364.1	WP_004893447.1
HOG639	ACB+BR							YP_004995836.1	WP_010113290.1		WP_010326143.1								WP_017392138.1	WP_005091101.1			WP_009392917.1	WP_017480895.1			WP_004652115.1		WP_004673022.1	WP_004677243.1		WP_004694781.1			WP_035371568.1								WP_004801301.1		WP_035371145.1
HOG640	OROOT							YP_004995642.1			WP_010327002.1						WP_005406856.1		WP_017392268.1					WP_017480998.1	WP_080632194.1		WP_004655949.1					WP_004696526.1									WP_081399630.1		WP_004802580.1
HOG641	ACB+LW
HOG642	OROOT			WP_004925076.1				YP_004995463.1										WP_081400445.1	WP_017390758.1														WP_004701548.1
HOG643	ACB+BR	WP_000364465.1	WP_000364482.1		WP_000364483.1	WP_000364466.1	WP_000364465.1	YP_004994611.1		WP_000364487.1					WP_000364487.1	WP_000364478.1	WP_034428841.1		WP_017391647.1	WP_034437370.1			WP_009390431.1	WP_002117740.1	WP_004641885.1				WP_004670027.1												WP_004793889.1
HOG644	OROOT			WP_004925222.1				YP_004995450.1								WP_085944061.1		WP_019459185.1	WP_100222430.1								WP_085942738.1	WP_004660925.1							WP_085944124.1								WP_085944210.1		WP_085942778.1
HOG645	OROOT	WP_000413985.1	WP_000413997.1	WP_004927600.1	WP_000413997.1	WP_000413987.1	WP_000413985.1	YP_004995460.1		WP_000413982.1		WP_007483346.1	WP_004646983.1		WP_000413982.1	WP_000413988.1	WP_005406361.1	WP_081400460.1	WP_080592943.1	WP_017396037.1	WP_017398271.1	WP_019384411.1	WP_009390211.1	WP_017482242.1		WP_004650725.1	WP_004653376.1	WP_004662075.1	WP_004671022.1				WP_081401367.1	WP_004709012.1	WP_004721408.1	WP_004731005.1				WP_004785671.1			WP_004807293.1			WP_004863624.1	WP_004879415.1
HOG646	NODE_189
HOG647	NODE_138
HOG648	OROOT																												WP_004671029.1						WP_004717340.1
HOG649	OROOT
HOG650	OROOT																			WP_005087858.1															WP_004722277.1										WP_004819782.1
HOG651	OROOT																									WP_004649070.1
HOG652	NODE_133																																		WP_004722291.1										WP_004819776.1
HOG653	NODE_127																																		WP_004717568.1
HOG654	OROOT	WP_001189913.1	WP_001189921.1	WP_004924251.1	WP_001189921.1	WP_001189897.1	WP_001189913.1	YP_004994834.1		WP_001189905.1		WP_007478882.1			WP_001189905.1	WP_001189903.1			WP_017390313.1	WP_005088153.1		WP_019385714.1			WP_004642250.1	WP_081399738.1		WP_004658918.1	WP_004668621.1						WP_004721203.1								WP_004806792.1		WP_004820781.1		WP_004876743.1
HOG655	OROOT											WP_007483425.1										WP_019384510.1																									WP_004879799.1
HOG656	OROOT	WP_000044203.1	WP_000044210.1		WP_000044208.1	WP_000044213.1	WP_000044203.1	YP_004995575.1		WP_000044217.1					WP_000044217.1	WP_000044201.1		WP_019458839.1	WP_005046850.1		WP_016804912.1		WP_009388363.1	WP_002113715.1	WP_004642973.1		WP_004653525.1	WP_004662166.1					WP_004701452.1	WP_004708629.1							WP_004792111.1		WP_004806983.1
HOG657	ACB+BA	WP_000735893.1	WP_000735895.1		WP_000735895.1	WP_043961209.1	WP_000735893.1	YP_004995909.1		WP_000735894.1					WP_000735894.1	WP_000735892.1			WP_026056207.1		WP_016804203.1		WP_081400142.1	WP_017480843.1	WP_080632207.1									WP_025469289.1							WP_081399616.1
HOG658	OROOT			WP_004929119.1	WP_000697979.1		WP_000699626.1		WP_010116208.1		WP_010326127.1		WP_004647734.1	WP_008305422.1			WP_005407314.1				WP_000697978.1		WP_000697979.1	WP_000697979.1						WP_004679534.1	WP_004682259.1		WP_000699624.1			WP_004730940.1	WP_004754646.1	WP_004757904.1	WP_004761253.1	WP_004785731.1	WP_000697981.1	WP_004799245.1		WP_004812565.1				WP_004894308.1	WP_004898932.1
HOG659	ACB+LW	WP_001095768.1	WP_001095768.1	WP_004926234.1	WP_001095768.1	WP_001095773.1	WP_001095768.1	YP_004996485.1	WP_010111607.1	WP_001095764.1		WP_007483127.1			WP_001095764.1	WP_001095770.1		WP_019457218.1	WP_017392520.1	WP_008942428.1	WP_016803916.1	WP_019384551.1	WP_009389618.1	WP_017482116.1	WP_004639074.1	WP_004649058.1	WP_004653584.1	WP_004662201.1	WP_004671217.1			WP_004691391.1	WP_004705826.1	WP_004712151.1	WP_004717644.1						WP_004789330.1		WP_004806883.1		WP_004823466.1		WP_004879690.1
HOG660	OROOT	WP_012391911.1	WP_000477561.1		WP_000477561.1	WP_000477547.1	WP_000049441.1			WP_000477551.1					WP_000477551.1	WP_000049440.1		WP_019458838.1			WP_016804913.1						WP_004653527.1	WP_004662176.1					WP_004701447.1	WP_004708628.1							WP_004792107.1		WP_004806979.1		WP_004819768.1	WP_004859013.1
HOG661	OROOT	WP_001286030.1	WP_001286049.1	WP_011182081.1	WP_001286049.1	WP_001286034.1	WP_001286034.1	YP_004997707.1	WP_010112671.1	WP_002013197.1	WP_035330700.1	WP_007482674.1	WP_004647473.1	WP_004813094.1	WP_002013197.1	WP_001286031.1	WP_005405786.1	WP_081400360.1	WP_080593022.1	WP_008942385.1	WP_080593678.1	WP_026094023.1	WP_009390691.1	WP_078210246.1	WP_080632117.1	WP_004649830.1	WP_004652494.1	WP_004664879.1	WP_004669599.1	WP_004675507.1	WP_004683172.1	WP_004697687.1	WP_081401433.1	WP_080631665.1	WP_004725895.1	WP_004733036.1	WP_004749742.1	WP_004757163.1	WP_004762084.1	WP_081400919.1	WP_081399717.1	WP_004800045.1	WP_004802692.1	WP_004813094.1	WP_004816994.1	WP_004867463.1	WP_004877357.1	WP_004889991.1	WP_004902184.1
HOG662	ACB+BR	WP_000044601.1	WP_000044599.1	WP_026056893.1	WP_000044599.1	WP_000044606.1	WP_000044601.1	YP_004994311.1	WP_010115145.1	WP_000044601.1	WP_005399948.1	WP_007480985.1			WP_000044601.1	WP_000044599.1		WP_004703463.1	WP_017392313.1	WP_005091544.1	WP_022575897.1	WP_019385109.1	WP_009393798.1	WP_002120318.1	WP_004641494.1		WP_004655406.1	WP_004663715.1	WP_004669882.1			WP_004694552.1	WP_004703463.1	WP_022575897.1	WP_004723754.1		WP_004750692.1				WP_004794288.1		WP_004804808.1		WP_004817666.1	WP_004857320.1	WP_004881284.1		WP_004901888.1
HOG663	OROOT	WP_000045410.1	WP_000045400.1	WP_004924064.1	WP_000045400.1	WP_000045410.1	WP_000045410.1	YP_004996821.1	WP_010111890.1	WP_000045400.1	WP_010327601.1	WP_007480564.1	WP_004645044.1	WP_008303010.1	WP_000045400.1	WP_000045410.1	WP_005407148.1	WP_004705358.1	WP_005043879.1	WP_004641098.1	WP_016804175.1	WP_019385432.1	WP_009387997.1	WP_005067259.1	WP_004639540.1	WP_004650502.1	WP_004657658.1	WP_004660325.1	WP_004673028.1	WP_004678617.1	WP_004683289.1	WP_004691345.1	WP_004705358.1	WP_004711794.1	WP_004725655.1	WP_004732292.1	WP_004754044.1	WP_004757081.1	WP_004683289.1	WP_004786948.1	WP_004789647.1	WP_004797531.1	WP_004804098.1	WP_004809833.1	WP_004816852.1	WP_004869594.1	WP_004877655.1	WP_004896151.1	WP_004903136.1
HOG664	OROOT	WP_000045495.1	WP_000045515.1	WP_004930760.1	WP_000045515.1	WP_000045514.1	WP_000045514.1	YP_004997254.1	WP_010113577.1	WP_000045510.1	WP_010325576.1	WP_007478233.1	WP_004647631.1	WP_008307057.1	WP_000045515.1	WP_000045497.1	WP_005405949.1	WP_019457937.1	WP_017391460.1	WP_008942461.1	WP_004711170.1	WP_019385316.1	WP_009387457.1	WP_017482344.1	WP_004640394.1	WP_004649650.1	WP_004656699.1	WP_004665312.1	WP_034595316.1	WP_004675307.1	WP_004680116.1	WP_004684260.1	WP_004706051.1	WP_004711170.1	WP_004723493.1	WP_004728840.1	WP_004750223.1	WP_004756743.1	WP_004758603.1	WP_004780510.1	WP_004795441.1	WP_034430997.1	WP_004801810.1	WP_004814168.1	WP_004823642.1	WP_004858503.1	WP_004882099.1	WP_004895834.1	WP_004902854.1
HOG665	OROOT	WP_000046156.1	WP_000046156.1	WP_004929082.1	WP_000046156.1	WP_000106450.1	WP_000046156.1	YP_004997009.1	WP_010116955.1	WP_000046156.1	WP_010327090.1	WP_007482753.1			WP_000046156.1	WP_000046156.1		WP_004705039.1	WP_003653987.1	WP_004641467.1	WP_000046156.1	WP_026094211.1	WP_002052204.1	WP_002052204.1	WP_004639888.1	WP_004650720.1	WP_004657244.1	WP_004659957.1	WP_004673379.1			WP_004696286.1	WP_004705039.1	WP_004711540.1	WP_004720583.1						WP_002052204.1		WP_004806848.1		WP_004821422.1		WP_004877972.1
HOG666	ACB+BR	WP_000046451.1	WP_003115061.1	WP_004929031.1	WP_000046446.1		WP_000046451.1	YP_004994924.1		WP_000046442.1	WP_010326731.1	WP_007481657.1		WP_004809242.1	WP_000046442.1	WP_000046452.1		WP_019457588.1	WP_017390381.1		WP_016805114.1	WP_019383960.1	WP_009390985.1	WP_017481496.1	WP_004642350.1	WP_004648998.1	WP_004654777.1					WP_004693064.1	WP_004702446.1	WP_004709541.1	WP_004723568.1						WP_004793173.1		WP_004805513.1	WP_004809242.1	WP_004823586.1	WP_035374421.1		WP_004894610.1
HOG667	OROOT	WP_000046495.1	WP_000046492.1	WP_004920334.1	WP_000046492.1	WP_000046495.1	WP_000046495.1	YP_004997567.1	WP_010111835.1	WP_000046492.1	WP_004691410.1	WP_034604442.1	WP_004645014.1	WP_004896192.1	WP_000046492.1	WP_000046495.1	WP_005405674.1	WP_002114866.1	WP_016144213.1	WP_005088096.1	WP_002114866.1	WP_019385771.1	WP_002114866.1	WP_017481986.1	WP_004640939.1	WP_034697154.1	WP_004656099.1	WP_004659167.1	WP_004668475.1	WP_004674487.1	WP_004680631.1	WP_004691410.1	WP_004698964.1	WP_000046495.1	WP_004725589.1	WP_004732347.1	WP_004749783.1	WP_004756226.1	WP_004762215.1	WP_004787011.1	WP_004794912.1	WP_004800211.1	WP_004802427.1	WP_004809894.1	WP_004816798.1	WP_004869705.1	WP_004876604.1	WP_004896192.1	WP_004902314.1
HOG668	OROOT	WP_000046678.1	WP_000046678.1	WP_011182646.1	WP_000046678.1	WP_000046678.1	WP_000046678.1	YP_004996453.1	WP_010113096.1	WP_000046678.1	WP_010327335.1	WP_004877001.1	WP_004280646.1	WP_008307568.1	WP_000046678.1	WP_000046678.1	WP_005406970.1	WP_019457193.1	WP_005036454.1	WP_004640435.1	WP_016803832.1	WP_004877001.1	WP_009389482.1	WP_017482096.1	WP_004639125.1	WP_004651205.1	WP_004652236.1	WP_004664507.1	WP_004669258.1	WP_004674971.1	WP_004681539.1	WP_004695430.1	WP_004705864.1	WP_004712229.1	WP_004722571.1	WP_004731918.1	WP_004751032.1	WP_004755952.1	WP_004674971.1	WP_004784907.1	WP_004789370.1	WP_004674971.1	WP_004803107.1	WP_004814850.1	WP_004819549.1	WP_004856904.1	WP_004877001.1	WP_004891888.1	WP_004899937.1
HOG669	ACB+LW																					WP_019384796.1						WP_004662805.1
HOG670	OROOT	WP_000353990.1	WP_000353983.1	WP_004923671.1	WP_000353983.1	WP_000353992.1	WP_000353977.1	YP_004996947.1	WP_005265669.1	WP_000353984.1	WP_029575020.1	WP_007480759.1		WP_008304332.1	WP_000353984.1	WP_000353996.1	WP_005407475.1	WP_019458434.1	WP_017390938.1	WP_008941130.1	WP_016803761.1	WP_019385531.1	WP_009392027.1	WP_017481743.1	WP_004639761.1	WP_004651456.1	WP_004657383.1	WP_004665976.1	WP_004673250.1	WP_004678806.1	WP_004683444.1	WP_004693164.1	WP_004705148.1	WP_004711629.1	WP_004725386.1	WP_004733184.1	WP_004754581.1	WP_004756964.1	WP_004761004.1	WP_004781064.1	WP_004789855.1	WP_004760508.1	WP_004804429.1	WP_004733184.1	WP_004816634.1	WP_004869879.1	WP_004877872.1	WP_004781064.1	WP_004898974.1
HOG671	ACB+BR									WP_000561732.1		WP_007481192.1			WP_000561732.1	WP_000561663.1				WP_005091403.1	WP_000561666.1		WP_000561732.1					WP_004658651.1		WP_004679335.1			WP_004699728.1		WP_004726735.1		WP_004749895.1				WP_000561666.1		WP_004699728.1		WP_004823018.1		WP_004880414.1		WP_004902507.1
HOG672	ACB+LW																			WP_017396752.1			WP_009386868.1												WP_085944135.1	WP_004730155.1
HOG673	ACB+LW																															WP_004694246.1
HOG674	NODE_127										WP_081241758.1
HOG675	ACB+LW																																										WP_000954590.1
HOG676	ACB+BR																						WP_009393534.1																WP_004760473.1			WP_004797737.1
HOG677	OROOT				WP_001991065.1	WP_000831315.1			WP_010117404.1		WP_010326082.1				WP_000831317.1						WP_016804424.1					WP_004651072.1		WP_004662902.1		WP_004679384.1							WP_004753891.1			WP_004782602.1				WP_082191078.1	WP_004817406.1			WP_004893344.1	WP_004903223.1
HOG678	OROOT										WP_029575133.1	WP_007480358.1								WP_017396498.1		WP_019385567.1	WP_009391962.1				WP_004657293.1					WP_004691583.1					WP_004750068.1						WP_004803775.1		WP_035370815.1
HOG679	ACB+BR								WP_010117765.1								WP_034428999.1				WP_016803951.1	WP_019383854.1				WP_004651512.1		WP_004660038.1		WP_004678856.1				WP_004712177.1			WP_004750989.1				WP_004791030.1								WP_004899893.1
HOG680	ACB+LW																			WP_008941108.1		WP_019384800.1					WP_004651959.1		WP_004671842.1	WP_081398927.1			WP_000235462.1		WP_004722373.1				WP_034432425.1	WP_004782831.1		WP_034430993.1			WP_004722373.1		WP_004880469.1
HOG681	ACB+BR									WP_000947611.1	WP_004984978.1	WP_007479897.1	WP_004646883.1	WP_008303723.1	WP_000947611.1	WP_000947609.1				WP_017396787.1	WP_000947609.1											WP_004694063.1			WP_035372282.1								WP_004805112.1			WP_004859349.1		WP_004893920.1
HOG682	ACB+LW																							WP_017480514.1
HOG683	ACB+BR				WP_000059636.1																WP_000059657.1	WP_019383623.1	WP_000059636.1	WP_000059636.1		WP_004649244.1		WP_000059658.1					WP_004704278.1		WP_000059658.1	WP_004733170.1			WP_004758957.1	WP_004780810.1	WP_004796103.1			WP_004812156.1		WP_004871358.1
HOG684	OROOT																																						WP_004759619.1
HOG685	ACB+BR									WP_031946912.1	WP_035330587.1				WP_031946912.1													WP_004664863.1									WP_004753273.1							WP_004815238.1				WP_004891428.1
HOG686	OROOT								WP_010115764.1													WP_019384801.1							WP_004670185.1				WP_004699746.1		WP_004723624.1			WP_004757559.1					WP_032865047.1		WP_004817513.1	WP_020846594.1
HOG687	ACB+BR												WP_004646149.1	WP_034592644.1																						WP_004730439.1		WP_004757483.1						WP_004811095.1
HOG688	ACB+BR																				WP_016805829.1	WP_019384653.1							WP_004672251.1			WP_004697439.1											WP_004697439.1	WP_034424830.1
HOG689	ACB+LW					WP_001229161.1			WP_010115267.1			WP_007478655.1									WP_016803718.1		WP_009388433.1	WP_002121611.1	WP_004643779.1					WP_004677955.1	WP_004682522.1	WP_004693798.1			WP_004716995.1	WP_004729564.1		WP_004681050.1	WP_004759701.1	WP_004782009.1	WP_001229162.1		WP_004805754.1		WP_004822117.1			WP_004890115.1
HOG690	OROOT		WP_000833643.1	WP_004927768.1	WP_000833643.1				WP_010115465.1	WP_000833643.1	WP_010326476.1	WP_007483803.1	WP_004645367.1		WP_000833643.1	WP_001171608.1				WP_008941997.1				WP_017480626.1	WP_004642178.1	WP_004648463.1					WP_004682144.1					WP_004731410.1				WP_004782709.1	WP_004793431.1	WP_004798663.1	WP_004807750.1						WP_004903968.1
HOG691	OROOT	WP_000537617.1			WP_000534868.1	WP_000534871.1	WP_000537617.1		WP_010115612.1	WP_000534872.1		WP_007479442.1			WP_000534872.1	WP_000534870.1				WP_008942215.1	WP_000534873.1		WP_000534872.1	WP_004692382.1		WP_004650279.1	WP_004655775.1		WP_004672719.1		WP_004644615.1	WP_004692382.1	WP_000534873.1	WP_004710635.1	WP_004723234.1		WP_034425910.1	WP_004756090.1			WP_000534873.1		WP_004804402.1	WP_004812535.1	WP_004818947.1				WP_004903318.1
HOG692	ACB+LW								WP_010117763.1					WP_005103697.1		WP_000135935.1								WP_017480737.1								WP_004695975.1	WP_004700454.1							WP_004784319.1
HOG693	ACB+LW																				WP_016805500.1						WP_004653841.1																		WP_004823334.1
HOG694	OROOT	WP_000773622.1	WP_079254792.1		WP_002156394.1	WP_078377910.1	WP_000773619.1		WP_010115566.1	WP_000108013.1		WP_007482438.1			WP_000108013.1	WP_025464987.1		WP_019458943.1			WP_016805603.1	WP_019384274.1	WP_009390402.1			WP_004648906.1		WP_004661777.1		WP_004679559.1	WP_004682275.1	WP_026056451.1	WP_004702115.1	WP_004709199.1			WP_004751951.1	WP_004679559.1	WP_004761422.1			WP_004799260.1				WP_004861163.1	WP_004879100.1
HOG695	OROOT									WP_000763160.1	WP_010326031.1				WP_000763160.1					WP_008941557.1		WP_004905623.1		WP_017482405.1					WP_004668075.1	WP_004677541.1	WP_004682746.1	WP_004684368.1	WP_004703656.1		WP_004723849.1	WP_004732687.1		WP_004756697.1		WP_004780641.1		WP_004756697.1	WP_004804695.1		WP_004823014.1	WP_004858369.1		WP_004895354.1
HOG696	OROOT	WP_001174793.1	WP_001174793.1	WP_004929534.1	WP_001174793.1	WP_001174793.1	WP_001174793.1	YP_004996455.1	WP_010113095.1	WP_001174793.1	WP_010327336.1	WP_004877003.1	WP_004280647.1	WP_008307567.1	WP_001174793.1	WP_001174793.1	WP_005406922.1	WP_004705863.1	WP_005036452.1	WP_008941601.1	WP_016805753.1	WP_019383877.1	WP_005036452.1	WP_016143193.1	WP_004639123.1	WP_034697246.1	WP_004654154.1	WP_004664509.1	WP_004669260.1	WP_004674973.1	WP_004681540.1	WP_004695429.1	WP_004705863.1	WP_004712227.1	WP_004722574.1	WP_004280647.1	WP_004751030.1	WP_004681540.1	WP_004760933.1	WP_004784909.1	WP_004789369.1	WP_004798404.1	WP_004806279.1	WP_004814849.1	WP_004722574.1	WP_004856906.1	WP_004877003.1	WP_004891885.1	WP_004899934.1
HOG697	OROOT	WP_000047402.1	WP_000047398.1	WP_004924024.1	WP_000047395.1	WP_000047395.1	WP_000047385.1	YP_004996835.1	WP_010111862.1	WP_000047395.1	WP_010327615.1	WP_034604682.1	WP_004732315.1	WP_008303027.1	WP_000047395.1	WP_000047395.1	WP_005407098.1	WP_019457800.1	WP_017391005.1	WP_008941202.1	WP_016804170.1	WP_019385443.1	WP_009388061.1	WP_016143582.1	WP_004639562.1	WP_004650519.1	WP_004657633.1	WP_004660304.1	WP_004673051.1	WP_004678640.1	WP_004683299.1	WP_004691371.1	WP_004705338.1	WP_004711781.1	WP_039910736.1	WP_004732315.1	WP_034426055.1	WP_004757072.1	WP_004760617.1	WP_004786975.1	WP_034596075.1	WP_004797551.1	WP_004804072.1	WP_004809857.1	WP_004816837.1	WP_004869636.1	WP_004877685.1	WP_004896169.1	WP_004903111.1
HOG698	OROOT	WP_000047786.1	WP_000047790.1	WP_004922462.1	WP_000047790.1	WP_000047790.1	WP_000047785.1	YP_004994310.1	WP_010115143.1	WP_000047794.1	WP_010326227.1	WP_007480983.1			WP_000047794.1	WP_000047790.1	WP_005406857.1	WP_004703464.1	WP_005048729.1	WP_017396626.1	WP_006581136.1	WP_019385110.1	WP_009393753.1	WP_017481291.1	WP_004641492.1		WP_004655407.1	WP_004663716.1	WP_004669881.1			WP_004694553.1	WP_004703464.1	WP_002050275.1	WP_004723756.1		WP_004750690.1				WP_004794290.1		WP_004804807.1		WP_004817668.1	WP_004857322.1	WP_004881289.1		WP_004901891.1
HOG699	OROOT	WP_000047853.1	WP_000047853.1	WP_004929418.1	WP_000047853.1	WP_000047853.1	WP_000047853.1	YP_004994380.1	WP_010113176.1	WP_000047853.1	WP_004695534.1	WP_004881118.1	WP_004645770.1	WP_008305082.1	WP_000047853.1	WP_000047853.1	WP_005025000.1	WP_004703369.1	WP_004641605.1	WP_004638166.1	WP_000047853.1	WP_004881118.1	WP_023274310.1	WP_005070938.1	WP_004641605.1	WP_004651258.1	WP_004655230.1	WP_004663488.1	WP_004670066.1	WP_004676544.1	WP_004676544.1	WP_004695534.1	WP_004703369.1	WP_000047853.1	WP_004722475.1	WP_004280585.1	WP_004751128.1	WP_004676544.1	WP_004676544.1	WP_004784820.1	WP_004794188.1	WP_004799704.1	WP_004805114.1	WP_004814921.1	WP_004722475.1	WP_004863195.1	WP_004881118.1	WP_004814921.1	WP_004900045.1
HOG700	OROOT	WP_000047932.1	WP_000047940.1	WP_004927289.1	WP_000047940.1	WP_000047943.1	WP_000047932.1	YP_004995803.1	WP_029574581.1	WP_000047940.1	WP_029575037.1	WP_034604637.1	WP_004645433.1	WP_034592312.1	WP_000047940.1	WP_000047940.1	WP_005019953.1	WP_004701062.1	WP_017392161.1	WP_004639407.1	WP_002053671.1	WP_026094065.1	WP_009390145.1	WP_017480913.1	WP_004643195.1	WP_004648802.1	WP_004653004.1	WP_004661491.1	WP_004671556.1	WP_004677753.1	WP_004680908.1	WP_004696926.1	WP_004701062.1	WP_004708232.1	WP_004719531.1	WP_004278822.1	WP_004752386.1	WP_004680908.1	WP_004759918.1	WP_004783924.1	WP_004791700.1	WP_004680908.1	WP_004807933.1	WP_004815659.1	WP_004822283.1	WP_004866080.1	WP_004878771.1	WP_004892868.1	WP_004901393.1
HOG701	ACB+LW	WP_000048052.1				WP_000048052.1	WP_000048052.1
HOG702	OROOT	WP_000048256.1	WP_000048256.1	WP_000048256.1	WP_000048256.1	WP_000048256.1	WP_000048256.1	YP_004997628.1	WP_000048256.1	WP_000048256.1	WP_010325866.1	WP_004649871.1	WP_000048256.1	WP_004813275.1	WP_000048256.1	WP_000048256.1	WP_000048256.1	WP_000048256.1	WP_000048256.1	WP_004649871.1	WP_000048256.1	WP_004649871.1	WP_000048256.1	WP_000048256.1	WP_000048256.1	WP_004649871.1	WP_004649871.1	WP_004649871.1	WP_004649871.1	WP_004649871.1	WP_004649871.1	WP_000048256.1	WP_000048256.1	WP_000048256.1	WP_000048256.1	WP_000048256.1	WP_004754274.1	WP_004649871.1	WP_004649871.1	WP_000048256.1	WP_000048256.1	WP_004649871.1	WP_004649871.1	WP_004813275.1	WP_000048256.1	WP_000048256.1	WP_004649871.1	WP_004813275.1	WP_004754274.1
HOG703	OROOT	WP_000048860.1	WP_000048860.1	WP_004928927.1	WP_000048860.1	WP_000048860.1	WP_000048860.1	YP_004996338.1	WP_010114624.1	WP_000048859.1	WP_004982587.1	WP_007481580.1		WP_004815011.1	WP_000048859.1	WP_000048860.1	WP_005406600.1	WP_019457317.1	WP_004643802.1	WP_004640192.1	WP_004707421.1	WP_004878434.1	WP_009393526.1	WP_005073053.1	WP_004643802.1	WP_034696615.1	WP_004654686.1	WP_004661073.1	WP_004668968.1	WP_004676759.1	WP_004682715.1	WP_004695771.1	WP_004699791.1	WP_004707421.1	WP_004722416.1	WP_004731817.1	WP_004753353.1	WP_004682715.1	WP_004761674.1	WP_004784697.1	WP_004790569.1	WP_004799562.1	WP_004805571.1	WP_004815011.1	WP_004722416.1	WP_004863960.1	WP_004878434.1	WP_004815011.1	WP_004903739.1
HOG704	ACB+BR	WP_000048916.1	WP_000049332.1			WP_000049328.1	WP_000048916.1		WP_010117868.1	WP_000049332.1					WP_000049332.1	WP_000048912.1					WP_080593554.1		WP_000049332.1		WP_004643759.1						WP_004682586.1	WP_004693768.1	WP_000048916.1		WP_004725023.1						WP_000041063.1		WP_004805777.1
HOG705	OROOT	WP_000049106.1	WP_000049106.1	WP_004924183.1	WP_000049106.1	WP_000049106.1	WP_000049106.1	YP_004996778.1	WP_010112137.1	WP_000049106.1	WP_010327587.1	WP_007481799.1	WP_004645068.1	WP_034592054.1	WP_000049106.1	WP_000049106.1	WP_005407233.1	WP_019457778.1	WP_003653630.1	WP_004641019.1	WP_002049690.1	WP_019385419.1	WP_009388004.1	WP_005067288.1	WP_004639505.1	WP_004650454.1	WP_004657723.1	WP_004660386.1	WP_004672967.1	WP_004678558.1	WP_004683255.1		WP_004705395.1	WP_002049690.1	WP_004725739.1	WP_004732263.1		WP_004757096.1	WP_004760662.1	WP_004786877.1	WP_004789599.1	WP_004797507.1	WP_004804142.1	WP_004809769.1	WP_004816880.1	WP_004869472.1	WP_004877596.1	WP_004809769.1
HOG706	OROOT	WP_000049403.1	WP_000049406.1	WP_004928867.1	WP_000049406.1	WP_000049406.1	WP_000049403.1	YP_004996316.1	WP_010113229.1	WP_000049406.1	WP_004693913.1	WP_004878462.1	WP_004645694.1		WP_000049406.1	WP_000049406.1	WP_005406729.1	WP_004699850.1	WP_017391826.1	WP_004640139.1	WP_004707461.1	WP_004878462.1	WP_009393586.1	WP_002118798.1	WP_004643715.1	WP_004648320.1	WP_004654642.1	WP_004661121.1	WP_004668944.1	WP_004676805.1	WP_004682698.1	WP_004693913.1	WP_004699850.1	WP_004707461.1	WP_004721773.1	WP_004731766.1	WP_004751385.1	WP_004757636.1	WP_004761638.1	WP_004784640.1	WP_004790619.1	WP_004799531.1	WP_004654642.1	WP_004815072.1	WP_004820258.1	WP_004861696.1	WP_004878462.1	WP_004892142.1	WP_004900333.1
HOG707	OROOT	WP_000830722.1	WP_000830726.1	WP_004929412.1	WP_000830726.1	WP_000830719.1	WP_000830722.1	YP_004995092.1		WP_000830710.1		WP_004880622.1			WP_000830710.1	WP_000830711.1		WP_019458897.1	WP_017390478.1	WP_008941237.1	WP_017398234.1	WP_019384893.1	WP_009393834.1	WP_017481610.1	WP_004642503.1	WP_004648530.1	WP_004654314.1	WP_004660970.1	WP_004672889.1				WP_004703367.1	WP_004710277.1	WP_004721389.1						WP_004794183.1		WP_004807542.1		WP_004820613.1	WP_004860947.1	WP_004880622.1		WP_004898389.1
HOG708	OROOT	WP_000753775.1	WP_000753778.1	WP_026056948.1	WP_000753778.1	WP_000753776.1	WP_002000879.1	YP_004994504.1		WP_000753772.1		WP_007483749.1			WP_000753772.1	WP_002000879.1	WP_005406279.1	WP_077170118.1	WP_080028185.1	WP_026056351.1	WP_080593713.1	WP_019384859.1	WP_081399962.1	WP_078210348.1	WP_080632151.1		WP_004652938.1		WP_034595664.1				WP_081401385.1	WP_080593967.1	WP_004717608.1						WP_081399679.1		WP_004808037.1		WP_004823447.1		WP_004880534.1
HOG709	ACB+LW	WP_001056509.1				WP_001056509.1	WP_085916956.1	YP_004996955.1	WP_010113016.1					WP_004896294.1		WP_085916956.1		WP_081400398.1	WP_080592953.1		WP_079377475.1		WP_081400152.1	WP_014207851.1	WP_080547743.1		WP_004657372.1						WP_077163795.1	WP_079377475.1	WP_004725378.1					WP_004787165.1	WP_081399464.1		WP_004803862.1	WP_004810040.1	WP_004816626.1	WP_004869888.1		WP_004896294.1
HOG710	NODE_138
HOG711	ACB+LW																									WP_004651717.1		WP_004661180.1
HOG712	OROOT	WP_000751693.1	WP_000751692.1	WP_004920089.1	WP_000751692.1	WP_000751692.1	WP_000751693.1	YP_004997650.1	WP_010117003.1	WP_000751694.1	WP_004692440.1	WP_004877533.1	WP_004647420.1	WP_005220896.1	WP_000751694.1	WP_000751692.1	WP_005016576.1	WP_019458061.1	WP_017391301.1	WP_005086775.1	WP_000751694.1	WP_019385390.1	WP_034678999.1	WP_005804213.1	WP_013198993.1	WP_004649794.1	WP_004657807.1	WP_004660430.1	WP_004672912.1	WP_004678510.1	WP_004683226.1	WP_004692440.1	WP_019458061.1	WP_000751694.1	WP_004726515.1	WP_004647420.1	WP_004753852.1	WP_004757129.1	WP_004760692.1	WP_004781974.1	WP_034596446.1	WP_004757129.1	WP_004804208.1	WP_004813225.1	WP_004726515.1	WP_004855062.1	WP_004877533.1	WP_004813225.1	WP_004903253.1
HOG713	NODE_71
HOG714	ACB+LW																											WP_004660411.1
HOG715	NODE_96
HOG716	ACB+LW									WP_000896283.1					WP_000896283.1										WP_004642225.1		WP_004656397.1	WP_004659469.1	WP_004668164.1
HOG717	ACB+HA																												WP_004673082.1												WP_004789701.1
HOG718	NODE_82																										WP_004653925.1
HOG719	ACB+HA
HOG720	NODE_134
HOG721	ACB+LW	WP_000734694.1	WP_000734700.1	WP_017385088.1	WP_000734697.1	WP_000734697.1	WP_000734694.1	YP_004996555.1	WP_010116609.1	WP_000734695.1	WP_010327429.1	WP_004877184.1	WP_004281723.1		WP_000734695.1	WP_000734697.1	WP_005406724.1	WP_019457541.1	WP_005036282.1	WP_004760852.1	WP_016804671.1	WP_019383780.1	WP_009389488.1	WP_005064315.1	WP_004638986.1	WP_004647980.1	WP_004652369.1	WP_004664680.1	WP_004669447.1	WP_004678271.1	WP_004681669.1	WP_004695187.1	WP_004705752.1	WP_002051569.1	WP_004722989.1	WP_004732129.1		WP_004756040.1	WP_004760852.1	WP_034590174.1	WP_004789245.1	WP_004798304.1	WP_004802903.1	WP_004814531.1	WP_004819170.1	WP_004854750.1	WP_004877184.1	WP_004891596.1
HOG722	OROOT	WP_001988192.1	WP_000465123.1	WP_004929131.1	WP_000465123.1	WP_000694322.1	WP_001988192.1	YP_004997272.1	WP_010116947.1	WP_000911195.1	WP_010326385.1	WP_007483537.1	WP_004645730.1	WP_008302361.1	WP_000465120.1	WP_000776716.1			WP_017391566.1		WP_016804910.1	WP_019384202.1	WP_009388180.1	WP_025468543.1	WP_004641405.1	WP_051061100.1	WP_004656464.1	WP_004661552.1				WP_017397206.1	WP_004703580.1	WP_025469331.1	WP_004724590.1	WP_035341500.1	WP_004750147.1			WP_004784704.1	WP_004795414.1		WP_004807865.1	WP_004815000.1	WP_004823081.1	WP_035372756.1	WP_017196901.1	WP_017401524.1	WP_004902791.1
HOG723	OROOT												WP_004647443.1	WP_008301974.1																					WP_004718261.1	WP_004733078.1				WP_004782077.1				WP_004813137.1	WP_004818667.1	WP_004867739.1		WP_004890034.1
HOG724	ACB+LW
HOG725	NODE_24				WP_002014198.1										WP_002014198.1
HOG726	NODE_127
HOG727	ACB+LW	WP_000049976.1																																									WP_004805782.1			WP_004859206.1
HOG728	ACB+BR								WP_010118101.1	WP_000020577.1	WP_010326206.1		WP_004646830.1	WP_008303817.1	WP_000020577.1	WP_000050658.1	WP_005407057.1			WP_008941101.1					WP_004642118.1							WP_004691595.1			WP_004725017.1		WP_004755251.1	WP_004757508.1		WP_004782695.1	WP_004791054.1								WP_004901047.1
HOG729	ACB+LW									WP_001273372.1			WP_016807067.1		WP_001273372.1
HOG730	ACB+BR	WP_000064627.1				WP_000064624.1	WP_000064627.1				WP_010326041.1			WP_008304641.1		WP_000064615.1					WP_016804135.1											WP_004694155.1				WP_004731380.1									WP_004820841.1
HOG731	ACB+LW				WP_001046768.1					WP_001090212.1					WP_001090210.1	WP_000501091.1					WP_016805282.1																				WP_004793489.1
HOG732	OROOT	WP_000050352.1	WP_000050371.1	WP_017385265.1	WP_000050371.1	WP_000050355.1	WP_000050352.1	YP_004997621.1	WP_010114404.1	WP_000050375.1	WP_010325862.1	WP_007478958.1	WP_004647403.1	WP_008303252.1	WP_000050375.1	WP_000050370.1	WP_005405788.1	WP_025465190.1	WP_017391317.1	WP_004637812.1	WP_016803625.1	WP_019385730.1	WP_009393237.1	WP_017482017.1	WP_004641024.1	WP_004649878.1	WP_004655994.1	WP_004659072.1	WP_004668550.1	WP_004674588.1	WP_004680555.1	WP_004692491.1	WP_025469061.1	WP_004710688.1	WP_004718018.1	WP_004729487.1	WP_004754282.1	WP_004756174.1	WP_004762169.1	WP_004781888.1	WP_034596455.1	WP_004800144.1	WP_004802548.1	WP_004813284.1	WP_004818826.1	WP_004855155.1	WP_004876703.1	WP_004890296.1	WP_004899315.1
HOG733	OROOT	WP_000050464.1	WP_000050479.1	WP_004928191.1	WP_000050479.1	WP_000050455.1	WP_000050464.1	YP_004995214.1	WP_010115496.1	WP_000050480.1	WP_010326857.1	WP_007481850.1	WP_004645471.1	WP_004815569.1	WP_000050480.1	WP_000050452.1	WP_005405600.1	WP_019458989.1	WP_017390560.1	WP_004639311.1	WP_016804848.1	WP_019384479.1	WP_009387176.1	WP_017482276.1	WP_004642624.1	WP_004648749.1	WP_004653879.1	WP_004662389.1	WP_004671400.1	WP_004679497.1	WP_004682236.1	WP_004696837.1	WP_004701992.1	WP_004709122.1	WP_004720839.1	WP_004731483.1	WP_004752610.1	WP_004682236.1	WP_004761230.1	WP_004784010.1	WP_004792745.1	WP_004682236.1	WP_004806619.1	WP_004815569.1	WP_004821223.1	WP_004860863.1	WP_004879898.1	WP_004892780.1	WP_004901275.1
HOG734	OROOT	WP_000050856.1	WP_000050855.1	WP_004929487.1	WP_000050855.1	WP_000050858.1	WP_000050856.1	YP_004996432.1	WP_029574474.1	WP_000050859.1	WP_010327322.1	WP_007484164.1		WP_008307585.1	WP_000050859.1	WP_000050858.1	WP_005406960.1	WP_004705883.1	WP_017392562.1	WP_005083023.1	WP_016803848.1	WP_019383888.1	WP_009389634.1	WP_005064548.1	WP_003655438.1	WP_034697249.1	WP_004652213.1	WP_004664479.1	WP_004669227.1	WP_004674951.1	WP_004681521.1	WP_004695476.1	WP_004705883.1	WP_004712250.1	WP_004722532.1	WP_004731898.1	WP_004751066.1	WP_004681521.1	WP_004760942.1	WP_004784876.1	WP_004789403.1	WP_004798416.1	WP_004803142.1	WP_004814882.1	WP_004819588.1	WP_004856849.1	WP_004876969.1	WP_004891922.1	WP_004899970.1
HOG735	OROOT		WP_000772972.1		WP_000772972.1	WP_000772986.1	WP_000772971.1	YP_004997393.1		WP_000772977.1					WP_000772977.1	WP_000772980.1		WP_019456991.1			WP_016803668.1		WP_009392357.1	WP_017481902.1	WP_004640624.1		WP_004654966.1						WP_004699282.1	WP_004710978.1	WP_004717606.1						WP_004795203.1		WP_004805313.1		WP_004823446.1
HOG736	ACB+LW		WP_000339256.1	WP_004930673.1				YP_004994649.1		WP_000339253.1					WP_000339253.1	WP_000339251.1			WP_017391618.1				WP_009387806.1	WP_002120561.1
HOG737	ACB+BR	WP_000050880.1	WP_000050876.1		WP_000050876.1	WP_000050876.1	WP_000050871.1	YP_004994455.1		WP_000050879.1					WP_000050879.1	WP_000050871.1		WP_019456932.1	WP_003653186.1		WP_000050874.1		WP_000050876.1	WP_000050879.1	WP_003653186.1								WP_004703225.1	WP_000050871.1							WP_004794076.1
HOG738	ACB+BR	WP_000065199.1	WP_000065199.1		WP_000065199.1	WP_011858930.1	WP_000065199.1	YP_004994937.1		WP_000065199.1					WP_000065199.1	WP_000065199.1					WP_025465684.1		WP_009391144.1											WP_004709517.1						WP_004780576.1	WP_004793151.1
HOG739	OROOT	WP_000050953.1	WP_000050951.1	WP_004924544.1	WP_000050951.1	WP_000050953.1	WP_000050953.1	YP_004997775.1	WP_010113837.1	WP_000050953.1	WP_004979194.1	WP_007479552.1		WP_004813006.1	WP_000050953.1	WP_000050953.1	WP_005016174.1	WP_002054514.1	WP_017391230.1	WP_004637971.1	WP_016804440.1	WP_019385168.1	WP_009390854.1	WP_002117277.1	WP_003655056.1	WP_004649748.1	WP_004655645.1	WP_004664219.1	WP_004672532.1	WP_004675691.1	WP_004675691.1	WP_004692271.1	WP_002054514.1	WP_002054514.1	WP_004723046.1	WP_004732942.1	WP_004753659.1	WP_004675691.1	WP_004675691.1	WP_004783570.1	WP_004794529.1	WP_004675691.1	WP_004804491.1	WP_004813006.1	WP_004723046.1	WP_004867311.1	WP_004881791.1	WP_004813006.1	WP_004903459.1
HOG740	OROOT	WP_000051098.1	WP_000051112.1	WP_004921812.1	WP_000051112.1	WP_000051108.1	WP_000051108.1	YP_004997288.1		WP_000051096.1	WP_010327253.1				WP_000051101.1	WP_000051114.1		WP_019457959.1	WP_017391551.1		WP_016803526.1		WP_009387446.1		WP_004640453.1	WP_004648789.1			WP_004668011.1			WP_004695653.1	WP_004706002.1	WP_004711118.1	WP_004717592.1						WP_004795378.1
HOG741	OROOT	WP_000051124.1	WP_000051122.1	WP_004924589.1	WP_000051122.1	WP_000051124.1	WP_000051124.1	YP_004997792.1	WP_010116874.1	WP_000051124.1	WP_010325956.1	WP_004881811.1	WP_004278250.1	WP_004889864.1	WP_000051124.1	WP_000051124.1	WP_005405962.1	WP_000051124.1	WP_003655074.1	WP_005092369.1	WP_000051124.1		WP_009390777.1	WP_005066315.1	WP_004641281.1	WP_004649729.1	WP_004655612.1	WP_004664252.1	WP_004672561.1			WP_004692244.1	WP_004698547.1	WP_000051124.1	WP_004725989.1	WP_051064747.1	WP_004753366.1			WP_004786455.1	WP_002117290.1		WP_004804511.1	WP_004812976.1	WP_004817050.1	WP_004854668.1	WP_004881811.1	WP_004889864.1	WP_004903729.1
HOG742	OROOT	WP_000051217.1	WP_000051217.1	WP_004923640.1	WP_000051217.1	WP_000051217.1	WP_000051217.1	YP_004996962.1	WP_010112996.1	WP_000051217.1	WP_005401377.1	WP_004877919.1	WP_026055758.1	WP_004813519.1	WP_000051217.1	WP_000051217.1	WP_005017989.1	WP_019458448.1	WP_005038215.1	WP_004641411.1	WP_002052250.1	WP_004877919.1	WP_009392031.1	WP_017481750.1	WP_004639784.1	WP_004650627.1	WP_004657335.1	WP_004660068.1	WP_004673282.1	WP_004678832.1	WP_004683464.1	WP_004691547.1	WP_004705117.1	WP_002052250.1	WP_004725361.1	WP_004729323.1	WP_034426374.1	WP_004756947.1	WP_004760497.1	WP_004781706.1	WP_004789880.1	WP_004797715.1	WP_004803823.1	WP_004813519.1	WP_004816608.1	WP_004869910.1	WP_004877919.1	WP_004890529.1	WP_044450339.1
HOG743	OROOT	WP_000371970.1	WP_000371970.1	WP_011182272.1	WP_000371970.1	WP_000371970.1	WP_000371970.1	YP_004995730.1	WP_010111457.1	WP_000371970.1	WP_004696555.1	WP_004879333.1	WP_004646711.1		WP_000371970.1	WP_000371970.1	WP_005014623.1	WP_019458733.1	WP_017392218.1	WP_004638983.1	WP_002049598.1	WP_019384377.1	WP_009390177.1	WP_002115631.1	WP_003652188.1	WP_004651721.1	WP_004653304.1	WP_004662024.1	WP_004670962.1	WP_004677625.1	WP_004680835.1	WP_004696555.1	WP_004701192.1	WP_002049598.1	WP_034613940.1	WP_004729848.1	WP_004751909.1	WP_004758138.1	WP_004758138.1	WP_004786173.1	WP_004791847.1	WP_004798950.1	WP_004807423.1	WP_004812645.1	WP_034613940.1	WP_004865873.1	WP_004879333.1	WP_004812645.1	WP_004904902.1
HOG744	OROOT	WP_001160337.1	WP_001160337.1	WP_011182006.1	WP_001160337.1	WP_001160336.1	WP_002001070.1	YP_004997414.1	WP_010112925.1	WP_001160345.1	WP_010325696.1	WP_007480197.1	WP_004644918.1	WP_004810141.1	WP_001160345.1	WP_002009561.1	WP_005405790.1	WP_081400289.1	WP_080592974.1	WP_005087910.1		WP_019385867.1	WP_009392252.1	WP_080612965.1	WP_080632121.1	WP_004650063.1	WP_004656361.1	WP_004659423.1	WP_004668211.1	WP_004674273.1	WP_004680768.1	WP_004692838.1	WP_081401252.1	WP_080631664.1	WP_004718393.1	WP_004732491.1	WP_004749930.1	WP_004756363.1	WP_004762372.1	WP_004787280.1	WP_081399714.1	WP_004800354.1	WP_004802151.1	WP_004810141.1	WP_004818560.1		WP_004876350.1	WP_004896392.1	WP_004902569.1
HOG745	ACB+LW
HOG746	OROOT	WP_000194116.1	WP_000194110.1	WP_004919910.1	WP_000194110.1	WP_000194116.1	WP_000194116.1	YP_004996639.1	WP_010112658.1	WP_000194116.1	WP_010327519.1	WP_007482663.1	WP_004647481.1	WP_008303426.1	WP_000194116.1	WP_000194111.1	WP_005405971.1	WP_019457471.1	WP_017389863.1		WP_016804050.1	WP_019383708.1	WP_009389428.1	WP_017482207.1	WP_004638853.1	WP_004650205.1		WP_004664840.1	WP_004669584.1	WP_004675524.1	WP_004683160.1	WP_004697703.1	WP_004705668.1	WP_004711938.1	WP_004723141.1	WP_004733022.1	WP_004749732.1	WP_004683160.1	WP_004762073.1	WP_004782135.1	WP_004789091.1	WP_004762073.1	WP_004802718.1	WP_004813078.1	WP_004819037.1	WP_004867448.1	WP_004877337.1	WP_004813078.1	WP_004902163.1
HOG747	NODE_4																																																WP_081401988.1
HOG748	OROOT				WP_000149046.1				WP_010117047.1	WP_000149047.1		WP_004880440.1			WP_000149047.1		WP_005407400.1		WP_017392134.1	WP_005091426.1	WP_016803799.1		WP_000149047.1	WP_017480638.1			WP_004653556.1	WP_004663994.1	WP_004668314.1	WP_004679350.1	WP_004681451.1	WP_004695743.1	WP_000149039.1		WP_004722338.1	WP_004733222.1		WP_004755897.1	WP_004760993.1		WP_000149039.1	WP_004798467.1	WP_004806926.1	WP_004812264.1	WP_004823030.1		WP_004880440.1
HOG749	ACB+LW																					WP_019383611.1						WP_004662798.1
HOG750	OROOT	WP_001257360.1	WP_000841565.1	WP_004927854.1	WP_000841565.1	WP_001257349.1	WP_001257360.1	YP_004996048.1	WP_029574459.1	WP_000841567.1	WP_010327160.1		WP_004645579.1	WP_004815359.1	WP_000841567.1	WP_001257353.1	WP_005406340.1	WP_019457132.1	WP_017391970.1	WP_008941548.1	WP_004707829.1		WP_009389977.1	WP_014207220.1	WP_004643473.1	WP_034696636.1	WP_004653933.1	WP_004661887.1			WP_004682354.1	WP_004696102.1	WP_004700515.1	WP_004707829.1	WP_004721887.1	WP_004731621.1		WP_004682354.1	WP_004761308.1	WP_004784249.1	WP_004791213.1		WP_004806534.1	WP_004815359.1	WP_004820156.1	WP_004861604.1		WP_004892493.1
HOG751	OROOT	WP_000559382.1	WP_000559384.1	WP_011182281.1	WP_000559384.1	WP_000559381.1	WP_000559382.1	YP_004996470.1	WP_010113072.1	WP_000559384.1	WP_010326220.1	WP_007484220.1	WP_004646900.1	WP_005222038.1	WP_000559384.1	WP_000559381.1	WP_005406988.1	WP_025465096.1	WP_017392540.1	WP_008941618.1	WP_025466252.1	WP_019383864.1	WP_009389343.1	WP_017482107.1	WP_003655383.1	WP_004651182.1	WP_004652266.1	WP_004664535.1	WP_004669298.1	WP_004674994.1	WP_004681553.1	WP_004694590.1	WP_025469260.1	WP_004712203.1	WP_004722611.1	WP_004729791.1	WP_004751610.1	WP_004755965.1	WP_004755965.1	WP_004780024.1	WP_004789348.1	WP_004681553.1	WP_004803061.1	WP_004812165.1	WP_004819510.1	WP_004856961.1	WP_017196893.1	WP_004894747.1	WP_004900587.1
HOG752	ACB+BR		WP_001983635.1	WP_004924986.1	WP_001983635.1			YP_004995972.1	WP_010111483.1			WP_007482977.1	WP_004646563.1	WP_008303623.1				WP_019458380.1	WP_017392039.1	WP_051007379.1	WP_016805093.1	WP_019384733.1		WP_017480814.1	WP_004643376.1	WP_004648098.1	WP_004653541.1	WP_004662725.1	WP_004671804.1	WP_035328203.1			WP_004700750.1	WP_004708017.1		WP_004730032.1	WP_004749569.1	WP_034422951.1			WP_004791372.1	WP_034431228.1	WP_004807387.1		WP_004819752.1	WP_004865441.1	WP_004880327.1		WP_004898275.1
HOG753	OROOT	WP_000837467.1	WP_000837444.1		WP_000837449.1	WP_000837474.1	WP_000837467.1	YP_004995405.1		WP_000837469.1	WP_010326702.1				WP_000837469.1	WP_000837453.1		WP_019459149.1	WP_017390703.1	WP_005089995.1	WP_016805172.1			WP_017481143.1	WP_004642818.1		WP_004654145.1	WP_004662640.1						WP_004708748.1	WP_004721352.1								WP_004806289.1		WP_004820641.1
HOG754	OROOT		WP_001009549.1		WP_001009549.1			YP_004997374.1	WP_010114955.1			WP_007482624.1				WP_000021645.1	WP_005406517.1	WP_019458387.1	WP_017392031.1		WP_017398367.1	WP_019385891.1	WP_009391533.1	WP_017480808.1	WP_004643386.1	WP_004651439.1	WP_004656419.1	WP_004662851.1					WP_004700737.1	WP_004708003.1	WP_004723452.1						WP_004791355.1		WP_004802056.1		WP_004823678.1	WP_035373700.1	WP_004876278.1		WP_004898322.1
HOG755	OROOT	WP_000051228.1	WP_000051228.1	WP_004930643.1	WP_000051229.1	WP_000051228.1	WP_000051228.1	YP_004997315.1	WP_010116749.1	WP_000051227.1	WP_010325620.1	WP_004882051.1	WP_004644834.1	WP_004814186.1	WP_000051227.1	WP_000051227.1	WP_005017362.1	WP_019457981.1	WP_017391532.1	WP_008942446.1	WP_000051228.1	WP_019385290.1	WP_009387620.1	WP_002114074.1	WP_004640501.1	WP_004649610.1	WP_004656593.1	WP_004665260.1	WP_004668077.1	WP_004675258.1	WP_004680083.1	WP_004684371.1	WP_004705974.1	WP_000051228.1	WP_004723487.1	WP_004732660.1	WP_004754694.1	WP_004756699.1	WP_004758590.1	WP_004780643.1	WP_004795334.1	WP_004758590.1	WP_004801908.1	WP_004814186.1	WP_004823648.1	WP_004858360.1	WP_004882051.1	WP_004814186.1	WP_004898870.1
HOG756	OROOT	WP_000051331.1	WP_000051338.1	WP_004930118.1	WP_000051338.1	WP_000051336.1	WP_000051336.1			WP_000051338.1	WP_010326458.1	WP_007483912.1	WP_004646520.1	WP_008304867.1	WP_000051338.1	WP_000051335.1	WP_005405651.1	WP_004706173.1	WP_017391203.1	WP_008941633.1		WP_019383827.1	WP_009392889.1	WP_017481218.1	WP_004640274.1	WP_004648418.1	WP_004654782.1	WP_004664564.1	WP_034595398.1			WP_004693616.1	WP_004706173.1	WP_004711250.1		WP_004279704.1	WP_004751878.1			WP_034589929.1	WP_004795554.1		WP_004805509.1	WP_004810508.1		WP_004865133.1	WP_004877078.1	WP_004894014.1	WP_004904870.1
HOG757	OROOT	WP_001987651.1	WP_001986352.1	WP_004929527.1	WP_001986352.1	WP_002004370.1	WP_001987651.1	YP_004996451.1	WP_010113098.1	WP_001982009.1	WP_010327334.1	WP_004876998.1	WP_004645802.1		WP_001982009.1	WP_002004370.1	WP_005406964.1	WP_004705866.1	WP_017392551.1	WP_051007381.1	WP_016803835.1	WP_004876998.1	WP_009389661.1	WP_017482095.1	WP_004639128.1	WP_004651208.1	WP_004652234.1	WP_004664505.1	WP_004669253.1	WP_004674969.1	WP_004681538.1	WP_004695435.1	WP_004705866.1	WP_002051172.1	WP_004722566.1	WP_004731914.1	WP_004751037.1	WP_004755950.1	WP_004755950.1	WP_004784903.1	WP_004789375.1	WP_004674969.1	WP_004803111.1	WP_004814854.1	WP_004819553.1		WP_004876998.1		WP_004899943.1
HOG758	OROOT	WP_000051400.1	WP_000051401.1	WP_004927543.1	WP_000051401.1	WP_000051401.1	WP_014462776.1	YP_004995113.1	WP_010116500.1	WP_000051401.1	WP_010327057.1	WP_007483540.1	WP_004646690.1	WP_004812609.1	WP_000051401.1	WP_014462776.1	WP_005406503.1	WP_004887591.1	WP_080592928.1	WP_008941296.1	WP_004887591.1	WP_019384200.1	WP_081400014.1	WP_080612937.1	WP_080632176.1	WP_004651702.1	WP_004653042.1	WP_004661549.1	WP_004671497.1	WP_004677905.1	WP_004681012.1	WP_004696367.1	WP_004702197.1	WP_004709247.1	WP_004719290.1	WP_004279927.1	WP_004752337.1	WP_004681012.1	WP_004759819.1	WP_004786204.1	WP_081399654.1		WP_004807869.1	WP_004812609.1	WP_004822507.1	WP_004866504.1	WP_004878821.1	WP_004812609.1	WP_004904977.1
HOG759	OROOT	WP_000051669.1	WP_000051669.1	WP_004919921.1	WP_000051669.1	WP_000051669.1	WP_000051669.1	YP_004996642.1	WP_010112667.1	WP_000051669.1	WP_004697692.1	WP_007482672.1	WP_004645158.1	WP_004816064.1	WP_000051669.1	WP_000051669.1	WP_005016486.1	WP_000051669.1	WP_003655131.1	WP_004640804.1	WP_000051669.1	WP_004877347.1	WP_003655131.1	WP_002116168.1	WP_003655131.1	WP_004650211.1	WP_004652487.1	WP_004664873.1	WP_004669596.1	WP_004675516.1	WP_004675516.1	WP_004697692.1	WP_000051669.1	WP_000051669.1	WP_004723156.1	WP_004645158.1	WP_004749739.1	WP_004675516.1	WP_004675516.1	WP_004783613.1	WP_004789080.1	WP_004675516.1	WP_004802702.1	WP_004816064.1	WP_004723156.1	WP_004867457.1	WP_004877347.1	WP_004816064.1	WP_004902175.1
HOG760	OROOT	WP_000051871.1	WP_000051871.1	WP_004921589.1	WP_000051871.1	WP_000051871.1	WP_000051871.1	YP_004994555.1	WP_010112407.1	WP_000051871.1	WP_010327265.1	WP_007479981.1	WP_004280552.1	WP_004892036.1	WP_000051871.1	WP_000051871.1	WP_005019087.1	WP_019456855.1	WP_017391686.1	WP_008941285.1	WP_016805563.1	WP_019384927.1	WP_009386551.1	WP_002117726.1	WP_003653027.1	WP_004648246.1	WP_004652707.1	WP_004663041.1	WP_004671473.1	WP_004677991.1	WP_004681137.1	WP_004695622.1	WP_004703083.1	WP_002054376.1	WP_004722771.1	WP_004280552.1	WP_004753303.1	WP_004681137.1	WP_004759685.1	WP_004784777.1	WP_004793961.1	WP_004798713.1	WP_004808467.1	WP_004814961.1	WP_004819385.1	WP_004856710.1	WP_004880676.1	WP_004892036.1	WP_004903779.1
HOG761	ACB+LW	WP_000051960.1					WP_000051960.1			WP_000051959.1					WP_000051959.1																		WP_000051959.1
HOG762	OROOT	WP_000052002.1	WP_000052002.1		WP_000052002.1	WP_000052005.1	WP_000052002.1	YP_004995087.1		WP_000052002.1					WP_000052002.1	WP_000052002.1		WP_019458892.1	WP_017390474.1		WP_004709299.1		WP_009388188.1	WP_017481605.1	WP_004642495.1	WP_004651380.1	WP_004654184.1	WP_004662674.1				WP_004694786.1	WP_004702251.1	WP_004709299.1	WP_035372079.1		WP_004752182.1				WP_004792953.1		WP_004806266.1		WP_035371154.1				WP_004901697.1
HOG763	ACB+BR			WP_004926765.1					WP_010111535.1			WP_007481698.1	WP_004647090.1	WP_004811005.1		WP_000172113.1	WP_005014452.1	WP_019457369.1				WP_019383934.1					WP_004653507.1		WP_004670378.1				WP_004702604.1		WP_004720575.1	WP_004731186.1	WP_004749519.1			WP_004785534.1			WP_004807027.1	WP_004811005.1	WP_004720575.1	WP_004865688.1	WP_004878378.1	WP_004811005.1	WP_004898135.1
HOG764	NODE_149												WP_004645154.1	WP_008304943.1																						WP_035341482.1				WP_004783619.1				WP_004816060.1				WP_004891409.1
HOG765	ACB+BR																																							WP_004787924.1									WP_004904528.1
HOG766	OROOT	WP_000052252.1	WP_001093647.1		WP_001026716.1	WP_001093654.1	WP_000418954.1		WP_010117866.1	WP_001093666.1	WP_035330400.1		WP_016807135.1	WP_008304649.1	WP_001093666.1	WP_001093658.1	WP_005407074.1				WP_000212394.1		WP_009392800.1		WP_004642111.1		WP_004653825.1	WP_051063521.1				WP_004695881.1	WP_000052252.1	WP_000550612.1	WP_004725027.1	WP_004731387.1	WP_004752943.1			WP_004784448.1	WP_004793756.1		WP_004807709.1		WP_004822096.1			WP_016807135.1	WP_004903979.1
HOG767	OROOT	WP_001185374.1	WP_001185369.1		WP_001185369.1	WP_001185369.1	WP_001185374.1	YP_004994757.1	WP_010117683.1	WP_001185369.1		WP_007479838.1	WP_004646826.1	WP_008303825.1	WP_001185369.1	WP_001185369.1	WP_005406150.1	WP_019457418.1	WP_017390243.1		WP_002048763.1		WP_002119885.1	WP_017481391.1	WP_004643761.1	WP_004649406.1					WP_035330020.1		WP_004702689.1	WP_002048763.1	WP_004723605.1		WP_034425918.1		WP_004761407.1		WP_004793576.1		WP_004807729.1	WP_004811420.1	WP_004823320.1	WP_004859190.1	WP_004878960.1
HOG768	OROOT	WP_000052272.1	WP_000052288.1	WP_004930112.1	WP_000052288.1	WP_000052290.1	WP_000052269.1	YP_004996688.1	WP_010116136.1	WP_000052281.1		WP_007482165.1	WP_004647136.1	WP_008306932.1	WP_000052281.1	WP_000052265.1	WP_005405909.1	WP_019456675.1	WP_017391208.1	WP_005091959.1		WP_019385923.1	WP_009392873.1	WP_017481214.1	WP_004640264.1	WP_004650912.1	WP_004656839.1	WP_004660530.1	WP_004672226.1	WP_004675425.1	WP_004683880.1	WP_004697482.1	WP_004706179.1	WP_004711262.1	WP_004718963.1	WP_004728993.1	WP_004749239.1	WP_004683880.1	WP_004760269.1	WP_004780336.1	WP_004795559.1	WP_004797921.1	WP_004803304.1	WP_004813980.1	WP_004818170.1	WP_004871704.1	WP_004882222.1	WP_004897475.1	WP_004902948.1
HOG769	OROOT	WP_000052794.1	WP_000052794.1	WP_004927570.1	WP_000052794.1	WP_000052794.1	WP_000052794.1	YP_004994725.1	WP_010117510.1	WP_000052794.1	WP_004982189.1	WP_004880160.1	WP_004647278.1	WP_004815527.1	WP_000052794.1	WP_000052794.1		WP_003652649.1	WP_003652649.1	WP_005090931.1	WP_016805482.1	WP_019384662.1	WP_009386638.1	WP_003652649.1	WP_003652649.1	WP_004650722.1	WP_004654049.1	WP_004662563.1	WP_004670665.1	WP_004677913.1	WP_004677913.1	WP_004696299.1	WP_003652649.1	WP_002049519.1	WP_004721823.1	WP_004278916.1	WP_004752537.1	WP_004677913.1	WP_004677913.1	WP_004784041.1	WP_003652649.1	WP_004677913.1	WP_004654049.1	WP_004815527.1	WP_004721823.1	WP_004867890.1	WP_004880160.1	WP_004815527.1	WP_004901368.1
HOG770	ACB+LW				WP_000631290.1			YP_004994967.1	WP_010116200.1		WP_010326130.1						WP_005015392.1		WP_017390406.1		WP_000631287.1		WP_009391029.1	WP_000631290.1	WP_004642368.1								WP_000593330.1			WP_004281825.1				WP_004780076.1	WP_004796104.1		WP_004807592.1	WP_004812145.1
HOG771	ACB+HA															WP_001235670.1			WP_017390854.1					WP_017481064.1
HOG772	ACB+HA	WP_000103025.1					WP_000103025.1	YP_004996618.1											WP_017392432.1					WP_017482200.1			WP_004652443.1
HOG773	ACB+LW																	WP_019457267.1				WP_019384047.1						WP_004661203.1					WP_004699922.1		WP_004717210.1						WP_004790689.1		WP_004805704.1		WP_004823160.1		WP_004878502.1
HOG774	ACB+BR	WP_001285211.1	WP_001285224.1		WP_001285224.1	WP_001285212.1	WP_001285211.1	YP_004995065.1		WP_001285213.1					WP_001285213.1	WP_001285213.1		WP_019458870.1	WP_017390455.1		WP_016804789.1		WP_009388185.1	WP_017481589.1			WP_004653497.1						WP_004702291.1	WP_004709336.1							WP_004792999.1		WP_004807044.1
HOG775	ACB+LW	WP_000781245.1	WP_000781235.1		WP_000781235.1	WP_000781234.1	WP_000781238.1	YP_004997151.1		WP_000781246.1		WP_007482308.1		WP_008305597.1	WP_000781246.1	WP_000781243.1	WP_005406698.1	WP_019458595.1	WP_017391100.1		WP_016804546.1	WP_019384349.1	WP_009392442.1	WP_014207986.1	WP_004640137.1	WP_004651555.1	WP_004653220.1	WP_004661962.1	WP_004670877.1			WP_004694626.1	WP_004704760.1	WP_004711361.1	WP_004717351.1					WP_034590042.1	WP_004790182.1		WP_004807565.1	WP_008305597.1	WP_004823237.1	WP_004863755.1	WP_004879264.1	WP_004893351.1
HOG776	ACB+BR	WP_001058575.1	WP_001058576.1	WP_004920236.1	WP_001058576.1	WP_001058348.1	WP_001058575.1	YP_004995066.1	WP_010112293.1	WP_001058358.1		WP_007481400.1	WP_004646671.1	WP_008305420.1	WP_001058358.1	WP_001058356.1		WP_019458871.1	WP_017390456.1	WP_008942132.1	WP_016804790.1	WP_026094218.1	WP_009388229.1	WP_017481590.1	WP_004642470.1	WP_004650800.1	WP_004657120.1	WP_004659850.1	WP_004673489.1			WP_004691754.1	WP_004702289.1	WP_004709334.1	WP_004718648.1	WP_004729879.1	WP_004751598.1			WP_004786267.1	WP_004792997.1		WP_004803564.1	WP_004812564.1	WP_004818364.1	WP_004870065.1	WP_004878092.1	WP_004894306.1	WP_004900576.1
HOG777	OROOT	WP_000587879.1	WP_000587889.1	WP_004930985.1	WP_000587889.1	WP_000587887.1	WP_000587877.1	YP_004997201.1		WP_000587889.1		WP_007481132.1			WP_000587889.1	WP_000781207.1		WP_019458627.1				WP_019385043.1	WP_009388501.1	WP_025468481.1	WP_004640218.1		WP_004656567.1	WP_004663542.1		WP_004676497.1	WP_004682857.1	WP_004692860.1	WP_004704672.1				WP_004749637.1		WP_004676497.1		WP_004792188.1	WP_004682857.1	WP_004801929.1			WP_035373859.1	WP_004881153.1	WP_004895809.1	WP_004902069.1
HOG778	OROOT	WP_000781338.1	WP_000781342.1	WP_004925836.1	WP_000781342.1	WP_000781338.1	WP_000781338.1	YP_004994719.1	WP_010110890.1	WP_000781342.1	WP_004982251.1	WP_007482805.1	WP_004646600.1		WP_000781342.1	WP_000781337.1	WP_005405621.1	WP_019457444.1	WP_017390222.1	WP_008941002.1	WP_016805635.1	WP_019384655.1	WP_009388462.1	WP_002121577.1	WP_004642025.1	WP_004648632.1	WP_004654065.1	WP_004662579.1	WP_004671656.1	WP_004677927.1	WP_004681028.1	WP_004696236.1	WP_004702749.1	WP_002156856.1	WP_004719407.1	WP_004729975.1	WP_004753150.1	WP_004681028.1	WP_004759728.1	WP_004782472.1	WP_004793637.1	WP_004677927.1	WP_004654065.1	WP_004812313.1	WP_004719407.1	WP_004866405.1	WP_004880171.1	WP_004894159.1	WP_004903853.1
HOG779	OROOT	WP_000566573.1	WP_000566579.1	WP_004924520.1	WP_000566579.1	WP_000566575.1	WP_000566573.1	YP_004997768.1	WP_010113802.1	WP_000566579.1	WP_010325940.1	WP_004881785.1	WP_004647522.1	WP_004813020.1	WP_000566579.1	WP_000566575.1	WP_005016186.1	WP_019456643.1	WP_017391235.1	WP_004637963.1	WP_016804445.1	WP_019385173.1	WP_009390762.1	WP_002117212.1	WP_004641244.1	WP_004649814.1	WP_004655665.1	WP_004664207.1	WP_004672518.1	WP_004675680.1	WP_004675680.1	WP_004692287.1	WP_004698586.1	WP_002054551.1	WP_004723071.1	WP_004732952.1	WP_004753675.1	WP_004675680.1	WP_004761981.1	WP_004783581.1	WP_004794542.1	WP_004799935.1	WP_004804476.1	WP_004813020.1	WP_004819104.1	WP_004867339.1	WP_004881785.1	WP_004889903.1	WP_004903449.1
HOG780	OROOT	WP_000053844.1	WP_000053846.1	WP_004920289.1	WP_000053846.1	WP_000053842.1	WP_000053844.1	YP_004997583.1	WP_010113354.1	WP_000053842.1		WP_007479123.1		WP_008307541.1	WP_000053842.1	WP_000053846.1		WP_019458015.1	WP_017391337.1	WP_005083699.1	WP_016803647.1	WP_019385759.1	WP_009393026.1	WP_014208278.1	WP_004640961.1	WP_034696430.1	WP_004656072.1	WP_004659147.1	WP_004668494.1	WP_004674514.1	WP_004680602.1		WP_004698938.1	WP_004710736.1	WP_004722687.1		WP_004754358.1	WP_004680602.1		WP_081400968.1	WP_004794879.1		WP_004802458.1	WP_004814815.1	WP_004818747.1		WP_004876633.1	WP_004891844.1	WP_004899233.1
HOG781	OROOT	WP_000912930.1	WP_000912926.1	WP_004924331.1	WP_000912926.1	WP_000912933.1	WP_000912930.1	YP_004994715.1		WP_000912925.1					WP_000912925.1	WP_000912920.1		WP_019458139.1	WP_017391573.1		WP_016804461.1		WP_009388453.1	WP_002121564.1	WP_004642021.1								WP_004702752.1	WP_004709826.1			WP_004754105.1				WP_004793652.1					WP_004861536.1			WP_004903073.1
HOG782	OROOT	WP_000053889.1	WP_000053889.1	WP_004927977.1	WP_000053889.1	WP_000053889.1	WP_000053889.1		WP_010114557.1	WP_000053889.1	WP_004696660.1	WP_007483420.1	WP_004645265.1	WP_004893080.1	WP_000053889.1	WP_000053889.1	WP_005026050.1	WP_004701293.1	WP_003652097.1	WP_008942550.1	WP_004701293.1	WP_019384514.1	WP_009392703.1	WP_005073962.1	WP_003652097.1	WP_004651836.1	WP_004653758.1	WP_004662308.1	WP_034595551.1	WP_004677296.1	WP_004682082.1	WP_004696660.1	WP_004701293.1	WP_004708486.1	WP_004719678.1	WP_004645265.1	WP_004753102.1	WP_004677296.1	WP_004761155.1	WP_004783737.1	WP_003652097.1	WP_004799125.1	WP_004806751.1	WP_004815819.1	WP_004719678.1	WP_004860602.1	WP_004879791.1	WP_004893080.1	WP_004753102.1
HOG783	OROOT	WP_000053914.1	WP_000053917.1	WP_004925720.1	WP_000053917.1	WP_000053915.1	WP_000053915.1	YP_004995667.1	WP_010114544.1	WP_000029897.1	WP_010326956.1	WP_007483408.1	WP_004646778.1	WP_008305210.1	WP_000029897.1	WP_000053918.1	WP_005014643.1	WP_019458772.1	WP_005040095.1	WP_004639248.1	WP_016804867.1	WP_019384520.1	WP_009392644.1	WP_014206953.1	WP_004643059.1	WP_004651803.1	WP_032812462.1	WP_004662293.1	WP_004671308.1	WP_035328197.1	WP_004757997.1	WP_004696676.1	WP_004701300.1	WP_004708493.1	WP_004720769.1	WP_004646778.1		WP_004757997.1	WP_034432553.1	WP_004786026.1	WP_004791970.1	WP_004799118.1	WP_004806767.1	WP_004812765.1	WP_004720769.1	WP_004860582.1	WP_004879777.1	WP_004894527.1
HOG784	OROOT	WP_001249637.1	WP_001249621.1		WP_001249621.1	WP_001249626.1	WP_001249637.1	YP_004995350.1		WP_001249642.1					WP_001249642.1	WP_001249629.1			WP_017390650.1		WP_017398275.1		WP_009393404.1				WP_004654723.1							WP_004708874.1												WP_035372911.1
HOG785	OROOT	WP_000054103.1	WP_000054101.1		WP_000054101.1		WP_000054103.1	YP_004995905.1		WP_000054104.1	WP_010327025.1			WP_008305203.1	WP_000054104.1				WP_017392076.1		WP_016804200.1		WP_034678546.1	WP_017480846.1			WP_004653989.1					WP_004696475.1		WP_004708073.1	WP_085944129.1					WP_034590085.1			WP_004806432.1	WP_004815724.1	WP_034613453.1			WP_004892944.1
HOG786	OROOT			WP_004925088.1				YP_004995467.1										WP_019459202.1	WP_017390762.1								WP_004654138.1			WP_004679580.1			WP_004701556.1										WP_004806296.1			WP_004866656.1
HOG787	OROOT			WP_004925243.1				YP_004995442.1								WP_001218013.1		WP_019459180.1	WP_017390735.1								WP_004655030.1	WP_004660915.1					WP_004701586.1		WP_004717489.1								WP_004805278.1		WP_004823382.1
HOG788	OROOT
HOG789	OROOT	WP_001173276.1	WP_001173276.1	WP_026057001.1	WP_001173276.1	WP_001173275.1	WP_001173275.1	YP_004997215.1	WP_010112186.1	WP_001173281.1	WP_010325547.1	WP_007478178.1	WP_004647163.1	WP_008305900.1	WP_001173275.1	WP_001173276.1	WP_005017447.1	WP_019457894.1	WP_003655797.1	WP_005092722.1	WP_016803558.1		WP_009387692.1	WP_017482367.1	WP_004640329.1	WP_034697179.1	WP_004656771.1	WP_004665369.1	WP_004667915.1	WP_004675369.1	WP_004680183.1	WP_004684179.1	WP_004706114.1	WP_004711206.1	WP_004723541.1	WP_004281227.1	WP_004749830.1	WP_004680183.1	WP_004758648.1	WP_004781368.1	WP_004795504.1	WP_004758648.1	WP_004801751.1		WP_004823603.1	WP_004858632.1	WP_004882163.1	WP_004890938.1	WP_004902408.1
HOG790	OROOT													WP_005222139.1													WP_004654005.1																					WP_004894899.1
HOG791	OROOT	WP_000105190.1	WP_000105187.1		WP_000105187.1	WP_000105184.1	WP_000651497.1	YP_004995093.1		WP_000105192.1		WP_007481617.1			WP_000105192.1	WP_000651495.1		WP_025465251.1	WP_026056089.1	WP_008941717.1	WP_016805505.1	WP_019383981.1	WP_009388219.1	WP_017481611.1	WP_004642504.1		WP_004654711.1	WP_004661030.1	WP_004668989.1				WP_004702240.1	WP_025469317.1	WP_004719020.1						WP_004792942.1		WP_004805541.1		WP_004818131.1	WP_004871594.1	WP_004878413.1
HOG792	OROOT	WP_000591252.1	WP_000591242.1		WP_000591242.1	WP_000591247.1	WP_000591252.1	YP_004994888.1		WP_000591244.1	WP_010326745.1	WP_007482089.1	WP_004647013.1	WP_005222141.1	WP_000591244.1	WP_000591251.1		WP_019457570.1	WP_017390355.1	WP_008941386.1	WP_017398206.1	WP_019384686.1	WP_009389067.1	WP_017481488.1	WP_004642311.1		WP_004654006.1	WP_004662517.1	WP_004671183.1		WP_004758173.1	WP_004693039.1	WP_004702491.1	WP_004709572.1	WP_004724665.1	WP_004731050.1		WP_004758173.1	WP_004758173.1		WP_004793223.1		WP_004806411.1	WP_004809410.1	WP_004822748.1	WP_035374471.1	WP_004880096.1	WP_004894903.1	WP_004898513.1
HOG793	OROOT	WP_001164677.1	WP_001164678.1		WP_001164678.1	WP_001164677.1	WP_001164677.1	YP_004997214.1	WP_010112184.1	WP_001164677.1				WP_008305901.1	WP_001164678.1	WP_001164668.1		WP_019457893.1	WP_017389270.1		WP_016803559.1		WP_009387471.1	WP_001164677.1	WP_004640328.1								WP_004706117.1	WP_004711208.1	WP_085942780.1						WP_004795506.1			WP_004813928.1	WP_004823602.1	WP_004858635.1		WP_004890941.1
HOG794	OROOT			WP_004930927.1							WP_010325546.1		WP_004647162.1				WP_005017450.1		WP_017390302.1	WP_005092725.1		WP_019385348.1	WP_009388825.1			WP_004650861.1	WP_004656772.1		WP_004667914.1			WP_004684177.1			WP_004721064.1	WP_004729043.1	WP_004749829.1			WP_004781367.1			WP_004801750.1			WP_004869412.1	WP_004882164.1		WP_004902407.1
HOG795	ACB+BR	WP_000054114.1	WP_000054183.1	WP_004923972.1	WP_000054183.1	WP_000054181.1	WP_000054114.1	YP_004996843.1	WP_029574487.1	WP_000054184.1	WP_010325820.1	WP_023013785.1	WP_004647358.1	WP_008303374.1	WP_000054184.1	WP_000054175.1	WP_005407091.1	WP_029767739.1	WP_026056133.1	WP_004641147.1	WP_016803860.1	WP_026094198.1	WP_081400001.1	WP_017481682.1	WP_080632102.1	WP_004649950.1	WP_004657608.1	WP_004660283.1	WP_004673065.1	WP_004678655.1	WP_004683314.1	WP_004692581.1	WP_004705325.1	WP_025469373.1	WP_004718167.1	WP_004729397.1	WP_004754367.1	WP_004683314.1	WP_004760602.1	WP_004781802.1	WP_081399445.1	WP_004797569.1	WP_004804055.1		WP_004818735.1	WP_004867647.1	WP_004877703.1	WP_004890387.1	WP_004899219.1
HOG796	OROOT	WP_000054126.1	WP_000054123.1	WP_004920297.1	WP_000054123.1	WP_000054127.1	WP_000054126.1	YP_004997581.1	WP_010113357.1	WP_000054123.1	WP_010325823.1	WP_007479127.1	WP_004278528.1	WP_008305492.1	WP_000054123.1	WP_000054130.1	WP_005405964.1	WP_019458013.1	WP_017391338.1	WP_004637774.1	WP_004710739.1	WP_019385761.1	WP_009393131.1	WP_005079234.1	WP_004640959.1	WP_004649945.1	WP_004656077.1	WP_004659151.1	WP_004668491.1	WP_004674509.1	WP_004680606.1	WP_004692574.1	WP_004698940.1	WP_004710739.1	WP_004718155.1	WP_004729402.1	WP_004754360.1	WP_004680606.1	WP_004762201.1	WP_004781808.1	WP_004794883.1	WP_004800200.1	WP_004802454.1	WP_004813381.1	WP_004818744.1	WP_004867611.1	WP_004876628.1	WP_004890378.1	WP_004899230.1
HOG797	OROOT	WP_000054214.1	WP_000054212.1	WP_004922569.1	WP_000054212.1	WP_000054215.1	WP_000054214.1	YP_004996553.1	WP_010116617.1	WP_000054208.1	WP_010327426.1	WP_007482454.1	WP_004645928.1	WP_005223133.1	WP_000054208.1	WP_000054208.1	WP_005406851.1	WP_019457543.1	WP_005036286.1	WP_008941670.1	WP_006580350.1	WP_019383782.1	WP_009389383.1	WP_017482155.1	WP_004638990.1	WP_004647983.1	WP_004652364.1	WP_004664674.1	WP_004669441.1	WP_004678268.1	WP_004681666.1	WP_004695194.1	WP_004705754.1	WP_004712071.1	WP_004722973.1	WP_004732127.1	WP_004753581.1	WP_004681666.1	WP_004760855.1	WP_004785159.1	WP_004789249.1	WP_004760855.1	WP_004802914.1	WP_004814534.1	WP_004819185.1	WP_004854726.1	WP_004877181.1	WP_004891599.1	WP_004903533.1
HOG798	OROOT	WP_000054334.1	WP_000054321.1	WP_004922179.1	WP_000054321.1	WP_000054330.1	WP_000054334.1	YP_004994345.1	WP_010117476.1	WP_000054327.1	WP_010327388.1	WP_007481079.1		WP_005221162.1	WP_000054327.1	WP_000054319.1	WP_005406629.1	WP_019457043.1	WP_017392287.1	WP_017396567.1	WP_017398078.1	WP_019385067.1	WP_009393795.1	WP_017481310.1	WP_004641552.1	WP_004650999.1	WP_004655310.1	WP_004663590.1	WP_004669961.1	WP_004676453.1	WP_004682888.1	WP_004695307.1	WP_004703407.1	WP_004710317.1	WP_004724024.1	WP_004733125.1	WP_004750795.1	WP_004682888.1	WP_004761855.1	WP_004783177.1	WP_004794231.1	WP_004682888.1	WP_004804904.1	WP_004812117.1	WP_004817791.1	WP_004867213.1	WP_004881203.1	WP_004811013.1	WP_004901775.1
HOG799	OROOT	WP_000054832.1	WP_000054828.1	WP_011182539.1	WP_000054828.1	WP_000054828.1	WP_001989322.1	YP_004994866.1		WP_000054828.1	WP_010326307.1				WP_000054828.1	WP_085944084.1		WP_081400410.1	WP_003650999.1		WP_079377165.1		WP_081399177.1	WP_014206320.1	WP_003650999.1	WP_099049329.1	WP_004652750.1					WP_004694270.1	WP_077168285.1	WP_080631562.1	WP_004718043.1						WP_081399177.1		WP_004808403.1		WP_004818811.1	WP_081401770.1
HOG800	ACB+HA	WP_000054921.1	WP_000054924.1		WP_000054924.1	WP_000054929.1	WP_000054921.1	YP_004995997.1		WP_000054924.1		WP_007479403.1			WP_000054924.1	WP_000054920.1		WP_019458415.1	WP_017392017.1	WP_008942204.1	WP_016805468.1	WP_019385220.1	WP_009387718.1	WP_017480792.1	WP_004643404.1		WP_004655845.1	WP_004659019.1	WP_004672690.1				WP_004700651.1	WP_004707957.1							WP_004791324.1		WP_004804333.1				WP_004881674.1
HOG801	OROOT	WP_000055171.1	WP_000055155.1	WP_011182028.1	WP_000055155.1	WP_000055159.1	WP_000055171.1	YP_004997487.1	WP_010114100.1	WP_000055161.1	WP_010325757.1	WP_007480136.1	WP_004647301.1	WP_008302474.1	WP_000055161.1	WP_000055161.1	WP_034428694.1	WP_019456784.1	WP_017391380.1	WP_017395824.1	WP_016805343.1	WP_019385829.1		WP_017481943.1	WP_004640819.1	WP_004650678.1	WP_004656242.1	WP_004659304.1	WP_004668338.1	WP_004674389.1	WP_004674389.1	WP_004692730.1	WP_004699111.1	WP_004710852.1	WP_004718417.1	WP_004729273.1		WP_004756305.1	WP_004674389.1	WP_004781630.1	WP_004795052.1	WP_004800280.1	WP_004802286.1	WP_004813608.1	WP_004818548.1	WP_004867951.1	WP_004876452.1	WP_004890607.1
HOG802	OROOT	WP_000055185.1	WP_000055193.1	WP_004928664.1	WP_000055193.1	WP_000055194.1	WP_000055185.1	YP_004996231.1	WP_010112774.1	WP_000055195.1	WP_010326563.1	WP_034604873.1	WP_004646656.1	WP_008305410.1	WP_000055195.1	WP_000055200.1	WP_005406528.1	WP_019457684.1	WP_017391861.1	WP_008940910.1	WP_017398140.1	WP_026094041.1	WP_009393610.1	WP_017480589.1	WP_004643636.1	WP_004648700.1	WP_004652056.1	WP_004663312.1	WP_004670373.1	WP_004674758.1	WP_010589419.1	WP_004693493.1	WP_004700017.1	WP_004707583.1	WP_004721838.1	WP_004729892.1	WP_004752401.1		WP_004758742.1	WP_004786292.1	WP_004790768.1	WP_004798520.1	WP_004801407.1	WP_004812543.1	WP_004820197.1	WP_081401782.1	WP_004878375.1	WP_004894278.1	WP_004901376.1
HOG803	OROOT		WP_000850368.1	WP_004925145.1	WP_000850368.1		WP_000850353.1	YP_004994997.1	WP_010111098.1	WP_000850363.1		WP_007484093.1	WP_004646954.1	WP_005222159.1	WP_000850363.1	WP_000850365.1	WP_005407353.1	WP_019457637.1	WP_004642382.1		WP_017392975.1		WP_009391063.1	WP_005304164.1	WP_004642382.1		WP_004653535.1							WP_004709434.1	WP_004721466.1	WP_004730958.1		WP_004756400.1		WP_004785718.1	WP_004793100.1		WP_004806968.1		WP_004721466.1	WP_004866529.1	WP_004879508.1
HOG804	OROOT	WP_000055250.1	WP_000055250.1	WP_011182845.1	WP_000055250.1	WP_000055250.1	WP_000055256.1	YP_004997194.1	WP_010113465.1	WP_000055250.1		WP_004878218.1	WP_026055738.1	WP_008306976.1	WP_000055250.1	WP_000055250.1	WP_005407212.1	WP_019458621.1	WP_017391126.1	WP_005087402.1	WP_016804282.1	WP_004878218.1	WP_009392423.1	WP_017386207.1	WP_004640204.1	WP_004649706.1	WP_004656907.1	WP_004659690.1	WP_004673653.1	WP_004679208.1	WP_004683677.1	WP_004691867.1	WP_004704681.1	WP_004711297.1	WP_004718883.1	WP_035340728.1	WP_004749214.1	WP_004683677.1	WP_004760305.1	WP_004780402.1	WP_004790253.1	WP_004760305.1	WP_004803406.1	WP_004814079.1	WP_004818216.1		WP_004878218.1	WP_004814079.1	WP_004902989.1
HOG805	ACB+LW	WP_000055510.1	WP_000055510.1		WP_000055510.1	WP_000055527.1	WP_002019215.1	YP_004996123.1	WP_010115052.1	WP_002013604.1	WP_010327246.1	WP_007482737.1	WP_004646391.1	WP_008303651.1	WP_000055526.1	WP_000055513.1	WP_005406187.1	WP_019457755.1	WP_017391920.1	WP_005091029.1	WP_017398108.1	WP_019384956.1		WP_017480709.1	WP_080632095.1	WP_004651470.1	WP_004652646.1	WP_004663117.1	WP_004670518.1	WP_035328303.1		WP_004695674.1	WP_025469086.1	WP_025469277.1	WP_004724624.1	WP_004279579.1				WP_004782787.1	WP_034596152.1		WP_004808552.1	WP_004810607.1	WP_004822721.1	WP_004866803.1	WP_004880777.1	WP_004893759.1
HOG806	ACB+BR	WP_000055843.1	WP_000055882.1	WP_011182155.1	WP_000055880.1	WP_000055889.1	WP_000055843.1	YP_004994346.1	WP_010117474.1	WP_000055875.1	WP_010327387.1	WP_007481080.1	WP_051007103.1	WP_008305610.1	WP_000055875.1	WP_000055881.1	WP_005406560.1	WP_019457042.1	WP_017392286.1	WP_008941829.1	WP_016804238.1	WP_019385066.1	WP_009393970.1	WP_017481311.1	WP_004641554.1	WP_004651000.1	WP_004655309.1	WP_004663586.1	WP_004669963.1	WP_004676455.1	WP_004682887.1	WP_004695309.1	WP_004703406.1	WP_002050352.1	WP_004724022.1	WP_004733124.1	WP_004750796.1	WP_004757328.1	WP_004682887.1	WP_004783174.1	WP_004794229.1	WP_004682887.1	WP_004804905.1	WP_004812119.1	WP_004817790.1	WP_004867210.1	WP_004881202.1	WP_004893360.1	WP_004901774.1
HOG807	OROOT	WP_000056378.1	WP_000056378.1	WP_004929423.1	WP_000056378.1	WP_000056381.1	WP_000056378.1	YP_004994378.1	WP_010113172.1	WP_000056378.1	WP_004695530.1	WP_007481161.1	WP_004645771.1	WP_008307619.1	WP_000056378.1	WP_000056378.1		WP_019456634.1	WP_017392275.1	WP_005081517.1	WP_016805313.1	WP_019385033.1	WP_034679165.1	WP_005075275.1	WP_004641600.1	WP_004651251.1	WP_032812737.1	WP_004663501.1	WP_004670061.1	WP_004676532.1	WP_004676532.1	WP_004695530.1	WP_004703370.1	WP_004710280.1	WP_004722480.1	WP_004280587.1	WP_004751113.1	WP_004676532.1	WP_004761817.1	WP_004784824.1	WP_004794190.1	WP_004799713.1	WP_004804981.1	WP_004814919.1	WP_004819645.1		WP_004881121.1	WP_004814919.1	WP_004900025.1
HOG808	ACB+LW	WP_000056390.1	WP_000056391.1		WP_001112410.1		WP_000056390.1			WP_000056391.1					WP_000056391.1						WP_016804114.1		WP_009392759.1		WP_004642136.1		WP_004653653.1						WP_004700287.1		WP_004724995.1					WP_004784403.1	WP_001112409.1
HOG809	OROOT	WP_000056571.1	WP_000056571.1	WP_004924927.1	WP_000056571.1	WP_000056571.1	WP_000056571.1	YP_004995654.1	WP_010111710.1	WP_000056571.1	WP_010326972.1	WP_004879746.1	WP_004645277.1	WP_004815788.1	WP_000056571.1	WP_000056572.1	WP_005406252.1	WP_019458782.1	WP_003652069.1	WP_004639232.1	WP_002050679.1	WP_004879746.1	WP_081400187.1	WP_014206944.1	WP_004643048.1	WP_004648887.1	WP_004653731.1	WP_004662266.1	WP_004671282.1	WP_004677335.1	WP_004682045.1	WP_004696612.1	WP_004701316.1	WP_002050679.1	WP_004719902.1	WP_004645277.1	WP_004751520.1	WP_004682045.1	WP_004760145.1	WP_004783769.1	WP_081399628.1	WP_004760145.1	WP_004806802.1	WP_004815788.1	WP_004719902.1	WP_004865949.1	WP_004879746.1	WP_004893032.1	WP_004900492.1
HOG810	OROOT	WP_000056618.1	WP_000056618.1	WP_004920148.1	WP_000056618.1	WP_000056618.1	WP_000056618.1	YP_004997630.1	WP_010114484.1	WP_000056618.1	WP_010325868.1	WP_004876718.1	WP_004647409.1	WP_008302057.1	WP_000056618.1	WP_000056618.1	WP_005016645.1	WP_019458048.1	WP_003654791.1	WP_004637819.1	WP_002053350.1	WP_019385726.1	WP_034678997.1	WP_017482019.1	WP_004641034.1	WP_004649869.1	WP_004655980.1	WP_004658944.1	WP_004668564.1	WP_004674599.1	WP_004680546.1	WP_017397115.1	WP_004698863.1	WP_002053350.1	WP_034611676.1	WP_004647409.1	WP_004754270.1	WP_004756169.1	WP_004674599.1	WP_004781899.1	WP_004794805.1	WP_004800135.1	WP_004802563.1	WP_008302057.1	WP_034611676.1	WP_004855138.1	WP_004876718.1	WP_008302057.1	WP_004899335.1
HOG811	OROOT	WP_000056785.1	WP_000056785.1	WP_004922554.1	WP_000056785.1	WP_000056785.1	WP_000056785.1	YP_004996541.1	WP_010113661.1	WP_000056785.1	WP_004695225.1	WP_007482458.1	WP_004645911.1	WP_004814566.1	WP_000056785.1	WP_000056785.1	WP_034429059.1	WP_019457546.1	WP_017392485.1	WP_005089274.1	WP_016804669.1	WP_019383785.1	WP_009389494.1	WP_002116259.1	WP_003655282.1	WP_004647998.1	WP_004652360.1	WP_004664666.1	WP_004669437.1	WP_004678264.1	WP_004681663.1	WP_004695225.1	WP_004705767.1	WP_004712078.1	WP_004722912.1	WP_004732103.1	WP_004750994.1	WP_004681663.1	WP_004760857.1	WP_004785130.1	WP_004789255.1	WP_004681663.1	WP_004802922.1	WP_004814566.1	WP_004819236.1	WP_004867285.1	WP_004877174.1	WP_004814566.1	WP_004899896.1
HOG812	OROOT	WP_000056809.1	WP_000056813.1	WP_004929430.1	WP_000056813.1	WP_000056808.1	WP_000056809.1	YP_004994375.1	WP_010113169.1	WP_000056813.1	WP_010327302.1	WP_007481155.1	WP_004645775.1	WP_004814916.1	WP_000056813.1	WP_000056810.1	WP_005406905.1	WP_019456636.1	WP_017392277.1	WP_004638161.1	WP_004888487.1	WP_004881127.1	WP_009393888.1	WP_017481324.1	WP_004641594.1	WP_004651248.1	WP_004655239.1	WP_004663507.1	WP_004670056.1	WP_004676526.1	WP_004682839.1	WP_004695525.1	WP_004703373.1	WP_002050442.1	WP_004722484.1	WP_004280592.1	WP_004751107.1	WP_004757368.1	WP_004761820.1	WP_004784828.1	WP_004794193.1	WP_004799718.1	WP_004804977.1	WP_004814916.1	WP_004819623.1	WP_004863174.1	WP_004881127.1	WP_004814916.1	WP_004900018.1
HOG813	OROOT	WP_000057212.1	WP_000057212.1	WP_004928199.1	WP_000057212.1	WP_000057212.1	WP_000057212.1	YP_004995209.1	WP_010115490.1	WP_000057212.1	WP_005401148.1	WP_004879909.1	WP_004645476.1	WP_004815561.1	WP_000057212.1	WP_000057212.1	WP_005014724.1	WP_004702001.1	WP_003651453.1	WP_004639316.1	WP_002050124.1	WP_019384475.1	WP_003651453.1	WP_002121458.1	WP_003651453.1	WP_004648743.1	WP_004653884.1	WP_004662399.1	WP_004671410.1	WP_004679507.1	WP_004679507.1	WP_004696827.1	WP_004702001.1	WP_002050124.1	WP_004720853.1	WP_004278889.1	WP_004752619.1	WP_004679507.1	WP_004679507.1	WP_004784019.1	WP_003651453.1	WP_004679507.1	WP_004806611.1	WP_004815561.1	WP_004720853.1	WP_004860877.1	WP_004879909.1	WP_004815561.1	WP_004901261.1
HOG814	OROOT	WP_000057903.1	WP_000057904.1	WP_004923340.1	WP_000057904.1	WP_000057904.1	WP_000057904.1	YP_004997068.1	WP_010112327.1	WP_000057905.1		WP_007481377.1	WP_004647238.1	WP_008305753.1	WP_000057905.1	WP_000057904.1	WP_005024040.1	WP_019458529.1	WP_003654093.1	WP_005087191.1	WP_004884912.1	WP_019385622.1	WP_009391444.1	WP_017481813.1	WP_003654093.1	WP_004650778.1	WP_004657146.1	WP_004659878.1	WP_004673444.1	WP_004679020.1	WP_004683548.1	WP_004691728.1	WP_004704927.1	WP_004711484.1	WP_004718624.1	WP_004729160.1	WP_004749996.1	WP_004756909.1	WP_004760424.1	WP_004781485.1	WP_004790066.1	WP_034430936.1	WP_004803606.1	WP_004813757.1	WP_004818392.1	WP_004870035.1	WP_004878062.1	WP_004890774.1	WP_004902681.1
HOG815	OROOT	WP_000058246.1	WP_000058246.1	WP_004926010.1	WP_000058246.1	WP_000058246.1	WP_000058246.1	YP_004994722.1	WP_010117520.1	WP_000058244.1	WP_010326569.1	WP_004880168.1	WP_016806821.1	WP_004815519.1	WP_000058244.1	WP_000058246.1	WP_005406270.1	WP_004702746.1	WP_003652655.1	WP_005090946.1	WP_016805480.1	WP_019384658.1	WP_004702746.1	WP_002119929.1	WP_003652655.1	WP_004648713.1	WP_004654059.1	WP_004662574.1	WP_004670660.1	WP_004677921.1	WP_004681021.1	WP_004693482.1	WP_004702746.1	WP_000058246.1	WP_004721833.1	WP_004278919.1	WP_004752390.1	WP_004681021.1	WP_004759731.1	WP_004784046.1	WP_004793632.1	WP_004798769.1	WP_004806361.1	WP_004815519.1	WP_004820203.1	WP_004861640.1	WP_004880168.1	WP_004892718.1	WP_004901389.1
HOG816	OROOT	WP_000058788.1	WP_000058788.1	WP_004919988.1	WP_000058788.1	WP_000058788.1	WP_000058788.1	YP_004997685.1	WP_010112706.1	WP_000058788.1	WP_005401704.1	WP_004877396.1	WP_004647466.1	WP_004813100.1	WP_000058788.1	WP_000058788.1	WP_005016495.1	WP_002053293.1	WP_004641116.1	WP_004640812.1	WP_016803730.1	WP_019383701.1	WP_009390863.1	WP_005066180.1	WP_004641116.1	WP_004649833.1	WP_004652523.1	WP_004664885.1	WP_004669602.1	WP_004675504.1	WP_004683177.1	WP_004697681.1	WP_002053293.1	WP_002053293.1	WP_004725889.1	WP_004733041.1	WP_004749745.1	WP_004757156.1	WP_004762086.1	WP_004782106.1	WP_004794712.1	WP_004800049.1	WP_004802650.1	WP_004813100.1	WP_004816992.1	WP_004867468.1	WP_004877396.1	WP_004889998.1	WP_004749745.1
HOG817	OROOT	WP_000059234.1	WP_000059223.1	WP_004926139.1	WP_000059223.1	WP_000059223.1	WP_000059234.1	YP_004996200.1	WP_010114665.1	WP_000059232.1	WP_005401113.1	WP_007481334.1	WP_004646639.1	WP_008304734.1	WP_000059232.1	WP_000059227.1	WP_005406201.1	WP_013197129.1	WP_004643606.1	WP_004638366.1	WP_016804269.1		WP_009393469.1	WP_016146072.1	WP_004643606.1	WP_004648684.1	WP_004652100.1	WP_004663242.1	WP_004670435.1	WP_004675908.1	WP_004681343.1	WP_004696756.1	WP_004700086.1	WP_002052888.1	WP_004721899.1	WP_004729908.1	WP_004751167.1	WP_004681343.1	WP_004759211.1	WP_004786334.1	WP_004790831.1	WP_004681343.1	WP_004801323.1	WP_004812393.1	WP_004721899.1	WP_004861475.1	WP_004880953.1	WP_004894242.1	WP_004900102.1
HOG818	OROOT	WP_000059268.1	WP_000059268.1		WP_000059268.1	WP_000059270.1	WP_000059270.1	YP_004997286.1	WP_010116073.1	WP_000059270.1	WP_035330532.1	WP_007479350.1			WP_000059268.1	WP_000059273.1		WP_019457957.1	WP_017391553.1	WP_005092199.1	WP_016803528.1	WP_026094171.1	WP_009389638.1	WP_014207652.1	WP_004640449.1		WP_004655926.1					WP_004697617.1	WP_004706007.1	WP_004711122.1	WP_004717986.1						WP_004795382.1		WP_004804283.1		WP_004818834.1	WP_085945831.1	WP_004881598.1
HOG819	OROOT	WP_000059344.1	WP_000059344.1	WP_004923637.1	WP_000059344.1	WP_000059344.1	WP_000059344.1	YP_004996964.1	WP_010112995.1	WP_000059344.1	WP_004978127.1		WP_004647324.1	WP_008305630.1	WP_000059344.1	WP_000059344.1	WP_005017988.1	WP_019458449.1	WP_003653872.1	WP_017396591.1	WP_016803769.1	WP_019385549.1	WP_009392045.1	WP_017481751.1	WP_003653872.1	WP_004650629.1	WP_004657334.1	WP_004660065.1	WP_004673284.1	WP_004678833.1	WP_004683465.1	WP_004691548.1	WP_002116671.1	WP_004711606.1	WP_004725359.1	WP_004729322.1	WP_004754606.1	WP_004756945.1	WP_004760495.1	WP_004781704.1	WP_004789882.1	WP_004756945.1	WP_004803821.1	WP_004813523.1	WP_004816606.1	WP_004869913.1	WP_004877920.1	WP_004890531.1	WP_004898956.1
HOG820	OROOT	WP_000059537.1	WP_000059544.1	WP_050816565.1	WP_000059544.1	WP_000059542.1	WP_000059537.1	YP_004996340.1	WP_010112751.1	WP_000059555.1	WP_010326377.1	WP_007481722.1	WP_004645738.1	WP_008302346.1	WP_000059555.1	WP_000059550.1	WP_005406750.1	WP_019457319.1	WP_017391808.1	WP_008940900.1	WP_016805051.1	WP_026094039.1	WP_009393502.1	WP_017480533.1	WP_004643804.1	WP_034696613.1	WP_004652038.1	WP_004663333.1	WP_004670345.1	WP_004674789.1	WP_004681427.1	WP_004693957.1	WP_004699788.1	WP_004707419.1	WP_004717044.1	WP_004731841.1	WP_004753439.1	WP_004755881.1	WP_034432052.1	WP_004784720.1	WP_004790564.1	WP_004798488.1	WP_004801450.1	WP_004814990.1	WP_004823103.1	WP_004863679.1	WP_004878359.1	WP_004814990.1	WP_004903666.1
HOG821	ACB	WP_000060268.1	WP_000060267.1		WP_000060267.1	WP_000060275.1	WP_085947910.1	YP_004997308.1								WP_085944006.1		WP_081400359.1	WP_080593023.1		WP_080593677.1		WP_081399993.1	WP_078210245.1	WP_080632116.1								WP_081401434.1	WP_079377502.1							WP_081399718.1
HOG822	ACB+LW								WP_010111413.1
HOG823	ACB+BR		WP_000604216.1		WP_000604216.1					WP_000604215.1					WP_000604215.1														WP_004672232.1						WP_004722266.1
HOG824	OROOT	WP_000060340.1	WP_000060331.1	WP_004922161.1	WP_000060331.1	WP_000060336.1	WP_000060340.1	YP_004995072.1	WP_010111514.1	WP_000060326.1		WP_007481110.1		WP_005222883.1	WP_000060326.1	WP_000060333.1		WP_019458876.1	WP_017390462.1		WP_000060333.1	WP_019385051.1	WP_009388298.1	WP_017481595.1	WP_004642479.1		WP_004655284.1	WP_004663569.1	WP_004670002.1				WP_004702581.1	WP_004709321.1	WP_004720675.1	WP_004280563.1	WP_004751779.1			WP_004784790.1	WP_004792986.1		WP_004804934.1	WP_004814948.1	WP_004821360.1	WP_004867192.1	WP_004881168.1	WP_004892014.1	WP_004900834.1
HOG825	ACB+BR					WP_000174411.1			WP_010110925.1				WP_004645566.1			WP_000174406.1			WP_017390662.1	WP_008941536.1							WP_004653009.1		WP_034595528.1						WP_004721049.1	WP_004731595.1				WP_004784222.1			WP_004807926.1	WP_004815380.1	WP_004821119.1	WP_004866344.1	WP_004878777.1
HOG826	ACB+BR											WP_007482728.1						WP_019456601.1	WP_017391489.1	WP_005089107.1		WP_019383675.1	WP_009388720.1	WP_017482431.1	WP_004638673.1		WP_004652565.1	WP_034601932.1					WP_004704081.1								WP_034596989.1		WP_004802598.1				WP_004877462.1
HOG827	OROOT	WP_000573222.1	WP_000573225.1		WP_000573225.1	WP_000573219.1	WP_000573222.1	YP_004995708.1	WP_010114642.1	WP_000573227.1	WP_010327225.1	WP_007481026.1	WP_004646697.1	WP_034424551.1	WP_000573227.1	WP_000573221.1		WP_019458744.1	WP_017392226.1	WP_008941854.1	WP_017398339.1	WP_019385097.1	WP_009390230.1	WP_017480966.1	WP_004643099.1	WP_004648296.1	WP_004655388.1	WP_004663691.1	WP_004669888.1			WP_004695791.1	WP_004701226.1	WP_004708424.1	WP_004717236.1	WP_004279919.1				WP_004786193.1	WP_004791885.1		WP_004804831.1	WP_034424551.1	WP_004823179.1	WP_004863991.1	WP_004881258.1
HOG828	ACB+BR		WP_000894317.1		WP_000894317.1	WP_000440271.1			WP_081399948.1			WP_007480210.1						WP_019458376.1	WP_017392041.1		WP_025465607.1	WP_019384129.1	WP_009393471.1	WP_017480575.1	WP_004643371.1		WP_004654525.1						WP_004699960.1	WP_004711069.1									WP_004805752.1			WP_004869953.1	WP_004878680.1
HOG829	ACB+LW											WP_007480038.1										WP_019384885.1				WP_004650148.1									WP_004725254.1										WP_004816526.1		WP_004880603.1
HOG830	OROOT	WP_000060753.1	WP_000060753.1	WP_004923643.1	WP_000060753.1	WP_000060753.1	WP_000060753.1	YP_004996961.1	WP_010112999.1	WP_000060753.1	WP_004691545.1	WP_004678831.1	WP_004278590.1	WP_004890528.1	WP_000060753.1	WP_000060753.1	WP_005017991.1	WP_000060753.1	WP_000060753.1	WP_004641409.1	WP_000060753.1	WP_004678831.1	WP_000060753.1	WP_000060753.1	WP_000060753.1	WP_004650626.1	WP_004657337.1	WP_004657337.1	WP_004673280.1	WP_004678831.1	WP_004678831.1	WP_004691545.1	WP_000060753.1	WP_000060753.1	WP_004725363.1	WP_004278590.1	WP_004754602.1	WP_004678831.1	WP_004678831.1	WP_004781707.1	WP_000060753.1	WP_004678831.1	WP_004803825.1	WP_004813518.1	WP_004816610.1	WP_004869908.1	WP_004678831.1	WP_004890528.1	WP_004898958.1
HOG831	OROOT	WP_000061059.1	WP_000061059.1	WP_004925711.1	WP_000061059.1	WP_000061059.1	WP_000061059.1	YP_004995664.1	WP_010114539.1	WP_000061059.1	WP_010326954.1	WP_007483403.1	WP_004279784.1	WP_004894532.1	WP_000061059.1	WP_000061059.1	WP_005405571.1	WP_004791976.1	WP_003652085.1	WP_005080537.1	WP_000061060.1	WP_019384522.1	WP_009392669.1	WP_017480987.1	WP_003652085.1	WP_004651808.1	WP_004653746.1	WP_004662287.1	WP_004671304.1	WP_004677317.1	WP_004682065.1	WP_004696685.1	WP_000061060.1	WP_004708496.1	WP_035372052.1	WP_004279784.1	WP_004752245.1	WP_004682065.1	WP_004682065.1	WP_004786020.1	WP_004791976.1	WP_004799115.1	WP_004806773.1	WP_004812769.1	WP_034610544.1	WP_004860571.1	WP_004879772.1	WP_004894532.1	WP_004905012.1
HOG832	OROOT	WP_000061160.1	WP_000061168.1	WP_004924924.1	WP_000061168.1	WP_000061177.1	WP_000061160.1	YP_004995653.1	WP_010111709.1	WP_000061170.1	WP_005401046.1	WP_007483073.1	WP_004645276.1	WP_004815791.1	WP_000061170.1	WP_000061162.1	WP_005406465.1	WP_019458783.1	WP_017392258.1	WP_017396638.1	WP_017398331.1	WP_100607969.1	WP_081400183.1	WP_017480991.1	WP_004643046.1	WP_004648888.1	WP_085942726.1	WP_004662263.1	WP_004671281.1	WP_004677336.1	WP_004682043.1	WP_004696613.1	WP_004701318.1	WP_004708510.1	WP_004719904.1	WP_004645276.1	WP_004751523.1	WP_004682043.1	WP_004760144.1	WP_004783767.1	WP_081399503.1	WP_004799107.1	WP_085944202.1	WP_004815791.1	WP_004821862.1	WP_004865947.1	WP_004879744.1	WP_004893037.1	WP_004900493.1
HOG833	OROOT	WP_000061670.1	WP_000061670.1	WP_004920389.1	WP_000061670.1	WP_000061670.1	WP_000061670.1	YP_004997539.1	WP_010111799.1	WP_000061670.1	WP_010325790.1	WP_004876538.1	WP_004647340.1	WP_004890483.1	WP_000061670.1	WP_000061670.1	WP_005405986.1	WP_019456894.1	WP_017391359.1	WP_005083792.1	WP_002157037.1	WP_004876538.1	WP_009393271.1	WP_002114685.1	WP_004640894.1	WP_004649993.1	WP_004656160.1	WP_004659224.1	WP_004668423.1	WP_004674451.1	WP_004680672.1	WP_004692668.1	WP_004699022.1	WP_002157037.1	WP_004725515.1	WP_004647340.1	WP_004749818.1	WP_004756254.1	WP_004762242.1	WP_004781727.1	WP_004794964.1	WP_004680672.1	WP_004802369.1	WP_004813484.1	WP_004816739.1	WP_004869778.1	WP_004876538.1	WP_004890483.1	WP_004902390.1
HOG834	OROOT	WP_000061709.1		WP_004928720.1	WP_000061702.1	WP_000061702.1	WP_001989841.1	YP_004996256.1	WP_010115859.1	WP_000061707.1	WP_010326443.1	WP_004878530.1	WP_004645620.1	WP_008307641.1	WP_000061707.1	WP_001985518.1	WP_005019371.1	WP_077163210.1	WP_080028321.1		WP_080593587.1	WP_004878530.1	WP_081400221.1	WP_079381034.1	WP_080028321.1	WP_004648389.1	WP_004654515.1	WP_004661250.1	WP_004668854.1	WP_004676915.1	WP_004682646.1	WP_004693663.1	WP_077163210.1	WP_079376989.1	WP_004717086.1	WP_004279061.1	WP_004751738.1	WP_004682646.1	WP_004682646.1	WP_004784513.1	WP_081399272.1	WP_004799475.1	WP_004805891.1	WP_004815199.1	WP_004823128.1	WP_004864111.1	WP_004878530.1	WP_004815199.1	WP_004900788.1
HOG835	OROOT	WP_000062616.1	WP_000062616.1	WP_004924132.1	WP_000062616.1	WP_000062616.1	WP_000062616.1	YP_004996795.1	WP_010111934.1	WP_000062616.1	WP_004691308.1	WP_007480533.1	WP_004281499.1	WP_004809793.1	WP_000062616.1	WP_000062616.1	WP_005018351.1	WP_002049732.1	WP_005038490.1	WP_004641048.1	WP_016804180.1	WP_007480533.1	WP_004789617.1	WP_002049732.1	WP_003653656.1	WP_004650475.1	WP_004657684.1	WP_004660361.1	WP_004672989.1	WP_004678580.1	WP_004678580.1	WP_004691308.1	WP_002049732.1	WP_002049732.1	WP_004725709.1	WP_004281499.1	WP_004754231.1	WP_004678580.1	WP_004678580.1	WP_004786905.1	WP_004789617.1	WP_000062616.1	WP_004804117.1	WP_004809793.1	WP_004725709.1	WP_004869524.1	WP_004877615.1	WP_004809793.1	WP_004754231.1
HOG836	OROOT	WP_000062630.1	WP_000062630.1	WP_025094449.1	WP_000062630.1	WP_000062631.1	WP_000062631.1	YP_004996121.1	WP_010115058.1	WP_000062631.1	WP_004695680.1	WP_004880773.1	WP_004279585.1	WP_004810598.1	WP_000062631.1	WP_000062631.1	WP_005015135.1	WP_000062631.1	WP_017391922.1	WP_004638452.1	WP_000062631.1	WP_004880773.1	WP_009389915.1	WP_000062629.1	WP_017391922.1	WP_004651472.1	WP_032812371.1	WP_004663114.1	WP_004670520.1	WP_004678055.1	WP_004681241.1	WP_004695680.1	WP_000062631.1	WP_013197185.1	WP_004724609.1	WP_004279585.1	WP_004753381.1	WP_004681241.1	WP_004681241.1	WP_004782781.1	WP_000062631.1	WP_004681241.1	WP_004808549.1	WP_004810598.1	WP_004724609.1	WP_020846459.1	WP_004880773.1	WP_004810598.1	WP_004903718.1
HOG837	OROOT	WP_000063593.1	WP_000063593.1	WP_004920712.1	WP_000063593.1	WP_000063593.1	WP_000063593.1	YP_004997417.1	WP_010112937.1	WP_000063591.1	WP_010325699.1	WP_007480193.1	WP_004281061.1	WP_004810136.1	WP_000063591.1	WP_000063593.1	WP_005017146.1	WP_019457006.1	WP_003654438.1	WP_004637599.1	WP_002048893.1	WP_019385865.1	WP_009392265.1	WP_002048893.1	WP_003654438.1	WP_004650057.1	WP_004656353.1	WP_004659414.1	WP_004668218.1	WP_004674289.1	WP_004680764.1	WP_004692833.1	WP_002048893.1	WP_002048893.1	WP_004718388.1	WP_004732488.1	WP_004749926.1	WP_004756358.1	WP_004674289.1	WP_004787275.1	WP_004795157.1	WP_004674289.1	WP_004802157.1	WP_004810136.1	WP_004818568.1	WP_004868158.1	WP_004876355.1	WP_004896386.1	WP_004902562.1
HOG838	OROOT	WP_000063661.1	WP_000063665.1	WP_004923338.1	WP_000063665.1	WP_000063661.1	WP_000063661.1	YP_004997069.1	WP_010112323.1	WP_000063666.1		WP_007481378.1	WP_004647237.1	WP_004813759.1	WP_000063666.1	WP_000063661.1	WP_005407280.1	WP_019458530.1	WP_017391045.1	WP_004641558.1	WP_000063661.1	WP_019385623.1	WP_005300616.1	WP_005066802.1	WP_003654094.1	WP_004650779.1	WP_004657145.1	WP_004659877.1	WP_004673445.1	WP_004679024.1	WP_004683549.1	WP_004691729.1	WP_004704925.1	WP_000063661.1	WP_004718627.1	WP_004729157.1	WP_004749997.1	WP_004683549.1	WP_004760422.1	WP_004781483.1	WP_004790068.1	WP_004760422.1	WP_004803603.1	WP_004813759.1	WP_004818390.1	WP_004870036.1	WP_004878065.1	WP_004813759.1	WP_004902683.1
HOG839	OROOT	WP_000063728.1	WP_000063742.1	WP_011182233.1	WP_000063742.1	WP_000063726.1	WP_000063728.1	YP_004996223.1	WP_010112766.1	WP_000063743.1	WP_029575071.1	WP_007481686.1	WP_004647262.1	WP_008305715.1	WP_000063743.1	WP_000063721.1	WP_005406203.1	WP_019457693.1	WP_017391869.1	WP_008940918.1	WP_016805077.1	WP_019383944.1	WP_009393591.1	WP_017480596.1	WP_004643625.1	WP_034696658.1	WP_004652065.1	WP_004663297.1	WP_004670402.1		WP_004681388.1	WP_004696140.1	WP_004700038.1	WP_004707598.1	WP_004717068.1	WP_004647262.1	WP_004751233.1	WP_004755864.1	WP_004758737.1	WP_004781524.1	WP_004790779.1	WP_004798523.1	WP_004801389.1	WP_004813704.1	WP_004823112.1	WP_004861533.1	WP_004878389.1	WP_004890712.1	WP_004900206.1
HOG840	OROOT	WP_000063779.1	WP_000063780.1	WP_004921999.1	WP_000063780.1	WP_000063781.1	WP_000063779.1	YP_004996381.1	WP_010115765.1	WP_000063780.1	WP_004984334.1	WP_007481743.1	WP_004646148.1	WP_008305563.1	WP_000063780.1	WP_000063780.1	WP_005406697.1	WP_019456546.1	WP_017391187.1	WP_005081717.1	WP_004885534.1	WP_019383911.1	WP_009392181.1	WP_017480494.1	WP_035361062.1	WP_004651070.1	WP_004652021.1	WP_004663369.1	WP_004670320.1	WP_004674902.1	WP_004681481.1	WP_004694833.1	WP_004699649.1	WP_004707363.1	WP_004723625.1	WP_004730545.1	WP_034426036.1	WP_004681481.1	WP_004760975.1	WP_004783217.1	WP_004790482.1	WP_004760975.1	WP_004801481.1	WP_004811098.1	WP_004817514.1	WP_004862903.1	WP_004878344.1	WP_004893343.1	WP_004903197.1
HOG841	ACB+LW	WP_000063840.1					WP_000132344.1			WP_000063840.1						WP_000063840.1																																WP_004895570.1
HOG842	OROOT	WP_000063880.1	WP_000063880.1	WP_004920616.1	WP_000063880.1	WP_000063880.1	WP_000063880.1	YP_004997454.1	WP_010114057.1	WP_000063880.1	WP_004692774.1	WP_004876411.1	WP_004278617.1	WP_004813570.1	WP_000063880.1	WP_000063880.1	WP_005023016.1	WP_004699177.1	WP_005037265.1	WP_004637637.1	WP_002157045.1	WP_004876411.1	WP_009393035.1	WP_002114837.1	WP_004640737.1	WP_004650658.1	WP_004656293.1	WP_004659360.1	WP_004668260.1	WP_004674339.1	WP_004680738.1	WP_004692774.1	WP_004699177.1	WP_002157045.1	WP_004718489.1	WP_004278617.1	WP_004749887.1	WP_004680738.1	WP_004674339.1	WP_004781665.1	WP_004795106.1	WP_004674339.1	WP_004802225.1	WP_004813570.1	WP_004818505.1	WP_004868053.1	WP_004876411.1	WP_004890579.1	WP_004749887.1
HOG843	OROOT	WP_000064213.1	WP_000064213.1	WP_004920423.1	WP_000064213.1	WP_000064212.1	WP_000064213.1	YP_004997529.1	WP_010111783.1	WP_000064213.1	WP_010325783.1	WP_007480095.1	WP_004647333.1	WP_008303880.1	WP_000064213.1	WP_000064213.1	WP_005406015.1	WP_004699042.1	WP_004640878.1	WP_005083811.1	WP_002156970.1	WP_004876527.1	WP_004640878.1	WP_002114829.1	WP_004640878.1	WP_004650003.1	WP_004656179.1	WP_004659241.1	WP_004668404.1	WP_004674440.1	WP_004680682.1	WP_004692680.1	WP_004699042.1	WP_002156970.1	WP_004725476.1	WP_004647333.1	WP_004754479.1	WP_004756264.1	WP_004674440.1	WP_004781720.1	WP_004794979.1	WP_004800249.1	WP_004802351.1	WP_004813499.1	WP_004725476.1	WP_004869792.1	WP_004876527.1	WP_004890506.1	WP_004899087.1
HOG844	OROOT	WP_000064297.1	WP_000064284.1		WP_000064284.1		WP_000064297.1	YP_004997587.1	WP_010113342.1	WP_000064280.1	WP_010325828.1	WP_007479114.1		WP_008303322.1	WP_000064280.1	WP_000064293.1		WP_019458018.1	WP_017391335.1	WP_005088112.1	WP_016803644.1	WP_019385754.1	WP_009393058.1	WP_017481999.1	WP_004640969.1	WP_004649922.1						WP_004692564.1	WP_004698934.1	WP_004710731.1			WP_004754348.1				WP_004794869.1			WP_004813351.1		WP_004867569.1	WP_004876641.1	WP_004813351.1	WP_004899244.1
HOG845	OROOT																										WP_004653693.1
HOG846	ACB	WP_000980495.1	WP_000980495.1		WP_000980495.1	WP_000980495.1	WP_000980495.1	YP_004994751.1		WP_000980495.1					WP_000980495.1	WP_000980495.1		WP_029767636.1	WP_017390239.1		WP_016805181.1		WP_009389040.1	WP_030039608.1	WP_035360831.1								WP_004702696.1	WP_004709791.1							WP_004793585.1
HOG847	ACB+BR	WP_001260060.1	WP_001174440.1		WP_000064463.1	WP_043961180.1	WP_031945037.1			WP_000064464.1		WP_007479833.1			WP_000064464.1	WP_000181050.1					WP_016804143.1		WP_009392807.1		WP_004642105.1						WP_004682594.1	WP_004693785.1	WP_002134806.1	WP_001260062.1							WP_004791039.1		WP_004805768.1						WP_004903975.1
HOG848	OROOT	WP_000064514.1	WP_000064514.1	WP_004930040.1	WP_000064514.1	WP_000064514.1	WP_000335558.1	YP_004996713.1	WP_010116385.1	WP_000064514.1		WP_034603245.1	WP_004647151.1	WP_034592989.1	WP_000064514.1	WP_000335558.1	WP_005405877.1	WP_019456688.1	WP_017387717.1	WP_005091937.1			WP_009392842.1	WP_017481201.1	WP_017387717.1	WP_004650356.1	WP_016543200.1	WP_004660585.1	WP_004672280.1	WP_004675458.1	WP_004683908.1	WP_035325368.1	WP_025469049.1	WP_006581460.1	WP_004718921.1	WP_004647151.1	WP_004749218.1	WP_004756810.1	WP_004760230.1	WP_004780313.1	WP_081399589.1	WP_004797985.1	WP_016543200.1	WP_034424820.1	WP_004718921.1	WP_004871596.1	WP_004882268.1	WP_034424820.1	WP_035365568.1
HOG849	OROOT	WP_000064534.1	WP_000064534.1	WP_004924459.1	WP_000064534.1	WP_000064534.1	WP_000064534.1	YP_004997750.1	WP_010113770.1	WP_000064528.1	WP_010325926.1	WP_007479502.1	WP_004645149.1	WP_008304933.1	WP_000064528.1	WP_000064534.1	WP_005405921.1	WP_019458122.1	WP_017391246.1	WP_008942172.1	WP_016803786.1	WP_007479502.1	WP_009390709.1	WP_017482393.1	WP_004641222.1	WP_004650242.1	WP_004655701.1	WP_004664168.1	WP_004672485.1	WP_004678344.1	WP_004681716.1	WP_004692315.1	WP_004698629.1	WP_004710578.1	WP_004725908.1	WP_004733733.1	WP_004753707.1	WP_004756065.1	WP_004760811.1	WP_004783628.1	WP_004794578.1	WP_004798258.1	WP_004804447.1	WP_004816048.1	WP_004816999.1	WP_004854861.1	WP_004881749.1	WP_004891395.1	WP_004903419.1
HOG850	ACB+HA	WP_000064595.1	WP_000064565.1		WP_000064569.1	WP_015451462.1	WP_000064593.1			WP_000064566.1					WP_000064566.1								WP_009391470.1		WP_004642150.1																WP_004793710.1
HOG851	OROOT	WP_000064875.1	WP_000064875.1	WP_004925646.1	WP_000064875.1	WP_000064877.1	WP_000064875.1	YP_004995716.1	WP_010111474.1	WP_000064875.1	WP_010326982.1	WP_007482212.1	WP_004279876.1	WP_004812664.1	WP_000064875.1	WP_000064875.1	WP_005405550.1	WP_019458740.1	WP_003652175.1	WP_004639009.1	WP_002049604.1	WP_019384386.1	WP_009390301.1	WP_005068909.1	WP_004643106.1	WP_004651735.1	WP_004653317.1	WP_004662039.1	WP_004670976.1	WP_004677601.1	WP_004680825.1	WP_004696577.1	WP_004701211.1	WP_002049604.1	WP_004719746.1	WP_004279876.1	WP_004751935.1	WP_004758128.1	WP_004760008.1	WP_004786156.1	WP_004791870.1	WP_004680825.1	WP_004807397.1	WP_004812664.1	WP_004822130.1	WP_004865832.1	WP_004879355.1	WP_004894416.1	WP_004904922.1
HOG852	ACB+LW																							WP_002118292.1
HOG853	OROOT	WP_000188888.1	WP_000188888.1	WP_004924080.1	WP_000188888.1	WP_000188888.1	WP_000188888.1	YP_004996815.1	WP_010111897.1	WP_000188888.1	WP_010327596.1	WP_007480555.1	WP_004281516.1	WP_008302999.1	WP_000188888.1	WP_000188888.1	WP_005407134.1	WP_019457786.1	WP_017390211.1	WP_005088328.1	WP_016804177.1	WP_019385428.1	WP_009388021.1	WP_014207751.1	WP_004639534.1	WP_004650494.1	WP_004657670.1	WP_004660336.1	WP_004673013.1	WP_004678604.1	WP_004683279.1	WP_004691335.1	WP_004705368.1	WP_004711803.1	WP_004725668.1	WP_004281516.1	WP_004754262.1	WP_004683279.1	WP_004760642.1	WP_004786935.1	WP_004789638.1	WP_004683279.1	WP_004804109.1	WP_004809822.1	WP_004816861.1	WP_004869574.1	WP_004877640.1	WP_004896136.1	WP_004900525.1
HOG854	ACB+BR	WP_000510147.1	WP_000510138.1	WP_004928952.1	WP_000510138.1	WP_000510143.1	WP_001987956.1	YP_004995384.1		WP_000510151.1					WP_000510151.1	WP_085944065.1	WP_005406437.1	WP_081400442.1	WP_080592916.1		WP_080593560.1		WP_081400116.1	WP_080612849.1	WP_080632069.1	WP_004651111.1	WP_085942730.1						WP_081401286.1	WP_080631544.1	WP_004721619.1						WP_081399511.1		WP_085944199.1		WP_004721619.1
HOG855	ACB+BR																																				WP_004752307.1
HOG856	OROOT							YP_004994738.1	WP_010113952.1							WP_000122052.1		WP_019457429.1						WP_017481380.1		WP_004651091.1							WP_004702714.1		WP_004721366.1						WP_004793604.1				WP_004820627.1	WP_004866021.1
HOG857	OROOT	WP_000994539.1	WP_000994544.1	WP_004930891.1	WP_000994544.1	WP_000994546.1	WP_000994546.1	YP_004997225.1	WP_029574491.1	WP_000994530.1	WP_010326639.1	WP_007478187.1	WP_016807072.1	WP_008307328.1	WP_000994545.1	WP_000994556.1	WP_005405762.1	WP_019457903.1	WP_017391473.1	WP_017396631.1	WP_017398301.1	WP_019385342.1	WP_009387428.1	WP_017482363.1	WP_004640349.1	WP_004650849.1	WP_004656753.1	WP_004665356.1	WP_004667928.1	WP_004675350.1	WP_004680177.1	WP_004693254.1	WP_004706100.1	WP_004711201.1	WP_004723530.1	WP_034439364.1		WP_004756786.1	WP_004758636.1	WP_004785657.1	WP_004795490.1	WP_004798006.1	WP_004801763.1	WP_004809423.1	WP_004823611.1		WP_004882149.1	WP_004894929.1
HOG858	OROOT	WP_000210288.1	WP_000210290.1		WP_000210290.1	WP_000210283.1	WP_000210288.1	YP_004995605.1	WP_010115788.1	WP_000210282.1					WP_000210282.1	WP_000210295.1	WP_005406079.1	WP_019458822.1	WP_017391436.1		WP_000210288.1		WP_009392118.1	WP_017481027.1	WP_004642991.1		WP_004654852.1						WP_004701410.1	WP_000210282.1	WP_004721592.1						WP_004792059.1		WP_004805407.1		WP_004820416.1	WP_004861739.1		WP_004890233.1
HOG859	ACB+BR	WP_000077460.1	WP_000077461.1		WP_000077461.1	WP_000077460.1	WP_000077460.1	YP_004994954.1	WP_010111198.1	WP_000077464.1			WP_004646059.1		WP_000077464.1	WP_000077460.1	WP_005014249.1	WP_019457605.1	WP_017390393.1		WP_016804497.1		WP_009391111.1	WP_017481511.1	WP_004642202.1	WP_004649122.1	WP_004653336.1						WP_004702417.1	WP_004709490.1	WP_004717759.1	WP_004730685.1				WP_004783369.1	WP_004793393.1		WP_004807358.1		WP_004817289.1	WP_004865659.1			WP_004904937.1
HOG860	OROOT	WP_000064943.1	WP_000064953.1	WP_004925482.1	WP_000064953.1	WP_000064935.1	WP_000064943.1	YP_004994732.1	WP_010111239.1	WP_000064938.1	WP_010326677.1	WP_007483150.1	WP_004647041.1	WP_008307342.1	WP_000064938.1	WP_000064936.1	WP_005406354.1	WP_004702725.1	WP_017390233.1		WP_016805187.1	WP_019384562.1	WP_009389085.1	WP_017481377.1	WP_004642040.1	WP_004649110.1	WP_004655324.1	WP_004662764.1				WP_004693193.1	WP_004702725.1	WP_004709800.1	WP_004719894.1	WP_004731105.1	WP_004752219.1			WP_004785630.1	WP_004793615.1		WP_004804896.1	WP_004809448.1	WP_004719894.1	WP_004865962.1	WP_004879665.1	WP_004894952.1	WP_004905035.1
HOG861	OROOT	WP_000146422.1	WP_000146428.1		WP_000146428.1	WP_000146428.1	WP_000146422.1	YP_004994389.1		WP_000146420.1					WP_000146420.1	WP_000146428.1		WP_019456627.1			WP_002050363.1		WP_009393972.1	WP_005803183.1			WP_004654298.1						WP_004704309.1	WP_004710262.1	WP_004721372.1		WP_004751770.1				WP_004794173.1		WP_004806112.1		WP_004820622.1	WP_004865222.1			WP_004900823.1
HOG862	OROOT		WP_000382530.1	WP_004921880.1	WP_000382530.1			YP_004994663.1		WP_000382551.1					WP_000382551.1	WP_000382547.1		WP_019458178.1	WP_017391607.1	WP_017396181.1	WP_016804350.1		WP_009387841.1	WP_002115351.1	WP_004641975.1	WP_004651135.1							WP_004702843.1	WP_004709889.1	WP_004717725.1		WP_004753448.1				WP_004793812.1				WP_004817264.1	WP_004861806.1		WP_004892393.1	WP_004903655.1
HOG863	OROOT	WP_000065138.1	WP_000065140.1	WP_004920436.1	WP_000065140.1	WP_000065141.1	WP_000065138.1	YP_004997523.1	WP_010111771.1	WP_000065138.1	WP_010325777.1	WP_007480102.1	WP_004281118.1	WP_008303229.1	WP_000065138.1	WP_000065138.1	WP_005016954.1	WP_019456881.1	WP_004640865.1	WP_005083827.1	WP_016803971.1	WP_019385809.1	WP_009393198.1	WP_017481956.1	WP_004640865.1	WP_034696991.1	WP_004656194.1	WP_004659254.1	WP_004668389.1	WP_004674426.1	WP_004680689.1	WP_004692691.1	WP_004699053.1	WP_002156955.1	WP_004725463.1	WP_004732474.1	WP_051064842.1	WP_004680689.1	WP_004674426.1	WP_034590271.1	WP_004794991.1	WP_004674426.1	WP_004802336.1	WP_004810049.1	WP_004725463.1	WP_004869812.1	WP_004876514.1	WP_004896301.1	WP_044450322.1
HOG864	ACB+LW	WP_000114353.1	WP_000114353.1		WP_000114353.1	WP_000114349.1	WP_000114353.1	YP_004997005.1	WP_010114977.1	WP_000114353.1		WP_007482749.1			WP_000114353.1	WP_001144531.1		WP_081400400.1	WP_017391012.1		WP_016803594.1	WP_026094210.1	WP_081400135.1	WP_080591709.1	WP_080632107.1		WP_004657251.1						WP_081401420.1	WP_002052170.1							WP_078225007.1		WP_004803720.1				WP_004877962.1
HOG865	OROOT	WP_000331914.1	WP_000331651.1		WP_000331651.1	WP_000640646.1	WP_000331914.1	YP_004994749.1	WP_010116405.1	WP_000331652.1		WP_007480040.1			WP_000331652.1	WP_000331886.1		WP_025465127.1	WP_017390237.1	WP_008942018.1	WP_016805183.1	WP_019384884.1	WP_009388989.1	WP_017481386.1	WP_004642048.1	WP_004648660.1	WP_004652781.1	WP_004662964.1	WP_004671958.1	WP_004677042.1			WP_004702698.1	WP_002048789.1	WP_004721814.1			WP_004757782.1			WP_004793588.1		WP_004808333.1		WP_004820216.1	WP_004866347.1	WP_004880601.1
HOG866	ACB+BR	WP_000065211.1	WP_000065214.1		WP_000065214.1	WP_000065212.1	WP_000065211.1	YP_004995408.1	WP_010111814.1	WP_000608152.1		WP_007483645.1			WP_000608152.1	WP_000608152.1			WP_080592917.1	WP_005091103.1	WP_017398273.1		WP_081400118.1	WP_080612848.1	WP_080632070.1		WP_004652113.1	WP_004663227.1						WP_004708928.1						WP_004782776.1	WP_081399510.1		WP_004801304.1			WP_004869753.1	WP_004880932.1
HOG867	OROOT	WP_001014249.1	WP_001014257.1		WP_001014257.1	WP_015451594.1	WP_001014249.1		WP_010114907.1	WP_001014251.1	WP_010326447.1			WP_004815218.1	WP_001014251.1	WP_001014252.1		WP_019457669.1	WP_017391855.1		WP_016804926.1				WP_004643654.1		WP_004652674.1	WP_004663095.1	WP_004668842.1			WP_004693653.1	WP_004699987.1	WP_004707560.1	WP_004719283.1					WP_004784500.1			WP_004808510.1	WP_004815218.1	WP_004822517.1	WP_004864144.1		WP_004892283.1
HOG868	ACB+BR																		WP_017390805.1																														WP_004898410.1
HOG869	ACB+BR																								WP_003653833.1	WP_004648090.1	WP_004654358.1		WP_004670653.1														WP_004806054.1		WP_004822176.1				WP_004898103.1
HOG870	ACB+LW	WP_001023286.1	WP_001023281.1		WP_001023281.1	WP_001023281.1	WP_001023286.1	YP_004996492.1		WP_001023281.1		WP_007483267.1			WP_001023281.1	WP_001023269.1		WP_019457224.1	WP_017392513.1	WP_008941422.1	WP_016803910.1	WP_019384606.1	WP_009389489.1	WP_017482122.1	WP_004639067.1		WP_004653428.1	WP_004662126.1	WP_004671077.1				WP_004705817.1		WP_004718374.1						WP_004789323.1		WP_004807186.1		WP_004818578.1		WP_004879471.1
HOG871	ACB+LW	WP_000065457.1	WP_000065452.1	WP_004923895.1	WP_000065452.1	WP_000065461.1	WP_000065457.1	YP_004996879.1	WP_010110892.1	WP_000065452.1	WP_010327102.1	WP_007480654.1	WP_080591878.1		WP_000065452.1	WP_000065461.1		WP_019457840.1	WP_017390973.1	WP_008941180.1	WP_016803882.1	WP_019385482.1	WP_034678647.1	WP_017481707.1	WP_004639654.1	WP_004648633.1	WP_004657552.1	WP_004660230.1	WP_004673113.1			WP_004696237.1	WP_004705264.1	WP_002051666.1	WP_004719408.1					WP_004782471.1	WP_004789747.1		WP_004804006.1		WP_004822384.1		WP_004877750.1
HOG872	OROOT	WP_001196271.1	WP_001196263.1		WP_001196263.1	WP_001196264.1	WP_001196271.1	YP_004996990.1		WP_001196269.1					WP_001196269.1	WP_001196271.1		WP_019458467.1	WP_017390913.1		WP_016804611.1		WP_009392566.1	WP_017481770.1	WP_004642305.1		WP_032812481.1				WP_004682496.1		WP_004705070.1	WP_031944827.1	WP_004725442.1						WP_004793230.1				WP_004816680.1
HOG873	OROOT	WP_000065579.1	WP_000065579.1	WP_004929299.1	WP_000065579.1	WP_000065579.1	WP_000065579.1	YP_004996374.1	WP_010113891.1	WP_000065579.1	WP_010326285.1	WP_004652030.1	WP_004646315.1	WP_004810787.1	WP_000065579.1	WP_000065579.1	WP_005015665.1	WP_002120604.1	WP_002120604.1	WP_004652030.1	WP_000065579.1	WP_004652030.1	WP_002120604.1	WP_002120604.1	WP_002120604.1	WP_004651333.1	WP_004652030.1	WP_004652030.1	WP_004670340.1	WP_004674886.1	WP_004681468.1	WP_004694333.1	WP_004652030.1	WP_000065579.1	WP_004722444.1	WP_004646315.1	WP_004652030.1	WP_004674886.1	WP_004674886.1	WP_004646315.1	WP_002120604.1	WP_004674886.1	WP_004801462.1	WP_004810787.1	WP_004722444.1	WP_004863380.1	WP_004652030.1	WP_004810787.1	WP_004652030.1
HOG874	OROOT	WP_000065594.1	WP_000065594.1	WP_004929451.1	WP_000065594.1	WP_000065594.1	WP_000065594.1	YP_004994366.1	WP_010113161.1	WP_000065594.1	WP_004695508.1	WP_004881143.1	WP_004645783.1	WP_008307605.1	WP_000065594.1	WP_000065594.1	WP_005015797.1	WP_002050315.1	WP_003653332.1	WP_005081501.1	WP_002050315.1	WP_004881143.1	WP_003653332.1	WP_017481319.1	WP_003653332.1	WP_004651239.1	WP_004655253.1	WP_004663524.1	WP_004670040.1	WP_004676505.1	WP_004682853.1	WP_004695508.1	WP_002050315.1	WP_002050315.1	WP_004722502.1	WP_004645783.1	WP_004751088.1	WP_004682853.1	WP_004676505.1	WP_004784843.1	WP_004794200.1	WP_004799728.1	WP_004804964.1	WP_004814907.1	WP_004722502.1	WP_004863150.1	WP_004881143.1	WP_004891955.1	WP_004899988.1
HOG875	ACB+LW	WP_000065736.1																																	WP_004724943.1
HOG876	OROOT	WP_000066032.1	WP_000066032.1	WP_004927531.1	WP_000066032.1	WP_000066032.1	WP_000066032.1	YP_004995119.1	WP_010116993.1	WP_000066032.1	WP_010326572.1	WP_007483534.1	WP_004278946.1	WP_004815442.1	WP_000066032.1	WP_000066032.1	WP_005019841.1	WP_004702185.1	WP_003651303.1	WP_004639367.1	WP_016805418.1	WP_019384204.1	WP_009388288.1	WP_002114194.1	WP_003651303.1	WP_004651593.1	WP_004653049.1	WP_004661561.1	WP_004671491.1	WP_004677724.1	WP_004680890.1	WP_004693471.1	WP_004702185.1	WP_002050111.1	WP_004720960.1	WP_004278946.1	WP_004752327.1	WP_004680890.1	WP_004759941.1	WP_004784130.1	WP_004792887.1	WP_004798902.1	WP_004653049.1	WP_004815442.1	WP_004720960.1	WP_004866468.1	WP_004878832.1	WP_004892622.1	WP_004904986.1
HOG877	OROOT	WP_000066126.1		WP_017385020.1	WP_000066126.1	WP_000066126.1	WP_000066126.1	YP_004996117.1	WP_010115059.1	WP_000066130.1	WP_010327243.1	WP_007482739.1	WP_004646397.1	WP_008303660.1	WP_000066129.1	WP_000066135.1	WP_005406118.1	WP_019457760.1	WP_017391926.1	WP_005091023.1	WP_002052415.1	WP_019384953.1	WP_009389787.1	WP_005068085.1	WP_004643531.1	WP_004651473.1	WP_032812373.1	WP_004663113.1	WP_004670521.1	WP_004678053.1	WP_004681238.1	WP_004695682.1	WP_004700216.1	WP_002052415.1	WP_004724606.1	WP_004279587.1	WP_004753379.1	WP_004681238.1	WP_034431054.1	WP_034590020.1	WP_004790947.1	WP_034431054.1	WP_004808548.1	WP_004810596.1	WP_004822707.1	WP_004859142.1	WP_004880771.1	WP_004893768.1	WP_004903720.1
HOG878	OROOT	WP_000066760.1	WP_001284664.1	WP_004920342.1	WP_001284664.1	WP_000066787.1	WP_000066760.1	YP_004997563.1	WP_010111833.1	WP_001284664.1	WP_010325807.1	WP_007479163.1		WP_005220785.1	WP_001284664.1	WP_001284662.1	WP_005405893.1	WP_019456913.1	WP_017391344.1	WP_008942301.1	WP_016805328.1	WP_019385776.1	WP_009393108.1	WP_017481983.1	WP_004640935.1	WP_004649966.1	WP_004656110.1	WP_004659174.1	WP_004668470.1	WP_004674484.1	WP_004680635.1	WP_004692617.1	WP_004698970.1	WP_004710761.1	WP_004725586.1	WP_004729368.1	WP_004749788.1	WP_004756230.1	WP_004762217.1	WP_004781770.1	WP_004794918.1	WP_004800215.1	WP_004802420.1	WP_004813423.1	WP_004816794.1	WP_004869710.1	WP_004876595.1	WP_004890425.1	WP_004902323.1
HOG879	OROOT	WP_000067033.1		WP_004919976.1		WP_000067033.1	WP_000067033.1	YP_004997690.1	WP_010112696.1		WP_010325600.1	WP_004877386.1							WP_000067033.1				WP_009390745.1		WP_000067033.1	WP_004650233.1	WP_004652517.1					WP_004684308.1			WP_004722207.1						WP_000067033.1		WP_004802661.1		WP_004819853.1		WP_004877386.1		WP_004902223.1
HOG880	OROOT	WP_000067187.1	WP_000067189.1		WP_000067189.1	WP_000067174.1	WP_000067187.1	YP_004995131.1	WP_010114851.1	WP_000067176.1	WP_010326581.1	WP_007483514.1		WP_005222626.1	WP_000067176.1	WP_000067185.1		WP_019458927.1	WP_017390506.1	WP_008941283.1	WP_016805560.1	WP_019384216.1	WP_009388192.1	WP_017481638.1	WP_004642543.1	WP_004651608.1	WP_004653065.1	WP_004661581.1	WP_004671469.1			WP_004693445.1	WP_004702156.1	WP_004709226.1	WP_004720933.1						WP_004792866.1		WP_004807834.1	WP_004815468.1	WP_004821154.1		WP_004878858.1	WP_004892648.1
HOG881	ACB+LW	WP_000067476.1	WP_000067479.1	WP_004926192.1	WP_000067479.1	WP_000067474.1	WP_000067476.1	YP_004996225.1		WP_000067467.1		WP_007481688.1			WP_000067467.1	WP_000067482.1		WP_019457691.1	WP_017391867.1	WP_008940916.1	WP_016805076.1	WP_019383942.1	WP_009393630.1	WP_017480595.1	WP_004643628.1		WP_004652063.1	WP_004663299.1	WP_004670398.1				WP_004700034.1	WP_004707594.1						WP_004780116.1	WP_004790775.1		WP_004801393.1	WP_004812108.1			WP_004878386.1
HOG882	OROOT	WP_000067971.1	WP_000067970.1	WP_004928847.1	WP_000067970.1	WP_002036892.1	WP_000067971.1	YP_004996300.1	WP_010115334.1	WP_002013346.1	WP_010326408.1	WP_007481522.1	WP_004645676.1	WP_008302435.1	WP_002013346.1	WP_000067971.1	WP_005406755.1	WP_025465104.1	WP_017391832.1	WP_005084499.1	WP_000067971.1	WP_019384028.1	WP_009393508.1	WP_002118934.1	WP_004643702.1	WP_004648336.1	WP_004654610.1	WP_004661152.1	WP_004668924.1	WP_004676834.1	WP_004682684.1	WP_004693882.1	WP_004699879.1	WP_004707484.1	WP_004724544.1	WP_004731742.1	WP_004751415.1	WP_004682684.1	WP_004761622.1	WP_004784611.1	WP_004790649.1	WP_004682684.1	WP_004805658.1	WP_004815100.1	WP_004822685.1	WP_004859110.1	WP_004878478.1	WP_004892169.1	WP_004900358.1
HOG883	OROOT	WP_000069129.1	WP_000069121.1	WP_004920268.1	WP_000069121.1	WP_000069121.1	WP_000069129.1	YP_004997588.1	WP_010116958.1	WP_000069129.1	WP_010325836.1	WP_007479111.1	WP_004647377.1	WP_004813340.1	WP_000069129.1	WP_000069121.1	WP_005023238.1	WP_004698933.1	WP_004640970.1		WP_004710729.1	WP_004876644.1	WP_034678987.1	WP_017482000.1	WP_004640970.1	WP_004649912.1	WP_004656062.1	WP_004659134.1	WP_004668504.1	WP_004674527.1	WP_004680589.1	WP_004692549.1	WP_004698933.1	WP_004710729.1	WP_004718112.1	WP_004729445.1	WP_004754342.1	WP_004680589.1	WP_004762195.1	WP_004781837.1	WP_004794867.1	WP_004762195.1	WP_004802472.1	WP_004813340.1	WP_004718112.1	WP_004855366.1	WP_004876644.1	WP_004813340.1	WP_004899251.1
HOG884	OROOT	WP_000069629.1	WP_000069633.1	WP_004930608.1	WP_000069633.1	WP_000069623.1	WP_000069623.1	YP_004997327.1	WP_010116768.1	WP_000069626.1	WP_010325625.1	WP_007478338.1	WP_004644844.1	WP_008307118.1	WP_000069626.1	WP_000069626.1	WP_005406002.1	WP_004705952.1	WP_017391527.1	WP_005092505.1	WP_016803501.1	WP_019385281.1	WP_009387349.1	WP_005071982.1	WP_004640523.1	WP_004649596.1	WP_004656553.1	WP_004665231.1	WP_004668094.1	WP_004674095.1		WP_017396933.1	WP_004705952.1	WP_004711062.1	WP_004718589.1	WP_004732644.1	WP_004754468.1	WP_004756650.1		WP_004780661.1	WP_004795317.1		WP_004801952.1	WP_004814204.1	WP_004818414.1	WP_004858328.1	WP_004882023.1	WP_004814204.1	WP_004899109.1
HOG885	BNS	WP_000069666.1	WP_000069669.1		WP_000069669.1	WP_000069668.1	WP_000069666.1			WP_000069676.1					WP_000069676.1	WP_000069679.1		WP_004700063.1			WP_005123164.1												WP_004700063.1	WP_002052664.1
HOG886	OROOT	WP_001053079.1	WP_001053074.1	WP_004926744.1	WP_001053074.1	WP_001053066.1	WP_001053079.1	YP_004996486.1	WP_010112399.1	WP_001053073.1	WP_010326276.1	WP_004879693.1	WP_004646306.1	WP_008301929.1	WP_001053073.1	WP_001053072.1	WP_005406718.1	WP_019457219.1	WP_017392519.1	WP_008942429.1	WP_016803915.1	WP_019384550.1	WP_081400043.1	WP_080612983.1	WP_004639073.1	WP_004651322.1	WP_004653585.1	WP_004662203.1	WP_004671218.1			WP_004694354.1	WP_004705825.1	WP_004712149.1	WP_004722782.1	WP_004730244.1	WP_004752274.1			WP_004782945.1	WP_081399424.1		WP_004806882.1	WP_004810798.1	WP_004819376.1	WP_035373770.1	WP_004879693.1	WP_004893538.1	WP_004898206.1
HOG887	ACB+LW
HOG888	ACB+HA
HOG889	ACB+LW	WP_000843791.1	WP_000843791.1		WP_000843791.1	WP_000843787.1	WP_000843791.1	YP_004997833.1		WP_000843783.1		WP_007480903.1			WP_000843783.1	WP_000843791.1		WP_019456706.1	WP_017392373.1		WP_016804360.1	WP_019385133.1	WP_009390617.1	WP_017481254.1	WP_004641350.1		WP_004655497.1	WP_004663786.1	WP_004669836.1				WP_004703645.1	WP_004710452.1	WP_004721499.1						WP_004794425.1		WP_004804715.1		WP_004820502.1		WP_004881372.1
HOG890	OROOT	WP_000069841.1	WP_000069845.1	WP_004923105.1	WP_000069845.1	WP_000069845.1	WP_000069845.1	YP_004997174.1	WP_010112194.1	WP_000069845.1		WP_004878190.1	WP_004647676.1	WP_008307005.1	WP_000069845.1	WP_000069848.1	WP_005407224.1	WP_019458609.1	WP_017391110.1	WP_008942086.1	WP_004885048.1	WP_019385683.1	WP_009392436.1	WP_017481883.1	WP_003654280.1	WP_004649683.1	WP_004656945.1	WP_004659721.1	WP_004673619.1	WP_004679188.1	WP_004683665.1	WP_004691839.1	WP_004704713.1	WP_004711325.1	WP_004718826.1	WP_004728899.1	WP_004749198.1	WP_004683665.1	WP_004760318.1	WP_004780437.1	WP_004790223.1	WP_004797861.1	WP_004803430.1	WP_004814113.1	WP_004818254.1	WP_004870228.1	WP_004878190.1	WP_004895878.1	WP_004903013.1
HOG891	OROOT	WP_000206303.1				WP_000206303.1	WP_000206303.1			WP_000206297.1				WP_005222137.1	WP_000206297.1	WP_000206303.1			WP_017390808.1		WP_016805300.1		WP_009387276.1		WP_004642880.1			WP_004662148.1						WP_004708730.1			WP_004752126.1				WP_004792216.1							WP_004894893.1	WP_004901632.1
HOG892	OROOT	WP_001256575.1	WP_001256573.1	WP_004929117.1	WP_001256573.1	WP_001256589.1	WP_001256576.1	YP_004997027.1	WP_010114677.1	WP_001256590.1	WP_010327251.1				WP_001256590.1	WP_001256576.1	WP_005407007.1	WP_019458501.1	WP_017391026.1		WP_016803587.1		WP_009391854.1	WP_017481796.1	WP_004639916.1		WP_004657226.1	WP_004659944.1				WP_004695656.1	WP_004704993.1	WP_004711528.1	WP_004722269.1		WP_004754650.1				WP_004789994.1		WP_004803686.1		WP_004819804.1				WP_004898929.1
HOG893	ACB+LW				WP_000859510.1				WP_010116201.1		WP_010326129.1		WP_016807248.1				WP_005015397.1				WP_001261184.1		WP_000859510.1	WP_000859510.1									WP_000859511.1			WP_004733175.1				WP_004780078.1	WP_004796105.1			WP_004812144.1
HOG894	OROOT				WP_000276416.1												WP_005015450.1	WP_019457093.1						WP_000276416.1																WP_004779978.1	WP_004795799.1			WP_004812046.1					WP_004898332.1
HOG895	ACB+BR																																				WP_004749581.1												WP_004898295.1
HOG896	OROOT	WP_000642313.1	WP_000642315.1	WP_004921766.1	WP_000642315.1	WP_000642309.1	WP_000642313.1	YP_004995334.1		WP_000642318.1	WP_010326712.1				WP_000642318.1	WP_000642313.1	WP_005405626.1	WP_019459083.1	WP_004841242.1		WP_016805202.1		WP_009393396.1	WP_005110937.1	WP_004642737.1	WP_004649074.1					WP_004681094.1	WP_004693125.1	WP_004701783.1	WP_004708898.1	WP_004717550.1		WP_004751647.1	WP_004281883.1	WP_004281883.1		WP_004792513.1			WP_004812180.1	WP_004823421.1	WP_004858973.1			WP_004900660.1
HOG897	OROOT			WP_004923772.1																						WP_004649559.1											WP_004750039.1												WP_004902723.1
HOG898	ACB+LW																																								WP_004792329.1
HOG899	NODE_119			WP_004925126.1
HOG900	OROOT	WP_000649780.1					WP_000649780.1									WP_000649782.1											WP_004653534.1
HOG901	ACB+LW				WP_000009381.1						WP_005093663.1						WP_005406585.1				WP_004882755.1		WP_000009381.1	WP_000009381.1						WP_004679542.1	WP_004757894.1		WP_000090746.1			WP_004281844.1		WP_004757894.1	WP_034432566.1	WP_004780093.1	WP_004796110.1	WP_004799255.1		WP_004812134.1
HOG902	OROOT	WP_000244009.1			WP_001038516.1		WP_000244009.1				WP_010326121.1		WP_016807271.1				WP_005015467.1		WP_017391912.1		WP_001038514.1		WP_001038516.1	WP_017480471.1	WP_004643551.1	WP_004651427.1				WP_004679541.1	WP_004682265.1					WP_004281843.1	WP_004754021.1	WP_004757897.1	WP_004757897.1	WP_004780092.1	WP_004792116.1	WP_004799253.1		WP_004812136.1		WP_004861791.1			WP_004898334.1
HOG903	OROOT	WP_000648652.1	WP_000648641.1	WP_004925423.1	WP_000649020.1		WP_000648652.1	YP_004997615.1	WP_010112401.1	WP_000648635.1	WP_010326558.1	WP_007478966.1	WP_004647741.1		WP_000648635.1	WP_000648637.1	WP_005015485.1	WP_019458039.1	WP_017391322.1	WP_005088135.1	WP_016803629.1		WP_009393193.1	WP_017482013.1	WP_004641014.1	WP_004650146.1	WP_004656005.1			WP_004679545.1	WP_004682270.1	WP_004693509.1	WP_004698887.1	WP_004710692.1	WP_004722780.1	WP_004733181.1		WP_004757891.1	WP_004761263.1	WP_004780099.1	WP_004796111.1	WP_004799258.1	WP_004802531.1	WP_004812129.1	WP_004819378.1	WP_004856717.1	WP_004876691.1		WP_004900062.1
HOG904	OROOT	WP_001202390.1	WP_001202393.1	WP_004925516.1	WP_006582650.1	WP_001202399.1	WP_001202407.1	YP_004995581.1		WP_001202391.1		WP_007483774.1	WP_004647143.1	WP_008306943.1	WP_001202391.1	WP_001202393.1	WP_005017515.1	WP_019457562.1			WP_004887832.1		WP_009388756.1	WP_017481479.1		WP_004648124.1	WP_004653350.1			WP_004677804.1	WP_004677804.1		WP_004702506.1	WP_004709587.1	WP_004721533.1	WP_004729011.1	WP_004752201.1	WP_004677804.1		WP_004787698.1	WP_004793236.1	WP_004798397.1		WP_082191106.1	WP_004820472.1	WP_004862729.1	WP_004880567.1	WP_004897490.1	WP_004901718.1
HOG905	OROOT							YP_004995967.1	WP_029574371.1							WP_000644422.1		WP_019458373.1	WP_017392045.1				WP_034678522.1		WP_004643367.1		WP_004653242.1						WP_004700760.1		WP_004724794.1						WP_004791380.1		WP_004807504.1		WP_004822952.1
HOG906	OROOT	WP_000070779.1	WP_000070779.1	WP_004928221.1	WP_000070779.1	WP_000070779.1	WP_000070779.1	YP_004995868.1	WP_010115482.1	WP_000070779.1	WP_010326865.1	WP_007478849.1	WP_004645483.1	WP_008303991.1	WP_000070779.1	WP_000070777.1	WP_005405518.1	WP_019458304.1	WP_017392107.1	WP_008940990.1	WP_016804415.1	WP_019384122.1	WP_009391682.1	WP_017480873.1	WP_004643262.1	WP_004648734.1	WP_004654368.1	WP_004661394.1	WP_004670649.1	WP_004677019.1	WP_004677019.1	WP_004696812.1	WP_004700930.1	WP_004708138.1	WP_004720866.1	WP_004278902.1	WP_004752633.1	WP_004677019.1	WP_004677019.1	WP_004784028.1	WP_004791571.1	WP_004677019.1	WP_004806046.1	WP_004815547.1	WP_004821206.1	WP_004860897.1	WP_004878671.1	WP_004892760.1	WP_004901247.1
HOG907	ACB+BR	WP_000070792.1	WP_000043350.1		WP_000043350.1	WP_000070793.1	WP_000070792.1	YP_004994892.1	WP_010115773.1	WP_000043348.1					WP_000043348.1	WP_000070712.1	WP_005406031.1	WP_019457573.1	WP_017390357.1		WP_016804615.1		WP_009388975.1	WP_017481491.1	WP_004642314.1		WP_004654875.1						WP_004702479.1	WP_004709568.1	WP_004721615.1						WP_004793220.1		WP_004805383.1		WP_004823513.1	WP_004863787.1
HOG908	OROOT	WP_000070798.1	WP_000070796.1	WP_004925559.1	WP_000070795.1	WP_000070798.1	WP_000070798.1	YP_004995280.1	WP_010111623.1	WP_000070798.1	WP_010326762.1	WP_004879365.1		WP_008306265.1	WP_000070798.1	WP_000070798.1	WP_005014542.1	WP_019459035.1	WP_017390596.1	WP_004639024.1	WP_002049923.1	WP_004879365.1	WP_009387079.1	WP_017482243.1	WP_004642681.1	WP_004649486.1	WP_004653353.1	WP_004662047.1	WP_004670989.1	WP_004677473.1	WP_004683792.1	WP_004693012.1	WP_004701896.1	WP_004709031.1	WP_004720267.1	WP_004731216.1	WP_004751865.1	WP_004758108.1	WP_004760038.1	WP_004785492.1	WP_004792624.1	WP_004799035.1	WP_004807331.1	WP_004809593.1	WP_004720267.1	WP_004865736.1	WP_004879365.1	WP_004809593.1	WP_004904860.1
HOG909	OROOT	WP_000070815.1	WP_000070815.1	WP_004928926.1	WP_000070815.1	WP_043961213.1	WP_000070815.1	YP_004996336.1	WP_010114628.1	WP_000070815.1	WP_010327231.1	WP_007481574.1	WP_004645719.1	WP_004815018.1	WP_000070815.1	WP_000070815.1	WP_005406632.1	WP_031944927.1	WP_017391809.1		WP_004885673.1	WP_007481574.1	WP_009393603.1	WP_031944988.1	WP_004643801.1	WP_004648287.1	WP_004654682.1	WP_004661074.1		WP_004676761.1	WP_004682714.1	WP_004695775.1	WP_031944427.1	WP_004707422.1	WP_004722415.1	WP_004731814.1	WP_004753350.1	WP_004757614.1	WP_004761672.1	WP_004784690.1	WP_034596547.1	WP_004799560.1	WP_004805575.1	WP_004815018.1	WP_004819689.1	WP_004863963.1	WP_004878437.1	WP_004815018.1	WP_004903742.1
HOG910	OROOT	WP_000070856.1	WP_000070856.1	WP_004922604.1	WP_000070856.1	WP_000070856.1	WP_000070856.1	YP_004996566.1	WP_010112585.1	WP_000070856.1	WP_010327436.1	WP_007482585.1	WP_004645933.1	WP_004814515.1	WP_000070856.1	WP_000070856.1	WP_005018788.1	WP_019457534.1	WP_017392470.1	WP_004640659.1	WP_004712050.1	WP_019383773.1	WP_009389690.1	WP_017482164.1	WP_004638972.1	WP_004647969.1	WP_032812342.1	WP_004664690.1	WP_004669464.1	WP_004678300.1	WP_004681682.1	WP_004695168.1	WP_004705741.1	WP_004712050.1	WP_004723006.1	WP_004732138.1	WP_004753601.1	WP_004681682.1	WP_004760845.1	WP_004785177.1	WP_004789227.1	WP_004798291.1	WP_017402214.1	WP_004814515.1	WP_004819155.1	WP_004854779.1	WP_004877194.1	WP_004814515.1	WP_004903510.1
HOG911	OROOT	WP_000070906.1	WP_000070906.1		WP_000070906.1	WP_000070907.1	WP_000741226.1	YP_004995127.1	WP_010114858.1	WP_000070909.1	WP_010326579.1		WP_004278940.1	WP_008304281.1	WP_000070909.1	WP_001111398.1	WP_005019850.1	WP_019458924.1	WP_017390503.1		WP_023188365.1		WP_081400009.1	WP_001111398.1	WP_080632054.1	WP_004651602.1						WP_004693451.1	WP_081401297.1	WP_023188365.1	WP_004720941.1	WP_004278940.1	WP_004752083.1			WP_004784119.1	WP_081399530.1			WP_004815457.1	WP_004821147.1	WP_004861282.1		WP_004892640.1	WP_004901575.1
HOG912	OROOT																																		WP_004723186.1										WP_004818982.1			WP_004897621.1
HOG913	ACB+BR	WP_000415576.1	WP_049763625.1	WP_004928126.1	WP_000431598.1	WP_015451645.1	WP_000431603.1	YP_004997017.1		WP_000431599.1	WP_029575069.1	WP_007481832.1	WP_004645553.1		WP_000431599.1	WP_002010728.1	WP_005405474.1	WP_029767856.1	WP_035360075.1		WP_029768419.1	WP_019384492.1	WP_034678508.1	WP_031945066.1	WP_004639897.1	WP_004648606.1	WP_004653851.1					WP_004696170.1	WP_004705032.1	WP_004711532.1	WP_004721160.1	WP_004731572.1	WP_004753012.1				WP_004789976.1		WP_004806669.1	WP_004815409.1	WP_004821269.1	WP_004861240.1	WP_004879857.1		WP_004903939.1
HOG914	OROOT	WP_001989255.1	WP_001091854.1	WP_004927408.1	WP_001091854.1	WP_079378769.1	WP_001989255.1	YP_004996081.1	WP_010112538.1	WP_002014474.1	WP_010327209.1	WP_034604645.1			WP_002014474.1	WP_000974323.1		WP_019457159.1	WP_017391950.1	WP_005088560.1	WP_004886170.1	WP_019385545.1	WP_009389886.1	WP_017480735.1	WP_004643499.1	WP_004651500.1	WP_032812781.1	WP_004660073.1	WP_004673274.1	WP_004678829.1	WP_004683460.1		WP_004700427.1	WP_004707764.1	WP_004722018.1			WP_004756951.1			WP_004791007.1	WP_004797710.1	WP_032865076.1		WP_004820007.1	WP_004859025.1	WP_017196757.1
HOG915	OROOT	WP_000070912.1	WP_000070912.1	WP_004725677.1	WP_000070912.1	WP_000070912.1	WP_000070912.1	YP_004996810.1	WP_004725677.1	WP_000070912.1	WP_000070912.1	WP_000070912.1	WP_000070912.1	WP_000070912.1	WP_000070912.1	WP_000070912.1	WP_000070912.1	WP_000070912.1	WP_000070912.1	WP_000070912.1	WP_000070912.1	WP_000070912.1	WP_000070912.1	WP_000070912.1	WP_000070912.1	WP_000070912.1	WP_000070912.1	WP_000070912.1	WP_000070912.1	WP_000070912.1	WP_000070912.1	WP_000070912.1	WP_000070912.1	WP_000070912.1	WP_004725677.1	WP_000070912.1	WP_000070912.1	WP_000070912.1	WP_000070912.1	WP_000070912.1	WP_000070912.1	WP_000070912.1	WP_000070912.1	WP_000070912.1	WP_004725677.1	WP_004725677.1	WP_000070912.1	WP_000070912.1	WP_000070912.1
HOG916	ACB+LW							YP_004996400.1					WP_004280579.1	WP_008305088.1							WP_002048554.1			WP_005067589.1										WP_002048554.1		WP_004280579.1				WP_004784814.1	WP_004792357.1			WP_004814927.1				WP_004891993.1
HOG917	ACB+BR																	WP_019458236.1															WP_004702962.1				WP_004749893.1												WP_004902504.1
HOG918	OROOT			WP_004923387.1																															WP_004720340.1										WP_004821640.1
HOG919	ACB+BR	WP_000071347.1	WP_000071347.1	WP_004930717.1	WP_000071347.1	WP_000071348.1	WP_000071348.1	YP_004997292.1	WP_010115209.1	WP_000071347.1	WP_004694941.1	WP_007478302.1	WP_004646105.1	WP_034592394.1	WP_000071347.1	WP_000071347.1		WP_005037543.1	WP_003655648.1	WP_005092619.1	WP_000071347.1	WP_019385300.1	WP_009387647.1	WP_000071347.1	WP_004640461.1	WP_004648007.1	WP_004656614.1	WP_004665264.1	WP_004668015.1			WP_004694941.1	WP_000071348.1	WP_000071347.1	WP_085942759.1	WP_004730610.1	WP_004751881.1			WP_004783288.1	WP_000071348.1		WP_004801891.1	WP_004811179.1	WP_085942759.1	WP_004863132.1	WP_004882068.1	WP_004893306.1	WP_004904874.1
HOG920	OROOT	WP_000216805.1	WP_000216804.1	WP_004930944.1	WP_000216804.1	WP_000216805.1	WP_000216805.1	YP_004997371.1	WP_010114950.1	WP_000216805.1	WP_010326657.1	WP_004876275.1	WP_004646493.1	WP_008303155.1	WP_000216805.1	WP_000116122.1	WP_005022898.1	WP_004699313.1	WP_017392479.1	WP_005084062.1	WP_004711002.1	WP_004876275.1	WP_009389486.1	WP_017482152.1	WP_004640595.1	WP_004651018.1	WP_004656427.1	WP_004659495.1	WP_004668155.1	WP_004674221.1	WP_004680799.1	WP_004692897.1	WP_004705760.1	WP_004711002.1	WP_004724642.1	WP_004732579.1	WP_004754822.1	WP_004680799.1	WP_004762420.1	WP_004787391.1	WP_004795237.1	WP_004800403.1	WP_004802050.1	WP_004810557.1	WP_004823675.1	WP_004868281.1	WP_004876275.1	WP_004896434.1	WP_004900459.1
HOG921	OROOT	WP_000071502.1	WP_000071499.1	WP_004922474.1	WP_000071499.1	WP_000071504.1	WP_000071502.1	YP_004994307.1	WP_010115138.1	WP_000071490.1	WP_005399952.1	WP_007480975.1	WP_004645867.1	WP_008307479.1	WP_000071490.1	WP_000071498.1	WP_005406561.1	WP_019457073.1	WP_017392315.1	WP_008941863.1	WP_000071488.1	WP_019385113.1	WP_009393942.1	WP_017481289.1	WP_035361091.1	WP_004651057.1	WP_004655410.1	WP_004663724.1	WP_004669877.1	WP_004675069.1	WP_004682937.1	WP_004694560.1	WP_004703469.1	WP_004710368.1	WP_004723762.1	WP_004732039.1	WP_004750686.1	WP_004682937.1	WP_004761893.1	WP_004785043.1	WP_004794294.1	WP_004799795.1	WP_004804802.1	WP_004814726.1	WP_004817673.1	WP_004857331.1	WP_004881295.1	WP_004891723.1	WP_004901896.1
HOG922	OROOT	WP_000071649.1	WP_000071653.1	WP_011182251.1	WP_000071653.1	WP_000471477.1	WP_000071649.1	YP_004996863.1	WP_029574441.1	WP_000071645.1		WP_007483184.1			WP_000071645.1	WP_000071651.1	WP_005406826.1	WP_019457828.1	WP_005038392.1	WP_005091274.1	WP_016803873.1	WP_019384577.1	WP_009388060.1	WP_005067186.1	WP_004639621.1	WP_004648114.1	WP_004654802.1	WP_004660983.1	WP_004670275.1			WP_004694757.1	WP_004705288.1	WP_004711744.1			WP_004754717.1				WP_004789726.1		WP_004805487.1				WP_004879606.1		WP_004898847.1
HOG923	ACB+BR	WP_000932303.1	WP_000932294.1	WP_004930669.1	WP_000932293.1	WP_000932298.1	WP_000932303.1	YP_004995584.1		WP_000932296.1					WP_000932296.1	WP_000932290.1			WP_017391617.1		WP_017398317.1		WP_081400038.1	WP_017481090.1										WP_004709502.1	WP_004721503.1					WP_004782560.1	WP_004793136.1				WP_004820499.1
HOG924	OROOT			WP_004926947.1
HOG925	OROOT	WP_000183573.1	WP_000183553.1	WP_004925562.1	WP_000183553.1	WP_000183570.1	WP_000183573.1	YP_004995279.1	WP_010111624.1	WP_000183565.1	WP_010326763.1	WP_007483362.1	WP_004647107.1	WP_008306266.1	WP_000183565.1	WP_000183568.1	WP_005405585.1	WP_019459034.1	WP_017390595.1	WP_017394821.1	WP_017398269.1	WP_019384389.1	WP_009387132.1	WP_017482244.1	WP_004642680.1	WP_004649487.1	WP_004653328.1	WP_004662046.1	WP_004670987.1	WP_004677474.1		WP_004693010.1	WP_004701899.1	WP_004709034.1	WP_004720265.1	WP_004731219.1			WP_004760037.1	WP_004785489.1	WP_004792625.1	WP_004799034.1	WP_004807374.1	WP_004809595.1	WP_004821706.1	WP_004865738.1	WP_004879363.1	WP_004895095.1
HOG926	OROOT	WP_000881868.1	WP_000881868.1	WP_004927829.1	WP_000881868.1	WP_000881868.1	WP_000881868.1	YP_004996039.1	WP_010113311.1	WP_000881868.1	WP_010327151.1	WP_004879976.1	WP_005106494.1	WP_008302554.1	WP_000881868.1	WP_000881877.1	WP_005406244.1	WP_019457125.1	WP_017391975.1	WP_017395703.1	WP_004707843.1	WP_019384450.1	WP_009390000.1	WP_017480770.1	WP_004643464.1	WP_004648577.1	WP_004653920.1	WP_004661901.1	WP_004670742.1	WP_004679699.1	WP_004679699.1	WP_004696119.1	WP_004700529.1	WP_004707843.1	WP_004719235.1	WP_004731607.1		WP_004679699.1	WP_004761303.1	WP_004784233.1	WP_004791229.1	WP_004679699.1	WP_004806550.1	WP_004815368.1	WP_004822563.1	WP_004861585.1	WP_004879976.1	WP_004815368.1
HOG927	OROOT	WP_001016269.1	WP_001984166.1	WP_004924907.1	WP_001984166.1	WP_001016271.1	WP_001016269.1	YP_004997835.1		WP_004713597.1		WP_007484016.1	WP_004646973.1	WP_008302338.1	WP_004713597.1	WP_001016271.1	WP_005405465.1	WP_024432382.1	WP_004641353.1		WP_016804361.1		WP_009390606.1	WP_017481256.1	WP_004641353.1	WP_004651159.1	WP_004652879.1						WP_004703641.1	WP_004710448.1	WP_004720713.1	WP_004646973.1	WP_004751667.1			WP_004785690.1	WP_004794420.1		WP_004808129.1	WP_004814982.1	WP_004821319.1	WP_004865910.1		WP_004892060.1	WP_004900686.1
HOG928	NODE_47																		WP_026056124.1						WP_004642924.1																WP_004792339.1
HOG929	OROOT	WP_000071770.1	WP_000071752.1	WP_004927492.1	WP_000071752.1	WP_000071750.1	WP_000125339.1	YP_004995139.1	WP_010114837.1	WP_000071758.1	WP_010326588.1	WP_007483500.1		WP_008304272.1	WP_000071758.1	WP_000125338.1	WP_005026370.1	WP_019458933.1	WP_017390513.1	WP_008941278.1	WP_017398241.1	WP_019384224.1	WP_081400007.1	WP_017481645.1	WP_080632056.1	WP_004651617.1	WP_004653075.1	WP_004661596.1	WP_004671455.1			WP_004693426.1	WP_081401295.1	WP_080631551.1	WP_004720914.1		WP_004751124.1			WP_004784098.1	WP_081399527.1		WP_004807818.1	WP_004815482.1	WP_004821168.1	WP_004861218.1	WP_004878875.1	WP_004892667.1	WP_004900044.1
HOG930	ACB+LW	WP_001160766.1	WP_001160766.1	WP_004925053.1	WP_001160766.1	WP_001160762.1	WP_001160762.1	YP_004997300.1		WP_001160766.1		WP_007478312.1	WP_004646940.1		WP_001160766.1	WP_001160766.1	WP_005407322.1	WP_019457967.1	WP_017391545.1	WP_004956740.1	WP_016803520.1	WP_019385294.1	WP_009387437.1	WP_017482325.1	WP_004640475.1	WP_004649323.1	WP_004656601.1		WP_004668024.1			WP_026056473.1	WP_004705988.1	WP_004711105.1	WP_004720381.1	WP_004730935.1					WP_004795362.1		WP_004656601.1		WP_004821578.1	WP_004858439.1	WP_004882058.1
HOG931	OROOT	WP_000462463.1	WP_000462461.1	WP_004927061.1	WP_000462461.1	WP_000462470.1	WP_000462463.1	YP_004995619.1	WP_010111542.1	WP_000462475.1	WP_010326630.1	WP_034604970.1	WP_004647085.1	WP_008307407.1	WP_000462475.1	WP_000462477.1	WP_005405591.1	WP_019458810.1	WP_017391427.1	WP_005091970.1	WP_016805694.1	WP_019385926.1	WP_009392088.1	WP_017481014.1	WP_004643007.1	WP_004649438.1	WP_004656830.1	WP_034600978.1	WP_004672217.1	WP_004675416.1	WP_033198192.1	WP_004693273.1	WP_004701381.1	WP_004708558.1	WP_004720563.1	WP_004731179.1		WP_004756826.1	WP_034432316.1	WP_004785542.1	WP_004792041.1	WP_034430955.1	WP_004803297.1	WP_004809550.1	WP_004821461.1	WP_004865678.1	WP_004882212.1	WP_004895058.1
HOG932	OROOT	WP_000602467.1	WP_000602467.1	WP_004925034.1	WP_000602467.1	WP_000602463.1	WP_000602467.1	YP_004995902.1	WP_010111306.1	WP_000602467.1	WP_010327019.1		WP_004645393.1		WP_000602467.1	WP_000602463.1	WP_005405541.1	WP_019458333.1	WP_026056208.1		WP_004708077.1			WP_025468372.1	WP_004643304.1	WP_004648856.1						WP_004696491.1	WP_004700869.1	WP_004708077.1	WP_004719396.1	WP_004278771.1				WP_004783839.1	WP_004791494.1				WP_004822398.1
HOG933	OROOT	WP_001053639.1	WP_001053639.1		WP_001053639.1	WP_001053638.1	WP_001053639.1	YP_004995019.1		WP_001053639.1	WP_005400596.1	WP_007483213.1	WP_004646592.1		WP_001053639.1	WP_001053642.1	WP_005404324.1	WP_002114559.1	WP_003651160.1	WP_017396625.1	WP_001053639.1	WP_019384591.1	WP_009390963.1	WP_017481558.1	WP_004642418.1	WP_004649087.1	WP_004652887.1		WP_004671138.1			WP_004696214.1		WP_001053639.1		WP_004729984.1	WP_004749604.1			WP_004782484.1	WP_004793062.1		WP_004808116.1			WP_004865478.1	WP_004879566.1		WP_004898228.1
HOG934	NODE_120			WP_004926957.1
HOG935	OROOT			WP_004925157.1			WP_000631823.1									WP_000631824.1																									WP_004792364.1
HOG936	OROOT	WP_001053235.1	WP_001053251.1	WP_004925565.1	WP_001053251.1	WP_001053244.1	WP_001053235.1	YP_004995278.1	WP_010111625.1	WP_001053232.1		WP_007483364.1	WP_016806953.1	WP_008306267.1	WP_001053232.1	WP_001053243.1	WP_005014550.1	WP_019459033.1	WP_005047405.1	WP_008941460.1	WP_100222397.1	WP_007483364.1	WP_009387141.1	WP_017482245.1	WP_004642679.1	WP_004649489.1	WP_004653327.1	WP_004662043.1	WP_004670985.1	WP_004677475.1		WP_004693009.1	WP_004701900.1	WP_004709036.1	WP_004720264.1	WP_004731221.1			WP_004760036.1	WP_004785486.1	WP_004792627.1	WP_004799031.1	WP_004807376.1	WP_004809597.1	WP_004821708.1	WP_004865741.1	WP_004879362.1	WP_004895096.1
HOG937	OROOT	WP_000617419.1	WP_000617420.1		WP_000617420.1		WP_000617419.1	YP_004994993.1		WP_000617422.1					WP_000617422.1	WP_000617434.1	WP_005407315.1	WP_019457634.1	WP_005041530.1		WP_016804476.1		WP_009391050.1	WP_017481539.1	WP_004642376.1										WP_004721470.1					WP_004786256.1	WP_004793105.1				WP_004820521.1	WP_004865611.1
HOG938	ACB+LW	WP_000673016.1	WP_000673016.1		WP_000673016.1	WP_000673016.1	WP_000673016.1	YP_004996739.1	WP_010116235.1	WP_000673016.1		WP_007482720.1			WP_000673016.1	WP_000673010.1	WP_005406610.1	WP_019456606.1	WP_017391494.1		WP_016805138.1	WP_019383680.1	WP_009388697.1	WP_017482427.1	WP_004638684.1		WP_004652560.1	WP_004664120.1	WP_004669653.1	WP_004675472.1			WP_004704093.1	WP_004711881.1	WP_004724108.1				WP_004762118.1		WP_004796288.1	WP_004800081.1	WP_004802605.1		WP_004817872.1	WP_004857479.1	WP_004877452.1
HOG939	ACB+LW	WP_000617393.1	WP_000617392.1	WP_004926586.1	WP_000617392.1		WP_000617392.1	YP_004995004.1		WP_000617394.1		WP_007484078.1	WP_004280318.1	WP_005222194.1	WP_000617394.1	WP_000617392.1	WP_005407340.1	WP_019457643.1	WP_017390417.1		WP_002157175.1		WP_009391114.1	WP_017481547.1	WP_003651134.1	WP_004651158.1								WP_002157175.1	WP_004721459.1	WP_004730987.1				WP_034171043.1	WP_004793088.1				WP_004721459.1
HOG940	ACB+LW	WP_001176662.1	WP_001176667.1		WP_001176667.1	WP_001176661.1	WP_001176662.1	YP_004996744.1	WP_010117411.1	WP_001176655.1		WP_007482731.1			WP_001176655.1	WP_001176656.1	WP_005406433.1	WP_019456600.1	WP_017391488.1	WP_005089103.1	WP_016805143.1		WP_009388696.1	WP_017482432.1	WP_004638672.1	WP_004651163.1	WP_004652569.1	WP_004664111.1	WP_004669670.1	WP_004675462.1			WP_004704080.1	WP_004711872.1	WP_004724124.1				WP_004762131.1		WP_004796277.1	WP_004800099.1	WP_004802595.1		WP_004817886.1	WP_004857497.1	WP_004877467.1
HOG941	OROOT	WP_000071875.1	WP_000071881.1	WP_004929499.1	WP_000071881.1	WP_000071881.1	WP_000071875.1	YP_004996436.1	WP_010113125.1	WP_000071875.1	WP_010327326.1	WP_004876975.1			WP_000071875.1	WP_000071883.1		WP_019457185.1	WP_005036479.1	WP_008941592.1	WP_002051305.1	WP_004876975.1	WP_009389312.1	WP_005064539.1	WP_004639153.1		WP_004652220.1	WP_004664484.1				WP_004695468.1	WP_004705878.1	WP_002051305.1	WP_004722538.1		WP_004751058.1				WP_004789395.1				WP_004819583.1	WP_004856860.1	WP_004876975.1		WP_004899962.1
HOG942	OROOT	WP_000071984.1	WP_000071984.1	WP_004928857.1	WP_000071984.1	WP_000071984.1	WP_000071984.1		WP_010113234.1	WP_000071984.1	WP_010326399.1	WP_007481528.1	WP_004645687.1	WP_004892154.1	WP_000071984.1	WP_000071984.1	WP_005406685.1	WP_000071984.1	WP_017391830.1	WP_005089611.1	WP_000071984.1	WP_019384023.1	WP_009393601.1	WP_002118876.1	WP_004643711.1	WP_004648326.1	WP_004654631.1	WP_004661134.1	WP_004668934.1	WP_004676817.1	WP_004676817.1	WP_004693901.1	WP_000071984.1	WP_000071984.1	WP_004721761.1	WP_004645687.1	WP_004751398.1	WP_004757646.1	WP_004761630.1	WP_004784629.1	WP_004790630.1	WP_004799520.1	WP_004805639.1	WP_004815083.1	WP_004820269.1	WP_004861675.1	WP_004878468.1	WP_004892154.1	WP_004900346.1
HOG943	OROOT	WP_000072604.1	WP_000072604.1	WP_004924463.1	WP_000072604.1	WP_000072604.1	WP_000072604.1	YP_004997751.1	WP_010113771.1	WP_000072604.1	WP_005400763.1	WP_004881753.1	WP_004645150.1	WP_004891398.1	WP_000072604.1	WP_000072604.1	WP_005016228.1	WP_019458123.1	WP_100222433.1	WP_005085313.1	WP_100222393.1	WP_019385191.1	WP_009390787.1	WP_080613008.1	WP_004641224.1	WP_004650240.1	WP_004655699.1	WP_004664170.1	WP_004672486.1	WP_004678341.1	WP_004681715.1	WP_004692314.1	WP_085945695.1	WP_002054567.1	WP_004725909.1	WP_004281649.1	WP_004753705.1	WP_004681715.1	WP_004760813.1	WP_004783626.1	WP_004794576.1	WP_004798261.1	WP_004804448.1	WP_004816050.1	WP_004817001.1	WP_004854858.1	WP_004881753.1	WP_004891398.1	WP_004903421.1
HOG944	OROOT	WP_000072673.1	WP_000072673.1	WP_004927215.1	WP_000072673.1	WP_000072673.1	WP_000072673.1	YP_004996000.1	WP_010117346.1	WP_000072673.1	WP_004693516.1	WP_004881013.1	WP_004281542.1	WP_004815299.1	WP_000072673.1	WP_000072673.1	WP_005026108.1	WP_004702680.1	WP_005040451.1	WP_004641656.1	WP_002054492.1	WP_019384990.1	WP_009389031.1	WP_014206275.1	WP_003652601.1	WP_004649268.1	WP_004653102.1	WP_004661818.1	WP_034594607.1	WP_004679551.1	WP_004679551.1	WP_004693516.1	WP_004702680.1	WP_002054492.1	WP_004721990.1	WP_004281542.1	WP_004751823.1	WP_004679551.1	WP_004760117.1	WP_004787700.1	WP_004793563.1	WP_004799092.1	WP_004807805.1	WP_004815299.1	WP_004823273.1	WP_000071892.1	WP_004881013.1	WP_004815299.1	WP_004900881.1
HOG945	OROOT	WP_000126912.1	WP_000126912.1	WP_004653893.1	WP_000126912.1	WP_000126912.1	WP_000126912.1	YP_004996022.1	WP_004822370.1	WP_000126912.1	WP_004648643.1	WP_000126912.1	WP_004280099.1	WP_004894173.1	WP_000126912.1	WP_000126912.1	WP_005014923.1	WP_000126912.1	WP_000126912.1	WP_000126912.1	WP_000126912.1	WP_000126912.1	WP_000126912.1	WP_000126912.1	WP_000126912.1	WP_004648643.1	WP_004653893.1	WP_004653893.1	WP_004653893.1	WP_004679521.1	WP_004679521.1	WP_004648643.1	WP_000126912.1	WP_000126912.1	WP_004719427.1	WP_004280099.1	WP_004751565.1	WP_004679521.1	WP_004679521.1	WP_004782461.1	WP_000126912.1	WP_004679521.1	WP_004653893.1	WP_004280099.1	WP_004822370.1	WP_004866387.1	WP_000126912.1	WP_004894173.1	WP_004751565.1
HOG946	OROOT	WP_000072941.1	WP_000072941.1	WP_004929370.1	WP_000072941.1	WP_000072941.1	WP_000072941.1	YP_004996412.1	WP_010113844.1	WP_000072941.1	WP_004695576.1	WP_004876928.1	WP_004279419.1		WP_000072941.1	WP_000072941.1	WP_005406961.1	WP_004705897.1	WP_003655481.1	WP_008941579.1	WP_000072941.1		WP_009389683.1	WP_017482086.1	WP_003655481.1	WP_004648221.1	WP_004652187.1	WP_004664430.1	WP_004669177.1	WP_004674920.1	WP_004681495.1	WP_004695576.1	WP_004705897.1	WP_004712256.1	WP_004717376.1	WP_004279419.1	WP_004753538.1	WP_034422165.1	WP_004674920.1	WP_004783002.1	WP_004789430.1	WP_004674920.1	WP_004652187.1	WP_004810863.1	WP_004823248.1	WP_004856668.1	WP_004876928.1	WP_004893476.1	WP_004903566.1
HOG947	OROOT	WP_000073360.1	WP_000073358.1	WP_004920318.1	WP_000073358.1	WP_000073360.1	WP_000936786.1	YP_004997572.1	WP_010111843.1	WP_000073358.1	WP_010327626.1	WP_007479139.1	WP_004645019.1	WP_005223401.1	WP_000073358.1	WP_000936786.1	WP_005405936.1	WP_025465064.1	WP_026056150.1	WP_004637766.1	WP_002053442.1	WP_026094233.1	WP_009393273.1	WP_025468496.1	WP_080632127.1	WP_004650534.1	WP_004656088.1	WP_004659158.1	WP_004668484.1	WP_004674496.1	WP_004680617.1	WP_004691400.1	WP_025469068.1	WP_002053442.1	WP_004725601.1	WP_004732336.1	WP_051064838.1	WP_004756218.1	WP_004762211.1	WP_004787001.1	WP_081399706.1	WP_004674496.1	WP_004802442.1	WP_004809882.1	WP_004816810.1	WP_042072686.1	WP_004876616.1	WP_004896186.1	WP_044450381.1
HOG948	OROOT	WP_000073451.1	WP_000073454.1	WP_004923068.1	WP_000073454.1	WP_000073451.1	WP_000073454.1	YP_004997191.1	WP_010113487.1	WP_000073450.1		WP_007479805.1	WP_004647682.1	WP_008306987.1	WP_000073450.1	WP_000073451.1	WP_005407094.1	WP_004704691.1	WP_017391123.1	WP_004637285.1	WP_016804285.1	WP_019385693.1	WP_009392374.1	WP_017481892.1	WP_004640199.1	WP_004649701.1	WP_004656921.1	WP_004659694.1	WP_004673647.1	WP_004679206.1	WP_004683675.1	WP_004691860.1	WP_004704691.1	WP_002054015.1	WP_004718863.1	WP_004728924.1	WP_004749208.1	WP_004756843.1	WP_004760306.1	WP_004780408.1	WP_004790247.1	WP_004797873.1	WP_004803411.1	WP_004814087.1	WP_004818236.1	WP_004870275.1	WP_004878210.1	WP_004895903.1	WP_004903002.1
HOG949	ACB+LW	WP_000073656.1
HOG950	OROOT	WP_000074561.1	WP_000074557.1	WP_004923216.1	WP_000074557.1	WP_000074557.1	WP_000074561.1	YP_004997121.1	WP_010112241.1	WP_000074710.1		WP_034604835.1	WP_004281262.1	WP_008305847.1	WP_000074710.1	WP_000074562.1	WP_005407247.1	WP_019458569.1	WP_004640085.1	WP_008942107.1	WP_016805736.1	WP_019385666.1	WP_034678459.1	WP_017481841.1	WP_004640085.1	WP_004650822.1	WP_004657033.1	WP_004659775.1	WP_004673560.1	WP_004679112.1	WP_004683608.1	WP_004691800.1	WP_004704827.1	WP_004711411.1	WP_004718736.1	WP_004729084.1	WP_004750173.1	WP_004756865.1	WP_004760369.1	WP_004781423.1	WP_004790131.1	WP_004679112.1	WP_004803479.1	WP_004813868.1	WP_004818320.1	WP_004870119.1	WP_004878143.1	WP_004890893.1	WP_004902808.1
HOG951	OROOT	WP_000074692.1	WP_000074694.1	WP_004921733.1	WP_000074694.1	WP_000074697.1	WP_000074692.1	YP_004994488.1	WP_010115982.1	WP_000074694.1	WP_005399896.1	WP_007483059.1			WP_000074694.1	WP_000074686.1	WP_005406732.1	WP_004703179.1	WP_017391733.1	WP_008941565.1	WP_004703179.1		WP_009386500.1	WP_005803027.1	WP_004641718.1	WP_004648183.1	WP_004651945.1	WP_004660822.1	WP_004669128.1			WP_004694427.1	WP_004703179.1	WP_004703179.1	WP_004723632.1		WP_004751153.1				WP_004794040.1		WP_004801580.1		WP_004817523.1	WP_004857131.1	WP_017196857.1		WP_004900089.1
HOG952	OROOT	WP_000075183.1	WP_000075183.1	WP_004920667.1	WP_000075183.1	WP_000075183.1	WP_000075183.1	YP_004997436.1	WP_010112956.1	WP_000075183.1	WP_004692799.1	WP_004876380.1	WP_004281079.1		WP_000075183.1	WP_000075183.1	WP_005017107.1	WP_000075183.1	WP_003654470.1	WP_004637615.1	WP_000075183.1	WP_004876380.1	WP_000075183.1	WP_000075183.1	WP_003654470.1	WP_004650040.1	WP_004656328.1	WP_004659390.1	WP_004668238.1	WP_004674307.1	WP_004680754.1	WP_004692799.1	WP_000075183.1	WP_000075183.1	WP_004725313.1	WP_004281079.1	WP_004749907.1	WP_004680754.1	WP_004762350.1	WP_004787240.1	WP_013199117.1	WP_004800329.1	WP_004802187.1		WP_004725313.1	WP_004868103.1	WP_004876380.1		WP_004902529.1
HOG953	OROOT	WP_000075224.1	WP_000075224.1	WP_017385303.1	WP_000075224.1	WP_000075224.1	WP_000075224.1	YP_004996077.1	WP_010114687.1	WP_000075224.1		WP_007482788.1			WP_000075224.1	WP_000075224.1	WP_005019443.1	WP_019457155.1	WP_017391954.1	WP_004638603.1	WP_004707770.1	WP_019384670.1	WP_034678005.1	WP_005068220.1	WP_003650643.1		WP_004654030.1	WP_004662543.1	WP_004670676.1	WP_004679679.1	WP_004682312.1		WP_004700437.1	WP_004707770.1	WP_004722007.1		WP_004753285.1	WP_004682312.1	WP_004761269.1		WP_004791019.1	WP_004761269.1	WP_004806385.1		WP_004820021.1	WP_004859046.1	WP_004880139.1		WP_004903792.1
HOG954	OROOT	WP_000075233.1	WP_000075233.1	WP_004924147.1	WP_000075233.1	WP_000075233.1	WP_000075233.1	YP_004996789.1	WP_029574415.1	WP_000075233.1	WP_017396885.1	WP_034604671.1	WP_026055741.1	WP_017401693.1	WP_000075233.1	WP_000075233.1	WP_016801184.1	WP_004705383.1	WP_026056068.1	WP_005086832.1	WP_004705383.1	WP_019385425.1	WP_034677547.1	WP_005078327.1	WP_004639514.1	WP_034697074.1	WP_004657693.1	WP_004660369.1	WP_004672985.1	WP_004678574.1	WP_026040010.1	WP_017396885.1	WP_004705383.1	WP_004705383.1	WP_004725720.1	WP_026056578.1	WP_034426070.1	WP_026040010.1	WP_004760655.1	WP_034590243.1	WP_004789611.1	WP_004760655.1	WP_004804121.1	WP_017401693.1	WP_004725720.1	WP_004869508.1	WP_004877612.1	WP_017401693.1	WP_035364937.1
HOG955	OROOT	WP_000075462.1	WP_000075461.1	WP_011182194.1	WP_000075461.1	WP_000075447.1	WP_000075462.1	YP_004995517.1		WP_000075454.1					WP_000075454.1	WP_000074617.1		WP_019458702.1	WP_017390803.1		WP_017398346.1		WP_009387289.1	WP_017481097.1	WP_004642875.1	WP_004651697.1							WP_004701115.1	WP_004708281.1			WP_004751634.1				WP_004792217.1								WP_004900636.1
HOG956	OROOT	WP_000075472.1	WP_000075472.1	WP_004923336.1	WP_000075472.1	WP_000075472.1	WP_000075476.1	YP_004997070.1	WP_010112321.1	WP_000075472.1		WP_007481380.1	WP_004647236.1	WP_008305756.1	WP_000075472.1	WP_000075472.1	WP_005407128.1	WP_004704924.1	WP_003654096.1	WP_005088688.1	WP_004884918.1	WP_019385624.1	WP_003654096.1	WP_017481814.1	WP_004639984.1	WP_004650781.1	WP_004657143.1	WP_004659876.1	WP_004673448.1	WP_004679027.1	WP_004683550.1	WP_004691731.1	WP_004704924.1	WP_004711481.1	WP_004718629.1	WP_004729156.1	WP_004749998.1	WP_004683550.1	WP_004683550.1	WP_004781481.1	WP_004790070.1	WP_004683550.1	WP_004803601.1	WP_004813761.1	WP_004818388.1	WP_004870037.1	WP_004878067.1	WP_004890776.1	WP_004902685.1
HOG957	OROOT	WP_000075891.1	WP_000075891.1	WP_011182518.1	WP_000075891.1	WP_000075891.1	WP_000075891.1	YP_004995930.1	WP_010115943.1	WP_000075891.1	WP_004696432.1	WP_004878633.1	WP_004645414.1	WP_004815691.1	WP_000075891.1	WP_000075891.1	WP_005014838.1	WP_004700827.1	WP_003652486.1	WP_008940978.1	WP_002049228.1	WP_004878633.1	WP_004791451.1	WP_002119718.1	WP_003652486.1	WP_004648823.1	WP_004654417.1	WP_004661364.1	WP_004670628.1	WP_004676980.1	WP_004682499.1	WP_004696432.1	WP_004700827.1	WP_002049228.1	WP_004719332.1	WP_004278794.1	WP_004753081.1	WP_004757752.1	WP_004761494.1	WP_004783882.1	WP_004791451.1	WP_004761494.1	WP_004806002.1	WP_004815691.1	WP_004719332.1	WP_004866204.1	WP_004878633.1	WP_004892911.1	WP_004903904.1
HOG958	OROOT	WP_000075984.1	WP_000084236.1	WP_004920338.1	WP_000084236.1	WP_000075982.1	WP_000075984.1	YP_004997564.1	WP_010111834.1	WP_000084236.1	WP_010325808.1	WP_004876599.1		WP_004890423.1	WP_000084236.1	WP_000075981.1	WP_005405796.1	WP_019456914.1	WP_004640936.1	WP_008942302.1	WP_004883467.1	WP_019385774.1	WP_009393039.1	WP_017481984.1	WP_004640936.1	WP_004649965.1	WP_004656107.1	WP_004659171.1	WP_004668472.1			WP_004692615.1	WP_004698968.1	WP_000084236.1	WP_004725587.1		WP_004749786.1				WP_004794916.1		WP_004802424.1	WP_004813421.1	WP_004816796.1	WP_004869708.1	WP_004876599.1	WP_004890423.1	WP_004902319.1
HOG959	OROOT	WP_000076098.1	WP_000076101.1	WP_004923719.1	WP_000076101.1	WP_000076101.1	WP_000076101.1	YP_004996927.1	WP_010111749.1	WP_000076102.1		WP_007480736.1	WP_004644950.1	WP_004810009.1	WP_000076102.1	WP_000076101.1	WP_005404626.1	WP_019457874.1	WP_005038271.1	WP_008941136.1	WP_016803752.1	WP_019385518.1	WP_009391992.1	WP_017481731.1	WP_004639727.1	WP_004650601.1	WP_004657418.1	WP_004660145.1	WP_004673213.1	WP_004678782.1	WP_004683412.1	WP_004691497.1	WP_094078918.1	WP_004711658.1	WP_004725428.1		WP_004754553.1	WP_004756991.1	WP_004760521.1	WP_004787127.1	WP_004789816.1	WP_004797680.1	WP_004803906.1	WP_004810009.1	WP_004816666.1	WP_004869846.1	WP_004877831.1	WP_004810009.1	WP_004899013.1
HOG960	OROOT	WP_000076440.1	WP_000076440.1	WP_000076440.1	WP_000076440.1	WP_000076440.1	WP_000076440.1	YP_004994282.1	WP_010115106.1	WP_000076440.1	WP_004695375.1	WP_004881343.1	WP_004280782.1	WP_004785097.1	WP_000076440.1	WP_000076440.1	WP_005018641.1	WP_000076440.1	WP_003653488.1	WP_005081325.1	WP_000076440.1	WP_004881343.1	WP_003653488.1	WP_000076440.1	WP_003653488.1	WP_004651027.1	WP_004655457.1	WP_004655457.1	WP_004669852.1	WP_004675099.1	WP_004682962.1	WP_004695375.1	WP_000076440.1	WP_000076440.1	WP_004722855.1	WP_004280782.1	WP_034426050.1	WP_004675099.1	WP_004761915.1	WP_004785097.1	WP_003653488.1	WP_004799826.1	WP_004655457.1	WP_004785097.1	WP_004722855.1	WP_004867143.1	WP_004881343.1	WP_004891693.1	WP_034426050.1
HOG961	OROOT	WP_001056936.1	WP_001056937.1		WP_001056937.1	WP_001056936.1	WP_001056936.1	YP_004995607.1	WP_010115786.1	WP_001056937.1					WP_001056937.1	WP_001056942.1	WP_005406078.1	WP_019458820.1	WP_017391434.1		WP_001056937.1		WP_009392089.1	WP_017481025.1	WP_004642994.1		WP_004654855.1						WP_004701406.1	WP_001056937.1	WP_004721595.1						WP_004792056.1		WP_004805404.1		WP_004721595.1	WP_004861745.1		WP_004890239.1
HOG962	ACB+BR	WP_000076813.1	WP_000076817.1	WP_004928948.1	WP_000076817.1	WP_000076811.1	WP_000076813.1	YP_004995385.1		WP_000076811.1					WP_000076811.1	WP_000076812.1	WP_005019796.1	WP_000076813.1	WP_003651713.1		WP_000076814.1		WP_000076809.1	WP_017481161.1	WP_003651713.1	WP_004651112.1	WP_004655115.1						WP_004701688.1	WP_000076814.1	WP_004721618.1						WP_004792456.1		WP_004805221.1		WP_004721618.1	WP_004865594.1
HOG963	OROOT												WP_004647365.1	WP_008303357.1		WP_001071801.1	WP_005405821.1									WP_004649933.1										WP_004647365.1	WP_004751816.1			WP_004781816.1				WP_004647365.1		WP_004867585.1		WP_004781816.1	WP_004900868.1
HOG964	ACB+BR	WP_000077301.1	WP_000077305.1	WP_004922347.1	WP_000077305.1	WP_000077304.1	WP_000077301.1	YP_004996524.1		WP_000077305.1	WP_010326245.1	WP_007482469.1	WP_004645834.1	WP_008307519.1	WP_000077305.1	WP_000077299.1	WP_005404350.1	WP_019457559.1	WP_017392495.1	WP_004640609.1	WP_000077301.1	WP_019383793.1	WP_009389609.1	WP_017482141.1	WP_003655300.1	WP_004648150.1	WP_004652346.1	WP_004664642.1	WP_004669411.1	WP_004678251.1	WP_004681644.1	WP_004694473.1	WP_004705786.1	WP_000077301.1		WP_004731981.1	WP_004750743.1	WP_004681644.1	WP_004760870.1	WP_004784969.1	WP_004789284.1	WP_004681644.1	WP_004802943.1	WP_004814777.1			WP_004877151.1	WP_004814777.1	WP_035365367.1
HOG965	OROOT					WP_000635302.1							WP_004646957.1	WP_005222161.1			WP_005407308.1																			WP_004730961.1	WP_004749381.1			WP_004785714.1
HOG966	NODE_134
HOG967	OROOT	WP_000077814.1	WP_000077814.1	WP_004923879.1	WP_000077814.1	WP_000077814.1	WP_000077814.1	YP_004996885.1	WP_010113404.1	WP_000077814.1	WP_004691438.1	WP_004877767.1	WP_004644998.1	WP_004809918.1	WP_000077814.1	WP_000077814.1	WP_005024326.1	WP_004705258.1	WP_003653762.1	WP_005086963.1	WP_002051786.1	WP_004877767.1	WP_004789759.1	WP_002116919.1	WP_004639664.1	WP_004650554.1	WP_004657532.1	WP_004660223.1	WP_004673121.1	WP_004678703.1	WP_004683364.1	WP_004691438.1	WP_004705258.1	WP_002051786.1	WP_004718250.1	WP_004732371.1	WP_004754423.1	WP_004683364.1	WP_004683364.1	WP_004787044.1	WP_004789759.1	WP_004683364.1	WP_004803998.1	WP_004809918.1	WP_004718250.1	WP_004867722.1	WP_004877767.1	WP_004809918.1	WP_004899162.1
HOG968	OROOT	WP_000824433.1		WP_004930662.1			WP_000824433.1	YP_004995544.1	WP_010113382.1	WP_000824429.1	WP_010325812.1		WP_004278547.1	WP_008303945.1	WP_000824429.1		WP_005407235.1	WP_081400267.1					WP_081400021.1	WP_080612888.1		WP_004649959.1						WP_004692606.1			WP_004721522.1	WP_004729375.1	WP_004754383.1	WP_004757466.1		WP_004782540.1				WP_004813411.1	WP_004820480.1	WP_004867684.1		WP_026056755.1	WP_004899195.1
HOG969	OROOT	WP_000077912.1	WP_000939185.1	WP_004926639.1	WP_000939185.1	WP_000939185.1	WP_000077912.1	YP_004995632.1	WP_010114033.1	WP_000077912.1		WP_007482951.1			WP_000077912.1	WP_000077912.1		WP_000077913.1	WP_017391416.1	WP_005082522.1	WP_000077912.1		WP_009392085.1	WP_004792028.1	WP_003652026.1	WP_004649024.1	WP_004654275.1	WP_004662703.1	WP_004671780.1			WP_004694726.1	WP_000077913.1	WP_000077913.1	WP_004722139.1		WP_004750839.1				WP_004792028.1		WP_004806145.1		WP_004722139.1	WP_004865287.1	WP_004880302.1	WP_004892356.1	WP_004750839.1
HOG970	ACB+BR																		WP_017390880.1						WP_004642956.1	WP_004651433.1											WP_004754009.1				WP_004792127.1								WP_004898341.1
HOG971	OROOT	WP_000819047.1	WP_000819049.1	WP_004923383.1	WP_000819049.1	WP_000819048.1	WP_000819041.1	YP_004997049.1	WP_010112359.1	WP_000819050.1		WP_007481351.1	WP_004647255.1	WP_008305724.1	WP_000819050.1	WP_000819048.1	WP_005407203.1	WP_019458520.1	WP_005038037.1	WP_008942153.1	WP_004711502.1	WP_019385611.1	WP_009391375.1	WP_017481808.1	WP_004639953.1	WP_004650758.1	WP_004657184.1	WP_004659912.1	WP_004673412.1	WP_004678988.1	WP_004683524.1	WP_004691708.1	WP_004704960.1	WP_004711502.1	WP_004723473.1	WP_004729181.1		WP_004683524.1	WP_004760453.1	WP_004781517.1	WP_004790031.1	WP_004683524.1	WP_004803643.1	WP_004813719.1	WP_004823663.1	WP_004870002.1	WP_004878028.1	WP_004890731.1
HOG972	ACB+BR			WP_004929087.1	WP_000655283.1		WP_000655271.1		WP_010116204.1		WP_010326128.1		WP_004647733.1				WP_005406749.1	WP_019457333.1			WP_016804689.1		WP_000655283.1	WP_000655283.1	WP_004642098.1								WP_004704242.1	WP_004707395.1		WP_004733177.1	WP_004754024.1			WP_004780083.1	WP_004796108.1			WP_004812143.1
HOG973	OROOT	WP_001096158.1	WP_001096153.1	WP_004922583.1	WP_001096153.1	WP_001096146.1	WP_001096158.1	YP_004996557.1	WP_081399952.1	WP_001096145.1	WP_010327431.1		WP_004645930.1	WP_005223137.1	WP_001096145.1	WP_001096162.1	WP_005406649.1	WP_019457539.1	WP_017392474.1		WP_016804673.1		WP_009389651.1	WP_017482158.1	WP_004638981.1	WP_004647978.1	WP_004653457.1					WP_004695183.1	WP_004705750.1	WP_004712065.1	WP_004722991.1	WP_004732133.1	WP_004753589.1			WP_004785167.1	WP_004789240.1			WP_004814527.1	WP_004819167.1	WP_004854755.1		WP_004891591.1	WP_004903525.1
HOG974	ACB+LW			WP_004926981.1															WP_017390821.1						WP_035360944.1																WP_004792290.1		WP_004808364.1
HOG975	ACB+LW		WP_000079402.1		WP_000079402.1													WP_019458848.1	WP_017390865.1	WP_017396618.1					WP_004642944.1		WP_004654959.1								WP_004724740.1								WP_004805322.1		WP_004822897.1
HOG976	OROOT	WP_000077974.1	WP_000077968.1	WP_004921423.1	WP_000077968.1	WP_000077966.1	WP_000077974.1	YP_004994610.1	WP_010112515.1	WP_000077972.1	WP_010326362.1	WP_007483560.1	WP_016807048.1	WP_004810679.1	WP_000077972.1	WP_000077957.1	WP_005406597.1	WP_019458248.1	WP_017391649.1	WP_005091034.1	WP_016804590.1	WP_019384963.1	WP_009390432.1	WP_002117654.1	WP_004641875.1	WP_004651411.1	WP_004652637.1	WP_004663134.1	WP_004670510.1	WP_004678073.1	WP_004681255.1	WP_004694034.1	WP_004702981.1	WP_004709970.1	WP_004722034.1	WP_004279536.1		WP_004681255.1	WP_004759617.1	WP_004782846.1	WP_004793891.1	WP_004798635.1	WP_004808562.1	WP_004810679.1	WP_004819998.1	WP_004863850.1	WP_004880795.1	WP_004893670.1
HOG977	OROOT	WP_000862284.1	WP_000862283.1		WP_000862283.1	WP_000862286.1	WP_000862284.1	YP_004995578.1	WP_010111123.1	WP_000862283.1					WP_000862283.1	WP_000862286.1		WP_019458835.1			WP_016804915.1		WP_009388384.1	WP_017481047.1			WP_004653529.1	WP_004662182.1					WP_004701442.1	WP_004708619.1	WP_004717465.1						WP_004792101.1		WP_004806975.1		WP_004823369.1	WP_004859005.1
HOG978	OROOT	WP_000801427.1	WP_000801427.1	WP_004920639.1	WP_000801427.1	WP_000801427.1	WP_000801427.1	YP_004997446.1	WP_029574557.1	WP_000801427.1	WP_004692786.1	WP_004876396.1	WP_004278627.1	WP_004813587.1	WP_000974111.1	WP_000974111.1	WP_005017085.1	WP_002053185.1	WP_003654486.1	WP_004637627.1	WP_002053185.1	WP_004876396.1	WP_002053185.1	WP_000801427.1	WP_003654486.1	WP_004650666.1	WP_004656310.1	WP_004659373.1	WP_004668250.1	WP_004674327.1	WP_004680745.1	WP_004692786.1	WP_002053185.1	WP_002053185.1	WP_004718506.1	WP_004278627.1	WP_004749897.1	WP_004756334.1	WP_004680745.1	WP_079281036.1	WP_002053185.1	WP_004680745.1	WP_004802206.1	WP_004813587.1	WP_004718506.1	WP_004868076.1	WP_004876396.1	WP_004813587.1	WP_004902511.1
HOG979	OROOT	WP_000078452.1	WP_000078452.1	WP_004927349.1	WP_000078452.1	WP_000078452.1	WP_000078452.1	YP_004995645.1	WP_010111701.1	WP_000078452.1	WP_004696631.1	WP_004879735.1	WP_004278719.1	WP_004893069.1	WP_000078452.1	WP_000078452.1	WP_005406393.1	WP_004701335.1	WP_017392264.1	WP_004639224.1	WP_004708520.1	WP_004879735.1	WP_009392725.1	WP_002121066.1	WP_004643039.1	WP_004651828.1	WP_004653721.1	WP_004662250.1	WP_004671269.1	WP_004677344.1	WP_004682034.1	WP_004696631.1	WP_004701335.1	WP_004708520.1	WP_004719930.1	WP_004278719.1	WP_004751532.1	WP_004677344.1	WP_004760137.1	WP_004783754.1	WP_004792004.1	WP_004760137.1	WP_004806818.1	WP_004815801.1	WP_004719930.1	WP_004865933.1	WP_004879735.1	WP_004893069.1	WP_004900507.1
HOG980	OROOT	WP_000078472.1																										WP_034601723.1						WP_000078469.1
HOG981	OROOT	WP_000078676.1	WP_000078676.1	WP_004926153.1	WP_000078676.1	WP_000078676.1	WP_000078676.1	YP_004996206.1	WP_010114669.1	WP_000078676.1	WP_005401107.1	WP_004878403.1	WP_004280011.1	WP_004812380.1	WP_000078676.1	WP_000078676.1	WP_005406214.1	WP_004700075.1	WP_003650402.1	WP_004638360.1	WP_002052603.1	WP_004878403.1	WP_004790823.1	WP_002118682.1	WP_004643612.1	WP_004648676.1	WP_004652087.1	WP_004663269.1	WP_004670422.1	WP_004674732.1	WP_004681374.1	WP_004696747.1	WP_004700075.1	WP_002052603.1	WP_004721896.1	WP_004280011.1	WP_004751157.1	WP_004681374.1	WP_004758723.1	WP_004786347.1	WP_004790823.1	WP_004758723.1	WP_004801353.1	WP_004812380.1	WP_004820141.1	WP_004861496.1	WP_004878403.1	WP_004812380.1	WP_004900093.1
HOG982	OROOT	WP_000078703.1	WP_000078700.1	WP_004927535.1	WP_000078700.1	WP_000078703.1	WP_000078703.1	YP_004995117.1	WP_010116990.1	WP_000078703.1	WP_010326571.1	WP_004878829.1	WP_004645534.1	WP_008304293.1	WP_000078703.1	WP_000078703.1	WP_005406423.1	WP_004702188.1	WP_017390498.1	WP_004639369.1	WP_004709244.1	WP_019384203.1	WP_009388272.1	WP_014206525.1	WP_004642531.1	WP_004651590.1	WP_004653047.1	WP_004661557.1	WP_004671494.1	WP_004677727.1	WP_004680891.1	WP_004693476.1	WP_004702188.1	WP_004709244.1	WP_004720962.1	WP_004731544.1	WP_004752330.1	WP_004758194.1	WP_004759939.1	WP_004784132.1	WP_004792890.1	WP_004759939.1	WP_004807863.1	WP_004815439.1	WP_004720962.1	WP_004866472.1	WP_004878829.1	WP_004892614.1	WP_004904984.1
HOG983	OROOT	WP_000078878.1	WP_000078875.1	WP_004920199.1	WP_000078875.1	WP_000078879.1	WP_000078878.1	YP_004997611.1	WP_010114374.1	WP_000078870.1	WP_010325852.1	WP_007478972.1	WP_004647394.1	WP_008303264.1	WP_000078870.1	WP_000078868.1	WP_005406023.1	WP_019458036.1	WP_017391323.1	WP_008942314.1	WP_016803632.1	WP_019385736.1	WP_009393052.1	WP_005066053.1	WP_004641007.1	WP_004649888.1	WP_032812533.1	WP_004659087.1	WP_034595334.1	WP_004674572.1	WP_004680563.1	WP_026056504.1	WP_004698896.1	WP_004710696.1	WP_004718060.1	WP_004729480.1	WP_004754308.1	WP_004756182.1	WP_004762173.1	WP_004781868.1	WP_004794831.1	WP_004800160.1	WP_004802516.1	WP_004813297.1	WP_004818802.1	WP_004855260.1	WP_004876678.1	WP_004890317.1	WP_004899291.1
HOG984	ACB+LW	WP_000165398.1	WP_000165399.1		WP_000165399.1			YP_004994762.1		WP_000165398.1					WP_000165398.1	WP_000165403.1	WP_005406239.1	WP_019457375.1	WP_017390248.1	WP_008941335.1		WP_019384802.1	WP_009389088.1	WP_017481395.1	WP_017389049.1			WP_004661637.1	WP_034595557.1				WP_004702619.1	WP_004707985.1							WP_004793565.1		WP_032865005.1
HOG985	OROOT	WP_000079188.1	WP_000079186.1	WP_081398986.1	WP_000079186.1	WP_000079185.1	WP_000079188.1	YP_004996718.1	WP_010113654.1	WP_000079184.1	WP_010327456.1	WP_007479658.1	WP_004645955.1	WP_004891547.1	WP_000079184.1	WP_000079183.1	WP_005406913.1	WP_004704129.1	WP_017391502.1	WP_005088257.1	WP_016805434.1	WP_019385370.1	WP_009388689.1	WP_017482418.1	WP_004638719.1	WP_004647941.1	WP_004657884.1	WP_004660476.1	WP_034595719.1	WP_004678468.1	WP_004683200.1	WP_017397101.1	WP_004704129.1	WP_004711904.1	WP_004722927.1	WP_004732178.1	WP_004750517.1	WP_004683200.1	WP_004760721.1	WP_004785221.1	WP_004796322.1	WP_004797373.1	WP_032864953.1	WP_004814482.1	WP_004819226.1	WP_004857419.1	WP_004877484.1	WP_004891547.1	WP_004902044.1
HOG986	OROOT	WP_001987964.1	WP_000609993.1	WP_004927052.1		WP_000609999.1	WP_001987964.1	YP_004995407.1	WP_010111559.1	WP_000609997.1	WP_010326637.1	WP_007483108.1	WP_004647074.1		WP_000609997.1	WP_031946207.1	WP_005405592.1	WP_019459151.1	WP_017390705.1	WP_034437673.1	WP_016805598.1	WP_019384545.1	WP_009391226.1	WP_017481142.1	WP_004642820.1	WP_004649429.1	WP_004653594.1	WP_004662220.1	WP_051064213.1			WP_004693258.1	WP_004701649.1	WP_031944760.1	WP_004720537.1	WP_004731164.1				WP_004785561.1	WP_081399640.1		WP_004806864.1	WP_004809528.1	WP_004821484.1	WP_035373158.1	WP_004879711.1	WP_004895026.1
HOG987	OROOT	WP_000079192.1	WP_000079197.1	WP_004923834.1	WP_000079197.1	WP_000079197.1	WP_000079200.1	YP_004996901.1	WP_010113432.1	WP_000079194.1		WP_007480682.1	WP_004644980.1	WP_008303107.1	WP_000079194.1	WP_000079197.1	WP_005024287.1	WP_019457855.1	WP_017390960.1	WP_080591904.1	WP_004884688.1	WP_019385499.1	WP_009391987.1	WP_017481717.1	WP_004639689.1	WP_004650573.1	WP_004657490.1	WP_004660195.1	WP_004673159.1	WP_004678735.1	WP_004683381.1	WP_004691462.1	WP_004705233.1	WP_004711684.1	WP_004718292.1		WP_004754447.1	WP_004757015.1	WP_004760551.1	WP_004787081.1	WP_004789783.1	WP_004797612.1	WP_004803975.1	WP_004809947.1	WP_004818641.1	WP_004867772.1	WP_004877786.1	WP_004896237.1	WP_004899139.1
HOG988	OROOT
HOG989	OROOT	WP_000079412.1	WP_000079420.1	WP_004927498.1	WP_000079420.1	WP_000079410.1	WP_000079412.1	YP_004995136.1	WP_010114842.1	WP_000079412.1	WP_010326585.1	WP_007483506.1			WP_000079412.1	WP_000079416.1	WP_005406271.1	WP_019458930.1	WP_005041242.1	WP_008941280.1	WP_016805147.1	WP_019384221.1	WP_005304526.1	WP_017481642.1	WP_004642548.1	WP_004651614.1	WP_004653072.1	WP_004661592.1	WP_004671461.1			WP_004693431.1	WP_004702148.1	WP_004709218.1	WP_004720919.1		WP_004751119.1			WP_004784104.1	WP_004792861.1		WP_004807823.1	WP_004815476.1	WP_004821163.1	WP_004861224.1	WP_004878866.1	WP_004892658.1	WP_004900036.1
HOG990	OROOT	WP_001007359.1	WP_001007364.1		WP_001007364.1	WP_001007357.1	WP_001007359.1	YP_004995135.1		WP_001007355.1				WP_008304278.1	WP_001007355.1	WP_001007356.1	WP_005406453.1	WP_019458929.1	WP_017390510.1		WP_016805146.1		WP_009388190.1	WP_017481641.1	WP_004642547.1	WP_004651613.1						WP_004693433.1	WP_004702150.1	WP_004709220.1	WP_004720921.1		WP_004751117.1								WP_004821162.1	WP_004861227.1			WP_004900034.1
HOG991	OROOT	WP_000080253.1	WP_000080241.1		WP_000080241.1	WP_000080233.1	WP_000080253.1	YP_004994517.1		WP_000080246.1					WP_000080246.1	WP_000080238.1			WP_017391708.1																						WP_004794006.1								WP_004903359.1
HOG992	OROOT	WP_001133054.1	WP_001133051.1	WP_004921775.1	WP_001133051.1	WP_001133053.1	WP_001133054.1	YP_004995330.1		WP_001133053.1	WP_004979604.1				WP_001133053.1	WP_001133055.1	WP_005405478.1	WP_019459079.1	WP_017390635.1		WP_016805198.1		WP_004792520.1	WP_001133054.1	WP_004642731.1	WP_004649077.1							WP_004701790.1	WP_001133053.1	WP_004717558.1		WP_004751641.1				WP_004792520.1			WP_004812188.1	WP_004717558.1	WP_004858962.1			WP_004900647.1
HOG993	OROOT	WP_000080538.1	WP_000080538.1	WP_004927353.1	WP_000080538.1	WP_000080538.1	WP_000080538.1	YP_004995646.1	WP_010111703.1	WP_000080538.1	WP_005401052.1	WP_007483084.1	WP_004278721.1	WP_004815798.1	WP_000080538.1	WP_000080538.1	WP_005406318.1	WP_019458789.1	WP_003652054.1	WP_004639225.1	WP_000080538.1	WP_007483084.1	WP_003652054.1	WP_002121042.1	WP_003652054.1	WP_004651826.1	WP_004653722.1	WP_004653722.1	WP_004671271.1	WP_004677343.1	WP_004677343.1	WP_004696630.1	WP_004701333.1	WP_000080538.1	WP_004719923.1	WP_004278721.1	WP_004751530.1	WP_004677343.1	WP_004677343.1	WP_004783756.1	WP_003652054.1	WP_004677343.1	WP_004806817.1	WP_004815798.1	WP_004719923.1	WP_004865935.1	WP_004879736.1	WP_004893050.1	WP_004900504.1
HOG994	OROOT	WP_000080753.1	WP_000080759.1	WP_004930907.1	WP_000080759.1	WP_000080757.1	WP_000080757.1	YP_004997221.1	WP_010113523.1	WP_000080756.1	WP_010325551.1	WP_004882158.1	WP_004647167.1	WP_004813907.1	WP_000080759.1	WP_000080757.1	WP_005405895.1	WP_019457900.1	WP_003655787.1	WP_008942484.1	WP_016803556.1	WP_019385344.1	WP_005804826.1	WP_005804826.1	WP_004640342.1	WP_004650852.1	WP_004656762.1	WP_004665360.1	WP_004667922.1	WP_004675359.1	WP_004680179.1	WP_004684193.1	WP_002050579.1	WP_000080759.1	WP_004723533.1	WP_004729050.1	WP_004750258.1	WP_004756790.1	WP_004675359.1	WP_004781378.1	WP_003655787.1	WP_004675359.1	WP_004801759.1	WP_004813907.1	WP_004723533.1	WP_004858601.1	WP_004882158.1	WP_004813907.1	WP_004902891.1
HOG995	ACB+LW	WP_000883486.1	WP_000883491.1		WP_000883491.1	WP_000883488.1	WP_000883486.1			WP_000883499.1					WP_000883499.1	WP_000883488.1		WP_019456733.1	WP_017390822.1		WP_016805691.1		WP_009388590.1										WP_004701459.1	WP_002050860.1							WP_004792162.1					WP_004857175.1
HOG996	OROOT	WP_001138319.1	WP_001138319.1		WP_001138319.1	WP_001138319.1	WP_001138319.1	YP_004997145.1		WP_001138320.1		WP_007482901.1			WP_001138320.1	WP_001138319.1		WP_005066641.1	WP_017391094.1	WP_008941355.1	WP_031945673.1	WP_019384742.1	WP_004790171.1	WP_017481865.1	WP_003654221.1	WP_004651114.1	WP_004654718.1	WP_004662696.1	WP_004671737.1				WP_004704777.1	WP_004708879.1	WP_004721807.1	WP_004647775.1	WP_004754725.1			WP_004779956.1	WP_004790171.1		WP_004806240.1	WP_004812055.1	WP_004721807.1	WP_004867871.1	WP_004880263.1		WP_004898836.1
HOG997	OROOT	WP_000434324.1	WP_000434318.1		WP_000434318.1		WP_000434324.1	YP_004994985.1		WP_000434316.1					WP_000434316.1	WP_000434318.1		WP_000434318.1			WP_002048349.1		WP_000434318.1	WP_017481530.1									WP_004702366.1	WP_002048349.1	WP_004724818.1						WP_004793120.1				WP_004822972.1	WP_035373146.1
HOG998	OROOT	WP_000080867.1	WP_000080867.1	WP_004928777.1	WP_000080867.1	WP_000080867.1	WP_000080867.1	YP_004996275.1	WP_010115822.1	WP_000080867.1	WP_004693827.1	WP_004878511.1	WP_004645637.1		WP_000080867.1	WP_000080867.1	WP_005406690.1	WP_004699931.1	WP_017391843.1	WP_008941784.1	WP_002052807.1	WP_004878511.1	WP_009393559.1	WP_002118664.1	WP_004643678.1	WP_004648366.1	WP_004654550.1	WP_004661218.1	WP_004668878.1	WP_004676879.1	WP_004682665.1	WP_004693827.1	WP_004699931.1	WP_002052807.1	WP_004717190.1	WP_004731685.1	WP_004751466.1	WP_004757686.1	WP_004761603.1	WP_004784553.1	WP_004790705.1	WP_004799499.1	WP_004805724.1	WP_004815162.1	WP_004823154.1	WP_004864046.1	WP_004878511.1	WP_004815162.1	WP_004751466.1
HOG999	OROOT	WP_000080989.1	WP_000080983.1	WP_004926621.1	WP_000080983.1	WP_000080977.1	WP_000080989.1	YP_004995636.1	WP_010114029.1	WP_000080991.1		WP_007482957.1			WP_000080991.1	WP_000080986.1		WP_019458796.1	WP_017391412.1	WP_008941378.1	WP_016805620.1		WP_009392130.1	WP_017481002.1	WP_004643023.1	WP_004649019.1	WP_004654284.1	WP_004662707.1	WP_004671788.1			WP_004694736.1	WP_004701350.1	WP_004708531.1	WP_004722146.1		WP_004750831.1				WP_004792021.1		WP_004806139.1		WP_004819913.1	WP_004865272.1	WP_004880306.1	WP_004892348.1	WP_004899694.1
HOG1000	OROOT	WP_000081163.1	WP_000081163.1	WP_004928617.1	WP_000081163.1		WP_000081163.1	YP_004994976.1		WP_000081163.1					WP_000081163.1	WP_000081160.1												WP_004660969.1													WP_000081163.1				WP_004817246.1
HOG1001	ACB+LW	WP_000378374.1	WP_000378386.1		WP_000378386.1	WP_000378392.1	WP_000378374.1	YP_004995154.1		WP_000378386.1					WP_000378386.1	WP_000378379.1		WP_019458946.1	WP_017390522.1		WP_017398245.1			WP_005069645.1	WP_004642566.1		WP_004652728.1						WP_004702109.1	WP_004709196.1	WP_004723638.1						WP_004792828.1		WP_004808437.1		WP_004817533.1
HOG1002	OROOT	WP_000116422.1	WP_000116421.1	WP_004928514.1	WP_000116421.1	WP_000116422.1	WP_001990047.1	YP_004995043.1		WP_000116422.1					WP_000116422.1	WP_000138191.1	WP_005406224.1	WP_019458857.1	WP_100222423.1		WP_099143678.1		WP_009388208.1	WP_017481569.1	WP_004642440.1								WP_085945705.1	WP_004709366.1		WP_004730473.1	WP_004754656.1				WP_085944191.1		WP_004801947.1		WP_004822803.1	WP_004855210.1			WP_004898918.1
HOG1003	OROOT	WP_001066272.1	WP_001066271.1	WP_004927878.1	WP_001066271.1	WP_001066258.1	WP_001066272.1	YP_004995098.1		WP_001065552.1		WP_007482673.1			WP_001065552.1	WP_001066262.1		WP_019458903.1	WP_017390484.1		WP_016805502.1		WP_009388280.1	WP_017481616.1	WP_004642511.1		WP_004653392.1						WP_004702230.1	WP_004709275.1							WP_004792933.1		WP_004802693.1				WP_004877355.1
HOG1004	ACB+BR	WP_000081464.1	WP_000081464.1	WP_004926222.1	WP_000081467.1	WP_000081464.1	WP_000081464.1	YP_004997141.1		WP_000081464.1		WP_007482895.1			WP_000081464.1	WP_000081464.1		WP_004704780.1	WP_017391092.1		WP_016804552.1	WP_019384746.1	WP_005300457.1	WP_017481863.1	WP_004640119.1	WP_004651119.1	WP_004654204.1	WP_004662692.1					WP_004704780.1	WP_004711375.1	WP_004721798.1		WP_004749876.1				WP_004790163.1		WP_004806247.1		WP_004820233.1	WP_004868031.1	WP_004880253.1		WP_004902479.1
HOG1005	ACB+BR	WP_000083603.1	WP_000083594.1		WP_000083594.1	WP_000083604.1	WP_000083600.1	YP_004996973.1		WP_000083605.1	WP_010327673.1	WP_007480333.1			WP_000083605.1	WP_000083600.1		WP_019458455.1	WP_017390927.1		WP_016803773.1	WP_019385554.1	WP_009392012.1	WP_017481757.1	WP_004639798.1	WP_004650699.1	WP_004657322.1	WP_004659989.1				WP_004691559.1	WP_004705105.1	WP_004711597.1			WP_004750893.1				WP_004789897.1		WP_004803803.1				WP_004877940.1		WP_004899777.1
HOG1006	NODE_87
HOG1007	ACB+LW	WP_000081861.1	WP_000081859.1	WP_011182491.1	WP_000081859.1	WP_000081861.1	WP_000081859.1	YP_004997016.1		WP_000081859.1		WP_007481830.1			WP_000081859.1	WP_000081859.1	WP_005014681.1	WP_002117406.1	WP_005044199.1		WP_016803590.1	WP_019384493.1	WP_009391629.1	WP_002117406.1	WP_004639895.1		WP_004653850.1						WP_002117406.1	WP_002117406.1	WP_004720777.1						WP_004789974.1		WP_032865134.1		WP_004821271.1	WP_004860791.1	WP_007481830.1
HOG1008	OROOT	WP_000340963.1	WP_000340965.1	WP_004928588.1	WP_000340965.1	WP_000340963.1	WP_000340963.1	YP_004995169.1		WP_000340967.1					WP_000340967.1	WP_000340963.1		WP_019458954.1	WP_017390534.1		WP_016805413.1		WP_009388650.1	WP_017482298.1	WP_004642582.1		WP_004652801.1						WP_004704287.1	WP_004709180.1			WP_004751776.1				WP_004792812.1								WP_004900830.1
HOG1009	OROOT	WP_000082057.1	WP_000082052.1	WP_004927817.1	WP_000082052.1	WP_000082050.1	WP_002016955.1	YP_004996035.1	WP_010113318.1	WP_000082053.1	WP_010327148.1	WP_007481974.1	WP_004645568.1	WP_008302547.1	WP_000082053.1	WP_000045678.1	WP_005406397.1	WP_081400297.1	WP_080593061.1	WP_008941533.1	WP_017398373.1	WP_019384453.1	WP_081400060.1	WP_080612828.1	WP_080632090.1	WP_004648583.1	WP_004653916.1	WP_004661906.1	WP_034595621.1	WP_004679696.1	WP_004682340.1	WP_004696127.1	WP_004700535.1	WP_080631532.1	WP_004719242.1	WP_004731598.1	WP_004751223.1	WP_004682340.1	WP_004761300.1	WP_004784225.1	WP_081399487.1	WP_004799287.1	WP_004806556.1	WP_004815375.1	WP_004822560.1	WP_004861574.1	WP_004879968.1	WP_004892528.1	WP_004900194.1
HOG1010	OROOT	WP_000082280.1	WP_000082281.1	WP_004923251.1	WP_000082281.1	WP_000082277.1	WP_000082281.1	YP_004997105.1	WP_010112266.1	WP_000082281.1		WP_007481431.1	WP_004647205.1	WP_008305840.1	WP_000082281.1	WP_000082281.1	WP_034429144.1	WP_019458559.1	WP_004640055.1	WP_017396323.1	WP_006581421.1	WP_019385654.1	WP_009391334.1	WP_017481833.1	WP_004640055.1	WP_004650812.1	WP_004657073.1	WP_004659811.1	WP_004673528.1	WP_004679081.1	WP_004683588.1	WP_004691780.1	WP_004704853.1	WP_004711431.1	WP_004718681.1	WP_004729100.1	WP_004749186.1	WP_004756876.1	WP_004760392.1	WP_004781436.1	WP_004790112.1	WP_004683588.1	WP_004803519.1	WP_004813850.1	WP_004718681.1	WP_004870097.1	WP_004878120.1	WP_004890871.1	WP_004903036.1
HOG1011	OROOT	WP_000082613.1	WP_000082610.1	WP_004929379.1	WP_000082610.1	WP_000082610.1	WP_000082613.1	YP_004996415.1	WP_010112443.1	WP_000082610.1	WP_010327289.1	WP_004652192.1	WP_004279436.1	WP_004893506.1	WP_000082610.1	WP_000082610.1	WP_005406940.1	WP_002051272.1	WP_005036509.1	WP_004640350.1	WP_002051272.1		WP_004789427.1	WP_002116053.1	WP_004639170.1	WP_004651301.1	WP_004652192.1	WP_004664442.1	WP_034595395.1	WP_004674928.1	WP_004681502.1	WP_004695563.1	WP_002051272.1	WP_002051272.1	WP_004717278.1	WP_004279436.1	WP_004753547.1	WP_004755930.1	WP_004760952.1	WP_004782973.1	WP_004789427.1	WP_004798434.1	WP_004803172.1	WP_004782973.1	WP_004717278.1	WP_004863231.1	WP_004876939.1	WP_004893506.1	WP_004903558.1
HOG1012	ACB+LW	WP_000082711.1	WP_000082714.1	WP_004928130.1	WP_000082714.1	WP_000082714.1	WP_000082712.1	YP_004997018.1		WP_000082712.1		WP_007481834.1			WP_000082712.1	WP_000082712.1	WP_005405561.1	WP_019458494.1	WP_017388641.1		WP_006580853.1	WP_019384491.1	WP_009391541.1	WP_002117414.1	WP_004639900.1		WP_004653852.1						WP_004705030.1	WP_004711531.1	WP_004720779.1						WP_004789977.1		WP_004806667.1		WP_004821266.1	WP_004860801.1	WP_004879860.1
HOG1013	ACB+BR	WP_000082790.1	WP_000082790.1	WP_004925756.1	WP_000082790.1	WP_000082790.1	WP_000082791.1	YP_004996105.1	WP_010115081.1	WP_000082790.1	WP_004695712.1	WP_007479918.1	WP_004646482.1	WP_008303677.1	WP_000082790.1	WP_000082789.1	WP_080587403.1	WP_025465164.1	WP_026056195.1	WP_004638464.1	WP_025465707.1	WP_004880744.1	WP_009390041.1	WP_000082753.1	WP_004643520.1		WP_032812375.1	WP_004663100.1	WP_004670540.1	WP_004678037.1	WP_004678037.1	WP_004695712.1	WP_004700385.1	WP_004707727.1	WP_004724907.1	WP_004279647.1	WP_004753364.1	WP_004678037.1	WP_004759659.1	WP_004782761.1	WP_004790966.1	WP_004678037.1	WP_032865063.1	WP_004810577.1	WP_004823058.1		WP_004880744.1	WP_004893931.1	WP_004903731.1
HOG1014	OROOT	WP_000083115.1	WP_000083117.1	WP_004928758.1	WP_000083117.1	WP_000083115.1	WP_000083115.1	YP_004996270.1	WP_010115828.1	WP_000083115.1	WP_004693816.1	WP_007479333.1	WP_004279076.1	WP_004815168.1	WP_000083115.1	WP_000083115.1	WP_005406642.1	WP_004699938.1	WP_003650283.1	WP_004640046.1	WP_004707527.1	WP_019384057.1	WP_034679088.1	WP_005067805.1	WP_003650283.1	WP_004648374.1	WP_004654541.1	WP_004661227.1	WP_004668871.1	WP_004676888.1	WP_004682659.1	WP_004693816.1	WP_004699938.1	WP_004707527.1	WP_004717179.1	WP_004279076.1	WP_004751707.1	WP_004757693.1	WP_004676888.1	WP_004784537.1	WP_004790714.1	WP_004676888.1	WP_004805734.1	WP_004815168.1	WP_004717179.1	WP_004864061.1	WP_004878516.1	WP_004815168.1	WP_004900750.1
HOG1015	OROOT	WP_000083355.1	WP_000083355.1	WP_004923483.1	WP_000083355.1	WP_000083355.1	WP_000083356.1	YP_004997029.1	WP_010116718.1	WP_000083355.1		WP_007482784.1	WP_004281383.1	WP_005220621.1	WP_000083355.1	WP_000083354.1	WP_005407155.1	WP_019458503.1	WP_005038072.1	WP_005088654.1	WP_016803586.1	WP_019385599.1	WP_009391850.1	WP_017399825.1	WP_004639920.1	WP_004650734.1	WP_004657222.1	WP_004659939.1	WP_004673389.1	WP_004678972.1	WP_004683499.1	WP_004691674.1	WP_004704989.1	WP_004711524.1	WP_004725241.1	WP_004729208.1	WP_004754682.1	WP_004683499.1	WP_004760463.1	WP_004781551.1	WP_004789997.1	WP_004797750.1	WP_004803682.1	WP_004813679.1	WP_004816511.1	WP_004867928.1	WP_004878004.1	WP_004890685.1	WP_004898884.1
HOG1016	OROOT	WP_000083559.1	WP_000083551.1	WP_004919800.1	WP_000083551.1	WP_000083551.1		YP_004996604.1	WP_010112605.1		WP_010327486.1	WP_007482520.1	WP_004647511.1	WP_076754243.1	WP_000083561.1	WP_000083551.1	WP_005407036.1	WP_025465134.1	WP_004638911.1	WP_005083299.1	WP_025465665.1	WP_019383734.1	WP_009389376.1	WP_017482188.1	WP_004638911.1	WP_004649515.1	WP_004652428.1	WP_004664783.1	WP_004669534.1	WP_004675595.1	WP_004683104.1	WP_004697772.1	WP_004705700.1	WP_004711989.1	WP_004725962.1	WP_004732966.1	WP_034425550.1	WP_004683104.1	WP_004762029.1	WP_004782181.1	WP_004789156.1	WP_004799979.1	WP_004802796.1	WP_082180222.1	WP_004817040.1	WP_004867354.1	WP_004877268.1	WP_081400757.1	WP_035365739.1
HOG1017	OROOT	WP_000083567.1	WP_000083565.1	WP_004924311.1	WP_000083565.1	WP_000083572.1	WP_000083571.1	YP_004996655.1	WP_010116074.1	WP_000083575.1	WP_010327555.1	WP_007479351.1	WP_004645125.1	WP_004816005.1	WP_000083575.1	WP_000083571.1	WP_005407024.1	WP_019457453.1	WP_005036088.1	WP_004637858.1	WP_002051154.1	WP_019385250.1	WP_005804736.1	WP_017482212.1	WP_004638744.1	WP_004650294.1	WP_004655924.1	WP_004664935.1	WP_004672644.1	WP_004678458.1	WP_004681821.1	WP_004697618.1	WP_004705647.1	WP_004711916.1	WP_004717985.1	WP_004733694.1		WP_004681821.1	WP_004678458.1	WP_034590075.1	WP_004789063.1	WP_004678458.1	WP_004804285.1	WP_004816005.1	WP_004717985.1	WP_004855390.1	WP_004881600.1	WP_004816005.1
HOG1018	OROOT	WP_000083586.1	WP_000083586.1	WP_004920142.1	WP_000083586.1	WP_000083586.1	WP_000730960.1	YP_004997632.1	WP_010114486.1	WP_000083586.1	WP_010325869.1	WP_007478898.1	WP_004647411.1	WP_008302056.1	WP_000083586.1	WP_000730956.1	WP_005404563.1	WP_081400362.1	WP_080592991.1	WP_005088145.1	WP_079377109.1	WP_004876722.1	WP_081400200.1	WP_080612972.1	WP_080547759.1	WP_004649866.1	WP_004655973.1	WP_004658940.1	WP_004668568.1	WP_004674602.1	WP_004680542.1	WP_004692476.1	WP_081401237.1	WP_079377109.1	WP_004717999.1	WP_004647411.1	WP_004753890.1	WP_004756167.1	WP_004762160.1	WP_004781901.1	WP_081399575.1	WP_004800127.1	WP_004802567.1	WP_004813260.1	WP_004818828.1	WP_004855133.1	WP_004876722.1	WP_004890280.1	WP_004903227.1
HOG1019	ACB+BR	WP_000083625.1	WP_000083629.1	WP_004929028.1	WP_000083629.1		WP_000083625.1	YP_004994923.1		WP_000083629.1	WP_010326730.1	WP_007481655.1		WP_008304809.1	WP_000083629.1	WP_000083629.1		WP_019457587.1	WP_017390380.1		WP_002048400.1	WP_019383961.1	WP_009391026.1	WP_017481495.1	WP_004642347.1	WP_004648999.1	WP_004654775.1					WP_004693066.1	WP_004702448.1	WP_004709543.1	WP_004723567.1					WP_004785910.1	WP_004793176.1		WP_004805514.1	WP_004809244.1	WP_004723567.1	WP_004870337.1		WP_004894615.1
HOG1020	OROOT	WP_000083685.1	WP_000083683.1		WP_000083683.1	WP_000083683.1	WP_000083685.1	YP_004995901.1	WP_010116937.1	WP_000083683.1	WP_010326894.1	WP_007482065.1	WP_004646627.1	WP_005221656.1	WP_000083683.1	WP_000083683.1	WP_034428791.1	WP_019458331.1	WP_017392080.1		WP_016804196.1	WP_019384699.1	WP_009391834.1	WP_017480848.1	WP_004643303.1		WP_004653982.1	WP_004662484.1				WP_004696742.1	WP_004700871.1	WP_004708082.1	WP_004721919.1	WP_004729923.1				WP_004786355.1	WP_004791495.1		WP_004806443.1	WP_004812372.1	WP_004820117.1		WP_004880067.1	WP_004894223.1	WP_004900230.1
HOG1021	OROOT	WP_000084042.1	WP_000084042.1	WP_004921442.1	WP_000084042.1	WP_000084042.1	WP_000084042.1	YP_004994604.1		WP_002012216.1	WP_010326356.1	WP_007483574.1	WP_004646366.1	WP_008306323.1	WP_002012216.1	WP_002011229.1		WP_025465205.1	WP_017391655.1	WP_008940948.1	WP_016804696.1	WP_019384969.1	WP_009390365.1	WP_002117626.1	WP_004641866.1	WP_004651404.1	WP_004652629.1	WP_004663144.1	WP_004670504.1	WP_035328386.1	WP_010589246.1	WP_004694045.1	WP_004702988.1	WP_004709982.1	WP_004722048.1	WP_004279528.1	WP_004753465.1	WP_010589246.1	WP_034432181.1	WP_004782856.1	WP_004793900.1	WP_034431196.1	WP_004808574.1	WP_034424132.1	WP_004819985.1	WP_004863834.1	WP_004880804.1	WP_004893655.1	WP_004903628.1
HOG1022	OROOT	WP_000084188.1	WP_000084188.1	WP_004923188.1	WP_000084188.1	WP_000084188.1	WP_000084188.1	YP_004997129.1	WP_010112226.1	WP_000084188.1	WP_004983920.1	WP_004878158.1	WP_004280924.1	WP_004814175.1	WP_000084188.1	WP_000084188.1	WP_005017726.1	WP_004704812.1	WP_003654196.1	WP_004679125.1	WP_002053850.1	WP_004878158.1	WP_009391323.1	WP_002119137.1	WP_003654196.1	WP_004649642.1	WP_004657014.1	WP_004659763.1	WP_004673572.1	WP_004679125.1	WP_004683615.1	WP_004684291.1	WP_004704812.1	WP_002053850.1	WP_004718751.1	WP_004728813.1	WP_004750194.1	WP_004683615.1	WP_004683615.1	WP_004780523.1	WP_004790142.1	WP_004797825.1	WP_004803459.1	WP_004814175.1	WP_004718751.1	WP_004870138.1	WP_004878158.1	WP_004814175.1	WP_004750194.1
HOG1023	OROOT	WP_000084237.1	WP_000084237.1	WP_004930556.1	WP_000084237.1	WP_000084237.1	WP_000084237.1	YP_004997339.1	WP_010117077.1	WP_000084237.1	WP_004684416.1	WP_007478356.1	WP_004280982.1	WP_004814246.1	WP_000084237.1	WP_000084237.1	WP_005017290.1	WP_004705940.1	WP_003655545.1	WP_004637479.1	WP_000084237.1	WP_007478356.1	WP_009387660.1	WP_005072004.1	WP_003655545.1	WP_004649570.1	WP_004656529.1	WP_004665211.1	WP_004668105.1	WP_035327630.1	WP_010589287.1	WP_004684416.1	WP_004705940.1	WP_000084237.1	WP_004723429.1	WP_004280982.1	WP_004750055.1	WP_034422563.1	WP_034422563.1	WP_004780700.1	WP_004795299.1	WP_010589287.1	WP_004801974.1	WP_004814246.1	WP_004723429.1	WP_004858271.1	WP_007478356.1	WP_004814246.1	WP_004750055.1
HOG1024	OROOT	WP_000084320.1	WP_000084318.1	WP_004920304.1	WP_000084318.1	WP_000084314.1	WP_000084320.1	YP_004997577.1	WP_010113363.1	WP_000084318.1	WP_010325821.1	WP_007479134.1		WP_008303373.1	WP_000084318.1	WP_000084310.1	WP_005405945.1	WP_019458010.1	WP_005037075.1	WP_004637769.1	WP_016803651.1	WP_019385763.1	WP_009393080.1	WP_017481994.1	WP_004640955.1	WP_004649948.1	WP_004656082.1	WP_004659155.1	WP_004668487.1	WP_004674502.1	WP_004680611.1	WP_004692579.1	WP_004698944.1	WP_004710745.1	WP_004718161.1	WP_004729398.1	WP_004754366.1	WP_004680611.1	WP_004762206.1	WP_004781804.1	WP_004794889.1	WP_004800203.1	WP_004802448.1	WP_004813386.1	WP_004818739.1	WP_004867622.1	WP_004876623.1	WP_004890385.1	WP_004899223.1
HOG1025	OROOT	WP_000084510.1	WP_000084509.1	WP_004927512.1	WP_000084509.1	WP_000084514.1	WP_000084510.1	YP_004995125.1		WP_000084510.1	WP_010326331.1	WP_004878852.1			WP_000084510.1	WP_000084507.1		WP_004702172.1	WP_017390501.1	WP_017396096.1	WP_004709235.1	WP_019384213.1	WP_009388287.1	WP_017481634.1	WP_003651313.1		WP_004653060.1	WP_004661573.1	WP_004671608.1	WP_004678669.1	WP_004680882.1	WP_004694234.1	WP_004702172.1	WP_004709235.1	WP_004725218.1			WP_004758182.1		WP_004781111.1	WP_004792877.1	WP_004798910.1	WP_004807841.1		WP_004816480.1		WP_004878852.1
HOG1026	OROOT	WP_000084728.1	WP_000084730.1	WP_004923052.1	WP_000084730.1	WP_000084722.1	WP_000084716.1	YP_004997197.1	WP_010117308.1			WP_007479811.1	WP_004647692.1	WP_008306964.1	WP_000084730.1	WP_000084727.1	WP_005407150.1	WP_019458624.1	WP_005037783.1	WP_008942069.1	WP_016804280.1	WP_019385699.1	WP_009392425.1	WP_017481895.1	WP_004640210.1	WP_004649711.1	WP_004656901.1	WP_004659685.1	WP_004673657.1	WP_004679215.1	WP_004683683.1	WP_004691874.1	WP_004704676.1	WP_004711291.1	WP_004718895.1	WP_004647692.1	WP_004749216.1	WP_004756840.1	WP_004760301.1	WP_004780396.1	WP_004790259.1	WP_004797879.1	WP_004803400.1	WP_004814069.1	WP_004818204.1	WP_004870302.1	WP_004878223.1	WP_004895913.1	WP_004902984.1
HOG1027	OROOT	WP_000085212.1	WP_000085212.1	WP_002044989.1	WP_000085212.1	WP_000085212.1	WP_000085212.1	YP_004996850.1	WP_010113373.1	WP_000085212.1	WP_010325817.1	WP_004660270.1	WP_004278542.1	WP_005232423.1	WP_000085212.1	WP_000085212.1	WP_005018241.1	WP_002044989.1	WP_002044989.1	WP_004641159.1	WP_000085212.1	WP_004775941.1	WP_002044989.1	WP_002044989.1	WP_002044989.1	WP_004649954.1	WP_004657598.1	WP_004660270.1	WP_004673085.1	WP_004678667.1	WP_004641159.1	WP_004692593.1	WP_002044989.1	WP_000085212.1	WP_004718182.1	WP_004278542.1	WP_004754373.1	WP_004641159.1	WP_004760595.1	WP_004781792.1	WP_002044989.1	WP_004797588.1	WP_004775941.1	WP_004813401.1	WP_004718182.1	WP_004867665.1	WP_004660270.1	WP_004890401.1	WP_004754373.1
HOG1028	OROOT	WP_000705521.1	WP_000705524.1	WP_004927042.1	WP_000705524.1	WP_000705524.1	WP_000705521.1	YP_004995190.1	WP_010111631.1	WP_000705524.1	WP_004693238.1	WP_007482363.1	WP_004280421.1	WP_008307381.1	WP_000705524.1	WP_000705518.1	WP_005014389.1	WP_019458971.1	WP_017390547.1	WP_004638850.1	WP_000705529.1	WP_004879189.1	WP_009387134.1	WP_002121430.1	WP_004642603.1	WP_004649421.1	WP_004653137.1	WP_004662449.1	WP_004670823.1	WP_004677822.1	WP_004680942.1	WP_004693238.1	WP_004702040.1	WP_000705529.1	WP_004720255.1	WP_004731146.1		WP_004677822.1	WP_004677822.1	WP_004785579.1	WP_004792780.1	WP_004680942.1	WP_004807680.1	WP_004809513.1	WP_004720255.1	WP_004865584.1	WP_004879189.1	WP_004809513.1
HOG1029	ACB+HA																								WP_003650965.1
HOG1030	NODE_99
HOG1031	NODE_99
HOG1032	OROOT	WP_002009591.1	WP_002009591.1	WP_004920221.1	WP_002009591.1	WP_002009591.1	WP_002009591.1	YP_004997602.1	WP_010114365.1	WP_002009591.1	WP_004692528.1		WP_004278490.1	WP_004813317.1	WP_002009591.1	WP_002009591.1	WP_005016726.1	WP_004883404.1	WP_005037036.1	WP_004637794.1	WP_004710706.1	WP_019385742.1	WP_009393102.1	WP_031945077.1	WP_004640992.1	WP_004649897.1	WP_004656037.1	WP_004659105.1	WP_004668526.1	WP_004674551.1	WP_004680569.1	WP_004692528.1	WP_004883404.1	WP_004710706.1	WP_004718084.1	WP_004729466.1	WP_004754321.1	WP_004756189.1	WP_004762182.1	WP_004781856.1	WP_004794851.1	WP_004762182.1	WP_004656037.1	WP_004813317.1	WP_004818793.1	WP_004855326.1	WP_004876667.1	WP_004890334.1	WP_004899276.1
HOG1033	OROOT	WP_000085721.1	WP_000085721.1	WP_004929617.1	WP_000085721.1		WP_000085721.1	YP_004996580.1	WP_010113672.1	WP_000085721.1	WP_004695134.1	WP_007482565.1	WP_004645946.1	WP_004814497.1	WP_000085721.1	WP_000085721.1	WP_005406969.1	WP_002051267.1	WP_004638954.1	WP_017395708.1	WP_002051267.1	WP_004877216.1	WP_004789200.1	WP_002116561.1	WP_004638954.1	WP_004647956.1	WP_004652394.1	WP_004664725.1	WP_004669483.1	WP_004675650.1	WP_004675650.1	WP_004695134.1	WP_002051267.1	WP_002051267.1	WP_004724010.1	WP_004645946.1	WP_034426346.1	WP_004675650.1	WP_004675650.1	WP_004785199.1	WP_004789200.1	WP_004799947.1	WP_004652394.1	WP_004814497.1	WP_004724010.1	WP_004857384.1	WP_004877216.1	WP_004814497.1	WP_035365256.1
HOG1034	B
HOG1035	OROOT							YP_004995960.1	WP_010111140.1									WP_019458367.1	WP_017392050.1				WP_009391728.1		WP_004643358.1		WP_004653250.1						WP_004700775.1		WP_016539696.1						WP_004791396.1		WP_004807491.1		WP_004822941.1
HOG1036	ACB+HA											WP_007482063.1								WP_026056264.1		WP_019384700.1					WP_004653981.1	WP_004662482.1	WP_004670695.1														WP_004806445.1				WP_004880065.1
HOG1037	NODE_99
HOG1038	ACB+LW								WP_010113790.1			WP_050934469.1								WP_008941720.1		WP_051030497.1					WP_004654707.1	WP_004661038.1							WP_004723080.1								WP_004805545.1		WP_004819094.1	WP_004854812.1	WP_004878417.1
HOG1039	NODE_70											WP_007482874.1								WP_005089972.1		WP_019384755.1						WP_034601799.1	WP_004671726.1																		WP_004880232.1
HOG1040	OROOT								WP_010112572.1			WP_007482799.1					WP_005406884.1	WP_019457441.1	WP_017390226.1	WP_008941007.1		WP_019384660.1			WP_004642029.1		WP_004654055.1	WP_004662570.1	WP_004670662.1	WP_004677919.1	WP_004681020.1	WP_017397172.1	WP_004702743.1					WP_004758274.1	WP_004759732.1		WP_004793628.1	WP_004798771.1	WP_004806365.1				WP_004880165.1
HOG1041	OROOT	WP_000830356.1	WP_000830354.1	WP_011182489.1	WP_000830354.1	WP_000830355.1	WP_085917006.1	YP_004995236.1	WP_010116163.1	WP_000830350.1	WP_010326843.1	WP_026094098.1	WP_004645451.1	WP_008304027.1	WP_000830350.1	WP_085920605.1	WP_005405642.1	WP_081400450.1	WP_080592933.1	WP_008941259.1	WP_080593648.1	WP_026094098.1	WP_081399977.1	WP_078210401.1	WP_080592449.1	WP_081399730.1	WP_004653844.1	WP_034601427.1	WP_004671366.1		WP_004682209.1	WP_004696875.1	WP_081401372.1	WP_080631627.1	WP_004720772.1	WP_004278848.1		WP_004757946.1	WP_004761215.1	WP_004783973.1	WP_081399325.1	WP_081399078.1	WP_004806683.1	WP_034424973.1	WP_004821280.1	WP_020846621.1	WP_026094098.1	WP_026056729.1
HOG1042	ACB+LW																								WP_004643031.1	WP_034697310.1			WP_004672692.1
HOG1043	ACB+HA	WP_000187163.1			WP_000187151.1	WP_001069951.1	WP_000187163.1	YP_004996491.1		WP_000187151.1		WP_007483265.1			WP_000187151.1	WP_000187146.1		WP_019457223.1	WP_017392514.1	WP_008941421.1	WP_025466251.1	WP_019384605.1	WP_009389475.1	WP_017482121.1	WP_004639068.1		WP_004654157.1	WP_004662128.1	WP_004671079.1					WP_025469384.1							WP_004789324.1		WP_004807183.1				WP_004879472.1
HOG1044	NODE_64																		WP_026056200.1						WP_004643407.1
HOG1045	ACB+LW		WP_000654754.1		WP_000654754.1													WP_019458844.1	WP_017390869.1	WP_008940867.1					WP_004642950.1		WP_004654964.1								WP_004724747.1								WP_004805314.1		WP_004822902.1
HOG1046	OROOT																										WP_004652760.1								WP_004721674.1								WP_004808393.1		WP_004820352.1
HOG1047	ACB+HA											WP_007482883.1										WP_019384751.1					WP_004654191.1	WP_004662683.1			WP_004681005.1							WP_004758265.1	WP_004759825.1			WP_004798788.1	WP_004806259.1				WP_004880241.1
HOG1048	ACB															WP_000872515.1		WP_019458877.1
HOG1049	OROOT	WP_001155161.1	WP_001155158.1	WP_004919791.1	WP_001155158.1	WP_001155159.1	WP_001155161.1	YP_004996599.1	WP_010113684.1	WP_001155167.1	WP_010327480.1	WP_007482528.1	WP_004645171.1	WP_008304235.1	WP_001155167.1	WP_001155165.1	WP_005407037.1	WP_004705705.1	WP_004638919.1	WP_005083292.1	WP_016804528.1	WP_019383739.1	WP_009389688.1	WP_017482184.1	WP_004638919.1	WP_004649509.1	WP_004652420.1	WP_004664773.1	WP_004669525.1	WP_004675604.1		WP_004697783.1	WP_004705705.1	WP_004712001.1	WP_004723991.1	WP_004733763.1		WP_004757219.1	WP_004762021.1	WP_004782185.1	WP_004789164.1	WP_004799974.1	WP_004802809.1	WP_004816127.1	WP_004817758.1	WP_004857365.1	WP_004877256.1	WP_004891509.1
HOG1050	ACB+LW		WP_002017502.1		WP_002017502.1			YP_004994675.1		WP_002011783.1		WP_004658508.1			WP_002011783.1	WP_000872538.1		WP_025465195.1	WP_017391598.1		WP_025465720.1	WP_019383573.1	WP_009387823.1		WP_004641984.1		WP_004656993.1	WP_004658508.1	WP_004671709.1				WP_004702830.1	WP_004709877.1	WP_004658508.1				WP_004760125.1		WP_034596331.1		WP_004806916.1
HOG1051	ACB+LW		WP_001125651.1					YP_004994644.1	WP_010113990.1	WP_001133504.1					WP_001133504.1	WP_001125646.1		WP_019458187.1	WP_017391622.1		WP_016804340.1		WP_009387829.1	WP_002120545.1	WP_004641955.1		WP_004652285.1	WP_004664566.1					WP_004702863.1	WP_004709906.1							WP_004793830.1		WP_004803020.1
HOG1052	OROOT	WP_001136630.1	WP_001136631.1	WP_004925421.1	WP_001136631.1	WP_001136628.1	WP_001136630.1	YP_004997853.1		WP_001136633.1	WP_005399986.1				WP_001136633.1	WP_001136631.1		WP_031944937.1	WP_017392358.1		WP_001136632.1	WP_005005934.1		WP_031945045.1	WP_004641387.1		WP_032812726.1		WP_004670290.1		WP_004681105.1	WP_004694646.1	WP_031944505.1		WP_004722224.1				WP_004681105.1	WP_004780046.1	WP_004794394.1		WP_032865092.1	WP_004812151.1	WP_004819833.1		WP_004880532.1	WP_004895780.1	WP_004900064.1
HOG1053	OROOT	WP_000086385.1	WP_000086385.1	WP_004929388.1	WP_000086385.1	WP_000086385.1	WP_000086385.1	YP_004996420.1	WP_010112440.1	WP_000086385.1	WP_004982744.1	WP_004664446.1	WP_004279433.1	WP_004810837.1	WP_000086385.1	WP_000086385.1	WP_005015737.1	WP_004705893.1	WP_005036504.1	WP_005083000.1	WP_002051353.1		WP_005310066.1	WP_002116292.1	WP_003655458.1	WP_004651298.1	WP_004652195.1	WP_004664446.1	WP_004669199.1	WP_004674933.1	WP_004681505.1	WP_004695557.1	WP_004705893.1	WP_002051353.1	WP_004717284.1	WP_004279433.1	WP_004753553.1	WP_004755939.1	WP_004760950.1	WP_004782977.1	WP_004789420.1	WP_004755939.1	WP_004664446.1	WP_004810837.1	WP_004823195.1	WP_004863226.1	WP_004664446.1	WP_004810837.1	WP_004753553.1
HOG1054	OROOT	WP_000086450.1	WP_000086443.1	WP_004922283.1	WP_000086443.1	WP_000086443.1	WP_000086450.1	YP_004996509.1	WP_010115995.1	WP_000086443.1	WP_010326161.1	WP_007483951.1	WP_004646214.1	WP_034592672.1	WP_000086443.1	WP_000086443.1	WP_005024872.1	WP_077162502.1	WP_080547819.1	WP_017396362.1	WP_080593578.1	WP_019383809.1	WP_081400051.1	WP_080612988.1	WP_080547819.1	WP_004648069.1	WP_004652318.1	WP_004664608.1	WP_004669374.1			WP_004694689.1	WP_077162502.1	WP_080593578.1	WP_004717436.1	WP_035340900.1	WP_004750879.1			WP_004783107.1	WP_080645495.1		WP_004802979.1	WP_004810993.1	WP_004823350.1	WP_004857048.1	WP_004877111.1	WP_004893368.1	WP_004899743.1
[truncated: 13,239 more rows]
[truncated: 5,000 more columns]

## Sheet: 2_hog_core+231
HOG_id	#taxa	#genes
HOG1009	231	231
HOG1016	231	231
HOG1026	231	231
HOG1033	231	232
HOG1053	231	231
[truncated: 977 more rows]
