# Supplementary material for: Evolutionarily stable gene clusters shed light on the common grounds of pathogenicity in the Acinetobacter calcoaceticus-baumannii complex
Source: PLoS Genet. 2022 Jun 2;18(6):e1010020. doi: 10.1371/journal.pgen.1010020 (PMC9162365; doi:10.1371/journal.pgen.1010020)
Supplement: S14 Table — (XLSX) [file pgen.1010020.s029.xlsx]

## Sheet: 1_AbaR_BlastP_Results
Description	Scientific Name	Max Score	Total Score	Query Cover	E value	Per. ident	Acc. Len	Accession
LuxR family transcriptional regulator AbaR [Klebsiella pneumoniae]	Klebsiella pneumoniae	365	365	0.72	3e-127	9942	178	WP_159413376.1
LuxR family transcriptional regulator AbaR [Pseudomonas aeruginosa]	Pseudomonas aeruginosa	335	335	0.68	1e-115	9878	164	WP_194428582.1
autoinducer binding domain-containing protein [Advenella sp. EE-W14]	Advenella sp. EE-W14	261	261	1	8e-85	5252	253	WP_211182281.1
autoinducer binding domain-containing protein [Methylobacter tundripaludum]	Methylobacter tundripaludum	259	259	1	2e-84	5168	236	WP_104428005.1
autoinducer binding domain-containing protein [Methylobacter tundripaludum]	Methylobacter tundripaludum	258	258	1	4e-84	5168	236	WP_006890625.1
autoinducer binding domain-containing protein [Methylobacter tundripaludum]	Methylobacter tundripaludum	258	258	1	5e-84	5168	236	WP_031437043.1
autoinducer binding domain-containing protein [Thiomonas sp. X19]	Thiomonas sp. X19	256	256	1	7e-83	5000	250	WP_112485994.1
autoinducer binding domain-containing protein [Thiomonas bhubaneswarensis]	Thiomonas bhubaneswarensis	254	254	1	1e-82	4958	237	WP_082454430.1
autoinducer binding domain-containing protein [Candidatus Methylobacter oryzae]	Candidatus Methylobacter oryzae	254	254	1	2e-82	4874	236	WP_127029771.1
autoinducer binding domain-containing protein [Methylomicrobium lacus]	Methylomicrobium lacus	253	253	1	3e-82	4832	236	WP_024298126.1
autoinducer binding domain-containing protein [Glaciimonas immobilis]	Glaciimonas immobilis	251	251	1	3e-81	4958	236	WP_168057063.1
autoinducer binding domain-containing protein [Thiomonas arsenitoxydans]	Thiomonas arsenitoxydans	251	251	1	3e-81	4874	250	WP_050985929.1
LuxR family transcriptional regulator [Rugamonas sp. CCM 8940]	Rugamonas sp. CCM 8940	246	246	0.98	4e-79	4979	242	WP_199518463.1
autoinducer binding domain-containing protein [Acidovorax sp. 94]	Acidovorax sp. 94	246	246	1	4e-79	5021	237	WP_199731195.1
LuxR family transcriptional regulator [Massilia sp. R798]	Massilia sp. R798	245	245	1	7e-79	4916	240	WP_223464027.1
MULTISPECIES: autoinducer binding domain-containing protein [unclassified Acidovorax]	unclassified Acidovorax	245	245	1	1e-78	4916	237	WP_055397427.1
autoinducer binding domain-containing protein [Noviherbaspirillum sp. Root189]	Noviherbaspirillum sp. Root189	244	244	1	1e-78	5063	237	WP_057290678.1
autoinducer binding domain-containing protein [Sulfuriferula nivalis]	Sulfuriferula nivalis	244	244	1	2e-78	4916	237	WP_162084401.1
autoinducer binding domain-containing protein [Acidovorax sp. HMWF029]	Acidovorax sp. HMWF029	244	244	1	2e-78	4874	237	WP_199226612.1
autoinducer binding domain-containing protein [Candidatus Methylospira mobilis]	Candidatus Methylospira mobilis	243	243	1	3e-78	4748	236	WP_153247191.1
autoinducer binding domain-containing protein [Methylomonas sp. MK1]	Methylomonas sp. MK1	243	243	1	3e-78	4958	236	WP_020481696.1
autoinducer binding domain-containing protein [Acidovorax sp. JMULE5]	Acidovorax sp. JMULE5	243	243	1	4e-78	4916	237	WP_176885800.1
autoinducer binding domain-containing protein [Methylomonas koyamae]	Methylomonas koyamae	243	243	1	4e-78	4706	236	WP_064030611.1
autoinducer binding domain-containing protein [Methylomonas sp. ZR1]	Methylomonas sp. ZR1	243	243	1	6e-78	4790	236	WP_171695256.1
autoinducer binding domain-containing protein [Acidovorax kalamii]	Acidovorax kalamii	243	243	1	7e-78	4874	237	WP_165773927.1
autoinducer binding domain-containing protein [Methylomonas sp. Kb3]	Methylomonas sp. Kb3	243	243	1	7e-78	4937	237	WP_101055634.1
autoinducer binding domain-containing protein [Sulfuriferula nivalis]	Sulfuriferula nivalis	242	242	1	9e-78	4748	237	WP_162086398.1
autoinducer binding domain-containing protein [Aromatoleum aromaticum]	Aromatoleum aromaticum	242	242	1	1e-77	4664	236	WP_168954523.1
autoinducer binding domain-containing protein [Herbaspirillum sp. K1R23-30]	Herbaspirillum sp. K1R23-30	242	242	1	2e-77	4832	237	WP_119771989.1
autoinducer binding domain-containing protein [Glaciimonas soli]	Glaciimonas soli	242	242	1	2e-77	4854	236	WP_153234475.1
autoinducer binding domain-containing protein [Methylomonas sp. EbB]	Methylomonas sp. EbB	241	241	1	2e-77	4748	236	WP_192395787.1
autoinducer binding domain-containing protein [Fluviibacter phosphoraccumulans]	Fluviibacter phosphoraccumulans	241	241	0.93	2e-77	4955	226	WP_211149142.1
autoinducer binding domain-containing protein [Methylomonas sp. EFPC1]	Methylomonas sp. EFPC1	241	241	1	3e-77	4790	236	WP_205454244.1
autoinducer binding domain-containing protein [Methylomonas sp. LL1]	Methylomonas sp. LL1	241	241	1	4e-77	4874	236	WP_196436922.1
MULTISPECIES: autoinducer binding domain-containing protein [unclassified Acidovorax]	unclassified Acidovorax	241	241	1	4e-77	4874	237	WP_099741011.1
MULTISPECIES: autoinducer binding domain-containing protein [Methylomonas]	Methylomonas	240	240	1	5e-77	4832	236	WP_062329504.1
autoinducer binding domain-containing protein [Methylomonas sp. EbA]	Methylomonas sp. EbA	239	239	1	1e-76	4748	236	WP_192374562.1
autoinducer binding domain-containing protein [Acidithiobacillus ferriphilus]	Acidithiobacillus ferriphilus	239	239	1	1e-76	4790	236	WP_215860090.1
LuxR family transcriptional regulator [Rugamonas rubra]	Rugamonas rubra	239	239	0.96	2e-76	4913	227	WP_093385917.1
LuxR family transcriptional regulator [Janthinobacterium sp. BJB412]	Janthinobacterium sp. BJB412	238	238	0.96	2e-76	4913	227	WP_099414465.1
autoinducer binding domain-containing protein [Herbaspirillum sp. K2R10-39]	Herbaspirillum sp. K2R10-39	238	238	1	3e-76	4748	237	WP_119740853.1
autoinducer binding domain-containing protein [Methylomonas sp. Kb3]	Methylomonas sp. Kb3	238	238	1	3e-76	4706	236	WP_101052365.1
autoinducer binding domain-containing protein [Collimonas arenae]	Collimonas arenae	238	238	1	3e-76	4622	236	WP_061537228.1
LuxR family transcriptional regulator [Massilia polaris]	Massilia polaris	238	238	1	4e-76	4832	236	WP_169468232.1
MULTISPECIES: autoinducer binding domain-containing protein [Acidithiobacillus]	Acidithiobacillus	238	238	1	7e-76	4832	237	WP_113525536.1
autoinducer binding domain-containing protein [Candidatus Nitrotoga fabula]	Candidatus Nitrotoga fabula	237	237	1	1e-75	4706	237	WP_213036591.1
autoinducer binding domain-containing protein [Collimonas sp. OK412]	Collimonas sp. OK412	236	236	1	2e-75	4622	236	WP_092392499.1
autoinducer binding domain-containing protein [Duganella sp. GN2-R2]	Duganella sp. GN2-R2	236	236	0.98	2e-75	4936	237	WP_170203559.1
autoinducer binding domain-containing protein [Thiocapsa imhoffii]	Thiocapsa imhoffii	236	236	1	2e-75	4874	236	WP_200388941.1
autoinducer binding domain-containing protein [Acidithiobacillus ferrooxidans]	Acidithiobacillus ferrooxidans	236	236	1	2e-75	4706	237	WP_215852001.1
autoinducer binding domain-containing protein [Collimonas fungivorans]	Collimonas fungivorans	236	236	1	3e-75	4622	236	WP_061539980.1
autoinducer binding domain-containing protein [Acidovorax sp. 106]	Acidovorax sp. 106	236	236	1	3e-75	4728	237	WP_121455382.1
LuxR family transcriptional regulator [Chitinimonas koreensis]	Chitinimonas koreensis	236	236	1	3e-75	4706	237	WP_028445278.1
autoinducer binding domain-containing protein [Kinneretia sp. DAIF2]	Kinneretia sp. DAIF2	236	236	1	3e-75	4748	237	WP_195797238.1
autoinducer binding domain-containing protein [Sulfuriferula plumbiphila]	Sulfuriferula plumbiphila	238	238	0.99	4e-75	4873	307	WP_198415360.1
autoinducer binding domain-containing protein [Collimonas fungivorans]	Collimonas fungivorans	236	236	1	4e-75	4622	236	WP_014005942.1
MULTISPECIES: autoinducer binding domain-containing protein [Acidithiobacillus]	Acidithiobacillus	236	236	1	4e-75	4664	237	WP_009563854.1
autoinducer binding domain-containing protein [Acidovorax sp. 56]	Acidovorax sp. 56	235	235	1	5e-75	4770	237	WP_099658596.1
autoinducer binding domain-containing protein [Duganella sp. FT92W]	Duganella sp. FT92W	234	234	0.91	6e-75	5066	218	WP_154374108.1
autoinducer binding domain-containing protein [Massilia armeniaca]	Massilia armeniaca	235	235	0.98	6e-75	4851	236	WP_181259125.1
autoinducer binding domain-containing protein [Propionivibrio dicarboxylicus]	Propionivibrio dicarboxylicus	235	235	1	8e-75	4622	238	WP_091934555.1
autoinducer binding domain-containing protein [Acidovorax radicis]	Acidovorax radicis	234	234	1	1e-74	4748	237	WP_029413009.1
MULTISPECIES: autoinducer binding domain-containing protein [unclassified Acidovorax]	unclassified Acidovorax	234	234	1	2e-74	4748	237	WP_057224049.1
autoinducer binding domain-containing protein [Massilia aromaticivorans]	Massilia aromaticivorans	233	233	0.99	2e-74	4661	232	WP_212760959.1
autoinducer binding domain-containing protein [Acidithiobacillus ferrooxidans]	Acidithiobacillus ferrooxidans	233	233	1	3e-74	4580	237	WP_163057494.1
autoinducer binding domain-containing protein [Methylomonas methanica]	Methylomonas methanica	233	233	1	3e-74	4748	236	WP_064009903.1
LuxR family transcriptional regulator [Thiocapsa sp. KS1]	Thiocapsa sp. KS1	233	233	1	4e-74	4832	236	WP_093192777.1
LuxR family transcriptional regulator [Formivibrio citricus]	Formivibrio citricus	232	232	0.93	8e-74	4978	227	WP_091193140.1
autoinducer binding domain-containing protein [Collimonas sp. PA-H2]	Collimonas sp. PA-H2	232	232	1	9e-74	4538	236	WP_098497154.1
autoinducer binding domain-containing protein [Methylomonas sp. LW13]	Methylomonas sp. LW13	232	232	1	1e-73	4622	236	WP_033158707.1
autoinducer binding domain-containing protein [Collimonas arenae]	Collimonas arenae	232	232	1	1e-73	4370	236	WP_038489442.1
autoinducer binding domain-containing protein [Acidithiobacillus thiooxidans]	Acidithiobacillus thiooxidans	231	231	1	2e-73	4622	237	WP_024895086.1
autoinducer binding domain-containing protein [Noviherbaspirillum humi]	Noviherbaspirillum humi	231	231	0.95	2e-73	4581	240	WP_089399548.1
MULTISPECIES: autoinducer binding domain-containing protein [unclassified Collimonas]	unclassified Collimonas	230	230	1	4e-73	4538	236	WP_211441138.1
autoinducer binding domain-containing protein [Massilia sp. YMA4]	Massilia sp. YMA4	230	230	0.98	7e-73	4723	236	WP_193615776.1
autoinducer binding domain-containing protein [Ferrovum sp. Z-31]	Ferrovum sp. Z-31	230	230	1	8e-73	4706	236	WP_062188627.1
LuxR family transcriptional regulator [Massilia plicata]	Massilia plicata	229	229	0.98	1e-72	4723	236	WP_189569134.1
autoinducer binding domain-containing protein [Collimonas pratensis]	Collimonas pratensis	229	229	1	1e-72	4496	236	WP_062115880.1
autoinducer binding domain-containing protein [Massilia sp. SJY3]	Massilia sp. SJY3	229	229	1	1e-72	4812	233	WP_159628449.1
autoinducer binding domain-containing protein [Halothiobacillus neapolitanus]	Halothiobacillus neapolitanus	229	229	1	2e-72	4706	237	WP_012823837.1
autoinducer binding domain-containing protein [Collimonas pratensis]	Collimonas pratensis	229	229	1	2e-72	4496	236	WP_061940374.1
autoinducer binding domain-containing protein [Pseudomonas orientalis]	Pseudomonas orientalis	228	228	1	2e-72	4370	237	WP_057723830.1
MULTISPECIES: autoinducer binding domain-containing protein [unclassified Variovorax]	unclassified Variovorax	228	228	1	3e-72	4815	235	WP_068684313.1
autoinducer binding domain-containing protein [Pseudomonas duriflava]	Pseudomonas duriflava	228	228	1	4e-72	4580	237	WP_145141790.1
autoinducer binding domain-containing protein [Acidithiobacillus ferrivorans]	Acidithiobacillus ferrivorans	227	227	1	9e-72	4622	236	WP_215894210.1
autoinducer binding domain-containing protein [Paucibacter aquatile]	Paucibacter aquatile	227	227	1	1e-71	4706	237	WP_102766785.1
MULTISPECIES: autoinducer binding domain-containing protein [unclassified Massilia]	unclassified Massilia	226	226	1	2e-71	4664	233	WP_211526235.1
LuxR family transcriptional regulator [Massilia atriviolacea]	Massilia atriviolacea	226	226	0.86	2e-71	5072	225	WP_126077900.1
autoinducer binding domain-containing protein [Variovorax sp. RA8]	Variovorax sp. RA8	226	226	1	2e-71	4748	235	WP_162588881.1
autoinducer binding domain-containing protein [Trinickia soli]	Trinickia soli	226	226	1	3e-71	4580	237	WP_102610163.1
autoinducer binding domain-containing protein [Trinickia dabaoshanensis]	Trinickia dabaoshanensis	225	225	1	4e-71	4622	237	WP_102645953.1
autoinducer binding domain-containing protein [Massilia buxea]	Massilia buxea	224	224	0.96	6e-71	4696	226	WP_155472183.1
autoinducer binding domain-containing protein [Rhodoferax sp. AJA081-3]	Rhodoferax sp. AJA081-3	225	225	1	6e-71	4622	237	WP_209394532.1
autoinducer binding domain-containing protein [Collimonas sp. OK607]	Collimonas sp. OK607	224	224	1	8e-71	4370	236	WP_092431898.1
autoinducer binding domain-containing protein [Trinickia fusca]	Trinickia fusca	224	224	1	8e-71	4622	237	WP_121275932.1
autoinducer binding domain-containing protein [Massilia aurea]	Massilia aurea	224	224	1	1e-70	4622	235	WP_183555287.1
autoinducer binding domain-containing protein [Chitinimonas arctica]	Chitinimonas arctica	224	224	1	1e-70	4580	237	WP_143856895.1
autoinducer binding domain-containing protein [Trinickia sp. 4D114]	Trinickia sp. 4D114	223	223	1	4e-70	4538	237	WP_206952803.1
autoinducer binding domain-containing protein [Variovorax sp. PBL-H6]	Variovorax sp. PBL-H6	223	223	1	4e-70	4790	235	WP_162576753.1
autoinducer binding domain-containing protein [Variovorax sp. KK3]	Variovorax sp. KK3	223	223	1	5e-70	4477	237	WP_077000740.1

## Sheet: 2_AbaM_BlastP_Results
Description	Scientific Name	Max Score	Total Score	Query Cover	E value	Per. ident	Acc. Len	Accession
DUF4902 domain-containing protein [Pseudomonas aeruginosa]	Pseudomonas aeruginosa	110	110	0.39	1e-29	10000	54	WP_150298736.1
DUF4902 domain-containing protein [Sulfuriferula plumbiphila]	Sulfuriferula plumbiphila	940	940	0.84	2e-22	3689	128	WP_198415448.1
DUF4902 domain-containing protein [Sulfuriferula plumbiphila]	Sulfuriferula plumbiphila	944	944	0.84	3e-22	3689	144	WP_223264522.1
DUF4902 domain-containing protein [Duganella sp. 1411]	Duganella sp. 1411	920	920	0.78	1e-21	3784	124	WP_209720976.1
DUF4902 domain-containing protein [Glaciimonas soli]	Glaciimonas soli	928	928	0.89	2e-21	3664	150	WP_153234474.1
DUF4902 domain-containing protein [Acidithiobacillus ferrooxidans]	Acidithiobacillus ferrooxidans	870	870	0.83	2e-19	3750	143	WP_215851998.1
DUF4902 domain-containing protein [Acidithiobacillus ferrooxidans]	Acidithiobacillus ferrooxidans	863	863	0.83	3e-19	3667	143	WP_163057492.1
MULTISPECIES: DUF4902 domain-containing protein [Acidithiobacillus]	Acidithiobacillus	855	855	0.84	5e-19	3607	127	WP_012536896.1
MULTISPECIES: DUF4902 domain-containing protein [Comamonadaceae]	Comamonadaceae	859	859	0.77	5e-19	3514	139	WP_059400386.1
DUF4902 domain-containing protein [Acidithiobacillus thiooxidans]	Acidithiobacillus thiooxidans	855	855	0.81	7e-19	3559	143	WP_024895087.1
DUF4902 domain-containing protein [Propionivibrio dicarboxylicus]	Propionivibrio dicarboxylicus	855	855	0.89	9e-19	3566	145	WP_091934552.1
DUF4902 domain-containing protein [Silvimonas terrae]	Silvimonas terrae	855	855	0.89	9e-19	3359	143	WP_184098054.1
DUF4902 domain-containing protein [Acidovorax sp. 106]	Acidovorax sp. 106	851	851	0.86	1e-18	3206	145	WP_121455383.1
DUF4902 domain-containing protein [Candidimonas bauzanensis]	Candidimonas bauzanensis	840	840	0.79	3e-18	3621	130	WP_073103179.1
DUF4902 domain-containing protein [Acidovorax sp. 1608163]	Acidovorax sp. 1608163	843	843	0.86	3e-18	3130	147	WP_162995974.1
DUF4902 domain-containing protein [Acidovorax sp. 62]	Acidovorax sp. 62	836	836	0.86	4e-18	3130	147	WP_143226669.1
DUF4902 domain-containing protein [Acidithiobacillus ferridurans]	Acidithiobacillus ferridurans	828	828	0.84	8e-18	3607	143	WP_215855960.1
DUF4902 domain-containing protein [Acidithiobacillus ferridurans]	Acidithiobacillus ferridurans	824	824	0.84	1e-17	3607	141	WP_215878549.1
DUF4902 domain-containing protein [Acidithiobacillus ferriphilus]	Acidithiobacillus ferriphilus	828	828	0.86	1e-17	3492	152	WP_215860089.1
DUF4902 domain-containing protein [Acidovorax sp. 56]	Acidovorax sp. 56	820	820	0.86	2e-17	3053	147	WP_099655297.1
MULTISPECIES: DUF4902 domain-containing protein [Acidithiobacillus]	Acidithiobacillus	816	816	0.84	3e-17	3607	143	WP_113525535.1
DUF4902 domain-containing protein [Sulfuriferula nivalis]	Sulfuriferula nivalis	801	801	0.84	6e-17	3790	128	WP_162086399.1
DUF4902 domain-containing protein [Rhodoferax sp. AJA081-3]	Rhodoferax sp. AJA081-3	797	797	0.8	9e-17	3534	127	WP_209394533.1
DUF4902 domain-containing protein [Silvimonas amylolytica]	Silvimonas amylolytica	801	801	0.86	1e-16	3226	143	WP_188696189.1
DUF4902 domain-containing protein [Acidovorax kalamii]	Acidovorax kalamii	793	793	0.78	2e-16	3448	135	WP_165773928.1
DUF4902 domain-containing protein [Stenotrophomonas acidaminiphila]	Stenotrophomonas acidaminiphila	786	786	0.81	3e-16	3419	123	WP_182336283.1
MULTISPECIES: DUF4902 domain-containing protein [Stenotrophomonas]	Stenotrophomonas	786	786	0.84	3e-16	3417	123	WP_055772113.1
MULTISPECIES: DUF4902 domain-containing protein [Stenotrophomonas]	Stenotrophomonas	782	782	0.81	3e-16	3504	123	WP_054663131.1
DUF4902 domain-containing protein [Stenotrophomonas acidaminiphila]	Stenotrophomonas acidaminiphila	782	782	0.81	3e-16	3504	125	WP_082393839.1
MULTISPECIES: DUF4902 domain-containing protein [Acidovorax]	Acidovorax	782	782	0.79	5e-16	3390	132	WP_139019156.1
DUF4902 domain-containing protein [Silvimonas iriomotensis]	Silvimonas iriomotensis	782	782	0.86	6e-16	3226	143	WP_188703368.1
DUF4902 domain-containing protein [Stenotrophomonas sp. MYb238]	Stenotrophomonas sp. MYb238	774	774	0.81	6e-16	3248	123	WP_194269593.1
DUF4902 domain-containing protein [Variovorax soli]	Variovorax soli	774	774	0.78	9e-16	3540	134	WP_068640964.1
DUF4902 domain-containing protein [Ferrovum sp. Z-31]	Ferrovum sp. Z-31	774	774	0.84	1e-15	3361	144	WP_197456542.1
DUF4902 domain-containing protein [Stenotrophomonas acidaminiphila]	Stenotrophomonas acidaminiphila	766	766	0.81	1e-15	3504	123	WP_161613252.1
DUF4902 domain-containing protein [Stenotrophomonas acidaminiphila]	Stenotrophomonas acidaminiphila	759	759	0.81	3e-15	3504	123	WP_104938092.1
DUF4902 domain-containing protein [Duganella sp. GN2-R2]	Duganella sp. GN2-R2	763	763	0.81	3e-15	3565	137	WP_170203557.1
DUF4902 domain-containing protein [Acidovorax sp. ACV01]	Acidovorax sp. ACV01	759	759	0.79	4e-15	3305	132	WP_192424645.1
DUF4902 domain-containing protein [Variovorax sp. KBW07]	Variovorax sp. KBW07	755	755	0.78	5e-15	3596	131	WP_185545930.1
DUF4902 domain-containing protein [Janthinobacterium sp. 1_2014MBL_MicDiv]	Janthinobacterium sp. 1_2014MBL_MicDiv	751	751	0.79	7e-15	3391	129	WP_071324777.1
MULTISPECIES: DUF4902 domain-containing protein [unclassified Thauera]	unclassified Thauera	743	743	0.83	1e-14	3607	134	WP_002926029.1
DUF4902 domain-containing protein [Acidithiobacillus ferrivorans]	Acidithiobacillus ferrivorans	747	747	0.88	2e-14	3154	150	WP_215894209.1
DUF4902 domain-containing protein [Janthinobacterium sp. ROICE36]	Janthinobacterium sp. ROICE36	743	743	0.9	2e-14	2946	155	WP_102124181.1
DUF4902 domain-containing protein [Rugamonas rubra]	Rugamonas rubra	739	739	0.81	3e-14	3390	138	WP_093385422.1
DUF4902 domain-containing protein [Janthinobacterium sp. BJB412]	Janthinobacterium sp. BJB412	736	736	0.81	4e-14	3390	148	WP_099414058.1
DUF4902 domain-containing protein [Acidovorax sp. 94]	Acidovorax sp. 94	732	732	0.79	5e-14	3220	147	WP_121419939.1
MULTISPECIES: DUF4902 domain-containing protein [unclassified Acidovorax]	unclassified Acidovorax	732	732	0.79	5e-14	3220	147	WP_055397425.1
DUF4902 domain-containing protein [Acidovorax sp. HMWF029]	Acidovorax sp. HMWF029	728	728	0.78	5e-14	3190	135	WP_158274963.1
DUF4902 domain-containing protein [Fluviibacter phosphoraccumulans]	Fluviibacter phosphoraccumulans	732	732	0.76	6e-14	3423	145	WP_211149141.1
DUF4902 domain-containing protein [Rugamonas sp. CCM 8940]	Rugamonas sp. CCM 8940	724	724	0.9	1e-13	3383	147	WP_199518462.1
DUF4902 domain-containing protein [Variovorax sp. OV329]	Variovorax sp. OV329	716	716	0.78	1e-13	3391	135	WP_093385201.1
DUF4902 domain-containing protein [Comamonas terrae]	Comamonas terrae	709	709	0.83	3e-13	3167	131	WP_217997557.1
DUF4902 domain-containing protein [Janthinobacterium lividum]	Janthinobacterium lividum	709	709	0.79	3e-13	3304	129	WP_139090811.1
DUF4902 domain-containing protein [Methylobacter tundripaludum]	Methylobacter tundripaludum	712	712	0.85	3e-13	3120	141	WP_036244424.1
DUF4902 domain-containing protein [Thiomonas arsenitoxydans]	Thiomonas arsenitoxydans	712	712	0.87	3e-13	3150	144	WP_198409853.1
DUF4902 domain-containing protein [Thiomonas arsenitoxydans]	Thiomonas arsenitoxydans	712	712	0.87	3e-13	3150	145	WP_013105725.1
DUF4902 domain-containing protein [Advenella sp. EE-W14]	Advenella sp. EE-W14	709	709	0.81	3e-13	3500	139	WP_169293677.1
DUF4902 domain-containing protein [Methylobacter tundripaludum]	Methylobacter tundripaludum	709	709	0.85	3e-13	3120	141	WP_036304852.1
DUF4902 domain-containing protein [Chitinimonas koreensis]	Chitinimonas koreensis	697	697	0.65	1e-12	3696	148	WP_211236915.1
DUF4902 domain-containing protein [Glaciimonas immobilis]	Glaciimonas immobilis	697	697	0.84	2e-12	3279	163	WP_168057062.1
DUF4902 domain-containing protein [Agarivorans sp. B2Z047]	Agarivorans sp. B2Z047	693	693	0.89	2e-12	3095	148	WP_152781847.1
DUF4902 domain-containing protein [Formivibrio citricus]	Formivibrio citricus	689	689	0.81	2e-12	3136	134	WP_177187810.1
DUF4902 domain-containing protein [Schlegelella thermodepolymerans]	Schlegelella thermodepolymerans	689	689	0.83	2e-12	2773	148	WP_170067455.1
DUF4902 domain-containing protein [Thauera phenylacetica]	Thauera phenylacetica	686	686	0.87	3e-12	3231	137	WP_157302036.1
DUF4902 domain-containing protein [Thiomonas bhubaneswarensis]	Thiomonas bhubaneswarensis	686	686	0.86	3e-12	3120	144	WP_072243075.1
DUF4902 domain-containing protein [Variovorax sp. dw_954]	Variovorax sp. dw_954	682	682	0.78	3e-12	3158	130	WP_213957598.1
DUF4902 domain-containing protein [Agarivorans aestuarii]	Agarivorans aestuarii	686	686	0.89	3e-12	3016	148	WP_221074421.1
DUF4902 domain-containing protein [Candidatus Methylospira mobilis]	Candidatus Methylospira mobilis	678	678	0.79	4e-12	3190	129	WP_153250839.1
DUF4902 domain-containing protein [Agarivorans albus]	Agarivorans albus	682	682	0.89	5e-12	3016	148	WP_051147636.1
DUF4902 domain-containing protein [Thiomonas sp. X19]	Thiomonas sp. X19	682	682	0.81	5e-12	2966	145	WP_146748491.1
DUF4902 domain-containing protein [Schlegelella thermodepolymerans]	Schlegelella thermodepolymerans	674	674	0.83	5e-12	2689	124	WP_165908727.1
DUF4902 domain-containing protein [Paucibacter oligotrophus]	Paucibacter oligotrophus	678	678	0.81	5e-12	3279	137	WP_184302671.1
DUF4902 domain-containing protein [Acidithiobacillus thiooxidans]	Acidithiobacillus thiooxidans	674	674	0.55	5e-12	4342	119	WP_158627837.1
DUF4902 domain-containing protein [Methylobacter tundripaludum]	Methylobacter tundripaludum	674	674	0.78	7e-12	3190	141	WP_104428004.1
DUF4902 domain-containing protein [Methylomonas sp. Kb3]	Methylomonas sp. Kb3	674	674	0.92	8e-12	3162	146	WP_205800467.1
DUF4902 domain-containing protein [Bordetella petrii]	Bordetella petrii	670	670	0.81	8e-12	3025	131	WP_081760403.1
DUF4902 domain-containing protein [Agarivorans sp. Alg241-V36]	Agarivorans sp. Alg241-V36	674	674	0.77	1e-11	3364	148	WP_163130894.1
DUF4902 domain-containing protein [Schlegelella koreensis]	Schlegelella koreensis	666	666	0.76	1e-11	2909	123	WP_176068231.1
DUF4902 domain-containing protein [Halothiobacillus neapolitanus]	Halothiobacillus neapolitanus	662	662	0.73	1e-11	3458	118	WP_166635980.1
DUF4902 domain-containing protein [Aliagarivorans taiwanensis]	Aliagarivorans taiwanensis	670	670	0.81	1e-11	3220	147	WP_169720170.1
DUF4902 domain-containing protein [Thiomonas intermedia]	Thiomonas intermedia	666	666	0.86	2e-11	3040	144	WP_218919058.1
DUF4902 domain-containing protein [Aliagarivorans marinus]	Aliagarivorans marinus	666	666	0.92	2e-11	3158	144	WP_169727277.1
DUF4902 domain-containing protein [Xylophilus ampelinus]	Xylophilus ampelinus	662	662	0.86	2e-11	2778	130	WP_198149098.1
DUF4902 domain-containing protein [Variovorax sp. PAMC 28711]	Variovorax sp. PAMC 28711	655	655	0.75	4e-11	2883	130	WP_068628376.1
DUF4902 domain-containing protein [Acidovorax sp. SD340]	Acidovorax sp. SD340	655	655	0.75	4e-11	3274	137	WP_162239759.1
DUF4902 domain-containing protein [Candidatus Nitrotoga fabula]	Candidatus Nitrotoga fabula	655	655	0.84	4e-11	2810	143	WP_213036054.1
DUF4902 domain-containing protein [Sulfuriferula nivalis]	Sulfuriferula nivalis	655	655	0.83	6e-11	3802	152	WP_162084402.1
DUF4902 domain-containing protein [Acidiferrobacter thiooxydans]	Acidiferrobacter thiooxydans	651	651	0.9	7e-11	3162	143	WP_170132505.1
DUF4902 domain-containing protein [Xenophilus sp. E41]	Xenophilus sp. E41	643	643	0.86	1e-10	2800	130	WP_193786006.1
DUF4902 domain-containing protein [Burkholderia sp. Nafp2/4-1b]	Burkholderia sp. Nafp2/4-1b	647	647	0.82	1e-10	3197	147	WP_121857161.1
DUF4902 domain-containing protein [Duganella sp. Leaf61]	Duganella sp. Leaf61	635	635	0.84	2e-10	2562	131	WP_082488655.1
DUF4902 domain-containing protein [Duganella sp. CF458]	Duganella sp. CF458	632	632	0.76	2e-10	3679	123	WP_090445902.1
DUF4902 domain-containing protein [Agarivorans sp. Toyoura001]	Agarivorans sp. Toyoura001	639	639	0.89	2e-10	2913	148	WP_137671755.1
DUF4902 domain-containing protein [Burkholderia catarinensis]	Burkholderia catarinensis	632	632	0.82	3e-10	3115	147	WP_128841637.1
DUF4902 domain-containing protein [Ephemeroptericola cinctiostellae]	Ephemeroptericola cinctiostellae	628	628	0.85	3e-10	3282	133	WP_114563754.1
DUF4902 domain-containing protein [Massilia plicata]	Massilia plicata	628	628	0.74	4e-10	3273	126	WP_134383602.1
MULTISPECIES: DUF4902 domain-containing protein [Burkholderia]	Burkholderia	632	632	0.82	4e-10	3115	147	WP_072442488.1
DUF4902 domain-containing protein [Burkholderia anthina]	Burkholderia anthina	628	628	0.82	5e-10	3033	147	WP_207999044.1
DUF4902 domain-containing protein [Agarivorans gilvus]	Agarivorans gilvus	628	628	0.94	6e-10	2815	148	WP_083481709.1
DUF4902 domain-containing protein [Burkholderia sp. IDO3]	Burkholderia sp. IDO3	628	628	0.82	6e-10	3033	147	WP_096501218.1

## Sheet: 3_AbaI_BlastP_Results
Description	Scientific Name	Max Score	Total Score	Query Cover	E value	Per. ident	Acc. Len	Accession
GNAT family N-acetyltransferase [Massilia sp. YMA4]	Massilia sp. YMA4	243	243	1	8e-80	6011	188	WP_112936725.1
GNAT family N-acetyltransferase [Massilia armeniaca]	Massilia armeniaca	241	241	1	8e-79	6011	188	WP_107142369.1
GNAT family N-acetyltransferase [Methylobacter tundripaludum]	Methylobacter tundripaludum	241	241	1	8e-79	5956	191	WP_150113271.1
N-acylhomoserine lactone synthase [Massilia buxea]	Massilia buxea	241	241	1	9e-79	5956	187	WP_155472181.1
GNAT family N-acetyltransferase [Methylobacter tundripaludum]	Methylobacter tundripaludum	240	240	1	1e-78	5956	184	WP_219821260.1
GNAT family N-acetyltransferase [Methylobacter tundripaludum]	Methylobacter tundripaludum	238	238	1	7e-78	5902	190	WP_006890623.1
GNAT family N-acetyltransferase [Massilia plicata]	Massilia plicata	238	238	1	8e-78	5956	187	WP_134383603.1
N-acylhomoserine lactone synthase [Duganella sp. 1411]	Duganella sp. 1411	235	235	1	2e-76	5847	188	WP_209720972.1
GNAT family N-acetyltransferase [Sulfuriferula nivalis]	Sulfuriferula nivalis	233	233	1	1e-75	5902	184	WP_162086400.1
GNAT family N-acetyltransferase [Methylomonas sp. Kb3]	Methylomonas sp. Kb3	233	233	1	1e-75	5628	185	WP_101055635.1
GNAT family N-acetyltransferase [Duganella sp. GN2-R2]	Duganella sp. GN2-R2	232	232	1	2e-75	5870	189	WP_170203542.1
N-acylhomoserine lactone synthase [Glaciimonas soli]	Glaciimonas soli	230	230	1	1e-74	5683	189	WP_153234473.1
GNAT family N-acetyltransferase [Janthinobacterium lividum]	Janthinobacterium lividum	230	230	1	1e-74	5792	184	WP_139090813.1
GNAT family N-acetyltransferase [Duganella sp. Leaf61]	Duganella sp. Leaf61	227	227	1	2e-73	5683	184	WP_056140166.1
GNAT family N-acetyltransferase [Glaciimonas immobilis]	Glaciimonas immobilis	227	227	1	3e-73	5738	183	WP_168057061.1
GNAT family N-acetyltransferase [Duganella sp. Leaf61]	Duganella sp. Leaf61	227	227	1	3e-73	5628	188	WP_056140219.1
GNAT family N-acetyltransferase [Janthinobacterium sp. 1_2014MBL_MicDiv]	Janthinobacterium sp. 1_2014MBL_MicDiv	226	226	1	5e-73	5683	184	WP_071324776.1
GNAT family N-acetyltransferase [Rugamonas rubra]	Rugamonas rubra	226	226	1	1e-72	5519	189	WP_093385425.1
GNAT family N-acetyltransferase [Sulfuriferula nivalis]	Sulfuriferula nivalis	226	226	1	1e-72	5847	200	WP_162084403.1
GNAT family N-acetyltransferase [Janthinobacterium sp. BJB412]	Janthinobacterium sp. BJB412	225	225	1	2e-72	5519	189	WP_099414059.1
GNAT family N-acetyltransferase [Advenella sp. EE-W14]	Advenella sp. EE-W14	224	224	1	4e-72	5574	194	WP_169293678.1
GNAT family N-acetyltransferase [Rugamonas sp. CCM 8940]	Rugamonas sp. CCM 8940	224	224	1	5e-72	5464	189	WP_199518461.1
GNAT family N-acetyltransferase [Sulfuriferula plumbiphila]	Sulfuriferula plumbiphila	222	222	1	3e-71	5847	196	WP_147072053.1
GNAT family N-acetyltransferase [Chitinimonas koreensis]	Chitinimonas koreensis	221	221	1	8e-71	5568	190	WP_028447479.1
GNAT family N-acetyltransferase [Collimonas sp. RXD178]	Collimonas sp. RXD178	219	219	1	2e-70	5574	183	WP_211465395.1
GNAT family N-acetyltransferase [Massilia atriviolacea]	Massilia atriviolacea	219	219	1	2e-70	5301	188	WP_126077893.1
N-acylhomoserine lactone synthase [Thiocapsa imhoffii]	Thiocapsa imhoffii	219	219	0.99	4e-70	5440	193	WP_200389697.1
GNAT family N-acetyltransferase [Janthinobacterium sp. ROICE36]	Janthinobacterium sp. ROICE36	219	219	1	4e-70	5410	183	WP_102124182.1
GNAT family N-acetyltransferase [Candidatus Methylospira mobilis]	Candidatus Methylospira mobilis	218	218	1	7e-70	5574	185	WP_153247190.1
GNAT family N-acetyltransferase [Silvimonas terrae]	Silvimonas terrae	218	218	1	8e-70	5628	189	WP_184098056.1
GNAT family N-acetyltransferase [Silvimonas amylolytica]	Silvimonas amylolytica	218	218	1	9e-70	5628	187	WP_188696192.1
GNAT family N-acetyltransferase [Collimonas fungivorans]	Collimonas fungivorans	218	218	1	9e-70	5519	183	WP_014005941.1
GNAT family N-acetyltransferase [Thiocapsa sp. KS1]	Thiocapsa sp. KS1	218	218	0.99	1e-69	5604	190	WP_093192756.1
GNAT family N-acetyltransferase [Acidithiobacillus ferrooxidans]	Acidithiobacillus ferrooxidans	217	217	1	2e-69	5628	183	WP_215854640.1
GNAT family N-acetyltransferase [Fluviibacter phosphoraccumulans]	Fluviibacter phosphoraccumulans	217	217	1	2e-69	5628	187	WP_211149140.1
GNAT family N-acetyltransferase [Collimonas fungivorans]	Collimonas fungivorans	216	216	1	3e-69	5455	187	WP_061539979.1
GNAT family N-acetyltransferase [Collimonas arenae]	Collimonas arenae	216	216	1	4e-69	5410	183	WP_061535304.1
GNAT family N-acetyltransferase [Collimonas sp. OK412]	Collimonas sp. OK412	216	216	1	5e-69	5464	183	WP_092392497.1
GNAT family N-acetyltransferase [Acidithiobacillus ferridurans]	Acidithiobacillus ferridurans	216	216	1	6e-69	5738	183	WP_215878550.1
GNAT family N-acetyltransferase [Candidatus Nitrotoga fabula]	Candidatus Nitrotoga fabula	215	215	0.98	1e-68	5635	180	WP_213036053.1
GNAT family N-acetyltransferase [Acidovorax sp. JMULE5]	Acidovorax sp. JMULE5	215	215	0.98	1e-68	5414	184	WP_176885799.1
GNAT family N-acetyltransferase [Silvimonas iriomotensis]	Silvimonas iriomotensis	215	215	1	1e-68	5464	187	WP_188703496.1
GNAT family N-acetyltransferase [Acidithiobacillus ferriphilus]	Acidithiobacillus ferriphilus	214	214	1	3e-68	5574	187	WP_215860104.1
GNAT family N-acetyltransferase [Agarivorans gilvus]	Agarivorans gilvus	214	214	1	3e-68	5355	183	WP_055734653.1
GNAT family N-acetyltransferase [Acidithiobacillus ferrooxidans]	Acidithiobacillus ferrooxidans	214	214	1	3e-68	5574	183	WP_163057490.1
MULTISPECIES: GNAT family N-acetyltransferase [Agarivorans]	Agarivorans	214	214	1	4e-68	5301	183	WP_016402655.1
GNAT family N-acetyltransferase [Agarivorans aestuarii]	Agarivorans aestuarii	214	214	1	4e-68	5355	183	WP_221074420.1
GNAT family N-acetyltransferase [Agarivorans litoreus]	Agarivorans litoreus	213	213	1	5e-68	5355	183	WP_220718641.1
GNAT family N-acetyltransferase [Agarivorans sp. Alg241-V36]	Agarivorans sp. Alg241-V36	213	213	1	5e-68	5355	183	WP_163130896.1
GNAT family N-acetyltransferase [Acidithiobacillus ferrooxidans]	Acidithiobacillus ferrooxidans	213	213	1	6e-68	5628	182	WP_163054857.1
MULTISPECIES: GNAT family N-acetyltransferase [Acidithiobacillus]	Acidithiobacillus	213	213	1	8e-68	5683	183	WP_113525534.1
N-acylhomoserine lactone synthase [Halothiobacillus neapolitanus]	Halothiobacillus neapolitanus	213	213	1	9e-68	5519	188	WP_012823839.1
N-acylhomoserine lactone synthase [Duganella sp. CF458]	Duganella sp. CF458	212	212	1	2e-67	5217	189	WP_090445904.1
MULTISPECIES: GNAT family N-acetyltransferase [unclassified Acidovorax]	unclassified Acidovorax	211	211	0.98	3e-67	5304	184	WP_055397429.1
GNAT family N-acetyltransferase [Acidovorax kalamii]	Acidovorax kalamii	211	211	0.98	3e-67	5359	184	WP_094290619.1
GNAT family N-acetyltransferase [Curvibacter sp. AEP1-3]	Curvibacter sp. AEP1-3	211	211	0.97	4e-67	5674	189	WP_087495458.1
GNAT family N-acetyltransferase [Acidithiobacillus thiooxidans]	Acidithiobacillus thiooxidans	211	211	1	8e-67	5519	190	WP_024895088.1
GNAT family N-acetyltransferase [Variovorax sp. OV329]	Variovorax sp. OV329	211	211	1	9e-67	5301	197	WP_093385204.1
GNAT family N-acetyltransferase [Xylophilus ampelinus]	Xylophilus ampelinus	211	211	1	9e-67	5191	197	WP_066114862.1
GNAT family N-acetyltransferase [Xenophilus sp. E41]	Xenophilus sp. E41	211	211	1	9e-67	5191	197	WP_121696050.1
GNAT family N-acetyltransferase [Propionivibrio dicarboxylicus]	Propionivibrio dicarboxylicus	210	210	1	1e-66	5598	187	WP_091934548.1
GNAT family N-acetyltransferase [Agarivorans sp. Toyoura001]	Agarivorans sp. Toyoura001	209	209	1	2e-66	5301	183	WP_137671754.1
GNAT family N-acetyltransferase [Thiomonas bhubaneswarensis]	Thiomonas bhubaneswarensis	209	209	0.98	2e-66	5304	184	WP_055451488.1
GNAT family N-acetyltransferase [Collimonas pratensis]	Collimonas pratensis	211	211	1	2e-66	5246	224	WP_082807094.1
GNAT family N-acetyltransferase [Collimonas pratensis]	Collimonas pratensis	211	211	1	3e-66	5246	224	WP_082792787.1
GNAT family N-acetyltransferase [Collimonas pratensis]	Collimonas pratensis	210	210	1	3e-66	5246	224	WP_168229909.1
GNAT family N-acetyltransferase [Chitiniphilus eburneus]	Chitiniphilus eburneus	209	209	0.91	4e-66	5749	208	WP_136774110.1
GNAT family N-acetyltransferase [Collimonas sp. PA-H2]	Collimonas sp. PA-H2	210	210	1	6e-66	5246	241	WP_098497155.1
GNAT family N-acetyltransferase [Collimonas arenae]	Collimonas arenae	209	209	1	1e-65	5246	224	WP_081992364.1
GNAT family N-acetyltransferase [Thauera phenylacetica]	Thauera phenylacetica	207	207	1	2e-65	5163	189	WP_004354914.1
GNAT family N-acetyltransferase [Thiomonas sp. X19]	Thiomonas sp. X19	207	207	0.98	2e-65	5304	184	WP_112485996.1
MULTISPECIES: GNAT family N-acetyltransferase [Acidovorax]	Acidovorax	207	207	0.98	2e-65	5193	184	WP_010458661.1
GNAT family N-acetyltransferase [Thiomonas intermedia]	Thiomonas intermedia	206	206	1	3e-65	5137	183	WP_079415566.1
MULTISPECIES: GNAT family N-acetyltransferase [Acidithiobacillus]	Acidithiobacillus	206	206	1	3e-65	5519	183	WP_012536897.1
GNAT family N-acetyltransferase [Thiomonas arsenitoxydans]	Thiomonas arsenitoxydans	206	206	0.98	3e-65	5249	184	WP_013105726.1
GNAT family N-acetyltransferase [Variovorax soli]	Variovorax soli	207	207	1	3e-65	5301	197	WP_068640965.1
GNAT family N-acetyltransferase [Collimonas sp. RXD172-2]	Collimonas sp. RXD172-2	207	207	1	5e-65	5137	232	WP_211474253.1
GNAT family N-acetyltransferase [Thiomonas sp. X19]	Thiomonas sp. X19	206	206	0.97	5e-65	5281	184	WP_112486011.1
GNAT family N-acetyltransferase [Acidovorax sp. SD340]	Acidovorax sp. SD340	206	206	1	5e-65	5109	189	WP_055397026.1
GNAT family N-acetyltransferase [Terasakiispira papahanaumokuakeensis]	Terasakiispira papahanaumokuakeensis	206	206	1	5e-65	5082	186	WP_068997916.1
GNAT family N-acetyltransferase [Rhodoferax sp. AJA081-3]	Rhodoferax sp. AJA081-3	205	205	0.87	8e-65	6000	183	WP_209398654.1
GNAT family N-acetyltransferase [Collimonas sp. RLT1W51]	Collimonas sp. RLT1W51	207	207	1	9e-65	5137	232	WP_211441137.1
GNAT family N-acetyltransferase [Paucibacter oligotrophus]	Paucibacter oligotrophus	205	205	1	1e-64	5217	189	WP_184302674.1
GNAT family N-acetyltransferase [Lysobacter silvestris]	Lysobacter silvestris	205	205	1	1e-64	5246	185	WP_103075782.1
GNAT family N-acetyltransferase [Comamonas terrae]	Comamonas terrae	204	204	1	2e-64	5137	189	WP_066470063.1
GNAT family N-acetyltransferase [Xenophilus sp. L33]	Xenophilus sp. L33	204	204	1	4e-64	5082	190	WP_158723096.1
GNAT family N-acetyltransferase [Variovorax sp. PAMC 28711]	Variovorax sp. PAMC 28711	203	203	1	5e-64	5082	189	WP_068628373.1
GNAT family N-acetyltransferase [Variovorax sp. dw_954]	Variovorax sp. dw_954	204	204	1	6e-64	5191	196	WP_213957599.1
GNAT family N-acetyltransferase [Formivibrio citricus]	Formivibrio citricus	203	203	1	1e-63	5137	213	WP_091193147.1
GNAT family N-acetyltransferase [Chitiniphilus shinanonensis]	Chitiniphilus shinanonensis	202	202	0.91	4e-63	5689	206	WP_018746428.1
GNAT family N-acetyltransferase [Limnobaculum parvum]	Limnobaculum parvum	199	199	1	2e-62	4891	185	WP_108899643.1
GNAT family N-acetyltransferase [Jinshanibacter xujianqingii]	Jinshanibacter xujianqingii	198	198	1	6e-62	4946	185	WP_140917919.1
GNAT family N-acetyltransferase [Budvicia aquatica]	Budvicia aquatica	198	198	1	6e-62	5081	185	WP_029093674.1
GNAT family N-acetyltransferase [Oceanicoccus sp. KOV_DT_Chl]	Oceanicoccus sp. KOV_DT_Chl	199	199	1	6e-62	4918	209	WP_200821191.1
GNAT family N-acetyltransferase [Limnobaculum sp. M2-1]	Limnobaculum sp. M2-1	197	197	1	1e-61	4891	185	WP_218465531.1
GNAT family N-acetyltransferase [Pragia fontium]	Pragia fontium	197	197	1	1e-61	4946	185	WP_047781224.1
GNAT family N-acetyltransferase [Acidiferrobacter thiooxydans]	Acidiferrobacter thiooxydans	197	197	1	2e-61	5131	188	WP_114283031.1
MULTISPECIES: GNAT family N-acetyltransferase [unclassified Acidovorax]	unclassified Acidovorax	196	196	0.98	5e-61	5138	184	WP_099655296.1
GNAT family N-acetyltransferase [Budvicia diplopodorum]	Budvicia diplopodorum	195	195	1	7e-61	4919	185	WP_159566275.1
GNAT family N-acetyltransferase [Jinshanibacter zhutongyuii]	Jinshanibacter zhutongyuii	195	195	1	7e-61	4891	185	WP_130591600.1

## Sheet: Exec_details
Execution Details
Program: BlastP (Web Version)
Database: refseq_protein
Organism scope: Proteobacteria
Excluded: genus Acinetobacter
Blast Parameters: Default (BLOSUM62, e-value threshold: 0.05, word size: 6, gap panelties: 11 (open), 1 (extension)
Queries:
WP_000446781.1
WP_001984992.1
WP_001020931.1
